# Supplementary material for: Functional Profiling of a Plasmodium Genome Reveals an Abundance of Essential Genes
Source: Cell. 2017 Jul 13;170(2):260–272.e8. doi: 10.1016/j.cell.2017.06.030 (PMC5509546; doi:10.1016/j.cell.2017.06.030)
Supplement: Table S1. The Full Results of the Screen Including Vector IDs, RGR Measurements, Confidence Limits, and Phenotype Calls, Related to Figure 1 — The latest data are also available to browse interactively or download as a customisable CSV at http://plasmogem.sanger.ac.uk [file mmc1.xlsx]

## Sheet: Table S1
P. berghei current ID	P. berghei previous ID	P. falciparum ID	Name	Product	Phenotype	Relative growth rate	Confidence	Expected variance	RGR CI low	RGR CI high	Times analysed	Construct	Notes
PBANKA_1466100	PBANKA_000330			BIR protein;PIR protein	Slow	0.870778	5.80889	0.00300077	0.76122	0.980337	2	PbGEM-327467
PBANKA_0100100	PBANKA_010010			fam-a protein	Dispensable	1.03272	5.60972	0.00366208	0.911691	1.15375	1	PbGEM-327491
PBANKA_0216761.1;PBANKA_0100400	PBANKA_010040		Pb235	;reticulocyte binding protein, putative	Slow	0.777812	4.98821	0.00681789	0.612671	0.942953	1	PbGEM-533099
PBANKA_0100800	PBANKA_010080	PF3D7_0602000		conserved Plasmodium protein, unknown function	Dispensable	1.0007	5.73824	0.00322044	0.887199	1.11419	1	PbGEM-266060
PBANKA_0100900	PBANKA_010090	PF3D7_0602100		ATP-dependent RNA helicase, putative	Essential	0.226017	2.85938	0.0573042	-0.252749	0.704783	3	PbGEM-226645	Vector has relatively short homology arms - there is a possibility of the Essential call being a technical failure
PBANKA_0101100	PBANKA_010110	PF3D7_0602300	PALM	liver merozoite formation protein	Dispensable	1.00322	5.53069	0.00396325	0.877314	1.12913	1	PbGEM-266100
PBANKA_0101200	PBANKA_010120	PF3D7_0602400	EF-G	elongation factor G, putative	Essential	0.102693	4.82027	0.00806457	-0.0769127	0.282299	3	PbGEM-226669
PBANKA_0101300	PBANKA_010130	PF3D7_0602500		geranylgeranyltransferase, putative	Essential	0.1	1	0.0893317	-0.130008	1.06553	3	PbGEM-081231	Essential phenotype assigned based on very low number of parasites in the population on day 6
PBANKA_0101500	PBANKA_010150	PF3D7_0602700		conserved Plasmodium protein, unknown function	Dispensable	0.999398	5.84346	0.0028988	0.891717	1.10708	1	PbGEM-226693
PBANKA_0101600	PBANKA_010160	PF3D7_0602800		conserved Plasmodium protein, unknown function	Dispensable	0.856258	4.86023	0.0077487	0.680205	1.03231	1	PbGEM-226701
PBANKA_0101900	PBANKA_010190	PF3D7_0603100		conserved Plasmodium protein, unknown function	Insufficient data	0.417373	2.50344	0.0818028	-0.15465	0.989397	1	PbGEM-533115
PBANKA_0102000	PBANKA_010200	PF3D7_0603200		mitochondrial chaperone BCS1, putative	Essential	0.14624	6.76089	0.0011582	0.0781755	0.214305	2	PbGEM-341612
PBANKA_0102100	PBANKA_010210	PF3D7_0603300	DHODH	dihydroorotate dehydrogenase, putative	Slow	0.195965	6.35852	0.00173192	0.112732	0.279198	2	PbGEM-341620
PBANKA_0102200	PBANKA_010220	PF3D7_0603400	TEX1	trophozoite exported protein 1, putative	Dispensable	1.01579	4.7499	0.00865255	0.82975	1.20183	2	PbGEM-266212
PBANKA_0102400	PBANKA_010240	PF3D7_0603600		conserved Plasmodium protein, unknown function	Dispensable	0.984449	5.62079	0.00362179	0.864086	1.10481	2	PbGEM-327555
PBANKA_0102600	PBANKA_010260	PF3D7_0603800	CEP76	centrosomal protein CEP76, putative	Essential	0.0354955	6.90461	0.00100315	-0.0278495	0.0988405	3	PbGEM-327571
PBANKA_0102900	PBANKA_010290	PF3D7_0604100	SIP2	transcription factor with AP2 domain(s), putative;SPE2-interacting protein, putative	Essential	0.122878	5.41018	0.00447084	-0.0108504	0.256607	2	PbGEM-005512	Vector has relatively short homology arms - there is a possibility of the Essential call being a technical failure
PBANKA_0103300	PBANKA_010330	PF3D7_0604500		conserved Plasmodium protein, unknown function	Dispensable	0.842374	4.63392	0.00971655	0.645229	1.03952	2	PbGEM-533123
PBANKA_0104000	PBANKA_010400	PF3D7_0605200		conserved Plasmodium protein, unknown function	Essential	0.133985	6.82887	0.00108208	0.0681955	0.199775	2	PbGEM-266435
PBANKA_0104300	PBANKA_010430	PF3D7_0605500		cyclin dependent kinase binding protein, putative	Dispensable	0.913845	4.8903	0.00751914	0.740419	1.08727	2	PbGEM-266515
PBANKA_0104500	PBANKA_010450	PF3D7_0605700		conserved Plasmodium protein, unknown function	Dispensable	0.947139	4.71178	0.00898879	0.75752	1.13676	1	PbGEM-537835
PBANKA_0104600	PBANKA_010460	PF3D7_0605800	RAD50	DNA repair protein RAD50, putative	Dispensable	0.979304	5.70722	0.00332189	0.864032	1.09458	2	PbGEM-005714
PBANKA_0104700	PBANKA_010470	PF3D7_0605900		long chain polyunsaturated fatty acid elongation enzyme, putative	Dispensable	0.830953	4.82827	0.00800031	0.652064	1.00984	1	PbGEM-266563
PBANKA_0104800	PBANKA_010480	PF3D7_0606000		conserved Plasmodium protein, unknown function	Essential	0.0404681	8.00735	0.000333006	0.00397114	0.076965	2	PbGEM-327651
PBANKA_0104900	PBANKA_010490	PF3D7_0606100		RNA-binding protein, putative	Slow	0.36073	5.86703	0.00283127	0.254311	0.467149	2	PbGEM-327659
PBANKA_0105100	PBANKA_010510	PF3D7_0606400		conserved Plasmodium protein, unknown function	Dispensable	1.05199	5.19252	0.005558	0.902891	1.2011	1	PbGEM-005773
PBANKA_0105200	PBANKA_010520	PF3D7_0606500		polypyrimidine tract-binding protein, putative	Dispensable	0.861025	5.10171	0.00608633	0.704995	1.01705	2	PbGEM-227028
PBANKA_0105300	PBANKA_010530	PF3D7_0606600		conserved Plasmodium protein, unknown function	Dispensable	0.902098	4.34494	0.0129723	0.674305	1.12989	2	PbGEM-327675
PBANKA_0105400	PBANKA_010540	PF3D7_0606700		coatomer alpha subunit, putative	Essential	0.0390882	5.76642	0.00313095	-0.0728217	0.150998	2	PbGEM-266659
PBANKA_0105500	PBANKA_010550	PF3D7_0606900	GLP2	glutaredoxin-like protein	Slow	0.230529	6.37973	0.00169559	0.148174	0.312884	2	PbGEM-327683
PBANKA_0105600	PBANKA_010560	PF3D7_0607000		translation initiation factor IF-2, putative	Essential	0.10977	5.16745	0.00569907	-0.0412144	0.260754	2	PbGEM-533139	Vector has relatively short homology arms - there is a possibility of the Essential call being a technical failure
PBANKA_0105700	PBANKA_010570	PF3D7_0607100		MYND finger protein, putative	Dispensable	0.968551	5.37218	0.00464401	0.832257	1.10485	1	PbGEM-227102
PBANKA_0105800	PBANKA_010580	PF3D7_0607200		RING zinc finger protein, putative	Dispensable	0.979582	5.06558	0.00631027	0.820708	1.13846	1	PbGEM-266691
PBANKA_0105900	PBANKA_010590	PF3D7_0607300	UROD	uroporphyrinogen III decarboxylase, putative	Dispensable	0.77035	4.09113	0.0167203	0.511736	1.02896	1	PbGEM-537843
PBANKA_0106000	PBANKA_010600	PF3D7_0607400		G-protein associated signal transduction protein, putative	Dispensable	0.819339	4.91595	0.00732875	0.648123	0.990555	2	PbGEM-327699
PBANKA_0106100	PBANKA_010610	PF3D7_0607500	COQ2	para-hydroxybenzoate--polyprenyltransferase, putative	Essential	0.0880514	6.73907	0.00118375	0.0192402	0.156863	2	PbGEM-266731
PBANKA_0106200	PBANKA_010620	PF3D7_0607600	SAS6	spindle assembly abnormal protein 6, putative	Dispensable	1.01683	5.9113	0.00270866	0.912744	1.12092	1	PbGEM-327715
PBANKA_0106300	PBANKA_010630	PF3D7_0607700		conserved Plasmodium protein, unknown function	Slow	0.796133	5.23236	0.00534092	0.64997	0.942296	3	PbGEM-327723
PBANKA_0106400	PBANKA_010640	PF3D7_0607800		GTP-binding protein, putative	Essential	0.0948968	6.47484	0.00154175	0.0163667	0.173427	2	PbGEM-327731
PBANKA_0106600	PBANKA_010660	PF3D7_0608000	DPH7	diphthine methyltransferase, putative	Slow	0.822738	5.26781	0.00515491	0.679142	0.966333	1	PbGEM-266819
PBANKA_0106700	PBANKA_010670	PF3D7_0608100		conserved Plasmodium protein, unknown function	Essential	0.132827	5.79533	0.00304173	0.0225236	0.243131	2	PbGEM-266835
PBANKA_0106900	PBANKA_010690			conserved Plasmodium protein, unknown function	Essential	0.123628	5.59629	0.0037116	0.00178195	0.245474	2	PbGEM-327747
PBANKA_0107000	PBANKA_010700	PF3D7_0608400		conserved Plasmodium protein, unknown function	Essential	0.162649	6.10274	0.00223673	0.0680605	0.257237	2	PbGEM-266891
PBANKA_0107200	PBANKA_010720			conserved Plasmodium protein, unknown function	Dispensable	1.05103	6.04554	0.00236841	0.953697	1.14836	1	PbGEM-327755
PBANKA_0107300	PBANKA_010730	PF3D7_0608700	CCT6	T-complex protein 1 subunit zeta, putative	Slow	0.632351	4.26427	0.0140621	0.395184	0.869518	2	PbGEM-266931
PBANKA_0107400	PBANKA_010740	PF3D7_0608800	OAT	ornithine aminotransferase, putative	Dispensable	0.94155	5.1029	0.00607911	0.785612	1.09749	1	PbGEM-006127
PBANKA_0107700	PBANKA_010770	PF3D7_0609100		permease, putative	Slow	0.418579	5.9772	0.00253592	0.317863	0.519294	3	PbGEM-006154
PBANKA_0107800	PBANKA_010780	PF3D7_0609200		citrate synthase-like protein, putative	Essential	0.175931	6.29653	0.00184269	0.0900783	0.261784	3	PbGEM-266971
PBANKA_0107900	PBANKA_010790	PF3D7_0609300		conserved Plasmodium protein, unknown function	Essential	0.131379	4.31888	0.0133148	-0.0994005	0.362159	2	PbGEM-266987
PBANKA_0108200	PBANKA_010820	PF3D7_0609700		conserved Plasmodium protein, unknown function	Slow	0.559857	4.85261	0.00780797	0.383132	0.736583	2	PbGEM-327787
PBANKA_0108700	PBANKA_010870	PF3D7_0610200	RBM25	RNA-binding protein 25, putative	Slow	0.31712	6.58212	0.00138491	0.242692	0.391549	2	PbGEM-327795
PBANKA_0108800	PBANKA_010880	PF3D7_0610400		histone H3, putative	Essential	0.164108	5.93822	0.00263672	0.0614104	0.266807	2	PbGEM-533171
PBANKA_0108900	PBANKA_010890	PF3D7_0610500		peptidyl-tRNA hydrolase PTRHD1, putative	Dispensable	1.0444	5.08985	0.00615897	0.887442	1.20136	1	PbGEM-267067
PBANKA_0109100	PBANKA_010910	PF3D7_0610800	TK	transketolase, putative	Essential	0.0662215	4.91381	0.00734443	-0.105178	0.237621	1	PbGEM-341668
PBANKA_0109200	PBANKA_010920	PF3D7_0610900	SPT5	transcription elongation factor SPT5, putative	Slow	0.741797	5.20012	0.00551592	0.593258	0.890335	2	PbGEM-265388
PBANKA_0109400	PBANKA_010940	PF3D7_0611100	SDH3	succinate dehydrogenase subunit 3, putative	Dispensable	0.940807	4.75478	0.00861041	0.755222	1.12639	1	PbGEM-267115
PBANKA_0109500	PBANKA_010950	PF3D7_0611200	ApiAP2	transcription factor with AP2 domain(s), putative	Slow	0.811951	6.35107	0.00174488	0.728408	0.895495	2	PbGEM-081709,PbGEM-227604
PBANKA_0109600	PBANKA_010960	PF3D7_0611300		conserved Plasmodium protein, unknown function	Dispensable	0.910395	5.7805	0.00308717	0.799271	1.02152	1	PbGEM-267131
PBANKA_0109700	PBANKA_010970	PF3D7_0611400		SWI/SNF-related matrix-associated actin-dependent regulator of chromatin	Slow	0.720487	4.75098	0.00864322	0.534549	0.906424	2	PbGEM-267147
PBANKA_0110000	PBANKA_011000	PF3D7_0611700		60S ribosomal protein L39, putative	Slow	0.61741	4.70748	0.00902746	0.427384	0.807436	2	PbGEM-267187
PBANKA_0110100	PBANKA_011010	PF3D7_0611800		conserved Plasmodium protein, unknown function	Slow	0.387875	4.48918	0.0112299	0.175933	0.599818	2	PbGEM-081763
PBANKA_0110300	PBANKA_011030	PF3D7_0612000		conserved Plasmodium protein, unknown function	Essential	0.168296	4.14651	0.0158195	-0.0832556	0.419847	2	PbGEM-267219
PBANKA_0110400	PBANKA_011040	PF3D7_0612100	EIF3L	eukaryotic translation initiation factor 3 subunit L, putative	Slow	0.818022	6.08009	0.00228797	0.722356	0.913687	2	PbGEM-267235
PBANKA_0111100	PBANKA_011110	PF3D7_0612800	P12p	6-cysteine protein	Dispensable	0.723501	2.76607	0.062909	0.221867	1.22513	2	PbGEM-533195
PBANKA_0111200	PBANKA_011120	PF3D7_0612900		nucleolar GTP-binding protein 1, putative	Essential	0.26597	4.51381	0.0109566	0.0566221	0.475317	2	PbGEM-327827
PBANKA_0111300	PBANKA_011130			conserved Plasmodium protein, unknown function	Essential	0.116272	6.53021	0.0014587	0.0398858	0.192658	2	PbGEM-327835
PBANKA_0111600	PBANKA_011160	PF3D7_0613300	ROP14	rhoptry protein ROP14, putative	Dispensable	1.00759	6.06793	0.00231596	0.911338	1.10384	2	PbGEM-267395
PBANKA_0112100	PBANKA_011210	PF3D7_0613800	ApiAP2	transcription factor with AP2 domain(s), putative	Essential	0.147347	4.78754	0.00833289	-0.0352223	0.329916	2	PbGEM-226461	Vector has relatively short homology arms - there is a possibility of the Essential call being a technical failure
PBANKA_0112500	PBANKA_011250	PF3D7_0614300		organic anion transporter, putative	Dispensable	0.934896	5.35189	0.00473918	0.797212	1.07258	2	PbGEM-227922
PBANKA_0007401;PBANKA_0600011.1;PBANKA_13000710;PBANKA_0008201.1	PBANKA_020010			BIR protein;PIR protein;	Dispensable	0.989517	5.95287	0.00259838	0.887569	1.09147	2	PbGEM-327875
PBANKA_0001601;PBANKA_1300011.1;PBANKA_0007501;PBANKA_0600021.1;PBANKA_0008101.1	PBANKA_020020			fam-a protein;	Dispensable	0.974106	5.17826	0.00563781	0.823935	1.12428	1	PbGEM-533227
PBANKA_0201600	PBANKA_020160		ETRAMP	early transcribed membrane protein	Essential	0.118876	3.95221	0.0192122	-0.15834	0.396092	2	PbGEM-533243
PBANKA_0202300	PBANKA_020230	PF3D7_0111500		UMP-CMP kinase, putative	Insufficient data	0.479166	2.54454	0.078509	-0.0812236	1.03955	2	PbGEM-006938
PBANKA_0202500	PBANKA_020250	PF3D7_0111300		replication factor c protein, putative	Essential	0.0923101	6.28278	0.00186819	0.00586494	0.178755	2	PbGEM-265492
PBANKA_0202600	PBANKA_020260	PF3D7_0111200		conserved Plasmodium protein, unknown function	Slow	0.385322	5.14823	0.00580966	0.232879	0.537764	2	PbGEM-327907
PBANKA_0202700	PBANKA_020270	PF3D7_0111000		kinesin-8, putative	Dispensable	0.969755	5.0718	0.00627109	0.811375	1.12814	2	PbGEM-267699
PBANKA_0202900	PBANKA_020290	PF3D7_0110800		transcription initiation factor TFIIB, putative	Slow	0.313281	4.49758	0.0111359	0.102227	0.524334	2	PbGEM-228217
PBANKA_0203000	PBANKA_020300	PF3D7_0110700		chromatin assembly factor 1 protein WD40 domain, putative	Slow	0.586029	5.95995	0.00258005	0.484441	0.687617	2	PbGEM-264972
PBANKA_0203100	PBANKA_020310	PF3D7_0110600	PIP5K	phosphatidylinositol-4-phosphate 5-kinase, putative	Essential	0.136642	4.70712	0.00903077	-0.0534184	0.326703	2	PbGEM-341676
PBANKA_0203300	PBANKA_020330	PF3D7_0110400	RPB9	DNA-directed RNA polymerase II subunit RPB9, putative	Slow	0.361566	4.41319	0.0121165	0.141416	0.581716	2	PbGEM-007091
PBANKA_0203400	PBANKA_020340	PF3D7_0110200	ERV1	FAD-linked sulfhydryl oxidase ERV1, putative	Essential	0.0659561	6.26759	0.00189679	-0.0211483	0.15306	2	PbGEM-327931
PBANKA_0203500	PBANKA_020350	PF3D7_0110100		selenocysteine-specific elongation factor selB homologue, putative	Dispensable	0.887347	4.78878	0.00832264	0.70489	1.0698	2	PbGEM-267803
PBANKA_0203650;PBANKA_0203750	PBANKA_020370			conserved Plasmodium protein, unknown function;phosphatidate cytidylyltransferase, putative	Essential	0.00951299	4.63358	0.00971987	-0.187666	0.206692	2	PbGEM-228308
PBANKA_0203800	PBANKA_020380	PF3D7_0109800		phenylalanine--tRNA ligase alpha subunit, putative	Essential	0.151303	3.09358	0.0453391	-0.274557	0.577163	3	PbGEM-007164
PBANKA_0203900	PBANKA_020390	PF3D7_0109700		conserved protein, unknown function	Slow	0.281409	5.88158	0.00279037	0.175761	0.387057	2	PbGEM-267843
PBANKA_0204200	PBANKA_020420	PF3D7_0109400		tubulin-specific chaperone a, putative	Dispensable	0.958516	5.55489	0.00386848	0.834122	1.08291	1	PbGEM-267883
PBANKA_0204600	PBANKA_020460	PF3D7_0109000	PHIL1	photosensitized INA-labeled protein PHIL1, putative	Essential	0.304697	2.8641	0.0570345	-0.17294	0.782335	2	PbGEM-082095
PBANKA_0205100	PBANKA_020510	PF3D7_0108400.1		mitochondrial carrier protein, putative	Dispensable	0.986834	5.37201	0.00464479	0.850529	1.12314	1	PbGEM-265404
PBANKA_0205300	PBANKA_020530	PF3D7_0108100		conserved Plasmodium protein, unknown function	Essential	0.0472514	8.02619	0.00032679	0.0110967	0.083406	2	PbGEM-328003
PBANKA_0205800	PBANKA_020580	PF3D7_0107600	IK2	serine/threonine protein kinase, putative	Slow	0.251245	5.14873	0.00580679	0.09884	0.403649	5	PbGEM-082161
PBANKA_0205900	PBANKA_020590	PF3D7_0107500		lipid/sterol:H+ symporter, putative	Essential	0.1	1	0.152992	-0.487612	1.07695	3	PbGEM-228651	Essential phenotype assigned based on very low number of parasites in the population on day 6
PBANKA_0206100	PBANKA_020610	PF3D7_0107200		carbon catabolite repressor protein 4, putative	Dispensable	0.921799	4.99095	0.00679917	0.756884	1.08671	1	PbGEM-268131
PBANKA_0206200	PBANKA_020620	PF3D7_0107100		conserved Plasmodium protein, unknown function	Essential	0.151864	7.162	0.000775505	0.0961679	0.207559	2	PbGEM-268147
PBANKA_0206300	PBANKA_020630	PF3D7_0107000	CEN1	centrin-1, putative	Essential	0.178773	5.14318	0.00583912	0.0259445	0.331601	2	PbGEM-268163
PBANKA_0206400	PBANKA_020640	PF3D7_0106900	IspD	2-C-methyl-D-erythritol 4-phosphate cytidylyltransferase, putative	Essential	0.102936	3.39539	0.0335274	-0.263274	0.469146	2	PbGEM-007536
PBANKA_0206500	PBANKA_020650	PF3D7_0106800	RAB5c	ras-related protein Rab-5C, putative	Dispensable	0.738949	3.34495	0.0352619	0.363386	1.11451	3	PbGEM-228772
PBANKA_0206600	PBANKA_020660	PF3D7_0106700		asparagine and aspartate rich protein 2, putative	Essential	0.0903063	5.94911	0.00260816	-0.0118341	0.192447	2	PbGEM-328035
PBANKA_0206700	PBANKA_020670	PF3D7_0106600		conserved Plasmodium protein, unknown function	Dispensable	0.854546	5.06453	0.00631688	0.695588	1.0135	2	PbGEM-268195
PBANKA_0206800	PBANKA_020680	PF3D7_0106500		conserved Plasmodium protein, unknown function	Essential	0.0204757	7.29892	0.000676267	-0.0315346	0.0724859	2	PbGEM-268219
PBANKA_0206900	PBANKA_020690	PF3D7_0106400		pre-rRNA-processing protein TSR2, putative	Essential	0.0733129	6.80432	0.00110897	0.0067104	0.139915	1	PbGEM-533307	Vector has relatively short homology arms - there is a possibility of the Essential call being a technical failure
PBANKA_0207000	PBANKA_020700	PF3D7_0106300	SERCA	calcium-transporting ATPase, putative	Essential	0.1	1	Inf	NA	NA	2	PbGEM-268267	Essential phenotype assigned based on very low number of parasites in the population on day 6
PBANKA_0207100	PBANKA_020710	PF3D7_0106200		conserved Plasmodium protein, unknown function	Slow	0.465143	5.96219	0.00257426	0.363669	0.566617	2	PbGEM-268283
PBANKA_0207200	PBANKA_020720	PF3D7_0106100		V-type proton ATPase subunit C, putative	Essential	0.195077	4.89542	0.00748079	0.022094	0.36806	2	PbGEM-341692
PBANKA_0207300	PBANKA_020730	PF3D7_0106000		conserved Plasmodium protein, unknown function	Dispensable	0.987117	5.12282	0.00595918	0.832726	1.14151	1	PbGEM-268307
PBANKA_0207500	PBANKA_020750	PF3D7_0105800		conserved Plasmodium protein, unknown function	Essential	0.0905192	4.98927	0.00681063	-0.074534	0.255572	2	PbGEM-268323
PBANKA_0207600	PBANKA_020760			asparagine-rich antigen, putative	Essential	0.481895	3.15547	0.0426183	0.0690111	0.894779	2	PbGEM-082330	Vector has relatively short homology arms - there is a possibility of the Essential call being a technical failure
PBANKA_0207800	PBANKA_020780	PF3D7_0105500		conserved Plasmodium protein, unknown function	Essential	0.0718125	7.75597	0.00042818	0.0304275	0.113198	2	PbGEM-268363
PBANKA_0207900	PBANKA_020790	PF3D7_0105400.1		conserved Plasmodium protein, unknown function	Slow	0.285753	5.01647	0.00662791	0.122929	0.448577	2	PbGEM-268387
PBANKA_0208100	PBANKA_020810	PF3D7_0105200		RAP protein, putative	Essential	0.0653275	6.36974	0.0017126	-0.0174397	0.148095	2	PbGEM-268427
PBANKA_0208300	PBANKA_020830	PF3D7_0104800	NPT1	novel putative transporter 1	Dispensable	0.954738	5.41934	0.00443007	0.82162	1.08786	1	PbGEM-229203
PBANKA_0208400	PBANKA_020840	PF3D7_0104700		transporter, putative	Dispensable	0.992934	6.18304	0.00206415	0.902068	1.0838	1	PbGEM-229220
PBANKA_0208500	PBANKA_020850	PF3D7_0104600		conserved Plasmodium protein, unknown function	Essential	0.110084	7.49386	0.00055649	0.0629038	0.157264	2	PbGEM-007823
PBANKA_0208900	PBANKA_020890	PF3D7_0104200		StAR-related lipid transfer protein, putative	Essential	0.0977614	4.90009	0.00744588	-0.0748177	0.27034	2	PbGEM-268539
PBANKA_0209000	PBANKA_020900	PF3D7_0104100		conserved Plasmodium protein, unknown function	Slow	0.475383	5.09564	0.0061234	0.318879	0.631887	1	PbGEM-328099
PBANKA_0209200	PBANKA_020920	PF3D7_0103900	PIESP15	parasite-infected erythrocyte surface protein	Dispensable	0.974336	5.89045	0.00276575	0.869156	1.07952	1	PbGEM-268595
PBANKA_0209600	PBANKA_020960	PF3D7_0103500		conserved Plasmodium protein, unknown function	Dispensable	0.871105	3.39692	0.0334762	0.505175	1.23704	2	PbGEM-328107
PBANKA_0209700	PBANKA_020970	PF3D7_0103400		zinc-carboxypeptidase, putative	Dispensable	0.985953	6.35809	0.00173267	0.902702	1.0692	2	PbGEM-082477
PBANKA_0209900	PBANKA_020990	PF3D7_0103200	NT4	nucleoside transporter 4, putative	Dispensable	1.03223	6.45321	0.00157546	0.952842	1.11161	1	PbGEM-328115
PBANKA_0210100	PBANKA_021010	PF3D7_0103000		vacuolar protein sorting-associated protein VTA1, putative	Dispensable	0.987803	5.80361	0.00301663	0.877955	1.09765	1	PbGEM-268731
PBANKA_0210200	PBANKA_021020	PF3D7_0102900		aspartate--tRNA ligase, putative	Essential	0.167816	3.85117	0.0212548	-0.123765	0.459396	2	PbGEM-082529
PBANKA_0210300	PBANKA_021030	PF3D7_0102800		conserved Plasmodium protein, unknown function	Dispensable	0.717237	2.75148	0.0638334	0.211931	1.22254	1	PbGEM-533331
PBANKA_0210400	PBANKA_021040	PF3D7_0726300	PMS1	DNA mismatch repair protein PMS1, putative	Essential	0.177272	4.11794	0.016278	-0.0778982	0.432443	2	PbGEM-341716
PBANKA_0210600	PBANKA_021060	PF3D7_0726500		ubiquitin carboxyl-terminal hydrolase, putative	Essential	0.354864	3.62245	0.0267171	0.0279568	0.681771	2	PbGEM-341724
PBANKA_0210700	PBANKA_021070	PF3D7_0726600		conserved Plasmodium protein, unknown function	Essential	0.0336545	5.90117	0.00273624	-0.0709638	0.138273	2	PbGEM-268787
PBANKA_0211000	PBANKA_021100	PF3D7_0726900	TIM50	mitochondrial import inner membrane translocase subunit TIM50, putative	Essential	0.0345453	8.72758	0.000162054	0.00908514	0.0600054	1	PbGEM-537915	Vector has relatively short homology arms - there is a possibility of the Essential call being a technical failure
PBANKA_0211100	PBANKA_021110	PF3D7_0727000	VPS53	vacuolar protein sorting-associated protein 53, putative	Essential	0.0859514	5.90395	0.00272864	-0.0185214	0.190424	2	PbGEM-328155
PBANKA_0211200	PBANKA_021120	PF3D7_0727100		conserved Plasmodium protein, unknown function	Essential	0.0552644	8.24487	0.000262603	0.0228544	0.0876745	2	PbGEM-268851
PBANKA_0211300	PBANKA_021130	PF3D7_0727200	NFS	cysteine desulfurase, putative	Essential	0.00992726	6.17031	0.00209059	-0.0815188	0.101373	2	PbGEM-341732
PBANKA_0211400	PBANKA_021140	PF3D7_0727300	DNMT	DNA (cytosine-5)-methyltransferase, putative	Dispensable	0.978139	5.89177	0.00276209	0.873028	1.08325	1	PbGEM-082644
PBANKA_0211500	PBANKA_021150	PF3D7_0727400		proteasome subunit alpha type-5, putative	Essential	0.251151	4.46189	0.0115405	0.0362971	0.466004	3	PbGEM-341740
PBANKA_0211600	PBANKA_021160	PF3D7_0727500		conserved Plasmodium protein, unknown function	Essential	0.222694	3.89878	0.0202666	-0.0620282	0.507416	2	PbGEM-082662
PBANKA_0211800	PBANKA_021180	PF3D7_0727700		conserved Plasmodium protein, unknown function	Essential	0.152293	4.12311	0.016194	-0.102218	0.406805	2	PbGEM-008253
PBANKA_0211900	PBANKA_021190	PF3D7_0727800		cation transporting ATPase, putative	Essential	0.1	1	0.107493	-0.35998	0.951465	2	PbGEM-226941	Essential phenotype assigned based on very low number of parasites in the population on day 6
PBANKA_0212000	PBANKA_021200	PF3D7_0727900		conserved Plasmodium protein, unknown function	Dispensable	0.995906	4.93975	0.0071564	0.826715	1.1651	2	PbGEM-268883
PBANKA_0212200	PBANKA_021220	PF3D7_0728100		conserved Plasmodium protein, unknown function	Essential	0.0575821	5.71293	0.00330299	-0.0573612	0.172525	2	PbGEM-328203	Vector has relatively short homology arms - there is a possibility of the Essential call being a technical failure
PBANKA_0212300	PBANKA_021230	PF3D7_0728200	ALP3	actin-like protein, putative	Dispensable	0.934455	5.48224	0.00415999	0.805459	1.06345	1	PbGEM-227009
PBANKA_0212400	PBANKA_021240	PF3D7_0728300		conserved Plasmodium protein, unknown function	Essential	0.0774505	6.62392	0.00132822	0.00456095	0.15034	2	PbGEM-328211
PBANKA_0212900	PBANKA_021290	PF3D7_0728800		conserved Plasmodium protein, unknown function	Essential	0.090899	6.83232	0.00107835	0.0252224	0.156576	2	PbGEM-082709
PBANKA_0213000	PBANKA_021300	PF3D7_0728900		RNA-binding protein, putative	Essential	0.0335238	7.49592	0.000555343	-0.0136076	0.0806552	1	PbGEM-533363	Vector has relatively short homology arms - there is a possibility of the Essential call being a technical failure
PBANKA_0213300	PBANKA_021330	PF3D7_0729200	AOP	1-cys peroxiredoxin, putative	Dispensable	0.951354	6.12447	0.00218864	0.857788	1.04492	1	PbGEM-341748
PBANKA_0213500	PBANKA_021350	PF3D7_0729400		ribosome biogenesis protein BRX1 homolog, putative	Essential	0.238279	3.83327	0.0216387	-0.0559235	0.532481	2	PbGEM-008508
PBANKA_0213600	PBANKA_021360	PF3D7_0729500		mRNA (N6-adenosine)-methyltransferase, putative	Essential	0.147935	4.63466	0.00970939	-0.0491372	0.345008	2	PbGEM-341756
PBANKA_0213900	PBANKA_021390	PF3D7_0729800		dynein light chain, putative	Dispensable	1.0268	5.39643	0.00453273	0.892148	1.16145	1	PbGEM-227253
PBANKA_0214200	PBANKA_021420	PF3D7_0730100		tRNA pseudouridine synthase D, putative	Dispensable	1.01551	5.59401	0.00372008	0.893526	1.1375	1	PbGEM-008620
PBANKA_0214400	PBANKA_021440	PF3D7_0730300	AP2-L	transcription factor with AP2 domain(s)	Slow	0.719134	5.14455	0.00583111	0.56641	0.871857	2	PbGEM-328299
PBANKA_0214500	PBANKA_021450	PF3D7_0730400		conserved Plasmodium protein, unknown function	Dispensable	0.970851	6.97851	0.000931689	0.909804	1.0319	2	PbGEM-269163
PBANKA_0214600	PBANKA_021460			Plasmodium exported protein, unknown function	Slow	0.814698	5.49093	0.00412402	0.686261	0.943135	2	PbGEM-269179
PBANKA_0316800	PBANKA_021550		EMAP2	erythrocyte membrane associated protein 2	Dispensable	1.08405	4.8457	0.00786211	0.906714	1.26139	1	PbGEM-328323
PBANKA_0300600	PBANKA_030060			Plasmodium exported protein, unknown function	Dispensable	0.853388	4.5	0.0111089	0.64259	1.06419	2	PbGEM-328347
PBANKA_0300700	PBANKA_030070	PF3D7_0202600.1		conserved Plasmodium protein, unknown function	Essential	0.0752873	5.25871	0.00520201	-0.0689627	0.219537	2	PbGEM-227516
PBANKA_0300800	PBANKA_030080	PF3D7_0202700	OPP	octaprenyl pyrophosphate synthase, putative	Essential	0.0705861	6.2396	0.00195063	-0.0177459	0.158918	2	PbGEM-269307
PBANKA_0301000	PBANKA_030100		ROPE	repetitive organellar protein, putative	Dispensable	0.937667	6.42405	0.00162208	0.857117	1.01822	1	PbGEM-328355
PBANKA_0301100	PBANKA_030110	PF3D7_0203200		conserved Plasmodium protein, unknown function	Essential	0.0724826	5.28742	0.00505481	-0.0697118	0.214677	3	PbGEM-269371
PBANKA_0301400	PBANKA_030140	PF3D7_0203600		conserved Plasmodium protein, unknown function	Dispensable	0.951121	5.71987	0.00328014	0.836576	1.06567	1	PbGEM-328363
PBANKA_0301500	PBANKA_030150	PF3D7_0203700	MAK16	protein MAK16, putative	Essential	0.0924979	6.07533	0.00229888	-0.00339536	0.188391	2	PbGEM-269435
PBANKA_0301700	PBANKA_030170	PF3D7_0203900		5'-3' exonuclease, putative	Slow	0.220822	5.51692	0.00401821	0.0940433	0.347601	3	PbGEM-227680
PBANKA_0301800	PBANKA_030180	PF3D7_0204000		conserved Plasmodium protein, unknown function	Dispensable	1.01615	6.40779	0.00164866	0.934946	1.09736	1	PbGEM-269451
PBANKA_0302000	PBANKA_030200	PF3D7_0204200		conserved Plasmodium protein, unknown function	Essential	0.051984	7.2401	0.000717242	-0.00157875	0.105547	2	PbGEM-328379
PBANKA_0302100	PBANKA_030210	PF3D7_0204300		conserved Plasmodium protein, unknown function	Dispensable	1.00221	6.59574	0.00136617	0.928291	1.07614	1	PbGEM-328387
PBANKA_0302300	PBANKA_030230	PF3D7_0204500	AspAT	aspartate aminotransferase, putative	Slow	0.29201	5.91663	0.00269426	0.188198	0.395823	2	PbGEM-009046
PBANKA_0302400	PBANKA_030240	PF3D7_0204600		conserved Plasmodium protein, unknown function	Slow	0.717042	6.37739	0.00169956	0.634591	0.799493	2	PbGEM-083023
PBANKA_0302600	PBANKA_030260	PF3D7_0204800		3'-5' exonuclease, putative	Dispensable	1.0006	6.72958	0.00119503	0.931461	1.06974	1	PbGEM-009087
PBANKA_0302700	PBANKA_030270	PF3D7_0204900		methyltransferase, putative	Essential	0.187365	6.00874	0.00245719	0.0882246	0.286505	2	PbGEM-328403
PBANKA_0303400	PBANKA_030340	PF3D7_0205700.1		RNA-binding protein, putative	Dispensable	0.881866	4.38447	0.0124695	0.658533	1.1052	1	PbGEM-533419
PBANKA_0303600	PBANKA_030360	PF3D7_0205900	RPN1	26S proteasome regulatory subunit RPN1, putative	Slow	0.219746	5.81066	0.00299547	0.110285	0.329208	3	PbGEM-228013
PBANKA_0303700	PBANKA_030370	PF3D7_0206000	RAD2	DNA repair protein RAD2, putative	Dispensable	0.947822	5.23848	0.00530829	0.802106	1.09354	1	PbGEM-009249
PBANKA_0303800	PBANKA_030380	PF3D7_0206100	SufE	cysteine desulfuration protein SufE	Essential	0.13447	6.54993	0.00143022	0.0588335	0.210106	2	PbGEM-269731
PBANKA_0304200	PBANKA_030420	PF3D7_0206600		DNA-directed RNA polymerase III subunit RPC10, putative	Slow	0.185457	6.60803	0.00134949	0.111986	0.258927	3	PbGEM-228077
PBANKA_0304300	PBANKA_030430	PF3D7_0206700	ASL	adenylosuccinate lyase, putative	Essential	0.0410056	4.98519	0.00683848	-0.124385	0.206396	2	PbGEM-228093
PBANKA_0304500	PBANKA_030450	PF3D7_0207100		conserved Plasmodium protein, unknown function	Slow	0.380602	6.76595	0.00115235	0.31271	0.448495	3	PbGEM-328427
PBANKA_0304600	PBANKA_030460	PF3D7_0207200		iron-sulfur assembly protein, putative	Essential	0.136708	5.83473	0.00292423	0.0285555	0.24486	2	PbGEM-265332
PBANKA_0304700	PBANKA_030470	PF3D7_0207300	SERA5	serine repeat antigen 5	Dispensable	0.930113	5.22428	0.00538422	0.783358	1.07687	2	PbGEM-269819
PBANKA_0304800	PBANKA_030480		SERA4	serine repeat antigen 4	Slow	0.594218	4.37819	0.0125481	0.370181	0.818254	2	PbGEM-328451
PBANKA_0305000	PBANKA_030500		SERA2	serine repeat antigen 2	Dispensable	0.975794	5.74406	0.00320175	0.862626	1.08896	1	PbGEM-009429
PBANKA_0305100	PBANKA_030510		SERA1	serine repeat antigen 1	Dispensable	1.04445	4.92106	0.0072914	0.873673	1.21523	1	PbGEM-083189
PBANKA_0305300	PBANKA_030530	PF3D7_0208200	KRR1	KRR1 small subunit processome component, putative	Essential	0.0431385	6.06808	0.00231562	-0.0531033	0.13938	2	PbGEM-328475
PBANKA_0305400	PBANKA_030540	PF3D7_0208300		conserved Plasmodium protein, unknown function	Essential	0.091734	4.51196	0.0109769	-0.117808	0.301276	2	PbGEM-328483
PBANKA_0305600	PBANKA_030560	PF3D7_0208500	ACP	acyl carrier protein, putative	Essential	0.0674369	6.53023	0.00145868	-0.00894835	0.143822	2	PbGEM-265580
PBANKA_0305700	PBANKA_030570	PF3D7_0208600	RRF1	ribosome-recycling factor, putative	Essential	0.0858484	7.06107	0.000857862	0.0272698	0.144427	3	PbGEM-228342
PBANKA_0305800	PBANKA_030580	PF3D7_0208700.1		conserved Plasmodium protein, unknown function	Slow	0.355242	5.34195	0.00478655	0.216872	0.493612	2	PbGEM-269987
PBANKA_0306000	PBANKA_030600	PF3D7_0208900	P230p	6-cysteine protein	Dispensable	1.00482	4.8374	0.00792764	0.826744	1.18289	1	PbGEM-328491
PBANKA_0306100	PBANKA_030610	PF3D7_0209000	P230	transmission-blocking target antigen s230;6-cysteine protein	Dispensable	1.02215	5.21907	0.00541237	0.875013	1.16929	1	PbGEM-533427
PBANKA_0306300	PBANKA_030630	PF3D7_0209200		3' exoribonuclease, putative	Essential	0.10224	4.5975	0.010077	-0.098528	0.303008	1	PbGEM-537955	Vector has relatively short homology arms - there is a possibility of the Essential call being a technical failure
PBANKA_0306500	PBANKA_030650	PF3D7_0209400		conserved protein, unknown function	Dispensable	1.09009	4.71558	0.00895471	0.900827	1.27934	1	PbGEM-270099
PBANKA_0306600	PBANKA_030660	PF3D7_0209500		conserved Plasmodium protein, unknown function	Dispensable	1.05596	5.34484	0.00477271	0.917793	1.19413	1	PbGEM-328507
PBANKA_0306700	PBANKA_030670	PF3D7_0209600		transporter, putative	Essential	0.180414	5.70648	0.00332435	0.0650993	0.295728	4	PbGEM-009687,PbGEM-228612
PBANKA_0306800	PBANKA_030680	PF3D7_0209800	UAP56	ATP-dependent RNA helicase UAP56, putative	Essential	0.291418	2.75566	0.0635673	-0.212834	0.795669	2	PbGEM-228630
PBANKA_0306900	PBANKA_030690	PF3D7_0210000		Sec61-gamma subunit of protein translocation complex, putative	Essential	0.140189	3.84671	0.0213498	-0.152043	0.43242	2	PbGEM-228650
PBANKA_0307700	PBANKA_030770	PF3D7_0210800		conserved Plasmodium protein, unknown function	Slow	0.654891	4.90458	0.00741258	0.482699	0.827084	2	PbGEM-270187
PBANKA_0307800	PBANKA_030780	PF3D7_0210900		conserved Plasmodium protein, unknown function	Slow	0.452722	4.02105	0.0179341	0.184885	0.720559	2	PbGEM-533443
PBANKA_0308100	PBANKA_030810	PF3D7_0211300		ubiquinol-cytochrome-c reductase complex assembly factor 1, putative	Slow	0.73227	5.35777	0.00471139	0.594991	0.869549	1	PbGEM-270235
PBANKA_0308200	PBANKA_030820	PF3D7_0211400		apicoplast beta-ketoacyl-acyl carrier protein synthase III precursor, putative	Slow	0.840949	5.51766	0.00401522	0.714218	0.967681	1	PbGEM-270259
PBANKA_0308400	PBANKA_030840	PF3D7_0211600	ALG14	UDP-N-acetylglucosamine transferase subunit ALG14, putative	Slow	0.162976	7.34095	0.000648436	0.112047	0.213905	3	PbGEM-228889
PBANKA_0308500	PBANKA_030850	PF3D7_0211700	TKL1	tyrosine kinase-like protein, putative	Dispensable	0.991338	7.57142	0.00051496	0.945953	1.03672	6	PbGEM-228946,PbGEM-009884
PBANKA_0308600	PBANKA_030860	PF3D7_0211800		asparagine--tRNA ligase, putative	Slow	0.419613	5.90955	0.00271342	0.315432	0.523794	2	PbGEM-083434
PBANKA_0308900	PBANKA_030890			conserved Plasmodium protein, unknown function	Slow	0.773764	4.60814	0.00997037	0.57406	0.973467	2	PbGEM-533467
PBANKA_0309200	PBANKA_030920	PF3D7_0212400		conserved Plasmodium protein, unknown function	Essential	0.0433056	4.83875	0.00791697	-0.134649	0.22126	1	PbGEM-538003
PBANKA_0309400	PBANKA_030940	PF3D7_0212500		conserved Plasmodium protein, unknown function	Essential	0.0893595	7.03304	0.000882243	0.0299544	0.148765	2	PbGEM-328563
PBANKA_0309500	PBANKA_030950	PF3D7_0212600	SPATR	secreted protein with altered thrombospondin repeat domain, putative	Essential	0.141325	3.82457	0.0218278	-0.15416	0.436809	3	PbGEM-270402
PBANKA_0309600	PBANKA_030960	PF3D7_0212700		SRR1-like protein	Slow	0.730338	4.7575	0.00858709	0.545005	0.915671	1	PbGEM-010018
PBANKA_0309700	PBANKA_030970	PF3D7_0212800		multidrug efflux pump, putative	Dispensable	0.919881	4.21388	0.0147889	0.676661	1.1631	2	PbGEM-270434
PBANKA_0309800	PBANKA_030980	PF3D7_0212900		Leu/Phe-tRNA protein transferase, putative	Slow	0.792119	5.29932	0.00499497	0.650769	0.933469	1	PbGEM-083560
PBANKA_0310000	PBANKA_031000	PF3D7_0213100	SIS1	protein SIS1, putative	Dispensable	0.89949	5.53497	0.00394634	0.773851	1.02513	2	PbGEM-229258
PBANKA_0310300	PBANKA_031030	PF3D7_0213400	PK7	protein kinase 7	Essential	0.10869	7.88533	0.000376221	0.0698973	0.147483	4	PbGEM-072470
PBANKA_0310500	PBANKA_031050	PF3D7_0213600		conserved Plasmodium protein, unknown function	Dispensable	0.925858	3.56924	0.0281772	0.590137	1.26158	2	PbGEM-328595
PBANKA_0311000	PBANKA_031100	PF3D7_0214100	SEC31	protein transport protein SEC31, putative	Essential	0.1	1	Inf	NA	NA	1	PbGEM-341804	Essential phenotype assigned based on very low number of parasites in the population on day 6
PBANKA_0311100	PBANKA_031110	PF3D7_0214200		mitochondrial large ribosomal subunit, putative	Essential	0.076283	7.30615	0.000671395	0.0244605	0.128106	2	PbGEM-270658
PBANKA_0311200	PBANKA_031120	PF3D7_0214400		conserved Plasmodium protein, unknown function	Essential	0.118925	6.78355	0.00113225	0.0516266	0.186223	2	PbGEM-270674
PBANKA_0311300	PBANKA_031130	PF3D7_0214500		conserved Plasmodium protein, unknown function	Dispensable	1.00442	5.26405	0.00517432	0.860557	1.14829	1	PbGEM-270690
PBANKA_0311400	PBANKA_031140	PF3D7_0214600		serine/threonine protein kinase, putative	Essential	0.125912	5.59394	0.00372034	0.00392237	0.247901	5	PbGEM-111762	Vector has relatively short homology arms - there is a possibility of the Essential call being a technical failure
PBANKA_0311600	PBANKA_031160	PF3D7_0214800		conserved Plasmodium protein, unknown function	Essential	0.0299551	7.04308	0.000873429	-0.0291526	0.0890627	2	PbGEM-270730
PBANKA_0311800	PBANKA_031180	PF3D7_0215300	ACS9	acyl-CoA synthetase, putative	Dispensable	0.935593	5.5372	0.00393752	0.810094	1.06109	2	PbGEM-083698
PBANKA_0311900	PBANKA_031190	PF3D7_0215100		RING zinc finger protein, putative	Slow	0.794742	5.52794	0.00397415	0.66866	0.920824	1	PbGEM-341812
PBANKA_0312000	PBANKA_031200	PF3D7_0215200		conserved Plasmodium protein, unknown function	Dispensable	1.00843	6.90278	0.00100499	0.945024	1.07183	1	PbGEM-328635
PBANKA_0312100	PBANKA_031210	PF3D7_0215400		conserved Plasmodium protein, unknown function	Dispensable	0.930525	4.86672	0.00769857	0.755042	1.10601	1	PbGEM-270810
PBANKA_0312200	PBANKA_031220	PF3D7_0215500		conserved Plasmodium protein, unknown function	Slow	0.626302	4.85529	0.00778709	0.449813	0.802791	2	PbGEM-328643
PBANKA_0312300	PBANKA_031230	PF3D7_0215600		conserved Plasmodium protein, unknown function	Slow	0.534065	6.07176	0.0023071	0.438001	0.63013	2	PbGEM-270858
PBANKA_0312400	PBANKA_031240	PF3D7_0215700	RPB2	DNA-directed RNA polymerase II subunit RPB2, putative	Slow	0.468224	4.66796	0.00939141	0.274405	0.662043	2	PbGEM-083773
PBANKA_0312500	PBANKA_031250	PF3D7_0215800	ORC5	origin recognition complex subunit 5, putative	Essential	0.195877	4.24717	0.0143047	-0.0433273	0.435082	2	PbGEM-229775
PBANKA_0312600	PBANKA_031260	PF3D7_0215900	DHHC11	palmitoyltransferase, putative	Dispensable	0.960147	4.50548	0.0110483	0.749925	1.17037	2	PbGEM-121242,PbGEM-229816
PBANKA_0312700	PBANKA_031270	PF3D7_0216000		DEAD/DEAH helicase, putative	Dispensable	0.97028	6.5333	0.00145419	0.894013	1.04655	1	PbGEM-229846
PBANKA_0313000	PBANKA_031300	PF3D7_0216300		conserved Plasmodium protein, unknown function	Essential	0.0931714	7.39432	0.000614734	0.0435837	0.142759	2	PbGEM-328659
PBANKA_0313100	PBANKA_031310	PF3D7_0216400	VPS45	vacuolar protein sorting-associated protein 45, putative	Essential	0.266609	4.83455	0.00795029	0.0882804	0.444938	3	PbGEM-229966
PBANKA_0313200	PBANKA_031320	PF3D7_0216500		conserved Plasmodium protein, unknown function	Dispensable	1.03431	4.85553	0.0077852	0.857845	1.21078	2	PbGEM-270930
PBANKA_0313300	PBANKA_031330	PF3D7_0216600		MtN3-like protein	Dispensable	0.867092	5.41042	0.00446975	0.73338	1.0008	2	PbGEM-328667
PBANKA_0313400	PBANKA_031340		ATG11	autophagy-related protein 11, putative	Slow	0.75694	6.07592	0.00229752	0.661075	0.852805	1	PbGEM-270978
PBANKA_0313600	PBANKA_031360	PF3D7_0216900		conserved Plasmodium protein, unknown function	Dispensable	0.896164	4.78596	0.00834614	0.713449	1.07888	1	PbGEM-533523
PBANKA_0313800	PBANKA_031380	PF3D7_0217100		ATP synthase F1, alpha subunit, putative	Slow	0.526375	5.65369	0.00350457	0.407976	0.644773	2	PbGEM-341820
PBANKA_0314100	PBANKA_031410	PF3D7_0217400		conserved Plasmodium protein, unknown function	Essential	0.0913613	6.77595	0.00114088	0.0238075	0.158915	2	PbGEM-271066
PBANKA_0314200	PBANKA_031420	PF3D7_0217500	CDPK1	calcium-dependent protein kinase 1	Dispensable	0.982535	8.18371	0.000279166	0.949119	1.01595	4	PbGEM-010677
PBANKA_0314700	PBANKA_031470	PF3D7_0218000	RFC2	replication factor C subunit 2, putative	Slow	0.482272	3.35428	0.0349346	0.108456	0.856088	3	PbGEM-230189
PBANKA_0314800	PBANKA_031480	PF3D7_0218100		conserved Plasmodium membrane protein, unknown function	Dispensable	1.02003	6.18964	0.00205057	0.929459	1.11059	2	PbGEM-010745
PBANKA_0314900	PBANKA_031490	PF3D7_0218200		conserved Plasmodium protein, unknown function	Dispensable	1.02898	4.67679	0.00930881	0.836019	1.22195	1	PbGEM-271138
PBANKA_0315000	PBANKA_031500	PF3D7_0218300		apicoplast RNA methyltransferase precursor, putative	Dispensable	0.967622	5.26226	0.00518357	0.823628	1.11162	1	PbGEM-010777
PBANKA_0315200	PBANKA_031520	PF3D7_0218500	SNRPD2	small nuclear ribonucleoprotein Sm D2, putative	Dispensable	0.839183	2.58652	0.0752814	0.290434	1.38793	3	PbGEM-230237
PBANKA_0315400	PBANKA_031540	PF3D7_0218700	PRP45	pre-mRNA-processing protein 45, putative	Essential	0.235779	3.57032	0.0281467	-0.0997609	0.571319	2	PbGEM-230276
PBANKA_0315600	PBANKA_031560	PF3D7_0219200		40S ribosomal protein S30, putative	Essential	0.0694246	7.36293	0.000634339	0.0190525	0.119797	2	PbGEM-271178
PBANKA_0315800	PBANKA_031580	PF3D7_0219400.1		ribosome associated membrane protein RAMP4, putative	Dispensable	0.974774	5.77429	0.0031064	0.863304	1.08624	1	PbGEM-010861
PBANKA_0315900	PBANKA_031590	PF3D7_0219500		pseudouridine synthase, putative	Dispensable	0.998124	6.98876	0.000922188	0.937389	1.05886	1	PbGEM-010877
PBANKA_0316000	PBANKA_031600	PF3D7_0219600	RFC1	replication factor C subunit 1, putative	Dispensable	0.839796	1.97924	0.138174	0.0963618	1.58323	3	PbGEM-230365
PBANKA_0316600	PBANKA_031660		Pb235	reticulocyte binding protein, putative	Dispensable	0.918824	5.10796	0.00604839	0.763281	1.07437	3	PbGEM-328723
PBANKA_0400500	PBANKA_040050			BIR protein;PIR protein	Dispensable	0.952911	5.39601	0.00453465	0.818231	1.08759	1	PbGEM-328739
PBANKA_0400600	PBANKA_040060			BIR protein;PIR protein	Dispensable	0.960499	5.06766	0.00629713	0.80179	1.11921	1	PbGEM-328747
PBANKA_0400900	PBANKA_040090	PF3D7_0301900		conserved Plasmodium protein, unknown function	Essential	0.0877198	7.93955	0.000356365	0.0499645	0.125475	2	PbGEM-328755
PBANKA_0401100	PBANKA_040110	PF3D7_0302100	SRPK1	serine/threonine protein kinase, putative	Slow	0.661449	6.68305	0.00125195	0.590683	0.732215	5	PbGEM-084034
PBANKA_0401200	PBANKA_040120	PF3D7_0302600	ABCB4	ABC transporter B family member 4, putative	Dispensable	0.930602	5.60892	0.00366504	0.809523	1.05168	1	PbGEM-230537
PBANKA_0401500	PBANKA_040150	PF3D7_0302900		exportin-1, putative	Essential	0.163235	5.55697	0.00386046	0.0389695	0.2875	3	PbGEM-230619
PBANKA_0401600	PBANKA_040160	PF3D7_0303000	NSF	N-ethylmaleimide-sensitive fusion protein, putative	Essential	0.265116	3.80336	0.0222958	-0.0335198	0.563751	2	PbGEM-230638
PBANKA_0401700	PBANKA_040170	PF3D7_0303100		conserved Plasmodium protein, unknown function	Dispensable	0.932469	6.08396	0.00227913	0.836989	1.02795	1	PbGEM-328771
PBANKA_0401800	PBANKA_040180	PF3D7_0303200		HAD superfamily protein, putative	Essential	0.254937	3.54404	0.0288963	-0.0850417	0.594915	4	PbGEM-230686
PBANKA_0401900	PBANKA_040190	PF3D7_0303300	RPB6	DNA-directed RNA polymerases I, II, and III subunit RPABC2, putative	Essential	0.285253	4.3086	0.0134523	0.0532842	0.517221	2	PbGEM-084099
PBANKA_0402100	PBANKA_040210	PF3D7_0303500		spindle pole body protein, putative	Essential	0.109218	5.84297	0.00290021	0.00151064	0.216925	2	PbGEM-328787
PBANKA_0402200	PBANKA_040220	PF3D7_0303600	Plrx	plasmoredoxin	Dispensable	0.966769	6.76065	0.00115847	0.898696	1.03484	1	PbGEM-341828
PBANKA_0402300	PBANKA_040230	PF3D7_0303700	BCKDH-E2	lipoamide acyltransferase component of branched-chain alpha-keto acid dehydrogenase complex, putative	Slow	0.508619	5.52551	0.00398385	0.382383	0.634854	1	PbGEM-011169
PBANKA_0402400	PBANKA_040240	PF3D7_0303800		IBR domain protein, putative	Dispensable	0.961679	4.99834	0.00674911	0.797373	1.12598	1	PbGEM-271442
PBANKA_0402800	PBANKA_040280	PF3D7_0304200	EHD	EH domain-containing protein, putative	Dispensable	0.97887	5.53294	0.00395434	0.853103	1.10464	3	PbGEM-228523
PBANKA_0402900	PBANKA_040290	PF3D7_0304300		conserved Plasmodium protein, unknown function	Essential	0.231326	5.23793	0.00531125	0.0855694	0.377083	2	PbGEM-271498
PBANKA_0403400	PBANKA_040340	PF3D7_0304900		conserved Plasmodium protein, unknown function	Slow	0.221816	5.84977	0.00288055	0.114474	0.329157	2	PbGEM-271546
PBANKA_0403500	PBANKA_040350	PF3D7_0305000	EF-Ts	elongation factor (EF-TS), putative	Essential	0.0703188	7.26943	0.00069651	0.0175359	0.123102	1	PbGEM-538043
PBANKA_0403600	PBANKA_040360	PF3D7_0305100		conserved Plasmodium protein, unknown function	Essential	0.0294393	7.93601	0.000357632	-0.00838302	0.0672616	2	PbGEM-328819
PBANKA_0403700	PBANKA_040370	PF3D7_0305200		conserved Plasmodium protein, unknown function	Essential	0.029442	7.44699	0.000583194	-0.0188568	0.0777408	2	PbGEM-271578
PBANKA_0403900	PBANKA_040390	PF3D7_0305400		conserved Plasmodium protein, unknown function	Essential	0.0696121	5.85314	0.00287088	-0.0375491	0.176773	2	PbGEM-271610
PBANKA_0404100	PBANKA_040410	PF3D7_0305600		AP endonuclease (DNA-[apurinic or apyrimidinic site] lyase), putative	Dispensable	1.09095	4.67642	0.00931226	0.897949	1.28395	1	PbGEM-011394
PBANKA_0404200	PBANKA_040420	PF3D7_0305700		ubiquitin-conjugating enzyme E2, putative	Essential	0.1	1	0.140425	-0.338624	1.16031	2	PbGEM-228827	Essential phenotype assigned based on very low number of parasites in the population on day 6
PBANKA_0404300	PBANKA_040430	PF3D7_0305800		P-loop containing nucleoside triphosphate hydrolase, putative	Dispensable	0.904428	5.02879	0.00654674	0.742604	1.06625	1	PbGEM-228846
PBANKA_0404400	PBANKA_040440	PF3D7_0306000		conserved Plasmodium protein, unknown function	Essential	0.0540559	5.71182	0.00330666	-0.0609512	0.169063	2	PbGEM-271634
PBANKA_0404600	PBANKA_040460	PF3D7_0306200	AHA1	activator of Hsp90 ATPase, putative	Dispensable	0.975187	5.60961	0.00366249	0.85415	1.09622	1	PbGEM-228894
PBANKA_0404700	PBANKA_040470	PF3D7_0306300	GRX1	glutaredoxin 1, putative	Dispensable	0.979172	6.28841	0.0018577	0.89297	1.06537	1	PbGEM-328843
PBANKA_0404800	PBANKA_040480	PF3D7_0306400		FAD-dependent glycerol-3-phosphate dehydrogenase, putative	Slow	0.903519	6.59919	0.00136147	0.829723	0.977316	1	PbGEM-011485
PBANKA_0404900	PBANKA_040490	PF3D7_0306500		conserved Plasmodium protein, unknown function	Essential	0.0772158	7.67426	0.000464633	0.0341051	0.120326	2	PbGEM-328851
PBANKA_0405000	PBANKA_040500	PF3D7_0306600		conserved Plasmodium protein, unknown function	Dispensable	0.902068	5.41411	0.00445331	0.768601	1.03553	1	PbGEM-271730
PBANKA_0405100	PBANKA_040510	PF3D7_0306700		membrane magnesium transporter, putative	Essential	0.150331	6.26956	0.00189307	0.063312	0.23735	2	PbGEM-328859
PBANKA_0405200	PBANKA_040520	PF3D7_0306800	CCT2	T-complex protein 1 subunit beta, putative	Essential	0.147008	4.35395	0.0128559	-0.0797599	0.373776	2	PbGEM-264100
PBANKA_0405300	PBANKA_040530	PF3D7_0306900		40S ribosomal protein S23, putative	Essential	0.050592	5.94449	0.00262025	-0.0517847	0.152969	2	PbGEM-328875
PBANKA_0405400	PBANKA_040540	PF3D7_0307100		40S ribosomal protein S12, putative	Essential	0.0816388	6.01554	0.00244054	-0.0171648	0.180442	2	PbGEM-328883
PBANKA_0405600	PBANKA_040560	PF3D7_0307300		EB1 homolog, putative	Dispensable	1.01933	5.8245	0.00295429	0.91062	1.12803	1	PbGEM-229156
PBANKA_0405900	PBANKA_040590	PF3D7_0307600		conserved Plasmodium protein, unknown function	Dispensable	0.913175	5.49525	0.00410621	0.785015	1.04133	1	PbGEM-271858
PBANKA_0406000	PBANKA_040600	PF3D7_0307700		conserved Plasmodium protein, unknown function	Essential	0.232356	4.99973	0.00673976	0.068164	0.396548	2	PbGEM-328907
PBANKA_0406200	PBANKA_040620	PF3D7_0307900		conserved Plasmodium protein, unknown function	Dispensable	0.879647	3.16925	0.0420353	0.469597	1.2897	1	PbGEM-533587
PBANKA_0406400	PBANKA_040640	PF3D7_0308100		conserved Plasmodium protein, unknown function	Essential	0.0552715	6.79237	0.0011223	-0.01173	0.122273	3	PbGEM-328923
PBANKA_0406500	PBANKA_040650	PF3D7_0308200	CCT7	T-complex protein 1 subunit eta, putative	Essential	0.1	1	Inf	NA	NA	3	PbGEM-229366	Essential phenotype assigned based on very low number of parasites in the population on day 6
PBANKA_0406700	PBANKA_040670	PF3D7_0308500		activator of Hsp90 ATPase, putative	Slow	0.873434	6.08195	0.00228371	0.777857	0.96901	1	PbGEM-229398
PBANKA_0406800	PBANKA_040680	PF3D7_0308600	PRPF19	pre-mRNA-processing factor 19, putative	Essential	0.122704	4.85443	0.0077938	-0.0538611	0.299269	2	PbGEM-341852
PBANKA_0406900	PBANKA_040690	PF3D7_0308700		conserved Plasmodium protein, unknown function	Essential	0.108848	5.8569	0.00286011	0.00188816	0.215808	3	PbGEM-271986
PBANKA_0407100	PBANKA_040710	PF3D7_0308900	SF3B1	splicing factor 3B subunit 1, putative	Essential	0.268848	2.89508	0.0552943	-0.201447	0.739143	2	PbGEM-533603	Vector has relatively short homology arms - there is a possibility of the Essential call being a technical failure
PBANKA_0407200	PBANKA_040720	PF3D7_0309000	YVH1	dual specificity protein phosphatase	Slow	0.362479	5.07432	0.00625531	0.204298	0.52066	1	PbGEM-272042
PBANKA_0407300	PBANKA_040730	PF3D7_0309100		conserved Plasmodium protein, unknown function	Dispensable	1.05728	5.39575	0.00453584	0.922584	1.19198	1	PbGEM-011857
PBANKA_0407400	PBANKA_040740	PF3D7_0309200	ARK2	serine/threonine protein kinase, putative	Essential	0.1	1	0.31529	-0.913006	1.33302	2	PbGEM-229557	Vector has relatively short homology arms - there is a possibility of the Essential call being a technical failure
PBANKA_0407500	PBANKA_040750	PF3D7_0309300		N2227-like protein, putative	Slow	0.660253	6.62875	0.00132182	0.58754	0.732967	2	PbGEM-229574
PBANKA_0407600	PBANKA_040760	PF3D7_0309500	AS	asparagine synthetase [glutamine-hydrolyzing]	Slow	0.638893	6.2099	0.00200943	0.54924	0.728547	2	PbGEM-084472
PBANKA_0407700	PBANKA_040770	PF3D7_0309600		60S acidic ribosomal protein P2, putative	Essential	0.0246728	8.08488	0.000308164	-0.0104364	0.059782	2	PbGEM-328939
PBANKA_0407800	PBANKA_040780	PF3D7_0309700	SBP2	SECIS-binding protein 2, putative	Dispensable	0.933167	5.518	0.00401387	0.806457	1.05988	1	PbGEM-328947
PBANKA_0407900	PBANKA_040790	PF3D7_0309800		YTH domain-containing protein, putative	Essential	0.184874	5.23512	0.00532618	0.0389122	0.330835	2	PbGEM-328955
PBANKA_0408100	PBANKA_040810	PF3D7_0310000		50S ribosomal protein L9, apicoplast, putative	Essential	0.121645	6.55621	0.00142127	0.0462459	0.197045	2	PbGEM-272106
PBANKA_0408200	PBANKA_040820	PF3D7_0310100	CDPK3	calcium-dependent protein kinase 3	Dispensable	1.00147	8.05056	0.000318922	0.96575	1.03718	3	PbGEM-111826
PBANKA_0408300	PBANKA_040830	PF3D7_0310200		phd finger protein, putative	Slow	0.480316	4.55266	0.0105392	0.274995	0.685637	2	PbGEM-328971
PBANKA_0408400	PBANKA_040840	PF3D7_0310300		phosphoglycerate mutase, putative	Dispensable	1.06593	5.22966	0.00535537	0.919569	1.21229	1	PbGEM-264140
PBANKA_0408600	PBANKA_040860	PF3D7_0310600.1	EIF3K	eukaryotic translation initiation factor 3 subunit K, putative	Slow	0.810181	5.96321	0.00257165	0.708758	0.911603	1	PbGEM-229837
PBANKA_0409100	PBANKA_040910	PF3D7_0311100		pre-mRNA splicing factor, putative	Slow	0.548031	3.98037	0.0186788	0.27469	0.821371	1	PbGEM-533627
PBANKA_0409200	PBANKA_040920	PF3D7_0311200		valine--tRNA ligase, putative	Essential	0.0780217	6.76356	0.00115511	0.010048	0.145995	2	PbGEM-272178
PBANKA_0409300	PBANKA_040930	PF3D7_0311300		phosphatidylinositol 3- and 4-kinase, putative	Slow	0.637493	4.16161	0.0155824	0.387834	0.887152	1	PbGEM-341860
PBANKA_0409400	PBANKA_040940	PF3D7_0311400	PKRP	protein kinase, putative	Dispensable	0.912052	4.93706	0.00717564	0.742634	1.08147	5	PbGEM-111754
PBANKA_0409500	PBANKA_040950	PF3D7_0311500		conserved Plasmodium protein, unknown function	Dispensable	0.973301	5.21159	0.005453	0.825612	1.12099	1	PbGEM-272202
PBANKA_0409600	PBANKA_040960	PF3D7_0311600		dolichyl-diphosphooligosaccharide--protein glycosyltransferase subunit 1, putative	Essential	0.0962144	6.63706	0.00131088	0.0238024	0.168626	3	PbGEM-012162
PBANKA_0409800	PBANKA_040980	PF3D7_0311800		conserved protein, unknown function	Slow	0.834743	5.46999	0.00421127	0.704955	0.964532	1	PbGEM-272242
PBANKA_0410000	PBANKA_041000	PF3D7_0312000		conserved Plasmodium protein, unknown function	Essential	0.114746	6.97483	0.000935125	0.053586	0.175905	2	PbGEM-272274
PBANKA_0410100	PBANKA_041010	PF3D7_0312100		E3 ubiquitin-protein ligase, putative	Dispensable	0.965324	6.59775	0.00136343	0.891474	1.03917	2	PbGEM-230013
PBANKA_0410300	PBANKA_041030	PF3D7_0312300	RPN12	26S proteasome regulatory subunit RPN12, putative	Slow	0.407779	4.52929	0.0107883	0.200045	0.615513	2	PbGEM-012274
PBANKA_0410400	PBANKA_041040	PF3D7_0312400	GSK3	glycogen synthase kinase 3	Dispensable	1.05629	5.48917	0.00413128	0.927737	1.18484	3	PbGEM-012290
PBANKA_0410500	PBANKA_041050	PF3D7_0312500		transporter, putative	Dispensable	0.970115	5.7031	0.00333561	0.854606	1.08562	2	PbGEM-121322
PBANKA_0410650	PBANKA_041065			conserved Plasmodium protein, unknown function	Dispensable	0.996853	5.09616	0.00612018	0.84039	1.15332	2	PbGEM-084632
PBANKA_0410800	PBANKA_041080	PF3D7_0313100		ubiquitin-protein ligase, putative	Essential	0.148956	4.99948	0.00674143	-0.0152567	0.313168	3	PbGEM-230154
PBANKA_0411400	PBANKA_041140	PF3D7_0313700.1		conserved Plasmodium protein, unknown function	Essential	0.108402	6.11397	0.00221176	0.014343	0.20246	2	PbGEM-272418
PBANKA_0411600	PBANKA_041160	PF3D7_0313900		conserved Plasmodium protein, unknown function	Dispensable	0.965047	4.93089	0.00722011	0.795105	1.13499	2	PbGEM-272458
PBANKA_0411700	PBANKA_041170	PF3D7_0314000		co-chaperone p23, putative	Dispensable	0.953798	6.24518	0.00193978	0.865712	1.04188	1	PbGEM-230293
PBANKA_0411900	PBANKA_041190			conserved Plasmodium protein, unknown function	Dispensable	1.0077	5.26203	0.00518479	0.863685	1.15171	2	PbGEM-272490
PBANKA_0412400	PBANKA_041240	PF3D7_0314700		zinc finger protein, putative	Dispensable	0.944911	7.15805	0.000778569	0.889106	1.00072	2	PbGEM-272546
PBANKA_0413000	PBANKA_041300	PF3D7_0315300		conserved Plasmodium protein, unknown function	Dispensable	0.998762	4.69917	0.00910283	0.807944	1.18958	1	PbGEM-329059
PBANKA_0413200	PBANKA_041320	PF3D7_0315400		conserved Plasmodium protein, unknown function	Slow	0.540906	5.13698	0.0058754	0.387604	0.694209	2	PbGEM-329067
PBANKA_0413300	PBANKA_041330	PF3D7_0315500		mitochondrial ribosomal protein L29/L47 precursor, putative	Essential	0.0747534	6.13413	0.00216762	-0.018362	0.167869	2	PbGEM-533651	Vector has relatively short homology arms - there is a possibility of the Essential call being a technical failure
PBANKA_0413400	PBANKA_041340	PF3D7_0315600		zinc finger protein, putative	Dispensable	1.04032	4.68076	0.00927192	0.847735	1.2329	1	PbGEM-329075
PBANKA_0413500	PBANKA_041350	PF3D7_0315700		conserved Plasmodium protein, unknown function	Dispensable	0.970628	6.54599	0.00143587	0.894842	1.04641	2	PbGEM-121274
PBANKA_0413600	PBANKA_041360	PF3D7_0315800		zinc finger protein, putative	Essential	0.135908	5.18384	0.00560645	-0.0138441	0.285661	2	PbGEM-272730
PBANKA_0413800	PBANKA_041380	PF3D7_0316000	MA	microneme associated antigen, putative	Dispensable	1.00222	5.05702	0.00636449	0.842668	1.16178	1	PbGEM-272770
PBANKA_0413900	PBANKA_041390	PF3D7_0316100		mitochondrial ribosomal protein L27 precursor, putative	Essential	0.114729	6.70579	0.00122381	0.044763	0.184695	2	PbGEM-272786
PBANKA_0414200	PBANKA_041420	PF3D7_0316400		conserved Plasmodium protein, unknown function	Essential	0.0656642	7.58089	0.000510105	0.0204932	0.110835	2	PbGEM-272842
PBANKA_0414300	PBANKA_041430	PF3D7_0316500	NUF2	kinetochore protein NUF2, putative	Essential	0.188976	5.23764	0.00531277	0.043198	0.334753	2	PbGEM-084930
PBANKA_0414500	PBANKA_041450	PF3D7_0316700		HVA22/TB2/DP1 family protein, putative	Slow	0.636218	6.64366	0.00130225	0.564045	0.708392	2	PbGEM-272858
PBANKA_0414700	PBANKA_041470	PF3D7_0906600		zinc finger protein, putative	Slow	0.424351	3.61012	0.0270486	0.0954221	0.75328	2	PbGEM-230718
PBANKA_0414900	PBANKA_041490	PF3D7_0906400		dynein light intermediate chain 2, putative	Dispensable	1.04568	6.16031	0.00211159	0.953777	1.13759	1	PbGEM-272922
PBANKA_0415300	PBANKA_041530	PF3D7_0906000	RNaseII	exoribonuclease II, putative	Essential	0.134731	5.65816	0.00348892	0.0165973	0.252865	2	PbGEM-329107
NA	PBANKA_041540	NA	NA	NA	Dispensable	1.05567	5.07088	0.00627687	0.897216	1.21412	1	PbGEM-272986
PBANKA_0415700	PBANKA_041570	PF3D7_0905700.1	ATG3	autophagy-related protein 3, putative	Essential	0.0538409	6.70046	0.00123034	-0.0163115	0.123993	2	PbGEM-273018
PBANKA_0415900	PBANKA_041590	PF3D7_0905500		conserved Plasmodium protein, unknown function	Slow	0.854177	5.6702	0.00344718	0.736751	0.971602	1	PbGEM-273050
PBANKA_0416000	PBANKA_041600	PF3D7_0905400	RhopH3	high molecular weight rhoptry protein 3, putative	Essential	0.075049	5.06812	0.00629421	-0.0836231	0.233721	2	PbGEM-085062
PBANKA_0416200	PBANKA_041620	PF3D7_0905200		mitochondrial carrier protein, putative	Essential	0.0730521	3.00334	0.0496212	-0.372464	0.518568	2	PbGEM-265236
PBANKA_0416300	PBANKA_041630	PF3D7_0905100	NUP100	nucleoporin NUP100/NSP100, putative	Essential	0.114825	4.78271	0.00837324	-0.0681856	0.297836	2	PbGEM-013089
PBANKA_0416400	PBANKA_041640	PF3D7_0905000		conserved Plasmodium protein, unknown function	Slow	0.840048	5.61644	0.00363758	0.719423	0.960672	1	PbGEM-273114
PBANKA_0416800	PBANKA_041680	PF3D7_0904600		ubiquitin specific protease, putative	Dispensable	1.00489	6.86876	0.00103977	0.9404	1.06938	1	PbGEM-341884
PBANKA_0416900	PBANKA_041690	PF3D7_0904500		prefoldin subunit 4, putative	Slow	0.866719	6.36905	0.00171379	0.783923	0.949515	1	PbGEM-231102
PBANKA_0417100	PBANKA_041710	PF3D7_0904300		conserved protein, unknown function	Dispensable	0.958994	4.64253	0.00963328	0.762695	1.15529	1	PbGEM-329163
PBANKA_0417300	PBANKA_041730	PF3D7_0904100		AP-4 complex subunit epsilon, putative	Essential	0.143034	4.96855	0.00695324	-0.0237377	0.309807	2	PbGEM-264428
PBANKA_0417400	PBANKA_041740	PF3D7_0904000		GTPase-activating protein, putative	Slow	0.393552	4.45549	0.0116146	0.17801	0.609095	2	PbGEM-273242
PBANKA_0417500	PBANKA_041750	PF3D7_0903900	RPL32	60S ribosomal protein L32, putative	Essential	0.199109	4.25584	0.0141811	-0.03906	0.437278	1	PbGEM-273266
PBANKA_0417700	PBANKA_041770	PF3D7_0903700		alpha tubulin 1	Dispensable	0.985388	6.43983	0.00159668	0.905471	1.0653	1	PbGEM-341892
PBANKA_0417800	PBANKA_041780	PF3D7_0903600.1		conserved Plasmodium protein, unknown function	Dispensable	1.00487	6.95035	0.000958303	0.94296	1.06679	2	PbGEM-273282
PBANKA_0417900	PBANKA_041790	PF3D7_0903500		conserved Plasmodium protein, unknown function	Essential	0.164121	4.08985	0.0167417	-0.0946582	0.422901	2	PbGEM-013345
PBANKA_0418000	PBANKA_041800	PF3D7_0903400		DEAD/DEAH box helicase, putative	Essential	0.331287	3.93862	0.019475	0.0521813	0.610393	2	PbGEM-264804	Vector has relatively short homology arms - there is a possibility of the Essential call being a technical failure
PBANKA_0418100	PBANKA_041810	PF3D7_0903300		conserved Plasmodium protein, unknown function	Dispensable	1.14541	5.10381	0.00607356	0.989549	1.30128	1	PbGEM-329187
PBANKA_0418200	PBANKA_041820	PF3D7_0903200	RAB7	ras-related protein RAB7, putative	Essential	0.244408	4.39886	0.0122914	0.0226753	0.466141	3	PbGEM-231324
PBANKA_0418300	PBANKA_041830	PF3D7_0903100	RER1	protein RER1, putative	Slow	0.759762	6.91158	0.000996178	0.696637	0.822886	1	PbGEM-329195
PBANKA_0418500	PBANKA_041850			Plasmodium exported protein, unknown function	Dispensable	1.03332	5.77949	0.00309029	0.922136	1.1445	1	PbGEM-329211
PBANKA_1000041.1;PBANKA_0500600	PBANKA_050060			;fam-b protein	Dispensable	0.926589	5.04056	0.0064701	0.765715	1.08746	1	PbGEM-329219
PBANKA_0501000	PBANKA_050100		Pb235	reticulocyte binding protein, putative	Dispensable	1.02749	4.78181	0.00838081	0.844397	1.21058	2	PbGEM-329227
PBANKA_0501200	PBANKA_050120		UIS4	early transcribed membrane protein;up-regulated in infective sporozoites	Dispensable	1.03556	4.92864	0.00723634	0.865422	1.20569	1	PbGEM-329235
PBANKA_0501300	PBANKA_050130	PF3D7_1017000		DNA polymerase delta catalytic subunit, putative	Essential	0.1	1	Inf	NA	NA	1	PbGEM-013591	Essential phenotype assigned based on very low number of parasites in the population on day 6
PBANKA_0501700	PBANKA_050170	PF3D7_1017400		phosphomannomutase, putative	Dispensable	0.953071	6.76723	0.00115088	0.885222	1.02092	1	PbGEM-341900
PBANKA_0501800	PBANKA_050180	PF3D7_1017500		conserved Plasmodium protein, unknown function	Essential	0.123644	4.00777	0.018174	-0.145977	0.393266	3	PbGEM-273642
PBANKA_0502000	PBANKA_050200			conserved Plasmodium protein, unknown function	Dispensable	0.988311	5.30725	0.00495553	0.84752	1.1291	1	PbGEM-273690
PBANKA_0502200	PBANKA_050220	PF3D7_1017900	RPN5	26S proteasome regulatory subunit p55, putative	Essential	0.1	1	Inf	NA	NA	2	PbGEM-273746	Essential phenotype assigned based on very low number of parasites in the population on day 6
PBANKA_0502300	PBANKA_050230	PF3D7_1018000		tRNA pseudouridine synthase, putative	Dispensable	0.930995	5.68618	0.00339251	0.814505	1.04749	1	PbGEM-341908
PBANKA_0502500	PBANKA_050250	PF3D7_1018200	PPP8	serine/threonine protein phosphatase 8	Slow	0.393568	4.42275	0.0120012	0.174468	0.612668	2	PbGEM-273786
PBANKA_0502600	PBANKA_050260	PF3D7_1018300		conserved Plasmodium protein, unknown function	Essential	0.0974547	4.66226	0.00944512	-0.0969173	0.291827	3	PbGEM-013799
PBANKA_0502650	PBANKA_050265			conserved Plasmodium protein, unknown function	Dispensable	0.987698	3.90213	0.0201988	0.703453	1.27194	2	PbGEM-231805
PBANKA_0502700	PBANKA_050270	PF3D7_1018500		PHF5-like protein, putative	Essential	0.115378	4.76582	0.00851592	-0.0691854	0.299942	2	PbGEM-273802
PBANKA_0502800	PBANKA_050280	PF3D7_1018600		conserved Plasmodium protein, unknown function	Essential	0.0399217	7.05431	0.000863682	-0.0188553	0.0986986	2	PbGEM-329291
PBANKA_0503000	PBANKA_050300	PF3D7_1018800		conserved protein, unknown function	Dispensable	0.910651	4.093	0.0166891	0.652279	1.16902	1	PbGEM-533723
PBANKA_0503100	PBANKA_050310	PF3D7_1018900		conserved Plasmodium protein, unknown function	Essential	0.0879798	6.30027	0.00183581	0.00228698	0.173673	2	PbGEM-533731	Vector has relatively short homology arms - there is a possibility of the Essential call being a technical failure
PBANKA_0503200	PBANKA_050320	PF3D7_1019000		eukaryotic translation initiation factor subunit eIF2A, putative	Essential	0.40891	3.55794	0.0284974	0.0712866	0.746533	2	PbGEM-329307
PBANKA_0503300	PBANKA_050330	PF3D7_1019100		conserved Plasmodium protein, unknown function	Dispensable	0.857585	4.91523	0.00733404	0.686307	1.02886	1	PbGEM-273898
PBANKA_0503500	PBANKA_050350	PF3D7_1019300		zinc finger protein, putative	Slow	0.449683	3.50829	0.0299481	0.103573	0.795794	2	PbGEM-013945
PBANKA_0503600	PBANKA_050360	PF3D7_1019400		60S ribosomal protein L30e, putative	Essential	0.0970841	6.16759	0.00209628	0.00551379	0.188654	2	PbGEM-273914
PBANKA_0503700	PBANKA_050370	PF3D7_1019500.1		conserved Plasmodium protein, unknown function	Dispensable	0.969925	6.68265	0.00125245	0.899145	1.04071	1	PbGEM-273930
PBANKA_0503800	PBANKA_050380	PF3D7_1019600		conserved Plasmodium protein, unknown function	Dispensable	0.903678	5.66022	0.00348176	0.785665	1.02169	2	PbGEM-329323
PBANKA_0504000	PBANKA_050400	PF3D7_1019800		tRNA methyltransferase, putative	Essential	0.083041	5.37156	0.00464689	-0.0532952	0.219377	2	PbGEM-013997
PBANKA_0504100	PBANKA_050410	PF3D7_1019900	ATG8	autophagy-related protein 8	Essential	0.0670989	7.04677	0.000870218	0.00809997	0.126098	3	PbGEM-273986
PBANKA_0504400	PBANKA_050440			conserved Plasmodium protein, unknown function	Slow	0.583265	3.98199	0.0186485	0.310145	0.856384	2	PbGEM-014061
PBANKA_0505000	PBANKA_050500	PF3D7_1020800		dihydrolipoamide acyltransferase, putative	Dispensable	0.875378	3.78203	0.0227764	0.57354	1.17721	3	PbGEM-085541
PBANKA_0505100	PBANKA_050510	PF3D7_1020900	ARF1	ADP-ribosylation factor, putative	Essential	0.0654247	4.71453	0.00896408	-0.123933	0.254782	1	PbGEM-533755	Vector has relatively short homology arms - there is a possibility of the Essential call being a technical failure
PBANKA_0505200	PBANKA_050520	PF3D7_1021000		conserved Plasmodium protein, unknown function	Essential	0.0551438	7.55684	0.000522525	0.00942617	0.100861	2	PbGEM-329355
PBANKA_0505300	PBANKA_050530	PF3D7_1021100		conserved Plasmodium protein, unknown function	Slow	0.664311	4.69058	0.00918139	0.472672	0.85595	2	PbGEM-329363
PBANKA_0505400	PBANKA_050540	PF3D7_1021200		conserved Plasmodium protein, unknown function	Essential	0.0176071	8.39726	0.000225485	-0.0124252	0.0476394	2	PbGEM-274138
PBANKA_0505700	PBANKA_050570	PF3D7_1021500	ROK1	ATP-dependent RNA helicase ROK1, putative	Slow	0.755436	6.08638	0.00227362	0.660071	0.850801	2	PbGEM-230776
PBANKA_0505900	PBANKA_050590	PF3D7_1021700		conserved Plasmodium protein, unknown function	Slow	0.167404	7.18679	0.000756514	0.112394	0.222413	2	PbGEM-329379
PBANKA_0506100	PBANKA_050610			conserved Plasmodium protein, unknown function	Essential	0.136972	4.42061	0.0120269	-0.0823626	0.356307	2	PbGEM-274202
PBANKA_0506300	PBANKA_050630	PF3D7_1022100		conserved Plasmodium protein, unknown function	Dispensable	1.00879	5.43616	0.00435618	0.876783	1.14079	1	PbGEM-329395
PBANKA_0506500	PBANKA_050650	PF3D7_1022300	ZIPCO	ZIP domain-containing protein	Slow	0.859772	5.68467	0.00339767	0.743193	0.976351	1	PbGEM-230925
PBANKA_0506900	PBANKA_050690	PF3D7_1022700		phospholipid scramblase, putative	Dispensable	1.01331	6.89332	0.00101454	0.949603	1.07701	2	PbGEM-230990
PBANKA_0507000	PBANKA_050700	PF3D7_1022800	GcpE	4-hydroxy-3-methylbut-2-en-1-yl diphosphate synthase, putative	Essential	0.144278	4.08963	0.0167455	-0.11453	0.403087	2	PbGEM-085651
PBANKA_0507100	PBANKA_050710	PF3D7_1022900		CDGSH iron-sulfur domain-containing protein, putative	Essential	0.190845	4.03694	0.0176513	-0.0748713	0.456562	2	PbGEM-329435
PBANKA_0507200	PBANKA_050720	PF3D7_1023000		conserved Plasmodium protein, unknown function	Dispensable	1.02469	6.87795	0.00103025	0.960498	1.08889	2	PbGEM-274330
PBANKA_0507300	PBANKA_050730	PF3D7_1023100		dynein heavy chain, putative	Dispensable	0.904666	1.9848	0.137409	0.163292	1.64604	2	PbGEM-265588
PBANKA_0507400	PBANKA_050740	PF3D7_1023200	OMPDC	orotidine 5'-phosphate decarboxylase, putative	Slow	0.294974	5.27947	0.00509512	0.152213	0.437734	2	PbGEM-341940
PBANKA_0507800	PBANKA_050780	PF3D7_1023600		conserved Plasmodium protein, unknown function	Dispensable	1.01183	5.3147	0.00491876	0.871566	1.1521	1	PbGEM-274386
PBANKA_0507900	PBANKA_050790	PF3D7_1023700		conserved Plasmodium protein, unknown function	Dispensable	1.01701	4.9388	0.00716317	0.847742	1.18628	1	PbGEM-329451
PBANKA_0508100	PBANKA_050810	PF3D7_1023900	CHD1	chromodomain-helicase-DNA-binding protein 1, putative;SNF2 helicase, putative	Essential	0.162379	4.41097	0.0121433	-0.0580144	0.382773	2	PbGEM-341948	Vector has relatively short homology arms - there is a possibility of the Essential call being a technical failure
PBANKA_0508300	PBANKA_050830	PF3D7_1024100		conserved Plasmodium protein, unknown function	Dispensable	0.981835	4.61018	0.00995002	0.782336	1.18133	2	PbGEM-014629
PBANKA_0508400	PBANKA_050840	PF3D7_1024200		RNA-binding protein, putative	Essential	0.0577828	8.01295	0.000331147	0.0213879	0.0941777	2	PbGEM-274490
PBANKA_0509300	PBANKA_050930	PF3D7_1025100		glutamine--fructose-6-phosphate aminotransferase [isomerizing], putative	Slow	0.537041	3.82255	0.021872	0.241258	0.832825	2	PbGEM-274634
PBANKA_0509500	PBANKA_050950	PF3D7_1025300		conserved Plasmodium protein, unknown function	Essential	0.020283	6.98318	0.000927354	-0.0406219	0.081188	2	PbGEM-329499
PBANKA_0509700	PBANKA_050970	PF3D7_1025500		conserved Plasmodium protein, unknown function	Essential	0.1	1	0.0565855	0.0461003	0.997609	2	PbGEM-329507	Vector has relatively short homology arms - there is a possibility of the Essential call being a technical failure
PBANKA_0510400	PBANKA_051040	PF3D7_1026200		conserved Plasmodium protein, unknown function	Essential	0.0749338	7.65214	0.000475028	0.0313436	0.118524	2	PbGEM-274834
PBANKA_0510500	PBANKA_051050	PF3D7_1026300		conserved Plasmodium protein, unknown function	Dispensable	0.901529	4.63691	0.00968761	0.704678	1.09838	2	PbGEM-329539
PBANKA_0510600	PBANKA_051060	PF3D7_1026400	CDC20	cell division cycle protein 20 homolog	Dispensable	1.05074	5.64366	0.00353989	0.931748	1.16974	1	PbGEM-329547
PBANKA_0510800	PBANKA_051080			conserved Plasmodium protein, unknown function	Slow	0.561464	3.59187	0.0275467	0.22952	0.893408	2	PbGEM-274890
PBANKA_0510900	PBANKA_051090	PF3D7_1026800	RPS2	40S ribosomal protein S2, putative	Essential	0.0326473	7.44498	0.000584366	-0.0157	0.0809946	2	PbGEM-329555
PBANKA_0511000	PBANKA_051100	PF3D7_1026900		biotin--acetyl-CoA-carboxylase, putative	Dispensable	1.0042	5.91792	0.0026908	0.90045	1.10794	1	PbGEM-015012
PBANKA_0511200	PBANKA_051120	PF3D7_1027100	MPP10	U3 small nucleolar ribonucleoprotein protein MPP10, putative	Essential	0.0369097	6.87881	0.00102937	-0.0272579	0.101077	2	PbGEM-274946
PBANKA_0511300	PBANKA_051130	PF3D7_1027200		mitochondrial ribosomal protein S22 precursor, putative	Essential	0.0874149	7.30904	0.000669457	0.0356672	0.139163	2	PbGEM-329563
PBANKA_0511400	PBANKA_051140	PF3D7_1027300	nPrx	merozoite capping protein 1, putative;peroxiredoxin, putative	Slow	0.680356	6.89586	0.00101196	0.616734	0.743979	3	PbGEM-231569
PBANKA_0511500	PBANKA_051150	PF3D7_1027400	RPB7	DNA-directed RNA polymerase II subunit RPB7, putative	Essential	0.256139	2.81511	0.0598979	-0.233342	0.74562	2	PbGEM-015092
PBANKA_0512100	PBANKA_051210	PF3D7_1028000		methyltransferase, putative	Slow	0.376627	5.9521	0.00260038	0.274639	0.478615	2	PbGEM-015181
PBANKA_0512200	PBANKA_051220	PF3D7_1028100	PPO	protoporphyrinogen oxidase, putative	Dispensable	0.843298	5.08964	0.00616025	0.686323	1.00027	2	PbGEM-015197
PBANKA_0512300	PBANKA_051230	PF3D7_1028200		zinc finger, C3HC4 type, putative	Essential	0.0691818	5.19495	0.0055445	-0.079741	0.218105	2	PbGEM-231686
PBANKA_0512600	PBANKA_051260	PF3D7_1028500		conserved Plasmodium protein, unknown function	Essential	0.0919907	5.43417	0.00436486	-0.0401436	0.224125	2	PbGEM-275090
PBANKA_0512700	PBANKA_051270	PF3D7_1028600		conserved Plasmodium protein, unknown function	Slow	0.909262	6.422	0.0016254	0.82863	0.989894	1	PbGEM-275114
PBANKA_0512900	PBANKA_051290	PF3D7_1028800		conserved Plasmodium protein, unknown function	Essential	0.100912	6.22724	0.00197489	0.0120326	0.189791	2	PbGEM-275146
PBANKA_0513000	PBANKA_051300	PF3D7_1028900	IMC1m	inner membrane complex protein 1m, putative	Dispensable	1.05755	5.58597	0.00375012	0.935069	1.18002	1	PbGEM-086037
PBANKA_0513500	PBANKA_051350			conserved Plasmodium protein, unknown function	Dispensable	0.782493	3.97608	0.018759	0.508566	1.05642	2	PbGEM-533851
PBANKA_0513600	PBANKA_051360	PF3D7_1029600	ADA	adenosine deaminase, putative	Dispensable	1.01855	5.44876	0.00430164	0.887377	1.14972	2	PbGEM-015379
PBANKA_0513900	PBANKA_051390	PF3D7_1029900		conserved Plasmodium protein, unknown function	Slow	0.70708	5.28326	0.00507588	0.56459	0.849571	3	PbGEM-329643
PBANKA_0514000	PBANKA_051400	PF3D7_1030000	SPT4	transcription elongation factor SPT4, putative	Essential	0.1	1	Inf	NA	NA	2	PbGEM-231887	Essential phenotype assigned based on very low number of parasites in the population on day 6
PBANKA_0514100	PBANKA_051410	PF3D7_1030100	PRP22	pre-mRNA-splicing factor ATP-dependent RNA helicase PRP22, putative	Essential	0.0414075	2.55439	0.0777395	-0.516229	0.599044	2	PbGEM-265476
PBANKA_0514200	PBANKA_051420	PF3D7_1030200		conserved Plasmodium protein, unknown function	Essential	0.246901	4.46992	0.0114483	0.0329078	0.460895	2	PbGEM-329659
PBANKA_0514400	PBANKA_051440	PF3D7_1030400		conserved Plasmodium protein, unknown function	Dispensable	1.07999	4.86249	0.0077312	0.904134	1.25584	2	PbGEM-275346
PBANKA_0514500	PBANKA_051450	PF3D7_1030500	RPN9	26S proteasome regulatory subunit RPN9, putative	Essential	0.0307606	6.22457	0.00198018	-0.0582379	0.119759	2	PbGEM-275370
PBANKA_0514900	PBANKA_051490	PF3D7_1030900	P28	28 kDa ookinete surface protein	Slow	0.97426	9.48724	7.58131e-05	0.956845	0.991674	54	PbGEM-015545
PBANKA_0515000	PBANKA_051500	PF3D7_1031000	P25	25 kDa ookinete surface antigen precursor	Dispensable	1.00281	10	2.39202e-05	0.993024	1.01259	54	PbGEM-015561
PBANKA_0515100	PBANKA_051510	PF3D7_1031100		conserved Plasmodium protein, unknown function	Essential	0.110496	6.43419	0.00160571	0.0303535	0.190639	2	PbGEM-329667
PBANKA_0515200	PBANKA_051520	PF3D7_1031200	MORN1	MORN repeat-containing protein 1, putative	Dispensable	0.996148	6.215	0.00199922	0.906723	1.08557	2	PbGEM-086151
PBANKA_0515300	PBANKA_051530	PF3D7_1031300		conserved Plasmodium protein, unknown function	Dispensable	0.923957	5.4362	0.004356	0.791957	1.05596	1	PbGEM-275466
PBANKA_0515350	PBANKA_051535	PF3D7_1031400.1		OTU-like cysteine protease, putative	Dispensable	1.04181	6.79726	0.00111683	0.974972	1.10865	2	PbGEM-232086
PBANKA_0515600	PBANKA_051560	PF3D7_1031800		conserved Plasmodium protein, unknown function	Dispensable	0.883479	5.59755	0.00370694	0.761709	1.00525	2	PbGEM-275514
PBANKA_0516100	PBANKA_051610	PF3D7_1032300		conserved Plasmodium protein, unknown function	Essential	0.0998466	6.763	0.00115576	0.0318538	0.16784	2	PbGEM-275594
PBANKA_0516300	PBANKA_051630	PF3D7_1032500		DER1-like protein, putative	Slow	0.734495	5.29972	0.004993	0.593172	0.875817	2	PbGEM-232246
PBANKA_0516600	PBANKA_051660	PF3D7_1032800	LRR1	leucine-rich repeat protein	Dispensable	0.955461	5.60839	0.00366697	0.83435	1.07657	1	PbGEM-232294
PBANKA_0516700	PBANKA_051670	PF3D7_1032900		RNA polymerase II-associated protein 1, putative	Essential	0.217694	4.43238	0.0118861	-0.000353002	0.435741	2	PbGEM-086260
PBANKA_0516800	PBANKA_051680	PF3D7_1033000		conserved Plasmodium protein, unknown function	Essential	0.0441745	8.25601	0.000259694	0.0119444	0.0764045	2	PbGEM-329699
PBANKA_0516900	PBANKA_051690	PF3D7_1033100		S-adenosylmethionine decarboxylase, putative	Essential	0.199667	2.74431	0.0642925	-0.307452	0.706786	2	PbGEM-015860
PBANKA_0517000	PBANKA_051700		ETRAMP10.2	early transcribed membrane protein	Dispensable	0.975974	4.88583	0.00755282	0.80216	1.14979	1	PbGEM-275706
PBANKA_0517100	PBANKA_051710	PF3D7_1033300		conserved Plasmodium protein, unknown function	Dispensable	0.971774	4.77634	0.0084268	0.788179	1.15537	1	PbGEM-329707
PBANKA_0517200	PBANKA_051720	PF3D7_1033400	HAD1	haloacid dehalogenase-like hydrolase, putative	Dispensable	1.01965	5.84098	0.00290598	0.911834	1.12746	1	PbGEM-232399
PBANKA_0517500	PBANKA_051750	PF3D7_1033700	BDP1	bromodomain protein 1, putative	Essential	0.0941888	4.15792	0.01564	-0.155932	0.344309	2	PbGEM-329723
PBANKA_0517600	PBANKA_051760	PF3D7_1033800		plasmepsin VII	Dispensable	0.996767	6.06564	0.00232127	0.900408	1.09313	2	PbGEM-086320
PBANKA_0517700	PBANKA_051770	PF3D7_1033900		ubiquitin-conjugating enzyme, putative	Dispensable	1.01076	6.86642	0.0010422	0.946197	1.07533	1	PbGEM-264508
PBANKA_0517800	PBANKA_051780	PF3D7_1034000		Sec1 family protein, putative	Slow	0.507869	4.00227	0.0182741	0.237506	0.778233	2	PbGEM-232532
PBANKA_0518100	PBANKA_051810	PF3D7_1034300	TLAP2	thioredoxin-like associated protein 2, putative	Dispensable	1.07733	4.62122	0.00984077	0.878932	1.27573	2	PbGEM-275826
PBANKA_0518200	PBANKA_051820	PF3D7_1034400	SDHA	flavoprotein subunit of succinate dehydrogenase, putative	Dispensable	0.81311	3.81803	0.021971	0.516657	1.10956	2	PbGEM-275858
PBANKA_0518300	PBANKA_051830	PF3D7_1034500		conserved Plasmodium protein, unknown function	Dispensable	1.02242	5.02287	0.00658557	0.860115	1.18472	1	PbGEM-275882
PBANKA_0518500	PBANKA_051850	PF3D7_1034700		ADP-ribosylation factor, putative	Dispensable	0.9987	6.75717	0.00116251	0.930509	1.06689	1	PbGEM-232621
PBANKA_0518800	PBANKA_051880	PF3D7_1035000		tRNA pseudouridine synthase D, putative	Dispensable	0.959731	6.65788	0.00128387	0.888069	1.03139	1	PbGEM-016150
PBANKA_0519000	PBANKA_051900			S-antigen, putative	Dispensable	0.964258	5.27715	0.00510695	0.821332	1.10718	2	PbGEM-276002
PBANKA_0519300	PBANKA_051930			conserved Plasmodium protein, unknown function	Essential	0.198012	3.79702	0.0224375	-0.101571	0.497596	1	PbGEM-533899
PBANKA_0519500	PBANKA_051950			conserved Plasmodium protein, unknown function	Essential	0.350411	2.9057	0.0547107	-0.117395	0.818218	1	PbGEM-533923
PBANKA_0519700	PBANKA_051970	PF3D7_1036700	PhLP2	phosducin-like protein, putative	Dispensable	0.985604	5.93837	0.00263632	0.882914	1.08829	1	PbGEM-276154
PBANKA_0519800	PBANKA_051980	PF3D7_1036800		acetyl-CoA transporter, putative	Slow	0.822785	5.94013	0.00263169	0.720185	0.925385	1	PbGEM-265292
PBANKA_0519900	PBANKA_051990	PF3D7_1036900		conserved Plasmodium protein, unknown function	Slow	0.63332	4.22162	0.0146749	0.39104	0.8756	2	PbGEM-276178
PBANKA_0520000	PBANKA_052000	PF3D7_1037100		pyruvate kinase 2, putative	Essential	0.131445	4.9895	0.00680905	-0.033589	0.296479	2	PbGEM-341956
PBANKA_0520100	PBANKA_052010	PF3D7_1037200		conserved Plasmodium protein, unknown function	Dispensable	0.835151	4.85102	0.00782042	0.658285	1.01202	2	PbGEM-329795
PBANKA_0520200	PBANKA_052020	PF3D7_1037300		ADP/ATP transporter on adenylate translocase, putative	Slow	0.208322	6.2343	0.001961	0.119756	0.296888	3	PbGEM-121306,PbGEM-329803
PBANKA_0520400	PBANKA_052040	PF3D7_1037500	DYN2	dynamin-like protein, putative	Slow	0.231964	5.70012	0.00334557	0.116282	0.347646	3	PbGEM-232916
PBANKA_0520500	PBANKA_052050	PF3D7_1037600		DNA repair helicase RAD25, putative	Essential	0.144355	5.35856	0.0047077	0.00712953	0.28158	2	PbGEM-086609
PBANKA_0520900	PBANKA_052090	PF3D7_1038000.1		antigen UB05, putative	Essential	0.0212079	7.81213	0.000404796	-0.0190312	0.061447	2	PbGEM-329835
PBANKA_0521000	PBANKA_052100	PF3D7_1038100		GDP dissociation inhibitor, putative	Essential	0.0760589	4.55153	0.010551	-0.129377	0.281495	3	PbGEM-233017
PBANKA_0521400	PBANKA_052140	PF3D7_0420100	RIO2	serine/threonine protein kinase RIO2, putative	Essential	0.0731707	6.39007	0.00167814	-0.00875949	0.155101	4	PbGEM-072474
PBANKA_0521700	PBANKA_052170	PF3D7_0420300	ApiAP2	transcription factor with AP2 domain(s), putative	Essential	0.0405898	6.45132	0.00157844	-0.0388693	0.120049	3	PbGEM-226453,PbGEM-329843	Vector has relatively short homology arms - there is a possibility of the Essential call being a technical failure
PBANKA_0521800	PBANKA_052180	PF3D7_0420400	RRF2	ribosome-recycling factor, putative	Dispensable	1.0039	6.58208	0.00138497	0.92947	1.07833	2	PbGEM-233197
PBANKA_0522000	PBANKA_052200	PF3D7_0420600		conserved Plasmodium protein, unknown function	Essential	0.0913777	6.0347	0.00239422	-0.00648382	0.189239	2	PbGEM-276450
PBANKA_0522100	PBANKA_052210	PF3D7_0421700		conserved Plasmodium protein, unknown function	Dispensable	0.813689	3.29622	0.0370228	0.428863	1.19852	2	PbGEM-329851
PBANKA_0522300	PBANKA_052230	PF3D7_0421900		conserved Plasmodium protein, unknown function	Dispensable	0.983396	5.02199	0.00659141	0.821021	1.14577	1	PbGEM-016675
PBANKA_0522400	PBANKA_052240	PF3D7_0422000		steroid dehydrogenase, putative	Essential	0.202649	3.86264	0.0210125	-0.0872641	0.492563	1	PbGEM-538163	Vector has relatively short homology arms - there is a possibility of the Essential call being a technical failure
PBANKA_0522700	PBANKA_052270	PF3D7_0422300		alpha tubulin 2	Essential	0.0665351	6.92195	0.000985908	0.00373677	0.129333	1	PbGEM-533947	Vector has relatively short homology arms - there is a possibility of the Essential call being a technical failure
PBANKA_0522900	PBANKA_052290	PF3D7_0422500	BRR2	pre-mRNA-splicing helicase BRR2, putative	Essential	0.0404137	5.03554	0.00650269	-0.120865	0.201692	2	PbGEM-265140	Vector has relatively short homology arms - there is a possibility of the Essential call being a technical failure
PBANKA_0523100	PBANKA_052310	PF3D7_0422700	EIF4A3	eukaryotic initiation factor 4A-III, putative	Essential	0.0744911	5.68144	0.00340865	-0.0422763	0.191258	2	PbGEM-276570
PBANKA_0523200	PBANKA_052320	PF3D7_0422800	SR12	serpentine receptor, putative	Dispensable	0.972031	5.57796	0.00378026	0.849064	1.095	2	PbGEM-086796
PBANKA_0524300	PBANKA_052430			tryptophan-rich antigen;tryptophan-rich protein	Slow	0.57187	4.73539	0.00877901	0.384477	0.759263	2	PbGEM-016974
PBANKA_0524800	PBANKA_052480		SEP1	early transcribed membrane protein;small exported protein	Dispensable	0.965904	4.68613	0.00922229	0.773839	1.15797	2	PbGEM-276786
PBANKA_0600800	PBANKA_060080	PF3D7_1201800	COX19	cytochrome c oxidase assembly protein COX19, putative	Essential	0.118859	7.79418	0.000412127	0.0782577	0.159461	2	PbGEM-276826
PBANKA_0600900	PBANKA_060090	PF3D7_1201900		conserved Plasmodium protein, unknown function	Dispensable	0.895164	5.13593	0.00588159	0.741781	1.04855	1	PbGEM-329923
PBANKA_0601000	PBANKA_060100	PF3D7_1202000		ATP dependent RNA helicase, putative	Essential	0.213802	4.00721	0.018184	-0.0558938	0.483498	2	PbGEM-017095	Vector has relatively short homology arms - there is a possibility of the Essential call being a technical failure
PBANKA_0601100	PBANKA_060110	PF3D7_1202200		mitochondrial phosphate carrier protein, putative	Essential	0.144293	3.76734	0.0231136	-0.15977	0.448355	2	PbGEM-233966
PBANKA_0601200	PBANKA_060120	PF3D7_1202300		dynein heavy chain, putative	Slow	0.707103	4.32722	0.0132042	0.477284	0.936923	2	PbGEM-276866
PBANKA_0601500	PBANKA_060150	PF3D7_1202500	TGS1	trimethylguanosine synthase, putative	Dispensable	0.97578	4.79214	0.00829468	0.79363	1.15793	1	PbGEM-276922
PBANKA_0601700	PBANKA_060170	PF3D7_1202700		conserved Plasmodium protein, unknown function	Essential	0.124033	4.91534	0.00733325	-0.0472361	0.295302	2	PbGEM-276954
PBANKA_0602000	PBANKA_060200	PF3D7_1203000	ORC1	origin recognition complex subunit 1, putative	Essential	0.314556	2.70709	0.066731	-0.202091	0.831203	2	PbGEM-234148
PBANKA_0602400	PBANKA_060240	PF3D7_1203400		transporter, putative	Dispensable	0.782713	4.49496	0.0111651	0.571383	0.994043	2	PbGEM-017291
PBANKA_0602700	PBANKA_060270	PF3D7_1203700	NAPL	nucleosome assembly protein, putative	Essential	0.179416	5.10697	0.00605441	0.0237956	0.335036	2	PbGEM-232198
PBANKA_0602800	PBANKA_060280	PF3D7_1203900	UBC	ubiquitin-conjugating enzyme E2, putative	Essential	0.210003	5.313	0.00492713	0.0696155	0.35039	2	PbGEM-017355
PBANKA_0603000	PBANKA_060300	PF3D7_1204100		conserved Plasmodium protein, unknown function	Dispensable	1.00466	6.28532	0.00186346	0.918323	1.09099	1	PbGEM-277090
PBANKA_0603400	PBANKA_060340	PF3D7_1204500		conserved Plasmodium protein, unknown function	Essential	0.066907	6.32825	0.00178516	-0.0175952	0.151409	2	PbGEM-277162
PBANKA_0603500	PBANKA_060350	PF3D7_1204600		cytidine deaminase, putative	Essential	0.16716	4.23318	0.0145063	-0.0737235	0.408044	2	PbGEM-017450
PBANKA_0603800	PBANKA_060380	PF3D7_1205100	SEPSECS	O-phosphoseryl-tRNA(Sec) selenium transferase, putative	Dispensable	0.97535	5.9973	0.00248545	0.875641	1.07506	1	PbGEM-330011
PBANKA_0603900	PBANKA_060390	PF3D7_1205200	HADO	HAD domain ookinete protein	Dispensable	0.800671	4.35185	0.0128829	0.573665	1.02768	2	PbGEM-534019
PBANKA_0604300	PBANKA_060430	PF3D7_1205600		conserved Plasmodium protein, unknown function	Essential	0.212208	3.99097	0.0184818	-0.059688	0.484104	2	PbGEM-017587
PBANKA_0604400	PBANKA_060440	PF3D7_1205700	tGloII	targeted glyoxalase II, putative	Dispensable	1.01273	7.53509	0.000534012	0.96651	1.05895	2	PbGEM-017603
PBANKA_0604700	PBANKA_060470	PF3D7_1206000	SHLP2	shewanella-like protein phosphatase 2, putative	Dispensable	1.08851	5.5106	0.00404368	0.961335	1.21569	1	PbGEM-232478
PBANKA_0604800	PBANKA_060480	PF3D7_1206200	EIF3C	eukaryotic translation initiation factor 3 subunit C, putative	Essential	0.289366	3.25158	0.0387128	-0.104146	0.682877	2	PbGEM-341988
PBANKA_0605100	PBANKA_060510	PF3D7_1206500		Tat binding protein 1(TBP-1)-interacting protein, putative	Dispensable	1.05772	5.94977	0.00260644	0.955612	1.15983	1	PbGEM-277394
PBANKA_0605200	PBANKA_060520	PF3D7_1206600	RPC2	DNA-directed RNA polymerase III subunit RPC2, putative	Essential	0.204121	4.05762	0.01729	-0.0588625	0.467104	2	PbGEM-087102
PBANKA_0605300	PBANKA_060530	PF3D7_1206700	EIF5	eukaryotic translation initiation factor 5, putative	Essential	0.339574	2.5564	0.0775832	-0.217502	0.896649	2	PbGEM-265636
PBANKA_0605400	PBANKA_060540	PF3D7_1206800		conserved Plasmodium protein, unknown function	Essential	0.142543	5.78943	0.00305972	0.0319137	0.253173	2	PbGEM-277418
PBANKA_0605700	PBANKA_060570	PF3D7_1207100		small subunit rRNA processing factor, putative	Essential	0.0391329	7.45066	0.000581055	-0.00907727	0.0873431	2	PbGEM-277490
PBANKA_0606000	PBANKA_060600	PF3D7_1207500		RNA-binding protein, putative	Essential	0.158424	6.30746	0.00182266	0.0730391	0.24381	2	PbGEM-017859
PBANKA_0606100	PBANKA_060610	PF3D7_1207600	MiaA	tRNA delta(2)-isopentenylpyrophosphate transferase, putative	Dispensable	0.965606	5.04188	0.0064616	0.804838	1.12637	1	PbGEM-277538
PBANKA_0606200	PBANKA_060620	PF3D7_1207700		blood stage antigen 41-3 precursor, putative	Dispensable	1.01547	5.69975	0.0033468	0.899766	1.13117	1	PbGEM-087185
PBANKA_0606600	PBANKA_060660	PF3D7_1208100		conserved Plasmodium protein, unknown function	Essential	0.0703575	6.83093	0.00107985	0.00463531	0.13608	2	PbGEM-330043
PBANKA_0606800	PBANKA_060680	PF3D7_1208300		mitochondrial ACP precursor, putative	Essential	0.0840095	6.69914	0.00123197	0.0138108	0.154208	3	PbGEM-232814
PBANKA_0606900	PBANKA_060690	PF3D7_1208400		amino acid transporter, putative	Dispensable	0.863879	4.45802	0.0115853	0.648609	1.07915	2	PbGEM-330067
PBANKA_0607100	PBANKA_060710	PF3D7_1208600	TIM10	mitochondrial import inner membrane translocase subunit TIM10, putative	Essential	0.0749286	7.81408	0.000404006	0.0347288	0.115128	2	PbGEM-264108
PBANKA_0607700	PBANKA_060770	PF3D7_1209300	KROX1	zinc finger transcription factor, putative	Essential	0.0365789	5.74628	0.00319464	-0.0764635	0.149621	2	PbGEM-277730
PBANKA_0607800	PBANKA_060780	PF3D7_1209400	CIA1	cytosolic iron-sulfur protein assembly protein 1, putative	Essential	0.0368271	7.54796	0.000527185	-0.00909396	0.0827481	2	PbGEM-330083
PBANKA_0608000	PBANKA_060800	PF3D7_1209600	PBGD	porphobilinogen deaminase, putative	Dispensable	1.01286	5.67567	0.00342838	0.895757	1.12997	1	PbGEM-018144
PBANKA_0608400	PBANKA_060840	PF3D7_1210000	RPL1	50S ribosomal protein L1, apicoplast, putative	Essential	0.0658076	6.58108	0.00138635	-0.00865988	0.140275	2	PbGEM-277802
PBANKA_0608600	PBANKA_060860	PF3D7_1210200		zinc finger protein, putative	Dispensable	0.991207	5.23295	0.00533778	0.845087	1.13733	1	PbGEM-018233
PBANKA_0608700	PBANKA_060870	PF3D7_1210300		conserved Plasmodium protein, unknown function	Slow	0.466582	4.89925	0.00745215	0.29393	0.639234	2	PbGEM-277810
PBANKA_0608800	PBANKA_060880			conserved Plasmodium protein, unknown function	Dispensable	1.01368	5.67652	0.00342546	0.89663	1.13074	2	PbGEM-277818
PBANKA_0608900	PBANKA_060890	PF3D7_1210400		general transcription factor 3C polypeptide 5, putative	Essential	0.135225	4.47976	0.0113362	-0.077718	0.348168	2	PbGEM-277834
PBANKA_0609100	PBANKA_060910	PF3D7_1210600		conserved Plasmodium protein, unknown function	Essential	0.290067	4.13144	0.0160597	0.0366136	0.543521	2	PbGEM-330099
PBANKA_0609200	PBANKA_060920	PF3D7_1210700		conserved Plasmodium protein, unknown function	Dispensable	0.960539	6.82467	0.00108663	0.894611	1.02647	1	PbGEM-277882
PBANKA_0609300	PBANKA_060930	PF3D7_1210900	PIGM	GPI mannosyltransferase I, putative	Essential	0.174893	5.48517	0.00414781	0.0460862	0.3037	2	PbGEM-330107
NA	PBANKA_060940	NA	NA	NA	Essential	0.228555	3.75774	0.0233364	-0.0769702	0.53408	1	PbGEM-330115
PBANKA_0609700	PBANKA_060970	PF3D7_1211200		conserved Plasmodium protein, unknown function	Essential	0.0854409	6.34714	0.00175176	0.00173295	0.169149	2	PbGEM-277914
PBANKA_0609900	PBANKA_060990	PF3D7_1211400		heat shock protein DNAJ homologue Pfj4, putative	Insufficient data	0.98702	0.662157	0.515737	-0.449277	2.42332	2	PbGEM-277930
PBANKA_0610000	PBANKA_061000	PF3D7_1211500		mitochondrial ribosomal protein S18 precursor, putative	Essential	0.0473329	7.73276	0.000438231	0.00546498	0.0892009	2	PbGEM-330123
PBANKA_0610100	PBANKA_061010	PF3D7_1211600	LSD1	lysine-specific histone demethylase 1, putative	Dispensable	0.977017	2.53672	0.0791252	0.414433	1.5396	2	PbGEM-233431,PbGEM-330131
PBANKA_0610300	PBANKA_061030	PF3D7_1211800		polyubiquitin, putative	Essential	0.0948969	4.74743	0.00867395	-0.0913712	0.281165	2	PbGEM-264940
PBANKA_0610400	PBANKA_061040	PF3D7_1211900	ATP4	non-SERCA-type Ca2+ -transporting P-ATPase, putative	Slow	0.639574	4.57793	0.0102762	0.436831	0.842317	3	PbGEM-087402
PBANKA_0610600	PBANKA_061060	PF3D7_1212100	PPP1	peripheral plastid protein 1, putative	Essential	0.0551639	7.40382	0.000608923	0.00581115	0.104517	4	PbGEM-233541
PBANKA_0611000	PBANKA_061100	PF3D7_1437800		trafficking protein particle complex subunit 5, putative	Essential	0.1	1	0.581478	-1.20589	1.84429	2	PbGEM-233650	Essential phenotype assigned based on very low number of parasites in the population on day 6
PBANKA_0611100	PBANKA_061110	PF3D7_1437700		succinyl-CoA ligase, putative	Dispensable	0.950422	4.88948	0.0075253	0.776925	1.12392	1	PbGEM-087458
PBANKA_0611400	PBANKA_061140	PF3D7_1437400		pantothenate kinase, putative	Dispensable	0.913401	4.83838	0.00791987	0.735414	1.09139	2	PbGEM-018598
PBANKA_0611500	PBANKA_061150	PF3D7_1437300		conserved Plasmodium protein, unknown function	Essential	0.0457877	6.91469	0.00099309	-0.0172389	0.108814	2	PbGEM-330163
PBANKA_0611600	PBANKA_061160	PF3D7_1437200		ribonucleoside-diphosphate reductase, large subunit, putative	Essential	0.1	1	Inf	NA	NA	2	PbGEM-087493	Essential phenotype assigned based on very low number of parasites in the population on day 6
PBANKA_0611800	PBANKA_061180	PF3D7_1437000		N-acetyltransferase, putative	Essential	0.1	1	0.153667	-0.58311	0.984908	2	PbGEM-330171	Essential phenotype assigned based on very low number of parasites in the population on day 6
PBANKA_0611900	PBANKA_061190	PF3D7_1436900		histidine triad protein, putative	Dispensable	0.986723	3.713	0.0244042	0.674286	1.29916	2	PbGEM-534107
PBANKA_0612300	PBANKA_061230	PF3D7_0410900		conserved Plasmodium protein, unknown function	Slow	0.565046	4.85891	0.00775893	0.388877	0.741216	2	PbGEM-278202
PBANKA_0612400	PBANKA_061240	PF3D7_0411000		conserved Plasmodium protein, unknown function	Slow	0.540683	3.97138	0.0188474	0.266111	0.815254	2	PbGEM-087565
PBANKA_0612600	PBANKA_061260	PF3D7_0411200		conserved Plasmodium protein, unknown function	Essential	0.0947864	7.19536	0.000750054	0.0400122	0.149561	2	PbGEM-278250
PBANKA_0613000	PBANKA_061300	PF3D7_0411800		conserved Plasmodium protein, unknown function	Dispensable	0.998699	5.0229	0.00658541	0.836398	1.161	2	PbGEM-278298
PBANKA_0613100	PBANKA_061310			conserved Plasmodium protein, unknown function	Essential	0.27624	2.43674	0.0874455	-0.315184	0.867663	2	PbGEM-330195	Vector has relatively short homology arms - there is a possibility of the Essential call being a technical failure
PBANKA_0613400	PBANKA_061340	PF3D7_0412100		mitochondrial ribosomal protein S12 precursor, putative	Essential	0.0832473	7.486	0.000560885	0.0358813	0.130613	2	PbGEM-330211
PBANKA_0613500	PBANKA_061350	PF3D7_0412200		conserved Plasmodium protein, unknown function	Essential	0.0546874	7.39514	0.000614233	0.00511997	0.104255	2	PbGEM-278370
PBANKA_0613600	PBANKA_061360	PF3D7_0412300		phosphopantothenoylcysteine synthetase, putative	Dispensable	0.962985	5.71789	0.00328664	0.848326	1.07764	2	PbGEM-234174
PBANKA_0613800	PBANKA_061380	PF3D7_0716100	SDA1	protein SDA1, putative	Essential	0.17377	4.5812	0.0102426	-0.0286422	0.376181	2	PbGEM-330219
PBANKA_0613900	PBANKA_061390	PF3D7_0716200		conserved Plasmodium protein, unknown function	Essential	0.0301526	7.38564	0.000620094	-0.0196508	0.079956	2	PbGEM-278434
PBANKA_0614000	PBANKA_061400	PF3D7_0716300		conserved Plasmodium protein, unknown function	Essential	0.0947429	6.28121	0.00187113	0.00822969	0.181256	2	PbGEM-087702
PBANKA_0614100	PBANKA_061410	PF3D7_0716400		transcription initiation factor IIA subunit 1, putative	Essential	0.0224385	8.28343	0.000252668	-0.00935263	0.0542295	2	PbGEM-330227
PBANKA_0614300	PBANKA_061430	PF3D7_0716600	SufS	cysteine desulfurase	Slow	0.495115	3.81639	0.0220072	0.198419	0.791812	2	PbGEM-018972
PBANKA_0614400	PBANKA_061440	PF3D7_0716700		conserved Plasmodium protein, unknown function	Essential	0.0862139	5.82068	0.0029656	-0.0227007	0.195128	2	PbGEM-278458
PBANKA_0614500	PBANKA_061450	PF3D7_0716800	EIF3I	eukaryotic translation initiation factor 3 subunit I, putative	Essential	0.101934	5.09342	0.00613698	-0.0547442	0.258611	2	PbGEM-278474
PBANKA_0614600	PBANKA_061460	PF3D7_0716900		drug metabolite transporter, putative	Essential	0.132774	5.68127	0.00340923	0.0159973	0.249552	2	PbGEM-278490
PBANKA_0614900	PBANKA_061490	PF3D7_0717200		conserved Plasmodium protein, unknown function	Slow	0.798397	5.53872	0.00393157	0.672993	0.923802	1	PbGEM-278546
PBANKA_0615000	PBANKA_061500	PF3D7_0717300		transcription initiation factor IIE subunit alpha, putative	Essential	0.283716	3.81164	0.0221118	-0.0136849	0.581116	3	PbGEM-234414
PBANKA_0615100	PBANKA_061510	PF3D7_0717400		queuine tRNA-ribosyltransferase, putative	Dispensable	0.874682	4.29999	0.0135686	0.641713	1.10765	2	PbGEM-122090
PBANKA_0615200	PBANKA_061520	PF3D7_0717500	CDPK4	calcium-dependent protein kinase 4	Slow	0.856154	7.04999	0.000867418	0.79725	0.915058	4	PbGEM-087803,PbGEM-234446
PBANKA_0615300	PBANKA_061530	PF3D7_0717600		conserved Plasmodium protein, unknown function	Essential	0.0370006	6.27462	0.0018835	-0.049798	0.123799	2	PbGEM-330259
PBANKA_0615400	PBANKA_061540	PF3D7_0717700		serine--tRNA ligase, putative	Dispensable	0.738502	3.92633	0.0197159	0.457675	1.01933	2	PbGEM-087828
PBANKA_0615600	PBANKA_061560	PF3D7_0717900		conserved Plasmodium protein, unknown function	Essential	0.0724494	6.4534	0.00157516	-0.0069272	0.151826	2	PbGEM-330275
PBANKA_0615700	PBANKA_061570	PF3D7_0718000		dynein heavy chain, putative	Slow	0.596248	3.37058	0.0343698	0.225467	0.96703	2	PbGEM-330283
PBANKA_0615800	PBANKA_061580	PF3D7_0718100	EST	exported serine/threonine protein kinase	Essential	0.118744	3.5179	0.0296617	-0.225707	0.463195	2	PbGEM-019212	Vector has relatively short homology arms - there is a possibility of the Essential call being a technical failure
PBANKA_0615900	PBANKA_061590	PF3D7_0718300	CRMP2	cysteine repeat modular protein 2	Dispensable	0.647153	2.53123	0.0795611	0.0830219	1.21129	3	PbGEM-341555
PBANKA_0616000	PBANKA_061600	PF3D7_0718400		mitochondrial ribosomal protein S8 precursor, putative	Dispensable	0.984068	6.1458	0.00214246	0.891495	1.07664	1	PbGEM-278778
PBANKA_0616100	PBANKA_061610	PF3D7_0718500		prefoldin subunit 3, putative	Slow	0.747037	5.60049	0.00369604	0.625447	0.868627	1	PbGEM-234590
PBANKA_0616400	PBANKA_061640	PF3D7_0718800		conserved Plasmodium protein, unknown function	Dispensable	1.02894	5.78084	0.00308613	0.917832	1.14004	1	PbGEM-278858
PBANKA_0616500	PBANKA_061650	PF3D7_0719000		conserved Plasmodium protein, unknown function	Slow	0.555837	3.75949	0.0232957	0.250579	0.861095	2	PbGEM-278882
PBANKA_0616700	PBANKA_061670	PF3D7_0719200	NEK4	NIMA related kinase 4	Dispensable	0.971336	8.06012	0.000315889	0.93579	1.00688	4	PbGEM-072498,PbGEM-111690
PBANKA_0616800	PBANKA_061680	PF3D7_0719300	ARP6	actin-related protein, putative	Dispensable	0.712459	2.38121	0.0924383	0.104386	1.32053	2	PbGEM-234694
PBANKA_0617200	PBANKA_061720	PF3D7_0719700		40S ribosomal protein S10, putative	Essential	0.223954	3.3972	0.0334669	-0.141925	0.589833	1	PbGEM-534155	Vector has relatively short homology arms - there is a possibility of the Essential call being a technical failure
PBANKA_0617300	PBANKA_061730	PF3D7_0719800		conserved Plasmodium protein, unknown function	Essential	0.0945568	5.86444	0.00283861	-0.0120005	0.201114	2	PbGEM-278994
PBANKA_0617500	PBANKA_061750	PF3D7_0720000	CSL4	exosome complex component CSL4, putative	Essential	0.0959824	4.14219	0.0158881	-0.156113	0.348078	2	PbGEM-279042
PBANKA_0618000	PBANKA_061800	PF3D7_0720500		conserved Plasmodium protein, unknown function	Slow	0.31576	4.68239	0.00925688	0.123334	0.508185	1	PbGEM-534179
PBANKA_0618400	PBANKA_061840	PF3D7_0720900		conserved Plasmodium protein, unknown function	Dispensable	1.00039	4.93277	0.00720652	0.830605	1.17017	1	PbGEM-279194
PBANKA_0618600	PBANKA_061860	PF3D7_0721100		conserved Plasmodium protein, unknown function	Essential	0.135111	5.34532	0.00477041	-0.00302488	0.273248	1	PbGEM-088026
PBANKA_0618700	PBANKA_061870	PF3D7_0721200		conserved Plasmodium protein, unknown function	Essential	0.0830645	2.13331	0.118445	-0.605251	0.77138	2	PbGEM-279226
PBANKA_0618800	PBANKA_061880	PF3D7_0721300	DBP7	ATP-dependent RNA helicase DBP7, putative	Slow	0.594295	5.29417	0.00502076	0.45258	0.736009	3	PbGEM-019636
PBANKA_0619100	PBANKA_061910	PF3D7_0721600		40S ribosomal protein S5, putative	Essential	0.0685814	6.5233	0.00146881	-0.00806876	0.145232	1	PbGEM-534203
PBANKA_0619200	PBANKA_061920	PF3D7_0721700	PSOP1	secreted ookinete protein, putative	Dispensable	0.844281	5.21999	0.00540738	0.697211	0.991351	1	PbGEM-019700
PBANKA_0619300	PBANKA_061930	PF3D7_0721800		conserved Plasmodium protein, unknown function	Essential	0.0624187	5.9528	0.00259856	-0.0395334	0.164371	2	PbGEM-279306
PBANKA_0619600	PBANKA_061960	PF3D7_0722100		PelOta protein homologue, putative	Dispensable	0.959905	7.14182	0.000791309	0.903645	1.01617	1	PbGEM-264780
PBANKA_0619700	PBANKA_061970	PF3D7_0722200	RALP1	rhoptry-associated leucine zipper-like protein 1, putative	Essential	0.189044	3.52803	0.0293628	-0.153668	0.531756	3	PbGEM-330355
PBANKA_0620200	PBANKA_062020	PF3D7_0722700		conserved Plasmodium protein, unknown function	Essential	0.0806022	6.08878	0.00226818	-0.0146486	0.175853	2	PbGEM-279442
PBANKA_0620300	PBANKA_062030	PF3D7_0722800		conserved Plasmodium protein, unknown function	Dispensable	1.06745	5.203	0.00550002	0.919127	1.21578	1	PbGEM-019862
PBANKA_0620500	PBANKA_062050	PF3D7_0723000		tRNAHis guanylyltransferase, putative	Essential	0.0513235	7.42243	0.000597695	0.00242786	0.100219	2	PbGEM-330371
PBANKA_0620700	PBANKA_062070	PF3D7_0723200		conserved Plasmodium protein, unknown function	Dispensable	0.843794	3.73017	0.0239887	0.534028	1.15356	1	PbGEM-534219
PBANKA_0621100	PBANKA_062110	PF3D7_0723600		conserved Plasmodium protein, unknown function	Essential	0.127629	5.56806	0.00381787	0.00405075	0.251207	2	PbGEM-279554
PBANKA_0621400	PBANKA_062140	PF3D7_0723900		conserved Plasmodium protein, unknown function	Dispensable	0.794759	4.21582	0.0147603	0.551776	1.03774	1	PbGEM-279586
PBANKA_0621800	PBANKA_062180	PF3D7_0724300	COQ3	3-demethylubiquinone-9 3-methyltransferase, putative	Slow	0.313242	5.60189	0.00369088	0.191736	0.434747	2	PbGEM-279650
PBANKA_0622000	PBANKA_062200	PF3D7_0724500		conserved Plasmodium protein, unknown function	Dispensable	1.00305	5.33219	0.00483346	0.864007	1.1421	1	PbGEM-279674
PBANKA_0622400	PBANKA_062240	PF3D7_0724900		kinesin-19, putative	Dispensable	0.977968	5.92603	0.00266906	0.874642	1.08129	2	PbGEM-088353
PBANKA_0622500	PBANKA_062250	PF3D7_0725000		exonuclease I, putative	Slow	0.764387	5.15096	0.00579385	0.612152	0.916621	1	PbGEM-020158
PBANKA_0622700	PBANKA_062270	PF3D7_0725200		mago nashi protein homologue, putative	Slow	0.162885	7.37182	0.000628722	0.112736	0.213033	2	PbGEM-235866
PBANKA_0622800	PBANKA_062280	PF3D7_0725300		conserved Plasmodium protein, unknown function	Essential	0.0860021	5.77941	0.00309053	-0.0251831	0.197187	2	PbGEM-279810
PBANKA_0623100	PBANKA_062310			tryptophan-rich antigen;tryptophan-rich protein	Slow	0.564112	4.14811	0.0157943	0.312762	0.815463	1	PbGEM-088402
PBANKA_0623200	PBANKA_062320			lysophospholipase, putative	Dispensable	0.802935	4.46553	0.0114986	0.588472	1.0174	2	PbGEM-088411
PBANKA_0700700	PBANKA_070070			Plasmodium exported protein, unknown function	Slow	0.846186	5.43532	0.00435985	0.714128	0.978245	1	PbGEM-330491
PBANKA_0701000	PBANKA_070100		SLTRiP		Slow	0.81112	5.70234	0.00333814	0.695567	0.926673	1	PbGEM-232966
PBANKA_0701200	PBANKA_070120			conserved Plasmodium protein, unknown function	Essential	0.442156	3.18729	0.0412837	0.0357883	0.848524	2	PbGEM-330515	Vector has relatively short homology arms - there is a possibility of the Essential call being a technical failure
PBANKA_0701300	PBANKA_070130	PF3D7_0829400		prolyl 4-hydroxylase subunit alpha, putative	Dispensable	0.965852	6.37483	0.0017039	0.883295	1.04841	1	PbGEM-280034
PBANKA_0701500	PBANKA_070150	PF3D7_0829200		prohibitin, putative	Essential	0.100658	6.02954	0.00240659	0.00254381	0.198772	2	PbGEM-330523
PBANKA_0701600	PBANKA_070160	PF3D7_0829100		conserved protein, unknown function	Dispensable	1.02026	5.0958	0.00612238	0.863773	1.17676	1	PbGEM-280066
PBANKA_0702000	PBANKA_070200	PF3D7_0828700		conserved Plasmodium protein, unknown function	Dispensable	1.00144	6.26364	0.00190431	0.914166	1.08872	2	PbGEM-330539
PBANKA_0702100	PBANKA_070210	PF3D7_0828600	FT1	folate transporter 1, putative	Dispensable	0.98249	6.9349	0.000973224	0.920097	1.04488	1	PbGEM-343476
PBANKA_0702200	PBANKA_070220	PF3D7_0828500		translation initiation factor eIF-2B subunit alpha, putative	Slow	0.504367	6.46313	0.00155991	0.425376	0.583358	2	PbGEM-264356
PBANKA_0702300	PBANKA_070230	PF3D7_0828400	OXA1	mitochondrial inner membrane protein OXA1, putative	Essential	0.124728	7.4261	0.000595508	0.0759223	0.173534	2	PbGEM-330555
PBANKA_0702500	PBANKA_070250	PF3D7_0828200		leucine--tRNA ligase, putative	Essential	0.220895	3.09777	0.0451497	-0.204074	0.645864	2	PbGEM-088659
PBANKA_0702600	PBANKA_070260	PF3D7_0828100		conserved Plasmodium protein, unknown function	Essential	0.106593	7.11904	0.000809543	0.0496877	0.163498	2	PbGEM-280154
PBANKA_0702700	PBANKA_070270	PF3D7_0828000	ROM3	rhomboid protease ROM3	Dispensable	0.997118	6.50302	0.00149891	0.919686	1.07455	1	PbGEM-342020
PBANKA_0702800	PBANKA_070280	PF3D7_0827900		protein disulfide isomerase	Essential	0.198759	2.60784	0.0736932	-0.344171	0.741689	2	PbGEM-280178
PBANKA_0702900	PBANKA_070290	PF3D7_0827800		SET domain protein, putative	Essential	0.0300953	6.77304	0.00114422	-0.0375572	0.0977478	2	PbGEM-342028
PBANKA_0703100	PBANKA_070310	PF3D7_0827600		conserved Plasmodium protein, unknown function	Essential	0.0501621	6.75695	0.00116277	-0.0180368	0.118361	2	PbGEM-330563	Vector has relatively short homology arms - there is a possibility of the Essential call being a technical failure
PBANKA_0703200	PBANKA_070320	PF3D7_0827500		apicoplast ribosomal protein L21 precursor, putative	Essential	0.0844682	8.44901	0.000214112	0.0552031	0.113733	2	PbGEM-280258
PBANKA_0703300	PBANKA_070330	PF3D7_0827400		conserved Plasmodium protein, unknown function	Dispensable	0.973921	5.18116	0.00562148	0.823968	1.12387	1	PbGEM-233516
PBANKA_0703500	PBANKA_070350	PF3D7_0827200		conserved Plasmodium protein, unknown function	Dispensable	0.932752	6.19612	0.00203732	0.842478	1.02302	1	PbGEM-280330
PBANKA_0703700	PBANKA_070370	PF3D7_0827000	DBP10	ATP-dependent RNA helicase DBP10, putative	Slow	0.548704	3.57638	0.0279769	0.214179	0.88323	3	PbGEM-233612
PBANKA_0704100	PBANKA_070410	PF3D7_0826500	UBE4B	ubiquitin conjugation factor E4 B, putative	Slow	0.508607	4.91368	0.00734539	0.337197	0.680018	2	PbGEM-088775
PBANKA_0704400	PBANKA_070440	PF3D7_0826200		alpha/beta hydrolase, putative	Dispensable	1.00567	6.88197	0.00102612	0.941605	1.06974	2	PbGEM-265276
PBANKA_0704500	PBANKA_070450	PF3D7_0826100		E3 ubiquitin-protein ligase, putative	Essential	0.198452	3.91269	0.0199866	-0.0842962	0.481199	2	PbGEM-342036	Vector has relatively short homology arms - there is a possibility of the Essential call being a technical failure
PBANKA_0704600	PBANKA_070460	PF3D7_0826000		conserved Plasmodium protein, unknown function	Essential	0.100338	6.11198	0.00221616	0.00618542	0.19449	2	PbGEM-280458
PBANKA_0704700	PBANKA_070470	PF3D7_0825900		conserved Plasmodium protein, unknown function	Dispensable	0.973892	5.10315	0.00607756	0.817975	1.12981	1	PbGEM-020924
PBANKA_0704900	PBANKA_070490	PF3D7_0825700		conserved Plasmodium protein, unknown function	Dispensable	1.03261	5.50023	0.00408583	0.904772	1.16045	1	PbGEM-330635
PBANKA_0705100	PBANKA_070510	PF3D7_0825500	KRI1	protein KRI1, putative	Essential	0.071643	5.85087	0.00287741	-0.0356399	0.178926	2	PbGEM-534283	Vector has relatively short homology arms - there is a possibility of the Essential call being a technical failure
PBANKA_0705500	PBANKA_070550	PF3D7_0825100		conserved Plasmodium protein, unknown function	Dispensable	1.04296	5.19289	0.00555593	0.893889	1.19204	1	PbGEM-280570
PBANKA_0705600	PBANKA_070560	PF3D7_0825000		conserved Plasmodium protein, unknown function	Essential	0.0311841	7.54939	0.000526434	-0.0147041	0.0770724	2	PbGEM-330659
PBANKA_0705700	PBANKA_070570	PF3D7_0824900		conserved Plasmodium protein, unknown function	Slow	0.829932	5.34652	0.00476472	0.691878	0.967985	1	PbGEM-330667
PBANKA_0705900	PBANKA_070590	PF3D7_0824700	LMF1	lipase maturation factor, putative	Slow	0.827946	5.56076	0.00384586	0.703916	0.951976	1	PbGEM-330683
PBANKA_0706000	PBANKA_070600	PF3D7_0824600	DRE2	Fe-S cluster assembly protein DRE2, putative	Essential	0.160044	6.32985	0.0017823	0.0756094	0.244479	2	PbGEM-330691
PBANKA_0706100	PBANKA_070610	PF3D7_0824500		conserved Plasmodium protein, unknown function	Slow	0.242493	5.29195	0.00503196	0.10062	0.384365	2	PbGEM-280674
PBANKA_0706200	PBANKA_070620	PF3D7_0824400	NT2	nucleoside transporter 2, putative	Slow	0.690035	3.95378	0.0191821	0.413036	0.967034	2	PbGEM-234172
PBANKA_0706300	PBANKA_070630	PF3D7_0824300		GTP-binding protein, putative	Slow	0.189075	6.19429	0.00204106	0.0987191	0.279431	2	PbGEM-280690
PBANKA_0706400	PBANKA_070640	PF3D7_0824200		conserved Plasmodium protein, unknown function	Essential	0.0324468	8.53818	0.000195846	0.00445776	0.0604358	2	PbGEM-330699
PBANKA_0706500	PBANKA_070650	PF3D7_0824100		exonuclease, putative	Essential	0.12241	5.87887	0.00279793	0.0166193	0.228201	3	PbGEM-021205
PBANKA_0706600	PBANKA_070660	PF3D7_0824000		conserved Plasmodium protein, unknown function	Dispensable	0.989389	4.76221	0.0085467	0.804493	1.17429	1	PbGEM-234257
PBANKA_0706800	PBANKA_070680	PF3D7_0823800		DnaJ protein, putative	Slow	0.678064	4.42608	0.0119613	0.459328	0.8968	2	PbGEM-280794
PBANKA_0706900	PBANKA_070690	PF3D7_0823700		conserved Plasmodium protein, unknown function	Dispensable	1.02068	5.49382	0.00411209	0.892428	1.14893	1	PbGEM-280818
PBANKA_0707000	PBANKA_070700	PF3D7_0823600	LipB	lipoate-protein ligase B	Dispensable	0.945989	5.59471	0.00371749	0.824047	1.06793	1	PbGEM-088924
PBANKA_0707100	PBANKA_070710	PF3D7_0823500	IMC1i	inner membrane complex protein 1i	Dispensable	0.974526	5.42001	0.0044271	0.841453	1.1076	1	PbGEM-021287
PBANKA_0707300	PBANKA_070730	PF3D7_0823300	GCN5	histone acetyltransferase GCN5, putative	Essential	0.1	1	0.164043	-0.44438	1.17571	2	PbGEM-280906	Essential phenotype assigned based on very low number of parasites in the population on day 6
PBANKA_0707400	PBANKA_070740	PF3D7_0823200		RNA-binding protein, putative	Slow	0.73868	4.76831	0.00849475	0.554346	0.923014	1	PbGEM-234393
PBANKA_0707600	PBANKA_070760	PF3D7_0823000	VPS15	serine/threonine protein kinase VPS15, putative	Essential	0.0420143	7.28398	0.000686445	-0.0103859	0.0944145	1	PbGEM-534291	Vector has relatively short homology arms - there is a possibility of the Essential call being a technical failure
PBANKA_0708000	PBANKA_070800	PF3D7_0822600	SEC23	protein transport protein SEC23, putative	Essential	0.0669213	6.75225	0.00116825	-0.00143815	0.135281	2	PbGEM-281066
PBANKA_0708100	PBANKA_070810	PF3D7_0822500	DLC1	dynein light chain 1	Dispensable	0.996504	5.76107	0.00314775	0.884294	1.10871	1	PbGEM-234509
PBANKA_0708200	PBANKA_070820	PF3D7_0822400		conserved Plasmodium protein, unknown function	Slow	0.938099	7.11719	0.000811043	0.881141	0.995057	1	PbGEM-281090
PBANKA_0708400	PBANKA_070840	PF3D7_0822300	SNRPG	small nuclear ribonucleoprotein G, putative	Essential	0.141212	5.96154	0.00257595	0.0397042	0.242719	2	PbGEM-265316
PBANKA_0708500	PBANKA_070850	PF3D7_0822200		conserved Plasmodium protein, unknown function	Dispensable	0.983238	5.52041	0.0040042	0.85668	1.1098	1	PbGEM-330747
PBANKA_0709000	PBANKA_070900	PF3D7_0821800		protein transport protein SEC61 subunit beta, putative	Essential	0.271366	3.89609	0.0203212	-0.0137383	0.556471	2	PbGEM-234649
PBANKA_0709100	PBANKA_070910	PF3D7_0821700		60S ribosomal protein L22, putative	Essential	0.123555	3.95734	0.0191139	-0.152951	0.400062	2	PbGEM-330763
PBANKA_0709400	PBANKA_070940	PF3D7_0821400		conserved Plasmodium protein, unknown function	Slow	0.234264	6.41569	0.00163569	0.153377	0.315151	2	PbGEM-021641
PBANKA_0709500	PBANKA_070950	PF3D7_0821300	DHX36	ATP-dependent RNA helicase DHX36, putative	Essential	0.145826	4.96348	0.00698859	-0.02137	0.313021	2	PbGEM-342044
PBANKA_0709900	PBANKA_070990	PF3D7_0820900		conserved Plasmodium protein, unknown function	Dispensable	0.881557	4.85491	0.00779004	0.705035	1.05808	1	PbGEM-281298
PBANKA_0710100	PBANKA_071010	PF3D7_0820700	KDH	2-oxoglutarate dehydrogenase E1 component, putative	Dispensable	0.970995	4.86825	0.00768681	0.795646	1.14634	2	PbGEM-021746
PBANKA_0710200	PBANKA_071020	PF3D7_0820600		conserved Plasmodium protein, unknown function	Dispensable	1.01824	6.33291	0.00177685	0.933932	1.10254	1	PbGEM-281330
PBANKA_0710500	PBANKA_071050	PF3D7_0820300		conserved Plasmodium protein, unknown function	Slow	0.864212	6.22183	0.0019856	0.775092	0.953332	1	PbGEM-281386
PBANKA_0710700	PBANKA_071070	PF3D7_0820100		conserved Plasmodium protein, unknown function	Essential	0.033151	7.84193	0.00039291	-0.00649292	0.0727949	2	PbGEM-330803
PBANKA_0710800	PBANKA_071080	PF3D7_0820000	SRCAP	Snf2-related CBP activator, putative	Essential	0.1	1	0.133348	-0.468769	0.991904	2	PbGEM-234960	Essential phenotype assigned based on very low number of parasites in the population on day 6
PBANKA_0711000	PBANKA_071100	PF3D7_0819800		conserved Plasmodium protein, unknown function	Dispensable	1.13372	5.14735	0.0058148	0.981214	1.28623	1	PbGEM-330811
PBANKA_0711200	PBANKA_071120	PF3D7_0819600		conserved Plasmodium protein, unknown function	Dispensable	1.01128	6.03701	0.00238869	0.913528	1.10902	1	PbGEM-021894
PBANKA_0711300	PBANKA_071130	PF3D7_0819500		conserved protein, unknown function	Dispensable	1.03478	5.37846	0.00461491	0.898912	1.17064	1	PbGEM-021910
PBANKA_0711800	PBANKA_071180	PF3D7_0819000		conserved Plasmodium protein, unknown function	Essential	0.0576757	7.75385	0.000429086	0.0162469	0.0991045	2	PbGEM-330843
PBANKA_0711900	PBANKA_071190	PF3D7_0818900	HSP70	heat shock protein 70	Essential	0.0175482	3.23624	0.0393113	-0.378993	0.41409	2	PbGEM-265540
PBANKA_0712000	PBANKA_071200	PF3D7_0818800	IMP4	U3 small nucleolar ribonucleoprotein protein IMP4, putative	Essential	0.0302602	6.87659	0.00103166	-0.0339787	0.0944992	2	PbGEM-111882
PBANKA_0712100	PBANKA_071210	PF3D7_0818700		DNA helicase, putative	Dispensable	0.791458	3.49516	0.0303439	0.443068	1.13985	2	PbGEM-235204
PBANKA_0712200	PBANKA_071220	PF3D7_0818600	PBLP	BEM46-like protein, putative	Dispensable	0.986076	4.96667	0.00696633	0.819147	1.153	2	PbGEM-235245
PBANKA_0712300	PBANKA_071230	PF3D7_0818500		zinc finger protein, putative	Slow	0.839671	5.4886	0.00413365	0.711084	0.968258	1	PbGEM-281562
PBANKA_0712500	PBANKA_071250	PF3D7_0818300		dynactin subunit 6, putative	Dispensable	1.00296	5.55998	0.00384887	0.878878	1.12704	1	PbGEM-281602
PBANKA_0712600	PBANKA_071260	PF3D7_0818200	14-3-3I	14-3-3 protein	Essential	0.1	1	0.14768	-0.352134	1.18503	2	PbGEM-281618	Essential phenotype assigned based on very low number of parasites in the population on day 6
PBANKA_0712700	PBANKA_071270	PF3D7_0818100		zinc finger protein, putative	Dispensable	1.02359	7.12131	0.000807706	0.966748	1.08043	2	PbGEM-330859
PBANKA_0712800	PBANKA_071280	PF3D7_0818000		conserved protein, unknown function	Essential	0.0368525	6.97164	0.000938111	-0.0244047	0.0981097	2	PbGEM-281650
PBANKA_0713100	PBANKA_071310	PF3D7_0817700	RON5	rhoptry neck protein 5, putative	Essential	0.0936893	6.13471	0.00216635	0.000601071	0.186778	3	PbGEM-330875
PBANKA_0713200	PBANKA_071320	PF3D7_0817600		conserved Plasmodium protein, unknown function	Essential	0.0488162	5.02054	0.00660095	-0.113676	0.211309	1	PbGEM-330883
PBANKA_0713300	PBANKA_071330	PF3D7_0817500		protein kinase c inhibitor-like protein, putative	Dispensable	1.00789	5.75761	0.00315866	0.895481	1.12029	1	PbGEM-281730
PBANKA_0713400	PBANKA_071340	PF3D7_0817400		phosphatase, putative	Essential	0.10034	7.03007	0.000884866	0.0408467	0.159834	2	PbGEM-281754
PBANKA_0713500	PBANKA_071350			asparagine-rich antigen, putative, fragment	Dispensable	1.01163	5.56605	0.00382555	0.887929	1.13533	1	PbGEM-330891
PBANKA_0713900	PBANKA_071390	PF3D7_0816900	AK2	adenylate kinase 2, putative	Dispensable	1.07725	5.45353	0.00428115	0.946386	1.20811	1	PbGEM-022249
PBANKA_0714000	PBANKA_071400	PF3D7_0816800	DMC1	meiotic recombination protein DMC1	Dispensable	0.965631	6.04331	0.0023737	0.86819	1.06307	1	PbGEM-022265
PBANKA_0714200	PBANKA_071420	PF3D7_0816600	ClpB1	chaperone protein ClpB1, putative	Essential	0.104396	6.66005	0.00128108	0.0328112	0.17598	4	PbGEM-235636
PBANKA_0714300	PBANKA_071430	PF3D7_0816500	HSP20	small heat shock protein HSP20	Dispensable	1.04456	5.22664	0.00537152	0.897975	1.19114	1	PbGEM-022313
PBANKA_0714400	PBANKA_071440	PF3D7_0816400		conserved Plasmodium protein, unknown function	Dispensable	0.975095	7.04802	0.000869126	0.916133	1.03406	1	PbGEM-330907
PBANKA_0714500	PBANKA_071450	PF3D7_0816300		conserved Plasmodium protein, unknown function	Dispensable	1.01988	4.77711	0.00842032	0.836357	1.20341	1	PbGEM-330915
PBANKA_0714700	PBANKA_071470	PF3D7_0816100		phosphopantothenoylcysteine decarboxylase, putative	Dispensable	0.989312	6.62816	0.00132259	0.916577	1.06205	1	PbGEM-235725
PBANKA_0714800	PBANKA_071480	PF3D7_0816000	RRB1	ribosome assembly protein RRB1, putative	Essential	0.101535	6.03298	0.00239834	0.00358951	0.199481	2	PbGEM-281826
PBANKA_0714900	PBANKA_071490	PF3D7_0815900	aLipDH	dihydrolipoyl dehydrogenase, apicoplast, putative	Dispensable	0.968687	5.90168	0.00273484	0.864096	1.07328	1	PbGEM-022409
PBANKA_0715000	PBANKA_071500	PF3D7_0815800	VPS9	vacuolar protein sorting-associated protein 9, putative	Essential	0.059867	6.55313	0.00142565	-0.0156486	0.135382	2	PbGEM-330939
PBANKA_0715100	PBANKA_071510	PF3D7_0815700		ubiquitin, putative	Slow	0.263405	5.36707	0.00466778	0.126762	0.400047	3	PbGEM-235843
PBANKA_0715400	PBANKA_071540	PF3D7_0815400		conserved Plasmodium protein, unknown function	Dispensable	0.864938	5.15396	0.00577651	0.712932	1.01695	1	PbGEM-281914
PBANKA_0715500	PBANKA_071550	PF3D7_0413500	PGM2	phosphoglucomutase-2	Slow	0.837723	5.53847	0.00393254	0.712303	0.963143	1	PbGEM-342052
PBANKA_0715600	PBANKA_071560	PF3D7_0413600	RPT3	26S protease regulatory subunit 6B, putative	Slow	0.533178	4.43601	0.0118431	0.315526	0.75083	2	PbGEM-022521
PBANKA_0716000	PBANKA_071600	PF3D7_0414000	SMC3	structural maintenance of chromosomes protein 3, putative	Dispensable	0.756949	3.06486	0.0466602	0.32493	1.18897	1	PbGEM-330963
PBANKA_0716100	PBANKA_071610	PF3D7_0414100		conserved Plasmodium protein, unknown function	Slow	0.649463	4.39505	0.0123382	0.427307	0.871618	2	PbGEM-330971
PBANKA_0716200	PBANKA_071620	PF3D7_0414200.1		calmodulin-like protein, putative	Slow	0.568952	4.46181	0.0115414	0.35409	0.783814	2	PbGEM-330979
PBANKA_0716300	PBANKA_071630	PF3D7_0414300		Rab5-interacting protein, putative	Dispensable	0.987159	5.38231	0.0045972	0.851554	1.12276	1	PbGEM-282042
PBANKA_0716500	PBANKA_071650	PF3D7_0414500		RNA-binding protein, putative	Dispensable	0.938786	5.73026	0.00324623	0.824835	1.05274	1	PbGEM-282066
PBANKA_0716600	PBANKA_071660	PF3D7_0414600		conserved Plasmodium protein, unknown function	Slow	0.787698	5.09095	0.00615219	0.630826	0.94457	2	PbGEM-282090
PBANKA_0716700	PBANKA_071670	PF3D7_0414700		GTP-binding protein, putative	Slow	0.584168	3.88444	0.0205594	0.297396	0.870939	2	PbGEM-236237
PBANKA_0717000	PBANKA_071700	PF3D7_0415000		ATPase, putative	Slow	0.56598	4.117	0.0162933	0.31069	0.82127	2	PbGEM-236287
PBANKA_0717200	PBANKA_071720	PF3D7_0415200		conserved Plasmodium protein, unknown function	Essential	0.0723027	5.57184	0.00380347	-0.0510418	0.195647	1	PbGEM-534387	Vector has relatively short homology arms - there is a possibility of the Essential call being a technical failure
PBANKA_0717300	PBANKA_071730	PF3D7_0415300	CRK3	cdc2-related protein kinase 3	Essential	0.126984	4.64631	0.00959694	-0.0689437	0.322912	2	PbGEM-072538
PBANKA_0717400	PBANKA_071740	PF3D7_0415400		coatomer subunit zeta, putative	Essential	0.198211	2.84479	0.0581463	-0.28406	0.680482	2	PbGEM-236341
PBANKA_0717500	PBANKA_071750	PF3D7_0415500	CBP20	nuclear cap-binding protein subunit 2, putative	Dispensable	0.951185	7.19526	0.000750133	0.896408	1.00596	1	PbGEM-265044
PBANKA_0717600	PBANKA_071760	PF3D7_0415600	GAK	GTP:AMP phosphotransferase, putative	Slow	0.245066	7.62794	0.00048666	0.200945	0.289186	3	PbGEM-089700
PBANKA_0717800	PBANKA_071780	PF3D7_0415900		60S ribosomal protein L15, putative	Essential	0.123576	6.32614	0.00178893	0.0389847	0.208168	2	PbGEM-282170
PBANKA_0717900	PBANKA_071790	PF3D7_0416000		RNA-binding protein, putative	Slow	0.542926	3.41911	0.0327416	0.181033	0.904819	2	PbGEM-282194
PBANKA_0718100	PBANKA_071810	PF3D7_0416100	GATA	glutamyl-tRNA(Gln) amidotransferase subunit A	Slow	0.251185	5.31818	0.00490167	0.111161	0.391209	2	PbGEM-236470
PBANKA_0718300	PBANKA_071830	PF3D7_0416300	MCM9	DNA helicase MCM9, putative	Dispensable	0.974223	6.79979	0.00111401	0.907469	1.04098	1	PbGEM-265612
PBANKA_0718400	PBANKA_071840	PF3D7_0416400	HAT1	histone acetyltransferase, putative	Slow	0.656777	3.99034	0.0184935	0.384796	0.928758	3	PbGEM-236544
PBANKA_0718700	PBANKA_071870	PF3D7_0416700		CDGSH iron-sulfur domain-containing protein, putative	Dispensable	0.963981	6.04914	0.00235989	0.866824	1.06114	1	PbGEM-331019
PBANKA_0719600	PBANKA_071960	PF3D7_0417500		memo-like protein	Dispensable	0.999642	5.71109	0.00330905	0.884593	1.11469	1	PbGEM-282394
PBANKA_0720200	PBANKA_072020	PF3D7_0418100		conserved Plasmodium protein, unknown function	Slow	0.830726	5.55183	0.00388033	0.706142	0.955311	2	PbGEM-331067
PBANKA_0720400	PBANKA_072040	PF3D7_0418300		conserved Plasmodium protein, unknown function	Essential	0.0835101	6.61975	0.00133376	0.0104688	0.156551	2	PbGEM-282530
PBANKA_0720600	PBANKA_072060	PF3D7_0418500	BET3	trafficking protein particle complex subunit 3, putative	Slow	0.425211	6.81614	0.00109594	0.359001	0.491421	3	PbGEM-236973
PBANKA_0720700	PBANKA_072070	PF3D7_0418600		regulator of chromosome condensation, putative	Dispensable	0.961758	6.04909	0.00236001	0.864598	1.05892	2	PbGEM-331075
PBANKA_0720800	PBANKA_072080	PF3D7_0418700		RNA-binding protein NOB1, putative	Essential	0.129367	5.12612	0.00593953	-0.0247699	0.283504	2	PbGEM-282562
PBANKA_0720900	PBANKA_072090	PF3D7_0418800		conserved Plasmodium protein, unknown function	Dispensable	1.06461	5.5084	0.00405259	0.937292	1.19193	1	PbGEM-237100
PBANKA_0721000	PBANKA_072100	PF3D7_0418900		conserved Plasmodium protein, unknown function	Dispensable	1.00422	5.41439	0.00445206	0.870769	1.13766	1	PbGEM-331083
PBANKA_0721500	PBANKA_072150	PF3D7_0419400		conserved Plasmodium protein, unknown function	Essential	0.396177	3.46015	0.0314252	0.0416336	0.75072	3	PbGEM-023248,PbGEM-331091	Vector has relatively short homology arms - there is a possibility of the Essential call being a technical failure
PBANKA_0722000	PBANKA_072200	PF3D7_0419900		phosphatidylinositol 4-kinase, putative	Slow	0.630661	4.46319	0.0115256	0.415946	0.845375	3	PbGEM-237378
PBANKA_0800100	PBANKA_080010			BIR protein;PIR protein	Dispensable	0.880806	4.61371	0.00991497	0.681658	1.07995	2	PbGEM-331123
PBANKA_0800300	PBANKA_080030			conserved Plasmodium protein, unknown function	Dispensable	0.939199	5.50169	0.00407989	0.811451	1.06695	1	PbGEM-534451
PBANKA_0800400	PBANKA_080040			conserved Plasmodium protein, unknown function	Slow	0.74409	5.0977	0.00611078	0.587747	0.900433	1	PbGEM-331139
PBANKA_0800500	PBANKA_080050		CHT1	chitinase	Slow	0.792259	4.88593	0.00755213	0.618453	0.966065	1	PbGEM-534459
PBANKA_0800600	PBANKA_080060	PF3D7_0702900		centrin, putative	Dispensable	0.9772	5.46877	0.00421641	0.847333	1.10707	1	PbGEM-331155
PBANKA_0800700	PBANKA_080070	PF3D7_0703000		conserved Plasmodium protein, unknown function	Essential	0.0518731	6.14644	0.0021411	-0.0406709	0.144417	2	PbGEM-331163	Vector has relatively short homology arms - there is a possibility of the Essential call being a technical failure
PBANKA_0801100	PBANKA_080110	PF3D7_0703400		conserved Plasmodium protein, unknown function	Essential	0.0982511	7.56459	0.000518489	0.0527104	0.143792	2	PbGEM-282906
PBANKA_0801300	PBANKA_080130	PF3D7_0703600		conserved Plasmodium protein, unknown function	Slow	0.704361	6.04653	0.00236605	0.607076	0.801645	2	PbGEM-331195
PBANKA_0801600	PBANKA_080160	PF3D7_0703900		conserved Plasmodium protein, unknown function	Essential	0.0328876	7.60357	0.000498666	-0.0117741	0.0775492	2	PbGEM-331211	Vector has relatively short homology arms - there is a possibility of the Essential call being a technical failure
PBANKA_0801800	PBANKA_080180	PF3D7_0704100		conserved Plasmodium protein, unknown function	Essential	0.1	1	0.682107	-1.53811	1.76548	1	PbGEM-331219	Essential phenotype assigned based on very low number of parasites in the population on day 6
PBANKA_0802200	PBANKA_080220	PF3D7_0704500		serine/threonine protein kinase, putative	Slow	0.4331	5.53732	0.00393705	0.307608	0.558592	2	PbGEM-023655
PBANKA_0802300	PBANKA_080230	PF3D7_0704600		E3 ubiquitin-protein ligase, putative	Essential	0.0617545	4.18912	0.0151597	-0.184495	0.308004	2	PbGEM-342084
PBANKA_0802500	PBANKA_080250	PF3D7_0704800		conserved Plasmodium protein, unknown function	Dispensable	0.943376	6.11039	0.00221969	0.849149	1.0376	2	PbGEM-283042
PBANKA_0802600	PBANKA_080260	PF3D7_0704900		peptide chain release factor, putative	Slow	0.419552	4.66506	0.00941869	0.225452	0.613651	2	PbGEM-023719
PBANKA_0802700	PBANKA_080270	PF3D7_0705000		methyltransferase, putative	Essential	0.154483	2.37003	0.0934778	-0.456999	0.765966	2	PbGEM-023735
PBANKA_0802800	PBANKA_080280	PF3D7_0705100		conserved Plasmodium protein, unknown function	Slow	0.413255	4.29933	0.0135776	0.180209	0.646302	2	PbGEM-331267
PBANKA_0803000	PBANKA_080300	PF3D7_0705300	ORC2	origin recognition complex subunit 2, putative	Slow	0.43607	3.9842	0.0186074	0.163252	0.708888	3	PbGEM-235651
PBANKA_0803100	PBANKA_080310	PF3D7_0705400	MCM7	DNA replication licensing factor MCM7, putative	Essential	0.1	1	0.130107	-0.344314	1.0985	3	PbGEM-235669	Essential phenotype assigned based on very low number of parasites in the population on day 6
PBANKA_0803200	PBANKA_080320	PF3D7_0705500		inositol-phosphate phosphatase, putative	Essential	0.0492864	6.63476	0.0013139	-0.023209	0.121782	2	PbGEM-090247
PBANKA_0803300	PBANKA_080330	PF3D7_0705600		RNA helicase, putative	Essential	0.0717132	5.81892	0.00297081	-0.0372971	0.180723	1	PbGEM-538331	Vector has relatively short homology arms - there is a possibility of the Essential call being a technical failure
PBANKA_0803600	PBANKA_080360	PF3D7_0706000		importin-7, putative	Slow	0.805138	5.22035	0.00540544	0.658094	0.952181	1	PbGEM-283154
PBANKA_0803700	PBANKA_080370	PF3D7_0706100		conserved Plasmodium protein, unknown function	Essential	0.115708	6.75418	0.001166	0.0474142	0.184001	2	PbGEM-331291
PBANKA_0804000	PBANKA_080400	PF3D7_0706400	RPL37	60S ribosomal protein L37, putative	Essential	0.0378807	8.49146	0.000205212	0.00923024	0.0665312	2	PbGEM-331307
PBANKA_0804300	PBANKA_080430	PF3D7_0706700	MSH2-2	DNA mismatch repair protein MSH2	Dispensable	0.958263	6.17332	0.0020843	0.866955	1.04957	1	PbGEM-235933
PBANKA_0804500	PBANKA_080450	PF3D7_0707300	RAMA	rhoptry-associated membrane antigen, putative	Essential	0.165682	3.36543	0.0345471	-0.206056	0.537419	5	PbGEM-283290
PBANKA_0804800	PBANKA_080480	PF3D7_0707600		conserved Plasmodium protein, unknown function	Essential	0.0157057	8.26429	0.000257552	-0.0163912	0.0478025	2	PbGEM-283330
PBANKA_0804900	PBANKA_080490	PF3D7_0707700		E3 ubiquitin-protein ligase, putative	Slow	0.487025	5.17304	0.0056673	0.336462	0.637588	2	PbGEM-283354
PBANKA_0805000	PBANKA_080500	PF3D7_0707800		RAP protein, putative	Essential	0.0506666	7.97577	0.000343691	0.0135888	0.0877444	2	PbGEM-331347
PBANKA_0805100	PBANKA_080510	PF3D7_0707900		ribosomal protein S8e, putative	Slow	0.279587	4.85526	0.00778731	0.103096	0.456079	2	PbGEM-331355
PBANKA_0805200	PBANKA_080520	PF3D7_0708000		cytoskeleton associated protein, putative	Essential	0.0782372	5.96404	0.00256951	-0.0231435	0.179618	2	PbGEM-283418
PBANKA_0805500	PBANKA_080550	PF3D7_0708200		conserved Plasmodium protein, unknown function	Dispensable	1.0483	5.34346	0.00477928	0.910036	1.18657	1	PbGEM-283466
PBANKA_0805600	PBANKA_080560	PF3D7_0708300	BUD32	EKC/KEOPS complex subunit BUD32, putative	Essential	0.0944746	6.87168	0.00103674	0.0300778	0.158871	4	PbGEM-236212,PbGEM-072522
PBANKA_0805700	PBANKA_080570	PF3D7_0708400	HSP90	heat shock protein 90, putative	Slow	0.522486	5.32616	0.00486271	0.383019	0.661952	2	PbGEM-236235
PBANKA_0805800	PBANKA_080580	PF3D7_0319500		RNA-binding protein, putative	Essential	0.269508	3.92988	0.019646	-0.0108206	0.549836	1	PbGEM-534507
PBANKA_0805900	PBANKA_080590	PF3D7_0319400		kinesin-8, putative	Dispensable	0.957943	5.59742	0.00370742	0.836166	1.07972	1	PbGEM-236279
PBANKA_0806000	PBANKA_080600	PF3D7_0319300		ubiquitin-conjugating enzyme, putative	Dispensable	0.840239	4.99823	0.00674989	0.675923	1.00455	1	PbGEM-236306
PBANKA_0806100	PBANKA_080610	PF3D7_0319200		conserved Plasmodium protein, unknown function	Dispensable	0.967591	5.24467	0.00527558	0.822324	1.11286	1	PbGEM-331387
PBANKA_0806200	PBANKA_080620	PF3D7_0319100	RBX1	E3 ubiquitin-protein ligase RBX1, putative	Essential	0.0663799	6.56797	0.00140465	-0.00857738	0.141337	2	PbGEM-342092
PBANKA_0806300	PBANKA_080630	PF3D7_0319000		P-type ATPase, putative	Dispensable	0.961903	4.40128	0.0122617	0.740438	1.18337	2	PbGEM-090491
PBANKA_0806400	PBANKA_080640	PF3D7_0318900		conserved protein, unknown function	Dispensable	1.00956	5.46448	0.00423453	0.87941	1.1397	1	PbGEM-283538
PBANKA_0806500	PBANKA_080650	PF3D7_0318800		triosephosphate isomerase, putative	Dispensable	1.04216	6.15386	0.00212527	0.949961	1.13436	2	PbGEM-090509
PBANKA_0806600	PBANKA_080660	PF3D7_0318600		cleavage and polyadenylation specificity factor, putative	Slow	0.320248	4.91558	0.00733148	0.148999	0.491496	2	PbGEM-236468
PBANKA_0806700	PBANKA_080670	PF3D7_0318500		conserved Plasmodium protein, unknown function	Slow	0.566738	3.88227	0.0206041	0.279655	0.85382	2	PbGEM-534515
PBANKA_0806900	PBANKA_080690	PF3D7_0318300		conserved Plasmodium protein, unknown function	Dispensable	0.982207	4.62404	0.00981308	0.784085	1.18033	2	PbGEM-024371
PBANKA_0807000	PBANKA_080700	PF3D7_0318200	RPB1	DNA-directed RNA polymerase II subunit RPB1, putative	Essential	0.0679773	4.872	0.00765805	-0.107043	0.242998	2	PbGEM-342100	Vector has relatively short homology arms - there is a possibility of the Essential call being a technical failure
PBANKA_0807100	PBANKA_080710	PF3D7_0318100		stomatin-like protein	Dispensable	0.951523	6.16218	0.00210764	0.859705	1.04334	1	PbGEM-331419
PBANKA_0807200	PBANKA_080720	PF3D7_0318000		conserved Plasmodium protein, unknown function	Dispensable	1.0459	5.22788	0.00536491	0.899413	1.1924	1	PbGEM-236591
PBANKA_0807300	PBANKA_080730	PF3D7_0317900		conserved Plasmodium protein, unknown function	Slow	0.26205	5.53405	0.00394997	0.136353	0.387748	2	PbGEM-283610
PBANKA_0807500	PBANKA_080750	PF3D7_0317700		conserved Plasmodium protein, unknown function	Essential	0.337087	2.40333	0.0904168	-0.264301	0.938475	2	PbGEM-331427
PBANKA_0808000	PBANKA_080800	PF3D7_0317200	CRK4	cdc2-related protein kinase 4	Essential	0.0523058	7.16415	0.000773833	-0.00332993	0.107942	4	PbGEM-236773,PbGEM-111786	Vector has relatively short homology arms - there is a possibility of the Essential call being a technical failure
PBANKA_0808100	PBANKA_080810	PF3D7_0317100	B9	6-cysteine protein	Dispensable	0.957462	4.88588	0.0075525	0.783652	1.13127	2	PbGEM-283762
PBANKA_0808200	PBANKA_080820	PF3D7_0317000		proteasome subunit alpha type-3, putative	Essential	0.0387565	6.19617	0.00203723	-0.0515147	0.129028	2	PbGEM-024572
PBANKA_0808300	PBANKA_080830	PF3D7_0316900		E3 ubiquitin-protein ligase, putative	Essential	0.162446	4.21801	0.0147279	-0.0802712	0.405163	2	PbGEM-236815
PBANKA_0808700	PBANKA_080870	PF3D7_0907200		GTPase-activating protein, putative	Slow	0.329933	4.95406	0.00705472	0.161949	0.497918	2	PbGEM-283794
PBANKA_0808800	PBANKA_080880	PF3D7_0907300		conserved Plasmodium protein, unknown function	Essential	0.00836236	7.75991	0.000426496	-0.0329412	0.0496659	2	PbGEM-283810
PBANKA_0808900	PBANKA_080890	PF3D7_0907400	ClpY	ATP-dependent protease ATPase subunit ClpY, putative	Slow	0.689208	5.25837	0.00520379	0.544933	0.833482	2	PbGEM-236907
PBANKA_0809000	PBANKA_080900	PF3D7_0907600		translation initiation factor SUI1, putative	Dispensable	0.990859	5.15954	0.00574432	0.839276	1.14244	1	PbGEM-236932
PBANKA_0809100	PBANKA_080910	PF3D7_0907700		subunit of proteaseome activator complex, putative	Slow	0.809395	5.13257	0.00590135	0.655754	0.963035	2	PbGEM-283834
PBANKA_0809200	PBANKA_080920	PF3D7_0907800		ribosomal protein L35, putative	Essential	0.0502747	8.47502	0.000208616	0.0213876	0.0791618	2	PbGEM-283850
PBANKA_0809300	PBANKA_080930	PF3D7_0907900	PDF	peptide deformylase, putative	Essential	0.0523825	6.84925	0.00106025	-0.0127403	0.117505	3	PbGEM-090635
PBANKA_0809400	PBANKA_080940	PF3D7_0908000		P1 nuclease, putative	Dispensable	1.0431	4.66765	0.00939434	0.849254	1.23695	2	PbGEM-283874
PBANKA_0809500	PBANKA_080950	PF3D7_0908100		conserved Plasmodium protein, unknown function	Dispensable	1.02929	5.49691	0.00409942	0.901233	1.15734	1	PbGEM-331475
PBANKA_0809600	PBANKA_080960	PF3D7_0908200		conserved Plasmodium protein, unknown function	Essential	0.100312	5.28095	0.00508761	-0.0423432	0.242967	3	PbGEM-024712,PbGEM-237098	Vector has relatively short homology arms - there is a possibility of the Essential call being a technical failure
PBANKA_0810600	PBANKA_081060	PF3D7_0909400		exoribonuclease, putative	Essential	0.1	1	0.380764	-1.05938	1.40886	2	PbGEM-024795	Essential phenotype assigned based on very low number of parasites in the population on day 6
PBANKA_0810700	PBANKA_081070	PF3D7_0909500	SPM1	subpellicular microtubule protein 1, putative	Dispensable	1.00105	4.87184	0.00765928	0.826012	1.17608	1	PbGEM-090719
PBANKA_0810900	PBANKA_081090	PF3D7_0909700		FHA domain protein, putative	Essential	0.221481	5.09296	0.00613982	0.0647669	0.378195	2	PbGEM-283970
PBANKA_0811100	PBANKA_081110	PF3D7_0909900		helicase SKI2W, putative	Dispensable	0.918416	5.49108	0.00412338	0.789989	1.04684	1	PbGEM-237372
PBANKA_0811200	PBANKA_081120	PF3D7_0910000		SET domain protein, putative	Dispensable	0.968511	5.75889	0.00315461	0.856179	1.08084	1	PbGEM-237397
PBANKA_0811300	PBANKA_081130	PF3D7_0910100		Ran-binding protein, putative	Essential	0.0117914	7.27602	0.000691931	-0.0408178	0.0644005	2	PbGEM-237430
PBANKA_0811400	PBANKA_081140	PF3D7_0910200		conserved Plasmodium protein, unknown function	Essential	0.0576212	6.13633	0.00216285	-0.0353917	0.150634	2	PbGEM-331499
PBANKA_0811700	PBANKA_081170	PF3D7_0910600		SNARE protein, putative	Essential	0.0641492	6.55993	0.00141599	-0.01111	0.139408	2	PbGEM-237542
PBANKA_0811800	PBANKA_081180	PF3D7_0910700	ALP5a	actin-like protein, putative	Dispensable	1.0272	6.79185	0.00112289	0.960177	1.09422	2	PbGEM-237576
PBANKA_0811900	PBANKA_081190	PF3D7_0910800	NBP35	cytosolic Fe-S cluster assembly factor NBP35, putative	Essential	0.103417	4.14145	0.0158998	-0.148771	0.355606	2	PbGEM-265092
PBANKA_0812000	PBANKA_081200	PF3D7_0910900		DNA primase large subunit, putative	Essential	0.144509	2.96188	0.0517215	-0.310338	0.599357	2	PbGEM-237627
PBANKA_0812100	PBANKA_081210	PF3D7_0911000		phosphatidylinositol N-acetylglucosaminyltransferase, putative	Essential	0.249188	3.03607	0.0480231	-0.189096	0.687471	2	PbGEM-090803
PBANKA_0812300	PBANKA_081230	PF3D7_0911200		conserved Plasmodium protein, unknown function	Essential	0.0421881	8.39372	0.000226284	0.0121027	0.0722736	2	PbGEM-284074
PBANKA_0812400	PBANKA_081240	PF3D7_0911300	CRMP1	cysteine repeat modular protein 1	Dispensable	0.790187	4.33818	0.0130603	0.561624	1.01875	3	PbGEM-341547
PBANKA_0812800	PBANKA_081280	PF3D7_0911700		GTP-binding protein, putative	Slow	0.67737	6.33427	0.00177443	0.593122	0.761618	2	PbGEM-284146
PBANKA_0813000	PBANKA_081300	PF3D7_0911900	ICP	inhibitor of cysteine proteases	Essential	0.313608	3.12311	0.0440201	-0.106012	0.733227	1	PbGEM-534555	Vector has relatively short homology arms - there is a possibility of the Essential call being a technical failure
PBANKA_0813900	PBANKA_081390	PF3D7_0912900	RPN8	26S proteasome regulatory subunit RPN8, putative	Essential	0.1	1	0.132887	-0.508643	0.949503	1	PbGEM-534587	Vector has relatively short homology arms - there is a possibility of the Essential call being a technical failure
PBANKA_0814000	PBANKA_081400	PF3D7_0913000		conserved protein, unknown function	Essential	0.0861634	6.43013	0.00161224	0.00585808	0.166469	2	PbGEM-284306
PBANKA_0814100	PBANKA_081410	PF3D7_0913100		conserved Plasmodium protein, unknown function	Essential	0.123094	6.31625	0.00180671	0.0380835	0.208105	2	PbGEM-331555
PBANKA_0814200	PBANKA_081420	PF3D7_0913200		elongation factor 1-beta, putative	Dispensable	0.957375	7.35123	0.0006418	0.906708	1.00804	1	PbGEM-342108
PBANKA_0814700	PBANKA_081470	PF3D7_0913700		conserved Plasmodium protein, unknown function	Essential	0.0804289	7.05188	0.000865782	0.0215805	0.139277	2	PbGEM-284402
PBANKA_0814900	PBANKA_081490	PF3D7_0913900		arginine--tRNA ligase, putative	Essential	0.106763	5.25527	0.00521995	-0.0377359	0.251261	2	PbGEM-342116
PBANKA_0815100	PBANKA_081510	PF3D7_0914100		conserved Plasmodium protein, unknown function	Essential	0.0878809	6.82605	0.00108514	0.0219981	0.153764	3	PbGEM-284458
PBANKA_0815300	PBANKA_081530	PF3D7_0914300		met-10+ like protein, putative	Essential	0.0641227	6.54429	0.0014383	-0.0117272	0.139973	2	PbGEM-238350
PBANKA_0816000	PBANKA_081600	PF3D7_0915000	NDH2	type II NADH:ubiquinone oxidoreductase	Dispensable	0.933961	6.20589	0.0020175	0.844128	1.02379	1	PbGEM-342124
PBANKA_0816100	PBANKA_081610	PF3D7_0915100	UBC9	SUMO-conjugating enzyme UBC9, putative	Essential	0.0510169	6.89243	0.00101545	-0.0127153	0.114749	2	PbGEM-238477
PBANKA_0816200	PBANKA_081620	PF3D7_0915200		ribonuclease H2 subunit C, putative	Slow	0.405173	6.85443	0.00105477	0.340218	0.470127	2	PbGEM-284562
PBANKA_0816400	PBANKA_081640	PF3D7_0915400	PFK9	6-phosphofructokinase, putative	Essential	0.1	1	Inf	NA	NA	1	PbGEM-025653	Essential phenotype assigned based on very low number of parasites in the population on day 6
PBANKA_0816800	PBANKA_081680	PF3D7_0915800	GLTP	glycolipid transfer protein, putative	Dispensable	0.982039	6.54655	0.00143505	0.906275	1.0578	1	PbGEM-238655
PBANKA_0817000	PBANKA_081700	PF3D7_0916000		sugar transporter, putative	Dispensable	0.964573	5.47475	0.00419128	0.835093	1.09405	3	PbGEM-025749,PbGEM-238732
PBANKA_0817300	PBANKA_081730	PF3D7_0916300		conserved Plasmodium protein, unknown function	Essential	0.102114	5.59163	0.00372893	-0.0200157	0.224244	2	PbGEM-090998
PBANKA_0817600	PBANKA_081760	PF3D7_0916600		methyltransferase, putative	Dispensable	0.981852	6.92926	0.000978724	0.919283	1.04442	1	PbGEM-238901
PBANKA_0817800	PBANKA_081780	PF3D7_0916800		conserved Plasmodium protein, unknown function	Essential	0.0323593	8.35185	0.00023596	0.00163733	0.0630813	2	PbGEM-284722
PBANKA_0818000	PBANKA_081800	PF3D7_0917000		conserved Plasmodium protein, unknown function	Essential	0.256408	3.93363	0.0195725	-0.0233956	0.536212	2	PbGEM-331659
PBANKA_0818400	PBANKA_081840	PF3D7_0917400		conserved Plasmodium protein, unknown function	Dispensable	1.03084	5.67072	0.00344538	0.913446	1.14824	2	PbGEM-331667
PBANKA_0818500	PBANKA_081850	PF3D7_0917500		conserved Plasmodium protein, unknown function	Essential	0.118811	6.58274	0.00138405	0.0444051	0.193217	2	PbGEM-331675
PBANKA_0818600	PBANKA_081860	PF3D7_0917600	PRP43	pre-mRNA-splicing factor ATP-dependent RNA helicase PRP43, putative	Essential	0.13327	2.73866	0.064657	-0.375284	0.641825	2	PbGEM-264220
PBANKA_0818700	PBANKA_081870	PF3D7_0917700		XPA binding protein 1, putative	Essential	0.0824962	5.83987	0.00290921	-0.0253781	0.19037	2	PbGEM-284858
PBANKA_0819000	PBANKA_081900	PF3D7_0918000	GAP50	glideosome-associated protein 50, putative;secreted acid phosphatase, putative	Essential	0.116446	3.06496	0.0466556	-0.315552	0.548444	3	PbGEM-239275
PBANKA_0819100	PBANKA_081910	PF3D7_0918100		cytochrome b5, putative	Slow	0.735775	5.51815	0.00401327	0.609074	0.862476	2	PbGEM-284922
PBANKA_0819200	PBANKA_081920	PF3D7_0918200		50S ribosomal protein L3, apicoplast, putative	Essential	0.0936189	6.73785	0.0011852	0.0247655	0.162472	2	PbGEM-284938
PBANKA_0819400	PBANKA_081940	PF3D7_0918400		conserved Plasmodium protein, unknown function	Dispensable	1.04175	5.13507	0.00588662	0.888303	1.1952	1	PbGEM-331683
PBANKA_0819500	PBANKA_081950	PF3D7_0918600	RECQ1	ATP-dependent DNA helicase Q1, putative	Dispensable	0.870802	4.87704	0.00761956	0.696222	1.04538	1	PbGEM-265460
PBANKA_0819700	PBANKA_081970	PF3D7_0918800		dihydrouridine synthase, putative	Slow	0.748767	5.25961	0.00519735	0.604582	0.892952	1	PbGEM-239470
PBANKA_0820000	PBANKA_082000	PF3D7_0919100		DNAJ-like molecular chaperone protein, putative	Essential	0.161176	6.01085	0.002452	0.0621408	0.260212	3	PbGEM-239551
PBANKA_0820100	PBANKA_082010	PF3D7_0919200		PPPDE peptidase, putative	Dispensable	1.02416	6.61988	0.00133359	0.951121	1.09719	1	PbGEM-285018
PBANKA_0820200	PBANKA_082020	PF3D7_0919300	TrxL1	thioredoxin-like protein 1, putative	Dispensable	1.04643	4.90229	0.00742953	0.874039	1.21882	1	PbGEM-026142
PBANKA_0820300	PBANKA_082030	PF3D7_0919400		protein disulfide isomerase, putative	Dispensable	0.93398	6.00977	0.00245465	0.834891	1.03307	1	PbGEM-239637
PBANKA_0820400	PBANKA_082040	PF3D7_0919500		sugar transporter, putative	Dispensable	0.975814	5.95149	0.00260197	0.873795	1.07783	2	PbGEM-026174
PBANKA_0820900	PBANKA_082090	PF3D7_0920000		long chain fatty acid elongation enzyme, putative	Dispensable	0.910535	4.93285	0.00720592	0.74076	1.08031	1	PbGEM-239778
PBANKA_0821000	PBANKA_082100	PF3D7_0920100		chaperone protein, putative	Slow	0.825815	5.07941	0.00622356	0.668036	0.983594	1	PbGEM-239805
PBANKA_0821100	PBANKA_082110	PF3D7_0920200		CS domain protein, putative	Essential	0.119288	7.50198	0.00055199	0.072299	0.166277	2	PbGEM-285058
PBANKA_0821300	PBANKA_082130	PF3D7_0920400		conserved Plasmodium protein, unknown function	Dispensable	0.784208	2.13689	0.118022	0.0971222	1.47129	2	PbGEM-285074
PBANKA_0821600	PBANKA_082160	PF3D7_0920700		conserved Plasmodium protein, unknown function	Slow	0.810468	5.43239	0.00437263	0.678217	0.94272	2	PbGEM-285114
PBANKA_0821700	PBANKA_082170	PF3D7_0920800		inosine-5'-monophosphate dehydrogenase, putative	Essential	0.439193	3.27772	0.0377143	0.0507898	0.827597	2	PbGEM-091380
PBANKA_0821800	PBANKA_082180	PF3D7_0920900	PRP24	U4/U6 snRNA-associated-splicing factor, putative	Essential	0.0270775	7.73466	0.000437402	-0.0147508	0.0689058	2	PbGEM-285130
PBANKA_0822200	PBANKA_082220	PF3D7_0921300		conserved Plasmodium protein, unknown function	Essential	0.110621	5.30702	0.00495666	-0.030186	0.251428	2	PbGEM-285178
PBANKA_0822300	PBANKA_082230	PF3D7_0921400	NFU	NifU-like scaffold protein	Dispensable	0.918956	6.27399	0.00188468	0.83213	1.00578	1	PbGEM-259332
PBANKA_0822500	PBANKA_082250	PF3D7_0921600		conserved Plasmodium protein, unknown function	Slow	0.279865	5.5174	0.00401628	0.153117	0.406613	2	PbGEM-285202
PBANKA_0823000	PBANKA_082300	PF3D7_0922100		ubiquitin-like protein, putative	Slow	0.728228	4.79313	0.00828646	0.546168	0.910288	2	PbGEM-331755
PBANKA_0823200	PBANKA_082320	PF3D7_0922300		conserved Plasmodium protein, unknown function	Dispensable	1.03374	5.68477	0.0033973	0.91717	1.15032	1	PbGEM-026405
PBANKA_0823300	PBANKA_082330	PF3D7_0922400		para-aminobenzoic acid synthetase, putative	Essential	0.470237	2.98366	0.0506073	0.0203158	0.920158	1	PbGEM-534643	Vector has relatively short homology arms - there is a possibility of the Essential call being a technical failure
PBANKA_0823400	PBANKA_082340	PF3D7_0922500	PGK	phosphoglycerate kinase, putative	Essential	0.176847	2.62125	0.0727123	-0.362457	0.716152	2	PbGEM-026437
PBANKA_0823500	PBANKA_082350	PF3D7_0922600		glutamine synthetase, putative	Dispensable	0.948006	6.0006	0.00247727	0.848462	1.04755	1	PbGEM-026453
PBANKA_0823600	PBANKA_082360	PF3D7_0922700	PRP18	pre-mRNA-splicing factor 18, putative	Essential	0.270955	3.57062	0.0281384	-0.0645355	0.606445	3	PbGEM-259412
PBANKA_0823800	PBANKA_082380	PF3D7_0922900	FabG	3-oxoacyl-[acyl-carrier-protein] reductase, putative	Dispensable	0.960013	6.55009	0.00142998	0.884383	1.03564	1	PbGEM-342140
PBANKA_0824000	PBANKA_082400	PF3D7_0923100		OTU-like cysteine protease, putative	Slow	0.853572	6.05155	0.0023542	0.756532	0.950613	1	PbGEM-259444
PBANKA_0824100	PBANKA_082410	PF3D7_0923200	NOS	nitric oxide synthase, putative	Essential	0.127093	4.26265	0.014085	-0.110267	0.364454	2	PbGEM-259452
PBANKA_0824200	PBANKA_082420	PF3D7_0923300	PLP3	perforin-like protein 3	Dispensable	0.90114	5.51084	0.00404273	0.773975	1.0283	2	PbGEM-285386
PBANKA_0824300	PBANKA_082430	PF3D7_0923400		conserved Plasmodium protein, unknown function	Dispensable	0.994026	5.36735	0.00466649	0.857403	1.13065	1	PbGEM-026560
PBANKA_0824400	PBANKA_082440	PF3D7_0923500		cyclin-dependent kinases regulatory subunit, putative	Dispensable	0.956902	5.08116	0.00621273	0.79926	1.11454	1	PbGEM-285418
PBANKA_0824500	PBANKA_082450	PF3D7_0923600	LplA2	lipoate-protein ligase 2, putative	Slow	0.43857	6.89729	0.00101052	0.374992	0.502147	2	PbGEM-091576
PBANKA_0824600	PBANKA_082460	PF3D7_0923700		conserved protein, unknown function	Dispensable	1.04182	5.22634	0.00537317	0.895213	1.18842	2	PbGEM-331819
PBANKA_0824900	PBANKA_082490	PF3D7_0924000		patatin-like phospholipase, putative	Dispensable	0.693657	3.67615	0.0253201	0.375411	1.0119	2	PbGEM-026600
PBANKA_0825200	PBANKA_082520	PF3D7_0924300	TPK	thiamine pyrophosphokinase, putative	Dispensable	1.01366	6.25335	0.00192399	0.925937	1.10139	2	PbGEM-026648
PBANKA_0825300	PBANKA_082530			conserved Plasmodium protein, unknown function	Dispensable	0.796218	4.65527	0.00951137	0.601165	0.99127	1	PbGEM-285522
PBANKA_0825400	PBANKA_082540	PF3D7_0924500		conserved Plasmodium protein, unknown function	Essential	0.041827	6.81495	0.00109725	-0.0244226	0.108077	2	PbGEM-259556
PBANKA_0826200	PBANKA_082620	PF3D7_0925400		protein phosphatase-beta, putative	Essential	0.109289	6.13762	0.00216006	0.0163362	0.202242	3	PbGEM-259604
PBANKA_0826300	PBANKA_082630		TLP2	thioredoxin-like protein 2, putative	Essential	0.0788229	7.26968	0.000696333	0.0260467	0.131599	3	PbGEM-264724
PBANKA_0826400	PBANKA_082640	PF3D7_0925600		zinc binding protein (Yippee), putative	Dispensable	0.959155	5.59624	0.00371178	0.837306	1.081	2	PbGEM-331827
PBANKA_0826500	PBANKA_082650	PF3D7_0925700	HDAC1	histone deacetylase 1, putative	Essential	0.1	1	0.12901	-0.376249	1.06047	2	PbGEM-026807	Essential phenotype assigned based on very low number of parasites in the population on day 6
PBANKA_0826900	PBANKA_082690	PF3D7_0926100		protein kinase, putative	Essential	0.285325	3.85334	0.0212088	-0.00593919	0.57659	2	PbGEM-259660	Vector has relatively short homology arms - there is a possibility of the Essential call being a technical failure
PBANKA_0827000	PBANKA_082700	PF3D7_0926200		conserved Plasmodium protein, unknown function	Essential	0.0764944	6.7289	0.00119585	0.00733238	0.145656	2	PbGEM-285682
PBANKA_0827100	PBANKA_082710	PF3D7_0926300		protein kinase, putative	Dispensable	0.932823	6.77142	0.00114607	0.865116	1.00053	4	PbGEM-091747,PbGEM-072502
PBANKA_0827400	PBANKA_082740	PF3D7_0926600		conserved Plasmodium protein, unknown function	Dispensable	0.98982	4.83398	0.00795478	0.81144	1.1682	2	PbGEM-259700
PBANKA_0827500	PBANKA_082750	PF3D7_0926700	NADSYN	glutamine-dependent NAD(+) synthetase, putative	Slow	0.70327	6.60713	0.0013507	0.629766	0.776773	2	PbGEM-026953
PBANKA_0827800	PBANKA_082780	PF3D7_0927000		CS domain protein, putative	Slow	0.583108	4.47911	0.0113434	0.370097	0.796119	2	PbGEM-331875
PBANKA_0827900	PBANKA_082790	PF3D7_0927100		conserved Plasmodium protein, unknown function	Slow	0.781143	4.67981	0.00928078	0.588469	0.973816	1	PbGEM-534683
PBANKA_0828000	PBANKA_082800	PF3D7_0927200		zinc finger protein, putative	Dispensable	0.837712	4.4994	0.0111156	0.62685	1.04857	2	PbGEM-091835
PBANKA_0828200	PBANKA_082820	PF3D7_0927400		conserved Plasmodium protein, unknown function	Dispensable	1.00581	5.21532	0.0054327	0.858398	1.15323	1	PbGEM-285842
PBANKA_0828500	PBANKA_082850	PF3D7_0927700	PPP4	serine/threonine protein phosphatase 4	Dispensable	0.933278	6.45202	0.00157733	0.853846	1.01271	1	PbGEM-331899
PBANKA_0828600	PBANKA_082860	PF3D7_0927800	COX5B	cytochrome c oxidase subunit 5B, putative	Essential	0.0579222	8.08959	0.000306716	0.0228956	0.0929488	3	PbGEM-259788
PBANKA_0828700	PBANKA_082870	PF3D7_0927900	PSD	phosphatidylserine decarboxylase, putative	Essential	0.0937956	6.50927	0.00148957	0.0166057	0.170985	3	PbGEM-027131
PBANKA_0828800	PBANKA_082880	PF3D7_0928000.1	COX6B	cytochrome c oxidase subunit 6B, putative	Essential	0.0834566	5.74463	0.00319993	-0.0296792	0.196592	3	PbGEM-259804
PBANKA_0828900	PBANKA_082890	PF3D7_0928100		conserved Plasmodium protein, unknown function	Dispensable	0.960795	5.32401	0.00487317	0.821179	1.10041	1	PbGEM-027163
PBANKA_0829100	PBANKA_082910	PF3D7_0928300		conserved Plasmodium protein, unknown function	Slow	0.267573	4.90117	0.00743786	0.0950873	0.440059	1	PbGEM-534707
PBANKA_0829200	PBANKA_082920	PF3D7_0928400		conserved Plasmodium protein, unknown function	Essential	0.1267	5.15366	0.00577823	-0.0253294	0.278729	2	PbGEM-285930
PBANKA_0829300	PBANKA_082930	PF3D7_0928500		conserved Plasmodium protein, unknown function	Dispensable	0.864637	4.7017	0.00907986	0.67406	1.05521	2	PbGEM-285946
PBANKA_0829400	PBANKA_082940	PF3D7_0928600		conserved Plasmodium protein, unknown function	Slow	0.653656	4.73195	0.00880926	0.46594	0.841371	2	PbGEM-285962
PBANKA_0829600	PBANKA_082960	PF3D7_0928800		serine/threonine protein kinase, putative	Dispensable	0.995494	7.32946	0.000655928	0.944272	1.04672	4	PbGEM-091930,PbGEM-072486
PBANKA_0829700	PBANKA_082970	PF3D7_0928900	GK	guanylate kinase, putative	Slow	0.444564	5.19697	0.00553329	0.295792	0.593336	2	PbGEM-286002
PBANKA_0830400	PBANKA_083040	PF3D7_0929600		G2 protein	Dispensable	1.01019	5.20141	0.00550881	0.861745	1.15863	1	PbGEM-027375
PBANKA_0830600	PBANKA_083060	PF3D7_0929900		conserved Plasmodium protein, unknown function	Essential	0.235449	4.43748	0.0118257	0.0179572	0.45294	2	PbGEM-331947
PBANKA_0831000	PBANKA_083100	PF3D7_0930300	MSP1	merozoite surface protein 1	Essential	0.203402	3.02086	0.0487592	-0.238228	0.645032	4	PbGEM-259972	Vector has relatively short homology arms - there is a possibility of the Essential call being a technical failure
PBANKA_0831100	PBANKA_083110	PF3D7_0930400.1		conserved Plasmodium protein, unknown function	Dispensable	1.01187	5.09023	0.00615659	0.854941	1.1688	1	PbGEM-286154
PBANKA_0831700	PBANKA_083170	PF3D7_0930900	NFU1	NifU-like protein, putative	Dispensable	0.931811	6.15237	0.00212843	0.839541	1.02408	2	PbGEM-260028
PBANKA_0831800	PBANKA_083180	PF3D7_0931000		elongation factor Tu, putative	Dispensable	1.01459	4.94241	0.00713736	0.845625	1.18356	2	PbGEM-286250
PBANKA_0831900	PBANKA_083190	PF3D7_0931100		nucleolar protein Nop52, putative	Slow	0.666827	3.92902	0.019663	0.386377	0.947276	2	PbGEM-027597
PBANKA_0832000	PBANKA_083200	PF3D7_0931200	Sel2	selenoprotein, putative	Dispensable	0.970466	5.81694	0.0029767	0.861348	1.07958	2	PbGEM-286266
PBANKA_0832100	PBANKA_083210			conserved Plasmodium protein, unknown function	Dispensable	0.927832	4.48625	0.0112628	0.715579	1.14008	2	PbGEM-332011
PBANKA_0832400	PBANKA_083240	PF3D7_0931600		conserved protein, unknown function	Dispensable	0.961044	4.05693	0.0173021	0.697969	1.22412	2	PbGEM-286338
PBANKA_0832500	PBANKA_083250	PF3D7_0931700		PIH1 domain-containing protein, putative	Dispensable	0.998349	5.39508	0.00453884	0.863607	1.13309	1	PbGEM-286362
PBANKA_0832600	PBANKA_083260	PF3D7_0931800		proteasome subunit beta type-6, putative	Slow	0.420229	3.69339	0.0248874	0.104714	0.735744	2	PbGEM-027695
PBANKA_0832800	PBANKA_083280	PF3D7_0932000		conserved Plasmodium protein, unknown function	Dispensable	0.990149	4.83103	0.00797832	0.811507	1.16879	1	PbGEM-286394
PBANKA_0832900	PBANKA_083290	PF3D7_0932100		protein MAM3, putative	Slow	0.606164	5.92691	0.00266672	0.502883	0.709445	2	PbGEM-286410
PBANKA_0833000	PBANKA_083300	PF3D7_0932200	PFN	profilin, putative	Slow	0.565412	5.62487	0.00360702	0.445295	0.685529	3	PbGEM-286426
PBANKA_0833100	PBANKA_083310	PF3D7_0932300	M18AAP	M18 aspartyl aminopeptidase, putative	Dispensable	0.993568	5.65978	0.00348327	0.87553	1.11161	1	PbGEM-027775
PBANKA_0833300	PBANKA_083330	PF3D7_0932500	DHHC6	palmitoyltransferase, putative	Dispensable	0.944856	5.13939	0.00586124	0.791739	1.09797	1	PbGEM-260164
PBANKA_0834100	PBANKA_083410	PF3D7_0933300		conserved Plasmodium protein, unknown function	Essential	0.0903376	5.64224	0.00354491	-0.0287407	0.209416	2	PbGEM-332083
PBANKA_0834400	PBANKA_083440	PF3D7_0933600	MAS1	mitochondrial-processing peptidase subunit beta, putative	Slow	0.516054	3.24079	0.039133	0.120413	0.911695	2	PbGEM-342156
PBANKA_0834600	PBANKA_083460	PF3D7_0933800		delta tubulin, putative	Dispensable	1.03622	6.21418	0.00200085	0.946754	1.12568	1	PbGEM-264156
PBANKA_0834900	PBANKA_083490	PF3D7_0934100	XPD	TFIIH basal transcription factor complex helicase XPD subunit, putative	Essential	0.0514423	5.70838	0.00331803	-0.0637623	0.166647	3	PbGEM-260276
PBANKA_0835100	PBANKA_083510	PF3D7_0934300		conserved Plasmodium protein, unknown function	Slow	0.738125	5.0939	0.00613406	0.581485	0.894766	2	PbGEM-332107
PBANKA_0835200	PBANKA_083520	PF3D7_0934400	ApiAP2	transcription factor with AP2 domain(s), putative	Essential	0.122508	6.90178	0.001006	0.059073	0.185943	2	PbGEM-260292
PBANKA_0835300	PBANKA_083530	PF3D7_0934500		V-type proton ATPase subunit E, putative	Essential	0.336083	3.33363	0.0356632	-0.0416116	0.713777	2	PbGEM-286690
PBANKA_0835500	PBANKA_083550	PF3D7_0934700		conserved Plasmodium protein, unknown function	Dispensable	0.912697	4.08534	0.0168173	0.653333	1.17206	2	PbGEM-286738
PBANKA_0835600	PBANKA_083560	PF3D7_0934800	PKAc	cAMP-dependent protein kinase catalytic subunit	Essential	0.0673599	5.91172	0.00270754	-0.0367081	0.171428	5	PbGEM-028140
PBANKA_0835700	PBANKA_083570	PF3D7_0934900		conserved Plasmodium protein, unknown function	Dispensable	1.12802	5.11629	0.00599826	0.973119	1.28291	2	PbGEM-286754
PBANKA_0836000	PBANKA_083600	PF3D7_0935200	VPS33	vacuolar protein sorting-associated protein 33, putative	Essential	0.148705	4.70598	0.00904105	-0.041464	0.338874	2	PbGEM-260340
PBANKA_0836100	PBANKA_083610	PF3D7_0935300		phosphatidylinositol N-acetylglucosaminyltransferase subunit P, putative	Essential	0.0537589	6.29486	0.00184577	-0.032166	0.139684	2	PbGEM-260348
PBANKA_0836300	PBANKA_083630	PF3D7_0935800	CLAG9	cytoadherence linked asexual protein 9	Essential	0.0801068	7.18115	0.000760793	0.0249418	0.135272	2	PbGEM-260364	Vector has relatively short homology arms - there is a possibility of the Essential call being a technical failure
NA	PBANKA_083655	NA	NA	NA	Dispensable	1.01639	5.21797	0.00541832	0.869174	1.16361	1	PbGEM-332139
PBANKA_0836600	PBANKA_083660			fam-b protein	Dispensable	0.957458	5.51928	0.00400875	0.830829	1.08409	1	PbGEM-286858
PBANKA_0836800	PBANKA_083680		EMAP1	fam-a protein;erythrocyte membrane associated protein 1	Dispensable	1.00041	5.275	0.00511796	0.857328	1.14349	1	PbGEM-332155
PBANKA_1400051	PBANKA_090020			BIR protein;PIR protein	Dispensable	0.940564	4.91212	0.00735689	0.769019	1.11211	1	PbGEM-534763
PBANKA_1040561;PBANKA_1400061.1	PBANKA_090030			BIR protein;PIR protein;	Dispensable	0.89177	5.49587	0.00410369	0.76365	1.01989	1	PbGEM-286938
PBANKA_1400071	PBANKA_090040			BIR protein;PIR protein	Slow	0.871171	5.87879	0.00279817	0.765376	0.976966	2	PbGEM-332171
PBANKA_1400081	PBANKA_090050			BIR protein;PIR protein	Slow	0.254515	5.51244	0.00403624	0.127452	0.381578	1	PbGEM-534771
PBANKA_0901100	PBANKA_090110	PF3D7_1148000		serine/threonine protein kinase, putative	Essential	0.0422789	6.82926	0.00108166	-0.0234982	0.108056	4	PbGEM-111746	Vector has relatively short homology arms - there is a possibility of the Essential call being a technical failure
PBANKA_0901400	PBANKA_090140	PF3D7_1147700		mitochondrial ATP synthase delta subunit, putative	Slow	0.793204	6.22771	0.00197397	0.704345	0.882062	2	PbGEM-092506
PBANKA_0901500	PBANKA_090150	PF3D7_1147600		conserved Plasmodium protein, unknown function	Dispensable	1.00497	6.15068	0.00213203	0.912619	1.09731	1	PbGEM-287066
PBANKA_0901600	PBANKA_090160	PF3D7_1147500		farnesyltransferase beta subunit, putative	Essential	0.1	1	0.0822874	0.0667979	1.21423	2	PbGEM-092538	Essential phenotype assigned based on very low number of parasites in the population on day 6
PBANKA_0901700	PBANKA_090170	PF3D7_1147400		conserved Plasmodium protein, unknown function	Essential	0.0813607	8.03956	0.000322451	0.0454468	0.117275	2	PbGEM-287082
PBANKA_0901800	PBANKA_090180	PF3D7_1147300		conserved Plasmodium protein, unknown function	Dispensable	0.9136	4.65109	0.00955123	0.718139	1.10906	2	PbGEM-332211
PBANKA_0901900	PBANKA_090190	PF3D7_1147200		tubulin--tyrosine ligase, putative	Insufficient data	0.511665	1.96319	0.140409	-0.237759	1.26109	2	PbGEM-287138
PBANKA_0902000	PBANKA_090200	PF3D7_1147100		dynein light chain, putative	Dispensable	1.04428	6.85716	0.0010519	0.979417	1.10915	1	PbGEM-332227
PBANKA_0902100	PBANKA_090210	PF3D7_1147000	SLARP	sporozoite asparagine-rich protein;sporozoite and liver stage asparagine-rich protein	Dispensable	0.918877	5.23727	0.00531472	0.773072	1.06468	1	PbGEM-342172
PBANKA_0902300	PBANKA_090240			conserved Plasmodium protein, unknown function	Dispensable	0.93505	5.0533	0.00638824	0.775197	1.0949	2	PbGEM-287226
PBANKA_0902400	PBANKA_090250	PF3D7_1146700		kinesin-like protein, putative	Dispensable	1.00933	5.85328	0.00287046	0.902177	1.11648	1	PbGEM-287242
PBANKA_0902500	PBANKA_090260	PF3D7_1146600	NFYB	CCAAT-box DNA binding protein subunit B, putative	Slow	0.886506	6.38438	0.00168771	0.804342	0.96867	2	PbGEM-332267
PBANKA_0902600	PBANKA_090270		LRR10	leucine-rich repeat protein	Dispensable	1.01692	6.00437	0.00246796	0.917568	1.11628	1	PbGEM-287290
PBANKA_0903700	PBANKA_090370	PF3D7_1145300	CRIPT	cysteine-rich PDZ-binding protein, putative	Dispensable	1.05383	6.31495	0.00180906	0.968767	1.1389	1	PbGEM-287402
PBANKA_0903800	PBANKA_090380	PF3D7_1145200		serine/threonine protein kinase, putative	Essential	0.142399	5.07522	0.0062497	-0.0157109	0.300509	5	PbGEM-028763,PbGEM-111794
PBANKA_0903900	PBANKA_090390	PF3D7_1145100	SEC21	coatomer subunit gamma, putative	Slow	0.377175	3.93528	0.0195403	0.0976022	0.656748	3	PbGEM-260652
PBANKA_0904000	PBANKA_090400	PF3D7_1145000		conserved Plasmodium protein, unknown function	Dispensable	0.985145	6.94699	0.000961524	0.923128	1.04716	1	PbGEM-287418
PBANKA_0904100	PBANKA_090410	PF3D7_1144900	RAB6	ras-related protein Rab-6, putative	Essential	0.19574	5.07711	0.00623789	0.0377789	0.3537	2	PbGEM-092737
PBANKA_0904200	PBANKA_090420	PF3D7_1144800		conserved Plasmodium protein, unknown function	Dispensable	1.01356	6.01405	0.00244416	0.914687	1.11244	1	PbGEM-260676
PBANKA_0904300	PBANKA_090430	PF3D7_1144700	TIC20	apicoplast import protein Tic20, putative	Slow	0.42121	4.89263	0.00750166	0.247985	0.594434	2	PbGEM-332307
PBANKA_0904400	PBANKA_090440	PF3D7_1144600	TFG2	transcription initiation factor IIF subunit beta, putative	Slow	0.458275	5.85675	0.00286054	0.351307	0.565243	2	PbGEM-332315
PBANKA_0904500	PBANKA_090450	PF3D7_1144500		ubiquitin activating enzyme (E1) subunit Aos1, putative	Essential	0.139448	5.12165	0.00596618	-0.0150341	0.29393	2	PbGEM-287466
PBANKA_0904600	PBANKA_090460	PF3D7_1144400		conserved Plasmodium protein, unknown function	Dispensable	1.02682	5.58113	0.0037683	0.904051	1.1496	1	PbGEM-287482
PBANKA_0905000	PBANKA_090500	PF3D7_1144000	RPS21	40S ribosomal protein S21, putative	Essential	0.125724	5.19984	0.00551746	-0.0228354	0.274283	2	PbGEM-287538
PBANKA_0905100	PBANKA_090510	PF3D7_1143900		carbohydrate kinase, putative	Dispensable	0.965367	5.34163	0.00478805	0.826975	1.10376	1	PbGEM-287562
PBANKA_0905200	PBANKA_090520	PF3D7_1143800		conserved Plasmodium protein, unknown function	Dispensable	0.992122	6.37237	0.00170811	0.909463	1.07478	1	PbGEM-287586
PBANKA_0905300	PBANKA_090530	PF3D7_1143700		conserved Plasmodium protein, unknown function	Dispensable	1.03847	5.2544	0.0052245	0.893911	1.18303	1	PbGEM-332323
PBANKA_0905900	PBANKA_090590	PF3D7_1143100	AP2-O	transcription factor with AP2 domain(s)	Slow	0.58632	6.48832	0.0015211	0.508317	0.664322	3	PbGEM-226469,PbGEM-260788
PBANKA_0906000	PBANKA_090600	PF3D7_1143000		alpha/beta hydrolase, putative	Dispensable	1.0278	5.60407	0.00368284	0.906432	1.14918	1	PbGEM-287658
PBANKA_0906100	PBANKA_090610	PF3D7_1142900		conserved Plasmodium protein, unknown function	Slow	0.7445	5.88025	0.00279408	0.638782	0.850218	2	PbGEM-332331
PBANKA_0906200	PBANKA_090620	PF3D7_1142800		conserved Plasmodium protein, unknown function	Dispensable	0.888984	5.49395	0.00411159	0.76074	1.01723	1	PbGEM-287690
PBANKA_0906300	PBANKA_090630	PF3D7_1142700		methyltransferase, putative	Essential	0.107296	7.77668	0.000419401	0.0663377	0.148255	2	PbGEM-287706
PBANKA_0906400	PBANKA_090640	PF3D7_1142600		60S ribosomal protein L35ae, putative	Essential	0.127924	4.87712	0.00761894	-0.0466487	0.302497	2	PbGEM-332339
PBANKA_0906600	PBANKA_090660	PF3D7_1142400	CPO	coproporphyrinogen-III oxidase, putative	Slow	0.574931	5.26033	0.0051936	0.430798	0.719065	2	PbGEM-287762
PBANKA_0906900	PBANKA_090690	PF3D7_1142100		conserved Plasmodium protein, unknown function	Essential	0.0238802	7.47854	0.000565083	-0.0236628	0.0714231	2	PbGEM-332355	Vector has relatively short homology arms - there is a possibility of the Essential call being a technical failure
PBANKA_0907100	PBANKA_090710	PF3D7_1141900	IMC1b	inner membrane complex protein 1b	Dispensable	0.985798	4.91512	0.00733486	0.81451	1.15709	1	PbGEM-029200
PBANKA_0907600	PBANKA_090760	PF3D7_1141400	PIGH	phosphatidylinositol N-acetylglucosaminyltransferase subunit H, putative	Essential	0.185751	5.75349	0.00317169	0.0731158	0.298387	2	PbGEM-287898
PBANKA_0907800	PBANKA_090780	PF3D7_1141200		conserved Plasmodium protein, unknown function	Dispensable	0.881678	5.47055	0.00420892	0.751926	1.01143	2	PbGEM-287946
PBANKA_0908100	PBANKA_090810	PF3D7_1140900		conserved Plasmodium protein, unknown function	Insufficient data	0.680315	1.18281	0.306418	-0.426785	1.78742	2	PbGEM-332379
PBANKA_0908200	PBANKA_090820	PF3D7_1140800		conserved Plasmodium protein, unknown function	Slow	0.268729	5.38608	0.0045799	0.133379	0.404079	2	PbGEM-288018
PBANKA_0908400	PBANKA_090840	PF3D7_1140600		conserved Plasmodium protein, unknown function	Dispensable	0.890945	5.22313	0.00539041	0.744106	1.03778	2	PbGEM-288058
PBANKA_0908500	PBANKA_090850	PF3D7_1140500		myosin heavy chain subunit, putative	Dispensable	1.0153	4.95418	0.00705383	0.847323	1.18327	1	PbGEM-237320
PBANKA_0908600	PBANKA_090860	PF3D7_1140400		conserved Plasmodium protein, unknown function	Dispensable	0.991849	6.45385	0.00157445	0.91249	1.07121	2	PbGEM-288074
PBANKA_0908700	PBANKA_090870	PF3D7_1140300		conserved Plasmodium protein, unknown function	Slow	0.902616	6.94404	0.000964366	0.840507	0.964724	1	PbGEM-029428
PBANKA_0908800	PBANKA_090880	PF3D7_1140200		conserved Plasmodium protein, unknown function	Dispensable	1.01397	5.19188	0.00556152	0.864818	1.16312	1	PbGEM-288090
PBANKA_0909200	PBANKA_090920	PF3D7_1139800		conserved Plasmodium protein, unknown function	Essential	0.0462855	6.38791	0.00168177	-0.0357333	0.128304	2	PbGEM-332411
PBANKA_0909300	PBANKA_090930	PF3D7_1139700		adrenodoxin reductase, putative	Essential	0.1	1	Inf	NA	NA	2	PbGEM-237538	Essential phenotype assigned based on very low number of parasites in the population on day 6
PBANKA_0909400	PBANKA_090940	PF3D7_1139600		conserved Plasmodium protein, unknown function	Dispensable	1.07898	5.16665	0.00570365	0.927933	1.23002	1	PbGEM-288138
PBANKA_0909500	PBANKA_090950	PF3D7_1139500.1		AAA family ATPase, putative	Dispensable	0.936359	6.30614	0.00182506	0.850917	1.0218	1	PbGEM-342188
PBANKA_0909600	PBANKA_090960	PF3D7_1139300	ApiAP2	transcription factor with AP2 domain(s), putative	Essential	0.242846	3.08926	0.0455355	-0.183935	0.669627	2	PbGEM-029572,PbGEM-332435	Vector has relatively short homology arms - there is a possibility of the Essential call being a technical failure
PBANKA_0909700	PBANKA_090970	PF3D7_1139200		conserved Plasmodium protein, unknown function	Essential	0.261092	4.59613	0.0100908	0.0601866	0.461998	2	PbGEM-288154
PBANKA_0909800	PBANKA_090980	PF3D7_1139100		RNA-binding protein, putative	Dispensable	0.985818	5.3432	0.00478056	0.847534	1.1241	1	PbGEM-288170
PBANKA_0910100	PBANKA_091010	PF3D7_1138600		beta-catenin-like protein 1, putative	Slow	0.418888	6.71604	0.00121133	0.349279	0.488496	2	PbGEM-288226
PBANKA_0910200	PBANKA_091020	PF3D7_1138500	PPM2	protein phosphatase PPM2	Slow	0.782761	5.14113	0.00585106	0.629776	0.935745	1	PbGEM-029668
PBANKA_0910300	PBANKA_091030	PF3D7_1138400	GCalpha	guanylyl cyclase, putative	Slow	0.36097	4.48441	0.0112836	0.148522	0.573418	4	PbGEM-029684,PbGEM-332451
PBANKA_0911000	PBANKA_091100	PF3D7_1137700		calcium-binding protein, putative	Dispensable	1.02162	4.81299	0.00812357	0.841357	1.20188	2	PbGEM-288322
PBANKA_0911200	PBANKA_091120	PF3D7_1137500		apicoplast ribosomal protein S14p/S29e precursor, putative	Essential	0.115274	6.23499	0.00195964	0.0267379	0.203809	2	PbGEM-332475
PBANKA_0911300	PBANKA_091130	PF3D7_1137400		UVB-resistance protein UVR8 homologue, putative	Slow	0.531935	5.64384	0.00353924	0.412952	0.650918	2	PbGEM-288370
PBANKA_0911400	PBANKA_091140	PF3D7_1137300		conserved Plasmodium protein, unknown function	Slow	0.727567	5.77969	0.00308966	0.616398	0.838737	2	PbGEM-332483
PBANKA_0911500	PBANKA_091150	PF3D7_1137200	AEP	apical exonemal protein, putative	Slow	0.84216	6.35365	0.00174038	0.758725	0.925596	2	PbGEM-332491
PBANKA_0911600	PBANKA_091160	PF3D7_1137100		mitochondrial ribosomal protein S9 precursor, putative	Essential	0.0758577	7.81348	0.000404247	0.0356459	0.11607	2	PbGEM-288426
PBANKA_0911700	PBANKA_091170	PF3D7_1136900	SUB2	subtilisin-like protease 2	Essential	0.147582	4.56852	0.0103733	-0.0561167	0.351281	3	PbGEM-029891
PBANKA_0911800	PBANKA_091180	PF3D7_1136800		DnaJ protein, putative	Essential	0.1	1	0.377595	-0.602645	1.8553	3	PbGEM-238067	Essential phenotype assigned based on very low number of parasites in the population on day 6
PBANKA_0911900	PBANKA_091190	PF3D7_1136700.1		conserved Plasmodium protein, unknown function	Essential	0.1	1	Inf	NA	NA	2	PbGEM-288442	Essential phenotype assigned based on very low number of parasites in the population on day 6
PBANKA_0912100	PBANKA_091210	PF3D7_1136500.1	CK1	casein kinase 1, putative	Essential	0.0636025	6.41757	0.00163261	-0.0172087	0.144414	4	PbGEM-111738
PBANKA_0912200	PBANKA_091220	PF3D7_1136400	SRP72	signal recognition particle subunit SRP72, putative	Essential	0.0416448	6.69622	0.00123557	-0.0286566	0.111946	2	PbGEM-332507
PBANKA_0912300	PBANKA_091230	PF3D7_1136300	TSN	tudor staphylococcal nuclease, putative	Dispensable	0.967888	5.9226	0.00267823	0.864385	1.07139	1	PbGEM-265572
PBANKA_0912400	PBANKA_091240	PF3D7_1136200		conserved Plasmodium protein, unknown function	Dispensable	0.969572	6.42935	0.0016135	0.889235	1.04991	2	PbGEM-332523
PBANKA_0912500	PBANKA_091250	PF3D7_1136100		conserved Plasmodium protein, unknown function	Dispensable	1.05566	5.0175	0.00662103	0.892919	1.2184	1	PbGEM-288538
PBANKA_0912600	PBANKA_091260			conserved Plasmodium protein, unknown function	Dispensable	0.959396	6.45633	0.00157054	0.880136	1.03866	1	PbGEM-030028
PBANKA_0912700	PBANKA_091270	PF3D7_1135900		3-oxo-5-alpha-steroid 4-dehydrogenase, putative	Essential	0.0781522	6.44749	0.00158449	-0.00145904	0.157763	2	PbGEM-342196
PBANKA_0912800	PBANKA_091280	PF3D7_1135800		conserved Plasmodium protein, unknown function	Slow	0.790029	5.13832	0.00586754	0.636829	0.943229	1	PbGEM-288578
PBANKA_0913000	PBANKA_091300	PF3D7_1135600		conserved Plasmodium protein, unknown function	Dispensable	0.936482	4.44735	0.0117096	0.72006	1.1529	2	PbGEM-288594
PBANKA_0913200	PBANKA_091320	PF3D7_1135300		conserved Plasmodium membrane protein, unknown function	Essential	0.0454596	7.29858	0.000676497	-0.00655952	0.0974787	2	PbGEM-332539
PBANKA_0913600	PBANKA_091360	PF3D7_1134900		conserved Plasmodium protein, unknown function	Dispensable	1.03223	5.80804	0.00300332	0.922623	1.14183	1	PbGEM-093235
PBANKA_0913700	PBANKA_091370	PF3D7_1134800		coatomer subunit delta, putative	Slow	0.449627	4.74832	0.00866628	0.263442	0.635813	2	PbGEM-265052
PBANKA_0913800	PBANKA_091380	PF3D7_1134700	RPA2	DNA-directed RNA polymerase I subunit RPA2, putative	Essential	0.382298	3.75226	0.0234646	0.0759349	0.688661	2	PbGEM-093267
PBANKA_0914000	PBANKA_091400	PF3D7_1134400		conserved Plasmodium protein, unknown function	Essential	0.0558715	8.27746	0.000254183	0.0239853	0.0877578	2	PbGEM-332563
PBANKA_0914100	PBANKA_091410	PF3D7_1134300		conserved Plasmodium protein, unknown function	Dispensable	0.861357	4.51851	0.0109052	0.652501	1.07021	2	PbGEM-288737
PBANKA_0914600	PBANKA_091460	PF3D7_1133800		RNA (uracil-5-)methyltransferase, putative	Essential	0.322929	3.53867	0.0290519	-0.0179633	0.663821	1	PbGEM-288849
PBANKA_0914800	PBANKA_091480	PF3D7_1133600		conserved Plasmodium protein, unknown function	Essential	0.0804841	7.26452	0.000699939	0.0275714	0.133397	2	PbGEM-288881
PBANKA_0914900	PBANKA_091490	PF3D7_1133500		conserved Plasmodium protein, unknown function	Essential	0.10538	8.35959	0.000234141	0.0747762	0.135983	2	PbGEM-288897
PBANKA_0915100	PBANKA_091510	PF3D7_1133300		LEM3/CDC50 family protein, putative	Dispensable	0.978209	5.62627	0.00360197	0.858177	1.09824	2	PbGEM-332595
PBANKA_0915300	PBANKA_091530	PF3D7_1133100		conserved Plasmodium protein, unknown function	Essential	0.0654695	6.22675	0.00197587	-0.0234319	0.154371	2	PbGEM-332611
PBANKA_0915500	PBANKA_091550	PF3D7_1132900	GCVH	glycine cleavage system H protein, putative	Essential	0.160608	5.52314	0.0039933	0.0342225	0.286993	1	PbGEM-534891	Vector has relatively short homology arms - there is a possibility of the Essential call being a technical failure
PBANKA_0916000	PBANKA_091600	PF3D7_1132400		conserved Plasmodium protein, unknown function	Dispensable	0.925417	4.84271	0.00788564	0.747815	1.10302	1	PbGEM-093381
PBANKA_0916400	PBANKA_091640	PF3D7_1132000		ubiquitin-like protein, putative	Slow	0.820676	5.91903	0.00268781	0.716988	0.924364	1	PbGEM-289113
PBANKA_0916500	PBANKA_091650	PF3D7_1131900		conserved Plasmodium protein, unknown function	Dispensable	0.976914	5.05081	0.00640413	0.816862	1.13697	1	PbGEM-332659
PBANKA_0916600	PBANKA_091660	PF3D7_1131800		oxysterol-binding protein, putative	Slow	0.869167	5.73695	0.00322459	0.755596	0.982738	2	PbGEM-239300
PBANKA_0916700	PBANKA_091670	PF3D7_1131500		conserved Plasmodium protein, unknown function	Dispensable	1.01615	5.40632	0.00448813	0.882161	1.15014	1	PbGEM-093488
PBANKA_0916900	PBANKA_091690	PF3D7_1131300		conserved Plasmodium protein, unknown function	Dispensable	0.991011	5.69571	0.00336037	0.875074	1.10695	1	PbGEM-289193
PBANKA_0917100	PBANKA_091710	PF3D7_1131100		conserved Plasmodium protein, unknown function	Slow	0.558012	6.00439	0.00246789	0.458656	0.657368	1	PbGEM-289209
PBANKA_0917500	PBANKA_091760	PF3D7_1130700	SMC1	structural maintenance of chromosomes protein 1, putative	Essential	0.0327757	6.50602	0.00149442	-0.0445397	0.110091	1	PbGEM-538459
PBANKA_0917800	PBANKA_091780	PF3D7_1130500		conserved Plasmodium protein, unknown function	Essential	0.122328	5.89849	0.00274357	0.0175696	0.227086	2	PbGEM-289257
PBANKA_0917900	PBANKA_091790	PF3D7_1130400	RPT5	26S protease regulatory subunit 6A, putative	Essential	0.0900432	4.19862	0.0150162	-0.155038	0.335125	2	PbGEM-093561
PBANKA_0918200	PBANKA_091820	PF3D7_1130000		phosphoacetylglucosamine mutase, putative	Slow	0.767812	6.03393	0.00239606	0.669913	0.865711	1	PbGEM-093581
PBANKA_0918600	PBANKA_091860	PF3D7_1129600		phosphatidylinositol-4-phosphate 5-kinase, putative	Dispensable	1.0305	3.24354	0.0390255	0.635405	1.4256	2	PbGEM-030772,PbGEM-239855
PBANKA_0918700	PBANKA_091870	PF3D7_1129500		A/G-specific adenine glycosylase, putative	Dispensable	0.952094	6.37698	0.00170025	0.869626	1.03456	1	PbGEM-030788
PBANKA_0918800	PBANKA_091880	PF3D7_1129400		RNA methyltransferase, putative	Essential	0.227397	4.62605	0.00979332	0.0294745	0.425319	2	PbGEM-289369
PBANKA_0918900	PBANKA_091890	PF3D7_1129300		conserved Plasmodium protein, unknown function	Dispensable	0.950001	5.64879	0.00352178	0.831311	1.06869	1	PbGEM-289385
PBANKA_0919000	PBANKA_091900	PF3D7_1129200	RPN7	26S proteasome regulatory subunit RPN7, putative	Essential	0.0448697	6.74471	0.00117709	-0.0237477	0.113487	1	PbGEM-538467
PBANKA_0919100	PBANKA_091910	PF3D7_1129100	PV1	parasitophorous vacuolar protein 1, putative	Slow	0.835889	6.42601	0.00161889	0.755418	0.91636	1	PbGEM-289441
PBANKA_0919300	PBANKA_091930	PF3D7_1129000		spermidine synthase, putative	Essential	0.22753	3.127	0.0438493	-0.191275	0.646334	1	PbGEM-342236
PBANKA_0919400	PBANKA_091940	PF3D7_1128900		conserved Plasmodium protein, unknown function	Essential	0.0919662	5.58516	0.00375314	-0.0305595	0.214492	3	PbGEM-332699
PBANKA_0919500	PBANKA_091950	PF3D7_1128700	GPI8	GPI-anchor transamidase, putative	Essential	0.262482	3.07919	0.0459966	-0.166455	0.691419	2	PbGEM-240110
PBANKA_0919700	PBANKA_091970	PF3D7_1128500		conserved Plasmodium protein, unknown function	Essential	0.106083	4.84885	0.00783736	-0.0709752	0.28314	3	PbGEM-240156
PBANKA_0919800	PBANKA_091980	PF3D7_1128400	GGPPS	geranylgeranyl pyrophosphate synthase, putative	Essential	0.125847	4.17719	0.0153416	-0.121875	0.373569	2	PbGEM-030936
PBANKA_0919900	PBANKA_091990	PF3D7_1128300		6-phosphofructokinase, putative	Dispensable	1.00875	5.64988	0.00351795	0.890121	1.12737	1	PbGEM-030952
PBANKA_0920100	PBANKA_092010	PF3D7_1128100		cochaperone prefoldin complex subunit, putative	Slow	0.748845	6.01593	0.00243957	0.650061	0.847629	1	PbGEM-342244
NA	PBANKA_092020	NA	NA	NA	Dispensable	1.07051	4.68721	0.00921233	0.878544	1.26247	1	PbGEM-289537
PBANKA_0920400	PBANKA_092040	PF3D7_1128000.1		conserved Plasmodium protein, unknown function	Essential	0.0616776	5.54935	0.00388997	-0.0630617	0.186417	2	PbGEM-332715	Vector has relatively short homology arms - there is a possibility of the Essential call being a technical failure
PBANKA_0920900	PBANKA_092090	PF3D7_1127500		conserved Plasmodium protein, unknown function	Slow	0.22745	5.46518	0.00423158	0.0973492	0.357552	3	PbGEM-240365
PBANKA_0921000	PBANKA_092100	PF3D7_1127400		conserved Plasmodium protein, unknown function	Essential	0.113141	6.15657	0.00211951	0.0210644	0.205217	2	PbGEM-289585
PBANKA_0921100	PBANKA_092110	PF3D7_1127300		methyltransferase, putative	Dispensable	0.788736	4.31327	0.0133897	0.557308	1.02016	2	PbGEM-093744
PBANKA_0921400	PBANKA_092140	PF3D7_1127000		protein phosphatase, putative	Slow	0.815307	5.38743	0.00457371	0.680048	0.950565	1	PbGEM-332731
PBANKA_0921500	PBANKA_092150	PF3D7_1126900	SNRPF	small nuclear ribonucleoprotein F, putative	Slow	0.529403	3.15826	0.0424995	0.117095	0.941711	2	PbGEM-240466
PBANKA_0921600	PBANKA_092160	PF3D7_1126800		RNA-binding protein, putative	Dispensable	1.03101	7.12426	0.00080533	0.974255	1.08777	1	PbGEM-240478
PBANKA_0921700	PBANKA_092170	PF3D7_1126700	ATG23	autophagy-related protein 23, putative	Slow	0.583221	6.04444	0.002371	0.485835	0.680607	3	PbGEM-332739
PBANKA_0921800	PBANKA_092180	PF3D7_1126600		steryl ester hydrolase, putative	Dispensable	1.01197	5.90985	0.0027126	0.907802	1.11613	1	PbGEM-031109
PBANKA_0922300	PBANKA_092230	PF3D7_1126000	ThrRS	threonine--tRNA ligase, putative	Essential	0.0755455	5.89039	0.00276589	-0.0296379	0.180729	2	PbGEM-289689
PBANKA_0922500	PBANKA_092250	PF3D7_1125800		conserved Plasmodium protein, unknown function	Essential	0.0943886	5.72561	0.00326135	-0.0198278	0.208605	3	PbGEM-289713
PBANKA_0922800	PBANKA_092280	PF3D7_1125500	SNRPD1	small nuclear ribonucleoprotein Sm D1, putative	Essential	0.149269	4.69029	0.00918399	-0.0423973	0.340935	2	PbGEM-265324
PBANKA_0922900	PBANKA_092290	PF3D7_1125400	TIM44	mitochondrial import inner membrane translocase subunit TIM44, putative	Essential	0.113373	6.20586	0.00201756	0.023538	0.203207	3	PbGEM-240654
PBANKA_0923600	PBANKA_092360	PF3D7_1124700	MGE1	GrpE protein homolog, mitochondrial, putative	Essential	0.28899	3.90329	0.0201753	0.00491019	0.57307	3	PbGEM-240798
PBANKA_0923700	PBANKA_092370	PF3D7_1124600	EK	ethanolamine kinase, putative	Slow	0.308043	4.68737	0.00921088	0.116096	0.499989	3	PbGEM-093915
PBANKA_0923800	PBANKA_092380	PF3D7_1124500	pdhA	pyruvate dehydrogenase E1 component subunit alpha	Essential	0.0448992	7.06457	0.000854858	-0.0135767	0.103375	1	PbGEM-538483	Vector has relatively short homology arms - there is a possibility of the Essential call being a technical failure
PBANKA_0924500	PBANKA_092450	PF3D7_1123800	SMC5	structural maintenance of chromosomes protein 5, putative	Essential	0.0806994	6.46176	0.00156204	0.00165411	0.159745	2	PbGEM-289905
PBANKA_0924700	PBANKA_092470	PF3D7_1123600		RAP protein, putative	Essential	0.105538	6.03099	0.00240312	0.00749516	0.203582	2	PbGEM-332795
PBANKA_0924900	PBANKA_092490	PF3D7_1123400		translation elongation factor EF-1, subunit alpha, putative	Essential	0.135119	4.7076	0.00902642	-0.0548964	0.325133	2	PbGEM-240994
PBANKA_0925000	PBANKA_092500	PF3D7_1123300		RING zinc finger protein, putative	Dispensable	1.11663	4.09771	0.0166107	0.858864	1.37439	2	PbGEM-289969
PBANKA_0925100	PBANKA_092510	PF3D7_1123200	LRR11	leucine-rich repeat protein	Essential	0.139851	7.18396	0.000758661	0.0847629	0.194938	3	PbGEM-289985
PBANKA_0925200	PBANKA_092520	PF3D7_1123100	CDPK7	calcium-dependent protein kinase 7	Essential	0.110976	7.16175	0.000775693	0.0552732	0.166678	4	PbGEM-342276,PbGEM-093973
PBANKA_0925400	PBANKA_092540	PF3D7_1122900		dynein heavy chain, putative	Essential	0.160871	2.9555	0.0520529	-0.295431	0.617173	1	PbGEM-342284	Vector has relatively short homology arms - there is a possibility of the Essential call being a technical failure
PBANKA_0925500	PBANKA_092550	PF3D7_1122800	CDPK6	calcium-dependent protein kinase 6	Slow	0.80752	6.85336	0.0010559	0.74253	0.872509	5	PbGEM-111850
PBANKA_0925600	PBANKA_092560	PF3D7_1122700		conserved Plasmodium protein, unknown function	Essential	0.0983429	7.40323	0.000609283	0.0489756	0.14771	3	PbGEM-290017
PBANKA_0926000	PBANKA_092600	PF3D7_1122300		conserved Plasmodium protein, unknown function	Dispensable	1.03138	4.93792	0.0071695	0.862036	1.20073	1	PbGEM-290089
PBANKA_0926600	PBANKA_092660	PF3D7_1121700	GCN20	protein GCN20, putative;ABC transporter F family member 2, putative	Dispensable	1.00029	7.69457	0.000455294	0.95761	1.04296	2	PbGEM-121290
PBANKA_0926900	PBANKA_092690	PF3D7_1121400		WD repeat-containing protein, putative	Slow	0.816022	5.03599	0.00649978	0.65478	0.977264	1	PbGEM-535011
PBANKA_0927000	PBANKA_092700	PF3D7_1121300	TKL2	tyrosine kinase-like protein, putative	Slow	0.733382	4.19492	0.015072	0.487846	0.978918	2	PbGEM-241597
PBANKA_0927100	PBANKA_092710	PF3D7_1121200		conserved Plasmodium protein, unknown function	Essential	0.179021	6.3206	0.00179887	0.0941952	0.263848	2	PbGEM-290304
PBANKA_0927200	PBANKA_092720	PF3D7_1121100		conserved Plasmodium protein, unknown function	Essential	0.0640329	6.68759	0.00124628	-0.00657243	0.134638	1	PbGEM-535019	Vector has relatively short homology arms - there is a possibility of the Essential call being a technical failure
PBANKA_0927300	PBANKA_092730	PF3D7_1121000	DHHC3	palmitoyltransferase	Essential	0.251106	4.92503	0.00726249	0.0806654	0.421546	2	PbGEM-111866
PBANKA_0927700	PBANKA_092770	PF3D7_1120600		conserved Plasmodium protein, unknown function	Dispensable	0.913676	4.72187	0.00889849	0.725012	1.10234	2	PbGEM-332883
PBANKA_0927800	PBANKA_092780	PF3D7_1120500		tRNA nucleotidyltransferase, putative	Essential	0.233564	4.24864	0.0142837	-0.00546465	0.472592	2	PbGEM-290424
PBANKA_0928100	PBANKA_092810	PF3D7_1120100	PGM1	phosphoglycerate mutase, putative	Essential	0.192948	4.60855	0.00996627	-0.00671489	0.39261	3	PbGEM-031990
PBANKA_0928200	PBANKA_092820	PF3D7_1120000		conserved Plasmodium protein, unknown function	Slow	0.245578	5.38422	0.0045884	0.110102	0.381053	2	PbGEM-290480
PBANKA_0928400	PBANKA_092840	PF3D7_1119700		conserved Plasmodium protein, unknown function	Dispensable	0.972978	4.48228	0.0113076	0.760304	1.18565	1	PbGEM-290512
PBANKA_0928500	PBANKA_092850	PF3D7_1119600		ATP-dependent zinc metalloprotease FTSH, putative	Essential	0.0183639	8.10115	0.00030319	-0.0164608	0.0531886	1	PbGEM-538515	Vector has relatively short homology arms - there is a possibility of the Essential call being a technical failure
PBANKA_0928600	PBANKA_092860	PF3D7_1119500		AP-4 complex subunit mu, putative	Essential	0.0719579	3.67185	0.0254294	-0.246974	0.39089	2	PbGEM-264956
PBANKA_0928700	PBANKA_092870	PF3D7_1119400		ubiquitin-protein ligase, putative	Dispensable	0.971389	5.50843	0.00405246	0.844072	1.09871	1	PbGEM-342300
PBANKA_0928800	PBANKA_092880	PF3D7_1119300	U2AF1	splicing factor U2AF small subunit, putative	Essential	0.127186	5.6024	0.00368898	0.00571189	0.24866	2	PbGEM-290592
PBANKA_0928900	PBANKA_092890	PF3D7_1119200		conserved protein, unknown function	Slow	0.413129	6.61387	0.00134163	0.339873	0.486386	2	PbGEM-332923
PBANKA_0929000	PBANKA_092900	PF3D7_1119100		tRNA m(1)G methyltransferase, putative	Dispensable	0.981155	6.19171	0.00204632	0.890682	1.07163	1	PbGEM-242008
PBANKA_0929100	PBANKA_092910	PF3D7_1119000		acyl-CoA-binding protein, putative	Slow	0.761732	6.04977	0.00235839	0.664606	0.858859	2	PbGEM-290624
PBANKA_0929300	PBANKA_092930	PF3D7_1118800	ARC40	actin-related protein 2/3 complex subunit 1, putative	Dispensable	1.06742	5.70263	0.00333718	0.951882	1.18296	2	PbGEM-290656
PBANKA_0929400	PBANKA_092940	PF3D7_1118700	MLC-B	myosin light chain B, putative	Slow	0.242317	5.78718	0.00306663	0.131562	0.353071	3	PbGEM-290680
PBANKA_0929500	PBANKA_092950	PF3D7_1118600	MYST	histone acetyltransferase, putative	Essential	0.219269	4.88728	0.00754193	0.0455809	0.392958	3	PbGEM-242177
PBANKA_0929600	PBANKA_092960	PF3D7_1118500		pre-RNA processing ribonucleoprotein, putative	Essential	0.20082	2.3268	0.0976071	-0.424023	0.825663	2	PbGEM-332931
PBANKA_0929700	PBANKA_092970	PF3D7_1118400		haloacid dehalogenase-like hydrolase, putative	Dispensable	0.986449	7.26051	0.000702748	0.93343	1.03947	2	PbGEM-238659
PBANKA_0929800	PBANKA_092980	PF3D7_1118300		insulinase, putative	Dispensable	1.09162	4.79257	0.00829112	0.909509	1.27373	1	PbGEM-094275
PBANKA_0930000	PBANKA_093000	PF3D7_1118100		AP-1 complex subunit sigma, putative	Essential	0.0961162	3.84263	0.0214372	-0.196713	0.388945	2	PbGEM-290744
PBANKA_0930100	PBANKA_093010	PF3D7_1117900		conserved Plasmodium protein, unknown function	Dispensable	0.915762	4.08408	0.0168386	0.656234	1.17529	2	PbGEM-332955
PBANKA_0930200	PBANKA_093020	PF3D7_1117800	MLH	DNA mismatch repair protein MLH, putative	Essential	0.053739	6.5975	0.00136378	-0.0201197	0.127598	2	PbGEM-112473
PBANKA_0930300	PBANKA_093030	PF3D7_1117700		GTP-binding nuclear protein RAN/TC4, putative	Essential	0.202555	4.60064	0.0100454	0.00210143	0.403008	3	PbGEM-238826
PBANKA_0930400	PBANKA_093040	PF3D7_1117600.1	ICT1	peptidyl-tRNA hydrolase ICT1, putative	Dispensable	1.0132	5.36475	0.00467862	0.876394	1.15	1	PbGEM-290800
PBANKA_0930800	PBANKA_093080	PF3D7_1117200		conserved Plasmodium protein, unknown function	Dispensable	0.937769	5.9545	0.00259413	0.835904	1.03963	2	PbGEM-032387
PBANKA_0930900	PBANKA_093090	PF3D7_1117100	UCH54	deubiquinating/deneddylating enzyme, putative	Slow	0.901559	6.65547	0.00128696	0.829811	0.973308	2	PbGEM-342316
PBANKA_0931000	PBANKA_093100	PF3D7_1117000		conserved Plasmodium membrane protein, unknown function	Dispensable	0.931855	5.55314	0.00387528	0.807351	1.05636	1	PbGEM-290856
PBANKA_0931200	PBANKA_093120	PF3D7_1116800	HSP101	heat shock protein 101	Essential	0.105051	3.83891	0.0215171	-0.188323	0.398425	3	PbGEM-265148
PBANKA_0931300	PBANKA_093130	PF3D7_1116700	DPAP1	dipeptidyl aminopeptidase 1, putative	Essential	0.329496	3.00549	0.0495145	-0.115541	0.774533	3	PbGEM-032467
PBANKA_0931400	PBANKA_093140	PF3D7_1116600	STT3	dolichyl-diphosphooligosaccharide--protein glycosyltransferase subunit STT3, putative	Essential	0.133645	5.69194	0.00337306	0.0174888	0.249801	2	PbGEM-094412
PBANKA_0931500	PBANKA_093150	PF3D7_1116500	FT2	folate transporter 2, putative	Dispensable	0.944035	6.62261	0.00132996	0.871098	1.01697	1	PbGEM-342324
PBANKA_0931600	PBANKA_093160	PF3D7_1116400	SEC12	guanine nucleotide-exchange factor SEC12, putative	Essential	0.0485122	5.07267	0.00626565	-0.1098	0.206824	3	PbGEM-239261
PBANKA_0931900	PBANKA_093190	PF3D7_1116100		serine esterase, putative	Dispensable	0.995377	6.66596	0.00127353	0.924004	1.06675	2	PbGEM-290936
PBANKA_0932000	PBANKA_093200	PF3D7_1116000	RON4	rhoptry neck protein 4	Essential	0.0543654	6.74036	0.00118223	-0.0144017	0.123132	4	PbGEM-333019
PBANKA_0932100	PBANKA_093210	PF3D7_1115900	DHHC9	palmitoyltransferase	Dispensable	0.959452	6.38064	0.00169404	0.877134	1.04177	2	PbGEM-121226,PbGEM-239370
PBANKA_0932300	PBANKA_093230	PF3D7_1115500	ApiAP2	transcription factor with AP2 domain(s), putative	Dispensable	0.959035	7.07832	0.000843185	0.900959	1.01711	2	PbGEM-226373
PBANKA_0932500	PBANKA_093250	PF3D7_1115200		SET domain protein, putative	Slow	0.516112	4.64355	0.0096235	0.319913	0.712311	3	PbGEM-239468
PBANKA_0932600	PBANKA_093260	PF3D7_1115100		conserved Plasmodium protein, unknown function	Dispensable	1.05762	6.56552	0.00140809	0.982567	1.13267	1	PbGEM-239492
PBANKA_0932800	PBANKA_093280	PF3D7_1114900		conserved Plasmodium protein, unknown function	Essential	0.112566	5.6731	0.0034372	-0.00468947	0.229821	2	PbGEM-291056
PBANKA_0932900	PBANKA_093290	PF3D7_1114800	G3PDH	glycerol-3-phosphate dehydrogenase, putative	Dispensable	0.988989	5.95955	0.00258107	0.88738	1.0906	1	PbGEM-032706
PBANKA_0933000	PBANKA_093300	PF3D7_1114700	CLK3	serine/threonine protein kinase, putative	Essential	0.0460905	6.50039	0.00150286	-0.031443	0.123624	4	PbGEM-072518
PBANKA_0933100	PBANKA_093310	PF3D7_1114600		conserved Plasmodium protein, unknown function	Essential	0.029558	6.53176	0.00145643	-0.0467685	0.105884	1	PbGEM-535067	Vector has relatively short homology arms - there is a possibility of the Essential call being a technical failure
PBANKA_0933300	PBANKA_093330	PF3D7_1114400		conserved Plasmodium protein, unknown function	Essential	0.0859723	7.09394	0.000830116	0.0283488	0.143596	2	PbGEM-291160
PBANKA_0933500	PBANKA_093350	PF3D7_1114100.1	ROM1	rhomboid protease ROM1	Dispensable	1.00699	6.38805	0.00168153	0.924976	1.089	1	PbGEM-239781
PBANKA_0933600	PBANKA_093360	PF3D7_1114000		dynein light chain 2, putative	Dispensable	1.00441	6.00534	0.00246555	0.905106	1.10372	1	PbGEM-291200
PBANKA_0933700	PBANKA_093370	PF3D7_1113900	MAPK2	mitogen-activated protein kinase 2	Dispensable	1.01596	8.44726	0.000214487	0.986667	1.04525	4	PbGEM-111778
PBANKA_0933800	PBANKA_093380	PF3D7_1113800		conserved Plasmodium protein, unknown function	Dispensable	0.957067	5.96211	0.00257447	0.855588	1.05855	1	PbGEM-291216
PBANKA_0933900	PBANKA_093390	PF3D7_1113700		glyoxalase I, putative	Dispensable	1.02487	5.43786	0.00434879	0.892977	1.15676	1	PbGEM-032866
PBANKA_0934000	PBANKA_093400	PF3D7_1113600		conserved Plasmodium protein, unknown function	Slow	0.24049	5.57311	0.00379866	0.117224	0.363757	2	PbGEM-264516
PBANKA_0934100	PBANKA_093410	PF3D7_1113500		GTP-binding protein, putative	Essential	0.083121	6.84914	0.00106037	0.0179944	0.148248	1	PbGEM-535083	Vector has relatively short homology arms - there is a possibility of the Essential call being a technical failure
PBANKA_0934300	PBANKA_093430	PF3D7_1113300		protein tyrosine phosphatase, putative	Essential	0.106164	6.48788	0.00152178	0.0281436	0.184184	1	PbGEM-240038
PBANKA_0934700	PBANKA_093470	PF3D7_1112900		conserved Plasmodium protein, unknown function	Dispensable	0.951082	4.15264	0.0157229	0.7003	1.20186	2	PbGEM-291376
PBANKA_0935300	PBANKA_093530	PF3D7_1112300		conserved Plasmodium protein, unknown function	Essential	0.108849	6.78031	0.00113592	0.0414422	0.176256	2	PbGEM-291440
PBANKA_0935400	PBANKA_093540	PF3D7_1112200	COQ4	ubiquinone biosynthesis protein COQ4, putative	Essential	0.106045	5.53528	0.00394512	-0.0195753	0.231665	2	PbGEM-240251
PBANKA_0935500	PBANKA_093550	PF3D7_1112100		conserved Plasmodium protein, unknown function	Essential	0.0762516	4.071	0.0170603	-0.184978	0.337482	2	PbGEM-333099	Vector has relatively short homology arms - there is a possibility of the Essential call being a technical failure
PBANKA_0936400	PBANKA_093640	PF3D7_1111200		conserved Plasmodium protein, unknown function	Essential	0.278399	4.15422	0.0156981	0.0278151	0.528983	2	PbGEM-291520
PBANKA_0936500	PBANKA_093650	PF3D7_1111100	RFC5	replication factor C subunit 5, putative	Essential	0.050937	2.90927	0.0545156	-0.416034	0.517908	2	PbGEM-264668
PBANKA_0936600	PBANKA_093660	PF3D7_1111000		conserved Plasmodium protein, unknown function	Slow	0.844202	6.61587	0.00133895	0.771019	0.917385	2	PbGEM-342348
PBANKA_0936900	PBANKA_093690	PF3D7_1110700	ALP1	actin-like protein, putative	Slow	0.604228	5.66857	0.00345279	0.486707	0.721749	2	PbGEM-240525
PBANKA_0937000	PBANKA_093700	PF3D7_1110600		mitochondrial ribosomal protein L11 precursor, putative	Essential	0.0649274	7.4128	0.00060348	0.0157957	0.114059	2	PbGEM-291616
PBANKA_0937100	PBANKA_093710	PF3D7_1110500	VPS35	vacuolar protein sorting-associated protein 35, putative	Essential	0.1	1	Inf	NA	NA	2	PbGEM-264164	Essential phenotype assigned based on very low number of parasites in the population on day 6
PBANKA_0937200	PBANKA_093720			asparagine-rich antigen, putative	Essential	0.0959394	6.58803	0.00137675	0.0217304	0.170148	2	PbGEM-333123
PBANKA_0937400	PBANKA_093740	PF3D7_1110200	PRPF6	pre-mRNA-processing factor 6, putative	Essential	0.1	1	Inf	NA	NA	2	PbGEM-342356	Essential phenotype assigned based on very low number of parasites in the population on day 6
PBANKA_0937500	PBANKA_093750	PF3D7_1110100		conserved Plasmodium protein, unknown function	Dispensable	1.02748	5.04699	0.00642863	0.867122	1.18784	1	PbGEM-333131
PBANKA_0937700	PBANKA_093770	PF3D7_1109900	RPL36	60S ribosomal protein L36, putative	Essential	0.124213	3.37912	0.0340775	-0.244989	0.493415	1	PbGEM-535123	Vector has relatively short homology arms - there is a possibility of the Essential call being a technical failure
PBANKA_0937800	PBANKA_093780	PF3D7_1109400	ENP1	essential nuclear protein 1, putative	Essential	0.0394566	6.53222	0.00145577	-0.0368524	0.115766	2	PbGEM-333139
PBANKA_0938100	PBANKA_093810	PF3D7_1108900		conserved Plasmodium protein, unknown function	Slow	0.251568	5.20995	0.00546195	0.103758	0.399378	2	PbGEM-291808
PBANKA_0938300	PBANKA_093830	PF3D7_1108700		heat shock protein, putative	Essential	0.130156	4.71333	0.00897481	-0.0593146	0.319627	3	PbGEM-264172
PBANKA_0938500	PBANKA_093850	PF3D7_1108500		succinyl-CoA synthetase alpha subunit, putative	Slow	0.610223	6.20423	0.00202086	0.520315	0.700131	2	PbGEM-033491
PBANKA_0938600	PBANKA_093860	PF3D7_1108400	CK2alpha	casein kinase 2, alpha subunit	Essential	0.131238	5.06737	0.00629896	-0.0274937	0.28997	3	PbGEM-240960,PbGEM-111810
PBANKA_0938900	PBANKA_093890	PF3D7_1108000		IWS1-like protein, putative	Slow	0.817911	6.10194	0.00223851	0.723285	0.912537	2	PbGEM-291880
PBANKA_0939100	PBANKA_093910	PF3D7_1107800	ApiAP2	transcription factor with AP2 domain(s), putative	Essential	0.1	1	Inf	NA	NA	1	PbGEM-033587	Essential phenotype assigned based on very low number of parasites in the population on day 6
PBANKA_0939600	PBANKA_093960	PF3D7_1107300	PAIP1	polyadenylate-binding protein-interacting protein 1, putative	Essential	0.357408	3.46287	0.0313398	0.00334679	0.711469	2	PbGEM-094941	Vector has relatively short homology arms - there is a possibility of the Essential call being a technical failure
PBANKA_0939800	PBANKA_093980	PF3D7_1107100		nucleic acid binding protein, putative	Dispensable	1.001	6.08066	0.00228667	0.905357	1.09663	1	PbGEM-241174
PBANKA_0939900	PBANKA_093990	PF3D7_1107000	LSM4	U6 snRNA-associated Sm-like protein LSm4, putative	Essential	0.0735941	5.44469	0.00431919	-0.057847	0.205035	2	PbGEM-291976
PBANKA_0940100	PBANKA_094010	PF3D7_1106800		protein kinase, putative	Dispensable	0.994862	5.68685	0.00339026	0.87841	1.11131	1	PbGEM-342364
PBANKA_0940200	PBANKA_094020	PF3D7_1106700		dna2/nam7 helicase family member, putative	Dispensable	0.991804	5.39073	0.00455864	0.856768	1.12684	1	PbGEM-241251
PBANKA_0940800	PBANKA_094080	PF3D7_1106100		apicoplast ribosomal protein S15 precursor, putative	Essential	0.0622864	7.70652	0.000449883	0.0198655	0.104707	2	PbGEM-292128
PBANKA_0940900	PBANKA_094090	PF3D7_1106000	RUVB2	RuvB-like helicase 2, putative	Essential	0.271921	3.69032	0.024964	-0.0440796	0.587921	3	PbGEM-241399
PBANKA_0941100	PBANKA_094110	PF3D7_1105800		conserved Plasmodium protein, unknown function	Essential	0.1	1	Inf	NA	NA	2	PbGEM-333243	Essential phenotype assigned based on very low number of parasites in the population on day 6
PBANKA_0941300	PBANKA_094130	PF3D7_1105600	PTEX88	translocon component PTEX88	Slow	0.337728	5.05103	0.00640277	0.177694	0.497763	2	PbGEM-292200
PBANKA_0941600	PBANKA_094160	PF3D7_1105300		conserved Plasmodium protein, unknown function	Slow	0.327256	5.73083	0.00324438	0.213337	0.441175	2	PbGEM-292224
PBANKA_0941800	PBANKA_094180	PF3D7_1105100	H2B	histone H2B, putative	Essential	0.136062	6.56064	0.00141498	0.0608296	0.211294	3	PbGEM-241747
PBANKA_0941900	PBANKA_094190	PF3D7_1105000		histone H4, putative	Essential	0.058805	4.20726	0.0148871	-0.18522	0.30283	2	PbGEM-292264
PBANKA_0942100	PBANKA_094210	PF3D7_1104800		metabolite/drug transporter, putative	Essential	0.0744003	7.22777	0.000726136	0.0205065	0.128294	2	PbGEM-333267
PBANKA_0942300	PBANKA_094230	PF3D7_1104600		radial spoke head protein, putative	Dispensable	0.773034	3.34149	0.0353841	0.396821	1.14925	2	PbGEM-241876
PBANKA_0942500	PBANKA_094250	PF3D7_1104400		conserved Plasmodium protein, unknown function	Essential	0.253391	4.97132	0.00693402	0.0868492	0.419932	2	PbGEM-095104
PBANKA_0942700	PBANKA_094270	PF3D7_1104200	SNF2L	chromatin remodeling protein, putative	Essential	0.245144	2.61299	0.073315	-0.29639	0.786679	2	PbGEM-292328
PBANKA_0942800	PBANKA_094280	PF3D7_1104100		syntaxin, putative	Essential	0.263573	4.34529	0.0129677	0.0358209	0.491324	2	PbGEM-241999
PBANKA_0942900	PBANKA_094290	PF3D7_1104000		phenylalanine--tRNA ligase beta subunit, putative	Essential	0.324613	3.08805	0.0455906	-0.102426	0.751652	2	PbGEM-034097
PBANKA_0943200	PBANKA_094320	PF3D7_1103700		casein kinase II beta chain, putative	Essential	0.23349	4.8077	0.00816665	0.0527512	0.414229	2	PbGEM-264740
PBANKA_0943300	PBANKA_094330	PF3D7_1103600	ALP2a	actin-like protein, putative	Slow	0.430103	4.29602	0.0136226	0.196671	0.663535	2	PbGEM-264748
PBANKA_0943400	PBANKA_094340	PF3D7_1103500		CPW-WPC family protein, putative	Dispensable	0.893005	4.34982	0.0129091	0.665768	1.12024	2	PbGEM-095192
PBANKA_0943500	PBANKA_094350	PF3D7_1103400	SufD	FeS cluster assembly protein SufD	Essential	0.16438	5.6873	0.00338874	0.0479542	0.280806	3	PbGEM-242212
PBANKA_0943600	PBANKA_094360	PF3D7_1103100		60S acidic ribosomal protein P1, putative	Essential	0.0863017	7.50615	0.000549692	0.0394106	0.133193	2	PbGEM-292352
PBANKA_0943900	PBANKA_094390			BIR protein;PIR protein	Dispensable	1.00142	6.13078	0.00217488	0.908148	1.09469	1	PbGEM-292384
PBANKA_1000100.1;PBANKA_0524841;PBANKA_0501000	PBANKA_100010		;Pb235	;reticulocyte binding protein, putative	Dispensable	1.00976	7.00819	0.00090444	0.949607	1.0699	3	PbGEM-333323
PBANKA_1000300	PBANKA_100030			Plasmodium exported protein, unknown function	Dispensable	0.780656	3.1051	0.0448202	0.357241	1.20407	1	PbGEM-535235
PBANKA_1000600	PBANKA_100060			erythrocyte membrane antigen 1	Dispensable	0.926208	5.91762	0.0026916	0.822447	1.02997	2	PbGEM-292488
PBANKA_1000800	PBANKA_100080	PF3D7_0403200		conserved Plasmodium protein, unknown function	Dispensable	0.885861	5.75868	0.00315528	0.773518	0.998205	1	PbGEM-292520
PBANKA_1001000	PBANKA_100100	PF3D7_0403400		conserved Plasmodium protein, unknown function	Essential	0.165055	4.14993	0.0157656	-0.0860675	0.416177	2	PbGEM-333355
PBANKA_1001100	PBANKA_100110	PF3D7_0403500		ubiquitin specific protease, putative	Essential	0.0431364	4.26923	0.0139925	-0.193444	0.279717	1	PbGEM-292592
PBANKA_1001200	PBANKA_100120			conserved Plasmodium protein, unknown function	Dispensable	0.991854	5.84006	0.00290868	0.88399	1.09972	2	PbGEM-292616
PBANKA_1001300	PBANKA_100130	PF3D7_0403600		conserved Plasmodium protein, unknown function	Slow	0.437887	4.00306	0.0182597	0.16763	0.708144	1	PbGEM-535243
PBANKA_1001400	PBANKA_100140	PF3D7_0403700	CLF1	pre-mRNA-splicing factor CLF1, putative	Essential	0.1	1	Inf	NA	NA	2	PbGEM-342372	Essential phenotype assigned based on very low number of parasites in the population on day 6
PBANKA_1001500	PBANKA_100150	PF3D7_0403800		alpha/beta hydrolase, putative	Slow	0.7668	5.53257	0.00395581	0.641009	0.89259	1	PbGEM-034462
PBANKA_1001600	PBANKA_100160	PF3D7_0403900		SET domain protein, putative	Slow	0.871526	6.42973	0.00161289	0.791204	0.951848	1	PbGEM-342380
PBANKA_1001700	PBANKA_100170	PF3D7_0404000		conserved Plasmodium protein, unknown function	Essential	0.113183	5.83156	0.0029335	0.00485904	0.221506	2	PbGEM-292664
PBANKA_1001900	PBANKA_100190	PF3D7_0404200		conserved Plasmodium protein, unknown function	Essential	0.109824	8.0464	0.000320252	0.0740327	0.145615	2	PbGEM-292680
PBANKA_1002100	PBANKA_100210	PF3D7_0404400	P36	6-cysteine protein	Dispensable	1.01796	6.50412	0.00149726	0.940573	1.09535	1	PbGEM-333419
PBANKA_1002200	PBANKA_100220	PF3D7_0404500	P36p	6-cysteine protein	Dispensable	0.951433	6.66794	0.00127101	0.88013	1.02274	1	PbGEM-292744
PBANKA_1002300	PBANKA_100230	PF3D7_0404600		conserved Plasmodium protein, unknown function	Slow	0.434734	3.54442	0.0288855	0.0948198	0.774649	2	PbGEM-333427
PBANKA_1002400	PBANKA_100240	PF3D7_0404700	DPAP3	dipeptidyl aminopeptidase 3, putative	Slow	0.736928	5.47419	0.00419363	0.607412	0.866445	2	PbGEM-034599
PBANKA_1002500	PBANKA_100250	PF3D7_0404800		conserved Plasmodium protein, unknown function	Dispensable	0.991282	6.41662	0.00163418	0.910432	1.07213	2	PbGEM-292784
PBANKA_1002600	PBANKA_100260	PF3D7_0404900	P41	6-cysteine protein	Slow	0.923337	6.76421	0.00115435	0.855385	0.991288	1	PbGEM-292800
PBANKA_1002700	PBANKA_100270	PF3D7_0405000	DDX51	ATP-dependent RNA helicase DDX51, putative	Essential	0.0711688	5.1605	0.00573883	-0.0803413	0.222679	3	PbGEM-034647
PBANKA_1002900	PBANKA_100290	PF3D7_0405200		ag-1 blood stage membrane protein homologue	Essential	0.0269638	6.89533	0.0010125	-0.0366758	0.0906035	1	PbGEM-535275	Vector has relatively short homology arms - there is a possibility of the Essential call being a technical failure
PBANKA_1003100	PBANKA_100310	PF3D7_0405400	PRPF8	pre-mRNA-processing-splicing factor 8, putative	Essential	0.1	1	Inf	NA	NA	2	PbGEM-265628	Vector has relatively short homology arms - there is a possibility of the Essential call being a technical failure
PBANKA_1003500	PBANKA_100350	PF3D7_0405800		conserved Plasmodium protein, unknown function	Dispensable	0.954325	6.81741	0.00109455	0.888157	1.02049	1	PbGEM-333467
PBANKA_1003600	PBANKA_100360	PF3D7_0405900	ASP	apical sushi protein, putative	Slow	0.895567	6.93128	0.00097675	0.833061	0.958073	3	PbGEM-264676
PBANKA_1003700	PBANKA_100370	PF3D7_0406000		conserved Plasmodium protein, unknown function	Essential	0.201935	4.7441	0.00870288	0.0153563	0.388513	2	PbGEM-333475
PBANKA_1003800	PBANKA_100380	PF3D7_0406100		V-type proton ATPase subunit B, putative	Essential	0.18151	3.85705	0.0211303	-0.109215	0.472235	1	PbGEM-535283	Vector has relatively short homology arms - there is a possibility of the Essential call being a technical failure
PBANKA_1004300	PBANKA_100430	PF3D7_0406700		conserved Plasmodium protein, unknown function	Essential	0.0354464	7.95155	0.000352116	-0.00208307	0.0729759	2	PbGEM-333491
PBANKA_1004400	PBANKA_100440	PF3D7_0406800		conserved Plasmodium protein, unknown function	Essential	0.0862523	7.69892	0.000453316	0.0436698	0.128835	2	PbGEM-293128
PBANKA_1004800	PBANKA_100480	PF3D7_0407200	PTH2	peptidyl-tRNA hydrolase 2, putative	Essential	0.0857031	6.41419	0.00163815	0.00475504	0.166651	1	PbGEM-293208
PBANKA_1004900	PBANKA_100490	PF3D7_0407300		transcription factor, putative	Essential	0.0564182	5.76346	0.00314023	-0.0556572	0.168494	3	PbGEM-243622
PBANKA_1005000	PBANKA_100500	PF3D7_0407400		conserved Plasmodium protein, unknown function	Slow	0.788477	5.49357	0.00411312	0.66021	0.916745	1	PbGEM-293232
PBANKA_1005200	PBANKA_100520	PF3D7_0407600		conserved Plasmodium protein, unknown function	Dispensable	0.982464	5.99523	0.00249061	0.882652	1.08228	1	PbGEM-293248
PBANKA_1005300	PBANKA_100530	PF3D7_0407700		conserved Plasmodium protein, unknown function	Slow	0.905995	6.48579	0.00152496	0.827894	0.984097	2	PbGEM-333507
PBANKA_1005500	PBANKA_100550	PF3D7_0407900		AAA family ATPase, putative	Dispensable	0.953227	6.37144	0.00170969	0.870531	1.03592	2	PbGEM-243822
PBANKA_1005700	PBANKA_100570	PF3D7_0408100		conserved Plasmodium protein, unknown function	Dispensable	0.998651	4.61085	0.00994335	0.799219	1.19808	1	PbGEM-293312
PBANKA_1005900	PBANKA_100590	PF3D7_0408300		zinc finger, RAN binding protein, putative	Dispensable	0.985411	5.78651	0.00306866	0.87462	1.0962	1	PbGEM-333539
PBANKA_1006000	PBANKA_100600	PF3D7_0408400		conserved Plasmodium protein, unknown function	Essential	0.126023	7.6643	0.000469287	0.0826967	0.169349	2	PbGEM-333547
PBANKA_1006100	PBANKA_100610	PF3D7_0408500	FEN1	flap endonuclease 1, putative	Slow	0.549899	4.18505	0.0152214	0.303149	0.79665	2	PbGEM-293400
PBANKA_1006200	PBANKA_100620	PF3D7_0408600	SIAP1	sporozoite invasion-associated protein 1	Dispensable	0.834662	4.86316	0.00772605	0.658866	1.01046	1	PbGEM-333555
PBANKA_1006300	PBANKA_100630	PF3D7_0408700	PLP1	perforin-like protein 1;sporozoite micronemal protein essential for cell traversal	Dispensable	0.790352	4.62529	0.0098008	0.592354	0.988349	2	PbGEM-293440
PBANKA_1006400	PBANKA_100640	PF3D7_0408800		conserved Plasmodium protein, unknown function	Dispensable	1.04266	5.95921	0.00258196	0.941036	1.14429	1	PbGEM-095750
PBANKA_1006500	PBANKA_100650	PF3D7_0408900.1	KAE1	tRNA N6-adenosine threonylcarbamoyltransferase, putative	Essential	0.1	1	Inf	NA	NA	1	PbGEM-244127	Essential phenotype assigned based on very low number of parasites in the population on day 6
PBANKA_1006700	PBANKA_100670	PF3D7_0409100	PRPF31	U4/U6 small nuclear ribonucleoprotein PRP31, putative	Essential	0.11588	3.84919	0.0212971	-0.175991	0.40775	3	PbGEM-244202
PBANKA_1006800	PBANKA_100680	PF3D7_0409200	SOF1	protein SOF1, putative	Essential	0.0636246	5.9815	0.00252505	-0.0368751	0.164124	2	PbGEM-535299	Vector has relatively short homology arms - there is a possibility of the Essential call being a technical failure
PBANKA_1006900	PBANKA_100690	PF3D7_0409300		conserved Plasmodium protein, unknown function	Dispensable	1.02719	5.5016	0.00408025	0.899437	1.15494	1	PbGEM-293520
PBANKA_1007000	PBANKA_100700	PF3D7_0409400		DnaJ protein, putative	Essential	0.158997	4.29812	0.0135941	-0.0741909	0.392185	2	PbGEM-265596
PBANKA_1007100	PBANKA_100710	PF3D7_0409500		conserved Plasmodium protein, unknown function	Dispensable	1.07817	5.02692	0.00655901	0.916192	1.24014	1	PbGEM-538579
PBANKA_1007200	PBANKA_100720	PF3D7_0409600	RPA1	replication protein A1, large subunit, putative	Slow	0.477271	4.96015	0.00701188	0.309797	0.644745	2	PbGEM-265308
PBANKA_1007300	PBANKA_100730	PF3D7_0409700		peptide chain release factor 2, putative	Dispensable	0.848754	4.97773	0.00688966	0.682746	1.01476	2	PbGEM-293552
PBANKA_1007600	PBANKA_100760	PF3D7_0410000	EVP1	erythrocyte vesicle protein 1, putative	Dispensable	0.905477	4.59445	0.0101077	0.704403	1.10655	2	PbGEM-333587
PBANKA_1007700	PBANKA_100770		PPM1	protein phosphatase PPM1	Slow	0.307513	5.01101	0.00666419	0.144244	0.470782	1	PbGEM-293632
PBANKA_1007800	PBANKA_100780	PF3D7_0410400	RRP4	exosome complex component RRP4, putative	Essential	0.0740108	2.53821	0.0790074	-0.488154	0.636176	2	PbGEM-262556
PBANKA_1007900	PBANKA_100790	PF3D7_0410500		conserved Plasmodium protein, unknown function	Dispensable	1.02047	5.67188	0.0034414	0.903146	1.1378	2	PbGEM-035437
PBANKA_1008100	PBANKA_100810	PF3D7_0410700	RbgA	ribosome biogenesis GTPase A, putative	Essential	0.115912	5.49774	0.00409601	-0.0120885	0.243912	3	PbGEM-262580
PBANKA_1008300	PBANKA_100830	PF3D7_1436500		GTP-binding protein, putative	Essential	0.107878	8.15712	0.000286688	0.0740142	0.141742	2	PbGEM-293696
PBANKA_1008400	PBANKA_100840	PF3D7_1436400		conserved Plasmodium protein, unknown function	Essential	0.0577933	7.58629	0.00050736	0.012744	0.102843	1	PbGEM-535339	Vector has relatively short homology arms - there is a possibility of the Essential call being a technical failure
PBANKA_1008500	PBANKA_100850	PF3D7_1436300	PTEX150	translocon component PTEX150	Essential	0.209011	5.26675	0.00516034	0.06534	0.352682	2	PbGEM-293736
PBANKA_1008600	PBANKA_100860			conserved Plasmodium protein, unknown function	Dispensable	0.956307	5.06071	0.00634106	0.797045	1.11557	2	PbGEM-293744
PBANKA_1008700	PBANKA_100870	PF3D7_1436100		conserved Plasmodium protein, unknown function	Dispensable	0.890245	5.36539	0.00467565	0.753487	1.027	2	PbGEM-333619
PBANKA_1008800	PBANKA_100880	PF3D7_1436000		glucose-6-phosphate isomerase, putative	Essential	0.179024	2.94896	0.0523943	-0.278772	0.63682	2	PbGEM-095910
PBANKA_1008900	PBANKA_100890	PF3D7_1435900		conserved Plasmodium protein, unknown function	Essential	0.131161	7.66278	0.000469999	0.0878025	0.17452	2	PbGEM-333635
PBANKA_1009200	PBANKA_100920	PF3D7_1435600		conserved Plasmodium protein, unknown function	Essential	0.118784	5.4468	0.00431008	-0.012518	0.250087	3	PbGEM-293808,PbGEM-333643	Vector has relatively short homology arms - there is a possibility of the Essential call being a technical failure
PBANKA_1009400	PBANKA_100940	PF3D7_1435400	EMC4	ER membrane protein complex subunit 4, putative	Essential	0.0296474	8.17312	0.000282136	-0.00394637	0.0632412	2	PbGEM-333651
PBANKA_1009500	PBANKA_100950	PF3D7_1435300		NAD(P)H-dependent glutamate synthase, putative	Slow	0.716067	4.67113	0.00936168	0.522556	0.909579	2	PbGEM-342396
PBANKA_1009600	PBANKA_100960	PF3D7_1435200		conserved Plasmodium protein, unknown function	Dispensable	0.968848	4.78691	0.00833821	0.786221	1.15148	1	PbGEM-293880
PBANKA_1009700	PBANKA_100970	PF3D7_1435100		ribonuclease H2 subunit B, putative	Slow	0.349543	7.0021	0.000909966	0.289211	0.409874	2	PbGEM-293896
PBANKA_1009800	PBANKA_100980	PF3D7_1435000		cytochrome c oxidase assembly protein, putative	Essential	0.0556499	8.37599	0.000230331	0.0252966	0.0860032	3	PbGEM-262716
PBANKA_1009900	PBANKA_100990	PF3D7_1434900		conserved Plasmodium protein, unknown function	Dispensable	0.974495	5.12434	0.00595017	0.82022	1.12877	1	PbGEM-262724
PBANKA_1010100	PBANKA_101010	PF3D7_1434700	TIM17	mitochondrial import inner membrane translocase subunit TIM17, putative	Slow	0.34101	4.39809	0.0123008	0.119193	0.562828	4	PbGEM-262740
PBANKA_1010200	PBANKA_101020	PF3D7_1434600	METAP2	methionine aminopeptidase 2, putative	Essential	0.185172	3.73343	0.0239107	-0.12409	0.494433	2	PbGEM-342404
PBANKA_1010300	PBANKA_101030	PF3D7_1434500		dynein-related AAA-type ATPase, putative	Essential	0.1	1	Inf	NA	NA	2	PbGEM-265252	Vector has relatively short homology arms - there is a possibility of the Essential call being a technical failure
PBANKA_1010400	PBANKA_101040	PF3D7_1434400		conserved Plasmodium protein, unknown function	Essential	0.0502338	5.48835	0.00413465	-0.0783687	0.178836	3	PbGEM-333691
PBANKA_1010500	PBANKA_101050	PF3D7_1434300	HOP	Hsp70/Hsp90 organizing protein, putative	Dispensable	0.83188	4.75658	0.00859493	0.646463	1.0173	2	PbGEM-096105
PBANKA_1010800	PBANKA_101080	PF3D7_1434000	CAF16	CCR4-associated factor 16, putative	Slow	0.850279	6.28312	0.00186756	0.763849	0.93671	1	PbGEM-342412
PBANKA_1011100	PBANKA_101110	PF3D7_1433800		conserved Plasmodium protein, unknown function	Essential	0.0405112	6.41934	0.00162973	-0.0402285	0.121251	1	PbGEM-535355
PBANKA_1011400	PBANKA_101140	PF3D7_1433500	TOP2	DNA topoisomerase 2, putative	Essential	0.295223	2.52334	0.0801913	-0.271138	0.861584	2	PbGEM-035962
PBANKA_1011500	PBANKA_101150	PF3D7_1433400		conserved Plasmodium protein, unknown function	Essential	0.0213002	8.25072	0.00026107	-0.0110152	0.0536155	2	PbGEM-333739	Vector has relatively short homology arms - there is a possibility of the Essential call being a technical failure
PBANKA_1011600	PBANKA_101160	PF3D7_1433300		chromatin assembly factor 1 P55 subunit, putative	Slow	0.782735	4.99288	0.00678611	0.617979	0.947491	2	PbGEM-262852
PBANKA_1012100	PBANKA_101210	PF3D7_1432800		conserved Plasmodium protein, unknown function	Dispensable	0.997044	5.71542	0.00329477	0.882243	1.11184	1	PbGEM-333755
PBANKA_1012300	PBANKA_101230	PF3D7_1432600		conserved Plasmodium protein, unknown function	Slow	0.767634	4.87459	0.0076382	0.59284	0.942427	2	PbGEM-294240
PBANKA_1012400	PBANKA_101240	PF3D7_1432500		RNA methyltransferase, putative	Slow	0.47982	6.26715	0.00189762	0.392696	0.566943	2	PbGEM-333763
PBANKA_1012800	PBANKA_101280	PF3D7_1432100		voltage-dependent anion-selective channel protein, putative	Essential	0.0610393	5.91225	0.0027061	-0.043001	0.16508	2	PbGEM-535387
PBANKA_1012900	PBANKA_101290	PF3D7_1432000		SNARE protein, putative	Essential	0.0804426	4.95203	0.00706907	-0.0877129	0.248598	3	PbGEM-262932
PBANKA_1013100	PBANKA_101310	PF3D7_1431700		60S ribosomal protein L14, putative	Essential	0.0755578	6.14366	0.00214705	-0.0171149	0.16823	2	PbGEM-333795
PBANKA_1013300	PBANKA_101330	PF3D7_1431500	MAPK1	mitogen-activated protein kinase 1	Dispensable	1.01119	8.51928	0.000199583	0.98293	1.03944	4	PbGEM-036210
PBANKA_1013400	PBANKA_101340	PF3D7_1431400		conserved Plasmodium protein, unknown function	Essential	0.0352575	8.03002	0.000325541	-0.000828018	0.071343	2	PbGEM-294384
PBANKA_1013500	PBANKA_101350	PF3D7_1431300		cytosolic preribosomal GTPase, putative	Essential	0.0744517	6.75438	0.00116576	0.00616509	0.142738	2	PbGEM-294400
PBANKA_1013700	PBANKA_101370	PF3D7_1431000		mitochondrial ribosomal protein L17-2 precursor, putative	Essential	0.0889815	7.39384	0.000615028	0.039382	0.138581	2	PbGEM-333811
PBANKA_1013800	PBANKA_101380	PF3D7_1430900		cytochrome c oxidase subunit 2, putative	Essential	0.0778991	6.56657	0.00140662	0.00288935	0.152909	2	PbGEM-342436
PBANKA_1013900	PBANKA_101390	PF3D7_1430800		conserved Plasmodium protein, unknown function	Dispensable	0.971137	4.15832	0.0156339	0.721066	1.22121	2	PbGEM-036306
PBANKA_1014000	PBANKA_101400		GDH2	NADP-specific glutamate dehydrogenase, putative	Slow	0.313107	6.47461	0.00154211	0.234568	0.391647	2	PbGEM-096343
PBANKA_1014100	PBANKA_101410	PF3D7_1430600		exodeoxyribonuclease III, putative	Dispensable	0.946536	5.98594	0.00251384	0.846259	1.04681	2	PbGEM-294448
PBANKA_1014300	PBANKA_101430	PF3D7_1430400	ATG5	autophagy protein 5, putative	Essential	0.127296	5.29838	0.0049997	-0.0141216	0.268713	2	PbGEM-294480
PBANKA_1014400	PBANKA_101440	PF3D7_1430300		acid phosphatase, putative	Dispensable	0.682852	3.44605	0.0318714	0.325801	1.0399	2	PbGEM-265348
PBANKA_1014500	PBANKA_101450	PF3D7_1430200		plasmepsin IX, putative	Essential	0.30505	2.59882	0.0743611	-0.240335	0.850434	2	PbGEM-333835
PBANKA_1014700	PBANKA_101470	PF3D7_1430000		conserved Plasmodium protein, unknown function	Dispensable	0.994031	5.03634	0.00649747	0.832817	1.15524	1	PbGEM-294520
PBANKA_1014800	PBANKA_101480	PF3D7_1429900	WRN	ADP-dependent DNA helicase RecQ, putative	Slow	0.711609	5.20977	0.00546292	0.563786	0.859432	2	PbGEM-263084
PBANKA_1014900	PBANKA_101490	PF3D7_1429800		coatamer protein, beta subunit, putative	Essential	0.1	1	0.198326	-0.467644	1.31371	3	PbGEM-263092	Essential phenotype assigned based on very low number of parasites in the population on day 6
PBANKA_1015000	PBANKA_101500			mitochondrial ribosomal protein L15 precursor, putative	Essential	0.0620047	8.23732	0.000264592	0.0294722	0.0945373	2	PbGEM-294536
PBANKA_1015200	PBANKA_101520	PF3D7_1429500	DPH2	diphthamide biosynthesis protein 2, putative	Slow	0.625305	5.96068	0.00257817	0.523753	0.726856	2	PbGEM-263108
PBANKA_1015300	PBANKA_101530	PF3D7_1429400		rRNA (adenosine-2'-O-)-methyltransferase, putative	Dispensable	0.765342	3.75511	0.0233978	0.459416	1.07127	2	PbGEM-036523
PBANKA_1015600	PBANKA_101560			apicoplast ribosomal protein L15 precursor, putative	Essential	0.0679606	7.32851	0.000656549	0.0167142	0.119207	2	PbGEM-333875
PBANKA_1015700	PBANKA_101570	PF3D7_1429000		protein archease, putative	Essential	0.0582833	7.33717	0.00065089	0.00725825	0.109308	2	PbGEM-333883
PBANKA_1015800	PBANKA_101580	PF3D7_1428900		conserved Plasmodium protein, unknown function	Essential	0.0689978	5.60641	0.00367422	-0.0522329	0.190229	2	PbGEM-333891
PBANKA_1015900	PBANKA_101590	PF3D7_1428800.1		transcription initiation TFIID-like, putative	Essential	0.09258	5.41103	0.00446705	-0.041092	0.226252	3	PbGEM-263156
PBANKA_1016100	PBANKA_101610	PF3D7_1428600		peptide chain release factor 1, putative	Dispensable	1.02981	6.09601	0.00225183	0.934899	1.12471	2	PbGEM-036651
PBANKA_1016200	PBANKA_101620	PF3D7_1428500		protein kinase, putative	Dispensable	0.933689	5.12805	0.0059281	0.779701	1.08768	3	PbGEM-036667
PBANKA_1016400	PBANKA_101640	PF3D7_1428200		metabolite/drug transporter, putative	Dispensable	0.871017	4.14214	0.0158888	0.618915	1.12312	1	PbGEM-263196
PBANKA_1016500	PBANKA_101650	PF3D7_1428100		WW domain-binding protein 11, putative	Slow	0.374153	5.08004	0.00621967	0.216424	0.531883	2	PbGEM-294664
PBANKA_1016800	PBANKA_101680	PF3D7_1427800	RRP41	exosome complex exonuclease RRP41, putative	Slow	0.597798	4.95937	0.00701732	0.430259	0.765337	2	PbGEM-036749
PBANKA_1017000	PBANKA_101700	PF3D7_1427600		CorA-like Mg2+ transporter protein, putative	Dispensable	1.01246	6.32933	0.00178322	0.928	1.09691	1	PbGEM-036774
PBANKA_1017100	PBANKA_101710	PF3D7_1427500	MSH2-1	DNA mismatch repair protein MSH2, putative	Slow	0.425319	4.52935	0.0107877	0.217592	0.633047	2	PbGEM-096468
PBANKA_1017500	PBANKA_101750	PF3D7_1427100	UIS28	lipase, putative	Dispensable	0.871433	4.88155	0.00758527	0.697246	1.04562	1	PbGEM-096504
PBANKA_1017700	PBANKA_101770	PF3D7_1426900		ubiquinol-cytochrome c reductase hinge protein, putative	Essential	0.209109	4.58098	0.0102448	0.00667579	0.411543	2	PbGEM-294798
PBANKA_1017800	PBANKA_101780	PF3D7_1426800		conserved Plasmodium protein, unknown function	Essential	0.213271	4.49255	0.0111921	0.00168567	0.424857	2	PbGEM-333955
PBANKA_1018000	PBANKA_101800	PF3D7_1426600		conserved Plasmodium protein, unknown function	Slow	0.333594	5.55022	0.00388661	0.208908	0.458279	2	PbGEM-036911
PBANKA_1018100	PBANKA_101810	PF3D7_1426500	ABCG2	ABC transporter G family member 2, putative	Slow	0.833181	5.23333	0.0053357	0.687089	0.979273	2	PbGEM-121258
PBANKA_1018300	PBANKA_101830	PF3D7_1426300		dynein-associated protein, putative	Dispensable	0.961269	5.67679	0.00342452	0.84423	1.07831	2	PbGEM-263324
PBANKA_1018400	PBANKA_101840	PF3D7_1426200	PRMT1	protein arginine N-methyltransferase 1, putative	Slow	0.807047	5.24743	0.00526101	0.661981	0.952112	1	PbGEM-294894
PBANKA_1018500	PBANKA_101850	PF3D7_1426100		transcription factor 3b, putative	Essential	0.215527	4.5485	0.0105831	0.00977861	0.421275	2	PbGEM-333963
PBANKA_1019000	PBANKA_101900	PF3D7_1425500		conserved Plasmodium protein, unknown function	Dispensable	1.06542	4.85121	0.00781889	0.888568	1.24227	1	PbGEM-294982
PBANKA_1019100	PBANKA_101910	PF3D7_1425400		DEAD/DEAH box helicase, putative	Dispensable	0.995481	5.76129	0.00314706	0.883283	1.10768	2	PbGEM-263388
	PBANKA_101935				Dispensable	1.05792	5.18298	0.00561124	0.908107	1.20774	1	PbGEM-333995
PBANKA_1019800	PBANKA_101980	PF3D7_1423600		calcium-dependent protein kinase, putative	Dispensable	0.847251	4.30125	0.0135516	0.614429	1.08007	5	PbGEM-263460,PbGEM-111858
PBANKA_1020100	PBANKA_102010	PF3D7_1423300	PP7	serine/threonine protein phosphatase 7	Essential	0.119873	4.90277	0.00742601	-0.0524753	0.292222	3	PbGEM-096670
PBANKA_1020200	PBANKA_102020	PF3D7_1423200	CYP52	peptidyl-prolyl cis-trans isomerase, putative	Dispensable	1.0287	6.3987	0.00166372	0.94712	1.11028	1	PbGEM-263492
PBANKA_1020300	PBANKA_102030			ankyrin, putative	Dispensable	0.946252	5.60362	0.00368449	0.824852	1.06765	1	PbGEM-037288
PBANKA_1020400	PBANKA_102040	PF3D7_1423000	NOG2	nucleolar GTP-binding protein 2, putative	Essential	0.287822	4.15914	0.015621	0.0378539	0.53779	2	PbGEM-264908
PBANKA_1020600	PBANKA_102060	PF3D7_1422800	ARP4a	actin-related protein, putative	Essential	0.102272	4.46078	0.0115533	-0.1127	0.317245	2	PbGEM-263524
PBANKA_1020700	PBANKA_102070	PF3D7_1422700		conserved Plasmodium protein, unknown function	Dispensable	0.904399	5.17211	0.00567259	0.753766	1.05503	1	PbGEM-334035
PBANKA_1021000	PBANKA_102100	PF3D7_1422400		conserved Plasmodium protein, unknown function	Essential	0.0693098	5.34919	0.00475198	-0.0685593	0.207179	2	PbGEM-295238
PBANKA_1021200	PBANKA_102120	PF3D7_1422200		conserved Plasmodium protein, unknown function	Essential	0.131592	7.25835	0.000704271	0.078516	0.184668	2	PbGEM-295270
PBANKA_1021900	PBANKA_102190	PF3D7_1421400	RPC34	DNA-directed RNA polymerase III subunit RPC6, putative	Essential	0.0641454	5.78335	0.0030784	-0.0468212	0.175112	2	PbGEM-295366
PBANKA_1022100	PBANKA_102210	PF3D7_1421100		conserved Plasmodium protein, unknown function	Dispensable	0.929217	6.10312	0.00223588	0.834646	1.02379	2	PbGEM-295390
PBANKA_1022200	PBANKA_102220	PF3D7_1421000		conserved Plasmodium protein, unknown function	Essential	0.157012	4.14533	0.0158383	-0.0946878	0.408713	2	PbGEM-295406
PBANKA_1022300	PBANKA_102230	PF3D7_1420900		mannose-1-phosphate guanyltransferase, putative	Slow	0.395378	5.55413	0.00387144	0.270936	0.51982	2	PbGEM-037559
PBANKA_1022600	PBANKA_102260	PF3D7_1420600	PANK	pantothenate kinase, putative	Dispensable	1.00852	6.05886	0.00233706	0.911835	1.10521	1	PbGEM-342468
PBANKA_1022800	PBANKA_102280	PF3D7_1420400	GlyRS	glycine--tRNA ligase, putative	Essential	0.1	1	0.0892241	-0.214979	0.979838	2	PbGEM-295438	Essential phenotype assigned based on very low number of parasites in the population on day 6
PBANKA_1023200	PBANKA_102320	PF3D7_1420000	SF3B4	splicing factor 3B subunit 4, putative	Slow	0.436457	3.71722	0.0243014	0.124679	0.748236	2	PbGEM-263692
PBANKA_1023400	PBANKA_102340	PF3D7_1419800.1	GR	glutathione reductase, putative	Dispensable	0.989497	5.08788	0.00617106	0.832385	1.14661	1	PbGEM-096918
PBANKA_1023800	PBANKA_102380	PF3D7_1419400		conserved Plasmodium protein, unknown function	Essential	0.0521312	5.31465	0.004919	-0.0881399	0.192402	2	PbGEM-334083	Vector has relatively short homology arms - there is a possibility of the Essential call being a technical failure
PBANKA_1023900	PBANKA_102390		GST	glutathione S-transferase, putative	Dispensable	0.876669	4.82798	0.00800264	0.697754	1.05558	1	PbGEM-334091
PBANKA_1024000	PBANKA_102400	PF3D7_1419200		thioredoxin-like protein, putative	Essential	0.0621317	6.96687	0.000942597	0.000728218	0.123535	2	PbGEM-334099
PBANKA_1024100	PBANKA_102410	PF3D7_1419100	SPB4	ATP-dependent rRNA helicase SPB4, putative	Dispensable	0.886266	5.21436	0.00543789	0.738782	1.03375	1	PbGEM-263764
PBANKA_1024300	PBANKA_102430	PF3D7_1418900	DBP4	ATP-dependent RNA helicase DBP4, putative	Essential	0.179057	4.90983	0.00737373	0.00731613	0.350798	2	PbGEM-342476
PBANKA_1024500	PBANKA_102450	PF3D7_1418200		conserved Plasmodium protein, unknown function	Essential	0.137467	6.09847	0.00224631	0.0426761	0.232257	2	PbGEM-295694
PBANKA_1024600	PBANKA_102460	PF3D7_1418100	LISP1	liver specific protein 1	Dispensable	0.97538	5.20005	0.00551628	0.826837	1.12392	1	PbGEM-334115
PBANKA_1024800	PBANKA_102480	PF3D7_1417900		conserved Plasmodium protein, unknown function	Dispensable	0.898094	5.35746	0.00471288	0.760793	1.03539	1	PbGEM-295742
PBANKA_1024900	PBANKA_102490	PF3D7_1417800	MCM2	DNA replication licensing factor MCM2;DNA replication licensing factor MCM2, putative	Essential	0.154148	4.23104	0.0145372	-0.0869926	0.395289	3	PbGEM-263820
PBANKA_1025200	PBANKA_102520	PF3D7_1417500	CBF5	H/ACA ribonucleoprotein complex subunit 4, putative	Essential	0.178763	4.24665	0.0143121	-0.0605032	0.41803	2	PbGEM-097010
PBANKA_1025500	PBANKA_102550	PF3D7_1417200		NOT family protein, putative	Essential	0.1	1	Inf	NA	NA	1	PbGEM-334155	Vector has relatively short homology arms - there is a possibility of the Essential call being a technical failure
PBANKA_1025900	PBANKA_102590	PF3D7_1416800		lysine--tRNA ligase, putative	Essential	0.215505	4.31323	0.0133903	-0.0159277	0.446938	2	PbGEM-295886
PBANKA_1026000	PBANKA_102600	PF3D7_1416700		conserved Plasmodium protein, unknown function	Dispensable	0.996624	5.35159	0.00474058	0.85892	1.13433	1	PbGEM-263908
PBANKA_1026200	PBANKA_102620		GDH1	NADP-specific glutamate dehydrogenase, putative	Insufficient data	0.495757	2.72348	0.0656461	-0.0166732	1.00819	1	PbGEM-295934
PBANKA_1026300	PBANKA_102630	PF3D7_1416400		conserved Plasmodium protein, unknown function	Dispensable	0.966896	5.20672	0.00547963	0.818847	1.11494	2	PbGEM-097088
PBANKA_1026500	PBANKA_102650	PF3D7_1416200	MCA3	metacaspase-like protein	Slow	0.643519	4.17848	0.0153218	0.395956	0.891081	3	PbGEM-263948
PBANKA_1027200	PBANKA_102720	PF3D7_1415500		conserved Plasmodium protein, unknown function	Dispensable	1.05716	5.00293	0.00671825	0.893235	1.22109	2	PbGEM-334219
PBANKA_1027300	PBANKA_102730	PF3D7_1415400		conserved Plasmodium protein, unknown function	Dispensable	0.997069	5.0119	0.00665825	0.833873	1.16027	2	PbGEM-296110
PBANKA_1027600	PBANKA_102760	PF3D7_1415100		conserved Plasmodium protein, unknown function	Slow	0.933167	6.99041	0.000920671	0.872482	0.993852	2	PbGEM-296182
PBANKA_1027800	PBANKA_102780	PF3D7_1414900		ATP-dependent protease, putative	Essential	0.0452586	6.63911	0.0013082	-0.0270794	0.117597	2	PbGEM-334251
PBANKA_1028800	PBANKA_102880	PF3D7_1413900		DnaJ protein, putative	Essential	0.205421	4.90028	0.00744449	0.0328579	0.377984	2	PbGEM-342492
PBANKA_1029100	PBANKA_102910			conserved Plasmodium protein, unknown function	Dispensable	1.01539	5.55165	0.00388104	0.890791	1.13998	1	PbGEM-296326
PBANKA_1029200	PBANKA_102920	PF3D7_1413500	SufC	FeS assembly ATPase SufC;ABC transporter I family member 1	Essential	0.0889988	4.5737	0.0103197	-0.114173	0.29217	2	PbGEM-241423
PBANKA_1029700	PBANKA_102970	PF3D7_1412900.1		ubiquitin-conjugating enzyme, putative	Dispensable	1.02286	5.54239	0.00391714	0.897685	1.14803	1	PbGEM-241496
PBANKA_1029800	PBANKA_102980	PF3D7_1412800	NMT	glycylpeptide N-tetradecanoyltransferase, putative	Essential	0.0335642	6.8771	0.00103113	-0.0306582	0.0977867	2	PbGEM-342508
PBANKA_1029900	PBANKA_102990	PF3D7_1412700		AAA family ATPase, putative	Essential	0.0908219	3.91089	0.0200226	-0.19218	0.373824	2	PbGEM-241559
PBANKA_1030000	PBANKA_103000	PF3D7_1412600	DHS	deoxyhypusine synthase, putative	Essential	0.369402	3.82794	0.0217545	0.0744142	0.66439	2	PbGEM-038613
PBANKA_1030100	PBANKA_103010	PF3D7_1412500		actin II	Dispensable	0.971148	5.96153	0.00257597	0.869639	1.07266	1	PbGEM-241608
PBANKA_1030200	PBANKA_103020	PF3D7_1412400		conserved Plasmodium protein, unknown function	Essential	0.0645805	6.39448	0.00167076	-0.0171693	0.14633	2	PbGEM-334307
PBANKA_1030400	PBANKA_103040	PF3D7_1412200		conserved Plasmodium protein, unknown function	Dispensable	1.00283	4.73857	0.00875111	0.815739	1.18993	1	PbGEM-334315
PBANKA_1030500	PBANKA_103050	PF3D7_1412100		conserved Plasmodium protein, unknown function	Essential	0.0537995	4.5031	0.0110746	-0.156672	0.264271	2	PbGEM-296422
PBANKA_1030800	PBANKA_103080	PF3D7_1411700		conserved protein, unknown function	Slow	0.783944	5.06973	0.00628409	0.625399	0.942488	1	PbGEM-296470
PBANKA_1031000	PBANKA_103100	PF3D7_1411500		conserved Plasmodium protein, unknown function	Essential	0.1786	4.72157	0.00890118	-0.0100916	0.367293	2	PbGEM-296510
PBANKA_1031100	PBANKA_103110	PF3D7_1411400	PREX	plastid replication-repair enzyme, putative	Essential	0.265497	3.63842	0.0262938	-0.0588106	0.589804	3	PbGEM-097373
PBANKA_1031200	PBANKA_103120	PF3D7_1411300		conserved Plasmodium protein, unknown function	Essential	0.0521133	5.61173	0.00365472	-0.0687953	0.173022	2	PbGEM-296526
PBANKA_1031300	PBANKA_103130	PF3D7_1411200	ROM8	rhomboid protease ROM8	Essential	0.1014	3.79635	0.0224525	-0.198282	0.401083	3	PbGEM-242021
PBANKA_1031400	PBANKA_103140	PF3D7_1411100.1		conserved Plasmodium protein, unknown function	Slow	0.580373	3.30701	0.0366255	0.197617	0.963129	2	PbGEM-296542
PBANKA_1031500	PBANKA_103150	PF3D7_1411000.1		conserved Plasmodium protein, unknown function	Dispensable	0.689412	3.17941	0.0416101	0.28144	1.09738	2	PbGEM-296558
PBANKA_1031700	PBANKA_103170	PF3D7_1410800		conserved Plasmodium protein, unknown function	Slow	0.793819	5.28925	0.00504555	0.651755	0.935883	2	PbGEM-334339
PBANKA_1032000	PBANKA_103200	PF3D7_1410500		conserved Plasmodium protein, unknown function	Essential	0.058723	6.95379	0.000955011	-0.00308347	0.12053	2	PbGEM-334347
PBANKA_1032100	PBANKA_103210	PF3D7_1410400	RAP1	rhoptry-associated protein 1, putative	Slow	0.71284	5.01468	0.00663975	0.549871	0.87581	2	PbGEM-334355
PBANKA_1032200	PBANKA_103220	PF3D7_1410300		WD repeat-containing protein, putative	Dispensable	0.772009	4.16777	0.0154868	0.523117	1.0209	1	PbGEM-535555
PBANKA_1032300	PBANKA_103230	PF3D7_1410200		cytidine triphosphate synthetase, putative	Essential	0.185173	4.66374	0.00943115	-0.009055	0.379401	2	PbGEM-296702
PBANKA_1032400	PBANKA_103240	PF3D7_1410100		alpha/beta hydrolase, putative	Dispensable	1.07555	5.76588	0.00313264	0.963609	1.18749	1	PbGEM-038941
PBANKA_1032600	PBANKA_103260	PF3D7_1409900	CDS	cytidine diphosphate-diacylglycerol synthase, putative	Essential	0.0913709	3.693	0.0248973	-0.224206	0.406948	2	PbGEM-038966
PBANKA_1032700	PBANKA_103270	PF3D7_1409800	CELF2	CUGBP Elav-like family member 2, putative	Dispensable	1.03383	5.45682	0.00426712	0.903186	1.16448	1	PbGEM-334379
PBANKA_1032800	PBANKA_103280	PF3D7_1409700		conserved Plasmodium protein, unknown function	Essential	0.126563	5.71737	0.00328833	0.0118747	0.241251	2	PbGEM-296766
PBANKA_1033100	PBANKA_103310	PF3D7_1409400		conserved Plasmodium protein, unknown function	Essential	0.168126	5.89443	0.00275476	0.0631542	0.273097	2	PbGEM-039046
PBANKA_1033200	PBANKA_103320	PF3D7_1409300	DDI1	DNA damage-inducible protein 1, putative	Essential	0.121177	4.63977	0.00965995	-0.0753934	0.317747	2	PbGEM-097527
PBANKA_1033300	PBANKA_103330	PF3D7_1409200.1		conserved Plasmodium protein, unknown function	Dispensable	0.982941	4.46541	0.0115	0.768464	1.19742	2	PbGEM-334403
PBANKA_1033400	PBANKA_103340	PF3D7_1409100		aldo-keto reductase, putative	Essential	0.211881	4.51066	0.0109912	0.00220305	0.421559	2	PbGEM-039094
PBANKA_1033600	PBANKA_103360	PF3D7_1408900		tRNA-dihydrouridine synthase, putative	Dispensable	0.991299	5.82499	0.00295284	0.882619	1.09998	1	PbGEM-242532
PBANKA_1033800	PBANKA_103380	PF3D7_1408700		conserved Plasmodium protein, unknown function	Essential	0.0711531	5.6034	0.0036853	-0.0502603	0.192566	2	PbGEM-334443	Vector has relatively short homology arms - there is a possibility of the Essential call being a technical failure
PBANKA_1033900	PBANKA_103390	PF3D7_1408600		40S ribosomal protein S8e, putative	Essential	0.0467153	6.80217	0.00111136	-0.0199589	0.113389	2	PbGEM-334451
PBANKA_1034000	PBANKA_103400	PF3D7_1408500		conserved Plasmodium protein, unknown function	Essential	0.120415	6.24538	0.00193939	0.032338	0.208492	2	PbGEM-296910
PBANKA_1034100	PBANKA_103410	PF3D7_1408400		DNA repair helicase, putative	Slow	0.784567	6.36522	0.00172037	0.701613	0.867522	2	PbGEM-242674
PBANKA_1034300	PBANKA_103430	PF3D7_1408200	AP2-G2	transcription factor with AP2 domain(s)	Slow	0.687428	5.94499	0.00261894	0.585077	0.78978	1	PbGEM-334459
PBANKA_1034400	PBANKA_103440	PF3D7_1407800	PM4	plasmepsin IV	Slow	0.67437	10	3.17814e-05	0.663095	0.685645	58	PbGEM-039254
PBANKA_1034500	PBANKA_103450	PF3D7_1407700		conserved Plasmodium protein, unknown function	Dispensable	0.994735	6.22499	0.00197935	0.905755	1.08371	1	PbGEM-296942
PBANKA_1034600	PBANKA_103460	PF3D7_1407600		conserved Plasmodium protein, unknown function	Dispensable	1.05812	4.73186	0.00881005	0.870395	1.24584	2	PbGEM-334467
PBANKA_1034700	PBANKA_103470	PF3D7_1407500		multifunctional methyltransferase subunit TRM112, putative	Essential	0.0861063	6.07339	0.00230336	-0.00988038	0.182093	3	PbGEM-242813
PBANKA_1034800	PBANKA_103480	PF3D7_1407400		conserved Plasmodium protein, unknown function	Dispensable	0.996676	5.2011	0.00551052	0.84821	1.14514	1	PbGEM-334475
PBANKA_1034900	PBANKA_103490	PF3D7_1407300	PRP38B	pre-mRNA-splicing factor 38B, putative	Slow	0.276382	4.84195	0.00789162	0.0987127	0.454052	2	PbGEM-334483
PBANKA_1035100	PBANKA_103510	PF3D7_1407100	NOP1	rRNA 2'-O-methyltransferase fibrillarin, putative	Essential	0.352353	3.9618	0.0190289	0.0764628	0.628244	2	PbGEM-242902
PBANKA_1035200	PBANKA_103520	PF3D7_1407000	CCp3	LCCL domain-containing protein;scavenger receptor-like protein;LCCL/lectin adhesive-like protein 1	Dispensable	0.873296	5.15914	0.00574663	0.721683	1.02491	2	PbGEM-097658
PBANKA_1035300	PBANKA_103530	PF3D7_1406900		radical SAM protein, putative	Essential	0.132064	5.0122	0.00665622	-0.0311072	0.295235	2	PbGEM-242943
PBANKA_1035400	PBANKA_103540	PF3D7_1406800	GAPM3	glideosome associated protein with multiple membrane spans 3, putative	Essential	0.0794543	5.25438	0.00522458	-0.0651083	0.224017	3	PbGEM-039414,PbGEM-242962
PBANKA_1035500	PBANKA_103550	PF3D7_1406700	VPS29	vacuolar protein sorting-associated protein 29, putative	Essential	0.274463	4.62535	0.00980027	0.0764705	0.472456	2	PbGEM-297062
PBANKA_1035600	PBANKA_103560	PF3D7_1406600	ClpC	ATP-dependent Clp protease, putative	Essential	0.111266	4.38469	0.0124668	-0.112043	0.334576	2	PbGEM-039446
PBANKA_1035800	PBANKA_103580	PF3D7_1406400		pentatricopeptide repeat domain-containing protein, putative	Essential	0.15992	6.68021	0.00125552	0.0890537	0.230787	2	PbGEM-297102
PBANKA_1036200	PBANKA_103620	PF3D7_1406000	RBM8A	RNA-binding protein 8A, putative	Slow	0.192788	7.29667	0.000677789	0.14072	0.244857	2	PbGEM-264132
PBANKA_1036400	PBANKA_103640	PF3D7_1405800	BOP1	ribosome biogenesis protein BOP1, putative	Slow	0.317746	5.76215	0.00314436	0.205597	0.429895	3	PbGEM-243206
PBANKA_1036600	PBANKA_103660	PF3D7_1405600		ribonucleotide reductase small subunit, putative	Essential	0.150811	2.89878	0.0550905	-0.318616	0.620239	2	PbGEM-297222
PBANKA_1036800	PBANKA_103680	PF3D7_1405400		DNA mismatch repair protein, putative	Dispensable	0.995421	6.66066	0.0012803	0.923858	1.06698	1	PbGEM-243303
PBANKA_1037600	PBANKA_103760	PF3D7_1404500	RRP5	rRNA biogenesis protein RRP5, putative	Slow	0.614077	4.9364	0.00718037	0.444603	0.783552	2	PbGEM-243448
PBANKA_1037700	PBANKA_103770	PF3D7_1404400		mitochondrial ribosomal protein L16 precursor, putative	Essential	0.0381759	6.77405	0.00114306	-0.0294423	0.105794	1	PbGEM-535611
PBANKA_1037800	PBANKA_103780	PF3D7_1404300	SOAP	secreted ookinete adhesive protein	Dispensable	0.997139	10	1.87825e-05	0.988471	1.00581	54	PbGEM-097822
PBANKA_1038000	PBANKA_103800	PF3D7_1404100		cytochrome c, putative	Essential	0.0683133	6.63583	0.00131249	-0.00414316	0.14077	2	PbGEM-297398
PBANKA_1038100	PBANKA_103810	PF3D7_1404000		DNA-directed RNA polymerase II subunit RPB4, putative	Essential	0.325282	4.10512	0.0164881	0.0684704	0.582094	1	PbGEM-297422
PBANKA_1038200	PBANKA_103820	PF3D7_1403800	MISFIT	nuclear formin-like protein	Dispensable	0.978671	4.73466	0.00878545	0.791209	1.16613	1	PbGEM-342532
PBANKA_1038300	PBANKA_103830	PF3D7_1403700	TRAM	translocation associated membrane protein, putative	Dispensable	0.986167	6.52816	0.00146169	0.909703	1.06263	1	PbGEM-243678
PBANKA_1038500	PBANKA_103850	PF3D7_1403500		conserved Plasmodium protein, unknown function	Dispensable	1.08408	5.48972	0.00412901	0.955566	1.2126	2	PbGEM-297446
PBANKA_1038700	PBANKA_103870	PF3D7_1403300		conserved Plasmodium protein, unknown function	Dispensable	1.08304	5.29719	0.00500564	0.941536	1.22454	1	PbGEM-334571
PBANKA_1039100	PBANKA_103910	PF3D7_1402900		conserved Plasmodium protein, unknown function	Essential	0.109021	7.49787	0.000554265	0.0619356	0.156107	2	PbGEM-334587
PBANKA_1039300	PBANKA_103930	PF3D7_1402700	SR140	U2 snRNP-associated SURP motif-containing protein, putative	Slow	0.391993	6.30974	0.0018185	0.306705	0.477281	3	PbGEM-243939
PBANKA_1039400	PBANKA_103940	PF3D7_1402500		ubiquitin-40S ribosomal protein S27a, putative	Essential	0.0432176	7.50036	0.000552883	-0.00380939	0.0902445	2	PbGEM-297550
PBANKA_1039500	PBANKA_103950	PF3D7_1402400		U1 small nuclear ribonucleoprotein C, putative	Essential	0.0665678	4.96147	0.00700266	-0.100796	0.233932	2	PbGEM-297566
PBANKA_1039700	PBANKA_103970	PF3D7_1402200		conserved Plasmodium protein, unknown function	Essential	0.0841138	8.71846	0.000163538	0.0585374	0.10969	3	PbGEM-297582
PBANKA_1039800	PBANKA_103980	PF3D7_1402100		conserved Plasmodium protein, unknown function	Dispensable	0.953281	5.2589	0.00520103	0.809045	1.09752	2	PbGEM-334603
PBANKA_1040000	PBANKA_104000	PF3D7_1401900		conserved Plasmodium protein, unknown function	Dispensable	0.963077	4.68273	0.00925372	0.770685	1.15547	2	PbGEM-334611
PBANKA_1040100	PBANKA_104010	PF3D7_1401800	CK	choline kinase	Slow	0.163204	7.05372	0.000864184	0.10441	0.221998	2	PbGEM-342540
PBANKA_1040200	PBANKA_104020			BIR protein;PIR protein	Dispensable	0.883899	4.76084	0.0085584	0.698876	1.06892	2	PbGEM-297662
PBANKA_1040300	PBANKA_104030			fam-b protein	Slow	0.678984	4.64349	0.00962407	0.48278	0.875189	1	PbGEM-297678
PBANKA_1100700	PBANKA_110070			fam-a protein	Essential	0.388906	3.31782	0.0362319	0.0082126	0.769599	1	PbGEM-535635	Vector has relatively short homology arms - there is a possibility of the Essential call being a technical failure
PBANKA_1100900	PBANKA_110090			fam-a protein	Dispensable	0.946167	4.72033	0.0089122	0.757358	1.13498	1	PbGEM-297805
PBANKA_1101000	PBANKA_110100			fam-a protein	Dispensable	1.10302	5.30709	0.00495632	0.962219	1.24382	2	PbGEM-297821
PBANKA_1101300	PBANKA_110130			conserved rodent malaria protein, unknown function	Slow	0.499602	4.69491	0.00914169	0.308377	0.690826	2	PbGEM-456598
PBANKA_1101400	PBANKA_110140		RAP2/3	rhoptry-associated protein 2/3	Slow	0.727404	6.25275	0.00192515	0.639651	0.815157	3	PbGEM-334659
PBANKA_1101500	PBANKA_110150	PF3D7_0501700		anaphase-promoting complex subunit, putative	Dispensable	0.998859	5.07669	0.00624053	0.840865	1.15685	1	PbGEM-334667
PBANKA_1101700	PBANKA_110170	PF3D7_0501900		conserved protein, unknown function	Slow	0.791217	4.73536	0.00877927	0.603821	0.978612	2	PbGEM-297933
PBANKA_1102000	PBANKA_110200	PF3D7_0502200		conserved Plasmodium protein, unknown function	Essential	0.0657307	7.70134	0.000452219	0.0231998	0.108262	2	PbGEM-297989
PBANKA_1102200	PBANKA_110220	PF3D7_0502400	MSP8	merozoite surface protein 8	Dispensable	0.858831	4.84136	0.0078963	0.681109	1.03655	1	PbGEM-298005
PBANKA_1102300	PBANKA_110230	PF3D7_0502600		conserved Plasmodium protein, unknown function	Dispensable	0.906756	5.37497	0.00463104	0.770653	1.04286	2	PbGEM-334675
PBANKA_1102800	PBANKA_110280	PF3D7_0503100	IspE	4-diphosphocytidyl-2-C-methyl-D-erythritol kinase, putative	Essential	0.12702	5.0886	0.00616666	-0.030036	0.284076	2	PbGEM-298117
PBANKA_1102900	PBANKA_110290	PF3D7_0503200		conserved Plasmodium protein, unknown function	Essential	0.226522	4.84753	0.00784771	0.0493472	0.403697	2	PbGEM-298133
PBANKA_1103000	PBANKA_110300	PF3D7_0503300	SRSF12	serine/arginine-rich splicing factor 12, putative	Essential	0.143103	4.39981	0.0122797	-0.078525	0.36473	2	PbGEM-244820
PBANKA_1103100	PBANKA_110310	PF3D7_0503400	ADF1	actin-depolymerizing factor 1	Essential	0.0910486	5.89886	0.00274257	-0.0136906	0.195788	2	PbGEM-298157
PBANKA_1103200	PBANKA_110320	PF3D7_0503500		protein kinase, putative	Dispensable	1.01001	6.44796	0.00158374	0.930414	1.0896	1	PbGEM-264084
PBANKA_1103300	PBANKA_110330	PF3D7_0503600	MyoB	myosin B	Dispensable	0.993138	6.42888	0.00161425	0.912782	1.07349	2	PbGEM-298173
PBANKA_1103400	PBANKA_110340	PF3D7_0503800	RPL31	60S ribosomal protein L31, putative	Essential	0.100184	6.38948	0.00167913	0.0182301	0.182139	2	PbGEM-334707
PBANKA_1103500	PBANKA_110350	PF3D7_0503900		conserved Plasmodium protein, unknown function	Essential	0.0854545	8.0299	0.00032558	0.0493668	0.121542	2	PbGEM-334715
PBANKA_1103600	PBANKA_110360	PF3D7_0504000	ATPase3	cation transporting P-ATPase, putative	Essential	0.00977472	7.61113	0.000494912	-0.0347185	0.054268	2	PbGEM-342548
PBANKA_1103800	PBANKA_110380	PF3D7_0504200	DDX27	ATP-dependent RNA helicase DDX27, putative	Essential	0.131008	6.58641	0.00137898	0.0567391	0.205278	2	PbGEM-245058
PBANKA_1103900	PBANKA_110390	PF3D7_0504300		conserved Plasmodium protein, unknown function	Dispensable	1.02845	6.38829	0.00168113	0.946447	1.11045	1	PbGEM-298253
PBANKA_1104000	PBANKA_110400	PF3D7_0504400		ATP-dependent helicase, putative	Essential	0.0897049	4.08918	0.0167529	-0.169161	0.348571	2	PbGEM-245127
PBANKA_1104100	PBANKA_110410	PF3D7_0504500		conserved Plasmodium protein, unknown function	Dispensable	0.942882	6.5504	0.00142954	0.867264	1.0185	1	PbGEM-334747
PBANKA_1104200	PBANKA_110420	PF3D7_0504600	BCKDHB	2-oxoisovalerate dehydrogenase subunit beta, mitochondrial, putative	Slow	0.606497	10	1.99064e-05	0.597573	0.61542	58	PbGEM-122074
PBANKA_1104300	PBANKA_110430		CEP120	centrosomal protein CEP120, putative	Dispensable	1.05615	5.28907	0.00504643	0.914069	1.19822	2	PbGEM-334763
PBANKA_1104700	PBANKA_110470	PF3D7_0505100	TRS85	trafficking protein particle complex subunit 8, putative	Essential	0.0290246	8.29494	0.000249778	-0.00258414	0.0606333	2	PbGEM-334779
PBANKA_1104800	PBANKA_110480	PF3D7_0505200	ALP2b	actin-like protein, putative	Dispensable	0.990764	6.26586	0.00190008	0.903584	1.07794	1	PbGEM-245297
PBANKA_1104900	PBANKA_110490	PF3D7_0505300		UDP-N-acetyl glucosamine:UMP antiporter, putative	Dispensable	0.964572	6.29381	0.00184771	0.878602	1.05054	1	PbGEM-342556
PBANKA_1105000	PBANKA_110500	PF3D7_0505400		conserved Plasmodium protein, unknown function	Essential	0.110894	5.74769	0.00319014	-0.00206869	0.223857	2	PbGEM-298381
PBANKA_1105100	PBANKA_110510	PF3D7_0505500	MSH6	DNA mismatch repair protein MSH6, putative	Essential	0.1125	5.11711	0.00599329	-0.0423327	0.267333	2	PbGEM-098382	Vector has relatively short homology arms - there is a possibility of the Essential call being a technical failure
PBANKA_1105200	PBANKA_110520	PF3D7_0505600		conserved Plasmodium protein, unknown function	Essential	0.0304372	7.6389	0.000481359	-0.0134426	0.0743169	2	PbGEM-298429
PBANKA_1105400	PBANKA_110540	PF3D7_0505800	SUMO	small ubiquitin-related modifier, putative	Essential	0.231725	4.45693	0.0115979	0.0163381	0.447112	2	PbGEM-245477
PBANKA_1106300	PBANKA_110630	PF3D7_0506700		GTPase-activating protein, putative	Slow	0.585085	6.35689	0.00173476	0.501784	0.668386	2	PbGEM-334819
PBANKA_1106400	PBANKA_110640	PF3D7_0506800	TCF25	transcription factor 25, putative	Dispensable	0.909143	5.11471	0.00600772	0.754124	1.06416	1	PbGEM-334827
PBANKA_1106500	PBANKA_110650	PF3D7_0506900	ROM4	rhomboid protease ROM4	Slow	0.740391	6.30329	0.00183027	0.654827	0.825954	3	PbGEM-098459
PBANKA_1106900	PBANKA_110690	PF3D7_0507300		conserved Plasmodium protein, unknown function	Dispensable	1.00833	5.49066	0.00412514	0.879879	1.13679	2	PbGEM-098495
PBANKA_1107000	PBANKA_110700	PF3D7_0507400		conserved Plasmodium protein, unknown function	Dispensable	0.937822	5.21437	0.00543785	0.790338	1.08531	1	PbGEM-298629
PBANKA_1107100	PBANKA_110710	PF3D7_0507500	SUB1	subtilisin-like protease 1	Essential	0.0724644	5.19403	0.00554957	-0.0765265	0.221455	2	PbGEM-122082
PBANKA_1107200	PBANKA_110720	PF3D7_0507600	CAF40	cell differentiation protein, putative	Essential	0.0570983	6.47187	0.00154634	-0.0215486	0.135745	2	PbGEM-334875
PBANKA_1107300	PBANKA_110730	PF3D7_0507700	NPL4	nuclear protein localization protein 4, putative	Essential	0.376322	3.69032	0.0249641	0.0603211	0.692322	2	PbGEM-246119
PBANKA_1107400	PBANKA_110740	PF3D7_0507800		conserved Plasmodium protein, unknown function	Essential	0.0402286	7.66167	0.000470519	-0.00315425	0.0836115	2	PbGEM-298685
PBANKA_1107600	PBANKA_110760	PF3D7_0508000	P38	6-cysteine protein	Dispensable	0.981012	7.02049	0.00089339	0.921233	1.04079	2	PbGEM-265060
PBANKA_1107700	PBANKA_110770	PF3D7_0508100		SET domain protein, putative	Essential	0.00328713	8.04412	0.000320983	-0.0325448	0.0391191	2	PbGEM-342564
PBANKA_1107800	PBANKA_110780	PF3D7_0508200		longevity-assurance (LAG1) protein, putative	Dispensable	1.0734	5.36198	0.00469159	0.936411	1.21039	2	PbGEM-298717
PBANKA_1108000	PBANKA_110800	PF3D7_0508400		transcription factor IIb, putative	Dispensable	0.976562	5.59153	0.00372931	0.854425	1.0987	1	PbGEM-342572
PBANKA_1108100	PBANKA_110810	PF3D7_0508500		guanidine nucleotide exchange factor, putative	Essential	0.104934	5.51134	0.00404067	-0.0221983	0.232067	2	PbGEM-342580
PBANKA_1108200	PBANKA_110820	PF3D7_0508600		conserved Plasmodium protein, unknown function	Dispensable	0.980178	4.98346	0.0068503	0.814645	1.14571	1	PbGEM-334907
PBANKA_1108300	PBANKA_110830	PF3D7_0508700	PRP5	pre-mRNA-processing ATP-dependent RNA helicase PRP5, putative	Essential	0.386507	3.28515	0.0374348	-0.00045454	0.773468	3	PbGEM-246413
PBANKA_1108400	PBANKA_110840	PF3D7_0508800	SSB	single-stranded DNA-binding protein, putative	Slow	0.192833	8.82459	0.000147071	0.168578	0.217088	3	PbGEM-246443
PBANKA_1108600	PBANKA_110860	PF3D7_0509000		SNAP protein, putative	Essential	0.325472	2.37335	0.093168	-0.284997	0.93594	2	PbGEM-246508
PBANKA_1108800	PBANKA_110880	PF3D7_0509200	LRR2	leucine-rich repeat protein	Dispensable	1.08604	4.83975	0.00790902	0.908174	1.2639	1	PbGEM-298837
PBANKA_1108900	PBANKA_110890	PF3D7_0509300		conserved Plasmodium protein, unknown function	Dispensable	1.01497	5.33283	0.00483037	0.875965	1.15397	1	PbGEM-298853
PBANKA_1109000	PBANKA_110900	PF3D7_0509400		RNA polymerase I, putative	Essential	0.0471764	6.49009	0.00151842	-0.0307574	0.12511	3	PbGEM-246641
PBANKA_1109100	PBANKA_110910	PF3D7_0509500		conserved Plasmodium protein, unknown function	Slow	0.235422	5.53492	0.00394651	0.109779	0.361064	2	PbGEM-298869
PBANKA_1109200	PBANKA_110920	PF3D7_0509600		asparagine--tRNA ligase, putative	Essential	0.230537	2.73694	0.0647683	-0.278455	0.73953	2	PbGEM-098688
PBANKA_1109300	PBANKA_110930	PF3D7_0509700		conserved Plasmodium protein, unknown function	Dispensable	1.02986	5.261	0.00519013	0.885778	1.17395	2	PbGEM-098697
PBANKA_1109400	PBANKA_110940	PF3D7_0509800	PI4K	phosphatidylinositol 4-kinase, putative	Essential	0.0592775	5.23794	0.0053112	-0.0864785	0.205033	2	PbGEM-098706,PbGEM-298901
PBANKA_1109500	PBANKA_110950	PF3D7_0509900		conserved Plasmodium protein, unknown function	Essential	0.206677	5.26627	0.00516283	0.062971	0.350382	2	PbGEM-298917
PBANKA_1109600	PBANKA_110960	PF3D7_0510000		conserved Plasmodium protein, unknown function	Dispensable	0.981098	5.06855	0.00629154	0.822459	1.13974	2	PbGEM-334955
PBANKA_1109700	PBANKA_110970	PF3D7_0510100		conserved Plasmodium protein, unknown function	Essential	0.0243613	7.88085	0.000377912	-0.0145186	0.0632413	2	PbGEM-334963	Vector has relatively short homology arms - there is a possibility of the Essential call being a technical failure
PBANKA_1109800	PBANKA_110980	PF3D7_0510200	CYP87	peptidyl-prolyl cis-trans isomerase, putative	Slow	0.520449	4.91434	0.00734059	0.349095	0.691804	2	PbGEM-298981
PBANKA_1109900	PBANKA_110990	PF3D7_0510300	SIP	stripes inner membrane complex protein, putative	Dispensable	1.05064	5.08877	0.0061656	0.8936	1.20769	1	PbGEM-298997
PBANKA_1110500	PBANKA_111050	PF3D7_0511000	TCTP	histamine-releasing factor;translationally-controlled tumor protein homolog	Slow	0.810888	6.17608	0.00207856	0.719706	0.902071	2	PbGEM-299083
PBANKA_1110600	PBANKA_111060	PF3D7_0511100		conserved Plasmodium protein, unknown function	Dispensable	0.905764	6.21911	0.00199102	0.816523	0.995006	2	PbGEM-041538
PBANKA_1110800	PBANKA_111080	PF3D7_0511300		conserved Plasmodium protein, unknown function	Dispensable	0.859505	4.89106	0.00751345	0.686145	1.03287	1	PbGEM-041570
PBANKA_1110900	PBANKA_111090	PF3D7_0511400		conserved Plasmodium protein, unknown function	Dispensable	1.04746	4.85284	0.00780616	0.870756	1.22417	1	PbGEM-334995
PBANKA_1111000	PBANKA_111100	PF3D7_0511500		RNA pseudouridylate synthase, putative	Dispensable	0.906908	5.04656	0.00643141	0.746516	1.0673	2	PbGEM-098813
PBANKA_1111800	PBANKA_111180	PF3D7_0512200	GS	glutathione synthetase	Dispensable	0.830014	4.99855	0.0067477	0.665725	0.994303	1	PbGEM-041695
PBANKA_1111900	PBANKA_111190	PF3D7_0512300	MAT1	CDK-activating kinase assembly factor, putative	Essential	0.209991	4.78808	0.0083284	0.0274705	0.392511	2	PbGEM-243555
PBANKA_1112000	PBANKA_111200	PF3D7_0512400		conserved Plasmodium protein, unknown function	Dispensable	1.03935	5.83505	0.00292328	0.931213	1.14748	2	PbGEM-041727
PBANKA_1112100	PBANKA_111210			conserved Plasmodium protein, unknown function	Dispensable	0.878473	5.14391	0.00583485	0.725701	1.03125	2	PbGEM-299227
PBANKA_1112500	PBANKA_111250	PF3D7_0512800		conserved Plasmodium protein, unknown function	Essential	0.0297862	8.12551	0.000295895	-0.00461698	0.0641894	2	PbGEM-299283
PBANKA_1112700	PBANKA_111270	PF3D7_0513000		conserved Plasmodium protein, unknown function	Dispensable	0.945254	5.22765	0.00536613	0.798746	1.09176	2	PbGEM-299315
PBANKA_1112900	PBANKA_111290	PF3D7_0513200		conserved Plasmodium protein, unknown function	Essential	0.0187574	7.33617	0.000651542	-0.0322933	0.0698081	2	PbGEM-299347
PBANKA_1113000	PBANKA_111300	PF3D7_0513300	PNP	purine nucleoside phosphorylase, putative	Essential	0.1	1	0.212422	-0.159557	1.68401	2	PbGEM-041880	Essential phenotype assigned based on very low number of parasites in the population on day 6
PBANKA_1113100	PBANKA_111310	PF3D7_0513400		GTP-binding protein, putative	Essential	0.103306	6.71706	0.00121009	0.0337328	0.172878	2	PbGEM-335051
PBANKA_1113200	PBANKA_111320	PF3D7_0513500	PAM16	mitochondrial import inner membrane translocase subunit TIM16, putative	Essential	0.29942	3.8347	0.0216078	0.00542869	0.593412	2	PbGEM-265068
PBANKA_1113300	PBANKA_111330	PF3D7_0513600		deoxyribodipyrimidine photo-lyase, putative	Slow	0.814553	5.06333	0.00632444	0.6555	0.973605	1	PbGEM-041928
PBANKA_1113400	PBANKA_111340	PF3D7_0513700	PSOP12	secreted ookinete protein, putative;6-cysteine protein	Dispensable	1.02078	5.56603	0.00382562	0.897081	1.14449	2	PbGEM-041944
PBANKA_1113500	PBANKA_111350	PF3D7_0513800	RAB1a	ras-related protein Rab-1A, putative	Essential	0.1	1	0.566184	-1.07459	1.93522	2	PbGEM-299411	Essential phenotype assigned based on very low number of parasites in the population on day 6
PBANKA_1113700	PBANKA_111370	PF3D7_0514000		tubulin--tyrosine ligase, putative	Dispensable	0.9653	5.65961	0.00348388	0.847252	1.08335	1	PbGEM-041992
PBANKA_1113800	PBANKA_111380	PF3D7_0514100	UvrD	ATP-dependent DNA helicase UvrD, putative	Dispensable	0.958306	5.80205	0.00302137	0.848372	1.06824	1	PbGEM-042008
PBANKA_1113900	PBANKA_111390	PF3D7_0514200		conserved Plasmodium protein, unknown function	Essential	0.0936695	6.24244	0.0019451	0.00546296	0.181876	2	PbGEM-335067
PBANKA_1114200	PBANKA_111420	PF3D7_0514600		ribose 5-phosphate epimerase, putative	Essential	0.148721	3.75976	0.0232894	-0.156496	0.453939	1	PbGEM-538731
PBANKA_1114300	PBANKA_111430	PF3D7_0514700		conserved Plasmodium protein, unknown function	Dispensable	0.846877	4.34575	0.0129618	0.619177	1.07458	2	PbGEM-042088
PBANKA_1114400	PBANKA_111440	PF3D7_0514800		kinase, putative	Dispensable	0.83277	4.46709	0.0114807	0.618474	1.04707	2	PbGEM-244357
PBANKA_1114500	PBANKA_111450	PF3D7_0514900		conserved Plasmodium protein, unknown function	Essential	0.0498001	6.29067	0.00185352	-0.0363049	0.135905	2	PbGEM-299483
PBANKA_1114600	PBANKA_111460	PF3D7_0515000	CWC2	pre-mRNA-splicing factor CWC2, putative	Essential	0.135984	6.23157	0.00196635	0.0472972	0.224672	2	PbGEM-335083
PBANKA_1114700	PBANKA_111470	PF3D7_0515100	ROM9	rhomboid protease ROM9	Dispensable	0.97117	5.91229	0.00270597	0.867132	1.07521	1	PbGEM-244426
PBANKA_1114900	PBANKA_111490	PF3D7_0515300	PI3K	phosphatidylinositol 3-kinase, putative	Essential	0.0765978	5.77924	0.00309107	-0.0345969	0.187793	2	PbGEM-098975,PbGEM-244473
PBANKA_1115000	PBANKA_111500	PF3D7_0515400		conserved Plasmodium protein, unknown function	Dispensable	0.92597	4.81415	0.00811413	0.745813	1.10613	2	PbGEM-299539
PBANKA_1115100	PBANKA_111510	PF3D7_0515500		amino acid transporter, putative	Dispensable	0.968952	5.79429	0.00304489	0.858591	1.07931	2	PbGEM-121266
PBANKA_1115200	PBANKA_111520	PF3D7_0515600		conserved Plasmodium protein, unknown function	Dispensable	0.970177	4.22727	0.0145921	0.728581	1.21177	2	PbGEM-335099
PBANKA_1115300	PBANKA_111530	PF3D7_0515700	GAP40	glideosome-associated protein 40, putative	Essential	0.15654	5.44974	0.0042974	0.0254307	0.287649	4	PbGEM-042241,PbGEM-121282,PbGEM-335107
PBANKA_1115500	PBANKA_111550	PF3D7_0515900	NIF2	NLI interacting factor-like phosphatase	Slow	0.224382	6.19666	0.00203622	0.134133	0.31463	2	PbGEM-335115
PBANKA_1115700	PBANKA_111570	PF3D7_0616200	NDC80	kinetochore protein NDC80, putative	Essential	0.089879	6.65504	0.00128752	0.018115	0.161643	2	PbGEM-335131
PBANKA_1115900	PBANKA_111590	PF3D7_0616400		conserved Plasmodium protein, unknown function	Essential	0.0998259	6.42174	0.00162582	0.0191831	0.180469	2	PbGEM-335139
PBANKA_1116000	PBANKA_111600	PF3D7_0616500	TLP	TRAP-like protein	Dispensable	0.95001	4.63768	0.00968009	0.753235	1.14679	1	PbGEM-042332
PBANKA_1116100	PBANKA_111610	PF3D7_0616600		conserved Plasmodium protein, unknown function	Dispensable	0.941171	5.94509	0.00261866	0.838825	1.04352	1	PbGEM-299651
PBANKA_1116200	PBANKA_111620	PF3D7_0616700		ras GTPAse, putative	Dispensable	1.01274	7.09888	0.000826031	0.955258	1.07022	1	PbGEM-244771
PBANKA_1116300	PBANKA_111630	PF3D7_0616800	MQO	malate:quinone oxidoreductase, putative	Slow	0.895859	6.36828	0.00171511	0.813031	0.978687	1	PbGEM-342604
PBANKA_1116400	PBANKA_111640	PF3D7_0616900		conserved Plasmodium protein, unknown function	Essential	0.0884286	4.50424	0.011062	-0.121923	0.298781	2	PbGEM-299675
PBANKA_1116800	PBANKA_111680	PF3D7_0617200		conserved Plasmodium protein, unknown function	Essential	0.140201	3.94959	0.0192627	-0.137379	0.417782	2	PbGEM-299731
PBANKA_1116900	PBANKA_111690	PF3D7_0617300		conserved Plasmodium protein, unknown function	Dispensable	1.01618	4.82941	0.00799121	0.837394	1.19497	1	PbGEM-335155
PBANKA_1117000	PBANKA_111700	PF3D7_0617800	H2A	histone H2A, putative	Slow	0.36046	4.13906	0.0159378	0.10797	0.61295	2	PbGEM-299771
PBANKA_1117100	PBANKA_111710	PF3D7_0617900	H3.3	histone H3 variant, putative	Slow	0.339922	7.06316	0.00085607	0.281404	0.398439	3	PbGEM-244963
PBANKA_1117300	PBANKA_111730	PF3D7_0618100		conserved Plasmodium protein, unknown function	Essential	0.105361	7.08255	0.000839629	0.0474078	0.163313	2	PbGEM-299811
PBANKA_1117600	PBANKA_111760	PF3D7_0618400		conserved Plasmodium protein, unknown function	Dispensable	0.958005	4.61118	0.00994008	0.758605	1.15741	1	PbGEM-299859
PBANKA_1117700	PBANKA_111770	PF3D7_0618500	MDH	malate dehydrogenase, putative	Slow	0.860341	5.49384	0.00411202	0.732091	0.988591	1	PbGEM-342620
PBANKA_1118100	PBANKA_111810		GPI1	phosphatidylinositol N-acetylglucosaminyltransferase subunit GPI1, putative	Essential	0.1	1	0.385026	-0.837909	1.64411	3	PbGEM-042605	Essential phenotype assigned based on very low number of parasites in the population on day 6
PBANKA_1118200	PBANKA_111820	PF3D7_0619000.1		conserved Plasmodium protein, unknown function	Essential	0.106743	5.02906	0.00654496	-0.0550586	0.268545	2	PbGEM-335187
PBANKA_1118500	PBANKA_111850	PF3D7_0619300		conserved Plasmodium protein, unknown function	Slow	0.770971	5.22661	0.0053717	0.624387	0.917554	2	PbGEM-335203
PBANKA_1118600	PBANKA_111860	PF3D7_0619400		cell division cycle protein 48 homologue, putative	Essential	0.18602	5.11955	0.00597871	0.0313756	0.340664	2	PbGEM-342628
PBANKA_1118700	PBANKA_111870	PF3D7_0619500	ACS12	acyl-CoA synthetase, putative	Dispensable	0.971654	5.84867	0.00288372	0.864253	1.07905	1	PbGEM-245479
PBANKA_1119000	PBANKA_111900	PF3D7_0619800		conserved Plasmodium protein, unknown function	Essential	0.0863968	6.09754	0.00224838	-0.00843745	0.181231	2	PbGEM-335219
PBANKA_1119100	PBANKA_111910	PF3D7_0619900	SF3A2	splicing factor 3A subunit 2, putative	Essential	0.1	1	0.446975	-1.07539	1.59886	3	PbGEM-245649	Essential phenotype assigned based on very low number of parasites in the population on day 6
PBANKA_1119200	PBANKA_111920	PF3D7_0620000		conserved Plasmodium protein, unknown function	Dispensable	0.95551	5.19867	0.00552393	0.806864	1.10416	1	PbGEM-042760
PBANKA_1119700	PBANKA_111970	PF3D7_0620500		cleavage stimulation factor subunit 1, putative	Slow	0.854726	7.34812	0.000643802	0.803979	0.905472	1	PbGEM-300147
PBANKA_1120100	PBANKA_112010	PF3D7_0621100		conserved Plasmodium protein, unknown function	Dispensable	0.899976	5.92217	0.00267938	0.796451	1.0035	2	PbGEM-335251
PBANKA_1120200	PBANKA_112020	PF3D7_0621200	PDX1	pyridoxine biosynthesis protein PDX1, putative	Dispensable	0.905464	4.98038	0.00687143	0.739675	1.07125	1	PbGEM-042878
PBANKA_1120400	PBANKA_112040	PF3D7_0621400	ALV7	Pfs77 homologue, putative;inner membrane complex protein 1j, putative	Dispensable	0.975813	4.90456	0.00741268	0.803619	1.14801	2	PbGEM-099323
PBANKA_1120500	PBANKA_112050	PF3D7_0621500	RPP1	ribonuclease P/MRP protein subunit RPP1, putative	Slow	0.258363	5.45602	0.00427051	0.127664	0.389061	2	PbGEM-335267
PBANKA_1120800	PBANKA_112080	PF3D7_0621900	SRP68	signal recognition particle subunit SRP68, putative	Essential	0.165772	3.45182	0.0316879	-0.19025	0.521794	2	PbGEM-300323
PBANKA_1121000	PBANKA_112100	PF3D7_0622100		conserved Plasmodium protein, unknown function	Dispensable	0.944138	4.82515	0.00802537	0.764969	1.12331	2	PbGEM-099377
PBANKA_1121100	PBANKA_112110	PF3D7_0622200		radical SAM protein, putative	Dispensable	0.958938	5.21583	0.00542993	0.811562	1.10631	3	PbGEM-246288
PBANKA_1121200	PBANKA_112120	PF3D7_0622300		vacuolar transporter chaperone, putative	Dispensable	1.0075	5.40886	0.00447672	0.873682	1.14132	1	PbGEM-300363
PBANKA_1121400	PBANKA_112140	PF3D7_0622500		RNA methyltransferase, putative	Dispensable	0.901568	5.57116	0.00380605	0.778182	1.02495	1	PbGEM-300411
PBANKA_1121500	PBANKA_112150	PF3D7_0622600		conserved Plasmodium protein, unknown function	Essential	0.191703	4.19659	0.0150469	-0.0536278	0.437035	2	PbGEM-300427
PBANKA_1121700	PBANKA_112170	PF3D7_0622800		leucine--tRNA ligase, putative	Essential	0.1	1	0.538963	-1.17143	1.76514	2	PbGEM-300475	Essential phenotype assigned based on very low number of parasites in the population on day 6
PBANKA_1121800	PBANKA_112180	PF3D7_0622900	ApiAP2	transcription factor with AP2 domain(s), putative	Essential	0.422966	2.64158	0.071249	-0.110884	0.956816	2	PbGEM-226501
PBANKA_1121900	PBANKA_112190	PF3D7_0623000	CS	chorismate synthase, putative	Dispensable	0.847599	3.15087	0.0428147	0.433764	1.26143	2	PbGEM-043101
PBANKA_1122100	PBANKA_112210	PF3D7_0623200		ferredoxin--NADP reductase, putative	Essential	0.248282	4.05912	0.0172642	-0.0145051	0.511068	2	PbGEM-246569
PBANKA_1122200	PBANKA_112220	PF3D7_0623300		EGF-like membrane protein, putative	Slow	0.420388	5.25743	0.00520866	0.276046	0.56473	2	PbGEM-300531
PBANKA_1122300	PBANKA_112230	PF3D7_0623400		RNA-binding protein, putative	Dispensable	1.04717	5.30983	0.00494276	0.90656	1.18778	1	PbGEM-300555
PBANKA_1122400	PBANKA_112240	PF3D7_0623500	SOD2	superoxide dismutase [Fe], putative	Dispensable	1.00116	5.31587	0.00491298	0.860976	1.14135	1	PbGEM-043181
PBANKA_1122500	PBANKA_112250	PF3D7_0623600		conserved Plasmodium protein, unknown function	Essential	0.1	1	0.141915	-0.2681	1.23876	2	PbGEM-246676	Essential phenotype assigned based on very low number of parasites in the population on day 6
PBANKA_1122600	PBANKA_112260	PF3D7_0623700	SUV3	ATP-dependent RNA helicase SUV3, putative	Essential	0.119944	6.10809	0.00222479	0.0256083	0.214279	3	PbGEM-246711
PBANKA_1122700	PBANKA_112270	PF3D7_0623800	TKL4	tyrosine kinase-like protein, putative	Slow	0.224992	6.54786	0.00143318	0.149277	0.300707	6	PbGEM-246785,PbGEM-111714
PBANKA_1122800	PBANKA_112280	PF3D7_0623900		ribonuclease H2 subunit A, putative	Slow	0.39201	5.88215	0.00278878	0.286393	0.497628	2	PbGEM-043245
PBANKA_1122900	PBANKA_112290	PF3D7_0624000	HK	hexokinase, putative	Essential	0.0810778	4.6093	0.00995879	-0.11851	0.280665	2	PbGEM-099513
PBANKA_1123100	PBANKA_112310	PF3D7_0624200		conserved Plasmodium protein, unknown function	Dispensable	1.00166	4.56168	0.0104445	0.797262	1.20605	1	PbGEM-535795
PBANKA_1123300	PBANKA_112330	PF3D7_0624400		conserved Plasmodium protein, unknown function	Insufficient data	0.51496	2.33044	0.0972527	-0.108747	1.13867	2	PbGEM-300611
PBANKA_1123500	PBANKA_112350	PF3D7_0624600	ISWI	SNF2 helicase, putative	Essential	0.105184	5.71073	0.00331026	-0.00988613	0.220253	2	PbGEM-265220	Vector has relatively short homology arms - there is a possibility of the Essential call being a technical failure
PBANKA_1123600	PBANKA_112360	PF3D7_0624700		N-acetylglucosaminylphosphatidylinositol deacetylase, putative	Essential	0.194498	4.34003	0.0130362	-0.0338545	0.42285	2	PbGEM-043373
PBANKA_1123800	PBANKA_112380	PF3D7_0624900		conserved Plasmodium protein, unknown function	Insufficient data	0.553759	1.30798	0.270366	-0.486176	1.59369	2	PbGEM-300667
PBANKA_1123900	PBANKA_112390	PF3D7_0625000.1	SMS1	sphingomyelin synthase 1, putative	Dispensable	1.00585	6.89503	0.00101281	0.9422	1.0695	2	PbGEM-247136
PBANKA_1124100	PBANKA_112410	PF3D7_0625200		conserved Plasmodium protein, unknown function	Essential	0.126467	5.97745	0.00253529	0.0257632	0.22717	3	PbGEM-300723
PBANKA_1124200	PBANKA_112420	PF3D7_0625300		DNA polymerase 1, putative	Essential	0.0967826	6.35871	0.0017316	0.0135577	0.180007	2	PbGEM-043455
PBANKA_1124500	PBANKA_112450	PF3D7_0625600		poly(A) polymerase PAP, putative	Essential	0.0298824	4.13262	0.0160409	-0.223423	0.283187	2	PbGEM-099615
PBANKA_1124600	PBANKA_112460	PF3D7_0625700		conserved Plasmodium protein, unknown function	Slow	0.83692	5.60662	0.00367345	0.715703	0.958138	1	PbGEM-300779
PBANKA_1124700	PBANKA_112470	PF3D7_0625900		conserved Plasmodium protein, unknown function	Dispensable	1.01195	4.98539	0.00683709	0.846576	1.17732	1	PbGEM-099647
PBANKA_1124900	PBANKA_112490	PF3D7_0626100		oxidoreductase, putative	Slow	0.456342	6.4222	0.00162507	0.375718	0.536967	2	PbGEM-043567
PBANKA_1125100	PBANKA_112510	PF3D7_0626300	FabB/FabF	3-oxoacyl-acyl-carrier protein synthase, putative	Dispensable	1.0756	3.88437	0.0205607	0.788821	1.36238	2	PbGEM-043599
PBANKA_1125200	PBANKA_112520	PF3D7_0626400		Sec14 protein, putative	Essential	0.0562909	6.16636	0.00209887	-0.035336	0.147918	2	PbGEM-300859
PBANKA_1125300	PBANKA_112530	PF3D7_0626500		conserved Plasmodium protein, unknown function	Dispensable	0.978207	5.41271	0.00445955	0.844647	1.11177	2	PbGEM-043631
PBANKA_1125600	PBANKA_112560	PF3D7_0626800		pyruvate kinase, putative	Essential	0.1	1	Inf	NA	NA	2	PbGEM-043672	Essential phenotype assigned based on very low number of parasites in the population on day 6
PBANKA_1126100	PBANKA_112610	PF3D7_0627400	TIM22	mitochondrial import inner membrane translocase subunit TIM22, putative	Essential	0.108649	7.2926	0.000680553	0.056474	0.160824	3	PbGEM-247646
PBANKA_1126200	PBANKA_112620	PF3D7_0627500	DJ1	protein DJ-1, putative	Dispensable	0.928138	6.318	0.00180355	0.843202	1.01307	1	PbGEM-043765
PBANKA_1126400	PBANKA_112640	PF3D7_0627700		transportin, putative	Essential	0.19421	4.82199	0.00805074	0.0147586	0.373662	3	PbGEM-247776	Vector has relatively short homology arms - there is a possibility of the Essential call being a technical failure
PBANKA_1126500	PBANKA_112650	PF3D7_0627800	ACS	acetyl-CoA synthetase, putative	Essential	0.104281	5.21764	0.00542009	-0.0429611	0.251524	2	PbGEM-300979
PBANKA_1126700	PBANKA_112670	PF3D7_0628000		6-pyruvoyltetrahydropterin synthase, putative	Dispensable	0.92413	5.00197	0.00672471	0.760121	1.08814	2	PbGEM-342636
PBANKA_1126800	PBANKA_112680	PF3D7_0628100		HECT-domain (ubiquitin-transferase), putative	Slow	0.385378	3.97848	0.018714	0.111779	0.658977	2	PbGEM-335467
PBANKA_1126900	PBANKA_112690	PF3D7_0628200	PK4	eukaryotic translation initiation factor 2-alpha kinase	Slow	0.815463	5.39371	0.00454506	0.680629	0.950297	5	PbGEM-099789
PBANKA_1127000	PBANKA_112700	PF3D7_0628300	CEPT	choline/ethanolaminephosphotransferase	Essential	0.353691	3.92866	0.0196699	0.0731917	0.63419	2	PbGEM-248013
PBANKA_1127100	PBANKA_112710	PF3D7_0628400		conserved Plasmodium protein, unknown function	Dispensable	1.03416	7.41478	0.000602284	0.98508	1.08325	2	PbGEM-043881
PBANKA_1127300	PBANKA_112730	PF3D7_0628600		conserved Plasmodium protein, unknown function	Slow	0.338855	5.76892	0.00312314	0.227085	0.450625	2	PbGEM-335483
PBANKA_1127500	PBANKA_112750	PF3D7_0628800	GATB	glutamyl-tRNA(Gln) amidotransferase subunit B, putative	Essential	0.0524313	6.97209	0.000937692	-0.00881219	0.113675	1	PbGEM-538739	Vector has relatively short homology arms - there is a possibility of the Essential call being a technical failure
PBANKA_1127800	PBANKA_112780	PF3D7_0629200		DnaJ protein, putative	Slow	0.898157	6.23333	0.0019629	0.809547	0.986766	2	PbGEM-248353
PBANKA_1127900	PBANKA_112790	PF3D7_0628900		RAP protein, putative	Essential	0.0586303	8.17617	0.000281277	0.0250876	0.0921729	2	PbGEM-335499
PBANKA_1128100	PBANKA_112810	PF3D7_0629300	PL	phospholipase;phosphatidylcholine-sterol acyltransferase	Dispensable	0.971951	6.83132	0.00107943	0.906242	1.03766	2	PbGEM-099883
PBANKA_1128500	PBANKA_112850	PF3D7_0629700		SET domain protein, putative	Essential	0.023848	5.05262	0.00639254	-0.136059	0.183755	2	PbGEM-248557	Vector has relatively short homology arms - there is a possibility of the Essential call being a technical failure
PBANKA_1128900	PBANKA_112890	PF3D7_0630100		conserved Plasmodium protein, unknown function	Dispensable	1.00723	5.70637	0.00332473	0.891909	1.12255	2	PbGEM-301306
PBANKA_1129000	PBANKA_112900	PF3D7_0630200	PSOP6	secreted ookinete protein, putative	Dispensable	1.04837	5.45935	0.00425631	0.917893	1.17885	1	PbGEM-248759
PBANKA_1129100	PBANKA_112910	PF3D7_0630300		DNA polymerase epsilon catalytic subunit A, putative	Essential	0.34269	3.02524	0.048546	-0.0979732	0.783353	2	PbGEM-342644	Vector has relatively short homology arms - there is a possibility of the Essential call being a technical failure
PBANKA_1129200	PBANKA_112920	PF3D7_0630400		conserved Plasmodium protein, unknown function	Dispensable	1.01802	5.11428	0.00601028	0.862972	1.17308	1	PbGEM-335547
PBANKA_1129300	PBANKA_112930	PF3D7_0630500	YTM1	ribosome biogenesis protein YTM1, putative	Essential	0.0874532	6.99696	0.00091466	0.0269665	0.14794	2	PbGEM-335555
PBANKA_1129700	PBANKA_112970	PF3D7_0630900	HAS1	ATP-dependent RNA helicase HAS1, putative	Essential	0.0829011	4.77818	0.00841132	-0.100525	0.266328	1	PbGEM-100020
PBANKA_1129800	PBANKA_112980	PF3D7_0631000		tetratricopeptide repeat protein, putative	Dispensable	1.07498	5.32983	0.00484491	0.935768	1.21419	1	PbGEM-044263
PBANKA_1130100	PBANKA_113010	PF3D7_1353500	TFB4	RNA polymerase II transcription factor B subunit 4, putative	Essential	0.387727	2.73869	0.0646552	-0.120821	0.896274	2	PbGEM-249203
PBANKA_1130200	PBANKA_113020	PF3D7_1353600	ERD2	ER lumen protein retaining receptor, putative	Essential	0.100391	3.81671	0.0220001	-0.196258	0.39704	2	PbGEM-335611
PBANKA_1130900	PBANKA_113090	PF3D7_1354300		methyltransferase, putative	Essential	0.0631547	6.50333	0.00149844	-0.0142648	0.140574	2	PbGEM-538755
PBANKA_1131000	PBANKA_113100	PF3D7_1354400		V-type proton ATPase 21 kDa proteolipid subunit, putative	Essential	0.1	1	Inf	NA	NA	2	PbGEM-301602	Essential phenotype assigned based on very low number of parasites in the population on day 6
PBANKA_1131400	PBANKA_113140	PF3D7_1354800	MCA1	metacaspase 1	Dispensable	0.862967	5.30931	0.00494533	0.722321	1.00361	1	PbGEM-342660
PBANKA_1131600	PBANKA_113160	PF3D7_1355100	MCM6	DNA replication licensing factor MCM6, putative	Essential	0.0464908	4.61611	0.00989119	-0.152418	0.2454	2	PbGEM-244900
PBANKA_1131800	PBANKA_113180	PF3D7_1355300		histone-lysine N-methyltransferase, putative	Slow	0.777378	6.24473	0.00194065	0.689272	0.865484	1	PbGEM-342668
PBANKA_1131900	PBANKA_113190	PF3D7_1355500	PP5	serine/threonine protein phosphatase 5	Dispensable	0.926816	4.88134	0.00758681	0.752611	1.10102	2	PbGEM-301794
PBANKA_1132000	PBANKA_113200	PF3D7_1355700	NIF3	NLI interacting factor-like phosphatase	Essential	0.159683	4.52791	0.0108032	-0.0481936	0.36756	2	PbGEM-245029
PBANKA_1132300	PBANKA_113230	PF3D7_1356000		conserved Plasmodium protein, unknown function	Dispensable	0.950458	5.00004	0.00673769	0.786291	1.11462	2	PbGEM-100268
PBANKA_1132400	PBANKA_113240	PF3D7_1356100		conserved Plasmodium protein, unknown function	Dispensable	1.07094	5.23005	0.00535326	0.924605	1.21727	1	PbGEM-335691
PBANKA_1132700	PBANKA_113270	PF3D7_1356400		phosphatase 2A regulatory subunit-related protein, putative	Essential	0.204846	3.02461	0.048577	-0.235958	0.64565	3	PbGEM-245292
PBANKA_1132800	PBANKA_113280	PF3D7_1356500		conserved Plasmodium protein, unknown function	Dispensable	1.0001	6.1572	0.00211817	0.908049	1.09214	1	PbGEM-335707
PBANKA_1133400	PBANKA_113340		EF-1alpha	elongation factor 1-alpha	Slow	0.849963	5.60789	0.00366882	0.728822	0.971105	1	PbGEM-245543
PBANKA_1133800	PBANKA_113380	PF3D7_1357500		DNA helicase, putative	Dispensable	0.9863	6.60736	0.00135039	0.912804	1.0598	1	PbGEM-245693
PBANKA_1134000	PBANKA_113400	PF3D7_1357700	UTP21	U3 small nucleolar RNA-associated protein 21, putative	Essential	0.0903911	6.88427	0.00102376	0.0263985	0.154384	3	PbGEM-245767
PBANKA_1134100	PBANKA_113410	PF3D7_1357800	CCT4	T-complex protein 1 subunit delta, putative	Essential	0.245586	4.25099	0.0142501	0.00683881	0.484334	2	PbGEM-245808
PBANKA_1134200	PBANKA_113420	PF3D7_1357900		pyrroline-5-carboxylate reductase, putative	Dispensable	0.94339	5.58592	0.00375031	0.82091	1.06587	1	PbGEM-342684
PBANKA_1134300	PBANKA_113430	PF3D7_1358000		patatin-like phospholipase, putative	Essential	0.242209	3.5374	0.0290889	-0.0988999	0.583319	2	PbGEM-044843	Vector has relatively short homology arms - there is a possibility of the Essential call being a technical failure
PBANKA_1134900	PBANKA_113490	PF3D7_1358600		zinc finger protein, putative	Essential	0.0330161	4.93921	0.00716029	-0.136221	0.202253	1	PbGEM-535875	Vector has relatively short homology arms - there is a possibility of the Essential call being a technical failure
PBANKA_1135100	PBANKA_113510	PF3D7_1358800	RPS15	40S ribosomal protein S15, putative	Essential	0.0364875	7.23193	0.000723123	-0.0172944	0.0902694	2	PbGEM-302090
PBANKA_1135400	PBANKA_113540	PF3D7_1359100		riboflavin kinase / FAD synthase family protein, putative	Essential	0.1	1	Inf	NA	NA	1	PbGEM-342692	Essential phenotype assigned based on very low number of parasites in the population on day 6
PBANKA_1135500	PBANKA_113550	PF3D7_1359200	HMGB4	high mobility group protein B4, putative	Dispensable	0.883495	5.79023	0.00305728	0.772909	0.99408	1	PbGEM-246246
PBANKA_1135600	PBANKA_113560	PF3D7_1359300	DIS3	exosome complex exonuclease RRP44, putative	Essential	0.180168	5.95096	0.00260335	0.0781225	0.282214	3	PbGEM-246281
PBANKA_1135900	PBANKA_113590	PF3D7_1359700		conserved Plasmodium protein, unknown function	Dispensable	0.999406	4.72652	0.00885723	0.811181	1.18763	1	PbGEM-335779
PBANKA_1136400	PBANKA_113640	PF3D7_1360200	EMC3	ER membrane protein complex subunit 3, putative	Essential	0.213914	4.26233	0.0140894	-0.0234843	0.451311	2	PbGEM-335803
PBANKA_1136500	PBANKA_113650	PF3D7_1360300		conserved Plasmodium protein, unknown function	Essential	0.0167145	8.3748	0.000230607	-0.013657	0.047086	2	PbGEM-335811
PBANKA_1136600	PBANKA_113660	PF3D7_1360400		conserved Plasmodium protein, unknown function	Essential	0.215861	3.878	0.0206922	-0.0718345	0.503557	2	PbGEM-302282
PBANKA_1136700	PBANKA_113670	PF3D7_1360500	GCbeta	guanylyl cyclase beta	Slow	0.650273	3.99622	0.0183851	0.379089	0.921456	2	PbGEM-342700
PBANKA_1136900	PBANKA_113690	PF3D7_1360700	PIAS	E3 SUMO-protein ligase PIAS, putative	Essential	0.0769853	5.68583	0.0033937	-0.0395256	0.193496	3	PbGEM-246710
PBANKA_1137000	PBANKA_113700	PF3D7_1360800	BLN	bergheilysin	Essential	0.0780967	5.9333	0.00264973	-0.0248544	0.181048	2	PbGEM-342708
PBANKA_1137200	PBANKA_113720	PF3D7_1361100	SEC24A	protein transport protein Sec24A, putative	Slow	0.303431	4.66647	0.0094054	0.109469	0.497394	3	PbGEM-246799
PBANKA_1137400	PBANKA_113740	PF3D7_1361300		conserved Plasmodium protein, unknown function	Dispensable	0.957163	5.7637	0.00313949	0.845101	1.06923	2	PbGEM-100629
PBANKA_1137700	PBANKA_113770	PF3D7_1361700		cytochrome c oxidase subunit 2, putative	Essential	0.0506998	6.17213	0.00208679	-0.040663	0.142063	3	PbGEM-045359
PBANKA_1137800	PBANKA_113780	PF3D7_1361800		conserved Plasmodium protein, unknown function	Essential	0.0379499	7.63959	0.000481026	-0.00591469	0.0818145	3	PbGEM-100665
PBANKA_1138000	PBANKA_113800	PF3D7_1362000		conserved Plasmodium protein, unknown function	Essential	0.114709	6.28825	0.00185801	0.0284999	0.200919	2	PbGEM-302450
PBANKA_1138100	PBANKA_113810	PF3D7_1362100	14-3-3II	14-3-3 protein, putative	Dispensable	1.03689	6.243	0.00194401	0.948706	1.12507	1	PbGEM-247030
PBANKA_1138200	PBANKA_113820	PF3D7_1362200	RUVB3	RuvB-like helicase 3, putative	Essential	0.150159	3.48806	0.0305602	-0.199471	0.499789	2	PbGEM-264828
PBANKA_1138400	PBANKA_113840	PF3D7_1362400	Pcalp	calpain, putative	Essential	0.19132	3.43072	0.0323638	-0.168479	0.551118	2	PbGEM-342716
PBANKA_1138500	PBANKA_113850	PF3D7_1362500		exonuclease, putative	Essential	0.120688	5.97807	0.00253372	0.0200162	0.22136	2	PbGEM-302514
PBANKA_1138600	PBANKA_113860	PF3D7_1362600		conserved Plasmodium protein, unknown function	Dispensable	0.994673	5.25461	0.00522338	0.850128	1.13922	1	PbGEM-247164
PBANKA_1138700	PBANKA_113870			conserved Plasmodium protein, unknown function	Dispensable	0.859711	4.72458	0.00887445	0.671303	1.04812	1	PbGEM-335859
PBANKA_1138800	PBANKA_113880	PF3D7_1362800		conserved Plasmodium protein, unknown function	Slow	0.394639	5.56822	0.00381726	0.271071	0.518207	2	PbGEM-335867
PBANKA_1138900	PBANKA_113890	PF3D7_1362900		conserved Plasmodium protein, unknown function	Dispensable	0.932483	5.51099	0.00404212	0.805328	1.05964	2	PbGEM-045551
PBANKA_1139300	PBANKA_113930	PF3D7_1363300		50S ribosomal protein L9, mitochondrial, putative	Essential	0.0953565	7.98086	0.000341944	0.0583731	0.13234	2	PbGEM-302666
PBANKA_1139500	PBANKA_113950	PF3D7_1363500		conserved Plasmodium protein, unknown function	Dispensable	0.934712	6.38924	0.00167954	0.852748	1.01668	1	PbGEM-247352
PBANKA_1139700	PBANKA_113970	PF3D7_1363700		conserved Plasmodium protein, unknown function	Essential	0.145577	5.92498	0.00267186	0.042197	0.248957	3	PbGEM-100801
PBANKA_1139800	PBANKA_113980	PF3D7_1363800	GEX1	nuclear fusion protein	Dispensable	0.938565	4.94401	0.00712598	0.769734	1.1074	2	PbGEM-045681
PBANKA_1140300	PBANKA_114030	PF3D7_1364400		conserved Plasmodium protein, unknown function	Essential	0.255387	3.88514	0.0205449	-0.0312831	0.542057	2	PbGEM-335899	Vector has relatively short homology arms - there is a possibility of the Essential call being a technical failure
PBANKA_1140600	PBANKA_114060	PF3D7_1364800	RPB5	DNA-directed RNA polymerases I, II, and III subunit RPABC1, putative	Essential	0.214061	3.78747	0.0226527	-0.0869559	0.515077	2	PbGEM-342740
PBANKA_1141200	PBANKA_114120	PF3D7_1365400	Uba2	ubiquitin-activating enzyme, putative	Essential	0.122416	6.87989	0.00102826	0.0582827	0.186549	2	PbGEM-264284
PBANKA_1141300	PBANKA_114130	PF3D7_1365500	GCVT	glycine cleavage system T protein;aminomethyltransferase, mitochondrial	Dispensable	0.91561	6.23438	0.00196085	0.827047	1.00417	1	PbGEM-100931
PBANKA_1141400	PBANKA_114140	PF3D7_1365600		conserved Plasmodium protein, unknown function	Dispensable	0.940772	4.35256	0.0128738	0.713847	1.1677	2	PbGEM-342756
PBANKA_1141500	PBANKA_114150	PF3D7_1365700		SNARE associated Golgi protein, putative	Essential	0.014364	6.18285	0.00206453	-0.0765102	0.105238	2	PbGEM-302914
PBANKA_1142000	PBANKA_114200	PF3D7_1366200		conserved Plasmodium protein, unknown function	Essential	0.158679	5.67251	0.00343922	0.0413889	0.275968	2	PbGEM-045928
PBANKA_1142300	PBANKA_114230	PF3D7_1366400	RHOP148	rhoptry protein RHOP148, putative	Slow	0.867462	6.13032	0.00217588	0.77417	0.960755	2	PbGEM-335923
PBANKA_1142400	PBANKA_114240	PF3D7_1366500		nucleoside diphosphate kinase b, putative	Slow	0.568181	6.46162	0.00156226	0.48913	0.647232	2	PbGEM-100993
PBANKA_1142500	PBANKA_114250	PF3D7_1366600		signal recognition particle receptor alpha subunit, putative	Essential	0.208314	2.546	0.0783949	-0.351668	0.768295	2	PbGEM-248091
PBANKA_1142600	PBANKA_114260	PF3D7_1366700		conserved Plasmodium protein, unknown function	Essential	0.174659	4.12425	0.0161757	-0.0797082	0.429027	2	PbGEM-303018
PBANKA_1142800	PBANKA_114280	PF3D7_1366900		conserved Plasmodium protein, unknown function	Essential	0.0407121	6.88615	0.00102184	-0.0232203	0.104645	2	PbGEM-303042
PBANKA_1143000	PBANKA_114300	PF3D7_1367100		U1 small nuclear ribonucleoprotein, putative	Essential	0.0847347	6.17918	0.00207212	-0.00630642	0.175776	3	PbGEM-248285
PBANKA_1143100	PBANKA_114310	PF3D7_1367200		conserved Plasmodium protein, unknown function	Dispensable	1.05892	5.14105	0.00585157	0.905932	1.21191	1	PbGEM-303098
PBANKA_1143200	PBANKA_114320	PF3D7_1367300		conserved Plasmodium protein, unknown function	Dispensable	1.00855	5.63595	0.00356727	0.889093	1.128	1	PbGEM-335947
PBANKA_1143400	PBANKA_114340	PF3D7_1367500		NADH-cytochrome b5 reductase, putative	Dispensable	0.921309	5.64874	0.00352196	0.802617	1.04	1	PbGEM-342764
PBANKA_1143600	PBANKA_114360	PF3D7_1367700	AlaRS	alanine--tRNA ligase, putative	Essential	0.1	1	0.0642203	-0.0258987	0.98777	2	PbGEM-101136	Essential phenotype assigned based on very low number of parasites in the population on day 6
PBANKA_1143700	PBANKA_114370	PF3D7_1367800	PSOP2	secreted ookinete protein, putative	Dispensable	0.96019	5.62826	0.00359482	0.840276	1.0801	1	PbGEM-303170
PBANKA_1144100	PBANKA_114410	PF3D7_1368200	ABCE1	ABC transporter E family member 1, putative	Essential	0.156892	5.75599	0.00316378	0.0443969	0.269387	2	PbGEM-265124
PBANKA_1144200	PBANKA_114420	PF3D7_1368300		conserved Plasmodium protein, unknown function	Essential	0.0335075	6.84312	0.00106677	-0.0318153	0.0988304	2	PbGEM-303226
PBANKA_1144300	PBANKA_114430	PF3D7_1368400		conserved Plasmodium protein, unknown function	Slow	0.553884	5.40275	0.00450419	0.419658	0.688111	2	PbGEM-335979
PBANKA_1144400	PBANKA_114440	PF3D7_1368500		conserved Plasmodium protein, unknown function	Essential	0.157527	4.16358	0.0155517	-0.0918857	0.40694	2	PbGEM-303258
PBANKA_1144700	PBANKA_114470	PF3D7_1368800	ERCC4	DNA repair endonuclease, putative	Slow	0.791036	5.00489	0.00670507	0.627267	0.954805	2	PbGEM-046313
PBANKA_1144800	PBANKA_114480	PF3D7_1368900		conserved Plasmodium protein, unknown function	Dispensable	0.889137	5.33593	0.00481541	0.750351	1.02792	1	PbGEM-303314
PBANKA_1144900	PBANKA_114490	PF3D7_1369000	GPAA1	glycosylphosphatidylinositol anchor attachment 1 protein, putative	Essential	0.181445	4.39343	0.0123582	-0.0408906	0.40378	2	PbGEM-248982
PBANKA_1145300	PBANKA_114530	PF3D7_1369400		conserved Plasmodium protein, unknown function	Essential	0.1	1	Inf	NA	NA	2	PbGEM-336027	Vector has relatively short homology arms - there is a possibility of the Essential call being a technical failure
PBANKA_1145500	PBANKA_114550	PF3D7_1369500		conserved Plasmodium protein, unknown function	Dispensable	0.915178	5.13098	0.00591078	0.761414	1.06894	1	PbGEM-336035
PBANKA_1145600	PBANKA_114560	PF3D7_1369600		conserved Plasmodium protein, unknown function	Essential	0.102376	5.6661	0.00346135	-0.0152905	0.220042	2	PbGEM-303418
PBANKA_1145900	PBANKA_114590			conserved rodent malaria protein, unknown function	Dispensable	1.16026	4.70969	0.00900758	0.970445	1.35008	1	PbGEM-456558
PBANKA_1200600	PBANKA_120060			Plasmodium exported protein, unknown function	Dispensable	0.914277	5.64415	0.00353814	0.795312	1.03324	1	PbGEM-303554
PBANKA_1200900	PBANKA_120090	PF3D7_1002500		conserved Plasmodium protein, unknown function	Essential	0.0693683	6.77477	0.00114223	0.00177459	0.136962	2	PbGEM-303602
PBANKA_1201100	PBANKA_120110	PF3D7_1002700		conserved Plasmodium protein, unknown function	Dispensable	0.955889	4.61682	0.00988415	0.757051	1.15473	1	PbGEM-303650
PBANKA_1201500	PBANKA_120150	PF3D7_1003100		conserved Plasmodium protein, unknown function	Essential	0.0537168	6.8059	0.00110722	-0.0128332	0.120267	2	PbGEM-536019
PBANKA_1201600	PBANKA_120160	PF3D7_1003200		ribosome-binding factor A, putative	Slow	0.240131	5.97515	0.00254112	0.139312	0.34095	2	PbGEM-336099
PBANKA_1201800	PBANKA_120180	PF3D7_1003400		conserved Plasmodium protein, unknown function	Slow	0.778206	5.53266	0.00395546	0.652421	0.903991	2	PbGEM-303714
PBANKA_1202000	PBANKA_120200	PF3D7_1003600	IMC1c	inner membrane complex protein 1c	Slow	0.683005	5.4503	0.00429503	0.551932	0.814078	3	PbGEM-046708,PbGEM-336107
PBANKA_1202200	PBANKA_120220	PF3D7_1003800		U5 small nuclear ribonuclear protein, putative	Insufficient data	0.83704	1.2621	0.28306	-0.227028	1.90111	2	PbGEM-303778
PBANKA_1202300	PBANKA_120230	PF3D7_1003900		conserved Plasmodium protein, unknown function	Dispensable	1.01702	6.29015	0.00185448	0.93089	1.10314	1	PbGEM-303794
PBANKA_1202400	PBANKA_120240	PF3D7_1004000		60S ribosomal protein L13, putative	Essential	0.15103	5.81492	0.00298271	0.0418014	0.260258	2	PbGEM-336123
PBANKA_1202500	PBANKA_120250	PF3D7_1004200		WD repeat-containing protein, putative	Essential	0.176763	6.15723	0.00211811	0.084717	0.268809	2	PbGEM-336131
PBANKA_1202600	PBANKA_120260	PF3D7_1004300		E3 ubiquitin-protein ligase, putative	Dispensable	0.785933	4.04078	0.0175838	0.520725	1.05114	2	PbGEM-336139
PBANKA_1202800	PBANKA_120280	PF3D7_1004500		conserved Plasmodium protein, unknown function	Essential	0.15922	5.63949	0.00355467	0.0399784	0.278462	2	PbGEM-303858
PBANKA_1202900	PBANKA_120290	PF3D7_1004600		conserved Plasmodium protein, unknown function	Dispensable	0.939597	4.72786	0.00884537	0.751497	1.1277	1	PbGEM-303882
PBANKA_1203100	PBANKA_120310	PF3D7_1004800		ADP/ATP carrier protein, putative	Essential	0.312013	4.15967	0.0156128	0.0621109	0.561915	3	PbGEM-250526,PbGEM-336147
PBANKA_1203600	PBANKA_120360	PF3D7_1005400		conserved Plasmodium protein, unknown function	Dispensable	1.04844	5.04895	0.00641606	0.888237	1.20864	1	PbGEM-303986
PBANKA_1203700	PBANKA_120370	PF3D7_1005500	UPF1	regulator of nonsense transcripts 1, putative	Dispensable	0.846973	3.34785	0.0351598	0.471955	1.22199	1	PbGEM-536075
PBANKA_1203800	PBANKA_120380	PF3D7_1005600		DnaJ protein, putative	Dispensable	1.06679	5.84186	0.00290344	0.959023	1.17456	1	PbGEM-304042
PBANKA_1203900	PBANKA_120390	PF3D7_1005700		DnaJ protein, putative	Essential	0.235902	5.16638	0.00570518	0.0848369	0.386968	2	PbGEM-304074
PBANKA_1204000	PBANKA_120400	PF3D7_1005800		conserved Plasmodium protein, unknown function	Dispensable	0.842056	4.63918	0.00966565	0.645428	1.03868	1	PbGEM-336155
PBANKA_1204100	PBANKA_120410	PF3D7_1005900		conserved Plasmodium protein, unknown function	Essential	0.0916584	7.56929	0.000516059	0.0462246	0.137092	2	PbGEM-336163
PBANKA_1204200	PBANKA_120420	PF3D7_1006000		conserved Plasmodium protein, unknown function	Dispensable	0.882351	4.98939	0.0068098	0.717307	1.04739	1	PbGEM-536083
PBANKA_1204400	PBANKA_120440	PF3D7_1006200	ALBA3	DNA/RNA-binding protein Alba 3, putative	Slow	0.480466	5.78228	0.00308168	0.369441	0.591492	2	PbGEM-336171
PBANKA_1205000	PBANKA_120500	PF3D7_1006800	GBP2	single-strand telomeric DNA-binding protein GBP2, putative	Slow	0.442945	5.68094	0.00341035	0.326148	0.559741	2	PbGEM-304250
PBANKA_1205200	PBANKA_120520	PF3D7_1007000		conserved membrane protein, unknown function	Dispensable	1.01722	5.53277	0.00395501	0.891445	1.143	1	PbGEM-336187
PBANKA_1205300	PBANKA_120530	PF3D7_1007100		conserved Plasmodium protein, unknown function	Dispensable	0.938195	5.88233	0.00278829	0.832587	1.0438	1	PbGEM-047172
PBANKA_1205400	PBANKA_120540	PF3D7_1007200		rhoGAP GTPase, putative	Dispensable	0.882856	5.45745	0.00426441	0.752251	1.01346	1	PbGEM-304306
PBANKA_1205700	PBANKA_120570	PF3D7_1007500		conserved Plasmodium protein, unknown function	Dispensable	1.02785	5.11912	0.00598126	0.873172	1.18253	1	PbGEM-304362
PBANKA_1206100	PBANKA_120610	PF3D7_1007900	EIF3D	eukaryotic translation initiation factor 3 subunit D, putative	Essential	0.1	1	0.242355	-0.643529	1.32565	2	PbGEM-264916	Essential phenotype assigned based on very low number of parasites in the population on day 6
PBANKA_1206200	PBANKA_120620	PF3D7_1008000	HDA2	histone deacetylase 2, putative	Essential	0.195606	5.34228	0.00478493	0.0572593	0.333952	2	PbGEM-264924	Vector has relatively short homology arms - there is a possibility of the Essential call being a technical failure
PBANKA_1206400	PBANKA_120640	PF3D7_1008200		endonuclease, putative	Slow	0.438437	6.33456	0.00177392	0.354202	0.522673	2	PbGEM-101822
PBANKA_1206600	PBANKA_120660	PF3D7_1008400		26S protease regulatory subunit 4, putative	Essential	0.0617809	5.80502	0.00301239	-0.0479897	0.171551	2	PbGEM-538803	Vector has relatively short homology arms - there is a possibility of the Essential call being a technical failure
PBANKA_1206800	PBANKA_120680	PF3D7_1008600		zinc finger C-x8-C-x5-C-x3-H type, putative	Dispensable	1.02036	5.23385	0.00533297	0.874305	1.16641	1	PbGEM-336235
PBANKA_1206900	PBANKA_120690	PF3D7_1008700		tubulin beta chain, putative	Essential	0.0719053	6.38326	0.00168961	-0.0103043	0.154115	2	PbGEM-265212
PBANKA_1207100	PBANKA_120710			Plasmodium exported protein, unknown function	Dispensable	0.9795	4.94089	0.00714821	0.810405	1.14859	1	PbGEM-336251
PBANKA_1207200	PBANKA_120720	PF3D7_1008900	AK1	adenylate kinase, putative	Essential	0.061842	2.12431	0.119516	-0.629579	0.753263	1	PbGEM-304514
PBANKA_1207400	PBANKA_120740	PF3D7_1009100		conserved Plasmodium protein, unknown function	Dispensable	1.01766	6.05974	0.00233502	0.921015	1.1143	1	PbGEM-336259
PBANKA_1207500	PBANKA_120750	PF3D7_1009200		conserved Plasmodium protein, unknown function	Essential	0.264811	3.08464	0.0457467	-0.162958	0.692581	3	PbGEM-245517
PBANKA_1207700	PBANKA_120770	PF3D7_1009400		zinc finger protein, putative	Dispensable	0.972049	5.78385	0.00307685	0.86111	1.08299	1	PbGEM-304586
PBANKA_1207800	PBANKA_120780	PF3D7_1009500		metallopeptidase, putative	Dispensable	1.0156	6.86357	0.00104518	0.950939	1.08026	1	PbGEM-304602
PBANKA_1207900	PBANKA_120790			protein phosphatase, putative	Dispensable	1.01828	4.77018	0.00847889	0.834116	1.20244	2	PbGEM-304618
PBANKA_1208000	PBANKA_120800	PF3D7_1009700		tubulin--tyrosine ligase, putative	Dispensable	0.976758	5.59562	0.00371411	0.854871	1.09865	3	PbGEM-101938
PBANKA_1208100	PBANKA_120810	PF3D7_1009800		conserved Plasmodium protein, unknown function	Essential	0.0780856	5.32572	0.00486485	-0.0614114	0.217583	2	PbGEM-336275
PBANKA_1208200	PBANKA_120820			kinesin-4, putative	Slow	0.433988	3.52274	0.0295183	0.09037	0.777606	2	PbGEM-336283
PBANKA_1208400	PBANKA_120840	PF3D7_1010000		ribosomal protein L43, mitochondrial, putative	Essential	0.101047	7.88766	0.000375348	0.062299	0.139795	2	PbGEM-304706
PBANKA_1208500	PBANKA_120850	PF3D7_1010100		conserved Plasmodium protein, unknown function	Slow	0.791182	4.89505	0.00748351	0.618168	0.964197	2	PbGEM-304722
PBANKA_1208700	PBANKA_120870	PF3D7_1010300	SDH4	succinate dehydrogenase subunit 4, putative	Slow	0.56182	5.22896	0.0053591	0.415409	0.708232	3	PbGEM-245936
PBANKA_1209300	PBANKA_120930	PF3D7_1010900		conserved Plasmodium protein, unknown function	Essential	0.199779	4.54088	0.010664	-0.00675447	0.406312	1	PbGEM-536107	Vector has relatively short homology arms - there is a possibility of the Essential call being a technical failure
PBANKA_1209500	PBANKA_120950	PF3D7_1011100		conserved Plasmodium protein, unknown function	Essential	0.0876725	5.25738	0.00520895	-0.0566736	0.232019	2	PbGEM-304778
PBANKA_1209700	PBANKA_120970	PF3D7_1011300	ARV1	protein ARV1, putative	Essential	0.0942269	5.87663	0.00280421	-0.0116826	0.200136	2	PbGEM-336299
PBANKA_1209800	PBANKA_120980	PF3D7_1011400		proteasome subunit beta type-5, putative	Essential	0.27496	3.75397	0.0234246	-0.0311412	0.581062	2	PbGEM-304834
PBANKA_1210000	PBANKA_121000	PF3D7_1011600		conserved Plasmodium protein, unknown function	Dispensable	1.02988	4.85976	0.00775237	0.853782	1.20597	1	PbGEM-304850
PBANKA_1210100	PBANKA_121010	PF3D7_1011700	RAD23	DNA repair protein RAD23, putative	Slow	0.822673	5.91398	0.00270141	0.718723	0.926623	2	PbGEM-246270
PBANKA_1210200	PBANKA_121020	PF3D7_1011800	PREBP	PRE-binding protein, putative	Essential	0.142277	5.81358	0.00298671	0.0329755	0.251579	2	PbGEM-304874
PBANKA_1210300	PBANKA_121030	PF3D7_1011900	HO	heme oxygenase, putative	Essential	0.112606	4.9959	0.00676565	-0.0519007	0.277114	2	PbGEM-342796
PBANKA_1210400	PBANKA_121040	PF3D7_1012000		E3 ubiquitin-protein ligase, putative	Dispensable	1.03336	6.24505	0.00194003	0.945267	1.12145	1	PbGEM-342804
PBANKA_1210500	PBANKA_121050	PF3D7_1012100		conserved Plasmodium protein, unknown function	Essential	0.0928244	6.98109	0.00092929	0.0318559	0.153793	2	PbGEM-304914
PBANKA_1210600	PBANKA_121060	PF3D7_1012200		conserved Plasmodium protein, unknown function	Dispensable	0.917192	5.86517	0.00283654	0.810674	1.02371	2	PbGEM-304938
PBANKA_1210700	PBANKA_121070	PF3D7_1012300	QCR7	cytochrome b-c1 complex subunit 7, putative	Essential	0.124076	5.40748	0.0044829	-0.00983327	0.257985	2	PbGEM-336331
PBANKA_1210800	PBANKA_121080	PF3D7_1012400	HGPRT	hypoxanthine-guanine phosphoribosyltransferase, putative	Slow	0.28767	4.97346	0.00691919	0.121307	0.454034	1	PbGEM-336339
PBANKA_1210900	PBANKA_121090	PF3D7_1012500		phosphoglucomutase, putative	Dispensable	0.992349	4.27424	0.0139227	0.75636	1.22834	2	PbGEM-336347
PBANKA_1211000	PBANKA_121100	PF3D7_1012600	GMPS	GMP synthase [glutamine-hydrolyzing], putative	Slow	0.638289	5.37372	0.00463687	0.502099	0.774478	1	PbGEM-047958
PBANKA_1211300	PBANKA_121130	PF3D7_1012900	ATG18	autophagy-related protein 18, putative	Essential	0.154993	5.25533	0.00521963	0.0104992	0.299487	1	PbGEM-305050
PBANKA_1211400	PBANKA_121140	PF3D7_1013000		zinc finger protein, putative	Dispensable	1.00475	5.73673	0.00322529	0.891169	1.11834	1	PbGEM-336355
PBANKA_1211600	PBANKA_121160	PF3D7_1013200		conserved Plasmodium protein, unknown function	Slow	0.703989	4.71883	0.00892561	0.515038	0.892939	1	PbGEM-305122
PBANKA_1211800	PBANKA_121180	PF3D7_1013400		conserved Plasmodium protein, unknown function	Dispensable	0.99778	6.37575	0.00170234	0.915261	1.0803	2	PbGEM-336371
PBANKA_1211900	PBANKA_121190	PF3D7_1013500	PI-PLC	phosphoinositide-specific phospholipase C	Essential	0.00407608	7.07432	0.000846569	-0.0541156	0.0622678	2	PbGEM-102240	Vector has relatively short homology arms - there is a possibility of the Essential call being a technical failure
PBANKA_1212000	PBANKA_121200	PF3D7_1013600		conserved Plasmodium protein, unknown function	Essential	0.0757311	4.20881	0.014864	-0.168105	0.319567	2	PbGEM-336387
PBANKA_1212100	PBANKA_121210	PF3D7_1013700		conserved Plasmodium protein, unknown function	Essential	0.0749161	7.65931	0.000471633	0.0314819	0.11835	2	PbGEM-305202
PBANKA_1212200	PBANKA_121220	PF3D7_1013800		conserved Plasmodium protein, unknown function	Slow	0.659291	6.1439	0.00214653	0.56663	0.751952	2	PbGEM-305242
PBANKA_1212300	PBANKA_121230	PF3D7_1013900		translation initiation factor eIF-2B subunit delta, putative	Slow	0.506124	5.12264	0.00596028	0.351718	0.660529	2	PbGEM-246982
PBANKA_1212400	PBANKA_121240	PF3D7_1014000	FS	GDP-L-fucose synthase, putative	Dispensable	0.964151	6.76567	0.00115268	0.896249	1.03205	1	PbGEM-247010
PBANKA_1212600	PBANKA_121260	PF3D7_1014200	HAP2	male gamete fusion factor HAP2	Dispensable	1.0113	5.15016	0.00579849	0.859007	1.1636	2	PbGEM-102303
PBANKA_1212800	PBANKA_121280	PF3D7_1014400	MRK	MO15-related protein kinase	Essential	0.1	1	Inf	NA	NA	2	PbGEM-247118	Essential phenotype assigned based on very low number of parasites in the population on day 6
PBANKA_1212900	PBANKA_121290	PF3D7_1014500		conserved Plasmodium protein, unknown function	Essential	0.0669684	7.16504	0.00077315	0.0113573	0.12258	2	PbGEM-305298
PBANKA_1213000	PBANKA_121300	PF3D7_1014600	ADA2	transcriptional coactivator ADA2, putative	Essential	0.0598413	5.94216	0.00262635	-0.0426545	0.162337	2	PbGEM-336419
PBANKA_1213100	PBANKA_121310	PF3D7_1014700		prohibitin, putative	Essential	0.05566	7.95182	0.00035202	0.0181356	0.0931844	2	PbGEM-536139	Vector has relatively short homology arms - there is a possibility of the Essential call being a technical failure
PBANKA_1213200	PBANKA_121320	PF3D7_1014800		conserved Plasmodium protein, unknown function	Dispensable	0.84796	4.74258	0.00871614	0.66124	1.03468	2	PbGEM-336427
PBANKA_1213400	PBANKA_121340	PF3D7_1015000		FAD synthetase, putative	Dispensable	0.97776	4.69534	0.00913776	0.786577	1.16894	1	PbGEM-048328
PBANKA_1213700	PBANKA_121370	PF3D7_1015300	METAP1b	methionine aminopeptidase 1b, putative	Dispensable	0.96095	5.60224	0.00368959	0.839466	1.08243	1	PbGEM-048376
PBANKA_1213800	PBANKA_121380	PF3D7_1015400		conserved Plasmodium protein, unknown function	Slow	0.601294	5.75404	0.00316995	0.48869	0.713899	2	PbGEM-305410
PBANKA_1214000	PBANKA_121400	PF3D7_1015600	HSP60	heat shock protein 60, putative	Essential	0.0991221	4.16154	0.0155835	-0.150546	0.34879	2	PbGEM-342812
PBANKA_1214100	PBANKA_121410	PF3D7_1015700.1		tubulin binding cofactor c, putative	Essential	0.0585668	8.59689	0.000184679	0.0313875	0.0857462	2	PbGEM-305458
PBANKA_1214200	PBANKA_121420	PF3D7_1015800		ribonucleotide reductase small subunit, putative	Essential	0.140175	5.19769	0.00552932	-0.00854413	0.288894	2	PbGEM-342820
PBANKA_1214300	PBANKA_121430	PF3D7_1015900	ENO	enolase, putative	Essential	0.335415	3.19405	0.0410055	-0.0695811	0.740412	2	PbGEM-305506
PBANKA_1214400	PBANKA_121440	PF3D7_1016000		conserved Plasmodium protein, unknown function	Dispensable	0.984849	5.67257	0.00343901	0.867563	1.10214	2	PbGEM-336467
PBANKA_1214700	PBANKA_121470	PF3D7_0323800		conserved Plasmodium protein, unknown function	Dispensable	0.862647	4.85511	0.00778851	0.686141	1.03915	1	PbGEM-336483
PBANKA_1215100	PBANKA_121510	PF3D7_0323400	RIPR	Rh5 interacting protein, putative	Essential	0.0660337	7.21283	0.000737068	0.0117357	0.120332	2	PbGEM-305634	Vector has relatively short homology arms - there is a possibility of the Essential call being a technical failure
PBANKA_1215400	PBANKA_121540	PF3D7_0323100		conserved Plasmodium protein, unknown function	Essential	0.121445	3.81366	0.0220672	-0.175656	0.418546	1	PbGEM-536155	Vector has relatively short homology arms - there is a possibility of the Essential call being a technical failure
PBANKA_1215900	PBANKA_121590	PF3D7_0322600		conserved Plasmodium protein, unknown function	Dispensable	1.02343	4.89652	0.00747254	0.850539	1.19631	1	PbGEM-336523
PBANKA_1216200	PBANKA_121620	PF3D7_0322300	DGAT	diacylglycerol O-acyltransferase, putative	Essential	0.1	1	0.455835	-1.13281	1.56781	2	PbGEM-048678	Essential phenotype assigned based on very low number of parasites in the population on day 6
PBANKA_1216300	PBANKA_121630	PF3D7_0322200		conserved Plasmodium protein, unknown function	Dispensable	1.02888	4.95509	0.00704742	0.860979	1.19678	1	PbGEM-336539
PBANKA_1216500	PBANKA_121650	PF3D7_0322000	CYP19A	peptidyl-prolyl cis-trans isomerase, putative	Slow	0.328272	4.79006	0.00831192	0.145933	0.510612	2	PbGEM-342844
PBANKA_1216600	PBANKA_121660	PF3D7_0321900	CARL	cyclic amine resistance locus protein, putative	Essential	0.164042	6.37832	0.00169797	0.0816287	0.246454	2	PbGEM-527003
PBANKA_1216800	PBANKA_121680	PF3D7_0321700		conserved Plasmodium protein, unknown function	Dispensable	1.01493	5.36326	0.00468562	0.878022	1.15183	1	PbGEM-305842
PBANKA_1216900	PBANKA_121690	PF3D7_0321600	DDX42	ATP-dependent RNA helicase DDX42, putative	Dispensable	0.979539	6.09404	0.00225626	0.884539	1.07454	1	PbGEM-248306
PBANKA_1217100	PBANKA_121710	PF3D7_0321400		protein kinase, putative	Slow	0.853959	5.82066	0.00296565	0.745043	0.962874	1	PbGEM-336571
PBANKA_1217300	PBANKA_121730	PF3D7_0321200	ALG7	UDP-N-acetylglucosamine--dolichyl-phosphate N-acetylglucosaminephosphotransferase, putative	Essential	0.120787	6.44925	0.00158171	0.0412456	0.200328	2	PbGEM-048854
PBANKA_1217600	PBANKA_121760	PF3D7_0320900	H2A.Z	histone H2A variant, putative	Essential	0.0838766	5.90304	0.00273112	-0.0206437	0.188397	2	PbGEM-248555
PBANKA_1217700	PBANKA_121770	PF3D7_0320800	DOZI	ATP-dependent RNA helicase DDX6	Dispensable	0.915095	5.53292	0.00395443	0.789326	1.04086	1	PbGEM-305946
PBANKA_1217800	PBANKA_121780	PF3D7_0320700	SPC2	signal peptidase complex subunit SPC2, putative	Essential	0.122013	6.33673	0.00177009	0.0378679	0.206158	3	PbGEM-248604
PBANKA_1217900	PBANKA_121790	PF3D7_0320600		conserved Plasmodium protein, unknown function	Essential	0.0187045	7.25509	0.000706567	-0.0344581	0.0718672	2	PbGEM-336587
PBANKA_1218000	PBANKA_121800	PF3D7_0320500		nicotinamidase, putative	Dispensable	1.00201	6.439	0.00159801	0.922057	1.08196	1	PbGEM-048959
PBANKA_1218100	PBANKA_121810	PF3D7_0320400	Cap380	oocyst capsule protein	Dispensable	0.901628	4.88003	0.00759679	0.727309	1.07595	1	PbGEM-336595
PBANKA_1218200	PBANKA_121820	PF3D7_0320300	CCT5	T-complex protein 1 subunit epsilon, putative	Essential	0.260781	4.01693	0.0180082	-0.0076086	0.52917	2	PbGEM-248755
PBANKA_1218300	PBANKA_121830	PF3D7_0320200		CPW-WPC family protein, putative	Dispensable	1.02555	5.10897	0.00604233	0.870089	1.18102	1	PbGEM-248816
PBANKA_1218400	PBANKA_121840	PF3D7_0320100	SEC22	protein transport protein SEC22, putative	Essential	0.105552	5.72994	0.00324727	-0.00841792	0.219522	3	PbGEM-248852
PBANKA_1218800	PBANKA_121880	PF3D7_0319700	ABCI3	ABC transporter I family member 1, putative	Essential	0.106249	5.09203	0.00614553	-0.0505375	0.263036	3	PbGEM-049059	Vector has relatively short homology arms - there is a possibility of the Essential call being a technical failure
PBANKA_1219200	PBANKA_121920	PF3D7_0708700		Cg8 protein, putative	Essential	0.0613858	7.49745	0.000554497	0.0142902	0.108481	2	PbGEM-336627
PBANKA_1219400	PBANKA_121940	PF3D7_0708900		Cg3 protein, putative	Essential	0.114536	6.30714	0.00182323	0.0291377	0.199935	2	PbGEM-102740
PBANKA_1219500	PBANKA_121950	PF3D7_0709000	CRT	chloroquine resistance transporter, putative	Essential	0.213032	5.33856	0.00480277	0.0744282	0.351636	3	PbGEM-049171,PbGEM-249298
PBANKA_1219600	PBANKA_121960	PF3D7_0709100		cg1 protein, putative	Dispensable	1.01532	5.57859	0.00377789	0.892393	1.13825	1	PbGEM-336643
PBANKA_1219700	PBANKA_121970	PF3D7_0709200	GLP3	glutaredoxin-like protein	Dispensable	1.05437	6.70435	0.00122557	0.984357	1.12439	1	PbGEM-249381
PBANKA_1219900	PBANKA_121990	PF3D7_0709400		Cg7 protein, putative	Essential	0.100597	6.7977	0.00111633	0.0337742	0.167421	2	PbGEM-306210
PBANKA_1220100	PBANKA_122010	PF3D7_0709600	POP1	ribonucleases P/MRP protein subunit POP1, putative	Essential	0.1	1	0.20245	-0.652851	1.14692	2	PbGEM-049260	Essential phenotype assigned based on very low number of parasites in the population on day 6
PBANKA_1220300	PBANKA_122030	PF3D7_0709700		lysophospholipase, putative	Dispensable	1.09366	4.84522	0.00786588	0.916277	1.27104	1	PbGEM-102772
PBANKA_1220900	PBANKA_122090	PF3D7_0710300		conserved Plasmodium protein, unknown function	Dispensable	0.834226	4.95642	0.00703807	0.66644	1.00201	1	PbGEM-336675
PBANKA_1221000	PBANKA_122100	PF3D7_0710400	RAD14	DNA repair protein RAD14, putative	Dispensable	1.03522	5.89656	0.00274888	0.930359	1.14008	1	PbGEM-049404
PBANKA_1221400	PBANKA_122140	PF3D7_0710800		conserved Plasmodium protein, unknown function	Essential	0.157278	5.29139	0.00503476	0.0153658	0.29919	2	PbGEM-336691
PBANKA_1221500	PBANKA_122150	PF3D7_0710900	RPL1	50S ribosomal protein L1, mitochondrial, putative	Essential	0.0522637	8.32516	0.000242342	0.021129	0.0833984	2	PbGEM-306442
PBANKA_1221600	PBANKA_122160	PF3D7_0711000		cell division cycle ATPase, putative	Essential	0.108412	6.06397	0.00232516	0.0119719	0.204851	2	PbGEM-306466
PBANKA_1221800	PBANKA_122180	PF3D7_0711200		conserved Plasmodium protein, unknown function	Essential	0.105288	6.21165	0.00200593	0.0157124	0.194863	1	PbGEM-536219	Vector has relatively short homology arms - there is a possibility of the Essential call being a technical failure
PBANKA_1222000	PBANKA_122200	PF3D7_0711400	SAP18	histone deacetylase complex subunit SAP18, putative	Slow	0.787859	6.04193	0.00237696	0.690351	0.885367	2	PbGEM-306506
PBANKA_1222100	PBANKA_122210	PF3D7_0711500		regulator of chromosome condensation, putative	Dispensable	0.841335	2.5364	0.079151	0.27866	1.40401	2	PbGEM-265108
PBANKA_1222300	PBANKA_122230	PF3D7_0808400	SEC28	coatomer subunit epsilon, putative	Dispensable	0.9038	5.26256	0.005182	0.759828	1.04777	1	PbGEM-250360
PBANKA_1222500	PBANKA_122250	PF3D7_0808200		plasmepsin X	Essential	0.364217	3.65233	0.0259306	0.0421571	0.686277	2	PbGEM-342868
PBANKA_1222600	PBANKA_122260	PF3D7_0808100		AP-3 complex subunit delta, putative	Essential	0.0121943	7.29047	0.000682011	-0.0400364	0.064425	2	PbGEM-336731
PBANKA_1222700	PBANKA_122270	PF3D7_0808000		conserved Plasmodium protein, unknown function	Slow	0.754031	4.98392	0.0068472	0.588536	0.919527	2	PbGEM-336739
PBANKA_1223000	PBANKA_122300	PF3D7_0807600		conserved Plasmodium protein, unknown function	Dispensable	0.991954	5.2483	0.00525646	0.846951	1.13696	1	PbGEM-306626
PBANKA_1223100	PBANKA_122310	PF3D7_0807500		proteasome subunit alpha type-6, putative	Essential	0.210776	4.80088	0.00822249	0.0294203	0.392132	2	PbGEM-342884
PBANKA_1223200	PBANKA_122320	PF3D7_0807400		conserved Plasmodium protein, unknown function	Slow	0.576319	5.69038	0.0033783	0.460073	0.692565	1	PbGEM-536243
PBANKA_1223500	PBANKA_122350	PF3D7_0807100	DHH1	ATP-dependent RNA helicase DHH1, putative	Essential	0.0760227	6.23279	0.00196397	-0.0126108	0.164656	3	PbGEM-250890
PBANKA_1223600	PBANKA_122360	PF3D7_0807000		gas41 homologue, putative	Essential	0.0881111	5.68191	0.00340704	-0.0286286	0.204851	1	PbGEM-536259
PBANKA_1223700	PBANKA_122370	PF3D7_0806900		conserved Plasmodium protein, unknown function	Essential	0.0752408	6.52361	0.00146836	-0.0013976	0.151879	1	PbGEM-536267
PBANKA_1223900	PBANKA_122390		PTP2	protein tyrosine phosphatase	Essential	0.196839	3.75238	0.0234618	-0.109506	0.503184	1	PbGEM-536283	Vector has relatively short homology arms - there is a possibility of the Essential call being a technical failure
PBANKA_1224000	PBANKA_122400	PF3D7_0806700		conserved Plasmodium protein, unknown function	Essential	0.0111416	5.57812	0.00377968	-0.111817	0.1341	2	PbGEM-336763
PBANKA_1224100	PBANKA_122410	PF3D7_0806600		kinesin-like protein, putative	Slow	0.754377	5.66657	0.00345972	0.636738	0.872016	2	PbGEM-306778
PBANKA_1224400	PBANKA_122440	PF3D7_0806300		ferlin, putative	Essential	0.0627296	6.00668	0.00246224	-0.0365125	0.161972	3	PbGEM-120990
PBANKA_1224700	PBANKA_122470	PF3D7_0806000		AAA family ATPase, putative	Essential	0.192892	4.45469	0.011624	-0.0227373	0.408521	2	PbGEM-342892
PBANKA_1224800	PBANKA_122480	PF3D7_0805900		conserved protein, unknown function	Essential	0.35406	3.20108	0.040718	-0.0495138	0.757635	1	PbGEM-536307
PBANKA_1225000	PBANKA_122500	PF3D7_0805700		serine/threonine protein kinase, FIKK family	Slow	0.297709	5.77799	0.00309492	0.186445	0.408973	4	PbGEM-111674
PBANKA_1225100	PBANKA_122510	PF3D7_0805500		conserved Plasmodium protein, unknown function	Dispensable	0.901781	4.45276	0.0116464	0.685943	1.11762	2	PbGEM-336811
PBANKA_1225200	PBANKA_122520	PF3D7_0805400		acetyltransferase, putative	Dispensable	0.960932	6.01005	0.00245396	0.861857	1.06001	1	PbGEM-342900
PBANKA_1225400	PBANKA_122540	PF3D7_0805200	GAMER	gamete release protein;IMC-associated apicomplexan protein	Dispensable	0.985152	5.59396	0.00372026	0.863164	1.10714	2	PbGEM-050063
PBANKA_1225500	PBANKA_122550	PF3D7_0805100		conserved Plasmodium protein, unknown function	Dispensable	0.984446	5.63948	0.00355472	0.865203	1.10369	2	PbGEM-050079
PBANKA_1225600	PBANKA_122560	PF3D7_0805000		alpha/beta hydrolase, putative	Dispensable	1.02518	6.44502	0.00158841	0.945473	1.10489	1	PbGEM-121250
PBANKA_1225700	PBANKA_122570	PF3D7_0804900		GTPase-activating protein, putative	Essential	0.127193	6.64608	0.0012991	0.055107	0.199279	2	PbGEM-050111
PBANKA_1225800	PBANKA_122580	PF3D7_0804800	CYP24	peptidyl-prolyl cis-trans isomerase, putative	Essential	0.476167	2.92062	0.0539003	0.0118385	0.940496	2	PbGEM-050127
PBANKA_1226200	PBANKA_122620	PF3D7_0804400	METAP1c	methionine aminopeptidase 1c, putative	Essential	0.1	1	Inf	NA	NA	2	PbGEM-307138	Essential phenotype assigned based on very low number of parasites in the population on day 6
PBANKA_1226500	PBANKA_122650	PF3D7_0803800		proteasome subunit beta type-4, putative	Slow	0.356161	5.74675	0.00319314	0.243145	0.469177	1	PbGEM-307194
PBANKA_1226700	PBANKA_122670	PF3D7_0803500		AAA family ATPase, putative	Slow	0.504038	5.06807	0.00629453	0.345362	0.662714	3	PbGEM-265652
PBANKA_1226800	PBANKA_122680	PF3D7_0803400	RAD54	DNA repair and recombination protein RAD54, putative	Slow	0.782146	4.66009	0.0094656	0.587563	0.976729	2	PbGEM-307226
PBANKA_1227400	PBANKA_122740	PF3D7_0802800	CNA	serine/threonine protein phosphatase 2B catalytic subunit A	Essential	0.213827	4.20104	0.01498	-0.0309593	0.458613	2	PbGEM-050376
PBANKA_1227500	PBANKA_122750	PF3D7_0802700		conserved Plasmodium protein, unknown function	Dispensable	1.02596	5.29297	0.00502678	0.884163	1.16776	2	PbGEM-307282
PBANKA_1227600	PBANKA_122760	PF3D7_0802600	ACbeta	adenylyl cyclase beta, putative	Essential	0.192787	4.33984	0.0130387	-0.0355869	0.421161	4	PbGEM-252519	Vector has relatively short homology arms - there is a possibility of the Essential call being a technical failure
PBANKA_1227700	PBANKA_122770	PF3D7_0802500		inositol 5-phosphatase, putative	Slow	0.360084	4.86508	0.00771122	0.184457	0.535711	2	PbGEM-252597
PBANKA_1227800	PBANKA_122780	PF3D7_0802400		conserved Plasmodium protein, unknown function	Essential	0.0534259	6.76895	0.0011489	-0.014365	0.121217	2	PbGEM-307298
PBANKA_1228100	PBANKA_122810	PF3D7_0802100	ApiAP2	transcription factor with AP2 domain(s), putative	Essential	0.164369	4.07813	0.0169392	-0.0959322	0.42467	2	PbGEM-336907	Vector has relatively short homology arms - there is a possibility of the Essential call being a technical failure
PBANKA_1228200	PBANKA_122820	PF3D7_0802000	GDH3	glutamate dehydrogenase, putative	Dispensable	0.96079	4.91752	0.00731722	0.789709	1.13187	1	PbGEM-538891
PBANKA_1228400	PBANKA_122840	PF3D7_0801800		mannose-6-phosphate isomerase, putative	Slow	0.611301	5.45257	0.00428527	0.480377	0.742225	2	PbGEM-103204
PBANKA_1228500	PBANKA_122850	PF3D7_0801700	SENP2	sentrin-specific protease 2, putative	Essential	0.0736148	6.0356	0.00239206	-0.0242025	0.171432	2	PbGEM-307410
PBANKA_1229600	PBANKA_122960	PF3D7_0614900		conserved Plasmodium protein, unknown function	Slow	0.785009	4.9631	0.00699125	0.617782	0.952237	2	PbGEM-307522
PBANKA_1229900	PBANKA_122990	PF3D7_0615200		conserved Plasmodium protein, unknown function	Dispensable	1.03084	5.67585	0.00342777	0.913743	1.14793	1	PbGEM-050692
PBANKA_1230000	PBANKA_123000	PF3D7_0615300	GWT1	GPI-anchored wall transfer protein 1, putative	Slow	0.279915	4.87638	0.00762455	0.105277	0.454552	3	PbGEM-260988
PBANKA_1230100	PBANKA_123005	PF3D7_0615400		ribonuclease, putative	Essential	0.0846571	5.58076	0.00376968	-0.0381383	0.207453	2	PbGEM-307546
PBANKA_1230300	PBANKA_123030	PF3D7_0615600		conserved Plasmodium protein, unknown function	Dispensable	0.89998	4.82683	0.00801189	0.720962	1.079	2	PbGEM-336947
PBANKA_1230600	PBANKA_123060	PF3D7_0615800		conserved Plasmodium protein, unknown function	Essential	0.0734497	4.8214	0.00805547	-0.106055	0.252954	2	PbGEM-336955
PBANKA_1230700	PBANKA_123070	PF3D7_0615900		conserved Plasmodium protein, unknown function	Dispensable	0.889276	4.38837	0.012421	0.666377	1.11217	2	PbGEM-336963
PBANKA_1231000	PBANKA_123100	PF3D7_0516200		40S ribosomal protein S11, putative	Essential	0.199548	4.14599	0.0158278	-0.0520693	0.451165	2	PbGEM-307690
PBANKA_1231100	PBANKA_123110	PF3D7_0516300		tRNA pseudouridine synthase, putative	Slow	0.239328	6.42015	0.00162841	0.158621	0.320035	2	PbGEM-307722
PBANKA_1231400	PBANKA_123140	PF3D7_0516600	MB2	translation initiation factor IF-2, putative;sporozoite surface antigen MB2, putative	Slow	0.356262	4.29615	0.013621	0.122845	0.58968	2	PbGEM-261084
PBANKA_1231500	PBANKA_123150	PF3D7_0516700		ubiquitin carboxyl-terminal hydrolase 2, putative	Slow	0.828714	5.19487	0.00554493	0.679786	0.977643	1	PbGEM-050934
PBANKA_1231600	PBANKA_123160	PF3D7_0516800	ApiAP2	transcription factor with AP2 domain(s), putative	Dispensable	0.839454	4.51407	0.0109538	0.630134	1.04877	2	PbGEM-337003
PBANKA_1231800	PBANKA_123180	PF3D7_0517000		60S ribosomal protein L12, putative	Essential	0.0787667	5.68867	0.00338409	-0.0375792	0.195113	2	PbGEM-337011
PBANKA_1231900	PBANKA_123190	PF3D7_0517100		conserved Plasmodium protein, unknown function	Essential	0.0552036	6.77463	0.00114239	-0.0123948	0.122802	2	PbGEM-307834
PBANKA_1232000	PBANKA_123200	PF3D7_0517200		conserved Plasmodium protein, unknown function	Dispensable	1.08183	5.90644	0.00272187	0.977492	1.18618	1	PbGEM-337019
PBANKA_1232200	PBANKA_123220	PF3D7_0517400	FACT-L	FACT complex subunit SPT16	Essential	0.102536	5.78905	0.0030609	-0.00811488	0.213187	2	PbGEM-307882
PBANKA_1232300	PBANKA_123230	PF3D7_0517500		UTP--glucose-1-phosphate uridylyltransferase, putative	Dispensable	0.979248	6.00112	0.00247598	0.87973	1.07877	1	PbGEM-051034
PBANKA_1232400	PBANKA_123240	PF3D7_0517600	CPbeta	F-actin-capping protein subunit beta	Dispensable	1.0116	5.52713	0.0039774	0.885462	1.13773	1	PbGEM-307922
PBANKA_1232500	PBANKA_123250	PF3D7_0517700	EIF3B	eukaryotic translation initiation factor 3 subunit B, putative	Essential	0.10305	5.5267	0.0039791	-0.0231107	0.22921	3	PbGEM-261164
PBANKA_1232700	PBANKA_123270	PF3D7_0517900		zinc finger protein, putative	Essential	0.1	1	Inf	NA	NA	2	PbGEM-307994	Essential phenotype assigned based on very low number of parasites in the population on day 6
PBANKA_1232800	PBANKA_123280	PF3D7_0518000		conserved Plasmodium protein, unknown function	Dispensable	1.04424	4.39305	0.0123629	0.821861	1.26662	2	PbGEM-337027
PBANKA_1232900	PBANKA_123290	PF3D7_0518100		RAP protein, putative	Essential	0.0463815	7.82967	0.000397755	0.00649394	0.0862691	2	PbGEM-337035
PBANKA_1233100	PBANKA_123310	PF3D7_0518300		proteasome subunit beta type-1, putative	Essential	0.1	1	Inf	NA	NA	2	PbGEM-051134	Essential phenotype assigned based on very low number of parasites in the population on day 6
PBANKA_1233200	PBANKA_123320	PF3D7_0518400	CYC3	cyclin	Dispensable	1.0549	5.04456	0.00644431	0.894352	1.21546	1	PbGEM-103538
PBANKA_1233300	PBANKA_123330	PF3D7_0518500	DDX23	ATP-dependent RNA helicase DDX23, putative	Essential	0.100918	5.98127	0.00252562	0.000406846	0.201429	3	PbGEM-261228
PBANKA_1233400	PBANKA_123340	PF3D7_0518600	WDR26	WD repeat-containing protein 26, putative	Dispensable	1.04316	5.93976	0.00263267	0.940537	1.14577	2	PbGEM-308114
PBANKA_1233600	PBANKA_123360	PF3D7_0518800	PSOP13	secreted ookinete protein, putative	Dispensable	0.977628	5.1261	0.00593969	0.823489	1.13177	1	PbGEM-051214
PBANKA_1233800	PBANKA_123380	PF3D7_0519000	SLBP	histone RNA hairpin-binding protein, putative	Slow	0.654086	5.58662	0.00374768	0.531649	0.776522	2	PbGEM-337075
PBANKA_1233900	PBANKA_123390	PF3D7_0519100		mitochondrial ribosomal protein L14 precursor, putative	Essential	0.0753659	8.34462	0.000237672	0.0445327	0.106199	2	PbGEM-308170
PBANKA_1234000	PBANKA_123400	PF3D7_0519200		V-type proton ATPase 16 kDa proteolipid subunit, putative	Essential	0.0500719	5.18324	0.00560978	-0.099725	0.199869	2	PbGEM-342924
PBANKA_1234200	PBANKA_123420	PF3D7_0519400	RPS24	40S ribosomal protein S24, putative	Essential	0.0216433	7.10909	0.000817639	-0.0355455	0.078832	2	PbGEM-308226
PBANKA_1234300	PBANKA_123430	PF3D7_0519500	CCR4	carbon catabolite repressor protein 4, putative	Dispensable	0.883406	5.38541	0.00458294	0.748011	1.0188	2	PbGEM-337083
PBANKA_1234600	PBANKA_123460	PF3D7_0519800		conserved Plasmodium protein, unknown function	Essential	0.1	1	0.0636915	-0.0490304	0.960457	2	PbGEM-308290	Essential phenotype assigned based on very low number of parasites in the population on day 6
PBANKA_1234900	PBANKA_123490	PF3D7_0520100	PPM9	protein phosphatase PPM9	Dispensable	1.00052	6.52643	0.00146422	0.923989	1.07705	1	PbGEM-261356
PBANKA_1235100	PBANKA_123510	PF3D7_0520300	LSM2	U6 snRNA-associated Sm-like protein LSm2, putative	Essential	0.0980698	5.05022	0.0064079	-0.0620289	0.258168	2	PbGEM-308354
PBANKA_1235500	PBANKA_123550	PF3D7_0520800		conserved Plasmodium protein, unknown function	Essential	0.0620619	6.78334	0.00113248	-0.00524279	0.129367	2	PbGEM-308386
PBANKA_1235600	PBANKA_123560	PF3D7_0520900	SAHH	adenosylhomocysteinase, putative	Slow	0.778079	5.7014	0.00334129	0.662471	0.893686	2	PbGEM-308410
PBANKA_1235900	PBANKA_123590	PF3D7_0521300		conserved Plasmodium protein, unknown function	Slow	0.740628	4.45719	0.0115948	0.525269	0.955987	2	PbGEM-337115
PBANKA_1236400	PBANKA_123640	PF3D7_0521800		nucleotide binding protein, putative	Dispensable	0.838051	4.72329	0.00888592	0.649521	1.02658	2	PbGEM-261452
PBANKA_1236900	PBANKA_123690	PF3D7_0522200	TAF10	transcription initiation factor TFIID subunit 10, putative	Essential	0.0600323	6.47366	0.00154356	-0.0185442	0.138609	2	PbGEM-308553
PBANKA_1237200	PBANKA_123720	PF3D7_0522500	RPL17	50S ribosomal protein L17, apicoplast, putative	Essential	0.0784738	7.57566	0.00051278	0.0331845	0.123763	2	PbGEM-337147
PBANKA_1237300	PBANKA_123730	PF3D7_0522600		inner membrane complex protein, putative	Dispensable	0.955366	6.98507	0.000925602	0.894518	1.01621	2	PbGEM-103704
PBANKA_1237400	PBANKA_123740	PF3D7_0522700	SufA	iron-sulfur assembly protein	Dispensable	0.995525	6.61829	0.00133571	0.92243	1.06862	1	PbGEM-261516
PBANKA_1237500	PBANKA_123750	PF3D7_0522800	BUD31	pre-mRNA-splicing factor BUD31, putative	Essential	0.119108	4.85281	0.00780642	-0.0576	0.295816	2	PbGEM-308609
PBANKA_1237800	PBANKA_123780	PF3D7_0523000	MDR1	multidrug resistance protein 1, putative;ABC transporter B family member 1, putative	Essential	0.387369	3.20272	0.0406515	-0.0158751	0.790614	3	PbGEM-261532,PbGEM-337155	Vector has relatively short homology arms - there is a possibility of the Essential call being a technical failure
PBANKA_1238000	PBANKA_123800	PF3D7_0523200		conserved Plasmodium protein, unknown function	Essential	0.107536	7.39763	0.000612701	0.0580301	0.157041	2	PbGEM-337163
PBANKA_1238200	PBANKA_123820	PF3D7_0523400		DnaJ protein, putative	Slow	0.779766	6.69389	0.00123846	0.709382	0.850149	3	PbGEM-261556
PBANKA_1238300	PBANKA_123830	PF3D7_0523500		dynein light chain Tctex-type, putative	Dispensable	1.08461	5.89812	0.00274461	0.97983	1.18939	2	PbGEM-308649
PBANKA_1238800	PBANKA_123880	PF3D7_0524000		karyopherin beta, putative	Dispensable	0.792073	2.25112	0.105281	0.143133	1.44101	3	PbGEM-261596
PBANKA_1239500	PBANKA_123950	PF3D7_0524700		mitochondrial import receptor subunit TOM22, putative	Essential	0.0547393	6.75273	0.00116769	-0.0136036	0.123082	2	PbGEM-308769
PBANKA_1239600	PBANKA_123960	PF3D7_0524800	UFD1	ubiquitin fusion degradation protein 1, putative	Dispensable	1.01816	6.12559	0.00218619	0.924644	1.11167	1	PbGEM-337179
PBANKA_1239700	PBANKA_123970	PF3D7_0524900		conserved Plasmodium protein, unknown function	Essential	0.237923	2.94724	0.0524843	-0.220267	0.696112	2	PbGEM-261652
PBANKA_1239800	PBANKA_123980	PF3D7_0525000		zinc finger protein, putative	Essential	0.154194	5.99366	0.00249451	0.054304	0.254084	2	PbGEM-261660
PBANKA_1240000	PBANKA_124000	PF3D7_0525200	SMC6	structural maintenance of chromosomes protein 6, putative	Essential	0.0675974	7.01099	0.000901914	0.00753368	0.127661	2	PbGEM-337195
PBANKA_1240200	PBANKA_124020	PF3D7_0525400		G-protein coupled receptor, putative	Dispensable	0.95466	6.37532	0.00170308	0.872123	1.0372	1	PbGEM-308849
PBANKA_1240600	PBANKA_124060	PF3D7_0525800	IMC1g	inner membrane complex protein 1g, putative	Essential	0.272126	4.56529	0.0104069	0.0680974	0.476154	3	PbGEM-103910
PBANKA_1240800	PBANKA_124080	PF3D7_0526000		RAP protein, putative	Essential	0.110894	6.63925	0.001308	0.0385618	0.183227	2	PbGEM-308929
PBANKA_1241000	PBANKA_124100	PF3D7_0526200.1	ARF-GAP	ADP-ribosylation factor GTPase-activating protein, putative	Dispensable	0.878235	5.26325	0.00517847	0.734312	1.02216	2	PbGEM-052172
PBANKA_1241200	PBANKA_124120	PF3D7_0526400		conserved Plasmodium protein, unknown function	Dispensable	0.969217	5.9673	0.00256116	0.868001	1.07043	1	PbGEM-052197
PBANKA_1241800	PBANKA_124180	PF3D7_0527000	MCM3	DNA replication licensing factor MCM3, putative	Essential	0.0613415	5.29522	0.00501552	-0.0802991	0.202982	3	PbGEM-261796
PBANKA_1241900	PBANKA_124190	PF3D7_0527100	UBC13	ubiquitin-conjugating enzyme E2 N, putative	Essential	0.0638889	7.40951	0.000605469	0.0146763	0.113101	2	PbGEM-264300
PBANKA_1242000	PBANKA_124200	PF3D7_0527200	USP14	ubiquitin carboxyl-terminal hydrolase 14, putative	Dispensable	0.866825	4.27718	0.0138817	0.631184	1.10247	2	PbGEM-052290
PBANKA_1242100	PBANKA_124210	PF3D7_0527300	METAP1a	methionine aminopeptidase 1a, putative	Essential	0.0583851	7.20799	0.000740647	0.00395541	0.112815	2	PbGEM-342956
PBANKA_1242200	PBANKA_124220	PF3D7_0527400		conserved Plasmodium protein, unknown function	Dispensable	0.705881	2.53444	0.0793061	0.142654	1.26911	2	PbGEM-103970
PBANKA_1242400	PBANKA_124240	PF3D7_0527600		conserved Plasmodium protein, unknown function	Dispensable	0.896449	4.65849	0.00948076	0.701711	1.09119	1	PbGEM-309105
PBANKA_1242500	PBANKA_124250	PF3D7_0527900		RNA helicase, putative	Essential	0.174922	4.462	0.0115393	-0.0399195	0.389764	2	PbGEM-261844
PBANKA_1242700	PBANKA_124270	PF3D7_0528100		AP-1 complex subunit beta, putative	Essential	0.1	1	Inf	NA	NA	2	PbGEM-309177	Essential phenotype assigned based on very low number of parasites in the population on day 6
PBANKA_1243000	PBANKA_124300	PF3D7_0528400	DHHC7	palmitoyltransferase	Essential	0.0958003	6.35741	0.00173385	0.0125213	0.179079	2	PbGEM-261876
PBANKA_1243400	PBANKA_124340	PF3D7_0528800		nucleolar preribosomal GTPase, putative	Essential	0.255731	2.46817	0.08474	-0.326471	0.837934	2	PbGEM-309297
PBANKA_1243600	PBANKA_124360	PF3D7_0529000		conserved Plasmodium protein, unknown function	Essential	0.0847752	6.69447	0.00123774	0.0144121	0.155138	2	PbGEM-337283
PBANKA_1243700	PBANKA_124370	PF3D7_0529100	ATrx2	thioredoxin-like protein, putative	Essential	0.286623	4.25288	0.0142233	0.0481	0.525145	2	PbGEM-052527
PBANKA_1243800	PBANKA_124380	PF3D7_0529300	TIC22	apicoplast TIC22 protein, putative	Dispensable	0.910939	5.43367	0.00436706	0.778772	1.04311	1	PbGEM-337299
PBANKA_1243900	PBANKA_124390	PF3D7_0529400.1		conserved Plasmodium protein, unknown function	Essential	0.1	1	Inf	NA	NA	2	PbGEM-309361	Essential phenotype assigned based on very low number of parasites in the population on day 6
PBANKA_1244000	PBANKA_124400	PF3D7_0529500		cell cycle regulator protein, putative	Dispensable	0.917582	5.04746	0.00642561	0.757262	1.0779	1	PbGEM-309377
PBANKA_1244100	PBANKA_124410	PF3D7_0529700		conserved Plasmodium protein, unknown function	Insufficient data	0.364886	1.87727	0.153008	-0.417439	1.14721	2	PbGEM-309393
PBANKA_1244300	PBANKA_124430	PF3D7_0529900		zinc finger protein, putative	Dispensable	0.997928	6.37478	0.001704	0.915369	1.08049	1	PbGEM-309433
PBANKA_1244400	PBANKA_124440	PF3D7_0530000		conserved Plasmodium protein, unknown function	Dispensable	1.05716	5.17515	0.00565537	0.906754	1.20756	1	PbGEM-337307
PBANKA_1244500	PBANKA_124450	PF3D7_0530100		SNARE protein, putative	Essential	0.1883	5.07193	0.00627031	0.0299292	0.34667	2	PbGEM-309473
PBANKA_1244600	PBANKA_124460	PF3D7_0530200	PPT	phosphoenolpyruvate/phosphate translocator	Essential	0.137371	6.72417	0.00120151	0.0680453	0.206697	3	PbGEM-261996
PBANKA_1244800	PBANKA_124480	PF3D7_0530400		conserved Plasmodium protein, unknown function	Essential	0.211213	4.31702	0.0133396	-0.0197816	0.442207	2	PbGEM-309521
PBANKA_1244900	PBANKA_124490	PF3D7_0530500		conserved Plasmodium protein, unknown function	Dispensable	1.002	6.46008	0.00156467	0.922889	1.08111	2	PbGEM-262020
PBANKA_1245700	PBANKA_124570	PF3D7_0531300		conserved Plasmodium protein, unknown function	Dispensable	0.935611	4.68831	0.00920223	0.743754	1.12747	2	PbGEM-309681
PBANKA_1245800	PBANKA_124580	PF3D7_0531400		conserved Plasmodium protein, unknown function	Essential	0.1	1	0.112199	-0.0235084	1.31634	2	PbGEM-309697	Essential phenotype assigned based on very low number of parasites in the population on day 6
PBANKA_0112641	PBANKA_124600			fam-b protein	Dispensable	0.797857	4.5039	0.0110658	0.587469	1.00824	1	PbGEM-536459
PBANKA_1246600	PBANKA_124660		CP1	fam-b protein;cleft-like protein 1	Dispensable	0.964451	4.67863	0.00929173	0.771663	1.15724	1	PbGEM-052958
PBANKA_1246700	PBANKA_124670			BIR protein;PIR protein	Dispensable	0.826772	4.71398	0.008969	0.637363	1.01618	2	PbGEM-052974
PBANKA_1300500	PBANKA_130050	PF3D7_1475700		tubulin epsilon chain, putative	Dispensable	0.945545	6.37272	0.0017075	0.862901	1.02819	1	PbGEM-309911
PBANKA_1300700	PBANKA_130070	PF3D7_1475500	CCp1	LCCL domain-containing protein	Dispensable	0.931777	5.65375	0.00350436	0.813382	1.05017	1	PbGEM-536483
PBANKA_1300800	PBANKA_130080	PF3D7_1475400	CRMP4	cysteine repeat modular protein 4	Slow	0.495094	3.57476	0.0280221	0.160298	0.82989	1	PbGEM-342964
PBANKA_1300900	PBANKA_130090	PF3D7_1475300	COX11	cytochrome c oxidase assembly protein COX11, putative	Essential	0.0731817	7.56549	0.000518021	0.0276616	0.118702	3	PbGEM-262228
PBANKA_1301100	PBANKA_130110	PF3D7_1475100		conserved Plasmodium protein, unknown function	Essential	0.105644	7.84354	0.000392276	0.0660318	0.145256	2	PbGEM-337387
PBANKA_1301400	PBANKA_130140	PF3D7_1474800		proteasome subunit alpha type-1, putative	Essential	0.1	1	Inf	NA	NA	2	PbGEM-310103	Essential phenotype assigned based on very low number of parasites in the population on day 6
PBANKA_1301500	PBANKA_130150	PF3D7_1474700		protein kinase, putative	Slow	0.167959	7.61834	0.000491355	0.123626	0.212292	2	PbGEM-337395
PBANKA_1301800	PBANKA_130180	PF3D7_1474400		conserved Plasmodium protein, unknown function	Essential	0.0233632	7.03635	0.000879328	-0.0359437	0.0826702	2	PbGEM-337403	Vector has relatively short homology arms - there is a possibility of the Essential call being a technical failure
PBANKA_1301900	PBANKA_130190	PF3D7_1474300		DNA repair metallo-beta-lactamase protein, putative	Dispensable	0.883639	4.52044	0.0108842	0.674985	1.09229	2	PbGEM-310183
PBANKA_1302000	PBANKA_130200	PF3D7_1474200		conserved Plasmodium protein, unknown function	Essential	0.1	1	0.0945041	-0.26945	0.960211	2	PbGEM-337411	Vector has relatively short homology arms - there is a possibility of the Essential call being a technical failure
PBANKA_1302200	PBANKA_130220	PF3D7_1438100		translocation protein sec62, putative	Essential	0.118975	5.19607	0.00553827	-0.0298637	0.267814	1	PbGEM-262316
PBANKA_1302300	PBANKA_130230	PF3D7_1438400		metacaspase-like protein	Dispensable	1.0063	5.34768	0.00475919	0.868327	1.14427	1	PbGEM-337419
PBANKA_1302400	PBANKA_130240	PF3D7_1438500	CPSF3	cleavage and polyadenylation specificity factor subunit 3, putative	Essential	0.00904684	4.636	0.00969641	-0.187894	0.205988	2	PbGEM-262332
PBANKA_1302600	PBANKA_130260	PF3D7_1438700		DNA primase small subunit, putative	Essential	0.1	1	0.0530829	0.0483483	0.969937	2	PbGEM-053387	Essential phenotype assigned based on very low number of parasites in the population on day 6
PBANKA_1302800	PBANKA_130280	PF3D7_1438900	TPx1	thioredoxin peroxidase 1	Dispensable	0.994579	6.13041	0.00217569	0.901291	1.08787	1	PbGEM-342972
PBANKA_1303000	PBANKA_130300	PF3D7_1439100		DEAD/DEAH helicase, putative	Dispensable	0.893705	5.26752	0.00515638	0.750089	1.03732	2	PbGEM-310311
PBANKA_1303100	PBANKA_130310	PF3D7_1439200		conserved Plasmodium protein, unknown function	Dispensable	1.07533	5.37598	0.00462638	0.939293	1.21136	1	PbGEM-310335
PBANKA_1303400	PBANKA_130340	PF3D7_1439500		CCAAT-binding transcription factor, putative	Dispensable	0.925172	5.67089	0.00344479	0.807788	1.04256	2	PbGEM-310399
PBANKA_1303600	PBANKA_130360	PF3D7_1439700		leucine carboxyl methyltransferase, putative	Essential	0.0574189	5.44052	0.00433722	-0.0742963	0.189134	2	PbGEM-262428
PBANKA_1303700	PBANKA_130370	PF3D7_1439800		vesicle-associated membrane protein, putative	Essential	0.0736611	5.48753	0.00413806	-0.0549944	0.202317	2	PbGEM-342980
PBANKA_1303800	PBANKA_130380	PF3D7_1439900	TIM	triosephosphate isomerase, putative	Essential	0.123068	5.40779	0.00448152	-0.0108205	0.256956	3	PbGEM-053579
PBANKA_1303900	PBANKA_130390	PF3D7_1440000		conserved Plasmodium protein, unknown function	Essential	0.159092	4.3765	0.0125692	-0.0651329	0.383317	2	PbGEM-337491
PBANKA_1304000	PBANKA_130400	PF3D7_1440100		conserved Plasmodium protein, unknown function	Essential	0.346051	3.5115	0.0298522	0.000495658	0.691607	2	PbGEM-310447
PBANKA_1304100	PBANKA_130410	PF3D7_1440300	PBGS	porphobilinogen synthase, putative;delta-aminolevulinic acid dehydratase, putative	Essential	0.106929	6.21921	0.00199082	0.0176913	0.196166	2	PbGEM-310471
PBANKA_1304200	PBANKA_130420	PF3D7_1440200	SPP	stromal-processing peptidase, putative	Essential	0.100224	7.42043	0.000598892	0.0512791	0.149168	2	PbGEM-310495
PBANKA_1304300	PBANKA_130430	PF3D7_1440400		conserved Plasmodium protein, unknown function	Essential	0.126819	6.5044	0.00149684	0.0494405	0.204197	3	PbGEM-337499
PBANKA_1304400	PBANKA_130440	PF3D7_1440500		allantoicase, putative	Dispensable	0.996305	5.35434	0.00472758	0.85879	1.13382	1	PbGEM-310535
PBANKA_1304500	PBANKA_130450	PF3D7_1440600		conserved Plasmodium protein, unknown function	Dispensable	0.918959	5.16939	0.00568804	0.768121	1.0698	2	PbGEM-053684
PBANKA_1304600	PBANKA_130460	PF3D7_1440700		adaptor complexes medium subunit family	Essential	0.0884365	5.05122	0.00640154	-0.0715827	0.248456	2	PbGEM-247832
PBANKA_1304700	PBANKA_130470	PF3D7_1440800		major facilitator superfamily, putative	Slow	0.515955	6.21782	0.00199358	0.426656	0.605254	2	PbGEM-121314
PBANKA_1304800	PBANKA_130480	PF3D7_1440900		conserved Plasmodium protein, unknown function	Dispensable	0.993529	4.80926	0.00815387	0.812931	1.17413	1	PbGEM-310583
PBANKA_1304900	PBANKA_130490	PF3D7_1441000	NCS2	cytoplasmic tRNA 2-thiolation protein 2, putative	Essential	0.144451	7.17669	0.000764194	0.0891633	0.19974	2	PbGEM-310607
PBANKA_1305100	PBANKA_130510	PF3D7_1441200		60S ribosomal protein L10a, putative	Essential	0.0643203	6.82861	0.00108236	-0.00147804	0.130119	2	PbGEM-310647
PBANKA_1305200	PBANKA_130520	PF3D7_1441300		serine/threonine protein kinase, putative	Dispensable	0.97558	8.03118	0.000325166	0.939515	1.01164	5	PbGEM-053796
PBANKA_1305300	PBANKA_130530	PF3D7_1441400	FACT-S	FACT complex subunit SSRP1, putative	Essential	0.478587	3.14173	0.0432082	0.0628557	0.894319	2	PbGEM-337515
PBANKA_1305600	PBANKA_130560	PF3D7_1441700		metalloprotease, putative	Slow	0.814927	4.9357	0.0071854	0.645394	0.984461	1	PbGEM-310711
PBANKA_1306000	PBANKA_130600	PF3D7_1442100	RPA3	replication factor A protein 3, putative	Essential	0.11686	4.97052	0.00693955	-0.0497483	0.283468	2	PbGEM-310775
PBANKA_1306100	PBANKA_130610	PF3D7_1442200		GTP-binding protein, putative	Essential	0.159017	5.2396	0.00530236	0.013382	0.304651	2	PbGEM-310791
PBANKA_1306200	PBANKA_130620	PF3D7_1442300		tRNA binding protein, putative	Slow	0.523987	5.33675	0.00481148	0.385258	0.662717	2	PbGEM-053942
PBANKA_1306700	PBANKA_130670	PF3D7_1442800		conserved Plasmodium protein, unknown function	Dispensable	1.02844	4.79719	0.00825288	0.846748	1.21013	1	PbGEM-337539
PBANKA_1306800	PBANKA_130680	PF3D7_1442900	SEC7	protein transport protein SEC7, putative	Essential	0.1	1	Inf	NA	NA	1	PbGEM-248737	Vector has relatively short homology arms - there is a possibility of the Essential call being a technical failure
PBANKA_1306900	PBANKA_130690	PF3D7_1443000	SRPK2	serine/threonine protein kinase, putative	Dispensable	0.939749	6.52164	0.00147126	0.863035	1.01646	4	PbGEM-104812
PBANKA_1307100	PBANKA_130710	PF3D7_1443200		conserved Plasmodium protein, unknown function	Essential	0.0625408	7.97191	0.00034502	0.0253914	0.0996902	2	PbGEM-310911
PBANKA_1307200	PBANKA_130720	PF3D7_1443300	LSM5	U6 snRNA-associated Sm-like protein LSm5, putative	Essential	0.108098	4.86013	0.0077495	-0.0679642	0.284161	2	PbGEM-264308
PBANKA_1307400	PBANKA_130740	PF3D7_1443500	PARN	poly(A)-specific ribonuclease PARN, putative	Essential	0.18693	2.71329	0.0663182	-0.328116	0.701976	2	PbGEM-248987
PBANKA_1307600	PBANKA_130760	PF3D7_1443700	DPCK	dephospho-CoA kinase, putative	Essential	0.0421805	6.49542	0.00151034	-0.0355458	0.119907	2	PbGEM-539011	Vector has relatively short homology arms - there is a possibility of the Essential call being a technical failure
PBANKA_1307800	PBANKA_130780	PF3D7_1443900		heat shock protein 90, putative	Essential	0.138699	4.99195	0.00679238	-0.0261328	0.303531	2	PbGEM-264844
PBANKA_1307900	PBANKA_130790	PF3D7_1444000		conserved Plasmodium protein, unknown function	Dispensable	1.00973	5.75836	0.00315628	0.897366	1.12209	1	PbGEM-536539
PBANKA_1308600	PBANKA_130860	PF3D7_1444800	ALDO2	fructose-bisphosphate aldolase 2	Essential	0.115612	4.7311	0.00881673	-0.072183	0.303407	2	PbGEM-249472,PbGEM-337619
PBANKA_1308900	PBANKA_130890	PF3D7_1445100		histidine--tRNA ligase, putative	Essential	0.1	1	Inf	NA	NA	2	PbGEM-054353	Essential phenotype assigned based on very low number of parasites in the population on day 6
PBANKA_1309000	PBANKA_130900	PF3D7_1445200	MAK5	ATP-dependent RNA helicase MAK5, putative	Essential	0.0794582	5.96386	0.00256998	-0.0219317	0.180848	2	PbGEM-264316
PBANKA_1309100	PBANKA_130910	PF3D7_1445300		mitochondrial ribosomal protein S29 precursor, putative	Essential	0.109119	7.00474	0.000907571	0.0488668	0.16937	2	PbGEM-311175
PBANKA_1309200	PBANKA_130920	PF3D7_1445400	CLK1	serine/threonine kinase-1, putative	Essential	0.111511	6.49969	0.00150391	0.0339507	0.189072	5	PbGEM-104970
PBANKA_1309400	PBANKA_130940	PF3D7_1445600		RNA-binding protein, putative	Essential	0.0357109	8.21596	0.000270306	0.00282899	0.0685929	2	PbGEM-337643
PBANKA_1309600	PBANKA_130960	PF3D7_1445800		conserved Plasmodium protein, unknown function	Dispensable	0.826451	3.27129	0.0379576	0.436797	1.2161	1	PbGEM-536571
PBANKA_1309700	PBANKA_130970	PF3D7_1445900	DDX5	ATP-dependent RNA helicase DDX5, putative	Slow	0.413171	4.93914	0.00716078	0.243928	0.582414	2	PbGEM-311255
PBANKA_1309800	PBANKA_130980	PF3D7_1446100		conserved Plasmodium protein, unknown function	Dispensable	0.968529	5.20564	0.00548555	0.8204	1.11666	2	PbGEM-337659
PBANKA_1309900	PBANKA_130990	PF3D7_1446200	LAP	M17 leucyl aminopeptidase, putative	Slow	0.249834	5.8632	0.00284214	0.143211	0.356458	2	PbGEM-311295
PBANKA_1310400	PBANKA_131040	PF3D7_1446600	CEN2	centrin-2, putative	Essential	0.0677965	4.94405	0.00712568	-0.101031	0.236624	2	PbGEM-337675
PBANKA_1310500	PBANKA_131050	PF3D7_1446700		conserved Plasmodium protein, unknown function	Essential	0.0245124	8.1387	0.000292017	-0.00966465	0.0586894	2	PbGEM-311343
PBANKA_1310600	PBANKA_131060	PF3D7_1446800	HDP	heme detoxification protein, putative	Essential	0.0839101	7.527	0.00053835	0.0375053	0.130315	3	PbGEM-250295
PBANKA_1310700	PBANKA_131070	PF3D7_1446900		glutaminyl-peptide cyclotransferase, putative	Dispensable	0.9906	7.07097	0.000849407	0.932311	1.04889	1	PbGEM-342996
PBANKA_1310800	PBANKA_131080	PF3D7_1447000		40S ribosomal protein S5, putative	Essential	0.0733228	5.94869	0.00260925	-0.0288389	0.175484	2	PbGEM-311359
PBANKA_1311000	PBANKA_131100	PF3D7_1447200	UIS21	conserved Plasmodium protein, unknown function	Essential	0.158754	4.93276	0.00720658	-0.0110293	0.328537	2	PbGEM-311399
PBANKA_1311100	PBANKA_131110	PF3D7_1447300		mitochondrial ribosomal protein S14 precursor, putative	Essential	0.0958415	6.04895	0.00236034	-0.00132519	0.193008	2	PbGEM-311415
PBANKA_1311400	PBANKA_131140	PF3D7_1447600		conserved Plasmodium protein, unknown function	Dispensable	1.02036	5.47608	0.0041857	0.890968	1.14976	1	PbGEM-054729
PBANKA_1311500	PBANKA_131150	PF3D7_1447700		conserved Plasmodium protein, unknown function	Dispensable	0.992891	5.38762	0.00457283	0.857646	1.12814	1	PbGEM-311439
PBANKA_1311700	PBANKA_131170	PF3D7_1447900	MDR2	multidrug resistance protein 2, putative;ABC transporter B family member 2, putative	Slow	0.890665	6.10238	0.00223754	0.796059	0.98527	1	PbGEM-265004
PBANKA_1312000	PBANKA_131200	PF3D7_1448200		conserved Plasmodium protein, unknown function	Dispensable	0.944464	4.40201	0.0122527	0.72308	1.16585	2	PbGEM-337699
PBANKA_1312300	PBANKA_131230	PF3D7_1448600		SNARE protein, putative	Essential	0.0732196	4.52427	0.0108426	-0.135036	0.281475	2	PbGEM-250924
PBANKA_1312500	PBANKA_131250	PF3D7_1448800		Appr-1-p processing domain protein	Essential	0.123138	6.9592	0.000949856	0.0614989	0.184778	2	PbGEM-337715
PBANKA_1312600	PBANKA_131260	PF3D7_1448900		conserved Plasmodium protein, unknown function	Dispensable	1.04362	5.01225	0.00665589	0.880454	1.20679	1	PbGEM-311597
PBANKA_1312700	PBANKA_131270	PF3D7_1449000	GEST	gamete egress and sporozoite traversal protein	Dispensable	0.993165	6.56754	0.00140525	0.918191	1.06814	1	PbGEM-311621
PBANKA_1312800	PBANKA_131280	PF3D7_1449100		conserved Plasmodium protein, unknown function	Dispensable	0.929827	4.45709	0.0115961	0.714457	1.1452	2	PbGEM-337723
PBANKA_1313100	PBANKA_131310	PF3D7_1449400	MUS81	crossover junction endonuclease MUS81, putative	Essential	0.0117057	5.30472	0.00496811	-0.129264	0.152675	2	PbGEM-311661	Vector has relatively short homology arms - there is a possibility of the Essential call being a technical failure
PBANKA_1313500	PBANKA_131350	PF3D7_1449800		conserved Plasmodium protein, unknown function	Essential	0.163974	5.38996	0.00456215	0.0288861	0.299061	1	PbGEM-536619
PBANKA_1314000	PBANKA_131400	PF3D7_1450300	CPR	NADPH--cytochrome P450 reductase, putative	Essential	0.177468	5.12699	0.00593439	0.0233983	0.331538	2	PbGEM-251416
PBANKA_1314200	PBANKA_131420	PF3D7_1450500		conserved Plasmodium protein, unknown function	Slow	0.924248	6.77948	0.00113687	0.856813	0.991683	2	PbGEM-311741
PBANKA_1314400	PBANKA_131440	PF3D7_1450700		conserved Plasmodium protein, unknown function	Essential	0.0492189	5.76292	0.00314194	-0.0628871	0.161325	2	PbGEM-337755
PBANKA_1314500	PBANKA_131450	PF3D7_1450800		conserved Plasmodium protein, unknown function	Essential	0.0732847	7.37034	0.000629653	0.0230989	0.12347	2	PbGEM-311797
PBANKA_1314600	PBANKA_131460	PF3D7_1450900		acetyl-CoA acetyltransferase, putative	Essential	0.134985	7.2793	0.000689666	0.0824619	0.187508	2	PbGEM-055150
PBANKA_1314800	PBANKA_131480	PF3D7_1451100	eEF2	elongation factor 2, putative	Essential	0.212512	5.3365	0.0048127	0.0737652	0.35126	3	PbGEM-251753
PBANKA_1314900	PBANKA_131490	PF3D7_1451200		conserved Plasmodium protein, unknown function	Dispensable	1.05708	4.91912	0.00730554	0.886135	1.22802	1	PbGEM-311877
PBANKA_1315100	PBANKA_131510	PF3D7_1451400	Sir2b	transcriptional regulatory protein sir2b	Dispensable	0.872689	4.92256	0.00728046	0.702038	1.04334	1	PbGEM-055230
PBANKA_1315200	PBANKA_131520	PF3D7_1451500		pre-mRNA-splicing factor CWF18, putative	Essential	0.0947581	8.13846	0.000292088	0.0605769	0.128939	2	PbGEM-311925
PBANKA_1315300	PBANKA_131530	PF3D7_1451600	LAP5	LCCL domain-containing protein	Dispensable	1.03317	5.85763	0.002858	0.926248	1.14009	1	PbGEM-055262
PBANKA_1315400	PBANKA_131540	PF3D7_1451700	CNB	calcineurin subunit B, putative	Slow	0.177675	6.88657	0.00102141	0.113756	0.241594	3	PbGEM-265356
PBANKA_1316000	PBANKA_131600	PF3D7_1452300		degradation in the ER (DER1) like protein, putative	Slow	0.790493	5.43612	0.00435634	0.658488	0.922498	2	PbGEM-264692
PBANKA_1316100	PBANKA_131610	PF3D7_1452400		conserved Plasmodium protein, unknown function	Slow	0.295055	4.65416	0.00952192	0.0998941	0.490215	2	PbGEM-312029
PBANKA_1316200	PBANKA_131620	PF3D7_1452500		SNARE protein, putative	Essential	0.1	1	Inf	NA	NA	2	PbGEM-312053	Essential phenotype assigned based on very low number of parasites in the population on day 6
PBANKA_1316300	PBANKA_131630	PF3D7_1452600		conserved Plasmodium protein, unknown function	Slow	0.408677	6.25982	0.00191159	0.321234	0.496121	2	PbGEM-337811
PBANKA_1316700	PBANKA_131670	PF3D7_1453000		conserved Plasmodium protein, unknown function	Slow	0.59507	5.63148	0.00358327	0.475349	0.71479	2	PbGEM-312157
PBANKA_1316900	PBANKA_131690	PF3D7_1453200		conserved Plasmodium protein, unknown function	Slow	0.693318	5.21192	0.00545119	0.545653	0.840982	2	PbGEM-312173
PBANKA_1317200	PBANKA_131720	PF3D7_1453500		pyridine nucleotide transhydrogenase, putative	Dispensable	1.02946	4.98896	0.00681275	0.864382	1.19454	1	PbGEM-055524
PBANKA_1317500	PBANKA_131750	PF3D7_1453800	GluPho	glucose-6-phosphate dehydrogenase-6-phosphogluconolactonase, putative	Slow	0.43429	6.78285	0.00113304	0.366968	0.501611	3	PbGEM-105499
PBANKA_1318000	PBANKA_131800		KIN	serine/threonine protein kinase KIN, putative	Dispensable	0.961624	6.74186	0.00118045	0.892909	1.03034	4	PbGEM-105530
PBANKA_1318100	PBANKA_131810	PF3D7_1454400	APP	aminopeptidase P, putative	Essential	0.206282	5.32957	0.00484614	0.0670539	0.345511	3	PbGEM-105546
PBANKA_1318200	PBANKA_131820	PF3D7_1454500	ISU	iron sulfur cluster assembly protein, putative	Essential	0.194151	4.51056	0.0109923	-0.0155376	0.40384	2	PbGEM-253089
PBANKA_1318300	PBANKA_131830	PF3D7_1454600		mitochondrial ribosomal protein S11 precursor, putative	Essential	0.0682647	7.59949	0.000500705	0.0235118	0.113018	2	PbGEM-312349
PBANKA_1318400	PBANKA_131840	PF3D7_1454700		6-phosphogluconate dehydrogenase, decarboxylating, putative	Essential	0.261886	2.90108	0.054964	-0.207002	0.730774	2	PbGEM-343028
PBANKA_1318700	PBANKA_131870	PF3D7_1455000	PPM3	protein phosphatase PPM3	Dispensable	1.00987	4.76411	0.00853045	0.825153	1.1946	1	PbGEM-343036
PBANKA_1319000	PBANKA_131900	PF3D7_1455300		conserved Plasmodium protein, unknown function	Essential	0.1	1	Inf	NA	NA	2	PbGEM-337891	Essential phenotype assigned based on very low number of parasites in the population on day 6
PBANKA_1319100	PBANKA_131910	PF3D7_1455400	HlyIII	hemolysin III, putative	Dispensable	1.01577	5.45641	0.00426886	0.885098	1.14644	1	PbGEM-337899
PBANKA_1319200	PBANKA_131920	PF3D7_1455500		AP-1 complex subunit gamma, putative	Essential	0.141477	5.02391	0.00657876	-0.0207425	0.303696	2	PbGEM-343044
PBANKA_1319300	PBANKA_131930	PF3D7_1455600		ferlin, putative	Essential	0.047265	6.94645	0.000962048	-0.0147688	0.109299	2	PbGEM-312485
PBANKA_1319400	PBANKA_131940	PF3D7_1455700		conserved Plasmodium protein, unknown function	Dispensable	0.999707	5.41901	0.00443152	0.866567	1.13285	1	PbGEM-337907
PBANKA_1319500	PBANKA_131950	PF3D7_1455800	CCP2	LCCL domain-containing protein	Dispensable	0.775641	3.20657	0.0404952	0.373173	1.17811	1	PbGEM-539067
PBANKA_1319600	PBANKA_131960	PF3D7_1455900		polyprenol reductase, putative	Essential	0.136758	5.12718	0.00593327	-0.0172975	0.290813	2	PbGEM-264764
PBANKA_1319700	PBANKA_131970	PF3D7_1456000	ApiAP2	transcription factor with AP2 domain(s), putative	Dispensable	0.984413	7.46349	0.000573651	0.936511	1.03231	2	PbGEM-337923
PBANKA_1319800	PBANKA_131980	PF3D7_1456100	SHMT	serine hydroxymethyltransferase, putative	Slow	0.169412	6.67022	0.00126813	0.0981901	0.240633	2	PbGEM-312549
PBANKA_1320100	PBANKA_132010	PF3D7_1456400	UIS25	conserved Plasmodium protein, unknown function	Dispensable	1.02299	4.3296	0.0131728	0.793449	1.25254	2	PbGEM-337939
[truncated: 579 more rows]
