# Supplementary material for: Functional Profiling of a Plasmodium Genome Reveals an Abundance of Essential Genes
Source: Cell. 2017 Jul 13;170(2):260–272.e8. doi: 10.1016/j.cell.2017.06.030 (PMC5509546; doi:10.1016/j.cell.2017.06.030)
Supplement: Table S2. The Data Underpinning the Comparison of Gene Properties in the Screen Compared with the Genome, Related to Figure S1 [file mmc2.xlsx]

## Sheet: GO terms
GO id	GO term	Screened	Total in genome
GO:0000014	single-stranded DNA endodeoxyribonuclease activity	2	4
GO:0000015	phosphopyruvate hydratase complex	0	2
GO:0000027	ribosomal large subunit assembly	4	10
GO:0000030	mannosyltransferase activity	0	2
GO:0000042	protein targeting to Golgi	0	2
GO:0000045	autophagosome assembly	0	2
GO:0000049	tRNA binding	4	12
GO:0000055	ribosomal large subunit export from nucleus	4	4
GO:0000062	fatty-acyl-CoA binding	4	4
GO:0000070	mitotic sister chromatid segregation	4	4
GO:0000077	DNA damage checkpoint	0	4
GO:0000079	regulation of cyclin-dependent protein serine/threonine kinase activity	2	4
GO:0000112	nucleotide-excision repair factor 3 complex	2	2
GO:0000123	histone acetyltransferase complex	0	2
GO:0000126	transcription factor TFIIIB complex	0	2
GO:0000139	Golgi membrane	0	6
GO:0000150	recombinase activity	0	2
GO:0000151	ubiquitin ligase complex	2	2
GO:0000154	rRNA modification	0	4
GO:0000164	protein phosphatase type 1 complex	2	2
GO:0000166	nucleotide binding	60	184
GO:0000172	ribonuclease MRP complex	0	6
GO:0000175	3'-5'-exoribonuclease activity	2	4
GO:0000178	exosome (RNase complex)	8	12
GO:0000179	rRNA (adenine-N6,N6-)-dimethyltransferase activity	0	4
GO:0000182	rDNA binding	2	2
GO:0000184	nuclear-transcribed mRNA catabolic process, nonsense-mediated decay	2	2
GO:0000209	protein polyubiquitination	0	2
GO:0000213	tRNA-intron endonuclease activity	0	4
GO:0000220	vacuolar proton-transporting V-type ATPase, V0 domain	0	2
GO:0000221	vacuolar proton-transporting V-type ATPase, V1 domain	2	2
GO:0000244	spliceosomal tri-snRNP complex assembly	2	2
GO:0000245	spliceosomal complex assembly	0	2
GO:0000256	allantoin catabolic process	0	4
GO:0000266	mitochondrial fission	0	2
GO:0000275	mitochondrial proton-transporting ATP synthase complex, catalytic core F(1)	0	2
GO:0000287	magnesium ion binding	22	44
GO:0000290	deadenylation-dependent decapping of nuclear-transcribed mRNA	0	6
GO:0000339	RNA cap binding	2	4
GO:0000349	generation of catalytic spliceosome for first transesterification step	4	4
GO:0000350	generation of catalytic spliceosome for second transesterification step	2	4
GO:0000375	RNA splicing, via transesterification reactions	2	2
GO:0000380	alternative mRNA splicing, via spliceosome	2	2
GO:0000387	spliceosomal snRNP assembly	2	4
GO:0000389	mRNA 3'-splice site recognition	2	4
GO:0000398	mRNA splicing, via spliceosome	38	70
GO:0000408	EKC/KEOPS complex	2	6
GO:0000413	protein peptidyl-prolyl isomerization	8	22
GO:0000421	autophagosome membrane	0	2
GO:0000439	core TFIIH complex	6	8
GO:0000462	maturation of SSU-rRNA from tricistronic rRNA transcript (SSU-rRNA, 5.8S rRNA, LSU-rRNA)	0	2
GO:0000469	cleavage involved in rRNA processing	4	4
GO:0000481	maturation of 5S rRNA	0	2
GO:0000492	box C/D snoRNP assembly	0	2
GO:0000502	proteasome complex	6	8
GO:0000715	nucleotide-excision repair, DNA damage recognition	0	2
GO:0000723	telomere maintenance	4	4
GO:0000724	double-strand break repair via homologous recombination	2	8
GO:0000737	DNA catabolic process, endonucleolytic	0	3
GO:0000741	karyogamy	0	2
GO:0000774	adenyl-nucleotide exchange factor activity	2	2
GO:0000775	chromosome, centromeric region	2	4
GO:0000785	chromatin	0	4
GO:0000786	nucleosome	4	16
GO:0000796	condensin complex	0	4
GO:0000808	origin recognition complex	2	6
GO:0000900	translation repressor activity, nucleic acid binding	0	2
GO:0000910	cytokinesis	2	2
GO:0000917	barrier septum assembly	0	4
GO:0000922	spindle pole	0	8
GO:0000930	gamma-tubulin complex	0	2
GO:0000932	cytoplasmic mRNA processing body	2	6
GO:0000940	condensed chromosome outer kinetochore	0	2
GO:0000974	Prp19 complex	4	6
GO:0000993	RNA polymerase II core binding	0	2
GO:0001047	core promoter binding	2	2
GO:0001104	RNA polymerase II transcription cofactor activity	2	8
GO:0001510	RNA methylation	0	6
GO:0001522	pseudouridine synthesis	6	36
GO:0001527	microfibril	0	2
GO:0001539	cilium or flagellum-dependent cell motility	0	2
GO:0001671	ATPase activator activity	2	4
GO:0001678	cellular glucose homeostasis	2	2
GO:0001682	tRNA 5'-leader removal	0	2
GO:0001731	formation of translation preinitiation complex	0	2
GO:0001932	regulation of protein phosphorylation	0	2
GO:0002098	tRNA wobble uridine modification	0	2
GO:0002143	tRNA wobble position uridine thiolation	0	4
GO:0002161	aminoacyl-tRNA editing activity	8	12
GO:0003341	cilium movement	2	4
GO:0003676	nucleic acid binding	103	293
GO:0003677	DNA binding	82	210
GO:0003678	DNA helicase activity	10	10
GO:0003680	AT DNA binding	4	4
GO:0003682	chromatin binding	2	2
GO:0003684	damaged DNA binding	2	6
GO:0003688	DNA replication origin binding	2	2
GO:0003689	DNA clamp loader activity	4	4
GO:0003690	double-stranded DNA binding	6	10
GO:0003697	single-stranded DNA binding	2	6
GO:0003700	transcription factor activity, sequence-specific DNA binding	8	52
GO:0003712	transcription cofactor activity	2	2
GO:0003713	transcription coactivator activity	0	2
GO:0003723	RNA binding	60	182
GO:0003724	RNA helicase activity	2	2
GO:0003725	double-stranded RNA binding	0	2
GO:0003729	mRNA binding	4	16
GO:0003735	structural constituent of ribosome	100	244
GO:0003743	translation initiation factor activity	22	56
GO:0003746	translation elongation factor activity	6	18
GO:0003747	translation release factor activity	2	4
GO:0003755	peptidyl-prolyl cis-trans isomerase activity	8	24
GO:0003756	protein disulfide isomerase activity	0	2
GO:0003774	motor activity	2	12
GO:0003777	microtubule motor activity	4	38
GO:0003779	actin binding	2	8
GO:0003824	catalytic activity	38	102
GO:0003848	2-amino-4-hydroxy-6-hydroxymethyldihydropteridine diphosphokinase activity	2	2
GO:0003860	3-hydroxyisobutyryl-CoA hydrolase activity	2	4
GO:0003870	5-aminolevulinate synthase activity	4	4
GO:0003872	6-phosphofructokinase activity	0	4
GO:0003876	AMP deaminase activity	0	2
GO:0003883	CTP synthase activity	2	2
GO:0003887	DNA-directed DNA polymerase activity	6	16
GO:0003896	DNA primase activity	4	6
GO:0003899	DNA-directed RNA polymerase activity	18	48
GO:0003904	deoxyribodipyrimidine photo-lyase activity	2	2
GO:0003905	alkylbase DNA N-glycosylase activity	0	2
GO:0003910	DNA ligase (ATP) activity	2	2
GO:0003917	DNA topoisomerase type I activity	2	4
GO:0003918	DNA topoisomerase type II (ATP-hydrolyzing) activity	6	10
GO:0003922	GMP synthase (glutamine-hydrolyzing) activity	2	2
GO:0003923	GPI-anchor transamidase activity	2	2
GO:0003924	GTPase activity	26	72
GO:0003934	GTP cyclohydrolase I activity	2	2
GO:0003938	IMP dehydrogenase activity	2	2
GO:0003963	RNA-3'-phosphate cyclase activity	0	2
GO:0003968	RNA-directed RNA polymerase activity	2	4
GO:0003975	UDP-N-acetylglucosamine-dolichyl-phosphate N-acetylglucosaminephosphotransferase activity	2	2
GO:0003993	acid phosphatase activity	2	2
GO:0003994	aconitate hydratase activity	4	4
GO:0003998	acylphosphatase activity	0	2
GO:0004003	ATP-dependent DNA helicase activity	8	12
GO:0004004	ATP-dependent RNA helicase activity	12	16
GO:0004012	phospholipid-translocating ATPase activity	6	8
GO:0004013	adenosylhomocysteinase activity	2	2
GO:0004014	adenosylmethionine decarboxylase activity	2	2
GO:0004016	adenylate cyclase activity	2	2
GO:0004017	adenylate kinase activity	2	4
GO:0004018	N6-(1,2-dicarboxyethyl)AMP AMP-lyase (fumarate-forming) activity	2	2
GO:0004019	adenylosuccinate synthase activity	0	2
GO:0004037	allantoicase activity	0	4
GO:0004045	aminoacyl-tRNA hydrolase activity	4	8
GO:0004047	aminomethyltransferase activity	2	4
GO:0004053	arginase activity	0	2
GO:0004066	asparagine synthase (glutamine-hydrolyzing) activity	2	2
GO:0004070	aspartate carbamoyltransferase activity	2	2
GO:0004075	biotin carboxylase activity	0	2
GO:0004077	biotin-[acetyl-CoA-carboxylase] ligase activity	0	4
GO:0004081	bis(5'-nucleosyl)-tetraphosphatase (asymmetrical) activity	0	2
GO:0004089	carbonate dehydratase activity	0	2
GO:0004107	chorismate synthase activity	2	2
GO:0004109	coproporphyrinogen oxidase activity	4	4
GO:0004114	3',5'-cyclic-nucleotide phosphodiesterase activity	2	8
GO:0004129	cytochrome-c oxidase activity	8	10
GO:0004139	deoxyribose-phosphate aldolase activity	0	2
GO:0004140	dephospho-CoA kinase activity	0	2
GO:0004143	diacylglycerol kinase activity	2	4
GO:0004144	diacylglycerol O-acyltransferase activity	0	2
GO:0004146	dihydrofolate reductase activity	0	2
GO:0004148	dihydrolipoyl dehydrogenase activity	2	2
GO:0004149	dihydrolipoyllysine-residue succinyltransferase activity	4	4
GO:0004151	dihydroorotase activity	0	2
GO:0004152	dihydroorotate dehydrogenase activity	2	2
GO:0004164	diphthine synthase activity	0	2
GO:0004176	ATP-dependent peptidase activity	2	4
GO:0004177	aminopeptidase activity	6	10
GO:0004190	aspartic-type endopeptidase activity	10	20
GO:0004198	calcium-dependent cysteine-type endopeptidase activity	2	2
GO:0004222	metalloendopeptidase activity	6	16
GO:0004252	serine-type endopeptidase activity	8	30
GO:0004298	threonine-type endopeptidase activity	18	30
GO:0004305	ethanolamine kinase activity	2	2
GO:0004315	3-oxoacyl-[acyl-carrier-protein] synthase activity	2	2
GO:0004316	3-oxoacyl-[acyl-carrier-protein] reductase (NADPH) activity	2	2
GO:0004318	enoyl-[acyl-carrier-protein] reductase (NADH) activity	0	2
GO:0004325	ferrochelatase activity	0	2
GO:0004326	tetrahydrofolylpolyglutamate synthase activity	2	2
GO:0004332	fructose-bisphosphate aldolase activity	0	2
GO:0004345	glucose-6-phosphate dehydrogenase activity	2	2
GO:0004347	glucose-6-phosphate isomerase activity	2	2
GO:0004352	glutamate dehydrogenase (NAD+) activity	2	2
GO:0004354	glutamate dehydrogenase (NADP+) activity	0	2
GO:0004356	glutamate-ammonia ligase activity	2	2
GO:0004357	glutamate-cysteine ligase activity	0	2
GO:0004359	glutaminase activity	0	2
GO:0004360	glutamine-fructose-6-phosphate transaminase (isomerizing) activity	4	4
GO:0004363	glutathione synthase activity	0	2
GO:0004364	glutathione transferase activity	0	4
GO:0004366	glycerol-3-phosphate O-acyltransferase activity	0	2
GO:0004367	glycerol-3-phosphate dehydrogenase [NAD+] activity	0	4
GO:0004368	glycerol-3-phosphate dehydrogenase activity	2	2
GO:0004370	glycerol kinase activity	0	2
GO:0004379	glycylpeptide N-tetradecanoyltransferase activity	2	2
GO:0004385	guanylate kinase activity	2	2
GO:0004386	helicase activity	0	12
GO:0004392	heme oxygenase (decyclizing) activity	2	4
GO:0004396	hexokinase activity	2	2
GO:0004402	histone acetyltransferase activity	2	4
GO:0004407	histone deacetylase activity	0	2
GO:0004408	holocytochrome-c synthase activity	0	4
GO:0004416	hydroxyacylglutathione hydrolase activity	0	2
GO:0004418	hydroxymethylbilane synthase activity	4	4
GO:0004422	hypoxanthine phosphoribosyltransferase activity	2	2
GO:0004425	indole-3-glycerol-phosphate synthase activity	2	2
GO:0004427	inorganic diphosphatase activity	0	6
GO:0004428	NA	0	4
GO:0004435	phosphatidylinositol phospholipase C activity	2	2
GO:0004450	isocitrate dehydrogenase (NADP+) activity	0	2
GO:0004462	lactoylglutathione lyase activity	2	2
GO:0004475	mannose-1-phosphate guanylyltransferase activity	2	2
GO:0004476	mannose-6-phosphate isomerase activity	2	2
GO:0004478	methionine adenosyltransferase activity	0	2
GO:0004482	mRNA (guanine-N7-)-methyltransferase activity	2	2
GO:0004484	mRNA guanylyltransferase activity	0	2
GO:0004488	methylenetetrahydrofolate dehydrogenase (NADP+) activity	0	2
GO:0004512	inositol-3-phosphate synthase activity	0	2
GO:0004514	nicotinate-nucleotide diphosphorylase (carboxylating) activity	0	2
GO:0004516	nicotinate phosphoribosyltransferase activity	0	2
GO:0004518	nuclease activity	8	24
GO:0004519	endonuclease activity	4	10
GO:0004521	endoribonuclease activity	2	2
GO:0004523	RNA-DNA hybrid ribonuclease activity	2	2
GO:0004526	ribonuclease P activity	0	4
GO:0004527	exonuclease activity	0	6
GO:0004536	deoxyribonuclease activity	0	2
GO:0004540	ribonuclease activity	0	4
GO:0004550	nucleoside diphosphate kinase activity	2	4
GO:0004553	hydrolase activity, hydrolyzing O-glycosyl compounds	0	4
GO:0004577	N-acetylglucosaminyldiphosphodolichol N-acetylglucosaminyltransferase activity	2	2
GO:0004579	dolichyl-diphosphooligosaccharide-protein glycotransferase activity	2	6
GO:0004584	dolichyl-phosphate-mannose-glycolipid alpha-mannosyltransferase activity	0	2
GO:0004590	orotidine-5'-phosphate decarboxylase activity	0	2
GO:0004591	oxoglutarate dehydrogenase (succinyl-transferring) activity	4	4
GO:0004594	pantothenate kinase activity	0	4
GO:0004596	peptide alpha-N-acetyltransferase activity	0	2
GO:0004602	glutathione peroxidase activity	0	2
GO:0004609	phosphatidylserine decarboxylase activity	2	2
GO:0004612	phosphoenolpyruvate carboxykinase (ATP) activity	2	2
GO:0004615	phosphomannomutase activity	2	2
GO:0004616	phosphogluconate dehydrogenase (decarboxylating) activity	0	2
GO:0004618	phosphoglycerate kinase activity	0	2
GO:0004619	phosphoglycerate mutase activity	2	2
GO:0004620	phospholipase activity	2	2
GO:0004634	phosphopyruvate hydratase activity	0	2
GO:0004651	polynucleotide 5'-phosphatase activity	0	2
GO:0004652	polynucleotide adenylyltransferase activity	0	2
GO:0004655	porphobilinogen synthase activity	4	6
GO:0004659	prenyltransferase activity	4	4
GO:0004663	Rab geranylgeranyltransferase activity	2	4
GO:0004671	protein C-terminal S-isoprenylcysteine carboxyl O-methyltransferase activity	0	2
GO:0004672	protein kinase activity	50	146
GO:0004674	protein serine/threonine kinase activity	6	12
GO:0004707	MAP kinase activity	4	4
GO:0004719	protein-L-isoaspartate (D-aspartate) O-methyltransferase activity	0	2
GO:0004721	phosphoprotein phosphatase activity	6	6
GO:0004722	protein serine/threonine phosphatase activity	6	18
GO:0004725	protein tyrosine phosphatase activity	2	6
GO:0004735	pyrroline-5-carboxylate reductase activity	2	2
GO:0004743	pyruvate kinase activity	4	4
GO:0004748	ribonucleoside-diphosphate reductase activity, thioredoxin disulfide as acceptor	2	2
GO:0004749	ribose phosphate diphosphokinase activity	2	4
GO:0004750	ribulose-phosphate 3-epimerase activity	0	2
GO:0004751	ribose-5-phosphate isomerase activity	2	2
GO:0004766	spermidine synthase activity	0	2
GO:0004768	stearoyl-CoA 9-desaturase activity	0	2
GO:0004784	superoxide dismutase activity	0	4
GO:0004788	thiamine diphosphokinase activity	2	2
GO:0004791	thioredoxin-disulfide reductase activity	0	2
GO:0004798	thymidylate kinase activity	0	2
GO:0004799	thymidylate synthase activity	0	2
GO:0004802	transketolase activity	2	2
GO:0004806	triglyceride lipase activity	2	2
GO:0004807	triose-phosphate isomerase activity	0	4
GO:0004809	tRNA (guanine-N2-)-methyltransferase activity	2	2
GO:0004812	aminoacyl-tRNA ligase activity	2	8
GO:0004813	alanine-tRNA ligase activity	2	2
GO:0004814	arginine-tRNA ligase activity	2	4
GO:0004815	aspartate-tRNA ligase activity	2	4
GO:0004816	asparagine-tRNA ligase activity	0	4
GO:0004817	cysteine-tRNA ligase activity	0	2
GO:0004818	glutamate-tRNA ligase activity	2	4
GO:0004819	glutamine-tRNA ligase activity	2	2
GO:0004820	glycine-tRNA ligase activity	2	2
GO:0004822	isoleucine-tRNA ligase activity	0	2
GO:0004823	leucine-tRNA ligase activity	2	2
GO:0004824	lysine-tRNA ligase activity	0	4
GO:0004825	methionine-tRNA ligase activity	0	4
GO:0004826	phenylalanine-tRNA ligase activity	4	6
GO:0004827	proline-tRNA ligase activity	2	4
GO:0004828	serine-tRNA ligase activity	0	4
GO:0004829	threonine-tRNA ligase activity	2	2
GO:0004830	tryptophan-tRNA ligase activity	2	4
GO:0004831	tyrosine-tRNA ligase activity	0	4
GO:0004832	valine-tRNA ligase activity	2	4
GO:0004839	ubiquitin activating enzyme activity	4	4
GO:0004842	ubiquitin-protein transferase activity	10	20
GO:0004843	thiol-dependent ubiquitin-specific protease activity	2	8
GO:0004844	uracil DNA N-glycosylase activity	0	2
GO:0004852	uroporphyrinogen-III synthase activity	0	2
GO:0004853	uroporphyrinogen decarboxylase activity	4	4
GO:0004864	protein phosphatase inhibitor activity	0	2
GO:0004865	protein serine/threonine phosphatase inhibitor activity	2	4
GO:0004869	cysteine-type endopeptidase inhibitor activity	0	2
GO:0004872	receptor activity	0	2
GO:0005044	scavenger receptor activity	0	2
GO:0005047	signal recognition particle binding	2	4
GO:0005086	ARF guanyl-nucleotide exchange factor activity	0	2
GO:0005092	GDP-dissociation inhibitor activity	0	2
GO:0005093	Rab GDP-dissociation inhibitor activity	0	2
GO:0005096	GTPase activator activity	2	10
GO:0005198	structural molecule activity	8	20
GO:0005200	structural constituent of cytoskeleton	0	14
GO:0005215	transporter activity	0	10
GO:0005249	voltage-gated potassium channel activity	2	2
GO:0005315	inorganic phosphate transmembrane transporter activity	0	2
GO:0005319	lipid transporter activity	2	2
GO:0005328	neurotransmitter:sodium symporter activity	0	6
GO:0005337	nucleoside transmembrane transporter activity	0	2
GO:0005345	purine nucleobase transmembrane transporter activity	0	2
GO:0005351	sugar:proton symporter activity	0	2
GO:0005375	copper ion transmembrane transporter activity	0	4
GO:0005381	iron ion transmembrane transporter activity	0	2
GO:0005385	zinc ion transmembrane transporter activity	0	2
GO:0005484	SNAP receptor activity	2	2
GO:0005506	iron ion binding	8	12
GO:0005507	copper ion binding	10	14
GO:0005509	calcium ion binding	30	66
GO:0005515	protein binding	4	20
GO:0005524	ATP binding	304	668
GO:0005525	GTP binding	52	152
GO:0005536	glucose binding	2	2
GO:0005543	phospholipid binding	2	4
GO:0005544	calcium-dependent phospholipid binding	0	2
GO:0005546	phosphatidylinositol-4,5-bisphosphate binding	2	2
GO:0005576	extracellular region	0	2
GO:0005578	proteinaceous extracellular matrix	2	2
GO:0005622	intracellular	82	218
GO:0005634	nucleus	156	374
GO:0005635	nuclear envelope	0	2
GO:0005643	nuclear pore	2	6
GO:0005654	nucleoplasm	0	2
GO:0005658	alpha DNA polymerase:primase complex	2	4
GO:0005663	DNA replication factor C complex	8	8
GO:0005664	nuclear origin of replication recognition complex	2	4
GO:0005665	DNA-directed RNA polymerase II, core complex	10	14
GO:0005666	DNA-directed RNA polymerase III complex	4	18
GO:0005669	transcription factor TFIID complex	0	4
GO:0005672	transcription factor TFIIA complex	0	4
GO:0005673	transcription factor TFIIE complex	0	2
GO:0005674	transcription factor TFIIF complex	2	2
GO:0005680	anaphase-promoting complex	2	4
GO:0005681	spliceosomal complex	16	32
GO:0005684	U2-type spliceosomal complex	2	4
GO:0005685	U1 snRNP	0	4
GO:0005686	U2 snRNP	2	2
GO:0005688	U6 snRNP	2	4
GO:0005689	U12-type spliceosomal complex	0	2
GO:0005694	chromosome	6	16
GO:0005730	nucleolus	20	50
GO:0005732	small nucleolar ribonucleoprotein complex	12	16
GO:0005736	DNA-directed RNA polymerase I complex	2	6
GO:0005737	cytoplasm	164	386
GO:0005739	mitochondrion	78	152
GO:0005740	mitochondrial envelope	2	2
GO:0005741	mitochondrial outer membrane	2	4
GO:0005743	mitochondrial inner membrane	10	20
GO:0005744	mitochondrial inner membrane presequence translocase complex	4	6
GO:0005750	mitochondrial respiratory chain complex III	4	4
GO:0005758	mitochondrial intermembrane space	0	6
GO:0005759	mitochondrial matrix	2	4
GO:0005761	mitochondrial ribosome	2	2
GO:0005768	endosome	2	2
GO:0005783	endoplasmic reticulum	20	78
GO:0005784	Sec61 translocon complex	2	2
GO:0005785	signal recognition particle receptor complex	2	2
GO:0005786	signal recognition particle, endoplasmic reticulum targeting	0	4
GO:0005787	signal peptidase complex	2	6
GO:0005788	endoplasmic reticulum lumen	0	2
GO:0005789	endoplasmic reticulum membrane	2	6
GO:0005794	Golgi apparatus	8	18
GO:0005801	cis-Golgi network	0	4
GO:0005802	trans-Golgi network	0	2
GO:0005813	centrosome	4	8
GO:0005814	centriole	2	2
GO:0005815	microtubule organizing center	0	8
GO:0005829	cytosol	42	96
GO:0005832	chaperonin-containing T-complex	12	16
GO:0005838	proteasome regulatory particle	4	8
GO:0005839	proteasome core complex	18	30
GO:0005840	ribosome	94	228
GO:0005845	mRNA cap binding complex	0	2
GO:0005846	nuclear cap binding complex	2	2
GO:0005847	mRNA cleavage and polyadenylation specificity factor complex	2	6
GO:0005849	mRNA cleavage factor complex	0	2
GO:0005850	eukaryotic translation initiation factor 2 complex	0	6
GO:0005851	eukaryotic translation initiation factor 2B complex	6	8
GO:0005852	eukaryotic translation initiation factor 3 complex	12	22
GO:0005854	nascent polypeptide-associated complex	0	2
GO:0005856	cytoskeleton	0	2
GO:0005858	axonemal dynein complex	0	2
GO:0005868	cytoplasmic dynein complex	2	4
GO:0005869	dynactin complex	4	10
GO:0005874	microtubule	0	12
GO:0005875	microtubule associated complex	4	4
GO:0005876	spindle microtubule	0	2
GO:0005885	Arp2/3 protein complex	0	4
GO:0005886	plasma membrane	6	36
GO:0005887	integral component of plasma membrane	0	2
GO:0005892	acetylcholine-gated channel complex	2	4
GO:0005930	axoneme	2	2
GO:0005938	cell cortex	4	6
GO:0005952	cAMP-dependent protein kinase complex	0	2
GO:0005955	calcineurin complex	4	4
GO:0005956	protein kinase CK2 complex	2	6
GO:0005965	protein farnesyltransferase complex	2	2
GO:0005968	Rab-protein geranylgeranyltransferase complex	0	2
GO:0005975	carbohydrate metabolic process	10	26
GO:0006002	fructose 6-phosphate metabolic process	0	2
GO:0006006	glucose metabolic process	0	2
GO:0006021	inositol biosynthetic process	0	2
GO:0006072	glycerol-3-phosphate metabolic process	2	4
GO:0006094	gluconeogenesis	4	4
GO:0006096	glycolytic process	10	20
GO:0006098	pentose-phosphate shunt	2	6
GO:0006099	tricarboxylic acid cycle	24	30
GO:0006102	isocitrate metabolic process	0	2
GO:0006122	mitochondrial electron transport, ubiquinol to cytochrome c	6	6
GO:0006139	nucleobase-containing compound metabolic process	16	28
GO:0006163	purine nucleotide metabolic process	2	2
GO:0006164	purine nucleotide biosynthetic process	2	4
GO:0006165	nucleoside diphosphate phosphorylation	2	4
GO:0006166	purine ribonucleoside salvage	2	2
GO:0006177	GMP biosynthetic process	2	2
GO:0006183	GTP biosynthetic process	2	4
GO:0006188	IMP biosynthetic process	2	2
GO:0006207	'de novo' pyrimidine nucleobase biosynthetic process	4	6
GO:0006221	pyrimidine nucleotide biosynthetic process	2	6
GO:0006228	UTP biosynthetic process	2	4
GO:0006231	dTMP biosynthetic process	0	2
GO:0006233	dTDP biosynthetic process	0	2
GO:0006241	CTP biosynthetic process	2	4
GO:0006259	DNA metabolic process	0	2
GO:0006260	DNA replication	34	66
GO:0006261	DNA-dependent DNA replication	0	6
GO:0006265	DNA topological change	8	12
GO:0006269	DNA replication, synthesis of RNA primer	4	4
GO:0006270	DNA replication initiation	10	12
GO:0006271	DNA strand elongation involved in DNA replication	2	2
GO:0006272	leading strand elongation	4	4
GO:0006275	regulation of DNA replication	2	4
GO:0006281	DNA repair	20	50
GO:0006284	base-excision repair	2	10
GO:0006289	nucleotide-excision repair	10	14
GO:0006295	nucleotide-excision repair, DNA incision, 3'-to lesion	2	2
GO:0006298	mismatch repair	6	12
GO:0006302	double-strand break repair	0	2
GO:0006308	DNA catabolic process	2	4
GO:0006310	DNA recombination	2	12
GO:0006333	chromatin assembly or disassembly	0	2
GO:0006334	nucleosome assembly	4	8
GO:0006337	nucleosome disassembly	0	2
GO:0006338	chromatin remodeling	4	4
GO:0006348	chromatin silencing at telomere	2	2
GO:0006351	transcription, DNA-templated	24	52
GO:0006352	DNA-templated transcription, initiation	4	12
GO:0006355	regulation of transcription, DNA-templated	20	1900-04-01
GO:0006357	regulation of transcription from RNA polymerase II promoter	10	14
GO:0006359	regulation of transcription from RNA polymerase III promoter	2	2
GO:0006360	transcription from RNA polymerase I promoter	0	2
GO:0006364	rRNA processing	18	48
GO:0006366	transcription from RNA polymerase II promoter	6	14
GO:0006367	transcription initiation from RNA polymerase II promoter	6	14
GO:0006368	transcription elongation from RNA polymerase II promoter	0	2
GO:0006370	7-methylguanosine mRNA capping	2	4
GO:0006376	mRNA splice site selection	0	2
GO:0006378	mRNA polyadenylation	2	8
GO:0006379	mRNA cleavage	2	8
GO:0006383	transcription from RNA polymerase III promoter	0	4
GO:0006384	transcription initiation from RNA polymerase III promoter	0	2
GO:0006388	tRNA splicing, via endonucleolytic cleavage and ligation	0	4
GO:0006396	RNA processing	16	44
GO:0006397	mRNA processing	8	16
GO:0006400	tRNA modification	2	4
GO:0006402	mRNA catabolic process	2	4
GO:0006406	mRNA export from nucleus	0	2
GO:0006412	translation	110	254
GO:0006413	translational initiation	14	44
GO:0006414	translational elongation	6	16
GO:0006415	translational termination	2	12
GO:0006417	regulation of translation	2	2
GO:0006418	tRNA aminoacylation for protein translation	2	10
GO:0006419	alanyl-tRNA aminoacylation	2	2
GO:0006420	arginyl-tRNA aminoacylation	2	4
GO:0006421	asparaginyl-tRNA aminoacylation	0	4
GO:0006422	aspartyl-tRNA aminoacylation	2	4
GO:0006423	cysteinyl-tRNA aminoacylation	0	2
GO:0006424	glutamyl-tRNA aminoacylation	2	4
GO:0006425	glutaminyl-tRNA aminoacylation	2	2
GO:0006426	glycyl-tRNA aminoacylation	2	2
GO:0006428	isoleucyl-tRNA aminoacylation	0	2
GO:0006429	leucyl-tRNA aminoacylation	2	2
GO:0006430	lysyl-tRNA aminoacylation	0	4
GO:0006431	methionyl-tRNA aminoacylation	0	4
GO:0006432	phenylalanyl-tRNA aminoacylation	4	6
GO:0006433	prolyl-tRNA aminoacylation	2	4
GO:0006434	seryl-tRNA aminoacylation	0	4
GO:0006435	threonyl-tRNA aminoacylation	2	2
GO:0006436	tryptophanyl-tRNA aminoacylation	2	4
GO:0006437	tyrosyl-tRNA aminoacylation	0	2
GO:0006438	valyl-tRNA aminoacylation	2	4
GO:0006446	regulation of translational initiation	6	8
GO:0006452	translational frameshifting	0	2
GO:0006457	protein folding	38	90
GO:0006461	protein complex assembly	0	2
GO:0006464	cellular protein modification process	10	20
GO:0006465	signal peptide processing	6	10
GO:0006468	protein phosphorylation	58	158
GO:0006470	protein dephosphorylation	16	38
GO:0006474	N-terminal protein amino acid acetylation	0	2
GO:0006479	protein methylation	4	4
GO:0006481	C-terminal protein methylation	0	2
GO:0006486	protein glycosylation	0	2
GO:0006487	protein N-linked glycosylation	4	4
GO:0006488	dolichol-linked oligosaccharide biosynthetic process	2	2
GO:0006499	N-terminal protein myristoylation	2	2
GO:0006506	GPI anchor biosynthetic process	6	14
GO:0006508	proteolysis	34	108
GO:0006511	ubiquitin-dependent protein catabolic process	28	62
GO:0006520	cellular amino acid metabolic process	4	6
GO:0006525	arginine metabolic process	0	2
GO:0006529	asparagine biosynthetic process	2	2
GO:0006537	glutamate biosynthetic process	0	4
GO:0006542	glutamine biosynthetic process	2	2
GO:0006545	glycine biosynthetic process	0	2
GO:0006546	glycine catabolic process	2	4
GO:0006556	S-adenosylmethionine biosynthetic process	0	2
GO:0006561	proline biosynthetic process	2	2
GO:0006576	cellular biogenic amine metabolic process	0	2
GO:0006597	spermine biosynthetic process	2	2
GO:0006605	protein targeting	2	2
GO:0006606	protein import into nucleus	2	2
GO:0006611	protein export from nucleus	0	2
GO:0006614	SRP-dependent cotranslational protein targeting to membrane	4	12
GO:0006621	protein retention in ER lumen	2	4
GO:0006629	lipid metabolic process	10	20
GO:0006633	fatty acid biosynthetic process	10	14
GO:0006650	glycerophospholipid metabolic process	0	2
GO:0006659	phosphatidylserine biosynthetic process	0	2
GO:0006662	glycerol ether metabolic process	0	8
GO:0006730	one-carbon metabolic process	2	4
GO:0006744	ubiquinone biosynthetic process	4	4
GO:0006749	glutathione metabolic process	0	2
GO:0006750	glutathione biosynthetic process	0	4
GO:0006772	thiamine metabolic process	2	2
GO:0006779	porphyrin-containing compound biosynthetic process	8	8
GO:0006783	heme biosynthetic process	0	2
GO:0006784	heme a biosynthetic process	4	4
GO:0006788	heme oxidation	0	2
GO:0006796	phosphate-containing compound metabolic process	0	2
GO:0006801	superoxide metabolic process	0	4
GO:0006807	nitrogen compound metabolic process	4	6
GO:0006810	transport	8	50
GO:0006812	cation transport	2	4
GO:0006813	potassium ion transport	4	4
GO:0006816	calcium ion transport	0	2
GO:0006817	phosphate ion transport	0	2
GO:0006825	copper ion transport	2	8
GO:0006836	neurotransmitter transport	0	6
GO:0006846	acetate transport	0	2
GO:0006848	pyruvate transport	0	2
GO:0006850	mitochondrial pyruvate transport	0	4
GO:0006855	drug transmembrane transport	2	2
GO:0006863	purine nucleobase transport	0	2
GO:0006869	lipid transport	2	2
GO:0006878	cellular copper ion homeostasis	2	2
GO:0006879	cellular iron ion homeostasis	2	2
GO:0006886	intracellular protein transport	38	68
GO:0006888	ER to Golgi vesicle-mediated transport	16	28
GO:0006890	retrograde vesicle-mediated transport, Golgi to ER	8	12
GO:0006891	intra-Golgi vesicle-mediated transport	0	2
GO:0006892	post-Golgi vesicle-mediated transport	2	2
GO:0006897	endocytosis	4	4
GO:0006904	vesicle docking involved in exocytosis	6	8
GO:0006913	nucleocytoplasmic transport	2	2
GO:0006914	autophagy	0	4
GO:0006950	response to stress	2	10
GO:0006979	response to oxidative stress	0	2
GO:0006998	nuclear envelope organization	0	2
GO:0007004	telomere maintenance via telomerase	0	4
GO:0007010	cytoskeleton organization	0	2
GO:0007015	actin filament organization	0	2
GO:0007017	microtubule-based process	2	20
GO:0007018	microtubule-based movement	4	40
GO:0007020	microtubule nucleation	0	10
GO:0007021	tubulin complex assembly	2	4
GO:0007023	post-chaperonin tubulin folding pathway	2	4
GO:0007033	vacuole organization	0	2
GO:0007034	vacuolar transport	0	8
GO:0007049	cell cycle	4	12
GO:0007050	cell cycle arrest	0	2
GO:0007052	mitotic spindle organization	2	2
GO:0007059	chromosome segregation	0	4
GO:0007062	sister chromatid cohesion	2	2
GO:0007067	mitotic nuclear division	4	4
GO:0007076	mitotic chromosome condensation	0	6
GO:0007113	endomitotic cell cycle	0	2
GO:0007131	reciprocal meiotic recombination	0	2
GO:0007165	signal transduction	8	14
GO:0007186	G-protein coupled receptor signaling pathway	2	4
GO:0007205	protein kinase C-activating G-protein coupled receptor signaling pathway	2	4
GO:0007264	small GTPase mediated signal transduction	18	42
GO:0008017	microtubule binding	6	28
GO:0008023	transcription elongation factor complex	0	2
GO:0008026	ATP-dependent helicase activity	2	12
GO:0008028	monocarboxylic acid transmembrane transporter activity	0	4
GO:0008033	tRNA processing	12	22
GO:0008047	enzyme activator activity	0	2
GO:0008076	voltage-gated potassium channel complex	2	2
GO:0008080	N-acetyltransferase activity	4	16
GO:0008094	DNA-dependent ATPase activity	0	4
GO:0008097	5S rRNA binding	0	2
GO:0008121	ubiquinol-cytochrome-c reductase activity	4	6
GO:0008138	protein tyrosine/serine/threonine phosphatase activity	2	8
GO:0008144	drug binding	2	2
GO:0008152	metabolic process	38	84
GO:0008168	methyltransferase activity	30	70
GO:0008173	RNA methyltransferase activity	4	14
GO:0008176	tRNA (guanine-N7-)-methyltransferase activity	2	2
GO:0008186	RNA-dependent ATPase activity	2	2
GO:0008193	tRNA guanylyltransferase activity	0	2
GO:0008233	peptidase activity	8	20
GO:0008234	cysteine-type peptidase activity	4	24
GO:0008235	metalloexopeptidase activity	4	8
GO:0008236	serine-type peptidase activity	2	6
GO:0008237	metallopeptidase activity	0	4
GO:0008242	omega peptidase activity	2	4
GO:0008250	oligosaccharyltransferase complex	2	4
GO:0008270	zinc ion binding	76	222
GO:0008271	secondary active sulfate transmembrane transporter activity	0	2
GO:0008272	sulfate transport	0	2
GO:0008273	calcium, potassium:sodium antiporter activity	0	2
GO:0008274	gamma-tubulin ring complex	0	2
GO:0008276	protein methyltransferase activity	2	2
GO:0008283	cell proliferation	0	2
GO:0008289	lipid binding	0	2
GO:0008290	F-actin capping protein complex	2	4
GO:0008295	spermidine biosynthetic process	2	4
GO:0008299	isoprenoid biosynthetic process	4	6
GO:0008312	7S RNA binding	2	10
GO:0008318	protein prenyltransferase activity	2	4
GO:0008324	cation transmembrane transporter activity	2	2
GO:0008360	regulation of cell shape	0	2
GO:0008374	O-acyltransferase activity	2	2
GO:0008379	thioredoxin peroxidase activity	0	2
GO:0008380	RNA splicing	12	16
GO:0008408	3'-5' exonuclease activity	6	16
GO:0008440	inositol-1,4,5-trisphosphate 3-kinase activity	2	6
GO:0008446	GDP-mannose 4,6-dehydratase activity	2	2
GO:0008452	RNA ligase activity	0	2
GO:0008478	pyridoxal kinase activity	0	2
GO:0008479	queuine tRNA-ribosyltransferase activity	0	6
GO:0008483	transaminase activity	4	6
GO:0008495	protoheme IX farnesyltransferase activity	0	2
GO:0008517	folic acid transporter activity	0	4
GO:0008521	acetyl-CoA transporter activity	2	2
GO:0008524	glucose 6-phosphate:phosphate antiporter activity	0	2
GO:0008525	phosphatidylcholine transporter activity	0	2
GO:0008526	phosphatidylinositol transporter activity	0	2
GO:0008531	riboflavin kinase activity	0	2
GO:0008534	oxidized purine nucleobase lesion DNA N-glycosylase activity	0	2
GO:0008535	respiratory chain complex IV assembly	2	2
GO:0008536	Ran GTPase binding	6	8
GO:0008537	proteasome activator complex	2	2
GO:0008540	proteasome regulatory particle, base subcomplex	4	6
GO:0008541	proteasome regulatory particle, lid subcomplex	2	4
GO:0008565	protein transporter activity	12	22
GO:0008597	calcium-dependent protein serine/threonine phosphatase regulator activity	2	2
GO:0008601	protein phosphatase type 2A regulator activity	0	2
GO:0008603	cAMP-dependent protein kinase regulator activity	0	2
GO:0008612	peptidyl-lysine modification to peptidyl-hypusine	2	2
GO:0008616	queuosine biosynthetic process	0	6
GO:0008622	epsilon DNA polymerase complex	2	2
GO:0008641	small protein activating enzyme activity	4	10
GO:0008643	carbohydrate transport	0	2
GO:0008649	rRNA methyltransferase activity	0	2
GO:0008654	phospholipid biosynthetic process	2	10
GO:0008661	1-deoxy-D-xylulose-5-phosphate synthase activity	0	2
GO:0008685	2-C-methyl-D-erythritol 2,4-cyclodiphosphate synthase activity	0	2
GO:0008696	4-amino-4-deoxychorismate lyase activity	0	2
GO:0008750	NAD(P)+ transhydrogenase (AB-specific) activity	0	2
GO:0008757	S-adenosylmethionine-dependent methyltransferase activity	0	2
GO:0008821	crossover junction endodeoxyribonuclease activity	0	2
GO:0008889	glycerophosphodiester phosphodiesterase activity	0	2
GO:0008897	holo-[acyl-carrier-protein] synthase activity	0	2
GO:0008914	leucyltransferase activity	0	2
GO:0008924	malate dehydrogenase (quinone) activity	4	4
GO:0008963	phospho-N-acetylmuramoyl-pentapeptide-transferase activity	2	2
GO:0008964	phosphoenolpyruvate carboxylase activity	0	2
GO:0009052	pentose-phosphate shunt, non-oxidative branch	2	2
GO:0009055	electron carrier activity	12	22
GO:0009058	biosynthetic process	12	18
GO:0009073	aromatic amino acid family biosynthetic process	2	2
GO:0009107	lipoate biosynthetic process	4	4
GO:0009116	nucleoside metabolic process	2	4
GO:0009165	nucleotide biosynthetic process	2	4
GO:0009168	purine ribonucleoside monophosphate biosynthetic process	0	4
GO:0009186	deoxyribonucleoside diphosphate metabolic process	2	4
GO:0009190	cyclic nucleotide biosynthetic process	4	8
GO:0009229	thiamine diphosphate biosynthetic process	2	2
GO:0009231	riboflavin biosynthetic process	0	2
GO:0009264	deoxyribonucleotide catabolic process	0	2
GO:0009268	response to pH	2	2
GO:0009298	GDP-mannose biosynthetic process	6	6
GO:0009331	glycerol-3-phosphate dehydrogenase complex	2	6
GO:0009376	HslUV protease complex	2	4
GO:0009396	folic acid-containing compound biosynthetic process	4	6
GO:0009405	pathogenesis	0	16
GO:0009408	response to heat	2	4
GO:0009435	NAD biosynthetic process	0	2
GO:0009443	pyridoxal 5'-phosphate salvage	0	2
GO:0009451	RNA modification	2	2
GO:0009452	7-methylguanosine RNA capping	0	2
GO:0009670	triose-phosphate:phosphate antiporter activity	0	2
GO:0009678	hydrogen-translocating pyrophosphatase activity	0	4
GO:0009742	brassinosteroid mediated signaling pathway	2	2
GO:0009966	regulation of signal transduction	0	4
GO:0009982	pseudouridine synthase activity	4	32
GO:0009986	cell surface	12	48
GO:0010038	response to metal ion	0	2
GO:0010181	FMN binding	2	8
GO:0010323	negative regulation of isopentenyl diphosphate biosynthetic process, methylerythritol 4-phosphate pathway	0	2
GO:0010468	regulation of gene expression	0	2
GO:0010484	H3 histone acetyltransferase activity	0	2
GO:0010997	anaphase-promoting complex binding	2	2
GO:0015031	protein transport	10	18
GO:0015035	protein disulfide oxidoreductase activity	2	16
GO:0015074	DNA integration	0	2
GO:0015078	hydrogen ion transmembrane transporter activity	10	18
GO:0015093	ferrous iron transmembrane transporter activity	2	2
GO:0015095	magnesium ion transmembrane transporter activity	0	4
GO:0015211	purine nucleoside transmembrane transporter activity	0	2
GO:0015233	pantothenate transmembrane transporter activity	0	2
GO:0015238	drug transmembrane transporter activity	2	2
GO:0015299	solute:proton antiporter activity	0	2
GO:0015369	calcium:proton antiporter activity	0	2
GO:0015450	P-P-bond-hydrolysis-driven protein transmembrane transporter activity	4	4
GO:0015629	actin cytoskeleton	0	6
GO:0015650	lactate:proton symporter activity	0	2
GO:0015684	ferrous iron transport	2	2
GO:0015693	magnesium ion transport	0	4
GO:0015718	monocarboxylic acid transport	0	4
GO:0015724	formate transport	0	2
GO:0015860	purine nucleoside transmembrane transport	0	2
GO:0015887	pantothenate transmembrane transport	0	2
GO:0015914	phospholipid transport	6	10
GO:0015930	glutamate synthase activity	0	2
GO:0015934	large ribosomal subunit	6	16
GO:0015935	small ribosomal subunit	8	18
GO:0015937	coenzyme A biosynthetic process	0	6
GO:0015966	diadenosine tetraphosphate biosynthetic process	0	2
GO:0015977	carbon fixation	0	2
GO:0015986	ATP synthesis coupled proton transport	16	22
GO:0015991	ATP hydrolysis coupled proton transport	26	36
GO:0015992	proton transport	2	6
GO:0016020	membrane	46	136
GO:0016021	integral component of membrane	84	238
GO:0016023	cytoplasmic, membrane-bounded vesicle	2	2
GO:0016070	RNA metabolic process	2	4
GO:0016114	terpenoid biosynthetic process	2	8
GO:0016117	carotenoid biosynthetic process	2	2
GO:0016149	translation release factor activity, codon specific	0	8
GO:0016180	snRNA processing	0	2
GO:0016192	vesicle-mediated transport	36	70
GO:0016197	endosomal transport	0	2
GO:0016209	antioxidant activity	0	2
GO:0016226	iron-sulfur cluster assembly	8	20
GO:0016233	telomere capping	0	2
GO:0016255	attachment of GPI anchor to protein	2	4
GO:0016272	prefoldin complex	6	10
GO:0016301	kinase activity	4	8
GO:0016307	phosphatidylinositol phosphate kinase activity	0	2
GO:0016308	1-phosphatidylinositol-4-phosphate 5-kinase activity	0	2
GO:0016311	dephosphorylation	0	4
GO:0016337	single organismal cell-cell adhesion	0	2
GO:0016409	palmitoyltransferase activity	8	22
GO:0016415	octanoyltransferase activity	2	2
GO:0016429	tRNA (adenine-N1-)-methyltransferase activity	0	2
GO:0016441	posttranscriptional gene silencing	0	2
GO:0016459	myosin complex	2	14
GO:0016462	pyrophosphatase activity	2	4
GO:0016471	vacuolar proton-transporting V-type ATPase complex	2	2
GO:0016480	negative regulation of transcription from RNA polymerase III promoter	0	2
GO:0016491	oxidoreductase activity	14	46
GO:0016531	copper chaperone activity	0	2
GO:0016538	cyclin-dependent protein serine/threonine kinase regulator activity	2	4
GO:0016567	protein ubiquitination	8	10
GO:0016573	histone acetylation	4	8
GO:0016575	histone deacetylation	0	2
GO:0016579	protein deubiquitination	6	16
GO:0016592	mediator complex	2	8
GO:0016597	amino acid binding	2	2
GO:0016616	oxidoreductase activity, acting on the CH-OH group of donors, NAD or NADP as acceptor	0	6
GO:0016620	oxidoreductase activity, acting on the aldehyde or oxo group of donors, NAD or NADP as acceptor	0	2
GO:0016624	oxidoreductase activity, acting on the aldehyde or oxo group of donors, disulfide as acceptor	4	6
GO:0016627	oxidoreductase activity, acting on the CH-CH group of donors	12	12
GO:0016639	oxidoreductase activity, acting on the CH-NH2 group of donors, NAD or NADP as acceptor	0	4
GO:0016668	oxidoreductase activity, acting on a sulfur group of donors, NAD(P) as acceptor	2	4
GO:0016671	oxidoreductase activity, acting on a sulfur group of donors, disulfide as acceptor	0	2
GO:0016705	oxidoreductase activity, acting on paired donors, with incorporation or reduction of molecular oxygen	0	2
GO:0016740	transferase activity	4	12
GO:0016742	hydroxymethyl-, formyl- and related transferase activity	0	2
GO:0016746	transferase activity, transferring acyl groups	10	14
GO:0016747	transferase activity, transferring acyl groups other than amino-acyl groups	4	4
GO:0016757	transferase activity, transferring glycosyl groups	2	2
GO:0016758	transferase activity, transferring hexosyl groups	2	4
GO:0016765	transferase activity, transferring alkyl or aryl (other than methyl) groups	0	2
GO:0016772	transferase activity, transferring phosphorus-containing groups	2	2
GO:0016773	phosphotransferase activity, alcohol group as acceptor	0	4
GO:0016779	nucleotidyltransferase activity	10	14
GO:0016780	phosphotransferase activity, for other substituted phosphate groups	0	6
GO:0016785	transferase activity, transferring selenium-containing groups	2	2
GO:0016787	hydrolase activity	18	46
GO:0016788	hydrolase activity, acting on ester bonds	2	6
GO:0016791	phosphatase activity	0	8
GO:0016820	hydrolase activity, acting on acid anhydrides, catalyzing transmembrane movement of substances	8	8
GO:0016836	hydro-lyase activity	2	4
GO:0016849	phosphorus-oxygen lyase activity	2	6
GO:0016853	isomerase activity	2	2
GO:0016868	intramolecular transferase activity, phosphotransferases	6	6
GO:0016887	ATPase activity	20	42
GO:0016888	endodeoxyribonuclease activity, producing 5'-phosphomonoesters	0	2
GO:0016925	protein sumoylation	4	4
GO:0016972	thiol oxidase activity	0	4
GO:0016973	poly(A)+ mRNA export from nucleus	0	2
GO:0016979	lipoate-protein ligase activity	2	2
GO:0016987	sigma factor activity	0	2
GO:0016992	lipoate synthase activity	2	2
GO:0017025	TBP-class protein binding	0	4
GO:0017057	6-phosphogluconolactonase activity	2	2
GO:0017069	snRNA binding	0	4
GO:0017070	U6 snRNA binding	6	6
GO:0017089	glycolipid transporter activity	2	2
GO:0017119	Golgi transport complex	0	2
GO:0017121	phospholipid scrambling	0	2
GO:0017128	phospholipid scramblase activity	0	2
GO:0017134	fibroblast growth factor binding	0	2
GO:0017150	tRNA dihydrouridine synthase activity	4	4
GO:0017176	phosphatidylinositol N-acetylglucosaminyltransferase activity	2	6
GO:0017178	diphthine-ammonia ligase activity	0	2
GO:0017183	peptidyl-diphthamide biosynthetic process from peptidyl-histidine	0	10
GO:0018279	protein N-linked glycosylation via asparagine	0	2
GO:0018342	protein prenylation	2	2
GO:0018343	protein farnesylation	2	2
GO:0018344	protein geranylgeranylation	2	6
GO:0018345	protein palmitoylation	8	22
GO:0019005	SCF ubiquitin ligase complex	2	4
GO:0019205	nucleobase-containing compound kinase activity	4	6
GO:0019211	phosphatase activator activity	0	2
GO:0019236	response to pheromone	2	4
GO:0019239	deaminase activity	0	2
GO:0019243	methylglyoxal catabolic process to D-lactate via S-lactoyl-glutathione	0	2
GO:0019288	isopentenyl diphosphate biosynthetic process, methylerythritol 4-phosphate pathway	0	2
GO:0019358	nicotinate nucleotide salvage	0	2
GO:0019432	triglyceride biosynthetic process	0	2
GO:0019478	D-amino acid catabolic process	0	2
GO:0019538	protein metabolic process	2	8
GO:0019551	glutamate catabolic process to 2-oxoglutarate	2	2
GO:0019673	GDP-mannose metabolic process	2	2
GO:0019752	carboxylic acid metabolic process	0	6
GO:0019773	proteasome core complex, alpha-subunit complex	8	14
GO:0019774	proteasome core complex, beta-subunit complex	0	2
GO:0019781	NEDD8 activating enzyme activity	0	2
GO:0019788	NEDD8 transferase activity	0	2
GO:0019789	SUMO transferase activity	2	6
GO:0019843	rRNA binding	2	16
GO:0019856	pyrimidine nucleobase biosynthetic process	0	2
GO:0019887	protein kinase regulator activity	0	6
GO:0019898	extrinsic component of membrane	0	2
GO:0019901	protein kinase binding	2	4
GO:0019904	protein domain specific binding	2	4
GO:0019915	lipid storage	0	2
GO:0019933	cAMP-mediated signaling	0	2
GO:0019948	SUMO activating enzyme activity	2	2
GO:0020002	host cell plasma membrane	0	6
GO:0020003	symbiont-containing vacuole	0	28
GO:0020005	symbiont-containing vacuole membrane	2	38
GO:0020007	apical complex	0	2
GO:0020008	rhoptry	2	28
GO:0020009	microneme	4	38
GO:0020011	apicoplast	72	168
GO:0020014	schizogony	0	2
GO:0020020	food vacuole	12	29
GO:0020025	subpellicular microtubule	2	2
GO:0020033	antigenic variation	0	2
GO:0020035	cytoadherence to microvasculature, mediated by symbiont protein	0	2
GO:0020036	Maurer's cleft	8	22
GO:0020037	heme binding	4	10
GO:0020039	pellicle	2	4
GO:0022610	biological adhesion	0	2
GO:0022627	cytosolic small ribosomal subunit	4	6
GO:0022829	wide pore channel activity	0	2
GO:0022857	transmembrane transporter activity	0	4
GO:0022891	substrate-specific transmembrane transporter activity	0	2
GO:0022900	electron transport chain	8	8
GO:0030001	metal ion transport	4	6
GO:0030008	TRAPP complex	0	4
GO:0030014	CCR4-NOT complex	2	2
GO:0030036	actin cytoskeleton organization	4	4
GO:0030042	actin filament depolymerization	0	4
GO:0030117	membrane coat	6	14
GO:0030119	AP-type membrane coat adaptor complex	0	2
GO:0030123	AP-3 adaptor complex	2	4
GO:0030126	COPI vesicle coat	10	14
GO:0030127	COPII vesicle coat	6	8
GO:0030130	clathrin coat of trans-Golgi network vesicle	2	4
GO:0030131	clathrin adaptor complex	8	12
GO:0030132	clathrin coat of coated pit	2	4
GO:0030134	ER to Golgi transport vesicle	4	4
GO:0030145	manganese ion binding	2	6
GO:0030150	protein import into mitochondrial matrix	2	2
GO:0030163	protein catabolic process	10	14
GO:0030170	pyridoxal phosphate binding	8	10
GO:0030218	erythrocyte differentiation	0	2
GO:0030234	enzyme regulator activity	4	6
GO:0030246	carbohydrate binding	6	8
GO:0030260	entry into host cell	12	48
GO:0030286	dynein complex	0	22
GO:0030306	ADP-ribosylation factor binding	0	2
GO:0030337	DNA polymerase processivity factor activity	2	4
GO:0030430	host cell cytoplasm	4	40
GO:0030488	tRNA methylation	0	4
GO:0030490	maturation of SSU-rRNA	2	2
GO:0030492	hemoglobin binding	0	2
GO:0030515	snoRNA binding	2	6
GO:0030529	intracellular ribonucleoprotein complex	0	4
GO:0030532	small nuclear ribonucleoprotein complex	2	2
GO:0030544	Hsp70 protein binding	2	4
GO:0030604	1-deoxy-D-xylulose-5-phosphate reductoisomerase activity	2	2
GO:0030623	U5 snRNA binding	2	2
GO:0030677	ribonuclease P complex	0	8
GO:0030686	90S preribosome	4	6
GO:0030687	preribosome, large subunit precursor	8	14
GO:0030688	preribosome, small subunit precursor	4	10
GO:0030833	regulation of actin filament polymerization	0	2
GO:0030870	Mre11 complex	2	4
GO:0030896	checkpoint clamp complex	0	2
GO:0030897	HOPS complex	0	2
GO:0030904	retromer complex	2	2
GO:0030915	Smc5-Smc6 complex	4	6
GO:0030942	endoplasmic reticulum signal peptide binding	0	4
GO:0030955	potassium ion binding	4	4
GO:0030956	glutamyl-tRNA(Gln) amidotransferase complex	2	4
GO:0030975	thiamine binding	2	2
GO:0030976	thiamine pyrophosphate binding	4	6
GO:0030983	mismatched DNA binding	6	12
GO:0031071	cysteine desulfurase activity	2	2
GO:0031072	heat shock protein binding	2	4
GO:0031122	cytoplasmic microtubule organization	0	2
GO:0031124	mRNA 3'-end processing	0	2
GO:0031146	SCF-dependent proteasomal ubiquitin-dependent protein catabolic process	2	2
GO:0031167	rRNA methylation	0	2
GO:0031201	SNARE complex	4	4
GO:0031204	posttranslational protein targeting to membrane, translocation	2	2
GO:0031207	Sec62/Sec63 complex	2	2
GO:0031353	integral component of plastid inner membrane	0	2
GO:0031369	translation initiation factor binding	4	4
GO:0031410	cytoplasmic vesicle	2	6
GO:0031415	NatA complex	0	2
GO:0031418	L-ascorbic acid binding	0	2
GO:0031428	box C/D snoRNP complex	4	4
GO:0031429	box H/ACA snoRNP complex	2	2
GO:0031514	motile cilium	0	4
GO:0031515	tRNA (m1A) methyltransferase complex	0	4
GO:0031625	ubiquitin protein ligase binding	2	4
GO:0031935	regulation of chromatin silencing	0	2
GO:0031965	nuclear membrane	0	4
GO:0031982	vesicle	4	10
GO:0032012	regulation of ARF protein signal transduction	0	2
GO:0032021	NELF complex	2	4
GO:0032039	integrator complex	0	2
GO:0032040	small-subunit processome	10	32
GO:0032065	cortical protein anchoring	2	4
GO:0032203	telomere formation via telomerase	0	4
GO:0032259	methylation	8	10
GO:0032264	IMP salvage	0	2
GO:0032266	phosphatidylinositol-3-phosphate binding	0	2
GO:0032299	ribonuclease H2 complex	2	2
GO:0032300	mismatch repair complex	2	6
GO:0032447	protein urmylation	0	4
GO:0032451	demethylase activity	2	2
GO:0032508	DNA duplex unwinding	0	2
GO:0032549	ribonucleoside binding	2	6
GO:0032715	negative regulation of interleukin-6 production	2	2
GO:0032777	Piccolo NuA4 histone acetyltransferase complex	2	2
GO:0032784	regulation of DNA-templated transcription, elongation	4	4
GO:0032790	ribosome disassembly	2	4
GO:0032838	cell projection cytoplasm	2	2
GO:0032958	inositol phosphate biosynthetic process	0	2
GO:0033014	tetrapyrrole biosynthetic process	12	16
GO:0033178	proton-transporting two-sector ATPase complex, catalytic domain	6	6
GO:0033179	proton-transporting V-type ATPase, V0 domain	6	10
GO:0033180	proton-transporting V-type ATPase, V1 domain	8	10
GO:0033566	gamma-tubulin complex localization	0	2
GO:0033644	host cell membrane	0	12
GO:0034220	ion transmembrane transport	0	2
GO:0034227	tRNA thio-modification	0	6
GO:0034244	negative regulation of transcription elongation from RNA polymerase II promoter	2	2
GO:0034314	Arp2/3 complex-mediated actin nucleation	0	2
GO:0034399	nuclear periphery	2	24
GO:0034450	ubiquitin-ubiquitin ligase activity	2	2
GO:0034457	Mpp10 complex	4	6
GO:0034462	small-subunit processome assembly	2	2
GO:0034477	U6 snRNA 3'-end processing	0	2
GO:0034511	U3 snoRNA binding	2	2
GO:0034551	mitochondrial respiratory chain complex III assembly	2	2
GO:0034968	histone lysine methylation	0	2
GO:0034990	nuclear mitotic cohesin complex	4	4
GO:0035064	methylated histone binding	0	2
GO:0035084	NA	0	2
GO:0035091	phosphatidylinositol binding	0	4
GO:0035097	histone methyltransferase complex	0	2
GO:0035194	posttranscriptional gene silencing by RNA	2	2
GO:0035246	peptidyl-arginine N-methylation	0	2
GO:0035267	NuA4 histone acetyltransferase complex	4	4
GO:0035434	copper ion transmembrane transport	0	4
GO:0035556	intracellular signal transduction	6	14
GO:0035873	lactate transmembrane transport	0	2
GO:0035891	exit from host cell	2	8
GO:0036002	pre-mRNA binding	2	2
GO:0036066	protein O-linked fucosylation	0	2
GO:0036159	inner dynein arm assembly	2	2
GO:0036459	thiol-dependent ubiquitinyl hydrolase activity	6	18
GO:0039694	viral RNA genome replication	0	2
GO:0042025	host cell nucleus	0	4
GO:0042026	protein refolding	4	4
GO:0042127	regulation of cell proliferation	2	2
GO:0042147	retrograde transport, endosome to Golgi	2	2
GO:0042162	telomeric DNA binding	2	2
GO:0042167	heme catabolic process	2	2
GO:0042176	regulation of protein catabolic process	4	6
GO:0042254	ribosome biogenesis	8	30
GO:0042255	ribosome assembly	0	2
GO:0042256	mature ribosome assembly	0	2
GO:0042273	ribosomal large subunit biogenesis	10	14
GO:0042274	ribosomal small subunit biogenesis	8	14
GO:0042393	histone binding	2	4
GO:0042493	response to drug	4	10
GO:0042540	hemoglobin catabolic process	2	2
GO:0042555	MCM complex	10	10
GO:0042558	pteridine-containing compound metabolic process	2	2
GO:0042578	phosphoric ester hydrolase activity	0	6
GO:0042586	peptide deformylase activity	2	2
GO:0042626	ATPase activity, coupled to transmembrane movement of substances	4	18
GO:0042765	GPI-anchor transamidase complex	2	6
GO:0042787	protein ubiquitination involved in ubiquitin-dependent protein catabolic process	0	2
GO:0042797	tRNA transcription from RNA polymerase III promoter	2	4
GO:0042800	histone methyltransferase activity (H3-K4 specific)	2	4
GO:0042803	protein homodimerization activity	6	10
GO:0042823	pyridoxal phosphate biosynthetic process	2	4
GO:0043015	gamma-tubulin binding	0	8
GO:0043022	ribosome binding	0	16
GO:0043023	ribosomal large subunit binding	0	2
GO:0043047	single-stranded telomeric DNA binding	2	4
GO:0043085	positive regulation of catalytic activity	0	2
GO:0043130	ubiquitin binding	2	2
GO:0043138	3'-5' DNA helicase activity	0	2
GO:0043139	5'-3' DNA helicase activity	2	4
GO:0043140	ATP-dependent 3'-5' DNA helicase activity	0	4
GO:0043141	ATP-dependent 5'-3' DNA helicase activity	2	6
GO:0043142	single-stranded DNA-dependent ATPase activity	2	4
GO:0043161	proteasome-mediated ubiquitin-dependent protein catabolic process	2	2
GO:0043169	cation binding	0	4
GO:0043186	P granule	4	12
GO:0043231	intracellular membrane-bounded organelle	0	2
GO:0043248	proteasome assembly	0	4
GO:0043395	heparan sulfate proteoglycan binding	0	2
GO:0043461	proton-transporting ATP synthase complex assembly	0	2
GO:0043484	regulation of RNA splicing	2	2
GO:0043486	histone exchange	2	2
GO:0043541	UDP-N-acetylglucosamine transferase complex	2	2
GO:0043550	regulation of lipid kinase activity	2	2
GO:0043565	sequence-specific DNA binding	0	4
GO:0043625	delta DNA polymerase complex	2	4
GO:0043631	RNA polyadenylation	0	2
GO:0043656	intracellular region of host	2	2
GO:0043657	host cell	0	2
GO:0043666	regulation of phosphoprotein phosphatase activity	0	2
GO:0043966	histone H3 acetylation	0	2
GO:0043967	histone H4 acetylation	2	2
GO:0043968	histone H2A acetylation	2	2
GO:0043981	histone H4-K5 acetylation	0	2
GO:0043982	histone H4-K8 acetylation	0	2
GO:0043983	histone H4-K12 acetylation	0	2
GO:0043984	histone H4-K16 acetylation	0	2
GO:0044053	translocation of peptides or proteins into host cell cytoplasm	2	6
GO:0044161	host cell cytoplasmic vesicle	0	4
GO:0044164	host cell cytosol	0	30
GO:0044179	hemolysis in other organism	0	2
GO:0044228	host cell surface	2	2
GO:0044237	cellular metabolic process	4	10
GO:0044310	osmiophilic body	0	6
GO:0044311	exoneme	4	4
GO:0044312	crystalloid	0	14
GO:0044409	entry into host	2	6
GO:0044444	cytoplasmic part	2	2
GO:0044538	host cell periphery	2	2
GO:0044599	AP-5 adaptor complex	0	2
GO:0044822	poly(A) RNA binding	4	12
GO:0045010	actin nucleation	0	2
GO:0045039	protein import into mitochondrial inner membrane	0	4
GO:0045116	protein neddylation	0	6
GO:0045131	pre-mRNA branch point binding	2	2
GO:0045145	single-stranded DNA 5'-3' exodeoxyribonuclease activity	2	2
GO:0045177	apical part of cell	0	18
GO:0045252	oxoglutarate dehydrogenase complex	4	4
GO:0045261	proton-transporting ATP synthase complex, catalytic core F(1)	12	12
GO:0045263	proton-transporting ATP synthase complex, coupling factor F(o)	0	2
GO:0045292	mRNA cis splicing, via spliceosome	4	4
GO:0045454	cell redox homeostasis	14	44
GO:0045747	positive regulation of Notch signaling pathway	0	2
GO:0045787	positive regulation of cell cycle	2	2
GO:0045892	negative regulation of transcription, DNA-templated	2	2
GO:0045901	positive regulation of translational elongation	0	2
GO:0045905	positive regulation of translational termination	0	2
GO:0046034	ATP metabolic process	4	4
GO:0046080	dUTP metabolic process	0	2
GO:0046168	glycerol-3-phosphate catabolic process	0	4
GO:0046323	glucose import	0	2
GO:0046429	4-hydroxy-3-methylbut-2-en-1-yl diphosphate synthase activity	2	2
GO:0046488	phosphatidylinositol metabolic process	2	12
GO:0046540	U4/U6 x U5 tri-snRNP complex	6	12
GO:0046654	tetrahydrofolate biosynthetic process	2	2
GO:0046658	anchored component of plasma membrane	0	6
GO:0046789	host cell surface receptor binding	0	6
GO:0046812	host cell surface binding	0	6
GO:0046835	carbohydrate phosphorylation	2	2
GO:0046836	glycolipid transport	2	2
GO:0046854	phosphatidylinositol phosphorylation	2	10
GO:0046856	phosphatidylinositol dephosphorylation	0	4
GO:0046872	metal ion binding	38	110
GO:0046873	metal ion transmembrane transporter activity	4	4
GO:0046905	phytoene synthase activity	2	2
GO:0046907	intracellular transport	2	6
GO:0046912	transferase activity, transferring acyl groups, acyl groups converted into alkyl on transfer	0	4
GO:0046922	peptide-O-fucosyltransferase activity	0	2
GO:0046923	ER retention sequence binding	2	4
GO:0046933	proton-transporting ATP synthase activity, rotational mechanism	16	20
GO:0046961	proton-transporting ATPase activity, rotational mechanism	18	22
GO:0046974	histone methyltransferase activity (H3-K9 specific)	2	2
GO:0046982	protein heterodimerization activity	6	24
GO:0046983	protein dimerization activity	4	12
GO:0047334	diphosphate-fructose-6-phosphate 1-phosphotransferase activity	0	2
GO:0048015	phosphatidylinositol-mediated signaling	2	10
GO:0048024	regulation of mRNA splicing, via spliceosome	0	4
GO:0048034	heme O biosynthetic process	0	2
GO:0048037	cofactor binding	4	6
GO:0048039	ubiquinone binding	2	2
GO:0048193	Golgi vesicle transport	2	2
GO:0048469	cell maturation	2	2
GO:0048471	perinuclear region of cytoplasm	4	8
GO:0048476	Holliday junction resolvase complex	0	2
GO:0048487	beta-tubulin binding	2	4
GO:0048500	signal recognition particle	2	6
GO:0048870	cell motility	4	12
GO:0050072	m7G(5')pppN diphosphatase activity	0	2
GO:0050308	sugar-phosphatase activity	0	2
GO:0050515	4-(cytidine 5'-diphospho)-2-C-methyl-D-erythritol kinase activity	0	2
GO:0050518	2-C-methyl-D-erythritol 4-phosphate cytidylyltransferase activity	0	2
GO:0050567	glutaminyl-tRNA synthase (glutamine-hydrolyzing) activity	2	4
GO:0050660	flavin adenine dinucleotide binding	14	20
GO:0050661	NADP binding	2	6
GO:0050662	coenzyme binding	2	2
GO:0050821	protein stabilization	0	2
GO:0050992	dimethylallyl diphosphate biosynthetic process	0	2
GO:0050999	regulation of nitric-oxide synthase activity	2	4
GO:0051014	actin filament severing	0	2
GO:0051015	actin filament binding	0	4
GO:0051016	barbed-end actin filament capping	2	4
GO:0051082	unfolded protein binding	22	44
GO:0051083	'de novo' cotranslational protein folding	0	2
GO:0051087	chaperone binding	6	10
GO:0051103	DNA ligation involved in DNA repair	2	2
GO:0051156	glucose 6-phosphate metabolic process	2	2
GO:0051205	protein insertion into membrane	0	2
GO:0051259	protein oligomerization	2	2
GO:0051260	protein homooligomerization	0	4
GO:0051276	chromosome organization	6	8
GO:0051287	NAD binding	2	10
GO:0051301	cell division	0	4
GO:0051382	kinetochore assembly	0	2
GO:0051488	NA	2	2
GO:0051536	iron-sulfur cluster binding	8	22
GO:0051537	2 iron, 2 sulfur cluster binding	10	18
GO:0051539	4 iron, 4 sulfur cluster binding	4	6
GO:0051567	histone H3-K9 methylation	2	2
GO:0051568	histone H3-K4 methylation	2	4
GO:0051603	proteolysis involved in cellular protein catabolic process	10	14
GO:0051693	actin filament capping	2	4
GO:0051721	protein phosphatase 2A binding	0	2
GO:0051726	regulation of cell cycle	2	2
GO:0051745	4-hydroxy-3-methylbut-2-en-1-yl diphosphate reductase activity	0	2
GO:0051861	glycolipid binding	2	2
GO:0051879	Hsp90 protein binding	2	2
GO:0051920	peroxiredoxin activity	0	6
GO:0052855	ADP-dependent NAD(P)H-hydrate dehydratase activity	2	2
GO:0055028	cortical microtubule	2	2
GO:0055085	transmembrane transport	20	80
GO:0055114	oxidation-reduction process	62	156
GO:0060072	large conductance calcium-activated potassium channel activity	2	2
GO:0061630	ubiquitin protein ligase activity	0	2
GO:0070006	metalloaminopeptidase activity	2	2
GO:0070011	peptidase activity, acting on L-amino acid peptides	2	2
GO:0070178	D-serine metabolic process	0	2
GO:0070258	inner membrane complex	24	64
GO:0070274	RES complex	2	2
GO:0070389	chaperone cofactor-dependent protein refolding	0	2
GO:0070402	NADPH binding	2	2
GO:0070403	NAD+ binding	2	4
GO:0070476	rRNA (guanine-N7)-methylation	2	2
GO:0070481	nuclear-transcribed mRNA catabolic process, non-stop decay	2	2
GO:0070545	PeBoW complex	2	2
GO:0070569	uridylyltransferase activity	4	4
GO:0070681	glutaminyl-tRNAGln biosynthesis via transamidation	2	4
GO:0070682	proteasome regulatory particle assembly	4	6
GO:0070772	PAS complex	2	2
GO:0070847	core mediator complex	0	2
GO:0070966	nuclear-transcribed mRNA catabolic process, no-go decay	2	2
GO:0070988	demethylation	2	2
GO:0071004	U2-type prespliceosome	2	2
GO:0071013	catalytic step 2 spliceosome	4	4
GO:0071020	post-spliceosomal complex	0	2
GO:0071025	RNA surveillance	2	2
GO:0071074	eukaryotic initiation factor eIF2 binding	0	2
GO:0071139	resolution of recombination intermediates	4	4
GO:0071704	organic substance metabolic process	6	6
GO:0071897	DNA biosynthetic process	4	6
GO:0071944	cell periphery	0	2
GO:0071949	FAD binding	0	4
GO:0071976	cell gliding	2	10
GO:0072546	ER membrane protein complex	0	4
GO:0085026	tubovesicular membrane network	0	2
GO:0089701	U2AF	2	2
GO:0090307	mitotic spindle assembly	0	2
GO:0090502	RNA phosphodiester bond hydrolysis, endonucleolytic	2	2
GO:0097027	ubiquitin-protein transferase activator activity	2	2
GO:0097056	selenocysteinyl-tRNA(Sec) biosynthetic process	2	2
GO:0097255	R2TP complex	0	2
GO:0097576	vacuole fusion	0	2
GO:0097619	PTEX complex	0	12
GO:1901137	carbohydrate derivative biosynthetic process	4	4
GO:1902979	mitotic DNA replication termination	0	2
GO:1990225	rhoptry neck	0	16
GO:1990426	mitotic recombination-dependent replication fork processing	0	2
GO:1990879	CST complex	0	2
n/a	BIR	15	113
n/a	FAM	12	25

## Sheet: Gene properties
Gene ID		Sequence		RPKM (Otto et al.)
Previous	Current	Length	%AT	Ring	Tro	Sch	Gam	Ook
PBANKA_000010	PBANKA_0837121	927	0.724919	3.45	4.55	1.75	3.85	0.5
PBANKA_000040	PBANKA_0623700	2715	0.702394	5.9	11.85	35.6	0.35	7.85
PBANKA_000050	PBANKA_1465921	969	0.74613	6.15	5.45	1.55	14.35	1.1
PBANKA_000070	PBANKA_1300031	738	0.739837	4.5	3.1	1.7	1.05	1.35
PBANKA_000080	PBANKA_1300041	744	0.739247	5	4.2	1.85	0.9	1.05
PBANKA_000090	PBANKA_0623600	912	0.745614	3.15	4.15	1.6	16.05	0.15
PBANKA_000100	PBANKA_1465821	1773	0.710096	1.7	1.25	0.5	0.1	0.1
PBANKA_000150	PBANKA_0700071	915	0.72459	244.05	692.9	0	1310.7	0
PBANKA_000160	PBANKA_0944041	8313	0.775532	21.8	14.2	94.5	1.55	8.4
PBANKA_000170	PBANKA_0317001	909	0.743674	6.3	1.8	0.3	1.6	0.45
PBANKA_000180	PBANKA_0317021	744	0.733871	7.45	4.35	0.65	1.05	0.55
PBANKA_000190	PBANKA_0600081	987	0.751773	4.95	2.65	0.8	8.2	0.65
PBANKA_000200	PBANKA_0600086	1035	0.728502	7.55	6.1	1.5	17.8	1
PBANKA_000210	PBANKA_0837141	981	0.749235	0	0	0	0	0
PBANKA_000220	PBANKA_0800021	5358	0.77361	29	10.45	96.2	0.75	3.7
PBANKA_000230	PBANKA_1327000	1017	0.769912	38.8	48.4	13.65	8.5	6.5
PBANKA_000235	PBANKA_1327021	906	0.687638	254.7	366.95	353.7	11.55	2.8
PBANKA_000240	PBANKA_0317181	2232	0.6931	0.7	1.25	1.6	7.05	0.15
PBANKA_000250	PBANKA_0316861	942	0.734607	4.9	4.5	0.7	3.25	0.8
PBANKA_000260	PBANKA_0316900	1059	0.731822	0.95	0.6	0	0.3	0.35
PBANKA_000290	PBANKA_1100400	993	0.739174	0	0.55	0	0.45	0
PBANKA_000300	PBANKA_0623651	831	0.759326	0	0	0	0	0
PBANKA_000310	PBANKA_0837081	843	0.752076	11	7.35	0.55	1	0.1
PBANKA_000320	PBANKA_0837161	927	0.742179	4.5	3.25	0.25	46.05	0.35
PBANKA_000330	PBANKA_1466100	888	0.747748	1.8	3.75	1.3	18.7	0.3
PBANKA_000340	PBANKA_1466121	1014	0.75641	14.5	13.5	2.05	3.7	1.2
PBANKA_000378	PBANKA_0600061	729	0.761317	94.95	51.95	33.3	10.35	6.9
PBANKA_000380	PBANKA_0600051	975	0.713846	28.45	38.9	8.5	68.65	3.9
PBANKA_000400	PBANKA_0722941	738	0.731707	103.95	129.85	51.1	9.9	1.6
PBANKA_000410	PBANKA_0944081	882	0.747166	0.3	0.55	0.15	0.65	0
PBANKA_000420	PBANKA_0944101	897	0.732441	14.1	10.7	4.9	1.75	0.1
PBANKA_000440	PBANKA_1200061	2781	0.700108	0.5	1.25	6	0.05	1
PBANKA_000450	PBANKA_1400091	8328	0.774736	6.25	4.6	16.75	1	4.7
PBANKA_000480	PBANKA_1000081	2631	0.697073	34.35	42.35	164.25	4.7	1.35
PBANKA_000510	PBANKA_0600351	8313	0.775532	0	0	0	0	0
PBANKA_000520	PBANKA_0100061	411	0.751825	93	34.35	61.75	61.1	6.05
PBANKA_000530	PBANKA_0836981	1935	0.712145	1.15	0.4	0.3	0.4	0.05
PBANKA_000540	PBANKA_0836961	1023	0.745846	1.35	2.7	0.75	1.85	0.4
PBANKA_000550	PBANKA_0836941	741	0.747638	3.4	3.75	2	1.95	2.35
PBANKA_000600	PBANKA_0216061	849	0.751472	12.75	10.7	1.25	0.9	0.2
PBANKA_000640	PBANKA_0316900	1059	0.731822	0.75	0.6	0	0.55	0.8
PBANKA_001030	PBANKA_0700031	978	0.748466	0.35	0.25	0.05	0.45	0.15
PBANKA_010010	PBANKA_0100100	795	0.708176	13.75	63.6	8.3	18.5	1.3
PBANKA_010020	PBANKA_0100200	1026	0.721248	266.65	533.9	115.95	143.05	25.8
PBANKA_010050	PBANKA_0100500	1056	0.721591	142.45	108.85	83.45	33.75	2
PBANKA_010060	PBANKA_0100600	483	0.718427	454.5	265.25	2083.3	100.65	3.2
PBANKA_010070	PBANKA_0100700	966	0.671843	931.7	528.5	457.2	69.6	8.7
PBANKA_010080	PBANKA_0100800	4149	0.743312	28.3	20.05	24.45	53.9	22.65
PBANKA_010090	PBANKA_0100900	3903	0.731489	84.7	50.05	18.65	16.7	15.55
PBANKA_010100	PBANKA_0101000	789	0.716096	77.35	144.15	38.1	2.95	1.65
PBANKA_010110	PBANKA_0101100	954	0.772537	8.5	15.45	13.7	14.65	4.15
PBANKA_010120	PBANKA_0101200	2769	0.727338	22.1	39.85	26.75	3.15	22.75
PBANKA_010130	PBANKA_0101300	1155	0.725541	36.05	68.9	20.85	3.15	10
PBANKA_010140	PBANKA_0101400	3606	0.752357	38.45	63.55	77.6	16.65	33.95
PBANKA_010150	PBANKA_0101500	1404	0.776353	46.55	19.6	33.95	468.15	26.55
PBANKA_010160	PBANKA_0101600	2025	0.782222	38.25	22.7	19	3.75	4.25
PBANKA_010170	PBANKA_0101700	1326	0.766968	35.05	44.5	37.75	47.8	25.8
PBANKA_010180	PBANKA_0101800	1500	0.762	173.85	120.7	64.15	454.95	175.65
PBANKA_010190	PBANKA_0101900	1437	0.757829	24.55	63.5	113.35	26.25	12.7
PBANKA_010200	PBANKA_0102000	1425	0.727719	11.75	52.4	47.5	6.3	18.3
PBANKA_010210	PBANKA_0102100	1554	0.73166	74.65	37.1	29.35	82	30.35
PBANKA_010220	PBANKA_0102200	2706	0.78677	87.5	62.55	16.25	14.65	14.5
PBANKA_010230	PBANKA_0102300	1323	0.720333	15.65	89.15	45.15	48.1	28
PBANKA_010240	PBANKA_0102400	5526	0.775063	2.05	8.55	4.3	5.65	2.8
PBANKA_010250	PBANKA_0102500	1434	0.764296	9.45	39.05	20.45	25.2	5.7
PBANKA_010260	PBANKA_0102600	5565	0.743935	15.15	6.1	76.2	21.2	96.2
PBANKA_010270	PBANKA_0102700	1119	0.773905	12.5	8.1	12.45	69.1	6.8
PBANKA_010280	PBANKA_0102800	4530	0.801545	20.75	39.4	21.05	14.65	15.7
PBANKA_010290	PBANKA_0102900	5787	0.793157	17.4	1.55	241.45	33.2	12.65
PBANKA_010300	PBANKA_0103000	282	0.687943	70.25	101.05	127.15	189.1	290.35
PBANKA_010310	PBANKA_0103100	1992	0.783635	18.15	41.1	23.75	13.15	26.95
PBANKA_010320	PBANKA_0103200	582	0.773196	64.6	7.2	41.3	1378.3	148.1
PBANKA_010330	PBANKA_0103300	6102	0.783514	190.65	212.45	55.7	22.15	18.95
PBANKA_010340	PBANKA_0103400	954	0.726415	20.1	67.45	24.55	45.4	90
PBANKA_010350	PBANKA_0103500	4305	0.811382	12	15.9	21.1	6.9	33.8
PBANKA_010360	PBANKA_0103500	4305	0.811382	7.8	11.3	5.9	5.8	13.7
PBANKA_010370	PBANKA_0103700	285	0.698246	41.5	275	61.75	136.3	118.7
PBANKA_010380	PBANKA_0103800	585	0.733333	30.95	160.6	37.05	19.65	120.15
PBANKA_010390	PBANKA_0103900	2208	0.728714	151.65	119.65	78.75	74.4	113.9
PBANKA_010400	PBANKA_0104000	636	0.685535	25.6	70.25	71.55	146	100.35
PBANKA_010410	PBANKA_0104100	1062	0.694915	17.55	21.1	44.4	130.9	37.9
PBANKA_010420	PBANKA_0104200	474	0.791139	16.25	28.95	34.15	107.3	103.55
PBANKA_010430	PBANKA_0104300	1797	0.786311	5.3	21	11.8	9.5	2.1
PBANKA_010440	PBANKA_0104400	4974	0.802171	6.5	1.55	16.55	38.5	2.55
PBANKA_010450	PBANKA_0104500	780	0.762821	45.95	4.45	32.95	947.15	842.15
PBANKA_010460	PBANKA_0104600	5598	0.790818	11.1	84.3	49.2	16.15	84.65
PBANKA_010470	PBANKA_0104700	867	0.741638	49.35	159.35	195.45	225.15	87.8
PBANKA_010480	PBANKA_0104800	3003	0.789544	73.95	34.7	49.65	12.65	9.55
PBANKA_010490	PBANKA_0104900	1701	0.740153	215.4	234.9	65.6	46.55	62.4
PBANKA_010500	PBANKA_0105000	450	0.644444	62.3	75.8	118.9	119.85	205.65
PBANKA_010510	PBANKA_0105100	375	0.749333	103.65	6.45	49.55	2601.05	97.05
PBANKA_010520	PBANKA_0105200	1965	0.748092	98.6	83.5	64.05	6.9	56.8
PBANKA_010530	PBANKA_0105300	5337	0.769533	54.05	61.95	27.3	7.35	306.35
PBANKA_010540	PBANKA_0105400	4152	0.759875	64.35	175.05	137.65	23.65	33.1
PBANKA_010550	PBANKA_0105500	651	0.758833	128.8	202.15	56.35	34.2	156.45
PBANKA_010560	PBANKA_0105600	2802	0.744111	253.3	222.4	45.85	8.8	14.1
PBANKA_010570	PBANKA_0105700	1407	0.739161	3.6	5.3	4.9	30.75	35.8
PBANKA_010580	PBANKA_0105800	1164	0.783505	15	46.55	60.8	67.65	68.3
PBANKA_010590	PBANKA_0105900	1260	0.783333	14.7	33.45	57.35	54.2	17.25
PBANKA_010600	PBANKA_0106000	1902	0.76919	25.45	72.15	122.2	52.9	40.75
PBANKA_010610	PBANKA_0106100	1383	0.787419	17.25	58.1	33.75	36	30.5
PBANKA_010620	PBANKA_0106200	2259	0.773351	8.7	5.65	18.3	48.75	23.3
PBANKA_010630	PBANKA_0106300	6528	0.780331	52.45	4.85	204.85	165	25.35
PBANKA_010640	PBANKA_0106400	1671	0.751047	21.2	33.85	23.45	5.35	199
PBANKA_010650	PBANKA_0106500	2364	0.778765	34.3	97.3	18.35	4.85	257.55
PBANKA_010660	PBANKA_0106600	1056	0.705492	22.9	81.65	27.75	8.1	50.35
PBANKA_010670	PBANKA_0106700	3534	0.775608	18	84.3	33.25	7.65	73
PBANKA_010680	PBANKA_0106800	477	0.75891	17.65	50.95	32.35	65.05	25.75
PBANKA_010690	PBANKA_0106900	3252	0.817651	29.95	79.1	50.7	30.75	11
PBANKA_010695	PBANKA_0106950	1365	0.79707	32.7	52.65	33.2	18.35	54.35
PBANKA_010700	PBANKA_0107000	321	0.70405	107.4	279.35	394.65	378.45	2516
PBANKA_010710	PBANKA_0107100	708	0.704802	86.9	515.55	181.4	64	32.05
PBANKA_010720	PBANKA_0107200	690	0.733333	18.45	11.65	24.5	186.05	250.4
PBANKA_010730	PBANKA_0107300	1632	0.726716	99.3	463.8	84.6	31.25	44.8
PBANKA_010740	PBANKA_0107400	1245	0.705221	28.5	175.9	105.3	44.45	43.15
PBANKA_010750	PBANKA_0107500	2616	0.777905	12.65	27.15	22.15	12.8	16.2
PBANKA_010760	PBANKA_0107600	16323	0.795626	28.8	35.85	52.15	2.65	6.75
PBANKA_010770	PBANKA_0107700	1035	0.686957	283.4	201.85	36.35	132.1	186.35
PBANKA_010780	PBANKA_0107800	1344	0.806548	12.45	9.8	8.7	30.15	96
PBANKA_010790	PBANKA_0107900	2322	0.78596	30.45	24.85	91.1	29.75	201.9
PBANKA_010800	PBANKA_0108000	1809	0.778883	27.5	37.75	58.6	22.85	17.75
PBANKA_010810	PBANKA_0108100	3330	0.766667	5.2	4	11.15	19.05	13.85
PBANKA_010820	PBANKA_0108200	4734	0.784749	58.7	39.5	63.35	11.4	7.85
PBANKA_010830	PBANKA_0108300	855	0.711111	57.55	4.75	454.1	597.15	117.45
PBANKA_010840	PBANKA_0108400	5244	0.806445	15.55	51.3	68.75	19.45	21.3
PBANKA_010850	PBANKA_0108500	954	0.742138	71.15	93.2	24.1	14.85	67
PBANKA_010860	PBANKA_0108600	1290	0.757364	109.4	143.8	68.15	17.55	52.6
PBANKA_010870	PBANKA_0108700	2040	0.769118	130	184.5	58.55	48.45	197.05
PBANKA_010880	PBANKA_0108800	411	0.647202	206.3	91.25	2153.45	941.5	338.25
PBANKA_010890	PBANKA_0108900	372	0.72043	128.8	361.05	64.6	33.85	13.5
PBANKA_010900	PBANKA_0109000	258	0.755814	167.25	895	247.25	39.3	82.3
PBANKA_010910	PBANKA_0109100	2013	0.719324	87.95	383.05	116.75	37	208.1
PBANKA_010920	PBANKA_0109200	3525	0.75461	65.7	77.6	53.45	5	83.35
PBANKA_010930	PBANKA_0109300	870	0.744828	56.55	50.9	208.35	63.45	43.45
PBANKA_010940	PBANKA_0109400	267	0.719101	30.75	223.4	195.65	65.9	116.4
PBANKA_010950	PBANKA_0109500	840	0.735714	38.5	176.3	75.6	54.3	29.2
PBANKA_010960	PBANKA_0109600	843	0.706999	48.9	188.65	171.25	90.65	229.45
PBANKA_010970	PBANKA_0109700	2409	0.765463	63.25	71.7	54.05	45.6	12.5
PBANKA_010980	PBANKA_0109800	1113	0.770889	37.6	2.65	26.15	560.95	38.85
PBANKA_010990	PBANKA_0109900	1854	0.779935	69.85	6.65	240.05	564.25	27.65
PBANKA_011000	PBANKA_0110000	156	0.705128	20298	14599.4	5059.75	2423	2577.9
PBANKA_011010	PBANKA_0110100	7836	0.783308	25.45	22.75	41.15	15.85	29.1
PBANKA_011020	PBANKA_0110200	537	0.711359	82.8	112.75	60.65	95.9	68.75
PBANKA_011030	PBANKA_0110300	171	0.666667	465.45	51.7	2811.9	163.65	177
PBANKA_011040	PBANKA_0110400	1707	0.786175	202.8	175.05	50.9	36.65	73.75
PBANKA_011050	PBANKA_0110500	6105	0.758395	25.25	24.7	171.3	22.3	6.9
PBANKA_011060	PBANKA_0110600	354	0.785311	17.45	28.9	130.9	41.65	34.8
PBANKA_011070	PBANKA_0110700	705	0.812766	12.85	18.3	72.4	172.05	14
PBANKA_011080	PBANKA_0110800	360	0.783333	120.15	18.55	79.45	2949.9	897
PBANKA_011090	PBANKA_0110900	1218	0.754516	45.5	48.05	10.75	100.95	162.05
PBANKA_011100	PBANKA_0111000	1005	0.758209	42.65	15.55	409.1	10.9	101.65
PBANKA_011110	PBANKA_0111100	984	0.759146	38.85	40.5	41.6	14.9	329.95
PBANKA_011120	PBANKA_0111200	2034	0.745329	190.7	102	38.55	35.9	160.4
PBANKA_011140	PBANKA_0111400	231	0.65368	529.6	540.8	679.1	1185.8	330.35
PBANKA_011150	PBANKA_0111500	192	0.760417	221.7	444.65	507.05	825	550.9
PBANKA_011160	PBANKA_0111600	3267	0.781757	18.45	4.75	238.7	10.8	75.55
PBANKA_011170	PBANKA_0111700	639	0.733959	32.65	82.8	111.55	171.65	101.25
PBANKA_011180	PBANKA_0111800	3003	0.801199	44.05	64.9	44	18.55	38.95
PBANKA_011190	PBANKA_0111900	2169	0.80959	21.3	30.2	113.4	20.35	56.3
PBANKA_011200	PBANKA_0112000	1947	0.785824	62.75	62.3	46.7	17.2	127.5
PBANKA_011210	PBANKA_0112100	7737	0.794752	28.8	2.65	423.9	6.15	6.8
PBANKA_011220	PBANKA_0112200	5877	0.733878	25.65	2.55	154.6	1.2	70.75
PBANKA_011230	PBANKA_0112300	2538	0.764381	11.6	20.3	105.1	7.25	82.5
PBANKA_011240	PBANKA_0112400	2436	0.771346	58.75	37.15	29.1	10.5	121.85
PBANKA_011250	PBANKA_0112500	1800	0.746111	119.7	73.65	60.95	16.15	22.05
PBANKA_011260	PBANKA_0112600	1329	0.767494	243.25	255.4	101.05	8	4.05
PBANKA_020030	PBANKA_0600031	2310	0.697835	1.45	0.9	1.8	1.15	0.15
PBANKA_020040	PBANKA_0200400	981	0.718654	255.9	76.15	137.45	52.65	5.55
PBANKA_020060	PBANKA_0200600	849	0.700824	284.9	166.3	97.75	111.2	33.1
PBANKA_020065	PBANKA_0200650	816	0.709559	4.3	5.7	3.85	0.3	0
PBANKA_020070	PBANKA_0200700	741	0.750337	42.15	44.25	7.05	2.8	3.15
PBANKA_020080	PBANKA_0100021	777	0.754183	47.45	20.45	14.65	4.1	1.4
PBANKA_020100	PBANKA_0201000	777	0.738739	84.5	86.6	15.65	4.7	4.4
PBANKA_020130	PBANKA_0201300	1371	0.723559	43.75	33.15	85.2	6.5	5.6
PBANKA_020134	PBANKA_0201340	330	0.706061	319.3	869.9	473.85	204	5.45
PBANKA_020150	PBANKA_0201500	687	0.720524	680.65	550.65	368.7	19.3	7.05
PBANKA_020160	PBANKA_0201600	534	0.653558	2961.45	4036.55	5693.8	428.1	300.7
PBANKA_020170	PBANKA_0201700	258	0.717054	24.05	39.55	19.85	303.85	13882.1
PBANKA_020180	PBANKA_0201800	1323	0.764172	9.55	110.35	11.35	12.7	16.7
PBANKA_020190	PBANKA_0201900	240	0.695833	102.9	482.6	123.9	457.6	731.5
PBANKA_020200	PBANKA_0202000	1632	0.752451	82.25	121.25	35.05	48.85	54.25
PBANKA_020210	PBANKA_0202100	351	0.786325	28.15	53.6	17.3	25.55	11.15
PBANKA_020220	PBANKA_0202200	804	0.783582	27.7	77.3	23.05	31.45	18.45
PBANKA_020230	PBANKA_0202300	1086	0.768877	96.55	88	34.9	53.1	15.55
PBANKA_020240	PBANKA_0202400	1623	0.752311	14.65	11.35	68.2	16.7	123.95
PBANKA_020250	PBANKA_0202500	3132	0.792784	27.85	20.15	87.2	75.35	14.3
PBANKA_020260	PBANKA_0202600	294	0.744898	22.1	43.8	12.65	87.15	103.85
PBANKA_020270	PBANKA_0202700	4383	0.740589	5.15	10.5	13.5	23.6	6.5
PBANKA_020280	PBANKA_0202800	606	0.773927	48.55	76.7	23.25	27.4	14.9
PBANKA_020290	PBANKA_0202900	1104	0.730978	84.6	88.2	35.1	34.05	182.35
PBANKA_020300	PBANKA_0203000	1341	0.707681	140.9	505	561.9	228.7	81
PBANKA_020310	PBANKA_0203100	3726	0.767042	58.75	71.1	74.45	22.9	29.65
PBANKA_020320	PBANKA_0203200	3342	0.795931	51.15	49.7	39	10.55	7.8
PBANKA_020330	PBANKA_0203300	681	0.731278	100.95	76.2	44.45	23.8	30.3
PBANKA_020340	PBANKA_0203400	420	0.754762	20.2	80.25	46.1	43.5	797.9
PBANKA_020350	PBANKA_0203500	2100	0.750952	20.9	59.25	37.45	30.3	199.3
PBANKA_020360	PBANKA_0203600	690	0.734783	51.15	47.45	55.1	643.4	274.7
PBANKA_020380	PBANKA_0203800	1668	0.776978	132.4	141.1	67	23.15	16.15
PBANKA_020390	PBANKA_0203900	567	0.776014	132.5	102.8	149.15	127.55	35.05
PBANKA_020400	PBANKA_0204000	435	0.74023	29	130.95	14.6	20.8	6.1
PBANKA_020410	PBANKA_0204100	459	0.732026	241.9	356.05	74.4	80.45	380.05
PBANKA_020420	PBANKA_0204200	498	0.751004	43.6	113.45	100.95	231.7	86.2
PBANKA_020440	PBANKA_0204400	726	0.746556	70.3	116.95	55.05	96.35	49.2
PBANKA_020450	PBANKA_0204500	3150	0.765397	18.15	6.05	35.9	182.2	76.3
PBANKA_020460	PBANKA_0204600	669	0.696562	88.05	4.6	356.95	188.05	3040.05
PBANKA_020470	PBANKA_0204700	1083	0.742382	63.4	78.7	58.15	55.1	255.8
PBANKA_020480	PBANKA_0204800	2763	0.764387	106.25	85.75	77.85	21.15	236.35
PBANKA_020490	PBANKA_0204900	906	0.751656	20.4	74.85	47.25	30.45	15.55
PBANKA_020500	PBANKA_0205000	519	0.716763	2528.5	323.4	327.7	197.35	223.15
PBANKA_020510	PBANKA_0205100	1005	0.731343	96.65	42.6	32.6	47.75	22.4
PBANKA_020520	PBANKA_0205200	5655	0.745181	157.15	164.75	177.2	24.1	120.7
PBANKA_020530	PBANKA_0205300	1989	0.786325	15.65	48.95	17.95	13.75	21.3
PBANKA_020540	PBANKA_0205400	657	0.704718	72.5	365.95	159.9	49.95	132.85
PBANKA_020550	PBANKA_0205500	780	0.791026	61.6	32.75	19.65	13.95	22.5
PBANKA_020560	PBANKA_0205600	3153	0.788773	13.25	28.75	7.25	6.45	7.05
PBANKA_020570	PBANKA_0205700	1263	0.826603	3.05	31.65	4.9	1.55	18.8
PBANKA_020580	PBANKA_0205800	8175	0.76893	18.45	9.85	13.75	47.65	82.6
PBANKA_020590	PBANKA_0205900	4074	0.761414	152.9	115	152.95	27.3	27.65
PBANKA_020600	PBANKA_0206000	510	0.764706	73.1	276.6	450.4	235.5	61.65
PBANKA_020610	PBANKA_0206100	1017	0.723697	13.2	68.2	29.95	29.9	44.4
PBANKA_020620	PBANKA_0206200	1434	0.795676	12	102.3	28.25	35.7	21.55
PBANKA_020630	PBANKA_0206300	507	0.682446	129.9	108.8	587.2	362.95	74.1
PBANKA_020640	PBANKA_0206400	1929	0.795231	10.9	20.95	24.15	24.65	28.2
PBANKA_020650	PBANKA_0206500	645	0.67907	38.8	124.05	241.95	64.4	22.9
PBANKA_020660	PBANKA_0206600	3558	0.780214	120.9	61.7	33.15	4.2	23.3
PBANKA_020670	PBANKA_0206700	819	0.776557	13.5	9.1	10.2	39.6	3.85
PBANKA_020680	PBANKA_0206800	3939	0.79081	11.05	21.2	37.45	15.55	44.45
PBANKA_020690	PBANKA_0206900	480	0.7125	85.6	88.15	7.2	21.5	9.6
PBANKA_020700	PBANKA_0207000	3363	0.730003	65.5	176.75	119.35	48.3	45.8
PBANKA_020710	PBANKA_0207100	636	0.789308	19.2	5	102.8	125.45	9.5
PBANKA_020720	PBANKA_0207200	1152	0.763021	76.5	115.55	42.9	60.65	27.1
PBANKA_020730	PBANKA_0207300	2094	0.780802	21.5	19.6	62.3	9.9	63.25
PBANKA_020740	PBANKA_0207400	1536	0.771484	8.7	21.6	24.55	24.5	15.85
PBANKA_020750	PBANKA_0207500	2466	0.767234	24.65	14.35	141.8	30.5	19.35
PBANKA_020760	PBANKA_0207600	6558	0.739097	3.65	13.5	8.3	11.7	108.6
PBANKA_020770	PBANKA_0207700	3540	0.774859	15.6	44.3	15.15	7.65	119.35
PBANKA_020780	PBANKA_0207800	990	0.750505	10.15	47.35	20.2	5.95	0.75
PBANKA_020790	PBANKA_0207900	423	0.742317	26.8	5.25	388.25	57.95	124.1
PBANKA_020800	PBANKA_0208000	486	0.751029	64.45	53.9	447.45	183	91.35
PBANKA_020810	PBANKA_0208100	1671	0.770796	91.3	124.3	57.1	47.5	107.95
PBANKA_020820	PBANKA_0208200	429	0.710956	87.2	163.55	274.5	106.45	169.45
PBANKA_020830	PBANKA_0208300	1521	0.755424	36.75	69.65	163.3	47.85	18.15
PBANKA_020840	PBANKA_0208400	1875	0.773867	9.2	8	12.45	56.8	92.55
PBANKA_020850	PBANKA_0208500	3798	0.788046	12.9	36.05	5.3	18.9	11.55
PBANKA_020860	PBANKA_0208600	822	0.781022	36.7	87	18.4	38.1	17.95
PBANKA_020870	PBANKA_0208700	1479	0.75524	152	182.25	50.75	31.6	9.5
PBANKA_020880	PBANKA_0208800	8838	0.786151	139.15	118.1	169.1	7.75	38.75
PBANKA_020890	PBANKA_0208900	1326	0.767722	56.95	3.9	324.55	18	144.1
PBANKA_020900	PBANKA_0209000	2457	0.771266	11.85	1.1	102.75	9	30.9
PBANKA_020910	PBANKA_0209100	480	0.733333	30.9	2.1	198.6	49.9	493.5
PBANKA_020920	PBANKA_0209200	1518	0.785903	34.15	95	73.1	37.3	51.65
PBANKA_020930	PBANKA_0209300	1155	0.671861	44.3	3.65	91	520.1	317.4
PBANKA_020940	PBANKA_0209400	1623	0.810228	18.85	84.8	30.55	86.1	13.25
PBANKA_020950	PBANKA_0209500	3177	0.786906	91.6	77.45	28.75	23.25	37.45
PBANKA_020960	PBANKA_0209600	4680	0.816453	3.35	16.25	6.7	14.4	8.1
PBANKA_020970	PBANKA_0209700	4614	0.744907	4.1	10.05	6.5	9.9	503.35
PBANKA_020980	PBANKA_0209800	2229	0.78376	13.95	18.5	11.75	2.9	214.75
PBANKA_020990	PBANKA_0209900	1290	0.769767	41.05	127.15	27.4	12.55	29.2
PBANKA_021000	PBANKA_0210000	3891	0.819841	20.7	45.9	46.5	28.95	25.45
PBANKA_021010	PBANKA_0210100	846	0.735225	8.25	2.75	48.75	41.3	29.8
PBANKA_021020	PBANKA_0210200	2061	0.754003	141.05	127.85	33.95	90.75	90.75
PBANKA_021030	PBANKA_0210300	1485	0.805387	10.1	10.25	30.3	38.25	39.85
PBANKA_021040	PBANKA_0210400	3231	0.773754	21.75	45.3	76.25	35.25	65.7
PBANKA_021050	PBANKA_0210500	12615	0.809433	10.45	28.1	29.45	4.75	1.9
PBANKA_021060	PBANKA_0210600	8367	0.769929	50.4	194.7	56.1	21.65	24.05
PBANKA_021070	PBANKA_0210700	2040	0.781373	11.9	65.95	65.45	15.6	8.95
PBANKA_021080	PBANKA_0210800	513	0.768031	136.75	234.7	207.85	30.15	35.4
PBANKA_021090	PBANKA_0210900	318	0.773585	125.35	217.3	85.3	26.65	72.45
PBANKA_021100	PBANKA_0211000	1317	0.763098	48.85	45.4	18.75	22.6	14.75
PBANKA_021110	PBANKA_0211100	2820	0.806738	17.8	23.2	34.85	4.9	19.75
PBANKA_021120	PBANKA_0211200	2652	0.788462	14.4	21.5	13.6	6.45	19.35
PBANKA_021130	PBANKA_0211300	1626	0.732472	35.3	60.1	44.7	23.65	152.5
PBANKA_021140	PBANKA_0211400	2322	0.760551	10.4	64.95	23.6	11.65	34.95
PBANKA_021150	PBANKA_0211500	771	0.69131	81.8	381.2	132.6	42.9	252.1
PBANKA_021160	PBANKA_0211600	2163	0.767915	21.35	34.1	26.45	23.3	29.9
PBANKA_021170	PBANKA_0211700	3069	0.811013	6.8	15.7	5.8	14.05	6.85
PBANKA_021180	PBANKA_0211800	2466	0.810624	14.65	38.35	21	8.4	7.3
PBANKA_021190	PBANKA_0211900	4953	0.779326	30.3	53.05	46.6	10.3	9.25
PBANKA_021200	PBANKA_0212000	5409	0.815862	25.5	9.1	22.7	5.95	6.8
PBANKA_021210	PBANKA_0212100	981	0.699286	531	520.1	185	110.3	100.75
PBANKA_021220	PBANKA_0212200	15459	0.788408	6.05	33.95	30.9	2.45	6.35
PBANKA_021230	PBANKA_0212300	1620	0.769136	13.7	35	22.05	20.65	14.4
PBANKA_021240	PBANKA_0212400	711	0.748242	22.75	137.1	40.15	39.75	51.7
PBANKA_021250	PBANKA_0212500	381	0.753281	18.2	100.45	39.9	121.3	64.4
PBANKA_021260	PBANKA_0212600	396	0.767677	10.6	11.35	7.2	179.45	19.6
PBANKA_021270	PBANKA_0212700	5286	0.768256	8.6	44.05	14.55	14.15	48.7
PBANKA_021280	PBANKA_0212800	1686	0.75089	11.85	13.4	136.3	45.35	16.5
PBANKA_021290	PBANKA_0212900	1194	0.752094	12.85	90.15	61.65	22	138
PBANKA_021300	PBANKA_0213000	1581	0.74067	82.3	98.95	38.35	52.35	13.85
PBANKA_021310	PBANKA_0213100	303	0.693069	151.4	228.05	82.25	86.4	8.75
PBANKA_021320	PBANKA_0213200	7044	0.740488	14.35	35.1	92.05	8.25	7.95
PBANKA_021330	PBANKA_0213300	738	0.727642	54.3	44.7	23.65	15.6	1.45
PBANKA_021340	PBANKA_0213400	2472	0.741505	130.6	59.85	19.2	6.6	101.8
PBANKA_021350	PBANKA_0213500	1050	0.733333	164.55	60.35	18.2	66.2	109.45
PBANKA_021360	PBANKA_0213600	2436	0.717159	33.55	31.15	47.4	13.4	12.65
PBANKA_021370	PBANKA_0213700	492	0.713415	67	101.2	48.1	132.85	53.3
PBANKA_021380	PBANKA_0213800	2319	0.76671	9.5	9	41.85	75.8	41.1
PBANKA_021390	PBANKA_0213900	294	0.72449	33.05	8.9	137.45	279.5	53.75
PBANKA_021400	PBANKA_0214000	15177	0.713975	1.85	0.85	4.9	4.95	16.7
PBANKA_021410	PBANKA_0214100	249	0.686747	111.35	150.75	21.9	54.5	4.9
PBANKA_021420	PBANKA_0214200	2475	0.741414	37.85	75.7	13.6	7.2	3.5
PBANKA_021430	PBANKA_0214300	2679	0.731243	53.5	61.1	43.7	17.9	4.5
PBANKA_021440	PBANKA_0214400	3819	0.736842	26.5	151.75	102.75	15.65	11.65
PBANKA_021450	PBANKA_0214500	477	0.683438	35.9	50.5	198.95	117.95	16.55
PBANKA_021460	PBANKA_0214600	3066	0.719178	127.5	80.1	48.35	6	0.95
PBANKA_021470	PBANKA_0214700	1347	0.76095	505.85	531.25	548.35	116.5	26.65
PBANKA_021480	PBANKA_0214800	1206	0.723051	397.85	100.45	107.6	257.35	11.8
PBANKA_021490	PBANKA_0214900	849	0.669022	58.05	20.35	14.25	2.7	3.3
PBANKA_021520	PBANKA_0316600	8196	0.769156	4.7	4.45	55.95	0.15	0.4
PBANKA_021530	PBANKA_0316600	8196	0.769156	3.3	2.45	49.05	0.1	0.2
PBANKA_021540	PBANKA_0316700	582	0.735395	1.7	59.7	15.4	3.55	3.7
PBANKA_021550	PBANKA_0316800	1164	0.71134	63.95	127	23.5	1.7	3.05
PBANKA_021560	PBANKA_0316841	780	0.726923	218.7	62.25	14.35	3	2.1
PBANKA_021570	PBANKA_0215700	897	0.735786	7.25	4.9	1.2	2.15	0.15
PBANKA_021580	PBANKA_0215800	744	0.75	62.6	94.4	29.05	2.85	1
PBANKA_021600	PBANKA_0216000	1713	0.731465	4.1	4.15	18.45	2.8	4.55
PBANKA_021610	PBANKA_0316861	942	0.734607	4.35	5.9	0.6	2.9	0.25
PBANKA_021620	PBANKA_0316900	1059	0.731822	0.6	0.55	0.35	0.15	0
PBANKA_030010	PBANKA_0300100	2526	0.707047	0.25	0.65	1.95	0.15	0.15
PBANKA_030020	PBANKA_0300200	954	0.748428	7.15	4.05	0.4	0.85	0.05
PBANKA_030030	PBANKA_0300300	939	0.739084	36.45	22.2	3.4	18.05	0.35
PBANKA_030060	PBANKA_0300600	1953	0.64977	373.35	222.95	79.6	38.45	17.05
PBANKA_030070	PBANKA_0300700	3384	0.773641	25.15	17.2	88.35	23.25	86.8
PBANKA_030080	PBANKA_0300800	1626	0.772448	9.2	41.8	28.4	19.5	10.6
PBANKA_030090	PBANKA_0300900	363	0.757576	12.5	90.1	43.05	69.3	11.1
PBANKA_030100	PBANKA_0301000	4872	0.805008	56.95	64.5	142.3	27.15	23
PBANKA_030110	PBANKA_0301100	1206	0.77529	74.05	74.8	98.8	131.35	34.3
PBANKA_030120	PBANKA_0301200	648	0.773148	27.5	71.05	91.65	113.55	9.75
PBANKA_030130	PBANKA_0301300	276	0.634058	989.5	1052.75	1524.25	10517.6	6893.15
PBANKA_030140	PBANKA_0301400	1479	0.783638	9.55	123.25	23.95	55.15	12.95
PBANKA_030150	PBANKA_0301500	1050	0.72381	182.25	65.8	16.55	9.1	56.4
PBANKA_030160	PBANKA_0301600	1677	0.730471	95	12.45	55.55	1813.25	346.65
PBANKA_030170	PBANKA_0301700	1362	0.778267	9.75	42	22	44.75	30.9
PBANKA_030180	PBANKA_0301800	2328	0.79854	5.2	2.85	10.5	39.05	22.5
PBANKA_030190	PBANKA_0301900	5391	0.800965	25.05	25.65	68.4	11.6	63.95
PBANKA_030200	PBANKA_0302000	831	0.76775	311.75	185.35	313.3	220.35	92.9
PBANKA_030210	PBANKA_0302100	1968	0.802846	25.5	30.8	28	31.15	204.8
PBANKA_030220	PBANKA_0302200	324	0.734568	15.9	38.05	46.1	81.65	279.5
PBANKA_030230	PBANKA_0302300	1233	0.768045	119.5	48.7	20	27.8	42.4
PBANKA_030240	PBANKA_0302400	2952	0.808266	22.7	24.4	16.65	19.95	11.4
PBANKA_030250	PBANKA_0302500	1518	0.713439	250.35	405.1	361.9	89.4	436.55
PBANKA_030260	PBANKA_0302600	1152	0.786458	13.95	24.85	10.4	184.8	29.35
PBANKA_030270	PBANKA_0302700	1089	0.782369	8.2	62.2	9.65	16.3	34.8
PBANKA_030280	PBANKA_0302800	1488	0.759409	6.6	13.1	13.4	23.5	2.7
PBANKA_030290	PBANKA_0302900	594	0.759259	10.1	0.4	6.8	115.2	4.1
PBANKA_030300	PBANKA_0303000	1704	0.781103	3.5	0.95	4.5	31.2	13.95
PBANKA_030310	PBANKA_0303100	1356	0.797935	74.95	146.25	57.7	32.2	52.8
PBANKA_030320	PBANKA_0303200	402	0.701493	138.15	231.3	157.4	41.2	157.9
PBANKA_030330	PBANKA_0303300	1860	0.796237	20.8	63.45	76.1	101.9	17.1
PBANKA_030340	PBANKA_0303400	609	0.740558	67.05	111.3	221.15	110.1	40.3
PBANKA_030350	PBANKA_0303500	369	0.712737	37.35	35.65	137.7	472.05	539.45
PBANKA_030360	PBANKA_0303600	2982	0.711603	121.95	284.75	219.4	43.9	207
PBANKA_030370	PBANKA_0303700	3864	0.748447	28.4	65.65	80.2	23.6	44
PBANKA_030380	PBANKA_0303800	744	0.752688	27.3	31.9	122.95	97.75	63.15
PBANKA_030390	PBANKA_0303900	1626	0.699877	30.95	17.4	125.35	90.2	336.4
PBANKA_030400	PBANKA_0304000	5934	0.807887	10.7	36.35	9.95	8.35	16.85
PBANKA_030410	PBANKA_0304100	3093	0.788878	20.45	26.55	12.8	16.3	226.85
PBANKA_030420	PBANKA_0304200	321	0.722741	190.45	130.75	21.3	44.65	92.8
PBANKA_030430	PBANKA_0304300	1374	0.750364	42.65	46.5	8.7	5.05	44.6
PBANKA_030440	PBANKA_0304400	606	0.69967	103.7	92.85	522.25	60.9	58.7
PBANKA_030450	PBANKA_0304500	4953	0.774076	15.3	18.65	67.1	18.95	191.7
PBANKA_030460	PBANKA_0304600	555	0.778378	22.8	39.1	15.65	37.1	22.1
PBANKA_030470	PBANKA_0304700	2160	0.718981	0.85	1.6	1.35	0.9	2.75
PBANKA_030480	PBANKA_0304800	2772	0.746753	57.3	44.2	462.3	9.25	5.3
PBANKA_030490	PBANKA_0304900	3291	0.683987	201.95	193.8	648.75	23.2	5.45
PBANKA_030500	PBANKA_0305000	3369	0.696646	255.6	26.5	2749.25	14.75	1.3
PBANKA_030510	PBANKA_0305100	4221	0.679697	233.5	24.15	2042	18.7	2.6
PBANKA_030520	PBANKA_0305200	4560	0.755263	10.15	50.4	32.3	4.8	54.95
PBANKA_030530	PBANKA_0305300	897	0.764771	137.1	67.5	21.7	29.5	109.2
PBANKA_030540	PBANKA_0305400	4503	0.818121	42.9	38.1	32.95	10.7	26.85
PBANKA_030550	PBANKA_0305500	3417	0.808019	6.75	17.75	11.2	11.4	17.55
PBANKA_030560	PBANKA_0305600	420	0.719048	9	73.8	70.95	15.05	5.15
PBANKA_030570	PBANKA_0305700	1206	0.789386	21.25	71	103.7	33.4	118.5
PBANKA_030580	PBANKA_0305800	669	0.733931	62.15	134.8	46.15	56.55	86.4
PBANKA_030590	PBANKA_0305900	657	0.776256	87.05	123.8	36	152.55	71.35
PBANKA_030600	PBANKA_0306000	6864	0.765152	3.8	3.15	4.6	15.45	4.05
PBANKA_030610	PBANKA_0306100	8271	0.758917	2.15	1.5	4.8	8.9	1.25
PBANKA_030620	PBANKA_0306200	2085	0.729976	54.85	70.95	24.9	13.15	44.4
PBANKA_030630	PBANKA_0306300	816	0.697304	86.6	129.35	54.75	15.45	94.15
PBANKA_030640	PBANKA_0306400	741	0.74359	45.8	59.7	14.95	30.55	16.75
PBANKA_030650	PBANKA_0306500	1365	0.732601	16.15	106.4	50.1	46.15	24.45
PBANKA_030660	PBANKA_0306600	1452	0.762397	11.4	0.95	18.15	100.9	293.65
PBANKA_030670	PBANKA_0306700	3030	0.749835	23.8	3.9	244.15	5.8	11.5
PBANKA_030680	PBANKA_0306800	1401	0.710207	463.8	673.15	190.75	65.55	664.85
PBANKA_030690	PBANKA_0306900	252	0.702381	514.2	806.2	1331.05	2512.45	2303.5
PBANKA_030700	PBANKA_0307000	291	0.656357	4875.6	3161	1401.4	694.45	929.05
PBANKA_030710	PBANKA_0307100	6414	0.778921	20.35	62.9	98.85	13.8	9.2
PBANKA_030720	PBANKA_0307200	1371	0.738147	23.7	105.75	54.35	131.05	20.75
PBANKA_030730	PBANKA_0307300	360	0.716667	16.3	184.1	38.95	98.45	14.1
PBANKA_030740	PBANKA_0307400	3978	0.81448	24.55	24.8	29.7	12.95	43.75
PBANKA_030750	PBANKA_0307500	1341	0.764355	25.35	8	161.55	13.2	17.4
PBANKA_030760	PBANKA_0307600	945	0.784127	50.3	40.5	91.7	429.95	118.4
PBANKA_030770	PBANKA_0307700	1188	0.826599	32.05	37.1	41.15	15.75	2.2
PBANKA_030780	PBANKA_0307800	849	0.730271	299.75	232.3	206.1	521.55	125.5
PBANKA_030790	PBANKA_0307900	3318	0.802291	14.05	30.3	6.4	9.15	1.75
PBANKA_030800	PBANKA_0308000	681	0.756241	30.4	119.65	138.85	52.25	56.9
PBANKA_030810	PBANKA_0308100	882	0.71542	38.95	111.2	57.25	19.5	8.05
PBANKA_030820	PBANKA_0308200	1116	0.728495	1.25	2.4	4.15	15.35	8.35
PBANKA_030830	PBANKA_0308300	3528	0.780329	17.25	58.9	148.15	24.05	28.55
PBANKA_030840	PBANKA_0308400	615	0.778862	8.1	53.5	13.8	10.85	215.05
PBANKA_030850	PBANKA_0308500	2211	0.787427	91.3	64.3	13.2	18.65	96.85
PBANKA_030860	PBANKA_0308600	1728	0.737269	212.7	388.15	97.9	19.45	60.4
PBANKA_030870	PBANKA_0308700	1173	0.809037	5.05	25.75	18.5	30.55	17.9
PBANKA_030880	PBANKA_0308800	924	0.774892	27.9	132.15	124.35	58.05	65.8
PBANKA_030890	PBANKA_0308900	2757	0.775843	17.7	42.35	44.9	6.65	66.9
PBANKA_030900	PBANKA_0309000	789	0.747782	35.15	104.6	54.8	30.15	21.4
PBANKA_030910	PBANKA_0309100	1287	0.703186	196.2	134.45	90.35	24.9	33.3
PBANKA_030920	PBANKA_0309200	9708	0.817779	69.7	94.1	101.85	24.65	155.75
PBANKA_030930	PBANKA_0309200	9708	0.817779	19.25	27.8	29.9	5.6	7.65
PBANKA_030940	PBANKA_0309400	10971	0.785617	43.15	56.7	62.1	2.6	35.55
PBANKA_030950	PBANKA_0309500	747	0.700134	15.25	8.35	72.35	10	50.65
PBANKA_030960	PBANKA_0309600	1032	0.761628	7.8	60.6	27.65	9.2	8
PBANKA_030970	PBANKA_0309700	2037	0.793324	25.45	66.5	31	19.45	6.45
PBANKA_030980	PBANKA_0309800	1044	0.75	20.4	56.9	52.1	25.05	6.05
PBANKA_030990	PBANKA_0309900	501	0.790419	21.15	74.6	21.15	18.1	6.7
PBANKA_031000	PBANKA_0310000	1005	0.680597	337.45	307.55	145.25	61.4	465.15
PBANKA_031010	PBANKA_0310100	384	0.729167	32.25	204.7	90.25	127.5	194.55
PBANKA_031020	PBANKA_0310200	237	0.696203	63.6	344.75	113.45	116.7	554.4
PBANKA_031030	PBANKA_0310300	1050	0.749524	13.1	51.8	41.9	114.05	28.35
PBANKA_031040	PBANKA_0310400	1377	0.771968	27.15	54.6	15.55	16.55	38.2
PBANKA_031050	PBANKA_0310500	6045	0.806286	10.7	2.55	11.6	21.05	15.65
PBANKA_031060	PBANKA_0310600	465	0.707527	203.1	146.05	64.35	20.2	1915.6
PBANKA_031070	PBANKA_0310700	2001	0.763618	17.9	3.25	10.8	209.8	23.8
PBANKA_031080	PBANKA_0310800	2487	0.770406	43.3	50.6	26.15	13.8	25.9
PBANKA_031090	PBANKA_0310900	1632	0.727328	161	333.7	98.45	63.7	68.05
PBANKA_031100	PBANKA_0311000	4167	0.721142	95.05	131.4	135.35	24.85	89.1
PBANKA_031110	PBANKA_0311100	639	0.7277	31.25	171.75	80.7	71.25	92.65
PBANKA_031120	PBANKA_0311200	1686	0.764531	173.4	71.65	23.45	24.6	50.1
PBANKA_031130	PBANKA_0311300	906	0.790287	24.5	10.65	6.6	12.45	126.65
PBANKA_031140	PBANKA_0311400	4953	0.757723	10.3	1.1	29.7	25.9	274.85
PBANKA_031150	PBANKA_0311500	900	0.727778	14.85	1.65	67.55	67.95	1090.95
PBANKA_031160	PBANKA_0311600	3618	0.781924	202.55	148.5	133.45	30.5	20.25
PBANKA_031170	PBANKA_0311700	2085	0.746283	35.8	57.1	347.2	3.3	11.65
PBANKA_031180	PBANKA_0311800	2262	0.738285	530.5	83.85	223.3	26.9	7.2
PBANKA_031190	PBANKA_0311900	900	0.7	27.1	31	95.15	35.1	147.95
PBANKA_031200	PBANKA_0312000	738	0.750678	29.25	2.05	15.55	560.95	1446.45
PBANKA_031210	PBANKA_0312100	2418	0.740695	29.55	55.45	100.25	36.8	61.7
PBANKA_031220	PBANKA_0312200	1632	0.77451	36.05	52.35	25.95	36.9	42.3
PBANKA_031230	PBANKA_0312300	1044	0.769157	102.3	76.65	85.35	67.4	58.85
PBANKA_031240	PBANKA_0312400	3939	0.694846	55.95	70.7	45.05	19.05	41.95
PBANKA_031250	PBANKA_0312500	2448	0.740605	20.05	5.75	98.7	47.65	62.5
PBANKA_031260	PBANKA_0312600	810	0.738272	8.9	8.35	121	39.85	3.25
PBANKA_031270	PBANKA_0312700	4398	0.768076	39.4	12.95	35.2	140.25	16.85
PBANKA_031280	PBANKA_0312800	3378	0.78212	17.75	39.95	10.45	7.7	84.75
PBANKA_031290	PBANKA_0312900	699	0.782546	52.1	38.25	23.75	3.35	17.65
PBANKA_031300	PBANKA_0313000	3348	0.807348	10.55	14.75	5.85	11	56.25
PBANKA_031310	PBANKA_0313100	2094	0.782235	28.65	49.6	22.45	10.95	58.2
PBANKA_031320	PBANKA_0313200	4830	0.787785	4.75	5.9	9.1	2.8	62.9
PBANKA_031330	PBANKA_0313300	1743	0.713138	86.15	59.2	250.45	76.25	591.9
PBANKA_031340	PBANKA_0313400	4320	0.774537	27.2	6.8	136.3	2.35	41.95
PBANKA_031350	PBANKA_0313500	2619	0.779687	12.6	0.8	80.1	16.75	77.1
PBANKA_031360	PBANKA_0313600	1392	0.77658	6.45	0.4	23.9	24.7	49.15
PBANKA_031370	PBANKA_0313700	2589	0.79297	5.05	1.9	16.95	51.1	11.4
PBANKA_031380	PBANKA_0313800	1647	0.720704	63.75	345.65	303.7	106.15	189.2
PBANKA_031390	PBANKA_0313900	4197	0.805337	7.4	26.7	11.35	14.05	20.65
PBANKA_031400	PBANKA_0314000	426	0.79108	27.3	51.5	89.45	20.6	138.65
PBANKA_031410	PBANKA_0314100	453	0.706402	117.1	157.15	136.55	134.75	228.8
PBANKA_031420	PBANKA_0314200	1572	0.717557	60.45	49.05	485.95	76.65	35.6
PBANKA_031430	PBANKA_0314300	4290	0.799301	24.1	25.75	27.9	16.55	69.95
PBANKA_031440	PBANKA_0314400	678	0.737463	57.5	81.8	11.1	53.85	191.6
PBANKA_031450	PBANKA_0314500	324	0.66358	2578.15	2186.4	514.45	542.95	574
PBANKA_031460	PBANKA_0314600	1515	0.779538	78.2	127.6	41.15	38.15	20.55
PBANKA_031470	PBANKA_0314700	993	0.730111	21.4	107.2	95	122.7	131.9
PBANKA_031480	PBANKA_0314800	957	0.76907	32.1	8.15	43.2	409.05	14.9
PBANKA_031490	PBANKA_0314900	2295	0.76427	106.45	71	12.2	18.95	87.8
PBANKA_031500	PBANKA_0315000	1068	0.76779	56.8	100.25	14.7	2.85	2.85
PBANKA_031510	PBANKA_0315100	1500	0.760667	115.6	47.45	40	20.9	135.35
PBANKA_031520	PBANKA_0315200	306	0.70915	401.6	524.55	163	78.85	104.65
PBANKA_031530	PBANKA_0315300	5298	0.798414	23.35	23.95	28.45	7.35	11.95
PBANKA_031540	PBANKA_0315400	1443	0.780319	132.35	73.55	48.5	17.8	75.2
PBANKA_031560	PBANKA_0315600	177	0.644068	10490.6	8773	4625.45	1409.75	1765.85
PBANKA_031570	PBANKA_0315700	402	0.79602	63.35	87.25	141.75	113.05	112.35
PBANKA_031580	PBANKA_0315800	207	0.724638	529.95	901.25	2046.5	5229.6	2588.15
PBANKA_031590	PBANKA_0315900	957	0.76907	47.5	306.7	100.1	63.85	11.6
PBANKA_031600	PBANKA_0316000	2586	0.755994	32.55	64.7	168.9	103.05	24.05
PBANKA_031610	PBANKA_0316100	777	0.779923	847.55	858.95	649.25	204.4	834.1
PBANKA_031620	PBANKA_0316200	5220	0.683333	510.05	505.45	98.6	35.7	60.25
PBANKA_031630	PBANKA_0316300	819	0.76801	284.2	66.65	254	40.75	45.8
PBANKA_031660	PBANKA_0316600	8196	0.769156	3.8	3.8	53.95	0.1	0.4
PBANKA_031670	PBANKA_0316700	582	0.735395	1.25	59.75	14.1	4	3.5
PBANKA_031680	PBANKA_0316800	1164	0.71134	60.35	133.35	23.15	1.95	2.85
PBANKA_031690	PBANKA_0316900	1059	0.731822	1.55	0.6	0	0.35	0.05
PBANKA_040010	PBANKA_0400100	1827	0.703886	11.4	7.6	0.9	0.15	0.05
PBANKA_040030	PBANKA_0722801	741	0.730094	74.4	62.9	25.3	8.05	2.7
PBANKA_040050	PBANKA_0400500	2622	0.69222	0.9	1.05	1.95	8.2	0.75
PBANKA_040060	PBANKA_0400600	939	0.747604	7	2.75	0.7	17.5	0.45
PBANKA_040090	PBANKA_0400900	1119	0.794459	28.9	56.85	15.4	46.55	29.15
PBANKA_040100	PBANKA_0401000	1857	0.732903	125.95	94.05	62.65	34.05	28.95
PBANKA_040110	PBANKA_0401100	3921	0.741648	91	105	52.05	25.15	114.95
PBANKA_040120	PBANKA_0401200	3825	0.788497	7.85	41.6	32.1	12.2	12.8
PBANKA_040130	PBANKA_0401300	531	0.741996	83.85	144.65	75.2	110.85	34.75
PBANKA_040140	PBANKA_0401400	1425	0.751579	94.4	67.65	75.35	82.3	43.8
PBANKA_040150	PBANKA_0401500	3741	0.758086	45.75	148.05	174.05	32.35	13.9
PBANKA_040160	PBANKA_0401600	2334	0.753213	57.65	106.55	51.1	14.5	12.45
PBANKA_040170	PBANKA_0401700	3963	0.801413	45.7	30.05	13.1	11.6	24.75
PBANKA_040180	PBANKA_0401800	3282	0.748934	79.65	128.2	113.3	20.75	38.8
PBANKA_040190	PBANKA_0401900	459	0.740741	209.05	171.35	105.6	137.6	164.35
PBANKA_040200	PBANKA_0402000	1836	0.763072	35.45	30.2	67.95	59.3	8.8
PBANKA_040210	PBANKA_0402100	5475	0.800731	15.05	43.35	78.8	15.15	70.1
PBANKA_040220	PBANKA_0402200	528	0.774621	9.15	55.35	10.9	8.35	20.5
PBANKA_040230	PBANKA_0402300	1332	0.745495	14.7	12.75	81.85	21.25	48.7
PBANKA_040240	PBANKA_0402400	1722	0.796167	14.75	2.8	91	116.85	6.6
PBANKA_040250	PBANKA_0402500	579	0.725389	79.7	4.1	143.85	1881.95	73.4
PBANKA_040260	PBANKA_0402600	2355	0.72569	1.25	0.15	2.7	9.6	12
PBANKA_040270	PBANKA_0402700	1539	0.710851	175.2	7.25	131.8	2392.95	498.2
PBANKA_040280	PBANKA_0402800	1590	0.740881	151.5	59.4	106.4	38.05	25.05
PBANKA_040290	PBANKA_0402900	3666	0.794872	30.5	47.05	20.85	29.85	149.6
PBANKA_040300	PBANKA_0403000	312	0.692308	2697.95	1729.45	696.3	375	822.5
PBANKA_040310	PBANKA_0403100	507	0.725838	33.1	90.75	79.3	114.15	1005
PBANKA_040320	PBANKA_0403200	1023	0.591398	2.5	3.4	5.3	9	174.7
PBANKA_040330	PBANKA_0403300	4107	0.794984	4.35	13.5	4.45	27.7	31.75
PBANKA_040340	PBANKA_0403400	519	0.77264	104.45	95.8	29.7	27.55	77.7
PBANKA_040350	PBANKA_0403500	1146	0.745201	16.05	41	32.6	3.6	33.7
PBANKA_040360	PBANKA_0403600	10419	0.781361	24.55	49.7	41.95	12.2	159.65
PBANKA_040370	PBANKA_0403700	2700	0.771481	49.8	26.3	94.8	35.05	186.4
PBANKA_040380	PBANKA_0403800	2208	0.775362	293.85	440.6	136.9	61.45	95.45
PBANKA_040390	PBANKA_0403900	438	0.73516	77.6	169.65	116.7	110.65	61.65
PBANKA_040400	PBANKA_0404000	9936	0.814815	48.3	70.45	35.15	10.45	10.9
PBANKA_040410	PBANKA_0404100	1623	0.748614	20.75	23.45	109.25	46.1	21.45
PBANKA_040420	PBANKA_0404200	420	0.666667	249.65	523.4	281.4	144.85	43.75
PBANKA_040430	PBANKA_0404300	2715	0.760958	8.6	5.45	13.2	19.9	11.75
PBANKA_040440	PBANKA_0404400	411	0.6618	61.4	188.25	449.9	144	427.65
PBANKA_040450	PBANKA_0404500	1062	0.76742	114.7	86.1	95.55	21.7	49.45
PBANKA_040460	PBANKA_0404600	1053	0.733143	67.75	143.1	21.4	42.9	91.5
PBANKA_040470	PBANKA_0404700	330	0.681818	186.75	968.1	639.15	473.4	962.1
PBANKA_040480	PBANKA_0404800	1884	0.717091	85.1	142.15	496.4	69.3	178.75
PBANKA_040490	PBANKA_0404900	903	0.72093	38	117.4	121.1	90.25	187.05
PBANKA_040500	PBANKA_0405000	258	0.709302	56.55	238.75	267.75	108.95	176.2
PBANKA_040510	PBANKA_0405100	348	0.704023	271.35	272.1	306.8	239.3	210
PBANKA_040520	PBANKA_0405200	1602	0.710986	220.4	599	122.05	47.7	107.25
PBANKA_040530	PBANKA_0405300	438	0.648402	1276.3	1247.55	285.55	220.7	184.65
PBANKA_040540	PBANKA_0405400	429	0.671329	2522.95	2262.35	534.25	524.95	106.35
PBANKA_040550	PBANKA_0405500	774	0.697674	2317.75	1238.25	369.9	171.3	276.15
PBANKA_040560	PBANKA_0405600	1308	0.756881	16.7	7.25	9.1	63.3	93.3
PBANKA_040570	PBANKA_0405700	993	0.789527	26.35	35.75	25.7	87.3	56.05
PBANKA_040580	PBANKA_0405800	945	0.759788	26.4	42.65	143.85	54.45	131.95
PBANKA_040590	PBANKA_0405900	1671	0.797726	12.95	35.3	59.45	19.05	83.3
PBANKA_040600	PBANKA_0406000	4308	0.727252	23.95	39.2	134.55	52.75	8.35
PBANKA_040610	PBANKA_0406100	1851	0.767153	28.25	75.95	67	15.9	23.7
PBANKA_040620	PBANKA_0406200	10875	0.779126	1.95	2.9	3.7	2.35	5.65
PBANKA_040630	PBANKA_0406300	1434	0.753138	11.15	75.15	35.5	33.4	4.3
PBANKA_040640	PBANKA_0406400	4572	0.775153	6.4	2.1	85.3	2.65	60.25
PBANKA_040650	PBANKA_0406500	1620	0.721605	101.8	313.2	59.6	38.3	11.35
PBANKA_040660	PBANKA_0406600	834	0.745803	19.45	24.95	102.5	12.9	13.65
PBANKA_040670	PBANKA_0406700	423	0.716312	170.6	301.65	66.5	52.3	9.85
PBANKA_040680	PBANKA_0406800	1500	0.736667	82.1	86.15	45.3	15.6	12.4
PBANKA_040690	PBANKA_0406900	1398	0.74392	6.5	2.55	40.4	18.95	692.35
PBANKA_040700	PBANKA_0407000	327	0.70948	34.85	339.4	76.55	129.15	514.45
PBANKA_040710	PBANKA_0407100	3810	0.735171	39.85	63.2	33.15	13	6.65
PBANKA_040720	PBANKA_0407200	1347	0.765405	15.5	35.8	17.25	91.25	12.8
PBANKA_040730	PBANKA_0407300	531	0.73823	13.65	2.35	34.3	272	60.5
PBANKA_040740	PBANKA_0407400	5160	0.749225	9.3	3.7	40.45	10.75	178.35
PBANKA_040750	PBANKA_0407500	2073	0.759768	44.95	27.55	8.95	15.45	19.75
PBANKA_040760	PBANKA_0407600	1746	0.708477	174.3	212.05	49.2	52.85	140.5
PBANKA_040770	PBANKA_0407700	336	0.645833	3403.75	2912.05	1197.7	580.3	339.85
PBANKA_040780	PBANKA_0407800	1581	0.777989	41.35	34	22.15	23.35	30.85
PBANKA_040790	PBANKA_0407900	840	0.736905	54.35	52.7	74	48.15	30.95
PBANKA_040800	PBANKA_0408000	4623	0.808998	3.2	35.05	8.35	8.5	14.45
PBANKA_040810	PBANKA_0408100	591	0.732657	6.85	74.15	25.2	55.1	138.7
PBANKA_040820	PBANKA_0408200	1665	0.716517	7.7	2.35	3.75	46.5	3069.2
PBANKA_040830	PBANKA_0408300	10542	0.794346	53	53.65	23.05	21.25	57.85
PBANKA_040840	PBANKA_0408400	3210	0.761994	67.5	68.8	30.55	68.35	31.05
PBANKA_040850	PBANKA_0408500	2970	0.810438	17.05	22	99.3	5.3	2.75
PBANKA_040860	PBANKA_0408600	708	0.785311	215.75	305.85	96.2	62.05	87.65
PBANKA_040870	PBANKA_0408700	435	0.763218	134.95	181.6	179.7	123.7	81.05
PBANKA_040880	PBANKA_0408800	330	0.724242	364.55	466.75	416.85	234.6	211.4
PBANKA_040890	PBANKA_0408900	2298	0.775457	32.8	33.35	86.75	23.7	205.7
PBANKA_040900	PBANKA_0409000	567	0.730159	166.85	285.65	99.2	20.95	550.35
PBANKA_040910	PBANKA_0409100	1269	0.739165	97.5	170.3	46.3	9.7	2.85
PBANKA_040920	PBANKA_0409200	3450	0.795362	25.7	45.2	29.2	12.8	4.1
PBANKA_040930	PBANKA_0409300	2943	0.74176	58.8	107.75	31.65	54.15	22.1
PBANKA_040940	PBANKA_0409400	8127	0.736803	10.75	95.25	25.85	11.85	112.15
PBANKA_040950	PBANKA_0409500	246	0.739837	501.3	1008.25	209.05	562.25	27
PBANKA_040960	PBANKA_0409600	2040	0.788235	4.65	55.25	11.75	26.55	30.25
PBANKA_040970	PBANKA_0409700	1326	0.698341	20.75	3.25	16.8	323.2	152.9
PBANKA_040980	PBANKA_0409800	1719	0.748109	32.25	123.85	193.4	43.75	45.9
PBANKA_040990	PBANKA_0409900	1971	0.790969	7.15	14.9	8.95	57.2	18.2
PBANKA_041000	PBANKA_0410000	411	0.6691	26.3	191.55	71.2	67.45	49.05
PBANKA_041010	PBANKA_0410100	2058	0.785714	16.35	43.85	28.8	30	8
PBANKA_041020	PBANKA_0410200	3033	0.822948	6.95	18.45	21.2	32.35	2.65
PBANKA_041030	PBANKA_0410300	912	0.779605	134.5	325.95	264.05	122.85	84.65
PBANKA_041040	PBANKA_0410400	1293	0.726218	40.9	12.55	178.85	112.1	188.4
PBANKA_041050	PBANKA_0410500	2169	0.749193	166	129.85	230.05	35.2	111.9
PBANKA_041060	PBANKA_0410600	384	0.700521	3879.8	2023.05	582.4	299.7	282.5
PBANKA_041065	PBANKA_0410650	999	0.715716	34.6	8.45	6.05	6.7	1323.5
PBANKA_041070	PBANKA_0410700	861	0.756098	11.6	34.75	23.9	19.25	10.15
PBANKA_041080	PBANKA_0410800	2202	0.77475	50.25	81.25	34.25	5.1	4.2
PBANKA_041090	PBANKA_0410900	636	0.767296	26.2	75.9	27.8	24.5	16.6
PBANKA_041100	PBANKA_0411000	552	0.753623	9.05	70.25	22.1	11.65	3.7
PBANKA_041110	PBANKA_0411100	1986	0.790534	46.35	54.9	23.75	13.35	3.9
PBANKA_041120	PBANKA_0411200	2361	0.783143	13.45	25.7	9.3	9.2	1.35
PBANKA_041130	PBANKA_0411300	1689	0.730018	12.05	11.45	15.9	83.45	41.05
PBANKA_041140	PBANKA_0411400	1557	0.719974	9.85	49.35	29.3	21.35	4.8
PBANKA_041150	PBANKA_0411500	1830	0.761202	14.3	51.1	52.05	22.2	10.7
PBANKA_041160	PBANKA_0411600	2874	0.808629	13.5	49.35	60.5	28.4	15.5
PBANKA_041170	PBANKA_0411700	855	0.730994	125.4	267.15	188.8	126.4	141.05
PBANKA_041180	PBANKA_0411800	594	0.739057	72.65	122.65	77.6	31.6	13.35
PBANKA_041190	PBANKA_0411900	1239	0.816788	8.35	50.9	31.75	16.5	2.05
PBANKA_041195	PBANKA_0411950	3927	0.807996	11.35	28.95	31.95	18.8	8.25
PBANKA_041210	PBANKA_0412100	927	0.693635	102	91	82.95	101.8	21.85
PBANKA_041220	PBANKA_0412200	789	0.764259	140.3	65.55	54.45	57.3	25.05
PBANKA_041230	PBANKA_0412300	699	0.762518	91.55	56.85	106.75	69.35	62.35
PBANKA_041240	PBANKA_0412400	2763	0.764387	2.05	1.55	1.1	0.8	14.25
PBANKA_041250	PBANKA_0412500	2655	0.79887	4.5	4.7	35.8	11	6
PBANKA_041260	PBANKA_0412600	1455	0.814433	4.8	14.8	25.25	24.7	9.8
PBANKA_041270	PBANKA_0412700	570	0.764912	6.45	57.25	22.7	53.25	23.8
PBANKA_041280	PBANKA_0412800	684	0.700292	136.9	193.5	69.7	77.8	55.35
PBANKA_041290	PBANKA_0412900	5718	0.689577	6.35	1.9	2.6	18.7	4939.25
PBANKA_041300	PBANKA_0413000	4881	0.796968	3.2	2.45	5.45	10.1	11.9
PBANKA_041320	PBANKA_0413200	699	0.786838	155.4	148.3	213.65	36.45	32.1
PBANKA_041330	PBANKA_0413300	696	0.75431	10.3	112.6	27.95	48.4	112.15
PBANKA_041340	PBANKA_0413400	1116	0.705197	7.65	13.45	5.65	65.05	7.25
PBANKA_041350	PBANKA_0413500	3114	0.774566	18.35	21.1	36.65	142.2	54.8
PBANKA_041360	PBANKA_0413600	798	0.74812	110.1	98.65	36.4	12.35	11.3
PBANKA_041370	PBANKA_0413700	852	0.788732	18.8	16.5	15.45	20.95	4.7
PBANKA_041380	PBANKA_0413800	921	0.758958	4.2	21.6	7.55	19.65	47.65
PBANKA_041390	PBANKA_0413900	921	0.766558	12.55	43.5	14.65	10.95	26.9
PBANKA_041400	PBANKA_0414000	5856	0.804474	9.15	40.3	23.55	11.5	8.8
PBANKA_041410	PBANKA_0414100	1104	0.750906	100.75	200.15	194.75	220.25	179.2
PBANKA_041420	PBANKA_0414200	2604	0.769969	4.15	86.15	27	4.05	120.2
PBANKA_041430	PBANKA_0414300	1374	0.766376	16.7	15.85	114.45	38.95	647.25
PBANKA_041440	PBANKA_0414400	936	0.682692	365	395.2	579.9	42.55	96.3
PBANKA_041450	PBANKA_0414500	681	0.706314	72.4	201.6	203.65	57.55	32.4
PBANKA_041460	PBANKA_0414600	393	0.697201	1512	1235.4	424.55	224	413.75
PBANKA_041470	PBANKA_0414700	2037	0.783505	153.15	75.4	34.55	27.9	216.85
PBANKA_041480	PBANKA_0414800	1065	0.714554	71.15	85.4	15.4	18.8	85.1
PBANKA_041490	PBANKA_0414900	2142	0.772176	11.55	8.15	10.6	16.4	81.05
PBANKA_041500	PBANKA_0415000	1374	0.754003	13.6	34.35	49.4	18.85	105.6
PBANKA_041510	PBANKA_0415100	1623	0.791744	12.55	17.85	60.7	46	58.35
PBANKA_041520	PBANKA_0415200	588	0.693878	28.2	43.75	171.05	63.7	16.15
PBANKA_041530	PBANKA_0415300	4569	0.80302	22	37.8	35.95	7.45	21.6
PBANKA_041550	PBANKA_0415500	3000	0.768333	28.75	133.9	76.35	13.65	19.8
PBANKA_041560	PBANKA_0415600	2958	0.797498	76.6	64.55	38.55	23.35	16.15
PBANKA_041570	PBANKA_0415700	975	0.684103	50.4	72.25	149.6	188.15	126.75
PBANKA_041580	PBANKA_0415800	3336	0.786571	3.55	1.3	7.15	25.45	14.1
PBANKA_041590	PBANKA_0415900	711	0.752461	35.75	22.85	294.7	32.5	37.95
PBANKA_041600	PBANKA_0416000	2727	0.729373	183.9	509.15	1434.25	17.8	8.4
PBANKA_041610	PBANKA_0416100	17505	0.768752	6	4.1	11.2	6.6	4.05
PBANKA_041620	PBANKA_0416200	3276	0.782051	75.85	71.35	25	18	60.3
PBANKA_041630	PBANKA_0416300	6015	0.73882	37.8	31	48.2	10.1	36.7
PBANKA_041640	PBANKA_0416400	813	0.785978	15.05	51.45	55.1	41.7	52.45
PBANKA_041650	PBANKA_0416500	5853	0.771058	11.05	132.25	52	10.8	22.35
PBANKA_041660	PBANKA_0416600	1461	0.737166	29.95	98.3	122	101.95	9.3
PBANKA_041670	PBANKA_0416700	564	0.735816	104.5	149.4	513.1	48.05	8.05
PBANKA_041680	PBANKA_0416800	4161	0.756789	59.25	74.25	58.3	9.4	11.1
PBANKA_041690	PBANKA_0416900	390	0.741026	84	179.65	54.3	36.25	3.75
PBANKA_041700	PBANKA_0417000	558	0.756272	83.85	167.65	54.25	125.25	12.15
PBANKA_041710	PBANKA_0417100	7086	0.769969	2.5	1.9	1.6	5.9	2.8
PBANKA_041720	PBANKA_0417200	861	0.729384	137.85	6.9	88.2	2849.95	355.55
PBANKA_041730	PBANKA_0417300	3675	0.740136	53.75	73.75	24.95	19.1	9.7
PBANKA_041740	PBANKA_0417400	1035	0.723671	47.35	60.2	191.1	147.5	78
PBANKA_041750	PBANKA_0417500	396	0.704545	2040.05	1467.65	517.15	244.75	249.4
PBANKA_041760	PBANKA_0417600	4422	0.749435	18.5	1.4	12.9	201.15	8
PBANKA_041770	PBANKA_0417700	1362	0.64464	70.7	243.25	596.6	223.6	82.85
PBANKA_041780	PBANKA_0417800	2343	0.73965	38.55	3.45	490.5	17.05	26.2
PBANKA_041790	PBANKA_0417900	3714	0.736403	29.2	30.6	36.75	5.7	19.35
PBANKA_041800	PBANKA_0418000	7263	0.771857	125.65	150.35	31.4	3.15	9.15
PBANKA_041810	PBANKA_0418100	8331	0.775417	10	23.55	95.8	3.05	2.65
PBANKA_041820	PBANKA_0418200	621	0.687601	124.15	413.6	495.65	142.8	37.05
PBANKA_041830	PBANKA_0418300	606	0.722772	333.8	254.1	404.45	373.9	126.4
PBANKA_041840	PBANKA_0418400	489	0.758691	20.1	63.7	62.6	29.15	0.7
PBANKA_041850	PBANKA_0418500	1437	0.647878	85.7	9.6	152.75	3.5	0.5
PBANKA_050020	PBANKA_0500200	909	0.753575	334.25	118.9	11.35	15.25	2.6
PBANKA_050040	PBANKA_1040581	2442	0.689599	16.85	13.15	1.7	0.7	0.1
PBANKA_050090	PBANKA_0943900	1827	0.711002	0.2	0.95	20.45	0.2	0.15
PBANKA_050100	PBANKA_0501000	8205	0.768312	0	0	0	0	0
PBANKA_050110	PBANKA_0501100	465	0.707527	343.45	1065.2	296.6	383.3	44.85
PBANKA_050120	PBANKA_0501200	663	0.6727	6.2	7.4	37.8	15.85	4.55
PBANKA_050130	PBANKA_0501300	3294	0.720704	13.7	71.7	67.9	53.25	2.65
PBANKA_050140	PBANKA_0501400	768	0.761719	84.85	9.55	1266.4	6.05	8.6
PBANKA_050150	PBANKA_0501500	1593	0.774011	12.35	92.85	82.75	15.65	4.1
PBANKA_050160	PBANKA_0501600	1320	0.737121	6.7	2.4	67.65	9.7	113.45
PBANKA_050170	PBANKA_0501700	738	0.703252	11.9	6.35	49.65	138	41.3
PBANKA_050180	PBANKA_0501800	393	0.70229	91	16.9	441.8	92.9	872.65
PBANKA_050190	PBANKA_0501900	1614	0.760843	39.95	77.6	49.7	8.95	19.85
PBANKA_050200	PBANKA_0502000	1575	0.76381	35.15	21.55	18.25	330.95	8.4
PBANKA_050210	PBANKA_0502100	2847	0.779768	19	43.2	9.65	8.9	3.85
PBANKA_050220	PBANKA_0502200	1404	0.742877	49.4	275.7	102.6	26.8	12.1
PBANKA_050230	PBANKA_0502300	1437	0.7627	47.1	72.1	37.15	3.25	2
PBANKA_050240	PBANKA_0502400	759	0.794466	33.8	51.45	34.75	75.7	2.1
PBANKA_050250	PBANKA_0502500	6288	0.783397	32.8	9.1	158.4	103.7	27
PBANKA_050260	PBANKA_0502600	2148	0.754655	52.65	87.6	146.55	15.4	39.3
PBANKA_050265	PBANKA_0502650	585	0.745299	57.7	6.2	41.65	1074.95	108.25
PBANKA_050270	PBANKA_0502700	336	0.645833	187.25	338.1	87.75	182.3	49.1
PBANKA_050280	PBANKA_0502800	4728	0.784264	65.7	25.7	23.95	14.1	87.75
PBANKA_050290	PBANKA_0502900	1641	0.80195	173.05	73.6	58.75	54	37.7
PBANKA_050300	PBANKA_0503000	1374	0.76492	16.2	29.1	13.45	19.3	26.95
PBANKA_050310	PBANKA_0503100	1905	0.808399	19.65	22.65	12.45	33.3	14.7
PBANKA_050320	PBANKA_0503200	6333	0.769619	69.2	101.5	135.7	14.25	46.5
PBANKA_050330	PBANKA_0503300	4407	0.775811	28.55	9.7	88.65	105.2	29.35
PBANKA_050340	PBANKA_0503400	726	0.790634	7.5	4.95	39.8	33.4	12.5
PBANKA_050350	PBANKA_0503500	4404	0.787012	23.55	4.15	34.65	119.2	36.9
PBANKA_050360	PBANKA_0503600	327	0.685015	2228.2	1613.3	459.85	353.55	358.7
PBANKA_050370	PBANKA_0503700	3741	0.747126	9.15	84.25	37.35	20.35	182.5
PBANKA_050380	PBANKA_0503800	2601	0.77278	5.45	7.95	12.55	51.95	351.15
PBANKA_050390	PBANKA_0503900	1698	0.799176	8.6	11.05	65.8	11.7	9.35
PBANKA_050400	PBANKA_0504000	2793	0.797709	29.75	61.5	19.2	63.25	74.7
PBANKA_050410	PBANKA_0504100	375	0.725333	25.45	29.65	343.6	173.6	182.6
PBANKA_050420	PBANKA_0504200	1137	0.742304	144.4	78.3	45.5	39.6	12.25
PBANKA_050430	PBANKA_0504300	306	0.686275	63.1	6.9	53.35	850.95	987.1
PBANKA_050440	PBANKA_0504400	2571	0.764294	63.65	2.65	40.95	415.9	276.5
PBANKA_050450	PBANKA_0504500	1980	0.759596	10.6	24.35	28.6	19.05	160.55
PBANKA_050460	PBANKA_0504600	1443	0.767845	26.45	66.55	29.25	3	62.55
PBANKA_050470	PBANKA_0504700	1299	0.767513	27.55	80.25	42.3	3.05	34.95
PBANKA_050480	PBANKA_0504800	4662	0.811669	27.9	57.3	37	32.35	25.55
PBANKA_050490	PBANKA_0504900	3468	0.778547	76.3	59.25	20.75	6.45	17.7
PBANKA_050500	PBANKA_0505000	1875	0.7152	1.15	1.25	2.35	3.5	64.05
PBANKA_050510	PBANKA_0505100	546	0.661172	253.45	438.05	774.9	123.9	113.9
PBANKA_050520	PBANKA_0505200	1068	0.714419	32.7	99.15	140.85	59.05	363.9
PBANKA_050530	PBANKA_0505300	4857	0.8042	21.1	38.65	34.75	7.5	17.3
PBANKA_050540	PBANKA_0505400	1761	0.787621	31.4	43.45	109.9	104.1	244.9
PBANKA_050550	PBANKA_0505500	1347	0.792873	44.8	54.2	58.7	88.25	49.5
PBANKA_050560	PBANKA_0505600	1860	0.746774	50.5	123.2	124.4	14.7	23.1
PBANKA_050570	PBANKA_0505700	1830	0.78306	94.6	67.45	48.6	57.6	363.6
PBANKA_050580	PBANKA_0505800	789	0.711027	61.65	107.35	76.2	205.6	83
PBANKA_050590	PBANKA_0505900	16836	0.811297	54.45	55.45	89.65	7.15	2.3
PBANKA_050600	PBANKA_0506000	5433	0.7552	15.45	25.3	153.2	3.95	318.15
PBANKA_050610	PBANKA_0506100	5049	0.758764	44.4	150.7	273.85	5.65	294.15
PBANKA_050620	PBANKA_0506200	3933	0.759471	91.5	29.4	38.5	8.9	70.65
PBANKA_050630	PBANKA_0506300	768	0.755208	71.85	52.7	16.75	52.9	77.9
PBANKA_050640	PBANKA_0506400	1872	0.78953	111.75	121.9	96.2	19.1	1.95
PBANKA_050650	PBANKA_0506500	915	0.720219	84.55	104.45	50.5	81.65	15.35
PBANKA_050660	PBANKA_0506600	1446	0.683264	68.45	257.1	246.6	268.85	23.05
PBANKA_050670	PBANKA_0506700	1701	0.717813	12.35	74	35.55	79.55	27.25
PBANKA_050680	PBANKA_0506800	2634	0.7612	25.35	70.6	9.4	9.05	18.45
PBANKA_050690	PBANKA_0506900	1296	0.72608	20.8	2.45	190.1	94.1	150.2
PBANKA_050700	PBANKA_0507000	2460	0.74065	7.4	46.4	68.25	23.15	6.25
PBANKA_050710	PBANKA_0507100	357	0.602241	31.75	164.7	189.1	90.15	30.4
PBANKA_050720	PBANKA_0507200	1200	0.766667	8.1	16.5	44.2	21.3	103.55
PBANKA_050730	PBANKA_0507300	15930	0.765474	4.1	15.8	11.4	6.35	5.5
PBANKA_050740	PBANKA_0507400	1005	0.755224	31.6	114.95	29.6	23.8	108.65
PBANKA_050750	PBANKA_0507500	240	0.708333	34.55	270.05	104.75	208.15	68.1
PBANKA_050760	PBANKA_0507600	582	0.74055	3.45	46.95	27.85	27.85	13.5
PBANKA_050770	PBANKA_0507700	288	0.809028	36.8	100.4	88.65	115.6	245.4
PBANKA_050780	PBANKA_0507800	1479	0.781609	20.25	11.15	23.85	114.85	4.75
PBANKA_050790	PBANKA_0507900	2097	0.746304	3.45	0.8	4.5	27.2	0.75
PBANKA_050800	PBANKA_0508000	1608	0.75995	0.45	2.2	2.4	0.45	0.6
PBANKA_050810	PBANKA_0508100	8022	0.731488	198.2	202.8	191.1	19.75	64.7
PBANKA_050820	PBANKA_0508200	1494	0.796519	50.8	62.5	49.35	8	27.95
PBANKA_050830	PBANKA_0508300	3096	0.747739	3.4	3.5	10.9	6.3	742.25
PBANKA_050840	PBANKA_0508400	489	0.728016	37.1	83.5	106.95	50.9	15.15
PBANKA_050850	PBANKA_0508500	396	0.760101	57.35	181.45	172.15	148	32.75
PBANKA_050860	PBANKA_0508600	1374	0.784571	22.7	31.65	47.9	103.95	77.65
PBANKA_050870	PBANKA_0508700	669	0.775785	19.5	46.65	36.55	58.05	73.1
PBANKA_050880	PBANKA_0508800	1290	0.773643	36.3	31	15.1	38.9	138.75
PBANKA_050890	PBANKA_0508900	1455	0.785567	48.9	78.75	56.55	29.55	277.3
PBANKA_050900	PBANKA_0509000	2976	0.776882	273.8	385.9	113.7	90.3	40.15
PBANKA_050910	PBANKA_0509100	3393	0.797819	14.95	43.6	9.65	9.55	39.85
PBANKA_050920	PBANKA_0509200	2592	0.76196	155.2	124.6	112.1	62.4	133.35
PBANKA_050930	PBANKA_0509300	2274	0.713281	18.55	47.7	95.1	60.9	151.15
PBANKA_050940	PBANKA_0509400	1119	0.780161	5.6	52.45	8.95	10.75	19.1
PBANKA_050950	PBANKA_0509500	2622	0.782609	43.7	101.65	52.8	66.1	363
PBANKA_050960	PBANKA_0509600	3423	0.801636	13.15	4.3	156.7	11.1	24
PBANKA_050970	PBANKA_0509700	14091	0.815769	3.6	5.6	13.8	7.5	0.9
PBANKA_050980	PBANKA_0509800	201	0.736318	117.7	1135	376.2	524.7	227.2
PBANKA_050990	PBANKA_0509900	582	0.749141	29.7	306.55	103.6	125.75	60.95
PBANKA_051000	PBANKA_0510000	228	0.679825	92.1	172.1	507.2	500.3	182.2
PBANKA_051010	PBANKA_0510100	3435	0.749345	18.85	4.85	179.85	32.2	98.25
PBANKA_051020	PBANKA_0510200	933	0.777063	340.25	358.65	124.55	177.9	130.3
PBANKA_051030	PBANKA_0510300	525	0.80381	126.2	90.45	67.85	2227.1	175.55
PBANKA_051040	PBANKA_0510400	1569	0.75972	10.95	56.6	9.75	75.75	319.85
PBANKA_051050	PBANKA_0510500	2730	0.79011	3.4	8.4	2.95	10.45	70.95
PBANKA_051060	PBANKA_0510600	1626	0.761378	7.1	2.65	6.75	46.55	17.8
PBANKA_051070	PBANKA_0510700	210	0.7	27.15	57.2	117	14.4	6286.2
PBANKA_051080	PBANKA_0510800	4332	0.785088	27.4	8.45	118.05	6.05	62.9
PBANKA_051090	PBANKA_0510900	792	0.667929	1444.65	1002.55	216.65	137.5	582.25
PBANKA_051100	PBANKA_0511000	864	0.759259	11.15	7.2	7.75	1.7	423.35
PBANKA_051110	PBANKA_0511100	3447	0.790543	3.15	4.75	37.75	2	37.25
PBANKA_051120	PBANKA_0511200	2034	0.743854	139.4	58.8	39.4	15.2	46.35
PBANKA_051130	PBANKA_0511300	1602	0.742821	43.05	39.05	23.4	16.7	83.25
PBANKA_051140	PBANKA_0511400	1170	0.751282	640	49.45	3367.3	131.4	97
PBANKA_051150	PBANKA_0511500	534	0.694757	114.65	194.95	162.05	47.25	23.8
PBANKA_051160	PBANKA_0511600	216	0.75	165.1	230.5	167.85	16.45	120.35
PBANKA_051170	PBANKA_0511700	1008	0.737103	47.05	27.5	57.25	491.65	242.6
PBANKA_051180	PBANKA_0511800	540	0.701852	62.75	43.25	327.85	127.25	24.7
PBANKA_051190	PBANKA_0511900	1161	0.694229	1258.95	847.15	240.55	90.7	82.7
PBANKA_051200	PBANKA_0512000	834	0.690647	59.35	4.7	38.55	914.55	79.75
PBANKA_051210	PBANKA_0512100	1734	0.740484	57.05	29.35	11.65	7.15	36.6
PBANKA_051220	PBANKA_0512200	2019	0.79049	43	18.45	11.05	58.3	50.2
PBANKA_051230	PBANKA_0512300	819	0.73138	15.6	56.3	49.1	41.95	64.75
PBANKA_051240	PBANKA_0512400	1158	0.782383	172.6	59.6	18.25	60.5	144.5
PBANKA_051250	PBANKA_0512500	1197	0.764411	176.6	37.65	17.6	90.55	330
PBANKA_051260	PBANKA_0512600	1713	0.785756	61.2	58.65	105.75	32.35	51.95
PBANKA_051270	PBANKA_0512700	456	0.703947	127.55	105.65	714.75	306.2	77.35
PBANKA_051280	PBANKA_0512800	1857	0.65105	41.1	27.25	193.9	77.5	36.85
PBANKA_051290	PBANKA_0512900	354	0.663842	87.8	329.45	671	204.8	165.95
PBANKA_051300	PBANKA_0513000	1101	0.704814	7.95	1.8	65.05	26.05	1195.45
PBANKA_051310	PBANKA_0513100	3858	0.794194	7.8	15.05	7.1	6.05	65.75
PBANKA_051320	PBANKA_0513200	1698	0.794464	75.7	49.75	14	15.55	75.2
PBANKA_051330	PBANKA_0513300	2229	0.785554	19.3	29.6	6.1	5.55	60.15
PBANKA_051340	PBANKA_0513400	1560	0.787179	59.55	95	129.45	21.15	19.25
PBANKA_051350	PBANKA_0513500	342	0.795322	8.45	47.9	16.4	104.25	17.6
PBANKA_051360	PBANKA_0513600	1092	0.746337	229.1	1599.65	106.85	91.15	28.6
PBANKA_051370	PBANKA_0513700	2346	0.786445	1.25	2.65	5.85	2.1	81.5
PBANKA_051380	PBANKA_0513800	1326	0.726244	46.65	89.85	149.45	25.25	121.9
PBANKA_051390	PBANKA_0513900	4041	0.785449	32.1	23.55	321.4	71.75	92.5
PBANKA_051400	PBANKA_0514000	396	0.656566	88.65	88.75	71.4	95.3	131.1
PBANKA_051410	PBANKA_0514100	3489	0.727429	95	80	44.25	15.2	46.5
PBANKA_051420	PBANKA_0514200	1260	0.702381	15.95	8.3	105.85	18.4	22
PBANKA_051430	PBANKA_0514300	2844	0.774613	117.65	73.4	56.1	197.1	142.95
PBANKA_051440	PBANKA_0514400	672	0.752976	12.85	17.6	11.1	26.45	8.4
PBANKA_051450	PBANKA_0514500	1173	0.788576	119.55	263.95	131.8	57.75	50.9
PBANKA_051460	PBANKA_0514600	1743	0.765921	43.95	42.35	16.25	3.5	4.4
PBANKA_051470	PBANKA_0514700	720	0.768056	83.15	93.2	28.4	4.15	2.75
PBANKA_051480	PBANKA_0514800	720	0.776389	28.45	35.8	67.25	82	26.8
PBANKA_051490	PBANKA_0514900	642	0.694704	1908.9	84.6	1039.45	35554.3	26601.2
PBANKA_051500	PBANKA_0515000	654	0.689602	1431.55	86.15	1063.45	29387.7	11115.1
PBANKA_051510	PBANKA_0515100	564	0.77305	11.15	44.75	23.05	27.7	16.4
PBANKA_051520	PBANKA_0515200	1095	0.679452	11.05	10.8	68	6.85	12.55
PBANKA_051530	PBANKA_0515300	2076	0.759634	19	24.95	137.05	27.95	187.35
PBANKA_051535	PBANKA_0515350	1038	0.759152	2.05	3.55	3.7	14.9	25.35
PBANKA_051540	PBANKA_0515400	1971	0.747336	42.75	40.85	52.2	51.65	79.75
PBANKA_051550	PBANKA_0515500	348	0.663793	75.2	123.45	211.45	26.1	137.5
PBANKA_051560	PBANKA_0515600	1311	0.755149	5.6	4.25	34.25	1.7	2.65
PBANKA_051570	PBANKA_0515700	1803	0.773156	1.95	11.65	5.35	10.65	5.45
PBANKA_051580	PBANKA_0515800	1971	0.770167	61.2	46.25	24.15	13.75	15.3
PBANKA_051590	PBANKA_0515900	2994	0.777889	109.65	89.35	107.25	50.25	141.8
PBANKA_051600	PBANKA_0516000	399	0.714286	51.4	4.7	30.15	1086.7	95.5
PBANKA_051610	PBANKA_0516100	2277	0.797541	10.25	40.7	17.65	24.5	15.45
PBANKA_051620	PBANKA_0516200	1359	0.699043	28.6	116.4	116.2	37.75	12.25
PBANKA_051630	PBANKA_0516300	786	0.699746	140.65	308.4	102.2	110.75	6.35
PBANKA_051640	PBANKA_0516400	1044	0.798851	27.05	41.95	20.3	59.8	3.45
PBANKA_051650	PBANKA_0516500	1356	0.751475	149.85	99.4	116.15	33.1	43.9
PBANKA_051660	PBANKA_0516600	933	0.767417	42.85	113.7	22.65	69.3	6.3
PBANKA_051670	PBANKA_0516700	4617	0.782326	22.8	33.05	10.45	3.95	3.65
PBANKA_051680	PBANKA_0516800	1497	0.757515	26.5	79.45	21.5	20.45	11.45
PBANKA_051690	PBANKA_0516900	4212	0.737417	130.8	165.8	55.2	23.15	238.95
PBANKA_051700	PBANKA_0517000	942	0.650743	2240.95	1624.15	703.55	333.55	73.6
PBANKA_051710	PBANKA_0517100	369	0.682927	119.55	96.65	22.7	28.95	1.9
PBANKA_051720	PBANKA_0517200	891	0.744108	340	159.85	33.35	33.45	2.6
PBANKA_051730	PBANKA_0517300	2073	0.750603	52.95	51.95	18.4	4.15	6.15
PBANKA_051740	PBANKA_0517400	2712	0.722345	61.2	93.3	98.8	18.05	17.35
PBANKA_051750	PBANKA_0517500	1470	0.702041	286.95	90.05	75.55	67.55	24.2
PBANKA_051760	PBANKA_0517600	1416	0.727401	73.3	4.9	33.1	1676.85	71.9
PBANKA_051770	PBANKA_0517700	576	0.663194	93.15	178.55	97.25	178.75	23.15
PBANKA_051780	PBANKA_0517800	1929	0.752722	38.6	84.65	56.75	30.2	11.45
PBANKA_051790	PBANKA_0517900	423	0.70922	16.9	35.55	33.8	55.5	34.1
PBANKA_051800	PBANKA_0518000	633	0.734597	30.6	71.1	52.1	140	44.7
PBANKA_051810	PBANKA_0518100	1797	0.749026	1.4	3.3	2.4	4.4	609.2
PBANKA_051820	PBANKA_0518200	1896	0.656118	4.95	64.65	27.5	26.55	10.25
PBANKA_051830	PBANKA_0518300	4080	0.763725	5.4	31.75	19.55	11.95	1
PBANKA_051840	PBANKA_0518400	828	0.78744	17.15	52.05	72.4	29.9	4.7
PBANKA_051850	PBANKA_0518500	537	0.715084	57.35	26.8	170.8	914.85	109.6
PBANKA_051860	PBANKA_0518600	1002	0.724551	8.45	45	4.3	18.2	0.6
PBANKA_051870	PBANKA_0518700	2697	0.73007	204.25	139.8	61.7	23.8	5.3
PBANKA_051880	PBANKA_0518800	3183	0.751178	43.6	38	3.35	1	1.95
PBANKA_051890	PBANKA_0518900	1434	0.711994	2.65	8.95	15.95	2.2	4.65
PBANKA_051900	PBANKA_0519000	2265	0.590287	135.1	3.05	986.8	17.7	98.5
PBANKA_051910	PBANKA_0519100	885	0.642938	274.65	2.15	2207.75	21.3	2.9
PBANKA_051920	PBANKA_0519200	1182	0.662437	96.6	1.05	544.4	11.95	9.8
PBANKA_051930	PBANKA_0519300	1731	0.704795	34	0.4	361.9	7	6.75
PBANKA_051940	PBANKA_0519400	1794	0.650502	97.7	1.1	761.3	16.95	9.1
PBANKA_051950	PBANKA_0519500	717	0.708508	28.2	49.3	32	8	7.55
PBANKA_051960	PBANKA_0519600	663	0.71644	33.6	83.35	24.35	44.15	19.4
PBANKA_051970	PBANKA_0519700	642	0.700935	74.65	267.6	40.9	63.4	9.1
PBANKA_051980	PBANKA_0519800	1674	0.727599	41.2	96.4	135.35	57.45	12.75
PBANKA_051990	PBANKA_0519900	4776	0.7433	182.15	151.9	75.75	27.15	99.05
PBANKA_052000	PBANKA_0520000	2205	0.74195	14.15	43.3	27.05	11.25	6.4
PBANKA_052010	PBANKA_0520100	2133	0.752461	11.25	4.45	10.7	44.65	8.45
PBANKA_052020	PBANKA_0520200	906	0.687638	506.15	333.65	205.55	296.95	60.9
PBANKA_052030	PBANKA_0520300	3369	0.794004	11.45	33.25	38.05	7.6	20.25
PBANKA_052040	PBANKA_0520400	2250	0.727111	16.6	12.25	131.05	18.95	21.45
PBANKA_052050	PBANKA_0520500	2628	0.730974	20.75	41.75	29.45	6.45	4.05
PBANKA_052060	PBANKA_0520600	318	0.720126	504.55	615.9	238.55	60.45	87.3
PBANKA_052070	PBANKA_0520700	2781	0.759439	18.35	10.35	7.85	30.1	2.05
PBANKA_052080	PBANKA_0520800	690	0.75942	63.25	81.05	86.3	51.5	17.75
PBANKA_052090	PBANKA_0520900	360	0.669444	2276.25	2351.85	4186.2	430.15	232.55
PBANKA_052100	PBANKA_0521000	2790	0.771326	27.75	62.35	25.5	6.1	3.45
PBANKA_052110	PBANKA_0521100	177	0.723164	307.2	275.5	232.4	335.6	150.65
PBANKA_052120	PBANKA_0521200	1080	0.755556	10.95	5.25	23.65	117.45	12.7
PBANKA_052130	PBANKA_0521300	8409	0.777976	81.2	68.5	36.05	3.35	9.55
PBANKA_052140	PBANKA_0521400	1767	0.786078	138.1	60.4	30.2	17.85	21.8
PBANKA_052150	PBANKA_0521500	3669	0.79722	1.8	2.95	3.55	24.8	2.5
PBANKA_052160	PBANKA_0521600	1563	0.778631	26.6	113.25	32.4	17.05	10.65
PBANKA_052170	PBANKA_0521700	8328	0.743156	77.3	56.1	48.2	8.2	118.05
PBANKA_052180	PBANKA_0521800	798	0.790727	14.7	87.45	34.7	18.85	7.65
PBANKA_052190	PBANKA_0521900	594	0.757576	23.3	67.45	79.4	172.15	22.35
PBANKA_052200	PBANKA_0522000	1398	0.80186	31.1	50.1	168.85	51.8	75.8
PBANKA_052210	PBANKA_0522100	5286	0.799659	4.4	1	7	10.4	11.4
PBANKA_052220	PBANKA_0522200	360	0.758333	74.6	4.45	53.7	1606	27.95
PBANKA_052230	PBANKA_0522300	228	0.789474	236.95	13.5	376.1	3972.15	2976.7
PBANKA_052240	PBANKA_0522400	969	0.729618	5.25	16.35	14.55	83.4	192.6
PBANKA_052250	PBANKA_0522500	1107	0.778681	89.5	92.15	55.35	34.35	50.4
PBANKA_052260	PBANKA_0522600	8979	0.768794	59.4	84.8	56.55	9.35	48
PBANKA_052270	PBANKA_0522700	1353	0.654102	232.5	754.8	1126	990.25	104.3
PBANKA_052280	PBANKA_0522800	519	0.720617	2021.8	1548	613.35	323.85	571.35
PBANKA_052290	PBANKA_0522900	7362	0.792312	89.2	89.45	56.75	6.6	22.35
PBANKA_052300	PBANKA_0523000	420	0.821429	55.4	108.95	64.95	30.2	20
PBANKA_052310	PBANKA_0523100	1173	0.722933	75.7	85.8	28.7	19.85	20.1
PBANKA_052320	PBANKA_0523200	1374	0.762009	10.3	41.6	28.1	8.25	38.4
PBANKA_052330	PBANKA_0523300	768	0.768229	16.9	117.2	55.85	39.45	5.5
PBANKA_052340	PBANKA_0523400	735	0.808163	29.4	88.55	89.3	33.45	42.35
PBANKA_052350	PBANKA_0523500	441	0.77551	41.8	133.2	75.5	29.5	14.1
PBANKA_052360	PBANKA_0523600	411	0.746959	67.75	153	103	391.65	39.7
PBANKA_052370	PBANKA_0523700	999	0.757758	283.9	2.85	2730.2	107.7	691.5
PBANKA_052380	PBANKA_0523800	504	0.690476	50.65	0.85	666.95	33	41.15
PBANKA_052390	PBANKA_0523900	1104	0.690217	484.6	46.7	2579.65	3897	247.95
PBANKA_052400	PBANKA_0524000	3567	0.801794	34.8	62.7	66.35	11.35	41.75
PBANKA_052410	PBANKA_0524100	879	0.761092	135.95	61.35	21.9	12.05	5.25
PBANKA_052420	PBANKA_0524200	468	0.67735	1210.1	1469.3	1240.9	358.6	65.7
PBANKA_052430	PBANKA_0524300	1065	0.670423	1576.45	478.4	855	218.35	87.45
PBANKA_052440	PBANKA_0524400	987	0.730496	117.1	77.35	42.95	15.35	4.85
PBANKA_052450	PBANKA_0524500	654	0.743119	23	4.15	56	2.05	3.5
PBANKA_052460	PBANKA_0524600	696	0.761494	56.95	109.85	97.25	81.3	37.15
PBANKA_052470	PBANKA_0524700	2781	0.743258	443.8	181.35	130.9	36.4	55.85
PBANKA_052480	PBANKA_0524800	348	0.683908	2760	3268.15	2321.8	345.35	125
PBANKA_060010	PBANKA_0600100	984	0.73374	9.3	6.45	1.15	7.55	0.65
PBANKA_060020	PBANKA_0600200	933	0.725616	9.85	9.3	0.65	12.3	0.25
PBANKA_060030	PBANKA_0600300	1020	0.736275	14.75	20.35	6.3	12.15	0.3
PBANKA_060040	PBANKA_0600400	888	0.697072	60.65	104.5	29.4	39.35	6.9
PBANKA_060050	PBANKA_0600500	1419	0.735729	74.9	41.05	23	12.95	39.2
PBANKA_060060	PBANKA_0600600	960	0.791667	330.15	24.2	80.65	3681.15	97.15
PBANKA_060070	PBANKA_0600700	591	0.769882	32.2	10.85	21.4	219.25	51.8
PBANKA_060080	PBANKA_0600800	633	0.758294	58.45	100.8	117	85.85	53.45
PBANKA_060090	PBANKA_0600900	612	0.745098	20.85	26.6	70	133.5	27.65
PBANKA_060100	PBANKA_0601000	2694	0.768003	13.7	22.3	17.2	24	17.95
PBANKA_060110	PBANKA_0601100	972	0.696502	64.25	248.7	212.35	326.3	77.8
PBANKA_060120	PBANKA_0601200	16629	0.798364	2.25	0.55	3	4.1	1
PBANKA_060140	PBANKA_0601300	681	0.690162	11.15	79.15	17.95	57.95	67.75
PBANKA_060150	PBANKA_0601500	2856	0.814076	18.5	26	28.55	37.95	25.75
PBANKA_060160	PBANKA_0601600	5217	0.740847	29.4	135.5	147	12	134.25
PBANKA_060170	PBANKA_0601700	1272	0.771226	138.35	79.8	15.5	14.75	103.5
PBANKA_060180	PBANKA_0601800	273	0.728938	32.3	119.85	49.8	64.7	220.45
PBANKA_060190	PBANKA_0601900	318	0.691824	833.15	718.65	6459.2	810.65	943.5
PBANKA_060200	PBANKA_0602000	3117	0.759063	30.95	36.9	89.65	76.6	28.95
PBANKA_060210	PBANKA_0602100	426	0.7723	80.95	207.2	65.85	99.05	105.4
PBANKA_060220	PBANKA_0602200	312	0.801282	147.5	230.95	82.45	101.45	250.15
PBANKA_060230	PBANKA_0602300	2439	0.790488	19.15	61.35	51.3	24.25	46.4
PBANKA_060240	PBANKA_0602400	3072	0.786458	19.4	48.7	118.2	56.5	51.95
PBANKA_060250	PBANKA_0602500	1635	0.778593	53.95	18	4.3	19.6	70.35
PBANKA_060260	PBANKA_0602600	525	0.72	45.65	61.55	10.55	24.35	156.3
PBANKA_060270	PBANKA_0602700	1038	0.717726	275	719.2	301.15	166.85	199.05
PBANKA_060280	PBANKA_0602800	444	0.637387	795	813.8	679.2	2317	647.7
PBANKA_060290	PBANKA_0602900	483	0.718427	12.55	3.35	14.9	248.7	8.9
PBANKA_060300	PBANKA_0603000	2688	0.794643	9.65	35.35	11.75	67.8	66.65
PBANKA_060310	PBANKA_0603100	1557	0.81824	4.3	17.55	4.9	19.4	28.05
PBANKA_060320	PBANKA_0603200	486	0.691358	989.7	1583.8	362.05	108	37.1
PBANKA_060330	PBANKA_0603300	1050	0.741905	85.4	6.5	48.45	1348.7	59.2
PBANKA_060340	PBANKA_0603400	897	0.781494	96.5	100.7	72.65	52.7	556.65
PBANKA_060350	PBANKA_0603500	1116	0.75448	24.35	25.2	11.8	4	307.6
PBANKA_060360	PBANKA_0603600	363	0.669421	25.65	262.85	51.35	50.75	48.25
PBANKA_060365	PBANKA_0603650	321	0.691589	93.95	10.95	445.05	210.45	113.55
PBANKA_060370	PBANKA_0603700	1989	0.757164	27.1	31.15	121.2	130.05	42.7
PBANKA_060380	PBANKA_0603800	1746	0.753723	45.25	69.9	16.6	2.4	3
PBANKA_060390	PBANKA_0603900	1140	0.767544	14.4	1	152.65	5.8	839.1
PBANKA_060400	PBANKA_0604000	1005	0.783085	15.9	64.05	58.8	9.65	132.8
PBANKA_060410	PBANKA_0604100	2706	0.769032	22.8	62.95	54.05	20.55	33.05
PBANKA_060420	PBANKA_0604200	3498	0.748714	104.45	131.8	117.6	53	75.6
PBANKA_060430	PBANKA_0604300	993	0.69285	105.8	590.25	411.05	355.8	186.3
PBANKA_060440	PBANKA_0604400	990	0.778788	12.3	36.7	22.75	128.75	29.7
PBANKA_060450	PBANKA_0604500	6795	0.772774	256	191.35	225.75	9.1	211.7
PBANKA_060460	PBANKA_0604600	3519	0.732879	32	45.85	62.25	41.95	52.45
PBANKA_060470	PBANKA_0604700	909	0.754675	17.2	104.9	79.1	30.2	47.4
PBANKA_060480	PBANKA_0604800	2778	0.741181	238.85	227.4	41.75	13.95	15.9
PBANKA_060490	PBANKA_0604900	7431	0.74714	8.5	2.05	104.25	1.25	336.05
PBANKA_060500	PBANKA_0605000	1131	0.76481	4.45	5.25	24.15	17.7	160.25
PBANKA_060510	PBANKA_0605100	2130	0.755399	12.05	1.95	14.6	35.05	35.95
PBANKA_060520	PBANKA_0605200	4266	0.728786	99	89.9	50.5	8.35	9.1
PBANKA_060530	PBANKA_0605300	1548	0.72739	154.85	212.05	61.3	34	50.1
PBANKA_060540	PBANKA_0605400	2034	0.795969	28.25	58.15	13	10.9	4.05
PBANKA_060550	PBANKA_0605500	1989	0.77275	7.3	4.35	13.05	26.75	11.85
PBANKA_060560	PBANKA_0605600	6930	0.779221	38.55	59.7	182.45	13.15	84.6
PBANKA_060570	PBANKA_0605700	2364	0.755922	174.55	142.9	61.95	34.25	60.75
PBANKA_060580	PBANKA_0605800	333	0.708709	172.45	14.7	64.45	3163.2	1578.65
PBANKA_060590	PBANKA_0605900	1056	0.704545	9.1	10.35	10.55	42.95	13.35
PBANKA_060600	PBANKA_0606000	543	0.725599	18.95	87.3	52.45	29.1	4.2
PBANKA_060610	PBANKA_0606100	1644	0.757908	25.55	26.45	12.9	5.2	2.75
PBANKA_060620	PBANKA_0606200	1113	0.701707	81.7	11.75	62.55	1621.4	73.1
PBANKA_060630	PBANKA_0606300	2646	0.708617	10.9	9.8	13.15	26.5	8.1
PBANKA_060640	PBANKA_0606400	1200	0.785833	18.95	35.5	17.65	60.9	11.95
PBANKA_060650	PBANKA_0606500	384	0.765625	16.05	63.75	60.8	56.65	24.55
PBANKA_060660	PBANKA_0606600	12864	0.779773	45.85	22.25	4.6	2.45	6.9
PBANKA_060670	PBANKA_0606700	10203	0.762619	1.6	2.75	2.05	2.6	1.35
PBANKA_060680	PBANKA_0606800	477	0.771488	176.05	258.9	75.8	67.95	19.4
PBANKA_060690	PBANKA_0606900	4527	0.770488	4.1	25.8	10.25	5.75	2
PBANKA_060700	PBANKA_0607000	4383	0.779375	3.55	3.55	6.3	18.35	17.15
PBANKA_060710	PBANKA_0607100	228	0.70614	38.8	394.2	114.55	178.1	475
PBANKA_060720	PBANKA_0607200	1200	0.780833	13.55	28.65	4.75	28.4	5.3
PBANKA_060730	PBANKA_0607300	2655	0.767232	67.9	63.15	30	42.15	37.1
PBANKA_060740	PBANKA_0607400	4218	0.750593	46.75	71	224.25	74.2	26.25
PBANKA_060750	PBANKA_0607500	453	0.719647	34.2	187.05	23.25	25.4	6.7
PBANKA_060760	PBANKA_0607600	327	0.681957	170.75	566.4	227.15	612.25	236.3
PBANKA_060770	PBANKA_0607700	3747	0.769949	125.8	167.35	587.8	90.45	97
PBANKA_060780	PBANKA_0607800	1920	0.763021	22.8	14.55	119.75	52.65	51.3
PBANKA_060790	PBANKA_0607900	2856	0.787815	3.35	10.15	6.95	23.55	5.25
PBANKA_060800	PBANKA_0608000	1317	0.758542	3.25	4.45	8.1	57.7	430.9
PBANKA_060810	PBANKA_0608100	696	0.737069	35	67.2	183.35	33.15	22.15
PBANKA_060820	PBANKA_0608200	573	0.774869	55.1	169.1	308.9	140.6	92.35
PBANKA_060830	PBANKA_0608300	2367	0.782003	28.7	37.5	25.45	33.1	12.05
PBANKA_060840	PBANKA_0608400	1023	0.807429	96.9	104	38.5	61.85	22.6
PBANKA_060850	PBANKA_0608500	930	0.784946	36.4	25.9	91.35	123.35	238.35
PBANKA_060860	PBANKA_0608600	2625	0.76419	108.9	13.05	49.2	1553.8	1175.1
PBANKA_060870	PBANKA_0608700	594	0.774411	65.8	101	18.55	36.85	45.9
PBANKA_060880	PBANKA_0608800	1656	0.798309	5.4	2.6	25.8	10.2	20.05
PBANKA_060890	PBANKA_0608900	2601	0.779316	5.2	55.45	17.45	11.3	7.85
PBANKA_060900	PBANKA_0609000	1395	0.804301	5.1	50.2	14.25	18.8	4.9
PBANKA_060910	PBANKA_0609100	3510	0.752137	87.1	44.5	26.25	12.35	117.95
PBANKA_060920	PBANKA_0609200	1368	0.77924	20.2	33.95	39.55	53.85	54.1
PBANKA_060930	PBANKA_0609300	1359	0.757174	22.55	52.5	66.45	31.15	22.75
PBANKA_060950	PBANKA_0609500	4812	0.731297	43.15	4.2	26.1	213.45	356.6
PBANKA_060960	PBANKA_0609600	702	0.712251	1.2	4.85	3.25	4.05	2528.9
PBANKA_060970	PBANKA_0609700	4356	0.802112	44.4	56.5	31.15	9.05	4
PBANKA_060980	PBANKA_0609800	3060	0.777451	5.6	13.45	16.95	12.25	2.65
PBANKA_060990	PBANKA_0609900	738	0.668022	246.35	348.45	246	156.35	99
PBANKA_061000	PBANKA_0610000	1200	0.776667	90.35	96.5	70.7	52.5	35.45
PBANKA_061010	PBANKA_0610100	8259	0.781208	84.4	82.8	78.6	6.3	42.2
PBANKA_061020	PBANKA_0610200	2277	0.670619	39.85	36.75	221.05	129.25	56.45
PBANKA_061030	PBANKA_0610300	690	0.702899	148	926.35	2169.95	216.2	2427.45
PBANKA_061040	PBANKA_0610400	4479	0.713329	222.8	181.1	32.15	18.45	58.15
PBANKA_061050	PBANKA_0610500	603	0.749585	141.65	195.5	258.65	95.9	60.85
PBANKA_061060	PBANKA_0610600	1458	0.78738	43.25	55.45	66	53.35	18.7
PBANKA_061070	PBANKA_0610700	723	0.753804	7.35	2.05	12.95	56.85	39.85
PBANKA_061080	PBANKA_0610800	1893	0.770734	148.5	163.35	85.75	31.65	226.2
PBANKA_061090	PBANKA_0610900	1275	0.705882	593.55	686.85	110.15	58.95	96.25
PBANKA_061100	PBANKA_0611000	555	0.769369	46.35	139.3	80.45	35.2	116.9
PBANKA_061110	PBANKA_0611100	2850	0.769825	16.55	83.45	53.45	11.25	39.7
PBANKA_061120	PBANKA_0611200	1647	0.805707	3.45	35.2	7	5.85	143.35
PBANKA_061130	PBANKA_0611300	618	0.7589	20.15	96.8	86.35	169.45	234.5
PBANKA_061140	PBANKA_0611400	2064	0.765504	5.8	38.45	34.45	8.45	67.8
PBANKA_061150	PBANKA_0611500	624	0.762821	33.5	8.05	442.4	86.95	1158.4
PBANKA_061160	PBANKA_0611600	2544	0.69772	173.15	110.4	479.35	1159.3	673.25
PBANKA_061170	PBANKA_0611700	504	0.736111	33.05	24.7	141.85	76.3	62.45
PBANKA_061180	PBANKA_0611800	1527	0.760969	92.35	87.9	103.6	44.2	174
PBANKA_061190	PBANKA_0611900	600	0.75	22.35	80.5	81.7	116.85	40.2
PBANKA_061200	PBANKA_0612000	723	0.782849	5.6	80.05	17.95	10.6	6.3
PBANKA_061210	PBANKA_0612100	2538	0.804177	6.85	61.15	17.75	25.7	20.3
PBANKA_061220	PBANKA_0612200	3756	0.787274	21.35	26.55	202.2	27.05	123.45
PBANKA_061230	PBANKA_0612300	2499	0.790316	20.85	50.95	29.95	22	10.55
PBANKA_061240	PBANKA_0612400	3264	0.753983	130.5	9.45	82.6	1109.85	222.75
PBANKA_061250	PBANKA_0612500	600	0.776667	10.65	63.55	34.05	16.95	35.7
PBANKA_061260	PBANKA_0612600	2904	0.837121	34.7	40.55	27.7	38.9	9.5
PBANKA_061270	PBANKA_0612700	1782	0.791807	8.95	13.75	30.9	33.75	39.9
PBANKA_061280	PBANKA_0612800	3576	0.787472	21.5	26.1	27.85	12.85	23.4
PBANKA_061290	PBANKA_0612900	405	0.8	26.3	5.15	31.3	456.7	50.3
PBANKA_061300	PBANKA_0613000	3711	0.819186	5.7	13	36.3	7.05	41.45
PBANKA_061310	PBANKA_0613100	11031	0.817514	6.55	33.95	37.95	11.35	19
PBANKA_061320	PBANKA_0613200	5130	0.776998	13.65	23.7	92.55	16.9	45.25
PBANKA_061330	PBANKA_0613300	1965	0.76285	37.05	84.15	196.9	33.85	32.3
PBANKA_061340	PBANKA_0613400	1026	0.721248	27.4	95.95	16.4	6.9	47.3
PBANKA_061350	PBANKA_0613500	1104	0.750906	34.9	57.65	27.1	35.05	103.5
PBANKA_061360	PBANKA_0613600	1503	0.761144	15.95	23.55	17.4	39.45	18.35
PBANKA_061370	PBANKA_0613700	2775	0.728649	195.15	155.15	56.45	49.65	25.85
PBANKA_061380	PBANKA_0613800	3072	0.741211	105.65	72.4	26.75	5.55	7.5
PBANKA_061390	PBANKA_0613900	1527	0.761624	92.2	34.55	17.1	8.3	25
PBANKA_061400	PBANKA_0614000	1437	0.7627	277.7	518.8	667.85	56.25	22.35
PBANKA_061410	PBANKA_0614100	522	0.720307	40.3	189.9	139.05	31.65	48.1
PBANKA_061420	PBANKA_0614200	1416	0.749294	5.45	60.55	18.7	13.15	11.3
PBANKA_061430	PBANKA_0614300	1599	0.750469	14.85	24.7	66.5	5.55	3.95
PBANKA_061440	PBANKA_0614400	3099	0.783156	17.95	53.4	10.45	10.2	23.65
PBANKA_061450	PBANKA_0614500	984	0.686992	281.35	242.8	45.25	23.65	30.55
PBANKA_061460	PBANKA_0614600	987	0.766971	63.15	132.45	39	26.45	14.05
PBANKA_061470	PBANKA_0614700	900	0.727778	45.4	118.45	71.45	199.85	5.15
PBANKA_061480	PBANKA_0614800	2490	0.802811	42.45	57.35	41.55	50.25	23.8
PBANKA_061490	PBANKA_0614900	1002	0.745509	38.1	44.45	130.15	53.5	33.55
PBANKA_061500	PBANKA_0615000	1146	0.749564	59.05	62.2	43.7	22.6	41.7
PBANKA_061510	PBANKA_0615100	2052	0.758772	70.95	47.85	23.9	35.9	29.35
PBANKA_061520	PBANKA_0615200	1587	0.741651	56.9	12.05	265.6	161.1	87.9
PBANKA_061530	PBANKA_0615300	2940	0.77449	51.05	12.5	98.95	387.2	46.3
PBANKA_061540	PBANKA_0615400	1611	0.726257	134.05	158.95	56.8	9.6	6.65
PBANKA_061550	PBANKA_0615500	3747	0.749666	5.2	3.35	6.2	21	318.25
PBANKA_061560	PBANKA_0615600	1293	0.715391	17.1	39.2	9.35	13.45	61.15
PBANKA_061570	PBANKA_0615700	15750	0.785206	4.85	4.8	5.75	2.85	9.8
PBANKA_061580	PBANKA_0615800	7371	0.772758	7.4	33.4	43.7	7.75	1.8
PBANKA_061590	PBANKA_0615900	7605	0.744905	0.1	0.45	0.2	0.5	0.1
PBANKA_061600	PBANKA_0616000	390	0.653846	7.4	116	27.85	64.85	9.6
PBANKA_061610	PBANKA_0616100	570	0.714035	79.35	269.85	72.2	52.5	31.4
PBANKA_061620	PBANKA_0616200	3201	0.741331	2.9	3.55	17.65	3	390.25
PBANKA_061630	PBANKA_0616300	1389	0.766739	13.7	63.55	34.95	7.55	40.6
PBANKA_061640	PBANKA_0616400	828	0.700483	8.95	14.7	13.3	80.15	1101.15
PBANKA_061650	PBANKA_0616500	534	0.73221	31.9	104.5	48.35	93.25	1793.6
PBANKA_061660	PBANKA_0616600	534	0.734082	30.95	124.7	128.45	169.25	424.05
PBANKA_061670	PBANKA_0616700	933	0.720257	20.3	17.25	35.9	245.9	178.55
PBANKA_061680	PBANKA_0616800	2718	0.778882	54.85	85.8	38.15	6.85	102.8
PBANKA_061690	PBANKA_0616900	4023	0.807358	24.2	30.85	19.8	31.6	19.85
PBANKA_061700	PBANKA_0617000	1275	0.772549	14.4	4.25	23.15	89.45	134.65
PBANKA_061710	PBANKA_0617100	522	0.703065	1952.45	1385.45	400.65	391.35	193.7
PBANKA_061720	PBANKA_0617200	414	0.707729	2649.3	1744.55	464.95	297.35	482.1
PBANKA_061730	PBANKA_0617300	1479	0.772819	35.7	81.6	89.3	9.45	8.25
PBANKA_061740	PBANKA_0617400	8646	0.777816	12.55	47.15	32.45	0.85	1.5
PBANKA_061750	PBANKA_0617500	585	0.724786	69.3	123.15	25.25	19.55	645.5
PBANKA_061760	PBANKA_0617600	864	0.770833	66.85	76.95	69.85	51.45	284
PBANKA_061770	PBANKA_0617700	363	0.724518	83.8	121.15	104.2	63.75	375.6
PBANKA_061780	PBANKA_0617800	303	0.752475	23.2	14	24.95	150.75	2790.1
PBANKA_061790	PBANKA_0617900	1968	0.745427	30.25	68.45	19.25	24.3	221.95
PBANKA_061800	PBANKA_0618000	408	0.769608	22	81.85	46	49.15	6.8
PBANKA_061810	PBANKA_0618100	705	0.699291	108.95	133.65	101.05	48	109.95
PBANKA_061820	PBANKA_0618200	5751	0.792906	135.75	140.45	106.75	18.6	50.7
PBANKA_061830	PBANKA_0618300	591	0.683587	49.55	73.95	10	12.95	14.15
PBANKA_061840	PBANKA_0618400	597	0.691792	93.2	164.3	133	81.35	310.6
PBANKA_061850	PBANKA_0618500	7659	0.799843	14.1	22.6	11.6	19	48.6
PBANKA_061860	PBANKA_0618600	708	0.761299	449.75	669.5	592	64.7	73.6
PBANKA_061870	PBANKA_0618700	2664	0.791291	10.5	24.8	19.3	9	132.55
PBANKA_061880	PBANKA_0618800	2376	0.7883	42.55	17.65	22.95	3.65	166.2
PBANKA_061890	PBANKA_0618900	678	0.705015	63.6	219.95	108.75	11.4	6.55
PBANKA_061900	PBANKA_0619000	2295	0.794336	28.6	8.65	119.1	32.55	14.4
PBANKA_061910	PBANKA_0619100	585	0.678632	1635.85	1309.95	291.05	258.35	341.4
PBANKA_061920	PBANKA_0619200	1440	0.738889	64.2	8.1	87.45	380.65	11017.3
PBANKA_061930	PBANKA_0619300	315	0.68254	464.05	1303.8	500.2	172.05	894.9
PBANKA_061940	PBANKA_0619400	237	0.687764	335.75	630.25	760.35	1949.35	4650.9
PBANKA_061950	PBANKA_0619500	666	0.783784	39	40.05	51.65	127.25	183.05
PBANKA_061960	PBANKA_0619600	1158	0.786701	20.95	24.9	37.5	10.85	488.55
PBANKA_061970	PBANKA_0619700	1635	0.785933	32.45	5.85	366	7.8	9.2
PBANKA_061980	PBANKA_0619800	3138	0.798598	125.2	71.3	28.2	12.95	37
PBANKA_061990	PBANKA_0619900	1182	0.726734	161.85	217.35	48.35	42.4	27.85
PBANKA_062000	PBANKA_0620000	810	0.724691	54.75	63.5	37.55	16.1	71.3
PBANKA_062010	PBANKA_0620100	1812	0.762141	243.3	96.45	124.2	41.65	190.85
PBANKA_062020	PBANKA_0620200	240	0.679167	193.55	312.05	878.5	820.55	1853.3
PBANKA_062030	PBANKA_0620300	1665	0.737538	75.7	8.15	40.25	1214.8	53.45
PBANKA_062040	PBANKA_0620400	933	0.691318	40.15	17.05	82.9	572.15	197.55
PBANKA_062050	PBANKA_0620500	1008	0.756944	21.8	67.8	48.75	10.3	335.05
PBANKA_062060	PBANKA_0620600	1362	0.760646	6.85	2.5	12.65	79.15	85.45
PBANKA_062070	PBANKA_0620700	1071	0.736695	7.2	1.3	16.6	97	121.05
PBANKA_062080	PBANKA_0620800	1680	0.71131	8.45	6.05	14.95	10.3	160.85
PBANKA_062090	PBANKA_0620900	3369	0.750965	72.35	62.55	60.25	9.5	230.8
PBANKA_062100	PBANKA_0621000	666	0.722222	27.4	46.5	56.9	210.45	197.9
PBANKA_062110	PBANKA_0621100	441	0.732426	34.8	149.75	23.6	68.3	38.7
PBANKA_062120	PBANKA_0621200	2373	0.794775	33.75	25.95	5.5	11.7	8.15
PBANKA_062130	PBANKA_0621300	5214	0.785769	29	46.05	160.85	20.45	17.6
PBANKA_062140	PBANKA_0621400	3399	0.761695	102.6	90.2	66.65	14.2	27.1
PBANKA_062150	PBANKA_0621500	4920	0.806504	12.35	41.95	28.05	17.45	67.35
PBANKA_062160	PBANKA_0621600	2091	0.732186	38	60.85	54.55	28.3	69.1
PBANKA_062170	PBANKA_0621700	1269	0.774626	20.5	94.75	17.9	32.45	19.5
PBANKA_062180	PBANKA_0621800	1080	0.794444	11	17.5	9.55	113.15	31.9
PBANKA_062190	PBANKA_0621900	345	0.701449	192.55	186.95	53.15	187.15	473.85
PBANKA_062200	PBANKA_0622000	900	0.761111	69.2	5.15	40.75	718.25	49.5
PBANKA_062210	PBANKA_0622100	5079	0.772396	16.65	9.75	106.55	24.05	44.55
PBANKA_062220	PBANKA_0622200	9459	0.788561	43.25	82.4	45.9	4	10.2
PBANKA_062230	PBANKA_0622300	1224	0.720588	4.35	28.2	10.5	18.15	562.7
PBANKA_062240	PBANKA_0622400	6342	0.740933	31.7	12.35	19	99.8	285
PBANKA_062250	PBANKA_0622500	2637	0.758438	14.55	12.3	93.05	10.05	69.7
PBANKA_062260	PBANKA_0622600	4200	0.82119	39.25	24.4	29.5	17.2	49.2
PBANKA_062270	PBANKA_0622700	447	0.706935	189.7	269	236.95	43.2	13.5
PBANKA_062280	PBANKA_0622800	2274	0.737027	87.8	66.05	55.3	34.9	55.5
PBANKA_062290	PBANKA_0622900	300	0.73	61.45	3.45	341.2	42.7	35.95
PBANKA_062300	PBANKA_0623000	819	0.684982	577.85	168.7	221.35	41.2	3.85
PBANKA_062310	PBANKA_0623100	2382	0.691016	1099.75	418.8	884.75	38.15	72.9
PBANKA_062315	PBANKA_0623150	252	0.730159	619.75	301.3	150.2	885.65	349.3
PBANKA_062320	PBANKA_0623200	1737	0.690846	388.3	165.2	53.3	46.4	4.1
PBANKA_062330	PBANKA_0623300	1029	0.713314	892	239.55	110.6	53.55	9.3
PBANKA_062340	PBANKA_0623400	936	0.665598	69.15	16.45	177.9	10.35	3.4
PBANKA_062350	PBANKA_0623500	1065	0.698592	191.1	146.4	101.1	27.85	14.15
PBANKA_062360	PBANKA_0623600	912	0.745614	2.35	3.6	1.1	15.25	0.65
PBANKA_062370	PBANKA_0623700	2715	0.702394	0	0	0	0	0
PBANKA_062380	PBANKA_1200031	978	0.752556	0	0	0	0	0
PBANKA_062390	PBANKA_1300021	891	0.747475	7.75	2.65	0.45	9.6	0.85
PBANKA_070010	PBANKA_0700100	915	0.736612	21	16.35	4.85	7.4	1.4
PBANKA_070020	PBANKA_0700200	969	0.74613	21.8	14.85	4.6	53.55	2.05
PBANKA_070030	PBANKA_0700300	1053	0.747388	11.25	6.5	3.4	28.8	0.75
PBANKA_070050	PBANKA_0700500	849	0.710247	10.85	1.2	0.6	1.8	0.7
PBANKA_070060	PBANKA_0700600	678	0.725664	758.6	245.5	36.25	33	13.1
PBANKA_070070	PBANKA_0700700	624	0.717949	582	229	72.95	52.4	15.15
PBANKA_070080	PBANKA_0700800	891	0.740741	26.2	25.15	200.5	46.5	9.8
PBANKA_070090	PBANKA_0700900	3147	0.776613	16.8	11.3	11.4	1.85	0.5
PBANKA_070100	PBANKA_0701000	1266	0.723539	243.5	71.75	35.75	8.9	4.8
PBANKA_070110	PBANKA_0701100	495	0.723232	807.05	1400.15	791.2	176.95	33.95
PBANKA_070120	PBANKA_0701200	7482	0.777065	7.75	1.8	59.65	1.5	3.3
PBANKA_070130	PBANKA_0701300	1365	0.78022	6	1.6	54.95	2.45	9.5
PBANKA_070140	PBANKA_0701400	288	0.736111	147.95	361	142.1	108.7	319.2
PBANKA_070150	PBANKA_0701500	819	0.704518	70.1	243.4	29.65	20.95	46.9
PBANKA_070160	PBANKA_0701600	651	0.678955	152.75	171.85	20	36.35	35.65
PBANKA_070170	PBANKA_0701700	4884	0.803235	22.25	32.25	18.2	9.65	16.65
PBANKA_070180	PBANKA_0701800	558	0.702509	32.5	55.75	256.95	34.55	77.05
PBANKA_070190	PBANKA_0701900	1878	0.735889	11.95	1.6	48.5	7.05	1887.4
PBANKA_070200	PBANKA_0702000	2955	0.809814	30.65	5.6	61.6	57.1	72.4
PBANKA_070210	PBANKA_0702100	1518	0.758893	11.2	6.2	64.65	61.35	12.25
PBANKA_070220	PBANKA_0702200	1029	0.76482	16.3	51.45	53.75	45.45	14.45
PBANKA_070230	PBANKA_0702300	1272	0.77044	13.95	88.2	32.5	50.1	57.7
PBANKA_070240	PBANKA_0702400	1626	0.755228	50.25	66.45	238.4	58.9	57.65
PBANKA_070250	PBANKA_0702500	3612	0.776855	41.6	30	21.85	10.95	98.4
PBANKA_070260	PBANKA_0702600	2853	0.808973	12.05	16.2	8.4	9.95	46.05
PBANKA_070270	PBANKA_0702700	801	0.72035	23.05	23.65	28.3	226.15	52.8
PBANKA_070280	PBANKA_0702800	1449	0.716356	406.75	765.85	1342.65	267.35	148.8
PBANKA_070290	PBANKA_0702900	6135	0.773268	68.4	42.45	121.1	8.7	8.5
PBANKA_070300	PBANKA_0703000	1734	0.767013	3.65	2.05	9.95	7.55	11.5
PBANKA_070310	PBANKA_0703100	4395	0.778385	34.2	45.45	20.85	3.55	2.8
PBANKA_070320	PBANKA_0703200	954	0.774633	87.8	150.25	121.55	22.5	254.15
PBANKA_070330	PBANKA_0703300	642	0.767913	80.6	42.1	50.45	1102.05	169.35
PBANKA_070340	PBANKA_0703400	1191	0.760705	131.2	101.95	62.05	28.6	135.8
PBANKA_070350	PBANKA_0703500	3063	0.790075	47.9	7.75	38.45	288.45	24.65
PBANKA_070360	PBANKA_0703600	3222	0.79671	64.8	52.6	58.35	20.95	46.9
PBANKA_070370	PBANKA_0703700	3216	0.786692	163.85	59.9	49.3	19	69.1
PBANKA_070380	PBANKA_0703800	2256	0.784131	23.65	14.25	50.25	34.95	17.2
PBANKA_070390	PBANKA_0703900	969	0.668731	1856.05	1339.35	212.15	154.05	80.85
PBANKA_070400	PBANKA_0704000	825	0.768485	44.2	41.6	27.2	13.6	17.15
PBANKA_070410	PBANKA_0704100	3657	0.76921	31.05	108	73.8	27.8	32.55
PBANKA_070420	PBANKA_0704200	921	0.736156	30.4	75.95	104.9	63.7	23.35
PBANKA_070430	PBANKA_0704300	1125	0.741333	20.1	41.4	97.25	38.4	12
PBANKA_070440	PBANKA_0704400	1314	0.755708	21	19.05	73.15	193.45	20.7
PBANKA_070450	PBANKA_0704500	22443	0.765896	98.75	101.65	29.55	1.6	9.3
PBANKA_070460	PBANKA_0704600	2580	0.779845	68.45	60	28.4	7.85	2.45
PBANKA_070470	PBANKA_0704700	1464	0.75888	16.9	2.65	32.55	143.2	40.1
PBANKA_070480	PBANKA_0704800	1161	0.777778	248.1	8.95	97.65	3517.15	337.1
PBANKA_070490	PBANKA_0704900	870	0.768966	115.55	5.2	74	2444	181
PBANKA_070500	PBANKA_0705000	258	0.697674	145.3	166.7	106.35	119.1	241.3
PBANKA_070510	PBANKA_0705100	1893	0.759641	121.65	54.45	22.5	22.85	33.5
PBANKA_070520	PBANKA_0705200	366	0.685792	62.3	225.1	238.1	107	173.5
PBANKA_070530	PBANKA_0705300	456	0.736842	25.9	70.3	104.9	40.5	9.4
PBANKA_070540	PBANKA_0705400	489	0.744376	17.9	36.45	96.25	32.3	7.25
PBANKA_070550	PBANKA_0705500	558	0.715054	13.4	2.95	14.7	126.7	3.7
PBANKA_070560	PBANKA_0705600	4608	0.771267	25.55	13.95	71.75	94.75	9.15
PBANKA_070570	PBANKA_0705700	3108	0.793758	108.55	70.5	46.25	10.4	12.95
PBANKA_070580	PBANKA_0705800	3384	0.785757	82.3	98.9	90.15	28.05	9.75
PBANKA_070590	PBANKA_0705900	1752	0.753995	30.7	94.35	112.1	100.2	29.15
PBANKA_070600	PBANKA_0706000	759	0.736495	111.65	65.8	59.95	32.7	24.75
PBANKA_070610	PBANKA_0706100	1047	0.741165	10.15	34.6	6.2	11.15	2.6
PBANKA_070620	PBANKA_0706200	1665	0.763964	33.75	133.5	19.05	11.75	0.5
PBANKA_070630	PBANKA_0706300	2253	0.772747	9.85	67.2	6.65	9.25	9.5
PBANKA_070640	PBANKA_0706400	3324	0.783995	13.95	50.35	32.4	39.5	24.1
PBANKA_070650	PBANKA_0706500	1221	0.743653	3.8	25.4	3.25	4.5	386.9
PBANKA_070660	PBANKA_0706600	2388	0.73995	0.8	3.7	3	1.35	1432.55
PBANKA_070670	PBANKA_0706700	960	0.70625	190.4	46.15	132.2	661.45	182.8
PBANKA_070680	PBANKA_0706800	1941	0.776919	29.15	107	140.6	37.7	46.6
PBANKA_070690	PBANKA_0706900	201	0.661692	153.8	345.45	222.75	219	87
PBANKA_070700	PBANKA_0707000	1287	0.770008	2.7	1.65	6.75	41.05	11.8
PBANKA_070710	PBANKA_0707100	1485	0.724579	127.45	6.95	93.7	1929.15	4052.6
PBANKA_070720	PBANKA_0707200	1506	0.750996	17.4	5.3	7.95	84.55	7.95
PBANKA_070730	PBANKA_0707300	3915	0.765262	164.2	154.05	178.3	19.8	45.25
PBANKA_070740	PBANKA_0707400	867	0.658593	272.65	249.45	129.75	113.95	44.5
PBANKA_070750	PBANKA_0707500	687	0.703057	93.1	137.55	19.75	116.2	64.15
PBANKA_070760	PBANKA_0707600	3669	0.790134	14.4	28.1	30.7	11	46.7
PBANKA_070770	PBANKA_0707700	3441	0.742807	58.5	7	302.2	11.45	38.4
PBANKA_070780	PBANKA_0707800	969	0.728586	62.05	87.9	56.55	14.6	19.45
PBANKA_070790	PBANKA_0707900	2691	0.775548	3	2.7	6.85	5.5	21.45
PBANKA_070800	PBANKA_0708000	2280	0.702632	122.9	157.15	163.7	17.6	16.65
PBANKA_070810	PBANKA_0708100	597	0.723618	22.05	5.65	52.9	151.15	36.5
PBANKA_070820	PBANKA_0708200	1545	0.796117	26.9	15.35	16.8	104.85	26.6
PBANKA_070840	PBANKA_0708400	252	0.718254	191.6	600.2	227.65	198.45	108.3
PBANKA_070850	PBANKA_0708500	3903	0.789905	7.2	14.8	10.35	36.5	36.3
PBANKA_070860	PBANKA_0708600	1179	0.757422	13	25.65	8.65	26.05	91.7
PBANKA_070870	PBANKA_0708700	792	0.766414	26.05	68.95	21.15	21.9	17.4
PBANKA_070880	PBANKA_0708800	1800	0.728333	45.1	83.35	55.15	27.1	63.95
PBANKA_070890	PBANKA_0708900	324	0.716049	38.55	167.85	93.7	147.3	240.85
PBANKA_070900	PBANKA_0709000	240	0.620833	363.7	348.05	962.7	1002.65	779.4
PBANKA_070910	PBANKA_0709100	417	0.745803	1996.7	1202.25	328.25	270.45	220
PBANKA_070920	PBANKA_0709200	1743	0.763052	37.25	76.8	26.9	15.9	132.5
PBANKA_070930	PBANKA_0709300	696	0.774425	67.6	65.9	10.4	8.65	35.15
PBANKA_070940	PBANKA_0709400	351	0.712251	1162.5	627.85	1781.95	246.5	368.8
PBANKA_070950	PBANKA_0709500	2355	0.751168	126.4	98.25	62.65	87.7	80.75
PBANKA_070960	PBANKA_0709600	663	0.763198	357.45	157.65	225.15	634.15	180.65
PBANKA_070970	PBANKA_0709700	2421	0.77406	13.8	37.35	84.75	30	109.6
PBANKA_070980	PBANKA_0709800	1536	0.763021	31.05	33.8	252.85	18.8	47.6
PBANKA_070990	PBANKA_0709900	3693	0.815326	12.8	51.35	33.4	10.7	5.55
PBANKA_071000	PBANKA_0710000	2145	0.818182	12.5	44.95	38.7	15.9	16.2
PBANKA_071010	PBANKA_0710100	3117	0.724094	14.7	112.8	82.65	42.95	148.3
PBANKA_071020	PBANKA_0710200	1365	0.775092	14.6	21.75	63.75	83.4	14.6
PBANKA_071030	PBANKA_0710300	2118	0.784703	58.8	42.65	97	41.15	96.5
PBANKA_071040	PBANKA_0710400	1437	0.764788	5.65	36.45	16.4	12.1	20.8
PBANKA_071050	PBANKA_0710500	1701	0.814815	72.7	85.4	75.45	64.75	37.95
PBANKA_071060	PBANKA_0710600	1791	0.759352	23.35	35.5	13.2	28.15	22.9
PBANKA_071070	PBANKA_0710700	1065	0.781221	40.75	62.9	12.85	70.5	138.7
PBANKA_071080	PBANKA_0710800	5721	0.764027	46.55	124.35	65.9	20.15	54.55
PBANKA_071090	PBANKA_0710900	276	0.724638	140.55	656.95	467.95	230.75	1684.05
PBANKA_071100	PBANKA_0711000	4026	0.782911	5.7	5.1	7.95	27.35	57.5
PBANKA_071110	PBANKA_0711100	1590	0.791824	12.2	37.1	60.35	15.95	187.55
PBANKA_071120	PBANKA_0711200	1140	0.724561	117.35	304.7	249.95	55.15	117.4
PBANKA_071130	PBANKA_0711300	1140	0.752632	4.7	3.45	8.25	71.4	56.4
PBANKA_071140	PBANKA_0711400	2049	0.745242	0.8	0.7	2.8	3.8	1198.75
PBANKA_071150	PBANKA_0711500	2877	0.808481	6.25	12.1	5.95	26.2	32.3
PBANKA_071160	PBANKA_0711600	2064	0.753391	7.75	3.55	1.4	3.3	973.8
PBANKA_071170	PBANKA_0711700	876	0.791096	153.5	79.7	24.5	56.65	84.25
PBANKA_071180	PBANKA_0711800	3525	0.770213	168.5	175.55	79.2	19.1	55.9
PBANKA_071190	PBANKA_0711900	2082	0.665226	3099.95	3248.45	827.6	587.35	1502.4
PBANKA_071200	PBANKA_0712000	1032	0.766473	207.55	82.6	43.25	164.3	539.1
PBANKA_071210	PBANKA_0712100	3057	0.781485	35.55	56.4	185.75	83.4	31.7
PBANKA_071220	PBANKA_0712200	864	0.701389	280.35	84.95	144.3	1299.1	1251.6
PBANKA_071230	PBANKA_0712300	681	0.73862	197.95	174.7	168.25	145.65	165.8
PBANKA_071240	PBANKA_0712400	582	0.743986	134.6	58.05	34.4	66.4	274.25
PBANKA_071250	PBANKA_0712500	1629	0.769184	3.45	6.15	5.7	37.4	20.1
PBANKA_071260	PBANKA_0712600	789	0.681876	469.1	1718.6	1484.25	592.75	534.25
PBANKA_071270	PBANKA_0712700	1839	0.756933	6.25	2.4	21.7	16.05	58.9
PBANKA_071280	PBANKA_0712800	1086	0.71639	152.35	80.45	17.1	12.9	8.9
PBANKA_071290	PBANKA_0712900	297	0.693603	2862.75	777.35	908.85	28139.8	14088.2
PBANKA_071300	PBANKA_0713000	165	0.672727	327.35	1086.9	2202.45	631.2	436.95
PBANKA_071310	PBANKA_0713100	3447	0.717435	52.55	4.55	768.8	12.55	18.75
PBANKA_071320	PBANKA_0713200	2889	0.741433	15.1	1.95	120.75	52.35	590.85
PBANKA_071330	PBANKA_0713300	561	0.672014	37.05	460.6	138.6	42.7	68.3
PBANKA_071340	PBANKA_0713400	1659	0.786618	2.45	23.65	7.8	22.55	7.6
PBANKA_071350	PBANKA_0713500	5649	0.779253	5.85	34.9	13.65	10.45	32.6
PBANKA_071360	PBANKA_0713600	1881	0.81765	40.2	18.8	12.45	29	25.1
PBANKA_071370	PBANKA_0713700	2208	0.803442	20.8	57.7	31.05	31.4	82.6
PBANKA_071380	PBANKA_0713800	1221	0.774775	5.6	19.15	13.5	15.45	30.1
PBANKA_071390	PBANKA_0713900	828	0.745169	11.3	11.9	81.95	29.25	18.75
PBANKA_071400	PBANKA_0714000	1041	0.648415	173.75	17.45	93.8	2723.65	142.95
PBANKA_071410	PBANKA_0714100	432	0.75	47.8	108	35.55	110.25	11.95
PBANKA_071420	PBANKA_0714200	3135	0.718341	53.55	127.2	39.55	17.75	14.2
PBANKA_071430	PBANKA_0714300	516	0.678295	23.05	5.1	16.65	387.3	4829.45
PBANKA_071440	PBANKA_0714400	744	0.732527	93	160.5	87.75	186.65	24.25
PBANKA_071450	PBANKA_0714500	2238	0.777927	4.1	0.5	2.4	24.5	60.5
PBANKA_071460	PBANKA_0714600	630	0.753968	27.95	24.05	105.9	184.75	23.5
PBANKA_071470	PBANKA_0714700	555	0.700901	23.25	52.7	13.3	3.15	4.45
PBANKA_071480	PBANKA_0714800	1335	0.722097	64.5	48.5	11.25	3.3	18.95
PBANKA_071490	PBANKA_0714900	2058	0.740525	3.45	2.25	1.1	1.65	2.3
PBANKA_071500	PBANKA_0715000	4467	0.777927	52.65	46.35	157.65	14.1	147.85
PBANKA_071510	PBANKA_0715100	1101	0.811989	18.75	70.7	58.45	9.6	5.75
PBANKA_071520	PBANKA_0715200	810	0.698765	357.1	398	91.75	70	76.8
PBANKA_071530	PBANKA_0715300	1455	0.758763	41.9	19.2	206.35	33.5	33.6
PBANKA_071540	PBANKA_0715400	486	0.738683	77.95	166.45	396.15	190.4	110.75
PBANKA_071550	PBANKA_0715500	897	0.733556	30.2	104.35	199.3	71.75	45.3
PBANKA_071560	PBANKA_0715600	1188	0.70202	130.85	354.15	260.45	43	143.2
PBANKA_071570	PBANKA_0715700	1044	0.729885	51.75	41.5	180.45	37.2	38.75
PBANKA_071580	PBANKA_0715800	834	0.770983	32.65	77.95	107.55	42.35	92.15
PBANKA_071590	PBANKA_0715900	2592	0.755401	21.3	65.65	53.25	8.8	37.1
PBANKA_071600	PBANKA_0716000	3528	0.752834	17.35	94.75	90.1	21.05	33.15
PBANKA_071610	PBANKA_0716100	4338	0.794375	10.3	26.15	4.6	7.85	0.85
PBANKA_071620	PBANKA_0716200	453	0.724062	15.15	19.1	89.55	99.85	10.9
PBANKA_071630	PBANKA_0716300	330	0.733333	55.95	50.7	82.05	70.8	729.7
PBANKA_071640	PBANKA_0716400	966	0.744306	9	3.45	12.65	32.9	207.35
PBANKA_071650	PBANKA_0716500	1167	0.700086	20.85	56.8	46.05	175.3	38.35
PBANKA_071660	PBANKA_0716600	768	0.713542	25.15	39	122.45	134.3	37.15
PBANKA_071670	PBANKA_0716700	1806	0.783499	20.05	79.2	79.75	72.15	69.65
PBANKA_071680	PBANKA_0716800	324	0.756173	1.95	4.65	10.6	5.85	6387.15
PBANKA_071690	PBANKA_0716900	825	0.661818	32.8	7.85	166.4	49.8	195.45
PBANKA_071700	PBANKA_0717000	1140	0.745614	98.6	161.25	63.9	17.45	7.05
PBANKA_071710	PBANKA_0717100	1131	0.815208	12.35	14.45	17.7	12.45	7.55
PBANKA_071720	PBANKA_0717200	4797	0.80321	21.8	38.35	71.2	24.5	8.45
PBANKA_071730	PBANKA_0717300	3645	0.749246	97.1	73.45	45.55	24.05	16.1
PBANKA_071740	PBANKA_0717400	660	0.786364	93.05	129.45	119.55	48.55	69.8
PBANKA_071750	PBANKA_0717500	720	0.733333	99.45	64.7	50.6	24.95	47.95
PBANKA_071760	PBANKA_0717600	681	0.776799	29.25	62.95	24.35	140.95	273.95
PBANKA_071770	PBANKA_0717700	1314	0.761796	38.25	47.6	42	34.5	76.3
PBANKA_071780	PBANKA_0717800	618	0.676375	2130.05	1553.1	519.45	252.55	224.9
PBANKA_071790	PBANKA_0717900	1344	0.704613	182.8	100.05	122.55	38.05	112.35
PBANKA_071800	PBANKA_0718000	1584	0.785985	4.6	3.85	2.75	1.8	34.25
PBANKA_071810	PBANKA_0718100	1971	0.757484	21.15	41.8	15.65	5.95	98
PBANKA_071820	PBANKA_0718200	636	0.738994	63.95	59.55	52.1	9.9	9
PBANKA_071830	PBANKA_0718300	3645	0.734705	1.55	15.05	5.6	1.65	323.05
PBANKA_071840	PBANKA_0718400	2958	0.752197	13.2	99.75	70.4	11.9	93.15
PBANKA_071850	PBANKA_0718500	735	0.793197	35.4	60.7	36.95	141.45	7.15
PBANKA_071860	PBANKA_0718600	876	0.795662	34.25	59.05	17.2	24.85	21.65
PBANKA_071870	PBANKA_0718700	267	0.719101	36.4	111.4	106.4	116.9	1415.4
PBANKA_071880	PBANKA_0718800	576	0.675347	235.15	202.2	818.05	186.6	163.5
PBANKA_071890	PBANKA_0718900	5559	0.793308	0	0	0	0	0
PBANKA_071900	PBANKA_0718900	5559	0.793308	27.6	49.4	15.45	15.15	308.5
PBANKA_071910	PBANKA_0719100	846	0.780142	12.8	6.1	45.1	207.4	206.95
PBANKA_071920	PBANKA_0719200	1434	0.739888	2.95	7.9	6.65	17.3	78.2
PBANKA_071930	PBANKA_0719300	1764	0.75907	14.45	85.05	78.45	44.05	22.55
PBANKA_071940	PBANKA_0719400	2004	0.774451	74.95	82.6	63.15	28.25	97.45
PBANKA_071950	PBANKA_0719500	14493	0.811426	36.85	42.4	71.4	8.4	63.7
PBANKA_071960	PBANKA_0719600	891	0.719416	58.55	138.8	17.35	25.85	102
PBANKA_071970	PBANKA_0719700	2268	0.758818	12.95	1.1	21.85	24.85	123.2
PBANKA_071980	PBANKA_0719800	1329	0.772761	12.1	1.65	9.05	160.45	198.8
PBANKA_071990	PBANKA_0719900	1737	0.757628	7.75	20.2	31.4	22.2	73.5
PBANKA_072000	PBANKA_0720000	2184	0.779304	11.3	14.1	14.65	64.15	9.75
PBANKA_072010	PBANKA_0720100	12918	0.798421	3.5	0.95	8.75	5.65	35
PBANKA_072020	PBANKA_0720200	3174	0.793951	43.85	72.35	36.95	43.45	36.35
PBANKA_072030	PBANKA_0720300	1305	0.782375	177.2	185.35	51.4	30.6	42.6
PBANKA_072040	PBANKA_0720400	2004	0.731537	248.2	181.4	201.05	133.75	564.3
PBANKA_072050	PBANKA_0720500	351	0.746439	19.15	131.75	28.8	63.5	10.9
PBANKA_072060	PBANKA_0720600	564	0.698582	42.25	141.65	75.85	22.15	19.55
PBANKA_072070	PBANKA_0720700	4284	0.795985	5.5	2.8	37	3.1	8.3
PBANKA_072080	PBANKA_0720800	1320	0.740909	88.15	48.7	20	21.2	32.25
PBANKA_072090	PBANKA_0720900	798	0.699248	186.1	14.7	115.5	4068.1	115.7
PBANKA_072100	PBANKA_0721000	1152	0.740451	8.55	2.8	39.05	55.85	384.4
PBANKA_072110	PBANKA_0721100	1335	0.8	30.85	13.2	15.8	163.3	59.05
PBANKA_072120	PBANKA_0721200	786	0.811705	19.25	23.4	7.85	22.15	11.2
PBANKA_072130	PBANKA_0721300	411	0.742092	193.2	185.1	187.6	109.7	59.2
PBANKA_072140	PBANKA_0721400	939	0.789137	31.2	67.3	24.65	21.95	6.15
PBANKA_072150	PBANKA_0721500	6534	0.802724	26.6	35.55	23.05	23.75	8.9
PBANKA_072160	PBANKA_0721600	1545	0.805825	21.4	49.35	47.15	29.5	7.35
PBANKA_072170	PBANKA_0721700	801	0.699126	521.15	1025.95	361.2	102.9	117.75
PBANKA_072180	PBANKA_0721800	780	0.810256	18.55	4.65	168.9	113.55	14
PBANKA_072190	PBANKA_0721900	705	0.770213	189.25	114.85	57.15	32.45	38.6
PBANKA_072200	PBANKA_0722000	13878	0.80624	15.25	27.1	52.15	4.95	16.15
PBANKA_072230	PBANKA_1300096	753	0.743692	38.4	16.65	18.45	7.4	5.75
PBANKA_072240	PBANKA_1300091	1005	0.723383	7.25	8.2	1.35	4	0.25
PBANKA_072250	PBANKA_1146721	912	0.737939	27.55	23.85	5.45	10.75	3.6
PBANKA_072260	PBANKA_0722600	768	0.74349	200.8	27.1	12.3	48.9	25.7
PBANKA_072280	PBANKA_1200096	744	0.748656	19.75	8.95	5.1	4.05	11.2
PBANKA_072300	PBANKA_0300100	2526	0.707047	0.25	0.65	2.1	0.3	0.2
PBANKA_080010	PBANKA_0800100	927	0.725998	30.3	19.7	3.5	45.6	2.35
PBANKA_080030	PBANKA_0800300	1677	0.709004	125.6	28.05	8.85	28.55	32.15
PBANKA_080040	PBANKA_0800400	204	0.696078	23885.2	8164.85	8500.8	2192.25	2490.95
PBANKA_080050	PBANKA_0800500	1947	0.673857	48.05	14.1	4.25	9.1	25996.3
PBANKA_080060	PBANKA_0800600	324	0.719136	100	305.6	247.4	111.15	6.45
PBANKA_080070	PBANKA_0800700	4995	0.781782	7.35	20.8	16.05	3.4	1.35
PBANKA_080080	PBANKA_0800800	534	0.7397	37.95	33.15	98.35	37.15	30
PBANKA_080090	PBANKA_0800900	3669	0.770782	14.7	64	27.45	8.5	3.7
PBANKA_080100	PBANKA_0801000	441	0.721088	87.45	107.35	49.55	32	16.4
PBANKA_080110	PBANKA_0801100	2061	0.786997	12.85	23.75	24.35	56.75	46.65
PBANKA_080120	PBANKA_0801200	6114	0.741086	166.6	104.8	30.5	18.25	44.7
PBANKA_080130	PBANKA_0801300	789	0.732573	18.5	6.25	162.55	13.2	2
PBANKA_080140	PBANKA_0801400	612	0.720588	360.1	209.2	56.85	61.25	2.9
PBANKA_080150	PBANKA_0801500	2238	0.789544	8.6	5.05	17	21.6	3.7
PBANKA_080160	PBANKA_0801600	11931	0.795575	29.6	31.85	13.7	3.2	4.15
PBANKA_080170	PBANKA_0801700	9030	0.798339	9.15	20.8	6.45	4.05	3.6
PBANKA_080180	PBANKA_0801800	8952	0.777256	17.15	1.25	127.5	34.95	5.55
PBANKA_080190	PBANKA_0801900	3345	0.761435	40.8	49.3	13.8	3.5	7.4
PBANKA_080200	PBANKA_0802000	6141	0.757694	25.45	32.5	347.75	0.9	3
PBANKA_080210	PBANKA_0802100	2391	0.767043	28	40.85	67.9	36.7	58.5
PBANKA_080220	PBANKA_0802200	3873	0.796282	16.1	8.9	149.45	7.25	2.1
PBANKA_080230	PBANKA_0802300	10320	0.778973	172.4	241.55	123.05	16.35	69.3
PBANKA_080240	PBANKA_0802400	3819	0.806756	9.6	11.25	27.25	17.6	5.35
PBANKA_080250	PBANKA_0802500	3423	0.788197	8.3	5.25	44.35	14.45	9.1
PBANKA_080260	PBANKA_0802600	993	0.774421	21.55	57.75	25.5	28.9	9.75
PBANKA_080270	PBANKA_0802700	3093	0.798577	47.55	69.35	58.65	15.2	7.55
PBANKA_080280	PBANKA_0802800	2736	0.783991	5.5	7.45	53	15.95	26.95
PBANKA_080290	PBANKA_0802900	4194	0.814735	28.6	33.25	9.6	14.5	8.7
PBANKA_080300	PBANKA_0803000	2346	0.773231	16.55	14.35	132.3	19.15	3.6
PBANKA_080310	PBANKA_0803100	2484	0.698873	36.25	131.75	171.2	55.4	16.15
PBANKA_080320	PBANKA_0803200	7536	0.771497	20.15	60.75	86.5	8.3	20.1
PBANKA_080330	PBANKA_0803300	3036	0.770422	24	29.25	5.6	6.55	8.1
PBANKA_080340	PBANKA_0803400	165	0.648485	10659.2	6876.55	2354.55	2229.3	395.4
PBANKA_080350	PBANKA_0803500	498	0.688755	137.4	695.1	522.3	202.25	141.7
PBANKA_080360	PBANKA_0803600	3684	0.7557	75.35	158.15	45.7	8.05	27.75
PBANKA_080370	PBANKA_0803700	4461	0.776508	12.35	45.25	63.05	11.25	6
PBANKA_080380	PBANKA_0803800	153	0.69281	63.15	550.85	271.4	524.9	340.15
PBANKA_080390	PBANKA_0803900	477	0.681342	31.1	7	261.7	11.1	3.95
PBANKA_080400	PBANKA_0804000	279	0.670251	3439.35	1881.6	663.55	376.95	331.85
PBANKA_080410	PBANKA_0804100	4719	0.741259	426.5	311.8	85.1	22.8	11.9
PBANKA_080420	PBANKA_0804200	1893	0.786054	10.45	52.8	7.7	10.8	1.9
PBANKA_080430	PBANKA_0804300	2562	0.744731	5.45	4	6.45	39.25	2.65
PBANKA_080440	PBANKA_0804400	5430	0.765746	8.7	44.65	30.9	15.05	3.85
PBANKA_080450	PBANKA_0804500	1965	0.712468	61.85	2.8	961.45	7.2	15.6
PBANKA_080460	PBANKA_0804600	1950	0.741538	131.3	107.4	14.8	6.1	16.6
PBANKA_080470	PBANKA_0804700	4293	0.781971	42.65	62.1	21.8	14.35	7
PBANKA_080480	PBANKA_0804800	774	0.74031	65.8	70.35	36.25	8.75	20.65
PBANKA_080490	PBANKA_0804900	2781	0.723481	59.55	55.75	45.7	10.25	12.25
PBANKA_080500	PBANKA_0805000	3417	0.756804	16.45	44.15	18.75	9.3	9.85
PBANKA_080510	PBANKA_0805100	780	0.710256	205.95	151.6	64.15	29.8	139.75
PBANKA_080520	PBANKA_0805200	2472	0.767395	3.55	38.7	12.05	12.25	5.15
PBANKA_080530	PBANKA_0805300	309	0.750809	91.2	145.7	131.8	89.55	336.5
PBANKA_080540	PBANKA_0805400	210	0.728571	476.95	747.75	525.85	250.65	954.15
PBANKA_080550	PBANKA_0805500	2910	0.745361	15.9	42.05	11.75	21.9	1.25
PBANKA_080560	PBANKA_0805600	702	0.723647	84.55	167.85	32.65	62.9	2.05
PBANKA_080570	PBANKA_0805700	2163	0.698567	1474.4	2662.2	378	272.45	220
PBANKA_080580	PBANKA_0805800	813	0.677737	55.7	72.85	48.25	4.4	4.2
PBANKA_080590	PBANKA_0805900	4230	0.749173	17.1	46.55	67.1	29.9	3.3
PBANKA_080600	PBANKA_0806000	483	0.687371	155.2	104.7	27	67.9	36.4
PBANKA_080610	PBANKA_0806100	2475	0.760808	73.05	73.1	15.55	6.9	8.7
PBANKA_080620	PBANKA_0806200	324	0.67284	28.4	341.1	120.2	131.8	3.75
PBANKA_080630	PBANKA_0806300	5337	0.728687	3.5	21.7	11.8	11.5	7.35
PBANKA_080640	PBANKA_0806400	1272	0.745283	101.3	102.45	82.5	37.85	9.2
PBANKA_080650	PBANKA_0806500	1059	0.726157	15.95	101.4	13.65	33.7	28.1
PBANKA_080660	PBANKA_0806600	2904	0.745523	12.05	41.85	6.25	8.35	6.6
PBANKA_080670	PBANKA_0806700	13977	0.770623	5.9	27.3	63.7	2.95	6.05
PBANKA_080680	PBANKA_0806800	1839	0.742251	15.25	0.85	9.9	56.85	8.1
PBANKA_080690	PBANKA_0806900	2745	0.786521	14.7	49.45	12.85	6.4	1.1
PBANKA_080700	PBANKA_0807000	6933	0.720323	97.95	160.2	70.2	30.6	39.55
PBANKA_080710	PBANKA_0807100	1191	0.74895	76.4	52.4	12.7	10.6	6.1
PBANKA_080720	PBANKA_0807200	657	0.783866	108.9	13.65	86.85	2074.2	869.15
PBANKA_080730	PBANKA_0807300	1980	0.75101	13	82.9	21.35	3.85	7.45
PBANKA_080740	PBANKA_0807400	675	0.739259	18	87.25	25	2.6	1.5
PBANKA_080750	PBANKA_0807500	7239	0.791822	24.2	93.95	34.2	15	21.05
PBANKA_080760	PBANKA_0807600	486	0.685185	1713.05	1316.7	431.5	277.7	639.7
PBANKA_080770	PBANKA_0807700	4323	0.806153	27.95	22.6	63.3	24.9	78.25
PBANKA_080780	PBANKA_0807800	1467	0.778459	11.05	11.2	71.15	26.5	7.4
PBANKA_080790	PBANKA_0807900	8523	0.77109	109	94.55	191.3	15.25	104.45
PBANKA_080800	PBANKA_0808000	4029	0.756763	22.5	18.7	213.75	20.55	179.7
PBANKA_080810	PBANKA_0808100	2559	0.772958	1.65	8.9	3.15	1.95	17
PBANKA_080820	PBANKA_0808200	753	0.75166	87.2	522.75	209.45	88.2	70.4
PBANKA_080830	PBANKA_0808300	1605	0.788162	71.7	57.9	44.15	35.45	56.65
PBANKA_080838	PBANKA_0808380	330	0.827273	11.6	39.4	27.55	49.25	71.75
PBANKA_080842	PBANKA_0808420	747	0.801874	25.75	81.95	45.25	52.3	94.45
PBANKA_080850	PBANKA_0808500	240	0.7875	124.05	262.65	129.8	46.7	122.45
PBANKA_080860	PBANKA_0808600	4020	0.794279	7.15	36.7	10.55	10.9	132.05
PBANKA_080870	PBANKA_0808700	2676	0.79148	55.6	100.6	27.3	19.9	42.95
PBANKA_080880	PBANKA_0808800	909	0.774477	27.2	62.35	19.05	20.25	12.6
PBANKA_080890	PBANKA_0808900	2328	0.767182	107.25	150.4	75.4	29.8	81.55
PBANKA_080900	PBANKA_0809000	2454	0.760391	11.5	73.55	24.95	27.25	343.3
PBANKA_080910	PBANKA_0809100	837	0.764636	182.1	149.05	124.75	18.75	21.9
PBANKA_080920	PBANKA_0809200	543	0.775322	68.95	128	158.6	47.05	105.35
PBANKA_080930	PBANKA_0809300	711	0.724332	12.65	64.4	48.95	8.95	260.4
PBANKA_080940	PBANKA_0809400	1215	0.765432	29	23.1	256.35	23.7	76.1
PBANKA_080950	PBANKA_0809500	1545	0.791586	4.4	4.15	14.4	7.5	21.8
PBANKA_080960	PBANKA_0809600	4428	0.800813	11.55	12.8	99.55	9.1	32.4
PBANKA_080970	PBANKA_0809700	903	0.745293	39.6	261.55	126.4	226.3	64.75
PBANKA_080980	PBANKA_0809800	1467	0.772324	43.8	20.15	16	27.65	19
PBANKA_080990	PBANKA_0809900	915	0.75847	63.95	103.7	58.7	55.8	40.25
PBANKA_081000	PBANKA_0810000	1533	0.78017	53.85	39.65	25.8	46.4	24.25
PBANKA_081010	PBANKA_0810100	2142	0.820261	16.65	20.95	5.8	17.1	3.3
PBANKA_081020	PBANKA_0810200	2046	0.761975	30.7	35.2	10.8	17.1	1296.85
PBANKA_081030	PBANKA_0810300	1827	0.793651	3.75	4.4	6.85	36.6	46.25
PBANKA_081040	PBANKA_0810400	1422	0.78481	4.35	4.6	4.45	30.4	42.25
PBANKA_081050	PBANKA_0810500	396	0.659091	364	322.75	116.6	263.5	64.55
PBANKA_081060	PBANKA_0810600	3882	0.72102	85.95	76.75	56.8	12.9	14.9
PBANKA_081070	PBANKA_0810700	990	0.668687	111.3	9	96.85	1601.35	946.1
PBANKA_081080	PBANKA_0810800	1689	0.770278	15.3	3.2	68.85	30.4	13.15
PBANKA_081090	PBANKA_0810900	2790	0.756272	32.45	38.2	26.6	51.55	81.05
PBANKA_081100	PBANKA_0811000	351	0.655271	376.35	468.8	195.3	76.7	21.15
PBANKA_081110	PBANKA_0811100	4092	0.74609	28.7	32.55	11.3	4.75	6.1
PBANKA_081120	PBANKA_0811200	3261	0.763569	3.8	13.8	3.55	2.5	1.25
PBANKA_081130	PBANKA_0811300	3483	0.750502	95.95	205.6	151.15	62.4	16.8
PBANKA_081140	PBANKA_0811400	7386	0.76117	59.55	48.35	59.45	5.1	15.8
PBANKA_081150	PBANKA_0811500	1290	0.777519	41.9	54.75	15.5	34.5	17.75
PBANKA_081160	PBANKA_0811600	3033	0.760303	12.2	43.45	12.7	6.15	1.6
PBANKA_081170	PBANKA_0811700	600	0.703333	21.75	94.85	123.1	65.15	31.4
PBANKA_081180	PBANKA_0811800	1725	0.75942	4.4	1.25	7.1	42.05	5.8
PBANKA_081190	PBANKA_0811900	1305	0.732567	29.05	45.25	14.6	16.8	23.15
PBANKA_081200	PBANKA_0812000	1614	0.729864	15.75	35.1	64.2	38.65	7.8
PBANKA_081210	PBANKA_0812100	948	0.723629	21.9	15.95	101.2	63.7	4.8
PBANKA_081220	PBANKA_0812200	2571	0.738234	17.25	4.2	79.55	46.2	16.55
PBANKA_081230	PBANKA_0812300	615	0.778862	23.65	20	133.85	83	69.25
PBANKA_081240	PBANKA_0812400	9264	0.751835	4.2	11.55	4.85	0.9	0.7
PBANKA_081250	PBANKA_0812500	3585	0.776848	11.65	22.35	3.8	4.3	0.8
PBANKA_081260	PBANKA_0812600	630	0.753968	122.5	6.7	86.25	2499.95	15.6
PBANKA_081270	PBANKA_0812700	1230	0.766667	52.2	104.55	260.6	49.85	17.55
PBANKA_081280	PBANKA_0812800	2835	0.746032	19.75	73.4	23.25	56.05	16.15
PBANKA_081290	PBANKA_0812900	777	0.782497	83.1	76.35	43.1	1337.5	33.35
PBANKA_081300	PBANKA_0813000	1065	0.711737	250.25	428.2	238.15	131.3	194.85
PBANKA_081310	PBANKA_0813100	4593	0.775528	7.75	13.85	45.45	3.9	33.5
PBANKA_081320	PBANKA_0813200	1257	0.778839	35.15	42.7	11.4	16.2	38.1
PBANKA_081330	PBANKA_0813300	1368	0.77924	58.65	54.3	113.3	722.35	49.25
PBANKA_081340	PBANKA_0813400	1362	0.764317	27.3	122.85	118	40.85	20.4
PBANKA_081350	PBANKA_0813500	744	0.712366	149.5	142.8	120.75	73.65	56.6
PBANKA_081360	PBANKA_0813600	3036	0.787879	5.8	5.5	3.5	18.35	3.7
PBANKA_081370	PBANKA_0813700	261	0.773946	97.15	177.95	111.7	53.65	185.25
PBANKA_081380	PBANKA_0813800	1725	0.776812	41	33.75	10.4	21.95	33.4
PBANKA_081390	PBANKA_0813900	960	0.753125	91.9	252.35	106.55	27.75	62.1
PBANKA_081400	PBANKA_0814000	438	0.69863	299.35	167	68.75	103.05	191
PBANKA_081410	PBANKA_0814100	2331	0.805663	15.4	49.55	9	18.8	6.3
PBANKA_081420	PBANKA_0814200	774	0.754522	785.8	1653	468.35	190.4	187.65
PBANKA_081430	PBANKA_0814300	1764	0.774943	39.6	72.45	12.95	11.2	85.25
PBANKA_081440	PBANKA_0814400	528	0.74053	33.55	138.5	119.1	50.5	167
PBANKA_081450	PBANKA_0814500	1314	0.799848	32.9	48.9	63.35	267.1	28.7
PBANKA_081460	PBANKA_0814600	3213	0.813259	7.25	19.1	14.3	11.05	1
PBANKA_081470	PBANKA_0814700	1857	0.786753	19.6	57.45	24.45	5.65	5.15
PBANKA_081480	PBANKA_0814800	228	0.631579	211.6	193.65	918.65	142.55	2471.1
PBANKA_081490	PBANKA_0814900	2667	0.808024	12.7	43.25	28.5	13.95	26.7
PBANKA_081500	PBANKA_0815000	2295	0.780392	14.95	24.4	17.95	8	72.45
PBANKA_081510	PBANKA_0815100	3177	0.796978	18.7	5.1	62.75	81.2	29.4
PBANKA_081520	PBANKA_0815200	1296	0.729167	166.35	148.6	219.15	73.3	81.2
PBANKA_081530	PBANKA_0815300	2139	0.788219	96.4	56.1	22.45	23.75	125.5
PBANKA_081540	PBANKA_0815400	750	0.704	119.45	10.4	404.45	2697.5	236.2
PBANKA_081550	PBANKA_0815500	4428	0.794715	8.4	9.95	18.15	26.4	16.85
PBANKA_081560	PBANKA_0815600	309	0.718447	116.5	198.9	167.2	201.2	411.05
PBANKA_081570	PBANKA_0815700	1476	0.75	82.4	56.1	223.85	670.5	182.2
PBANKA_081580	PBANKA_0815800	624	0.780449	16.4	10.6	81.4	87.65	53.15
PBANKA_081590	PBANKA_0815900	1494	0.777108	43.25	45.75	148.65	239	37.9
PBANKA_081600	PBANKA_0816000	1638	0.783272	18.15	29.55	84.5	42.75	19.8
PBANKA_081610	PBANKA_0816100	480	0.6625	96.4	146.5	87.95	86.9	18.25
PBANKA_081620	PBANKA_0816200	942	0.755839	21.15	25.95	32.55	111.75	122.8
PBANKA_081630	PBANKA_0816300	2064	0.781492	31.4	30.85	13.6	111.1	16.7
PBANKA_081640	PBANKA_0816400	3900	0.724359	236	231.7	37.9	30.35	178.4
PBANKA_081650	PBANKA_0816500	2064	0.792636	13.75	15.4	3.7	13.8	228.9
PBANKA_081660	PBANKA_0816600	705	0.797163	193.75	131.9	79.4	88.5	28
PBANKA_081670	PBANKA_0816700	573	0.719023	32.7	63.15	190.5	206.85	81.25
PBANKA_081680	PBANKA_0816800	654	0.738532	34.65	14.3	39.15	761.9	141.25
PBANKA_081690	PBANKA_0816900	471	0.7431	172.85	152.6	302.65	322.9	246.05
PBANKA_081700	PBANKA_0817000	3762	0.77193	17.4	3.6	103.35	69.3	14.8
PBANKA_081710	PBANKA_0817100	537	0.741155	51.15	74.25	113.85	438.8	204.35
PBANKA_081720	PBANKA_0817200	3000	0.794667	63.25	74.95	14.4	12.65	38.95
PBANKA_081730	PBANKA_0817300	840	0.707143	9.15	4.65	50.95	28.95	22.7
PBANKA_081740	PBANKA_0817400	5658	0.796748	54.75	69.4	31.9	14.45	6.65
PBANKA_081750	PBANKA_0817500	888	0.761261	10.7	52.25	24.35	3.95	1.1
PBANKA_081760	PBANKA_0817600	663	0.764706	70.85	48.35	14.9	5.65	9.7
PBANKA_081770	PBANKA_0817700	1035	0.722705	456.2	228.45	158.8	95.3	104.25
PBANKA_081780	PBANKA_0817800	147	0.741497	1654.2	2405	1408.8	784.1	42.95
PBANKA_081790	PBANKA_0817900	834	0.756595	83.3	37.05	167.55	10.75	102.4
PBANKA_081800	PBANKA_0818000	5529	0.776632	10	24.45	65.3	10.3	7.05
PBANKA_081810	PBANKA_0818100	1683	0.771836	4.85	27.95	28.7	21.05	11.1
PBANKA_081820	PBANKA_0818200	975	0.777436	4.8	3	19.1	70.45	47.85
PBANKA_081830	PBANKA_0818300	1014	0.746548	6.25	0.55	131.1	8.55	5.65
PBANKA_081840	PBANKA_0818400	4425	0.772655	1.15	0.1	6.65	2.4	212.05
PBANKA_081850	PBANKA_0818500	1998	0.758759	14.75	25.05	89.5	40.95	10.8
PBANKA_081860	PBANKA_0818600	2349	0.725415	71.85	64.95	21.1	4.75	1.35
PBANKA_081870	PBANKA_0818700	1017	0.759095	16.3	26.95	10.25	7.6	3.1
PBANKA_081880	PBANKA_0818800	1326	0.80543	11.65	25.15	15.25	15.65	1.7
PBANKA_081890	PBANKA_0818900	1956	0.710123	694.8	969.65	992.75	198.4	344.9
PBANKA_081900	PBANKA_0819000	1188	0.713805	258	11.7	1259.95	2580.85	512.95
PBANKA_081910	PBANKA_0819100	447	0.686801	235.1	529.05	56.75	74.1	101.4
PBANKA_081920	PBANKA_0819200	948	0.708861	86.2	166.2	175.2	92.85	41.05
PBANKA_081930	PBANKA_0819300	942	0.746285	375.25	415.25	79.65	86.7	131.8
PBANKA_081940	PBANKA_0819400	4821	0.780336	8.85	6.15	4.65	26.9	9.05
PBANKA_081950	PBANKA_0819500	1902	0.748686	9.75	12.9	47.7	12.3	33.3
PBANKA_081960	PBANKA_0819600	1533	0.746902	7.1	2.7	51.75	31.35	232.25
PBANKA_081970	PBANKA_0819700	1596	0.741228	98.75	61.45	20.2	34.95	92.05
PBANKA_081980	PBANKA_0819800	2904	0.75551	50	84.9	42.95	35	95.45
PBANKA_081990	PBANKA_0819900	804	0.707711	564.7	672.45	334.05	274.4	52.75
PBANKA_082000	PBANKA_0820000	1146	0.731239	197.15	264.2	225.55	42.55	37.9
PBANKA_082010	PBANKA_0820100	732	0.752732	21.05	37	84.85	85.95	8.45
PBANKA_082020	PBANKA_0820200	621	0.68599	1.25	1.85	10.2	14.05	8216.65
PBANKA_082030	PBANKA_0820300	1530	0.74183	11.8	118.5	55	31	7.75
PBANKA_082040	PBANKA_0820400	1464	0.781421	1.95	7	2.35	6.45	2.35
PBANKA_082050	PBANKA_0820500	1557	0.820809	8.7	19.6	5.05	4.1	1.4
PBANKA_082060	PBANKA_0820600	729	0.773663	16.95	60.3	9.8	6.15	113.45
PBANKA_082070	PBANKA_0820700	3021	0.786495	20.45	35.15	88.4	26.8	59.1
PBANKA_082080	PBANKA_0820800	7557	0.78682	22.95	5.85	216.45	7.4	20.95
PBANKA_082090	PBANKA_0820900	1632	0.811275	2.8	1.6	1.95	1.15	5.7
PBANKA_082100	PBANKA_0821000	738	0.758808	51.2	60.4	8.15	36.1	624.4
PBANKA_082110	PBANKA_0821100	2793	0.752954	9.95	50.65	48.05	10.3	21.7
PBANKA_082120	PBANKA_0821200	561	0.741533	93.65	16.55	54.55	2039.2	97.65
PBANKA_082130	PBANKA_0821300	4419	0.822811	3.25	11.1	6.7	17.65	25.1
PBANKA_082140	PBANKA_0821400	576	0.710069	48	3.6	31.55	1568.5	553.3
PBANKA_082150	PBANKA_0821500	3477	0.820535	7.1	39.05	22.2	12.75	46.4
PBANKA_082160	PBANKA_0821600	1509	0.807157	30.35	47.15	81.6	66	26.25
PBANKA_082170	PBANKA_0821700	1524	0.703412	197.5	237.2	53.15	38.15	25.8
PBANKA_082180	PBANKA_0821800	1476	0.77981	33	57.5	17.1	20.05	49.95
PBANKA_082190	PBANKA_0821900	492	0.666667	107.2	155.25	29.55	75.9	143.85
PBANKA_082200	PBANKA_0822000	717	0.804742	8.1	41.85	80	34.65	17.5
PBANKA_082210	PBANKA_0822100	6234	0.813122	49.75	27.3	24.9	18.2	12.35
PBANKA_082220	PBANKA_0822200	1458	0.757202	31.95	45.25	28.8	28.8	18.9
PBANKA_082230	PBANKA_0822300	732	0.758197	6.6	54.45	52.05	8.4	19.65
PBANKA_082240	PBANKA_0822400	1314	0.812785	7.8	58.3	61.25	4.85	35.75
PBANKA_082250	PBANKA_0822500	4857	0.801318	39.35	40.7	22.5	8.6	53.65
PBANKA_082260	PBANKA_0822600	1497	0.770207	26.1	74.65	69.7	25.35	25.35
PBANKA_082270	PBANKA_0822700	1002	0.766467	82.75	54.25	17.3	62.6	72.55
PBANKA_082280	PBANKA_0822800	663	0.760181	423.4	221	82.4	110.4	52.5
PBANKA_082290	PBANKA_0822900	2394	0.759398	14.4	5.25	15.4	52.8	105.85
PBANKA_082300	PBANKA_0823000	4155	0.761011	134.25	206.55	142.65	52.35	38.5
PBANKA_082310	PBANKA_0823100	1209	0.688172	371.55	151.55	109.5	1048.15	337.2
PBANKA_082320	PBANKA_0823200	927	0.711974	75.3	7.25	35.45	1316.95	210
PBANKA_082330	PBANKA_0823300	2868	0.774059	20.9	53.75	19.25	39.15	74.55
PBANKA_082340	PBANKA_0823400	1251	0.719424	794.1	1191.25	217.45	106.85	24.7
PBANKA_082350	PBANKA_0823500	1662	0.747292	96.5	217.2	54.25	45	16.05
PBANKA_082360	PBANKA_0823600	1029	0.730807	94.3	77.35	34.8	59.2	42.1
PBANKA_082370	PBANKA_0823700	11175	0.816644	6.45	18.35	22.7	5.25	22.1
PBANKA_082380	PBANKA_0823800	903	0.705426	2.15	2.9	6	3.8	47.5
PBANKA_082390	PBANKA_0823900	1008	0.732143	75.8	99.5	19.9	5.25	19.75
PBANKA_082400	PBANKA_0824000	696	0.788793	7.8	4	5.15	42.15	19.9
PBANKA_082410	PBANKA_0824100	2256	0.754433	19.15	7.4	3.55	5.55	35.9
PBANKA_082420	PBANKA_0824200	2448	0.725082	5.5	1.7	2.7	31.05	915.85
PBANKA_082430	PBANKA_0824300	2973	0.778338	59.75	42.85	41.1	17.6	48.65
PBANKA_082440	PBANKA_0824400	792	0.734848	82	3.5	291.55	675	159.35
PBANKA_082450	PBANKA_0824500	1164	0.789519	2.35	4.85	12.7	10.95	289.45
PBANKA_082460	PBANKA_0824600	816	0.683824	6.5	10.9	12.7	17.9	0.6
PBANKA_082470	PBANKA_0824700	1929	0.735614	26.5	128.15	61.75	67.45	113.8
PBANKA_082480	PBANKA_0824800	600	0.668333	264.25	283.35	90.4	109.6	125.25
PBANKA_082490	PBANKA_0824900	3204	0.780899	33.15	52.35	31.3	32.85	66.45
PBANKA_082500	PBANKA_0825000	1791	0.786153	79.05	66.3	14	9.1	212.4
PBANKA_082510	PBANKA_0825100	2646	0.788738	30.05	35.45	6.65	8.8	64.1
PBANKA_082520	PBANKA_0825200	1119	0.795353	32.25	30.3	26.35	52.65	94.65
PBANKA_082530	PBANKA_0825300	1965	0.780662	49.35	45.9	50.6	18.15	256.85
PBANKA_082540	PBANKA_0825400	3492	0.78866	16.45	3.1	131.35	50.1	74.15
PBANKA_082550	PBANKA_0825500	5193	0.792798	16.4	1.55	18.4	102.8	95.5
PBANKA_082560	PBANKA_0825600	1731	0.789139	58	49.85	28.35	26.9	61.75
PBANKA_082570	PBANKA_0825700	264	0.708333	188.45	6	347.3	3458.65	870.85
PBANKA_082580	PBANKA_0825800	657	0.697108	15.55	0.85	19.3	127.4	7.5
PBANKA_082590	PBANKA_0825900	1059	0.760151	74.9	4.5	37.7	928.5	908.2
PBANKA_082600	PBANKA_0826000	942	0.770701	137.25	95.05	132.2	20.5	79.65
PBANKA_082610	PBANKA_0826100	1668	0.794964	26.05	42.45	35.85	2.65	11.55
PBANKA_082620	PBANKA_0826200	1455	0.727148	18.5	71.85	45	76.4	67.8
PBANKA_082630	PBANKA_0826300	384	0.692708	13.65	130.1	43.25	95.75	163.3
PBANKA_082640	PBANKA_0826400	387	0.677003	76.45	230.2	232.8	312	143.35
PBANKA_082650	PBANKA_0826500	1344	0.674851	109.75	195.85	234.4	36.75	363.35
PBANKA_082660	PBANKA_0826600	4110	0.810219	4.65	4.25	8.1	13.95	21.75
PBANKA_082670	PBANKA_0826700	669	0.729447	5292.15	1898.5	671.55	231.85	38.4
PBANKA_082680	PBANKA_0826800	3783	0.79778	21.15	36.1	11.75	36.45	67.5
PBANKA_082690	PBANKA_0826900	8796	0.771942	71.75	77.45	36	10.3	16.95
PBANKA_082700	PBANKA_0827000	156	0.775641	280.5	731.15	932.6	423.7	949.95
PBANKA_082710	PBANKA_0827100	3333	0.742274	14	11.75	22.75	55.05	10.1
PBANKA_082720	PBANKA_0827200	1542	0.754864	67.3	186.15	426.9	12.8	12
PBANKA_082730	PBANKA_0827300	4371	0.77305	7.85	7	6.45	4.75	70.25
PBANKA_082740	PBANKA_0827400	3957	0.758908	10.75	2.05	8.6	101.2	108.2
PBANKA_082750	PBANKA_0827500	2631	0.761307	148.95	139.05	90.7	5.5	21.1
PBANKA_082760	PBANKA_0827600	3312	0.746377	7.75	14.6	30.65	10.75	105.9
PBANKA_082770	PBANKA_0827700	645	0.747287	21.6	117.65	92.2	31.55	49.2
PBANKA_082780	PBANKA_0827800	468	0.752137	27.35	85.4	125.2	91.2	27.7
PBANKA_082790	PBANKA_0827900	579	0.747841	18.35	101.65	76.25	62.15	74
PBANKA_082800	PBANKA_0828000	3702	0.752566	6.65	25.8	12.4	34.95	173.3
PBANKA_082810	PBANKA_0828100	2028	0.759862	13.4	18.4	67.35	76.2	50.8
PBANKA_082820	PBANKA_0828200	2388	0.78727	8.75	2.85	17.4	59.85	26.5
PBANKA_082830	PBANKA_0828300	339	0.675516	9.75	0.85	32.05	156.25	95.7
PBANKA_082840	PBANKA_0828400	1527	0.793058	42.75	43.55	224.6	106.55	41
PBANKA_082850	PBANKA_0828500	927	0.736785	20.65	62.85	65.75	131.5	30.3
PBANKA_082860	PBANKA_0828600	825	0.72	39.4	174.05	184	99.5	34.7
PBANKA_082870	PBANKA_0828700	1062	0.73823	23.05	105.75	130.95	28.5	116.15
PBANKA_082880	PBANKA_0828800	312	0.641026	53.2	112.2	367.95	827.4	1267.25
PBANKA_082890	PBANKA_0828900	1125	0.688889	8.8	2.2	6.8	35.2	5
PBANKA_082900	PBANKA_0829000	1899	0.78515	20.45	63.4	14.45	26.75	16.25
PBANKA_082910	PBANKA_0829100	591	0.742809	83.75	255.45	52.3	52.9	46.8
PBANKA_082920	PBANKA_0829200	672	0.723214	83.5	84.25	313.3	56.85	586.6
PBANKA_082930	PBANKA_0829300	396	0.739899	28.7	38	65.5	40.7	562.35
PBANKA_082940	PBANKA_0829400	327	0.767584	87.55	89.35	60.7	198.35	173.15
PBANKA_082950	PBANKA_0829500	3669	0.79613	34.6	48.45	14.35	10.05	44.95
PBANKA_082960	PBANKA_0829600	1803	0.783694	3.95	3.2	1.3	11.95	145.85
PBANKA_082970	PBANKA_0829700	606	0.750825	293.15	45.95	12	81.5	15.5
PBANKA_082980	PBANKA_0829800	1167	0.784919	21.6	97.35	48.45	55.85	176.5
PBANKA_082990	PBANKA_0829900	870	0.775862	11.5	41.7	21.35	74.4	69.45
PBANKA_083000	PBANKA_0830000	840	0.74881	235.4	221.45	120.85	87.6	140.15
PBANKA_083010	PBANKA_0830100	1830	0.830601	13.1	45.35	27.65	33.5	15.55
PBANKA_083020	PBANKA_0830200	4065	0.746371	164.95	525.2	1173.15	38.45	32.35
PBANKA_083030	PBANKA_0830300	618	0.742718	11.9	6.05	22.3	135.25	8.35
PBANKA_083040	PBANKA_0830400	819	0.698413	108.3	9	69.7	2137.35	1816.75
PBANKA_083045	PBANKA_0830450	1035	0.755556	13.05	110.8	74.2	93.15	61.35
PBANKA_083060	PBANKA_0830600	501	0.736527	27.85	111.3	146.4	72.7	32.7
PBANKA_083070	PBANKA_0830700	1575	0.8	16	10.8	7.05	164.7	13.95
PBANKA_083080	PBANKA_0830800	3234	0.79128	42.1	97.25	26	14.8	109.95
PBANKA_083090	PBANKA_0830900	1914	0.800418	11.75	1.1	15.2	109.5	16.2
PBANKA_083100	PBANKA_0831000	5376	0.690104	230.3	3.3	2604.2	19.1	8.6
PBANKA_083110	PBANKA_0831100	2355	0.760934	46.35	51.5	42.45	41.15	74.45
PBANKA_083120	PBANKA_0831200	3819	0.775334	24.7	11.05	219.6	23.8	30.1
PBANKA_083130	PBANKA_0831300	1782	0.768238	44	50.05	38.65	11	49.6
PBANKA_083140	PBANKA_0831400	1248	0.78766	21.1	51.45	19.8	23	16.85
PBANKA_083150	PBANKA_0831500	12465	0.798877	3.9	45.5	11.4	4.1	4.45
PBANKA_083160	PBANKA_0831600	1263	0.765637	7.85	1.45	8.8	83.85	3.95
PBANKA_083170	PBANKA_0831700	576	0.767361	7.55	42.1	18.7	50.25	15.25
PBANKA_083180	PBANKA_0831800	2391	0.793392	22.7	33.65	22.15	27.35	22.25
PBANKA_083190	PBANKA_0831900	1641	0.790981	116.85	71.85	27.75	27	221.1
PBANKA_083200	PBANKA_0832000	687	0.813683	66.75	84.75	35.7	160.1	69.5
PBANKA_083210	PBANKA_0832100	1644	0.761557	26.1	2.5	51.65	6.8	55.15
PBANKA_083220	PBANKA_0832200	903	0.756368	130.75	258.55	129.25	7.95	336.4
PBANKA_083230	PBANKA_0832300	627	0.794258	28.8	36.6	49.5	56.05	31.9
PBANKA_083240	PBANKA_0832400	753	0.77822	15.4	10.35	29.9	148.05	237.05
PBANKA_083250	PBANKA_0832500	1962	0.779817	9.6	17.4	24.35	45.4	83.9
PBANKA_083260	PBANKA_0832600	828	0.775362	59.55	261.1	108.55	24.6	30.1
PBANKA_083270	PBANKA_0832700	825	0.76	5.05	1.35	17.1	61.6	87.8
PBANKA_083280	PBANKA_0832800	306	0.660131	48.35	22	281.75	21.2	9423.9
PBANKA_083290	PBANKA_0832900	2919	0.780404	32.1	38.8	229.8	8.2	11.7
PBANKA_083300	PBANKA_0833000	525	0.662857	306.25	355.6	1656.45	237.05	520.3
PBANKA_083310	PBANKA_0833100	1482	0.734143	74.85	180.85	37.95	37.2	81.35
PBANKA_083320	PBANKA_0833200	1263	0.754553	50.8	89.25	126.1	61.55	118.15
PBANKA_083330	PBANKA_0833300	1569	0.769917	23.9	6.25	110.5	55	94.25
PBANKA_083340	PBANKA_0833400	666	0.779279	56.55	163.45	147.3	37.65	48.85
PBANKA_083350	PBANKA_0833500	2865	0.816056	29.25	40.05	18.5	7.7	11.8
PBANKA_083360	PBANKA_0833600	3873	0.821585	56.9	77.6	119.65	22.2	6.95
PBANKA_083370	PBANKA_0833700	651	0.763441	16.95	14.2	17.5	68.9	50.4
PBANKA_083380	PBANKA_0833800	2178	0.768136	14.2	28.6	29.85	17.4	162
PBANKA_083390	PBANKA_0833900	2151	0.782892	8	19.9	9.2	16.85	27.1
PBANKA_083400	PBANKA_0834000	651	0.751152	32.15	103.85	84.9	58.45	10.45
PBANKA_083410	PBANKA_0834100	2676	0.800822	4.9	13.85	16.2	20.75	42.65
PBANKA_083420	PBANKA_0834200	813	0.793358	8.1	72.65	25.3	40.95	87.15
PBANKA_083430	PBANKA_0834300	3729	0.794851	12.6	53.25	47.2	20.2	39.35
PBANKA_083440	PBANKA_0834400	1440	0.722222	89.1	192.45	153.45	96.4	216.15
PBANKA_083450	PBANKA_0834500	603	0.762852	9.15	21.65	21.3	61.75	70
PBANKA_083460	PBANKA_0834600	2121	0.773692	28.4	30.1	36.9	41.7	98.8
PBANKA_083470	PBANKA_0834700	837	0.735962	96.35	103.35	104.1	47.7	89.9
PBANKA_083480	PBANKA_0834800	1662	0.802046	22.95	31.35	16.15	29.95	114.65
PBANKA_083490	PBANKA_0834900	2949	0.766022	33.55	67.25	27.75	22.3	145.3
PBANKA_083500	PBANKA_0835000	447	0.774049	11.7	77.3	49.6	55.3	26.05
PBANKA_083510	PBANKA_0835100	417	0.76259	14.45	105.75	105.1	43.7	118.7
PBANKA_083520	PBANKA_0835200	636	0.698113	37.4	294	213.35	64.2	100.8
PBANKA_083530	PBANKA_0835300	708	0.737288	133.65	202.8	99.35	110.35	208.5
PBANKA_083540	PBANKA_0835400	570	0.768421	63.15	24.1	131.05	397.4	41.95
PBANKA_083550	PBANKA_0835500	1329	0.779533	93.45	90.15	233.05	308.9	61.05
PBANKA_083560	PBANKA_0835600	1026	0.730019	36.6	9.6	392.45	86.9	2.2
PBANKA_083570	PBANKA_0835700	1464	0.80123	31.4	21.7	30.65	9.75	112.85
PBANKA_083580	PBANKA_0835800	579	0.758204	87.6	144.15	84.15	27	142.15
PBANKA_083590	PBANKA_0835900	219	0.721461	348.2	761	492.6	87.6	1597.2
PBANKA_083600	PBANKA_0836000	3495	0.761087	20.55	46.5	31	7.6	14.6
PBANKA_083610	PBANKA_0836100	366	0.737705	85.95	168.8	189.15	56.5	12.3
PBANKA_083620	PBANKA_0836200	2097	0.706247	119.35	109.35	34.5	5.7	1.2
PBANKA_083630	PBANKA_0836300	4050	0.759506	43.55	155.05	224.15	39.8	8.55
PBANKA_083640	PBANKA_0836400	366	0.778689	46.95	667.9	97.1	36.35	0
PBANKA_083650	PBANKA_0836500	669	0.747384	55.7	31.75	10.1	40.85	1.75
PBANKA_083660	PBANKA_0836600	510	0.766667	112.25	47.8	72.6	12.5	0.25
PBANKA_083670	PBANKA_0836700	1260	0.720635	41.8	91.75	105.05	14.6	0.4
PBANKA_083680	PBANKA_0836800	993	0.716012	340.8	451.6	62.9	38.3	4.15
PBANKA_083690	PBANKA_0836900	1020	0.754902	6.15	6.05	1.85	26.05	0.1
PBANKA_083700	PBANKA_1040541	930	0.725806	7.85	2.2	0.9	27.15	0.8
PBANKA_083710	PBANKA_1040521	744	0.766129	12.45	0.5	0.25	2.65	5.4
PBANKA_090005	PBANKA_0216041	969	0.73065	33.25	12.1	7.05	9.3	1.5
PBANKA_090010	PBANKA_1465841	777	0.71686	14.15	6.85	2.8	92.9	6.1
PBANKA_090020	PBANKA_1400051	2442	0.689599	25.95	16.45	1.8	1.15	0.05
PBANKA_090040	PBANKA_1400071	1032	0.736434	25.15	26.4	9.05	6.75	0.35
PBANKA_090050	PBANKA_1400081	867	0.745098	18.55	14.5	3.55	10.3	1.1
PBANKA_090090	PBANKA_0900900	8322	0.775174	39	24.15	113.25	3.2	6.7
PBANKA_090100	PBANKA_0901000	984	0.702236	104.35	120.2	47.85	95.65	20.15
PBANKA_090110	PBANKA_0901100	3948	0.756839	9	28.55	54.65	5.35	10.25
PBANKA_090120	PBANKA_0901200	654	0.707951	14.05	70.1	88.65	65.25	10.8
PBANKA_090140	PBANKA_0901400	465	0.690323	49.05	309.95	209.15	145.4	94.9
PBANKA_090150	PBANKA_0901500	1605	0.760748	13.85	45.15	39.15	13.85	2.05
PBANKA_090160	PBANKA_0901600	3045	0.753038	10.95	23.55	8.65	4.95	2.05
PBANKA_090170	PBANKA_0901700	234	0.653846	119.85	249.95	302.45	362.45	255.1
PBANKA_090180	PBANKA_0901800	3147	0.760724	9.1	76.4	101.25	2.95	16.65
PBANKA_090190	PBANKA_0901900	8541	0.758342	26.1	11.85	35.2	49.2	18.3
PBANKA_090200	PBANKA_0902000	309	0.779935	16.35	1.45	72.6	197.7	61.3
PBANKA_090210	PBANKA_0902100	9696	0.758973	4.05	3.35	1.5	1.35	2.25
PBANKA_090220	PBANKA_0902200	561	0.752228	25.6	88.85	138.85	125.65	7.85
PBANKA_090230	PBANKA_0902300	8130	0.771095	2.25	4.2	5.8	7.75	11.55
PBANKA_090240	PBANKA_0902300	8130	0.771095	4.6	7.5	9.35	10.2	25.05
PBANKA_090250	PBANKA_0902400	2316	0.771589	5.65	2.55	8	27.65	1.15
PBANKA_090260	PBANKA_0902500	2853	0.768665	22.4	37.2	77.6	22.45	79.15
PBANKA_090270	PBANKA_0902600	915	0.815301	5.05	0.8	4.7	62.2	0.45
PBANKA_090280	PBANKA_0902700	837	0.752688	6.55	0.75	13.25	39.4	19.75
PBANKA_090290	PBANKA_0902800	501	0.774451	9.55	24.05	22.05	11.65	6.05
PBANKA_090300	PBANKA_0902900	528	0.727273	318.55	134.85	372.15	5721.85	245.3
PBANKA_090310	PBANKA_0903000	1989	0.741579	91.9	62.4	14.95	37.05	7.3
PBANKA_090315	PBANKA_0903100	981	0.722732	8.15	2.7	7.55	62.45	16.6
PBANKA_090320	PBANKA_0903200	2814	0.794598	21.7	26.8	7.15	17	23.35
PBANKA_090330	PBANKA_0903300	1128	0.804965	9.15	7.95	20.4	32.5	20.15
PBANKA_090340	PBANKA_0903400	2106	0.775404	73.3	54.25	95.1	27	45
PBANKA_090350	PBANKA_0903500	2316	0.802677	9.75	19.85	40.5	14.45	7.4
PBANKA_090360	PBANKA_0903600	2445	0.729652	43.85	185.7	88.8	38.5	12.65
PBANKA_090370	PBANKA_0903700	273	0.666667	121.8	610.15	431.85	634.7	204.3
PBANKA_090380	PBANKA_0903800	2898	0.777088	84.9	8.15	276.85	565.45	407.05
PBANKA_090390	PBANKA_0903900	2940	0.77551	34.95	67.35	104.1	9.45	15.15
PBANKA_090400	PBANKA_0904000	1791	0.767169	9.9	3.5	21.75	47	41.4
PBANKA_090410	PBANKA_0904100	624	0.711538	186.4	139.9	534.4	86	171.5
PBANKA_090420	PBANKA_0904200	1479	0.780933	39.1	15.9	25.5	312.75	27.2
PBANKA_090430	PBANKA_0904300	786	0.767176	18.55	120.3	41.05	172.15	16.4
PBANKA_090440	PBANKA_0904400	924	0.778139	41.05	53.6	32.6	20.85	211.1
PBANKA_090450	PBANKA_0904500	1098	0.745902	18.3	74.6	48.25	27.45	285.7
PBANKA_090460	PBANKA_0904600	3576	0.779362	10.55	4.5	4.9	40.2	28.15
PBANKA_090470	PBANKA_0904700	120	0.633333	22524.1	30029.6	7055	5706.3	12824.7
PBANKA_090480	PBANKA_0904800	888	0.788288	73.15	14.35	17.9	91.65	7.3
PBANKA_090490	PBANKA_0904900	390	0.684615	57.1	135.7	47.3	102.05	52.5
PBANKA_090500	PBANKA_0905000	249	0.686747	3551.9	3555.15	878.1	514.05	1632.65
PBANKA_090510	PBANKA_0905100	1083	0.741459	16.5	48.2	22.35	17.85	4.95
PBANKA_090520	PBANKA_0905200	2358	0.764631	16.4	52.4	61.25	41.4	142.2
PBANKA_090530	PBANKA_0905300	2481	0.80129	4.1	0.8	5.15	44.65	32.85
PBANKA_090540	PBANKA_0905400	717	0.796374	9.2	1.25	3.85	82.7	10.4
PBANKA_090550	PBANKA_0905500	2541	0.800866	4.2	1.65	9.4	22.25	33.2
PBANKA_090560	PBANKA_0905600	468	0.666667	809.15	758.05	197.55	683.25	455.75
PBANKA_090570	PBANKA_0905700	1005	0.767164	67.4	63.5	15.75	28.45	33.8
PBANKA_090580	PBANKA_0905800	978	0.787321	114.5	127.7	190.9	61.05	41.15
PBANKA_090590	PBANKA_0905900	4191	0.774278	48.45	6.45	50.95	230.25	35.8
PBANKA_090600	PBANKA_0906000	1047	0.776504	3.35	4.85	10.6	15.2	42.6
PBANKA_090610	PBANKA_0906100	1200	0.798333	6.65	2.05	37.45	15.85	63.65
PBANKA_090620	PBANKA_0906200	828	0.754831	92.7	142.05	101.85	74.85	167.75
PBANKA_090630	PBANKA_0906300	1605	0.784424	43.15	37.1	23.95	10.5	116.8
PBANKA_090640	PBANKA_0906400	432	0.694444	1613.4	1025.5	297.45	228	154.8
PBANKA_090650	PBANKA_0906500	381	0.734908	4192.8	2160.3	841.35	393.4	120.45
PBANKA_090660	PBANKA_0906600	1443	0.766459	118.3	66.25	33.85	46.25	119.35
PBANKA_090670	PBANKA_0906700	4608	0.796658	19.6	45.8	62.05	32.25	46.15
PBANKA_090680	PBANKA_0906800	702	0.793447	4.2	3.1	1.35	33.45	136.55
PBANKA_090690	PBANKA_0906900	7011	0.780345	67.35	86	56.65	13.6	65
PBANKA_090700	PBANKA_0907000	1899	0.795155	8.85	23.7	8	47.95	354.4
PBANKA_090710	PBANKA_0907100	1608	0.737562	55.05	4	35.8	847.1	223.75
PBANKA_090720	PBANKA_0907200	1188	0.726431	29.9	2.85	199.55	61.3	29.55
PBANKA_090730	PBANKA_0907300	936	0.790598	54.35	158.9	165.65	51.05	24.95
PBANKA_090740	PBANKA_0907400	771	0.766537	12.2	17.2	36.4	69.6	10.9
PBANKA_090750	PBANKA_0907500	900	0.747778	9.7	1.25	7.6	78.65	16.3
PBANKA_090760	PBANKA_0907600	792	0.785354	12.35	15.85	58.35	69.3	41.25
PBANKA_090770	PBANKA_0907700	2913	0.785101	16.85	5.4	104.45	21.65	32
PBANKA_090780	PBANKA_0907800	336	0.660714	39.6	119.1	178.05	134.1	81
PBANKA_090790	PBANKA_0907900	6483	0.759062	41.9	4	21.05	97.3	23.95
PBANKA_090800	PBANKA_0908000	2421	0.764147	7.9	86.65	43.35	6.2	13.45
PBANKA_090810	PBANKA_0908100	5268	0.79347	5.45	56.05	17.1	11.35	3.1
PBANKA_090820	PBANKA_0908200	2103	0.788398	47.9	48.25	28.8	21.35	38.65
PBANKA_090830	PBANKA_0908300	5859	0.768732	49.5	51.7	19.8	7.4	22.1
PBANKA_090840	PBANKA_0908400	4599	0.792346	4.45	3.45	3.9	4.45	70.2
PBANKA_090850	PBANKA_0908500	4890	0.770757	4.35	1	6.1	13.55	6.35
PBANKA_090860	PBANKA_0908600	501	0.664671	6.7	2.7	88.05	55.1	1973.75
PBANKA_090870	PBANKA_0908700	1095	0.756164	16.3	85.75	82.9	105.45	104.6
PBANKA_090880	PBANKA_0908800	948	0.732068	47.9	92.5	186.15	183.7	69.8
PBANKA_090890	PBANKA_0908900	390	0.692308	103.35	176.3	109.65	246.1	258.55
PBANKA_090900	PBANKA_0909000	1902	0.751314	2.35	3.8	3.6	6.65	5.95
PBANKA_090910	PBANKA_0909100	597	0.740369	50.55	140.6	60.85	63.9	4.05
PBANKA_090920	PBANKA_0909200	6108	0.79093	5.4	22.2	15.75	7.1	10.05
PBANKA_090930	PBANKA_0909300	1545	0.766343	8.25	26.6	35.85	16.2	9.3
PBANKA_090940	PBANKA_0909400	1785	0.762465	3.1	1.05	6.45	41.05	627.65
PBANKA_090950	PBANKA_0909500	1743	0.724613	6.45	2.4	10.3	69.3	31.4
PBANKA_090960	PBANKA_0909600	6579	0.75741	92.4	100.35	24.4	14.3	15.3
PBANKA_090970	PBANKA_0909700	1125	0.777778	30.55	47.55	12.35	11.35	3.75
PBANKA_090980	PBANKA_0909800	4443	0.742291	2.1	28.8	4	2.4	428.2
PBANKA_090990	PBANKA_0909900	4887	0.756497	33.15	43.75	32.45	8.8	7.5
PBANKA_091000	PBANKA_0910000	5193	0.776237	38.5	38.7	40.4	11.65	1.7
PBANKA_091010	PBANKA_0910100	1569	0.773741	62.25	87	70.4	17.85	3.4
PBANKA_091020	PBANKA_0910200	2364	0.738156	37.85	203.8	71.6	26.25	64.3
PBANKA_091030	PBANKA_0910300	11580	0.754318	8.05	2.9	86.8	7	1.3
PBANKA_091040	PBANKA_0910400	432	0.773148	12.9	37.55	20.2	11.3	0.5
PBANKA_091050	PBANKA_0910500	558	0.704301	0.25	0.6	1.8	2.8	0.95
PBANKA_091060	PBANKA_0910600	378	0.761905	43.95	72.7	94.5	52.4	21.2
PBANKA_091070	PBANKA_0910700	7872	0.77312	5.8	1.2	89.4	2.25	10.05
PBANKA_091080	PBANKA_0910800	2229	0.782414	3.6	1.7	3.7	12.85	2
PBANKA_091090	PBANKA_0910900	444	0.702703	17.35	1.8	28.3	190.25	30.85
PBANKA_091100	PBANKA_0911000	2178	0.772727	3.5	0.3	3.8	24.95	1.45
PBANKA_091110	PBANKA_0911100	1290	0.752713	5.25	0.8	5.35	36.35	1.5
PBANKA_091120	PBANKA_0911200	510	0.692157	36.65	92.8	145.6	54.5	19.95
PBANKA_091130	PBANKA_0911300	1281	0.711944	37.6	74.9	14.85	5.25	0.4
PBANKA_091140	PBANKA_0911400	1947	0.758603	104.55	116.45	41.5	21.5	14.35
PBANKA_091150	PBANKA_0911500	1341	0.774795	8.45	3.95	75.1	51.1	23.15
PBANKA_091160	PBANKA_0911600	897	0.727982	11.05	43.6	41.95	43.25	18.25
PBANKA_091170	PBANKA_0911700	3693	0.729488	21.8	11.95	54.9	47.9	74.45
PBANKA_091180	PBANKA_0911800	1104	0.747283	107.3	78.25	68.25	42.95	42.7
PBANKA_091190	PBANKA_0911900	1266	0.766193	26.05	114.35	91.8	8.6	7.85
PBANKA_091200	PBANKA_0912000	3075	0.763902	123.2	73.9	16.1	14.15	43.7
PBANKA_091210	PBANKA_0912100	972	0.701646	262.6	311.35	432.3	168.95	774.95
PBANKA_091220	PBANKA_0912200	2400	0.78875	66.15	95.15	18.55	12	3.05
PBANKA_091230	PBANKA_0912300	3042	0.756082	141.5	226.8	62.4	8.95	64.95
PBANKA_091240	PBANKA_0912400	2034	0.715339	58.05	3.6	132.7	39.7	3.3
PBANKA_091250	PBANKA_0912500	1800	0.78	32.25	2.5	36.55	385.45	56.65
PBANKA_091260	PBANKA_0912600	9744	0.757492	9.6	11.2	36.35	4.9	7.05
PBANKA_091270	PBANKA_0912700	891	0.716049	117.5	225.6	275.25	60.9	7.5
PBANKA_091280	PBANKA_0912800	444	0.77027	25.5	44.15	16.35	24.15	47.65
PBANKA_091290	PBANKA_0912900	231	0.774892	422.55	480.15	243.2	306.25	1801.95
PBANKA_091300	PBANKA_0913000	5121	0.771529	6.15	16.1	12.05	15.1	2.2
PBANKA_091310	PBANKA_0913100	1035	0.764251	7.15	40.05	16.45	47.65	7
PBANKA_091320	PBANKA_0913200	1248	0.777244	75.25	104.6	109.65	65.8	15.3
PBANKA_091330	PBANKA_0913300	2940	0.764966	5.15	19.8	16.1	3.7	3.75
PBANKA_091340	PBANKA_0913400	1734	0.702422	257.25	310.5	146.95	25.55	20.45
PBANKA_091350	PBANKA_0913500	693	0.74026	7.65	105.6	41.75	2.3	0.55
PBANKA_091360	PBANKA_0913600	1863	0.776704	5.45	2.1	5.05	30.5	0.95
PBANKA_091370	PBANKA_0913700	1485	0.760269	48.8	95.1	57.6	15.5	11.7
PBANKA_091380	PBANKA_0913800	4425	0.738531	71.3	55.95	22.8	8.55	4.55
PBANKA_091390	PBANKA_0913900	4692	0.779199	20	26.55	104.6	12.9	6.3
PBANKA_091400	PBANKA_0914000	525	0.687619	85.8	151.55	136.8	30.35	10.95
PBANKA_091410	PBANKA_0914100	6288	0.77799	8.4	12.25	65.05	5.05	20.6
PBANKA_091420	PBANKA_0914200	5535	0.795483	99.85	43.25	18.1	7.6	20.7
PBANKA_091430	PBANKA_0914300	1272	0.755503	29.1	213	128.2	23.6	13.85
PBANKA_091440	PBANKA_0914400	1992	0.702811	329.7	375.7	37.1	32.75	120.65
PBANKA_091450	PBANKA_0914500	3942	0.781329	15.25	26.15	46.25	6.7	28.2
PBANKA_091460	PBANKA_0914600	2373	0.774126	41.15	53.4	86.25	162.9	33.25
PBANKA_091470	PBANKA_0914700	1995	0.738346	68.05	59.35	24.05	5	2.9
PBANKA_091480	PBANKA_0914800	1839	0.808592	37.95	33.9	9.25	15.15	0.85
PBANKA_091490	PBANKA_0914900	1155	0.795671	8.4	55.5	10.75	38.2	78.8
PBANKA_091500	PBANKA_0915000	1671	0.703172	34.55	0.4	139.8	12.8	8.65
PBANKA_091510	PBANKA_0915100	1122	0.768271	12.95	0.1	115.1	3.65	10.65
PBANKA_091520	PBANKA_0915200	3834	0.77517	37	14.35	280.5	1.1	2.35
PBANKA_091530	PBANKA_0915300	3093	0.775622	95.7	63.4	22.5	7.65	40.75
PBANKA_091540	PBANKA_0915400	90	0.722222	4491.75	1078.5	14731.1	91888.3	98351.9
PBANKA_091550	PBANKA_0915500	600	0.77	37.3	60.35	31.65	30.2	11.95
PBANKA_091560	PBANKA_0915600	777	0.688546	132.1	42.3	1629.2	111.45	101.4
PBANKA_091570	PBANKA_0915700	1005	0.693532	31.35	48.2	40.15	13.3	12.65
PBANKA_091580	PBANKA_0915800	1089	0.764922	70.15	66.95	46.15	27.3	21.4
PBANKA_091590	PBANKA_0915900	4029	0.80963	4.5	4.1	5.4	8.65	20.35
PBANKA_091600	PBANKA_0916000	3342	0.775583	37.15	44.85	18.75	4.3	327.6
PBANKA_091610	PBANKA_0916100	822	0.770073	42.85	101.65	151.35	197.5	48.9
PBANKA_091620	PBANKA_0916200	1632	0.711397	144.4	486.15	105.9	51.25	33.3
PBANKA_091630	PBANKA_0916300	2739	0.77291	0.3	1.35	0.95	0.3	20.15
PBANKA_091640	PBANKA_0916400	2328	0.743127	31.35	69.15	62.6	27.3	440
PBANKA_091650	PBANKA_0916500	2157	0.790913	2.55	0.4	7.9	2	34.5
PBANKA_091660	PBANKA_0916600	3591	0.756057	6.95	18.1	44.65	13.55	54.35
PBANKA_091665	PBANKA_0916650	411	0.70073	4.9	0.75	3.5	110.55	540.5
PBANKA_091670	PBANKA_0916700	792	0.713384	194.6	9.25	149.25	3045	1441.1
PBANKA_091680	PBANKA_0916800	4527	0.81776	11.25	21.9	5.55	5.15	10.25
PBANKA_091690	PBANKA_0916900	1338	0.792227	21.15	29.75	36.05	51.2	94.6
PBANKA_091700	PBANKA_0917000	1182	0.787648	21.8	8.7	83.75	72.75	199.15
PBANKA_091710	PBANKA_0917100	1887	0.810281	12.2	4.8	105.5	76.5	92.15
PBANKA_091720	PBANKA_0917200	435	0.749425	142.15	170.15	59.8	400.85	333.3
PBANKA_091730	PBANKA_0917300	3528	0.805556	23.6	19.85	11.3	10.9	92.45
PBANKA_091740	PBANKA_0917400	1530	0.759477	8.9	6.05	17.65	90.05	108.35
PBANKA_091750	PBANKA_0917500	4863	0.809583	13.55	64.15	65.7	18.2	16.95
PBANKA_091760	PBANKA_0917500	4863	0.809583	25.7	61.85	56.3	15.25	51.3
PBANKA_091770	PBANKA_0917700	2277	0.769873	77	50.15	20.4	10.2	28.6
PBANKA_091780	PBANKA_0917800	2835	0.786596	42.85	37.4	24.9	18.65	153.75
PBANKA_091790	PBANKA_0917900	1356	0.70649	101.95	218.4	140.5	49.1	38.75
PBANKA_091800	PBANKA_0918000	948	0.679325	1821.8	989	305.8	209	1061.75
PBANKA_091810	PBANKA_0918100	246	0.764228	4649.25	2733.45	1010.4	490.15	2277.1
PBANKA_091820	PBANKA_0918200	2214	0.790425	4.6	34.15	7.55	6.05	2.6
PBANKA_091830	PBANKA_0918300	1503	0.739188	408.65	333.5	171.75	94.25	542.5
PBANKA_091840	PBANKA_0918400	834	0.766187	9.5	32.85	9.95	30.4	53.3
PBANKA_091850	PBANKA_0918500	531	0.794727	27.4	54.75	48.55	134.65	44.55
PBANKA_091860	PBANKA_0918600	3051	0.776794	11.2	5.4	20.25	84.85	12.6
PBANKA_091870	PBANKA_0918700	1851	0.767153	9.95	23.55	18.3	5	2.6
PBANKA_091880	PBANKA_0918800	1854	0.755663	109.55	61.5	13.85	8.45	14.65
PBANKA_091890	PBANKA_0918900	5364	0.780761	6.4	3.75	44.2	2.65	4.75
PBANKA_091900	PBANKA_0919000	1182	0.740271	64	237.25	128.6	11.75	3.35
PBANKA_091910	PBANKA_0919100	1167	0.742931	792.65	458.4	756.85	289.75	57.7
PBANKA_091920	PBANKA_0919200	777	0.752896	195.4	205.3	147.3	75.85	8.95
PBANKA_091930	PBANKA_0919300	966	0.702899	351	347.05	55.7	35.15	27.7
PBANKA_091940	PBANKA_0919400	1833	0.762139	23.5	10.4	218.85	101.45	26.7
PBANKA_091950	PBANKA_0919500	1389	0.811375	7.4	14.05	30.95	30.9	23.75
PBANKA_091960	PBANKA_0919600	1998	0.781281	18.2	252.85	62.5	24.65	16.3
PBANKA_091970	PBANKA_0919700	1956	0.779141	38.05	66.75	27.8	17.2	6.85
PBANKA_091980	PBANKA_0919800	1131	0.72237	23.5	141	58.95	50.8	12.2
PBANKA_091990	PBANKA_0919900	4134	0.767537	5.4	4.55	14	39.05	153.4
PBANKA_092000	PBANKA_0920000	411	0.712895	129.1	343.3	76.7	118.3	82.3
PBANKA_092010	PBANKA_0920100	672	0.748512	35.05	152.1	34.95	50.9	56.6
PBANKA_092030	PBANKA_0920300	2109	0.800853	14.4	55.8	31.9	31.65	37.5
PBANKA_092040	PBANKA_0920400	5709	0.79506	65.9	48.95	72.3	13.35	64.9
PBANKA_092050	PBANKA_0920500	1386	0.738817	49.1	17	286.15	116.3	192.8
PBANKA_092060	PBANKA_0920600	2481	0.783152	82.4	84.6	73.05	37.6	44.8
PBANKA_092070	PBANKA_0920700	1320	0.774242	11.25	7.9	20.45	46.75	3.9
PBANKA_092080	PBANKA_0920800	900	0.701111	63.4	438.95	191.25	207.6	43.35
PBANKA_092090	PBANKA_0920900	1290	0.737209	151	165.65	333.6	141.8	67.95
PBANKA_092100	PBANKA_0921000	471	0.796178	47.85	48.55	38.1	37.65	20.6
PBANKA_092110	PBANKA_0921100	858	0.7669	65.75	63.5	21.7	82.6	8.25
PBANKA_092120	PBANKA_0921200	213	0.661972	25.65	22.55	15.8	148.2	28595.3
PBANKA_092130	PBANKA_0921300	528	0.729167	23.1	241.55	90.25	112.45	40.85
PBANKA_092140	PBANKA_0921400	867	0.72549	497.15	246.55	214.75	19.25	39.9
PBANKA_092150	PBANKA_0921500	261	0.666667	1022.45	1540.8	395.15	241	107.7
PBANKA_092160	PBANKA_0921600	2187	0.750343	14.2	31.15	42.65	29.9	128
PBANKA_092170	PBANKA_0921700	2478	0.75222	43.9	21.75	166.9	72.3	435.75
PBANKA_092180	PBANKA_0921800	1779	0.775717	139.35	75.65	159.55	24.9	23.55
PBANKA_092190	PBANKA_0921900	3507	0.7927	95.55	53.05	16.8	4.05	159.5
PBANKA_092200	PBANKA_0922000	1221	0.777232	140.4	113.15	99.4	35	32.35
PBANKA_092210	PBANKA_0922100	471	0.679406	2223.75	1559.05	497.15	406.7	224.75
PBANKA_092220	PBANKA_0922200	3165	0.786414	18.3	36.15	10.55	12.6	154.95
PBANKA_092230	PBANKA_0922300	2673	0.758324	98.7	112.95	50.9	21.25	28.8
PBANKA_092240	PBANKA_0922400	297	0.73064	98.6	247.5	153.5	86.75	1055.2
PBANKA_092250	PBANKA_0922500	1668	0.691247	71.8	114.7	579.25	35.4	567.1
PBANKA_092260	PBANKA_0922600	1548	0.742894	13.15	4.65	127.9	18.1	34.2
PBANKA_092270	PBANKA_0922700	252	0.718254	70.5	183.95	339.8	296.85	660.35
PBANKA_092280	PBANKA_0922800	372	0.72043	282.75	389.15	115.35	130.1	500.2
PBANKA_092290	PBANKA_0922900	1323	0.752079	106.1	88.95	24.9	69.8	257.65
PBANKA_092300	PBANKA_0923000	4233	0.772974	56.4	72.25	11.85	18.65	126.45
PBANKA_092310	PBANKA_0923100	669	0.7713	31.2	66.1	41.05	28.2	15.95
PBANKA_092320	PBANKA_0923200	1482	0.794872	14.8	50.25	53.55	37.35	43.15
PBANKA_092330	PBANKA_0923300	819	0.711844	58.65	80.3	98.05	675.8	138.55
PBANKA_092340	PBANKA_0923400	375	0.72	3036.2	1934.85	578.1	471.9	291.15
PBANKA_092350	PBANKA_0923500	741	0.74359	303.4	116.65	53.4	64.85	93.25
PBANKA_092360	PBANKA_0923600	858	0.731935	123.3	151.65	14.1	122.2	239.15
PBANKA_092370	PBANKA_0923700	1305	0.773946	50.7	49.8	134.25	21.55	55.6
PBANKA_092380	PBANKA_0923800	1770	0.770621	2.85	6.6	14.05	0.35	3.45
PBANKA_092390	PBANKA_0923900	429	0.759907	151.1	119.7	96.8	31.45	20.2
PBANKA_092400	PBANKA_0924000	1434	0.761506	114.85	52.9	20.85	51.25	107.3
PBANKA_092410	PBANKA_0924100	1104	0.758152	49.4	26.55	153.2	211.35	92.5
PBANKA_092420	PBANKA_0924200	4191	0.798855	22.3	43.35	11.6	2.55	1.45
PBANKA_092430	PBANKA_0924300	1398	0.743205	52.85	68.25	200.55	114.35	58.8
PBANKA_092440	PBANKA_0924400	426	0.657277	378.7	256.9	71.75	40.7	161.95
PBANKA_092450	PBANKA_0924500	3708	0.782902	17.65	13.5	109.3	3.15	235.8
PBANKA_092460	PBANKA_0924600	447	0.695749	6.35	126.2	20.2	33.45	30.8
PBANKA_092470	PBANKA_0924700	2193	0.746466	17.35	41.5	19.5	28.6	192.5
PBANKA_092480	PBANKA_0924800	3579	0.736798	123.75	119.75	81.6	15	246.4
PBANKA_092490	PBANKA_0924900	1599	0.701063	164.4	263.5	45.25	30.75	7.95
PBANKA_092500	PBANKA_0925000	1773	0.758601	69.8	65.1	121.35	119.4	42.2
PBANKA_092510	PBANKA_0925100	2169	0.742739	12.1	10	32.35	78.1	6.15
PBANKA_092520	PBANKA_0925200	5712	0.747024	103.8	124.3	31.85	11.1	43.5
PBANKA_092530	PBANKA_0925300	5862	0.769874	95.05	78.35	26.05	14	16.9
PBANKA_092540	PBANKA_0925400	15531	0.758934	5.05	10.2	10.05	4.2	1.25
PBANKA_092550	PBANKA_0925500	4449	0.750056	5.65	33.85	29.8	11.05	212.35
PBANKA_092560	PBANKA_0925600	798	0.760652	53.4	17.15	364.65	33.9	146.1
PBANKA_092570	PBANKA_0925700	5400	0.753889	2.55	3.05	15.25	12.45	2.25
PBANKA_092580	PBANKA_0925800	5133	0.759205	4.95	5.55	21.6	6.35	3.6
PBANKA_092590	PBANKA_0925900	2529	0.755239	44.25	53.5	37.85	13.2	83.95
PBANKA_092600	PBANKA_0926000	1056	0.779356	13.8	41	11.65	10.55	32.7
PBANKA_092610	PBANKA_0926100	1344	0.745536	43.1	44.25	8.85	10.55	17.8
[truncated: 2,822 more rows]
