# Supplementary material for: Functional Profiling of a Plasmodium Genome Reveals an Abundance of Essential Genes
Source: Cell. 2017 Jul 13;170(2):260–272.e8. doi: 10.1016/j.cell.2017.06.030 (PMC5509546; doi:10.1016/j.cell.2017.06.030)
Supplement: Table S3. Genes Clustered by Location or Function, Related to Figures 2, 4, 6, and S4 [file mmc3.xlsx]

## Sheet: Apicoplast
Category	P. berghei current ID	P. berghei previous ID	P. falciparum ID	Name	Product	Phenotype	Relative growth rate	Confidence	Expected variance	RGR CI low	RGR CI high	Times analysed	Construct	Notes
apicoplast DNA replication, repair & transcription	PBANKA_0301700	PBANKA_030170	PF3D7_0203900		5'-3' exonuclease, putative	Slow	0.220822	5.51692	0.00401821	0.0940433	0.347601	3	PbGEM-227680
apicoplast DNA replication, repair & transcription	PBANKA_0302400	PBANKA_030240	PF3D7_0204600		conserved Plasmodium protein, unknown function	Slow	0.717042	6.37739	0.00169956	0.634591	0.799493	2	PbGEM-083023
apicoplast DNA replication, repair & transcription	PBANKA_0520500	PBANKA_052050	PF3D7_1037600		DNA repair helicase RAD25, putative	Essential	0.144355	5.35856	0.0047077	0.00712953	0.28158	2	PbGEM-086609
apicoplast DNA replication, repair & transcription	PBANKA_0806100	PBANKA_080610	PF3D7_0319200		conserved Plasmodium protein, unknown function	Dispensable	0.967591	5.24467	0.00527558	0.822324	1.11286	1	PbGEM-331387
apicoplast DNA replication, repair & transcription	PBANKA_0810600	PBANKA_081060	PF3D7_0909400		exoribonuclease, putative	Essential	0.1	1	0.380764	-1.05938	1.40886	2	PbGEM-024795	Essential phenotype assigned based on very low number of parasites in the population on day 6
apicoplast DNA replication, repair & transcription	PBANKA_1031100	PBANKA_103110	PF3D7_1411400	PREX	plastid replication-repair enzyme, putative	Essential	0.265497	3.63842	0.0262938	-0.0588106	0.589804	3	PbGEM-097373
apicoplast DNA replication, repair & transcription	PBANKA_1036800	PBANKA_103680	PF3D7_1405400		DNA mismatch repair protein, putative	Dispensable	0.995421	6.66066	0.0012803	0.923858	1.06698	1	PbGEM-243303
apicoplast DNA replication, repair & transcription	PBANKA_1103800	PBANKA_110380	PF3D7_0504200	DDX27	ATP-dependent RNA helicase DDX27, putative	Essential	0.131008	6.58641	0.00137898	0.0567391	0.205278	2	PbGEM-245058
apicoplast DNA replication, repair & transcription	PBANKA_1104000	PBANKA_110400	PF3D7_0504400		ATP-dependent helicase, putative	Essential	0.0897049	4.08918	0.0167529	-0.169161	0.348571	2	PbGEM-245127
apicoplast DNA replication, repair & transcription	PBANKA_1108400	PBANKA_110840	PF3D7_0508800	SSB	single-stranded DNA-binding protein, putative	Slow	0.192833	8.82459	0.000147071	0.168578	0.217088	3	PbGEM-246443
apicoplast DNA replication, repair & transcription	PBANKA_1313100	PBANKA_131310	PF3D7_1449400	MUS81	crossover junction endonuclease MUS81, putative	Essential	0.0117057	5.30472	0.00496811	-0.129264	0.152675	2	PbGEM-311661	Vector has relatively short homology arms - there is a possibility of the Essential call being a technical failure
apicoplast DNA replication, repair & transcription	PBANKA_1402600	PBANKA_140260	PF3D7_1304100		DNA ligase I, putative	Essential	0.1	1	Inf	NA	NA	2	PbGEM-318723	Essential phenotype assigned based on very low number of parasites in the population on day 6
apicoplast DNA replication, repair & transcription	PBANKA_1406100	PBANKA_140610	PF3D7_1307600		DNA-directed RNA polymerase alpha chain, putative	Essential	0.16882	4.11065	0.0163971	-0.0872818	0.424923	2	PbGEM-063126
apicoplast DNA replication, repair & transcription	PBANKA_1411800	PBANKA_141180	PF3D7_1313400		DEAD box helicase, putative	Essential	0.0679731	4.87829	0.00761005	-0.106498	0.242444	2	PbGEM-254469
apicoplast DNA replication, repair & transcription	PBANKA_1413400	PBANKA_141340	PF3D7_1314900	P44	general transcription factor IIH subunit 2, putative	Essential	0.0385925	6.47344	0.00154391	-0.0399928	0.117178	2	PbGEM-539299	Vector has relatively short homology arms - there is a possibility of the Essential call being a technical failure
apicoplast DNA replication, repair & transcription	PBANKA_1454000	PBANKA_145400	PF3D7_1239500	GyrB	DNA gyrase subunit B, putative	Essential	0.1319	3.72227	0.024179	-0.179092	0.442892	2	PbGEM-325323
apicoplast transporters	PBANKA_0211900	PBANKA_021190	PF3D7_0727800		cation transporting ATPase, putative	Essential	0.1	1	0.107493	-0.35998	0.951465	2	PbGEM-226941	Essential phenotype assigned based on very low number of parasites in the population on day 6
apicoplast transporters	PBANKA_0401200	PBANKA_040120	PF3D7_0302600	ABCB4	ABC transporter B family member 4, putative	Dispensable	0.930602	5.60892	0.00366504	0.809523	1.05168	1	PbGEM-230537
apicoplast transporters	PBANKA_0942100	PBANKA_094210	PF3D7_1104800		metabolite/drug transporter, putative	Essential	0.0744003	7.22777	0.000726136	0.0205065	0.128294	2	PbGEM-333267
apicoplast transporters	PBANKA_1364800	PBANKA_136480	PF3D7_1352100	ABCB6	ABC transporter B family member 6, putative	Essential	0.0739068	6.23506	0.00195952	-0.0146261	0.16244	3	PbGEM-062141,PbGEM-255724
apicoplast transporters	PBANKA_1423800	PBANKA_142380	PF3D7_0813700	ABCF1	ABC transporter F family member 1, putative	Essential	0.0686871	6.68741	0.00124651	-0.00192472	0.139299	3	PbGEM-065573,PbGEM-321395
fatty acid biosynthesis	PBANKA_0305600	PBANKA_030560	PF3D7_0208500	ACP	acyl carrier protein, putative	Essential	0.0674369	6.53023	0.00145868	-0.00894835	0.143822	2	PbGEM-265580
fatty acid biosynthesis	PBANKA_0308200	PBANKA_030820	PF3D7_0211400		apicoplast beta-ketoacyl-acyl carrier protein synthase III precursor, putative	Slow	0.840949	5.51766	0.00401522	0.714218	0.967681	1	PbGEM-270259
fatty acid biosynthesis	PBANKA_0505000	PBANKA_050500	PF3D7_1020800		dihydrolipoamide acyltransferase, putative	Dispensable	0.875378	3.78203	0.0227764	0.57354	1.17721	3	PbGEM-085541
fatty acid biosynthesis	PBANKA_0707000	PBANKA_070700	PF3D7_0823600	LipB	lipoate-protein ligase B	Dispensable	0.945989	5.59471	0.00371749	0.824047	1.06793	1	PbGEM-088924
fatty acid biosynthesis	PBANKA_0714900	PBANKA_071490	PF3D7_0815900	aLipDH	dihydrolipoyl dehydrogenase, apicoplast, putative	Dispensable	0.968687	5.90168	0.00273484	0.864096	1.07328	1	PbGEM-022409
fatty acid biosynthesis	PBANKA_0823800	PBANKA_082380	PF3D7_0922900	FabG	3-oxoacyl-[acyl-carrier-protein] reductase, putative	Dispensable	0.960013	6.55009	0.00142998	0.884383	1.03564	1	PbGEM-342140
fatty acid biosynthesis	PBANKA_0824500	PBANKA_082450	PF3D7_0923600	LplA2	lipoate-protein ligase 2, putative	Slow	0.43857	6.89729	0.00101052	0.374992	0.502147	2	PbGEM-091576
fatty acid biosynthesis	PBANKA_0923800	PBANKA_092380	PF3D7_1124500	pdhA	pyruvate dehydrogenase E1 component subunit alpha	Essential	0.0448992	7.06457	0.000854858	-0.0135767	0.103375	1	PbGEM-538483	Vector has relatively short homology arms - there is a possibility of the Essential call being a technical failure
fatty acid biosynthesis	PBANKA_0929100	PBANKA_092910	PF3D7_1119000		acyl-CoA-binding protein, putative	Slow	0.761732	6.04977	0.00235839	0.664606	0.858859	2	PbGEM-290624
fatty acid biosynthesis	PBANKA_0932900	PBANKA_093290	PF3D7_1114800	G3PDH	glycerol-3-phosphate dehydrogenase, putative	Dispensable	0.988989	5.95955	0.00258107	0.88738	1.0906	1	PbGEM-032706
fatty acid biosynthesis	PBANKA_1125100	PBANKA_112510	PF3D7_0626300	FabB/FabF	3-oxoacyl-acyl-carrier protein synthase, putative	Dispensable	1.0756	3.88437	0.0205607	0.788821	1.36238	2	PbGEM-043599
fatty acid biosynthesis	PBANKA_1307600	PBANKA_130760	PF3D7_1443700	DPCK	dephospho-CoA kinase, putative	Essential	0.0421805	6.49542	0.00151034	-0.0355458	0.119907	2	PbGEM-539011	Vector has relatively short homology arms - there is a possibility of the Essential call being a technical failure
fatty acid biosynthesis	PBANKA_1332800	PBANKA_133280	PF3D7_1469600	ACC	biotin carboxylase subunit of acetyl CoA carboxylase, putative	Essential	0.092568	4.90083	0.00744038	-0.0799473	0.265083	2	PbGEM-314277	Vector has relatively short homology arms - there is a possibility of the Essential call being a technical failure
fatty acid biosynthesis	PBANKA_1338200	PBANKA_133820	PF3D7_1323000	FabZ	beta-hydroxyacyl-ACP dehydratase, putative	Dispensable	0.969804	6.1536	0.00212581	0.877591	1.06202	1	PbGEM-252132
fatty acid biosynthesis	PBANKA_1357500	PBANKA_135750	PF3D7_1344600	LipA	lipoyl synthase	Dispensable	0.998868	4.64437	0.00961555	0.80275	1.19499	2	PbGEM-317331
fatty acid biosynthesis	PBANKA_1410500	PBANKA_141050	PF3D7_1312000		malonyl CoA-acyl carrier protein transacylase precursor, putative	Dispensable	0.907346	5.23757	0.00531313	0.761564	1.05313	2	PbGEM-063795
heme biosynthesis (includes mitochondrial genes)	PBANKA_0105900	PBANKA_010590	PF3D7_0607300	UROD	uroporphyrinogen III decarboxylase, putative	Dispensable	0.77035	4.09113	0.0167203	0.511736	1.02896	1	PbGEM-537843
heme biosynthesis (includes mitochondrial genes)	PBANKA_0512200	PBANKA_051220	PF3D7_1028100	PPO	protoporphyrinogen oxidase, putative	Dispensable	0.843298	5.08964	0.00616025	0.686323	1.00027	2	PbGEM-015197
heme biosynthesis (includes mitochondrial genes)	PBANKA_0608000	PBANKA_060800	PF3D7_1209600	PBGD	porphobilinogen deaminase, putative	Dispensable	1.01286	5.67567	0.00342838	0.895757	1.12997	1	PbGEM-018144
heme biosynthesis (includes mitochondrial genes)	PBANKA_1304100	PBANKA_130410	PF3D7_1440300	PBGS	porphobilinogen synthase, putative;delta-aminolevulinic acid dehydratase, putative	Essential	0.106929	6.21921	0.00199082	0.0176913	0.196166	2	PbGEM-310471
heme biosynthesis (includes mitochondrial genes)	PBANKA_1459200	PBANKA_145920	PF3D7_1246100	ALAS	delta-aminolevulinic acid synthetase	Dispensable	0.971708	5.69896	0.00334943	0.855959	1.08746	1	PbGEM-343452
iron sulphur cluster biosynthesis	PBANKA_0211300	PBANKA_021130	PF3D7_0727200	NFS	cysteine desulfurase, putative	Essential	0.00992726	6.17031	0.00209059	-0.0815188	0.101373	2	PbGEM-341732
iron sulphur cluster biosynthesis	PBANKA_0303800	PBANKA_030380	PF3D7_0206100	SufE	cysteine desulfuration protein SufE	Essential	0.13447	6.54993	0.00143022	0.0588335	0.210106	2	PbGEM-269731
iron sulphur cluster biosynthesis	PBANKA_0614300	PBANKA_061430	PF3D7_0716600	SufS	cysteine desulfurase	Slow	0.495115	3.81639	0.0220072	0.198419	0.791812	2	PbGEM-018972
iron sulphur cluster biosynthesis	PBANKA_0811900	PBANKA_081190	PF3D7_0910800	NBP35	cytosolic Fe-S cluster assembly factor NBP35, putative	Essential	0.103417	4.14145	0.0158998	-0.148771	0.355606	2	PbGEM-265092
iron sulphur cluster biosynthesis	PBANKA_0822300	PBANKA_082230	PF3D7_0921400	NFU	NifU-like scaffold protein	Dispensable	0.918956	6.27399	0.00188468	0.83213	1.00578	1	PbGEM-259332
iron sulphur cluster biosynthesis	PBANKA_0943500	PBANKA_094350	PF3D7_1103400	SufD	FeS cluster assembly protein SufD	Essential	0.16438	5.6873	0.00338874	0.0479542	0.280806	3	PbGEM-242212
iron sulphur cluster biosynthesis	PBANKA_1029200	PBANKA_102920	PF3D7_1413500	SufC	FeS assembly ATPase SufC;ABC transporter I family member 1	Essential	0.0889988	4.5737	0.0103197	-0.114173	0.29217	2	PbGEM-241423
iron sulphur cluster biosynthesis	PBANKA_1122100	PBANKA_112210	PF3D7_0623200		ferredoxin--NADP reductase, putative	Essential	0.248282	4.05912	0.0172642	-0.0145051	0.511068	2	PbGEM-246569
iron sulphur cluster biosynthesis	PBANKA_1122400	PBANKA_112240	PF3D7_0623500	SOD2	superoxide dismutase [Fe], putative	Dispensable	1.00116	5.31587	0.00491298	0.860976	1.14135	1	PbGEM-043181
iron sulphur cluster biosynthesis	PBANKA_1237400	PBANKA_123740	PF3D7_0522700	SufA	iron-sulfur assembly protein	Dispensable	0.995525	6.61829	0.00133571	0.92243	1.06862	1	PbGEM-261516
iron sulphur cluster biosynthesis	PBANKA_1318200	PBANKA_131820	PF3D7_1454500	ISU	iron sulfur cluster assembly protein, putative	Essential	0.194151	4.51056	0.0109923	-0.0155376	0.40384	2	PbGEM-253089
iron sulphur cluster biosynthesis	PBANKA_1416600	PBANKA_141660	PF3D7_1318100		ferredoxin, putative	Essential	0.102743	4.21067	0.0148365	-0.140867	0.346353	1	PbGEM-265372
isopentenyl diphosphate synthesis	PBANKA_0206400	PBANKA_020640	PF3D7_0106900	IspD	2-C-methyl-D-erythritol 4-phosphate cytidylyltransferase, putative	Essential	0.102936	3.39539	0.0335274	-0.263274	0.469146	2	PbGEM-007536
isopentenyl diphosphate synthesis	PBANKA_0507000	PBANKA_050700	PF3D7_1022800	GcpE	4-hydroxy-3-methylbut-2-en-1-yl diphosphate synthase, putative	Essential	0.144278	4.08963	0.0167455	-0.11453	0.403087	2	PbGEM-085651
isopentenyl diphosphate synthesis	PBANKA_0520000	PBANKA_052000	PF3D7_1037100		pyruvate kinase 2, putative	Essential	0.131445	4.9895	0.00680905	-0.033589	0.296479	2	PbGEM-341956
isopentenyl diphosphate synthesis	PBANKA_0806500	PBANKA_080650	PF3D7_0318800		triosephosphate isomerase, putative	Dispensable	1.04216	6.15386	0.00212527	0.949961	1.13436	2	PbGEM-090509
isopentenyl diphosphate synthesis	PBANKA_1102800	PBANKA_110280	PF3D7_0503100	IspE	4-diphosphocytidyl-2-C-methyl-D-erythritol kinase, putative	Essential	0.12702	5.0886	0.00616666	-0.030036	0.284076	2	PbGEM-298117
isopentenyl diphosphate synthesis	PBANKA_1244600	PBANKA_124460	PF3D7_0530200	PPT	phosphoenolpyruvate/phosphate translocator	Essential	0.137371	6.72417	0.00120151	0.0680453	0.206697	3	PbGEM-261996
isopentenyl diphosphate synthesis	PBANKA_1330600	PBANKA_133060	PF3D7_1467300	DXR	1-deoxy-D-xylulose 5-phosphate reductoisomerase, putative	Essential	0.336872	4.05347	0.017362	0.0733423	0.600403	3	PbGEM-106603
protein folding, PTM & QC	PBANKA_0310000	PBANKA_031000	PF3D7_0213100	SIS1	protein SIS1, putative	Dispensable	0.89949	5.53497	0.00394634	0.773851	1.02513	2	PbGEM-229258
protein folding, PTM & QC	PBANKA_0714200	PBANKA_071420	PF3D7_0816600	ClpB1	chaperone protein ClpB1, putative	Essential	0.104396	6.66005	0.00128108	0.0328112	0.17598	4	PbGEM-235636
protein folding, PTM & QC	PBANKA_0809300	PBANKA_080930	PF3D7_0907900	PDF	peptide deformylase, putative	Essential	0.0523825	6.84925	0.00106025	-0.0127403	0.117505	3	PbGEM-090635
protein folding, PTM & QC	PBANKA_0928500	PBANKA_092850	PF3D7_1119600		ATP-dependent zinc metalloprotease FTSH, putative	Essential	0.0183639	8.10115	0.00030319	-0.0164608	0.0531886	1	PbGEM-538515	Vector has relatively short homology arms - there is a possibility of the Essential call being a technical failure
protein folding, PTM & QC	PBANKA_0931200	PBANKA_093120	PF3D7_1116800	HSP101	heat shock protein 101	Essential	0.105051	3.83891	0.0215171	-0.188323	0.398425	3	PbGEM-265148
protein folding, PTM & QC	PBANKA_0938300	PBANKA_093830	PF3D7_1108700		heat shock protein, putative	Essential	0.130156	4.71333	0.00897481	-0.0593146	0.319627	3	PbGEM-264172
protein folding, PTM & QC	PBANKA_1035600	PBANKA_103560	PF3D7_1406600	ClpC	ATP-dependent Clp protease, putative	Essential	0.111266	4.38469	0.0124668	-0.112043	0.334576	2	PbGEM-039446
protein folding, PTM & QC	PBANKA_1127800	PBANKA_112780	PF3D7_0629200		DnaJ protein, putative	Slow	0.898157	6.23333	0.0019629	0.809547	0.986766	2	PbGEM-248353
protein folding, PTM & QC	PBANKA_1226200	PBANKA_122620	PF3D7_0804400	METAP1c	methionine aminopeptidase 1c, putative	Essential	0.1	1	Inf	NA	NA	2	PbGEM-307138	Essential phenotype assigned based on very low number of parasites in the population on day 6
protein folding, PTM & QC	PBANKA_1307800	PBANKA_130780	PF3D7_1443900		heat shock protein 90, putative	Essential	0.138699	4.99195	0.00679238	-0.0261328	0.303531	2	PbGEM-264844
protein folding, PTM & QC	PBANKA_1309900	PBANKA_130990	PF3D7_1446200	LAP	M17 leucyl aminopeptidase, putative	Slow	0.249834	5.8632	0.00284214	0.143211	0.356458	2	PbGEM-311295
protein folding, PTM & QC	PBANKA_1320700	PBANKA_132070	PF3D7_1457000	SPP	signal peptide peptidase, putative	Essential	0.0618672	5.5802	0.00377183	-0.0609631	0.184698	3	PbGEM-312685
protein folding, PTM & QC	PBANKA_1347800	PBANKA_134780	PF3D7_1333000	CPN20	20 kDa chaperonin, putative	Essential	0.0774687	1.71022	0.180826	-0.773005	0.927943	2	PbGEM-264604
protein folding, PTM & QC	PBANKA_1410300	PBANKA_141030	PF3D7_1311800	M1AAP	M1-family alanyl aminopeptidase, putative	Essential	0.319453	3.2411	0.0391209	-0.0761274	0.715033	3	PbGEM-109859
protein folding, PTM & QC	PBANKA_1418400	PBANKA_141840	PF3D7_1320100		ATP-dependent Clp protease adaptor protein ClpS, putative	Essential	0.0712242	4.51287	0.010967	-0.138222	0.280671	2	PbGEM-343276
protein folding, PTM & QC	PBANKA_1446800	PBANKA_144680	PF3D7_1232100	CPN60	60 kDa chaperonin, putative	Essential	0.0214269	4.82407	0.00803403	-0.157839	0.200692	3	PbGEM-324411
protein import	PBANKA_0610600	PBANKA_061060	PF3D7_1212100	PPP1	peripheral plastid protein 1, putative	Essential	0.0551639	7.40382	0.000608923	0.00581115	0.104517	4	PbGEM-233541
protein import	PBANKA_0715100	PBANKA_071510	PF3D7_0815700		ubiquitin, putative	Slow	0.263405	5.36707	0.00466778	0.126762	0.400047	3	PbGEM-235843
protein import	PBANKA_0904300	PBANKA_090430	PF3D7_1144700	TIC20	apicoplast import protein Tic20, putative	Slow	0.42121	4.89263	0.00750166	0.247985	0.594434	2	PbGEM-332307
protein import	PBANKA_1118600	PBANKA_111860	PF3D7_0619400		cell division cycle protein 48 homologue, putative	Essential	0.18602	5.11955	0.00597871	0.0313756	0.340664	2	PbGEM-342628
protein import	PBANKA_1137000	PBANKA_113700	PF3D7_1360800	BLN	bergheilysin	Essential	0.0780967	5.9333	0.00264973	-0.0248544	0.181048	2	PbGEM-342708
protein import	PBANKA_1141200	PBANKA_114120	PF3D7_1365400	Uba2	ubiquitin-activating enzyme, putative	Essential	0.122416	6.87989	0.00102826	0.0582827	0.186549	2	PbGEM-264284
protein import	PBANKA_1221600	PBANKA_122160	PF3D7_0711000		cell division cycle ATPase, putative	Essential	0.108412	6.06397	0.00232516	0.0119719	0.204851	2	PbGEM-306466
protein import	PBANKA_1243800	PBANKA_124380	PF3D7_0529300	TIC22	apicoplast TIC22 protein, putative	Dispensable	0.910939	5.43367	0.00436706	0.778772	1.04311	1	PbGEM-337299
protein import	PBANKA_1304200	PBANKA_130420	PF3D7_1440200	SPP	stromal-processing peptidase, putative	Essential	0.100224	7.42043	0.000598892	0.0512791	0.149168	2	PbGEM-310495
protein import	PBANKA_1316000	PBANKA_131600	PF3D7_1452300		degradation in the ER (DER1) like protein, putative	Slow	0.790493	5.43612	0.00435634	0.658488	0.922498	2	PbGEM-264692
protein import	PBANKA_1347900	PBANKA_134790	PF3D7_1333200	UBA1	ubiquitin activating enzyme, putative	Essential	0.228475	4.25207	0.0142347	-0.0101433	0.467094	3	PbGEM-255530
protein translation	PBANKA_0101200	PBANKA_010120	PF3D7_0602400	EF-G	elongation factor G, putative	Essential	0.102693	4.82027	0.00806457	-0.0769127	0.282299	3	PbGEM-226669
protein translation	PBANKA_0305700	PBANKA_030570	PF3D7_0208600	RRF1	ribosome-recycling factor, putative	Essential	0.0858484	7.06107	0.000857862	0.0272698	0.144427	3	PbGEM-228342
protein translation	PBANKA_0403500	PBANKA_040350	PF3D7_0305000	EF-Ts	elongation factor (EF-TS), putative	Essential	0.0703188	7.26943	0.00069651	0.0175359	0.123102	1	PbGEM-538043
protein translation	PBANKA_0408100	PBANKA_040810	PF3D7_0310000		50S ribosomal protein L9, apicoplast, putative	Essential	0.121645	6.55621	0.00142127	0.0462459	0.197045	2	PbGEM-272106
protein translation	PBANKA_0409200	PBANKA_040920	PF3D7_0311200		valine--tRNA ligase, putative	Essential	0.0780217	6.76356	0.00115511	0.010048	0.145995	2	PbGEM-272178
protein translation	PBANKA_0608400	PBANKA_060840	PF3D7_1210000	RPL1	50S ribosomal protein L1, apicoplast, putative	Essential	0.0658076	6.58108	0.00138635	-0.00865988	0.140275	2	PbGEM-277802
protein translation	PBANKA_0615100	PBANKA_061510	PF3D7_0717400		queuine tRNA-ribosyltransferase, putative	Dispensable	0.874682	4.29999	0.0135686	0.641713	1.10765	2	PbGEM-122090
protein translation	PBANKA_0702500	PBANKA_070250	PF3D7_0828200		leucine--tRNA ligase, putative	Essential	0.220895	3.09777	0.0451497	-0.204074	0.645864	2	PbGEM-088659
protein translation	PBANKA_0703200	PBANKA_070320	PF3D7_0827500		apicoplast ribosomal protein L21 precursor, putative	Essential	0.0844682	8.44901	0.000214112	0.0552031	0.113733	2	PbGEM-280258
protein translation	PBANKA_0703700	PBANKA_070370	PF3D7_0827000	DBP10	ATP-dependent RNA helicase DBP10, putative	Slow	0.548704	3.57638	0.0279769	0.214179	0.88323	3	PbGEM-233612
protein translation	PBANKA_0802600	PBANKA_080260	PF3D7_0704900		peptide chain release factor, putative	Slow	0.419552	4.66506	0.00941869	0.225452	0.613651	2	PbGEM-023719
protein translation	PBANKA_0814900	PBANKA_081490	PF3D7_0913900		arginine--tRNA ligase, putative	Essential	0.106763	5.25527	0.00521995	-0.0377359	0.251261	2	PbGEM-342116
protein translation	PBANKA_0819200	PBANKA_081920	PF3D7_0918200		50S ribosomal protein L3, apicoplast, putative	Essential	0.0936189	6.73785	0.0011852	0.0247655	0.162472	2	PbGEM-284938
protein translation	PBANKA_0911200	PBANKA_091120	PF3D7_1137500		apicoplast ribosomal protein S14p/S29e precursor, putative	Essential	0.115274	6.23499	0.00195964	0.0267379	0.203809	2	PbGEM-332475
protein translation	PBANKA_0922300	PBANKA_092230	PF3D7_1126000	ThrRS	threonine--tRNA ligase, putative	Essential	0.0755455	5.89039	0.00276589	-0.0296379	0.180729	2	PbGEM-289689
protein translation	PBANKA_0940800	PBANKA_094080	PF3D7_1106100		apicoplast ribosomal protein S15 precursor, putative	Essential	0.0622864	7.70652	0.000449883	0.0198655	0.104707	2	PbGEM-292128
protein translation	PBANKA_1007300	PBANKA_100730	PF3D7_0409700		peptide chain release factor 2, putative	Dispensable	0.848754	4.97773	0.00688966	0.682746	1.01476	2	PbGEM-293552
protein translation	PBANKA_1008100	PBANKA_100810	PF3D7_0410700	RbgA	ribosome biogenesis GTPase A, putative	Essential	0.115912	5.49774	0.00409601	-0.0120885	0.243912	3	PbGEM-262580
protein translation	PBANKA_1013100	PBANKA_101310	PF3D7_1431700		60S ribosomal protein L14, putative	Essential	0.0755578	6.14366	0.00214705	-0.0171149	0.16823	2	PbGEM-333795
protein translation	PBANKA_1015000	PBANKA_101500			mitochondrial ribosomal protein L15 precursor, putative	Essential	0.0620047	8.23732	0.000264592	0.0294722	0.0945373	2	PbGEM-294536
protein translation	PBANKA_1016100	PBANKA_101610	PF3D7_1428600		peptide chain release factor 1, putative	Dispensable	1.02981	6.09601	0.00225183	0.934899	1.12471	2	PbGEM-036651
protein translation	PBANKA_1022800	PBANKA_102280	PF3D7_1420400	GlyRS	glycine--tRNA ligase, putative	Essential	0.1	1	0.0892241	-0.214979	0.979838	2	PbGEM-295438	Essential phenotype assigned based on very low number of parasites in the population on day 6
protein translation	PBANKA_1025900	PBANKA_102590	PF3D7_1416800		lysine--tRNA ligase, putative	Essential	0.215505	4.31323	0.0133903	-0.0159277	0.446938	2	PbGEM-295886
protein translation	PBANKA_1109200	PBANKA_110920	PF3D7_0509600		asparagine--tRNA ligase, putative	Essential	0.230537	2.73694	0.0647683	-0.278455	0.73953	2	PbGEM-098688
protein translation	PBANKA_1143600	PBANKA_114360	PF3D7_1367700	AlaRS	alanine--tRNA ligase, putative	Essential	0.1	1	0.0642203	-0.0258987	0.98777	2	PbGEM-101136	Essential phenotype assigned based on very low number of parasites in the population on day 6
protein translation	PBANKA_1201600	PBANKA_120160	PF3D7_1003200		ribosome-binding factor A, putative	Slow	0.240131	5.97515	0.00254112	0.139312	0.34095	2	PbGEM-336099
protein translation	PBANKA_1237200	PBANKA_123720	PF3D7_0522500	RPL17	50S ribosomal protein L17, apicoplast, putative	Essential	0.0784738	7.57566	0.00051278	0.0331845	0.123763	2	PbGEM-337147
protein translation	PBANKA_1332200	PBANKA_133220	PF3D7_1469000	IF1	translation initiation factor IF-1, putative	Essential	0.0724008	7.07614	0.000845026	0.0142622	0.13054	2	PbGEM-343084
protein translation	PBANKA_1431700	PBANKA_143170	PF3D7_1216000		serine--tRNA ligase, putative	Essential	0.248892	2.23329	0.107176	-0.405862	0.903646	2	PbGEM-322291
protein translation	PBANKA_1440000	PBANKA_144000	PF3D7_1225100		isoleucine--tRNA ligase, putative	Slow	0.531312	3.12101	0.0441124	0.111253	0.951371	3	PbGEM-067943
tRNA modification	PBANKA_0314900	PBANKA_031490	PF3D7_0218200		conserved Plasmodium protein, unknown function	Dispensable	1.02898	4.67679	0.00930881	0.836019	1.22195	1	PbGEM-271138
tRNA modification	PBANKA_0502300	PBANKA_050230	PF3D7_1018000		tRNA pseudouridine synthase, putative	Dispensable	0.930995	5.68618	0.00339251	0.814505	1.04749	1	PbGEM-341908
tRNA modification	PBANKA_0504000	PBANKA_050400	PF3D7_1019800		tRNA methyltransferase, putative	Essential	0.083041	5.37156	0.00464689	-0.0532952	0.219377	2	PbGEM-013997
tRNA modification	PBANKA_0606100	PBANKA_060610	PF3D7_1207600	MiaA	tRNA delta(2)-isopentenylpyrophosphate transferase, putative	Dispensable	0.965606	5.04188	0.0064616	0.804838	1.12637	1	PbGEM-277538
tRNA modification	PBANKA_0718100	PBANKA_071810	PF3D7_0416100	GATA	glutamyl-tRNA(Gln) amidotransferase subunit A	Slow	0.251185	5.31818	0.00490167	0.111161	0.391209	2	PbGEM-236470
tRNA modification	PBANKA_0815300	PBANKA_081530	PF3D7_0914300		met-10+ like protein, putative	Essential	0.0641227	6.54429	0.0014383	-0.0117272	0.139973	2	PbGEM-238350
tRNA modification	PBANKA_0914600	PBANKA_091460	PF3D7_1133800		RNA (uracil-5-)methyltransferase, putative	Essential	0.322929	3.53867	0.0290519	-0.0179633	0.663821	1	PbGEM-288849
tRNA modification	PBANKA_0927800	PBANKA_092780	PF3D7_1120500		tRNA nucleotidyltransferase, putative	Essential	0.233564	4.24864	0.0142837	-0.00546465	0.472592	2	PbGEM-290424
tRNA modification	PBANKA_1231100	PBANKA_123110	PF3D7_0516300		tRNA pseudouridine synthase, putative	Slow	0.239328	6.42015	0.00162841	0.158621	0.320035	2	PbGEM-307722
tRNA modification	PBANKA_1306200	PBANKA_130620	PF3D7_1442300		tRNA binding protein, putative	Slow	0.523987	5.33675	0.00481148	0.385258	0.662717	2	PbGEM-053942
tRNA modification	PBANKA_1328700	PBANKA_132870	PF3D7_1465300		tRNA 3'-trailer sequence RNase, putative	Essential	0.0949927	5.61345	0.00364847	-0.0258123	0.215798	2	PbGEM-248453
tRNA modification	PBANKA_1417800	PBANKA_141780	PF3D7_1319300		N2,N2-dimethylguanosine tRNA methyltransferase, putative	Slow	0.553335	3.77771	0.0228749	0.250845	0.855824	2	PbGEM-343268

## Sheet: Mitochondrion
Category	P. berghei current ID	P. berghei previous ID	P. falciparum ID	Name	Product	Phenotype	Relative growth rate	Confidence	Expected variance	RGR CI low	RGR CI high	Times analysed	Construct	Notes
ATP synthase complex and assembly	PBANKA_0313800	PBANKA_031380	PF3D7_0217100		ATP synthase F1, alpha subunit, putative	Slow	0.526375	5.65369	0.00350457	0.407976	0.644773	2	PbGEM-341820
ATP synthase complex and assembly	PBANKA_0901400	PBANKA_090140	PF3D7_1147700		mitochondrial ATP synthase delta subunit, putative	Slow	0.793204	6.22771	0.00197397	0.704345	0.882062	2	PbGEM-092506
ATP synthase complex and assembly	PBANKA_1305600	PBANKA_130560	PF3D7_1441700		metalloprotease, putative	Slow	0.814927	4.9357	0.0071854	0.645394	0.984461	1	PbGEM-310711
ATP synthase complex and assembly	PBANKA_1409800	PBANKA_140980	PF3D7_1311300		ATP synthase subunit gamma, mitochondrial, putative	Slow	0.853169	5.41835	0.00443446	0.719985	0.986352	1	PbGEM-109800
ATP synthase complex and assembly	PBANKA_1450300	PBANKA_145030	PF3D7_1235700	ATPbeta	ATP synthase subunit beta, mitochondrial	Slow	0.778667	4.83481	0.00794823	0.600362	0.956973	1	PbGEM-324795
chaperones & protein quality control	PBANKA_0701500	PBANKA_070150	PF3D7_0829200		prohibitin, putative	Essential	0.100658	6.02954	0.00240659	0.00254381	0.198772	2	PbGEM-330523
chaperones & protein quality control	PBANKA_0808900	PBANKA_080890	PF3D7_0907400	ClpY	ATP-dependent protease ATPase subunit ClpY, putative	Slow	0.689208	5.25837	0.00520379	0.544933	0.833482	2	PbGEM-236907
chaperones & protein quality control	PBANKA_0928500	PBANKA_092850	PF3D7_1119600		ATP-dependent zinc metalloprotease FTSH, putative	Essential	0.0183639	8.10115	0.00030319	-0.0164608	0.0531886	1	PbGEM-538515	Vector has relatively short homology arms - there is a possibility of the Essential call being a technical failure
chaperones & protein quality control	PBANKA_1027800	PBANKA_102780	PF3D7_1414900		ATP-dependent protease, putative	Essential	0.0452586	6.63911	0.0013082	-0.0270794	0.117597	2	PbGEM-334251
chaperones & protein quality control	PBANKA_1114700	PBANKA_111470	PF3D7_0515100	ROM9	rhomboid protease ROM9	Dispensable	0.97117	5.91229	0.00270597	0.867132	1.07521	1	PbGEM-244426
chaperones & protein quality control	PBANKA_1213100	PBANKA_121310	PF3D7_1014700		prohibitin, putative	Essential	0.05566	7.95182	0.00035202	0.0181356	0.0931844	2	PbGEM-536139	Vector has relatively short homology arms - there is a possibility of the Essential call being a technical failure
chaperones & protein quality control	PBANKA_1214000	PBANKA_121400	PF3D7_1015600	HSP60	heat shock protein 60, putative	Essential	0.0991221	4.16154	0.0155835	-0.150546	0.34879	2	PbGEM-342812
chaperones & protein quality control	PBANKA_1358100	PBANKA_135810	PF3D7_1345200	ROM6	rhomboid protease ROM6	Essential	0.133671	7.75101	0.000430307	0.0921833	0.175159	3	PbGEM-253334
iron-sulfur cluster biogenesis	PBANKA_0203400	PBANKA_020340	PF3D7_0110200	ERV1	FAD-linked sulfhydryl oxidase ERV1, putative	Essential	0.0659561	6.26759	0.00189679	-0.0211483	0.15306	2	PbGEM-327931
iron-sulfur cluster biogenesis	PBANKA_0211300	PBANKA_021130	PF3D7_0727200	NFS	cysteine desulfurase, putative	Essential	0.00992726	6.17031	0.00209059	-0.0815188	0.101373	2	PbGEM-341732
iron-sulfur cluster biogenesis	PBANKA_0304600	PBANKA_030460	PF3D7_0207200		iron-sulfur assembly protein, putative	Essential	0.136708	5.83473	0.00292423	0.0285555	0.24486	2	PbGEM-265332
iron-sulfur cluster biogenesis	PBANKA_0507100	PBANKA_050710	PF3D7_1022900		CDGSH iron-sulfur domain-containing protein, putative	Essential	0.190845	4.03694	0.0176513	-0.0748713	0.456562	2	PbGEM-329435
iron-sulfur cluster biogenesis	PBANKA_0718700	PBANKA_071870	PF3D7_0416700		CDGSH iron-sulfur domain-containing protein, putative	Dispensable	0.963981	6.04914	0.00235989	0.866824	1.06114	1	PbGEM-331019
iron-sulfur cluster biogenesis	PBANKA_0821000	PBANKA_082100	PF3D7_0920100		chaperone protein, putative	Slow	0.825815	5.07941	0.00622356	0.668036	0.983594	1	PbGEM-239805
iron-sulfur cluster biogenesis	PBANKA_0831700	PBANKA_083170	PF3D7_0930900	NFU1	NifU-like protein, putative	Dispensable	0.931811	6.15237	0.00212843	0.839541	1.02408	2	PbGEM-260028
iron-sulfur cluster biogenesis	PBANKA_0909300	PBANKA_090930	PF3D7_1139700		adrenodoxin reductase, putative	Essential	0.1	1	Inf	NA	NA	2	PbGEM-237538	Essential phenotype assigned based on very low number of parasites in the population on day 6
iron-sulfur cluster biogenesis	PBANKA_0923600	PBANKA_092360	PF3D7_1124700	MGE1	GrpE protein homolog, mitochondrial, putative	Essential	0.28899	3.90329	0.0201753	0.00491019	0.57307	3	PbGEM-240798
iron-sulfur cluster biogenesis	PBANKA_1219700	PBANKA_121970	PF3D7_0709200	GLP3	glutaredoxin-like protein	Dispensable	1.05437	6.70435	0.00122557	0.984357	1.12439	1	PbGEM-249381
iron-sulfur cluster biogenesis	PBANKA_1318200	PBANKA_131820	PF3D7_1454500	ISU	iron sulfur cluster assembly protein, putative	Essential	0.194151	4.51056	0.0109923	-0.0155376	0.40384	2	PbGEM-253089
iron-sulfur cluster biogenesis	PBANKA_1364800	PBANKA_136480	PF3D7_1352100	ABCB6	ABC transporter B family member 6, putative	Essential	0.0739068	6.23506	0.00195952	-0.0146261	0.16244	3	PbGEM-062141,PbGEM-255724
iron-sulfur cluster biogenesis	PBANKA_1409500	PBANKA_140950	PF3D7_1311000	ISD11	protein ISD11, putative	Essential	0.116355	5.26913	0.00514808	-0.0271451	0.259855	2	PbGEM-537099
iron-sulfur cluster biogenesis	PBANKA_1430400	PBANKA_143040	PF3D7_1214600		adrenodoxin-type ferredoxin, putative	Essential	0.133968	3.9153	0.0199345	-0.148411	0.416347	2	PbGEM-255566
mETC & assembly	PBANKA_0102000	PBANKA_010200	PF3D7_0603200		mitochondrial chaperone BCS1, putative	Essential	0.14624	6.76089	0.0011582	0.0781755	0.214305	2	PbGEM-341612
mETC & assembly	PBANKA_0308100	PBANKA_030810	PF3D7_0211300		ubiquinol-cytochrome-c reductase complex assembly factor 1, putative	Slow	0.73227	5.35777	0.00471139	0.594991	0.869549	1	PbGEM-270235
mETC & assembly	PBANKA_0404400	PBANKA_040440	PF3D7_0306000		conserved Plasmodium protein, unknown function	Essential	0.0540559	5.71182	0.00330666	-0.0609512	0.169063	2	PbGEM-271634
mETC & assembly	PBANKA_0600800	PBANKA_060080	PF3D7_1201800	COX19	cytochrome c oxidase assembly protein COX19, putative	Essential	0.118859	7.79418	0.000412127	0.0782577	0.159461	2	PbGEM-276826
mETC & assembly	PBANKA_0828600	PBANKA_082860	PF3D7_0927800	COX5B	cytochrome c oxidase subunit 5B, putative	Essential	0.0579222	8.08959	0.000306716	0.0228956	0.0929488	3	PbGEM-259788
mETC & assembly	PBANKA_0828800	PBANKA_082880	PF3D7_0928000.1	COX6B	cytochrome c oxidase subunit 6B, putative	Essential	0.0834566	5.74463	0.00319993	-0.0296792	0.196592	3	PbGEM-259804
mETC & assembly	PBANKA_0834400	PBANKA_083440	PF3D7_0933600	MAS1	mitochondrial-processing peptidase subunit beta, putative	Slow	0.516054	3.24079	0.039133	0.120413	0.911695	2	PbGEM-342156
mETC & assembly	PBANKA_1009800	PBANKA_100980	PF3D7_1435000		cytochrome c oxidase assembly protein, putative	Essential	0.0556499	8.37599	0.000230331	0.0252966	0.0860032	3	PbGEM-262716
mETC & assembly	PBANKA_1013800	PBANKA_101380	PF3D7_1430900		cytochrome c oxidase subunit 2, putative	Essential	0.0778991	6.56657	0.00140662	0.00288935	0.152909	2	PbGEM-342436
mETC & assembly	PBANKA_1017700	PBANKA_101770	PF3D7_1426900		ubiquinol-cytochrome c reductase hinge protein, putative	Essential	0.209109	4.58098	0.0102448	0.00667579	0.411543	2	PbGEM-294798
mETC & assembly	PBANKA_1038000	PBANKA_103800	PF3D7_1404100		cytochrome c, putative	Essential	0.0683133	6.63583	0.00131249	-0.00414316	0.14077	2	PbGEM-297398
mETC & assembly	PBANKA_1121500	PBANKA_112150	PF3D7_0622600		conserved Plasmodium protein, unknown function	Essential	0.191703	4.19659	0.0150469	-0.0536278	0.437035	2	PbGEM-300427
mETC & assembly	PBANKA_1137700	PBANKA_113770	PF3D7_1361700		cytochrome c oxidase subunit 2, putative	Essential	0.0506998	6.17213	0.00208679	-0.040663	0.142063	3	PbGEM-045359
mETC & assembly	PBANKA_1210700	PBANKA_121070	PF3D7_1012300	QCR7	cytochrome b-c1 complex subunit 7, putative	Essential	0.124076	5.40748	0.0044829	-0.00983327	0.257985	2	PbGEM-336331
mETC & assembly	PBANKA_1219400	PBANKA_121940	PF3D7_0708900		Cg3 protein, putative	Essential	0.114536	6.30714	0.00182323	0.0291377	0.199935	2	PbGEM-102740
mETC & assembly	PBANKA_1300900	PBANKA_130090	PF3D7_1475300	COX11	cytochrome c oxidase assembly protein COX11, putative	Essential	0.0731817	7.56549	0.000518021	0.0276616	0.118702	3	PbGEM-262228
mETC & assembly	PBANKA_1326300	PBANKA_132630	PF3D7_1462700		cytochrome c1 precursor, putative	Essential	0.0547373	6.93721	0.000970972	-0.00758353	0.117058	3	PbGEM-247742
mETC & assembly	PBANKA_1410200	PBANKA_141020	PF3D7_1311700		cytochrome c2 precursor,putative	Dispensable	1.04334	5.7963	0.00303878	0.933092	1.15359	1	PbGEM-343244
mETC & assembly	PBANKA_1439500	PBANKA_143950	PF3D7_1224600		cytochrome c heme lyase, putative	Essential	0.0589945	7.30799	0.000670166	0.00721943	0.11077	2	PbGEM-067863
mitochondrial protein import	PBANKA_0211000	PBANKA_021100	PF3D7_0726900	TIM50	mitochondrial import inner membrane translocase subunit TIM50, putative	Essential	0.0345453	8.72758	0.000162054	0.00908514	0.0600054	1	PbGEM-537915	Vector has relatively short homology arms - there is a possibility of the Essential call being a technical failure
mitochondrial protein import	PBANKA_0702300	PBANKA_070230	PF3D7_0828400	OXA1	mitochondrial inner membrane protein OXA1, putative	Essential	0.124728	7.4261	0.000595508	0.0759223	0.173534	2	PbGEM-330555
mitochondrial protein import	PBANKA_0834400	PBANKA_083440	PF3D7_0933600	MAS1	mitochondrial-processing peptidase subunit beta, putative	Slow	0.516054	3.24079	0.039133	0.120413	0.911695	2	PbGEM-342156
mitochondrial protein import	PBANKA_0922900	PBANKA_092290	PF3D7_1125400	TIM44	mitochondrial import inner membrane translocase subunit TIM44, putative	Essential	0.113373	6.20586	0.00201756	0.023538	0.203207	3	PbGEM-240654
mitochondrial protein import	PBANKA_0923600	PBANKA_092360	PF3D7_1124700	MGE1	GrpE protein homolog, mitochondrial, putative	Essential	0.28899	3.90329	0.0201753	0.00491019	0.57307	3	PbGEM-240798
mitochondrial protein import	PBANKA_1010100	PBANKA_101010	PF3D7_1434700	TIM17	mitochondrial import inner membrane translocase subunit TIM17, putative	Slow	0.34101	4.39809	0.0123008	0.119193	0.562828	4	PbGEM-262740
mitochondrial protein import	PBANKA_1113200	PBANKA_111320	PF3D7_0513500	PAM16	mitochondrial import inner membrane translocase subunit TIM16, putative	Essential	0.29942	3.8347	0.0216078	0.00542869	0.593412	2	PbGEM-265068
mitochondrial protein import	PBANKA_1126100	PBANKA_112610	PF3D7_0627400	TIM22	mitochondrial import inner membrane translocase subunit TIM22, putative	Essential	0.108649	7.2926	0.000680553	0.056474	0.160824	3	PbGEM-247646
mitochondrial protein import	PBANKA_1239500	PBANKA_123950	PF3D7_0524700		mitochondrial import receptor subunit TOM22, putative	Essential	0.0547393	6.75273	0.00116769	-0.0136036	0.123082	2	PbGEM-308769
mitochondrial protein import	PBANKA_1350800	PBANKA_135080	PF3D7_1337000		endopeptidase, putative	Essential	0.0499972	7.7744	0.000420361	0.00899175	0.0910026	3	PbGEM-107959
mitochondrial small molecule/ion transporters	PBANKA_0205100	PBANKA_020510	PF3D7_0108400.1		mitochondrial carrier protein, putative	Dispensable	0.986834	5.37201	0.00464479	0.850529	1.12314	1	PbGEM-265404
mitochondrial small molecule/ion transporters	PBANKA_0416200	PBANKA_041620	PF3D7_0905200		mitochondrial carrier protein, putative	Essential	0.0730521	3.00334	0.0496212	-0.372464	0.518568	2	PbGEM-265236
mitochondrial small molecule/ion transporters	PBANKA_0520200	PBANKA_052020	PF3D7_1037300		ADP/ATP transporter on adenylate translocase, putative	Slow	0.208322	6.2343	0.001961	0.119756	0.296888	3	PbGEM-121306,PbGEM-329803
mitochondrial small molecule/ion transporters	PBANKA_0601100	PBANKA_060110	PF3D7_1202200		mitochondrial phosphate carrier protein, putative	Essential	0.144293	3.76734	0.0231136	-0.15977	0.448355	2	PbGEM-233966
mitochondrial small molecule/ion transporters	PBANKA_1012800	PBANKA_101280	PF3D7_1432100		voltage-dependent anion-selective channel protein, putative	Essential	0.0610393	5.91225	0.0027061	-0.043001	0.16508	2	PbGEM-535387
mitochondrial small molecule/ion transporters	PBANKA_1203100	PBANKA_120310	PF3D7_1004800		ADP/ATP carrier protein, putative	Essential	0.312013	4.15967	0.0156128	0.0621109	0.561915	3	PbGEM-250526,PbGEM-336147
mitochondrial small molecule/ion transporters	PBANKA_1364800	PBANKA_136480	PF3D7_1352100	ABCB6	ABC transporter B family member 6, putative	Essential	0.0739068	6.23506	0.00195952	-0.0146261	0.16244	3	PbGEM-062141,PbGEM-255724
mitochondrial small molecule/ion transporters	PBANKA_1426400	PBANKA_142640	PF3D7_0811100		mitochondrial carrier protein, putative	Slow	0.338896	7.75501	0.000428588	0.297491	0.380301	3	PbGEM-254102
mitochondrial small molecule/ion transporters	PBANKA_1438700	PBANKA_143870	PF3D7_1223800		mitochondrial carrier protein, putative	Dispensable	0.988665	6.20156	0.00202626	0.898637	1.07869	1	PbGEM-257534
mitochondrial small molecule/ion transporters	PBANKA_1455000	PBANKA_145500	PF3D7_1241600		mitochondrial carrier protein, putative	Essential	0.0832541	6.75611	0.00116375	0.0150266	0.151482	2	PbGEM-264372
mitochondrial translation	PBANKA_0311100	PBANKA_031110	PF3D7_0214200		mitochondrial large ribosomal subunit, putative	Essential	0.076283	7.30615	0.000671395	0.0244605	0.128106	2	PbGEM-270658
mitochondrial translation	PBANKA_0413300	PBANKA_041330	PF3D7_0315500		mitochondrial ribosomal protein L29/L47 precursor, putative	Essential	0.0747534	6.13413	0.00216762	-0.018362	0.167869	2	PbGEM-533651	Vector has relatively short homology arms - there is a possibility of the Essential call being a technical failure
mitochondrial translation	PBANKA_0413900	PBANKA_041390	PF3D7_0316100		mitochondrial ribosomal protein L27 precursor, putative	Essential	0.114729	6.70579	0.00122381	0.044763	0.184695	2	PbGEM-272786
mitochondrial translation	PBANKA_0511300	PBANKA_051130	PF3D7_1027200		mitochondrial ribosomal protein S22 precursor, putative	Essential	0.0874149	7.30904	0.000669457	0.0356672	0.139163	2	PbGEM-329563
mitochondrial translation	PBANKA_0521800	PBANKA_052180	PF3D7_0420400	RRF2	ribosome-recycling factor, putative	Dispensable	1.0039	6.58208	0.00138497	0.92947	1.07833	2	PbGEM-233197
mitochondrial translation	PBANKA_0610000	PBANKA_061000	PF3D7_1211500		mitochondrial ribosomal protein S18 precursor, putative	Essential	0.0473329	7.73276	0.000438231	0.00546498	0.0892009	2	PbGEM-330123
mitochondrial translation	PBANKA_0613400	PBANKA_061340	PF3D7_0412100		mitochondrial ribosomal protein S12 precursor, putative	Essential	0.0832473	7.486	0.000560885	0.0358813	0.130613	2	PbGEM-330211
mitochondrial translation	PBANKA_0616000	PBANKA_061600	PF3D7_0718400		mitochondrial ribosomal protein S8 precursor, putative	Dispensable	0.984068	6.1458	0.00214246	0.891495	1.07664	1	PbGEM-278778
mitochondrial translation	PBANKA_0706300	PBANKA_070630	PF3D7_0824300		GTP-binding protein, putative	Slow	0.189075	6.19429	0.00204106	0.0987191	0.279431	2	PbGEM-280690
mitochondrial translation	PBANKA_0911600	PBANKA_091160	PF3D7_1137100		mitochondrial ribosomal protein S9 precursor, putative	Essential	0.0758577	7.81348	0.000404247	0.0356459	0.11607	2	PbGEM-288426
mitochondrial translation	PBANKA_0930400	PBANKA_093040	PF3D7_1117600.1	ICT1	peptidyl-tRNA hydrolase ICT1, putative	Dispensable	1.0132	5.36475	0.00467862	0.876394	1.15	1	PbGEM-290800
mitochondrial translation	PBANKA_0934100	PBANKA_093410	PF3D7_1113500		GTP-binding protein, putative	Essential	0.083121	6.84914	0.00106037	0.0179944	0.148248	1	PbGEM-535083	Vector has relatively short homology arms - there is a possibility of the Essential call being a technical failure
mitochondrial translation	PBANKA_0937000	PBANKA_093700	PF3D7_1110600		mitochondrial ribosomal protein L11 precursor, putative	Essential	0.0649274	7.4128	0.00060348	0.0157957	0.114059	2	PbGEM-291616
mitochondrial translation	PBANKA_1013700	PBANKA_101370	PF3D7_1431000		mitochondrial ribosomal protein L17-2 precursor, putative	Essential	0.0889815	7.39384	0.000615028	0.039382	0.138581	2	PbGEM-333811
mitochondrial translation	PBANKA_1015000	PBANKA_101500			mitochondrial ribosomal protein L15 precursor, putative	Essential	0.0620047	8.23732	0.000264592	0.0294722	0.0945373	2	PbGEM-294536
mitochondrial translation	PBANKA_1016100	PBANKA_101610	PF3D7_1428600		peptide chain release factor 1, putative	Dispensable	1.02981	6.09601	0.00225183	0.934899	1.12471	2	PbGEM-036651
mitochondrial translation	PBANKA_1037700	PBANKA_103770	PF3D7_1404400		mitochondrial ribosomal protein L16 precursor, putative	Essential	0.0381759	6.77405	0.00114306	-0.0294423	0.105794	1	PbGEM-535611
mitochondrial translation	PBANKA_1208400	PBANKA_120840	PF3D7_1010000		ribosomal protein L43, mitochondrial, putative	Essential	0.101047	7.88766	0.000375348	0.062299	0.139795	2	PbGEM-304706
mitochondrial translation	PBANKA_1221500	PBANKA_122150	PF3D7_0710900	RPL1	50S ribosomal protein L1, mitochondrial, putative	Essential	0.0522637	8.32516	0.000242342	0.021129	0.0833984	2	PbGEM-306442
mitochondrial translation	PBANKA_1233900	PBANKA_123390	PF3D7_0519100		mitochondrial ribosomal protein L14 precursor, putative	Essential	0.0753659	8.34462	0.000237672	0.0445327	0.106199	2	PbGEM-308170
mitochondrial translation	PBANKA_1306100	PBANKA_130610	PF3D7_1442200		GTP-binding protein, putative	Essential	0.159017	5.2396	0.00530236	0.013382	0.304651	2	PbGEM-310791
mitochondrial translation	PBANKA_1309100	PBANKA_130910	PF3D7_1445300		mitochondrial ribosomal protein S29 precursor, putative	Essential	0.109119	7.00474	0.000907571	0.0488668	0.16937	2	PbGEM-311175
mitochondrial translation	PBANKA_1311100	PBANKA_131110	PF3D7_1447300		mitochondrial ribosomal protein S14 precursor, putative	Essential	0.0958415	6.04895	0.00236034	-0.00132519	0.193008	2	PbGEM-311415
mitochondrial translation	PBANKA_1318300	PBANKA_131830	PF3D7_1454600		mitochondrial ribosomal protein S11 precursor, putative	Essential	0.0682647	7.59949	0.000500705	0.0235118	0.113018	2	PbGEM-312349
mitochondrial translation	PBANKA_1409400	PBANKA_140940	PF3D7_1310900		mitochondrial ribosomal protein S15 precursor, putative	Slow	0.236969	5.62961	0.00358997	0.117137	0.356802	2	PbGEM-319771
mitochondrial translation	PBANKA_1410900	PBANKA_141090	PF3D7_1312400	IF2a	translation initiation factor IF-2, putative	Essential	0.107184	6.55226	0.00142688	0.0316355	0.182732	3	PbGEM-254268
mitochondrial translation	PBANKA_1420200	PBANKA_142020	PF3D7_0713600		mitochondrial ribosomal protein S5 precursor, putative	Essential	0.087751	6.89469	0.00101315	0.0240908	0.151411	2	PbGEM-339859
mitochondrial translation	PBANKA_1438800	PBANKA_143880	PF3D7_1223900		50S ribosomal protein L24, putative	Essential	0.0874093	7.7978	0.000410639	0.0468808	0.127938	2	PbGEM-323307
mitochondrial translation	PBANKA_1447700	PBANKA_144770	PF3D7_1233000	EF-G	elongation factor G, putative	Essential	0.0487834	6.20074	0.00202792	-0.0412815	0.138848	2	PbGEM-343380
mitochondrial translation	PBANKA_1448000	PBANKA_144800	PF3D7_1233300		pentatricopeptide repeat domain-containing protein, putative	Essential	0.1	1	Inf	NA	NA	2	PbGEM-340683	Essential phenotype assigned based on very low number of parasites in the population on day 6
mitochondrial translation	PBANKA_1458600	PBANKA_145860	PF3D7_1245400		mitochondrial ribosomal protein L3 precursor, putative	Essential	0.17703	6.39651	0.00166737	0.0953632	0.258697	2	PbGEM-341035
mtDNA replication, repair and transcription	PBANKA_1036800	PBANKA_103680	PF3D7_1405400		DNA mismatch repair protein, putative	Dispensable	0.995421	6.66066	0.0012803	0.923858	1.06698	1	PbGEM-243303
mtDNA replication, repair and transcription	PBANKA_1124200	PBANKA_112420	PF3D7_0625300		DNA polymerase 1, putative	Essential	0.0967826	6.35871	0.0017316	0.0135577	0.180007	2	PbGEM-043455
mtDNA replication, repair and transcription	PBANKA_1141400	PBANKA_114140	PF3D7_1365600		conserved Plasmodium protein, unknown function	Dispensable	0.940772	4.35256	0.0128738	0.713847	1.1677	2	PbGEM-342756
mtDNA replication, repair and transcription	PBANKA_1402600	PBANKA_140260	PF3D7_1304100		DNA ligase I, putative	Essential	0.1	1	Inf	NA	NA	2	PbGEM-318723	Essential phenotype assigned based on very low number of parasites in the population on day 6
redox homeostasis & antioxidant system	PBANKA_0826300	PBANKA_082630		TLP2	thioredoxin-like protein 2, putative	Essential	0.0788229	7.26968	0.000696333	0.0260467	0.131599	3	PbGEM-264724
redox homeostasis & antioxidant system	PBANKA_1219700	PBANKA_121970	PF3D7_0709200	GLP3	glutaredoxin-like protein	Dispensable	1.05437	6.70435	0.00122557	0.984357	1.12439	1	PbGEM-249381
redox homeostasis & antioxidant system	PBANKA_1430800	PBANKA_143080	PF3D7_1215000	Trx-Px2	thioredoxin peroxidase 2, putative	Dispensable	0.965138	5.55392	0.00387226	0.840683	1.08959	1	PbGEM-111172
redox homeostasis & antioxidant system	PBANKA_1446900	PBANKA_144690	PF3D7_1232200	LPD1	dihydrolipoyl dehydrogenase, mitochondrial, putative	Slow	0.82783	6.5576	0.00141929	0.752483	0.903177	2	PbGEM-256413
TCA and BCKDH	PBANKA_0402300	PBANKA_040230	PF3D7_0303700	BCKDH-E2	lipoamide acyltransferase component of branched-chain alpha-keto acid dehydrogenase complex, putative	Slow	0.508619	5.52551	0.00398385	0.382383	0.634854	1	PbGEM-011169
TCA and BCKDH	PBANKA_0518200	PBANKA_051820	PF3D7_1034400	SDHA	flavoprotein subunit of succinate dehydrogenase, putative	Dispensable	0.81311	3.81803	0.021971	0.516657	1.10956	2	PbGEM-275858
TCA and BCKDH	PBANKA_0710100	PBANKA_071010	PF3D7_0820700	KDH	2-oxoglutarate dehydrogenase E1 component, putative	Dispensable	0.970995	4.86825	0.00768681	0.795646	1.14634	2	PbGEM-021746
TCA and BCKDH	PBANKA_0938500	PBANKA_093850	PF3D7_1108500		succinyl-CoA synthetase alpha subunit, putative	Slow	0.610223	6.20423	0.00202086	0.520315	0.700131	2	PbGEM-033491
TCA and BCKDH	PBANKA_1104200	PBANKA_110420	PF3D7_0504600	BCKDHB	2-oxoisovalerate dehydrogenase subunit beta, mitochondrial, putative	Slow	0.606497	10	1.99064e-05	0.597573	0.61542	58	PbGEM-122074
TCA and BCKDH	PBANKA_1116300	PBANKA_111630	PF3D7_0616800	MQO	malate:quinone oxidoreductase, putative	Slow	0.895859	6.36828	0.00171511	0.813031	0.978687	1	PbGEM-342604
TCA and BCKDH	PBANKA_1355200	PBANKA_135520	PF3D7_1342100	IRP	aconitate hydratase, putative;iron regulatory protein, putative	Essential	0.152144	4.18085	0.0152855	-0.0951251	0.399413	2	PbGEM-060754
TCA and BCKDH	PBANKA_1358600	PBANKA_135860	PF3D7_1345700	IDH	isocitrate dehydrogenase [NADP], mitochondrial, putative	Slow	0.305374	7.16983	0.000769451	0.249896	0.360852	2	PbGEM-108540
TCA and BCKDH	PBANKA_1411100	PBANKA_141110	PF3D7_1312600	BCKDHA	2-oxoisovalerate dehydrogenase subunit alpha, mitochondrial	Slow	0.551733	6.44087	0.00159502	0.471858	0.631609	2	PbGEM-319971
TCA and BCKDH	PBANKA_1419100	PBANKA_141910	PF3D7_1320800		dihydrolipoyllysine-residue succinyltransferase component of 2-oxoglutarate dehydrogenase complex, putative	Dispensable	0.998613	5.84475	0.00289507	0.891002	1.10623	2	PbGEM-110413
TCA and BCKDH	PBANKA_1428800	PBANKA_142880	PF3D7_1212800		iron-sulfur subunit of succinate dehydrogenase, putative	Dispensable	0.969083	6.4992	0.00150464	0.891504	1.04666	1	PbGEM-111006
TCA and BCKDH	PBANKA_1446900	PBANKA_144690	PF3D7_1232200	LPD1	dihydrolipoyl dehydrogenase, mitochondrial, putative	Slow	0.82783	6.5576	0.00141929	0.752483	0.903177	2	PbGEM-256413
ubiquinone biosynthesis	PBANKA_0106100	PBANKA_010610	PF3D7_0607500	COQ2	para-hydroxybenzoate--polyprenyltransferase, putative	Essential	0.0880514	6.73907	0.00118375	0.0192402	0.156863	2	PbGEM-266731
ubiquinone biosynthesis	PBANKA_0300800	PBANKA_030080	PF3D7_0202700	OPP	octaprenyl pyrophosphate synthase, putative	Essential	0.0705861	6.2396	0.00195063	-0.0177459	0.158918	2	PbGEM-269307
ubiquinone biosynthesis	PBANKA_0302700	PBANKA_030270	PF3D7_0204900		methyltransferase, putative	Essential	0.187365	6.00874	0.00245719	0.0882246	0.286505	2	PbGEM-328403
ubiquinone biosynthesis	PBANKA_0621800	PBANKA_062180	PF3D7_0724300	COQ3	3-demethylubiquinone-9 3-methyltransferase, putative	Slow	0.313242	5.60189	0.00369088	0.191736	0.434747	2	PbGEM-279650
ubiquinone biosynthesis	PBANKA_0935400	PBANKA_093540	PF3D7_1112200	COQ4	ubiquinone biosynthesis protein COQ4, putative	Essential	0.106045	5.53528	0.00394512	-0.0195753	0.231665	2	PbGEM-240251
ubiquinone biosynthesis	PBANKA_1223200	PBANKA_122320	PF3D7_0807400		conserved Plasmodium protein, unknown function	Slow	0.576319	5.69038	0.0033783	0.460073	0.692565	1	PbGEM-536243
ubiquinone-dependent oxidoreductases	PBANKA_0102100	PBANKA_010210	PF3D7_0603300	DHODH	dihydroorotate dehydrogenase, putative	Slow	0.195965	6.35852	0.00173192	0.112732	0.279198	2	PbGEM-341620
ubiquinone-dependent oxidoreductases	PBANKA_0404800	PBANKA_040480	PF3D7_0306400		FAD-dependent glycerol-3-phosphate dehydrogenase, putative	Slow	0.903519	6.59919	0.00136147	0.829723	0.977316	1	PbGEM-011485
ubiquinone-dependent oxidoreductases	PBANKA_0518200	PBANKA_051820	PF3D7_1034400	SDHA	flavoprotein subunit of succinate dehydrogenase, putative	Dispensable	0.81311	3.81803	0.021971	0.516657	1.10956	2	PbGEM-275858
ubiquinone-dependent oxidoreductases	PBANKA_0816000	PBANKA_081600	PF3D7_0915000	NDH2	type II NADH:ubiquinone oxidoreductase	Dispensable	0.933961	6.20589	0.0020175	0.844128	1.02379	1	PbGEM-342124
ubiquinone-dependent oxidoreductases	PBANKA_1116300	PBANKA_111630	PF3D7_0616800	MQO	malate:quinone oxidoreductase, putative	Slow	0.895859	6.36828	0.00171511	0.813031	0.978687	1	PbGEM-342604
ubiquinone-dependent oxidoreductases	PBANKA_1428800	PBANKA_142880	PF3D7_1212800		iron-sulfur subunit of succinate dehydrogenase, putative	Dispensable	0.969083	6.4992	0.00150464	0.891504	1.04666	1	PbGEM-111006

## Sheet: Ribosomal and drug associated
Category	P. berghei current ID	P. berghei previous ID	P. falciparum ID	Name	Product	Phenotype	Relative growth rate	Confidence	Expected variance	RGR CI low	RGR CI high	Times analysed	Construct	Notes
Drug-associated	PBANKA_0102100	PBANKA_010210	PF3D7_0603300	DHODH	dihydroorotate dehydrogenase, putative	Slow	0.195965	6.35852	0.00173192	0.112732	0.279198	2	PbGEM-341620
Drug-associated	PBANKA_0610400	PBANKA_061040	PF3D7_1211900	ATP4	non-SERCA-type Ca2+ -transporting P-ATPase, putative	Slow	0.639574	4.57793	0.0102762	0.436831	0.842317	3	PbGEM-087402
Drug-associated	PBANKA_1029800	PBANKA_102980	PF3D7_1412800	NMT	glycylpeptide N-tetradecanoyltransferase, putative	Essential	0.0335642	6.8771	0.00103113	-0.0306582	0.0977867	2	PbGEM-342508
Drug-associated	PBANKA_1109400	PBANKA_110940	PF3D7_0509800	PI4K	phosphatidylinositol 4-kinase, putative	Essential	0.0592775	5.23794	0.0053112	-0.0864785	0.205033	2	PbGEM-098706,PbGEM-298901
Drug-associated	PBANKA_1216600	PBANKA_121660	PF3D7_0321900	CARL	cyclic amine resistance locus protein, putative	Essential	0.164042	6.37832	0.00169797	0.0816287	0.246454	2	PbGEM-527003
Drug-associated	PBANKA_1219500	PBANKA_121950	PF3D7_0709000	CRT	chloroquine resistance transporter, putative	Essential	0.213032	5.33856	0.00480277	0.0744282	0.351636	3	PbGEM-049171,PbGEM-249298
Drug-associated	PBANKA_1237800	PBANKA_123780	PF3D7_0523000	MDR1	multidrug resistance protein 1, putative;ABC transporter B family member 1, putative	Essential	0.387369	3.20272	0.0406515	-0.0158751	0.790614	3	PbGEM-261532,PbGEM-337155	Vector has relatively short homology arms - there is a possibility of the Essential call being a technical failure
Drug-associated	PBANKA_1314800	PBANKA_131480	PF3D7_1451100	eEF2	elongation factor 2, putative	Essential	0.212512	5.3365	0.0048127	0.0737652	0.35126	3	PbGEM-251753
Drug-associated	PBANKA_1426700	PBANKA_142670	PF3D7_0810800	PPPK-DHPS	hydroxymethyldihydropterin pyrophosphokinase-dihydropteroate synthase, putative	Essential	0.1	1	0.0691234	0.0579462	1.1096	2	PbGEM-065967	Essential phenotype assigned based on very low number of parasites in the population on day 6
Ribosomal	PBANKA_0110000	PBANKA_011000	PF3D7_0611700		60S ribosomal protein L39, putative	Slow	0.61741	4.70748	0.00902746	0.427384	0.807436	2	PbGEM-267187
Ribosomal	PBANKA_0213500	PBANKA_021350	PF3D7_0729400		ribosome biogenesis protein BRX1 homolog, putative	Essential	0.238279	3.83327	0.0216387	-0.0559235	0.532481	2	PbGEM-008508
Ribosomal	PBANKA_0305700	PBANKA_030570	PF3D7_0208600	RRF1	ribosome-recycling factor, putative	Essential	0.0858484	7.06107	0.000857862	0.0272698	0.144427	3	PbGEM-228342
Ribosomal	PBANKA_0311100	PBANKA_031110	PF3D7_0214200		mitochondrial large ribosomal subunit, putative	Essential	0.076283	7.30615	0.000671395	0.0244605	0.128106	2	PbGEM-270658
Ribosomal	PBANKA_0315600	PBANKA_031560	PF3D7_0219200		40S ribosomal protein S30, putative	Essential	0.0694246	7.36293	0.000634339	0.0190525	0.119797	2	PbGEM-271178
Ribosomal	PBANKA_0315800	PBANKA_031580	PF3D7_0219400.1		ribosome associated membrane protein RAMP4, putative	Dispensable	0.974774	5.77429	0.0031064	0.863304	1.08624	1	PbGEM-010861
Ribosomal	PBANKA_0405300	PBANKA_040530	PF3D7_0306900		40S ribosomal protein S23, putative	Essential	0.050592	5.94449	0.00262025	-0.0517847	0.152969	2	PbGEM-328875
Ribosomal	PBANKA_0405400	PBANKA_040540	PF3D7_0307100		40S ribosomal protein S12, putative	Essential	0.0816388	6.01554	0.00244054	-0.0171648	0.180442	2	PbGEM-328883
Ribosomal	PBANKA_0407700	PBANKA_040770	PF3D7_0309600		60S acidic ribosomal protein P2, putative	Essential	0.0246728	8.08488	0.000308164	-0.0104364	0.059782	2	PbGEM-328939
Ribosomal	PBANKA_0408100	PBANKA_040810	PF3D7_0310000		50S ribosomal protein L9, apicoplast, putative	Essential	0.121645	6.55621	0.00142127	0.0462459	0.197045	2	PbGEM-272106
Ribosomal	PBANKA_0413300	PBANKA_041330	PF3D7_0315500		mitochondrial ribosomal protein L29/L47 precursor, putative	Essential	0.0747534	6.13413	0.00216762	-0.018362	0.167869	2	PbGEM-533651	Vector has relatively short homology arms - there is a possibility of the Essential call being a technical failure
Ribosomal	PBANKA_0413900	PBANKA_041390	PF3D7_0316100		mitochondrial ribosomal protein L27 precursor, putative	Essential	0.114729	6.70579	0.00122381	0.044763	0.184695	2	PbGEM-272786
Ribosomal	PBANKA_0417500	PBANKA_041750	PF3D7_0903900	RPL32	60S ribosomal protein L32, putative	Essential	0.199109	4.25584	0.0141811	-0.03906	0.437278	1	PbGEM-273266
Ribosomal	PBANKA_0503600	PBANKA_050360	PF3D7_1019400		60S ribosomal protein L30e, putative	Essential	0.0970841	6.16759	0.00209628	0.00551379	0.188654	2	PbGEM-273914
Ribosomal	PBANKA_0510900	PBANKA_051090	PF3D7_1026800	RPS2	40S ribosomal protein S2, putative	Essential	0.0326473	7.44498	0.000584366	-0.0157	0.0809946	2	PbGEM-329555
Ribosomal	PBANKA_0511300	PBANKA_051130	PF3D7_1027200		mitochondrial ribosomal protein S22 precursor, putative	Essential	0.0874149	7.30904	0.000669457	0.0356672	0.139163	2	PbGEM-329563
Ribosomal	PBANKA_0521800	PBANKA_052180	PF3D7_0420400	RRF2	ribosome-recycling factor, putative	Dispensable	1.0039	6.58208	0.00138497	0.92947	1.07833	2	PbGEM-233197
Ribosomal	PBANKA_0608400	PBANKA_060840	PF3D7_1210000	RPL1	50S ribosomal protein L1, apicoplast, putative	Essential	0.0658076	6.58108	0.00138635	-0.00865988	0.140275	2	PbGEM-277802
Ribosomal	PBANKA_0610000	PBANKA_061000	PF3D7_1211500		mitochondrial ribosomal protein S18 precursor, putative	Essential	0.0473329	7.73276	0.000438231	0.00546498	0.0892009	2	PbGEM-330123
Ribosomal	PBANKA_0613400	PBANKA_061340	PF3D7_0412100		mitochondrial ribosomal protein S12 precursor, putative	Essential	0.0832473	7.486	0.000560885	0.0358813	0.130613	2	PbGEM-330211
Ribosomal	PBANKA_0616000	PBANKA_061600	PF3D7_0718400		mitochondrial ribosomal protein S8 precursor, putative	Dispensable	0.984068	6.1458	0.00214246	0.891495	1.07664	1	PbGEM-278778
Ribosomal	PBANKA_0703200	PBANKA_070320	PF3D7_0827500		apicoplast ribosomal protein L21 precursor, putative	Essential	0.0844682	8.44901	0.000214112	0.0552031	0.113733	2	PbGEM-280258
Ribosomal	PBANKA_0709100	PBANKA_070910	PF3D7_0821700		60S ribosomal protein L22, putative	Essential	0.123555	3.95734	0.0191139	-0.152951	0.400062	2	PbGEM-330763
Ribosomal	PBANKA_0714800	PBANKA_071480	PF3D7_0816000	RRB1	ribosome assembly protein RRB1, putative	Essential	0.101535	6.03298	0.00239834	0.00358951	0.199481	2	PbGEM-281826
Ribosomal	PBANKA_0717800	PBANKA_071780	PF3D7_0415900		60S ribosomal protein L15, putative	Essential	0.123576	6.32614	0.00178893	0.0389847	0.208168	2	PbGEM-282170
Ribosomal	PBANKA_0804000	PBANKA_080400	PF3D7_0706400	RPL37	60S ribosomal protein L37, putative	Essential	0.0378807	8.49146	0.000205212	0.00923024	0.0665312	2	PbGEM-331307
Ribosomal	PBANKA_0805100	PBANKA_080510	PF3D7_0707900		ribosomal protein S8e, putative	Slow	0.279587	4.85526	0.00778731	0.103096	0.456079	2	PbGEM-331355
Ribosomal	PBANKA_0809200	PBANKA_080920	PF3D7_0907800		ribosomal protein L35, putative	Essential	0.0502747	8.47502	0.000208616	0.0213876	0.0791618	2	PbGEM-283850
Ribosomal	PBANKA_0819200	PBANKA_081920	PF3D7_0918200		50S ribosomal protein L3, apicoplast, putative	Essential	0.0936189	6.73785	0.0011852	0.0247655	0.162472	2	PbGEM-284938
Ribosomal	PBANKA_0905000	PBANKA_090500	PF3D7_1144000	RPS21	40S ribosomal protein S21, putative	Essential	0.125724	5.19984	0.00551746	-0.0228354	0.274283	2	PbGEM-287538
Ribosomal	PBANKA_0906400	PBANKA_090640	PF3D7_1142600		60S ribosomal protein L35ae, putative	Essential	0.127924	4.87712	0.00761894	-0.0466487	0.302497	2	PbGEM-332339
Ribosomal	PBANKA_0911200	PBANKA_091120	PF3D7_1137500		apicoplast ribosomal protein S14p/S29e precursor, putative	Essential	0.115274	6.23499	0.00195964	0.0267379	0.203809	2	PbGEM-332475
Ribosomal	PBANKA_0911600	PBANKA_091160	PF3D7_1137100		mitochondrial ribosomal protein S9 precursor, putative	Essential	0.0758577	7.81348	0.000404247	0.0356459	0.11607	2	PbGEM-288426
Ribosomal	PBANKA_0937000	PBANKA_093700	PF3D7_1110600		mitochondrial ribosomal protein L11 precursor, putative	Essential	0.0649274	7.4128	0.00060348	0.0157957	0.114059	2	PbGEM-291616
Ribosomal	PBANKA_0940800	PBANKA_094080	PF3D7_1106100		apicoplast ribosomal protein S15 precursor, putative	Essential	0.0622864	7.70652	0.000449883	0.0198655	0.104707	2	PbGEM-292128
Ribosomal	PBANKA_0943600	PBANKA_094360	PF3D7_1103100		60S acidic ribosomal protein P1, putative	Essential	0.0863017	7.50615	0.000549692	0.0394106	0.133193	2	PbGEM-292352
Ribosomal	PBANKA_1008100	PBANKA_100810	PF3D7_0410700	RbgA	ribosome biogenesis GTPase A, putative	Essential	0.115912	5.49774	0.00409601	-0.0120885	0.243912	3	PbGEM-262580
Ribosomal	PBANKA_1013100	PBANKA_101310	PF3D7_1431700		60S ribosomal protein L14, putative	Essential	0.0755578	6.14366	0.00214705	-0.0171149	0.16823	2	PbGEM-333795
Ribosomal	PBANKA_1013500	PBANKA_101350	PF3D7_1431300		cytosolic preribosomal GTPase, putative	Essential	0.0744517	6.75438	0.00116576	0.00616509	0.142738	2	PbGEM-294400
Ribosomal	PBANKA_1013700	PBANKA_101370	PF3D7_1431000		mitochondrial ribosomal protein L17-2 precursor, putative	Essential	0.0889815	7.39384	0.000615028	0.039382	0.138581	2	PbGEM-333811
Ribosomal	PBANKA_1015000	PBANKA_101500			mitochondrial ribosomal protein L15 precursor, putative	Essential	0.0620047	8.23732	0.000264592	0.0294722	0.0945373	2	PbGEM-294536
Ribosomal	PBANKA_1015600	PBANKA_101560			apicoplast ribosomal protein L15 precursor, putative	Essential	0.0679606	7.32851	0.000656549	0.0167142	0.119207	2	PbGEM-333875
Ribosomal	PBANKA_1033900	PBANKA_103390	PF3D7_1408600		40S ribosomal protein S8e, putative	Essential	0.0467153	6.80217	0.00111136	-0.0199589	0.113389	2	PbGEM-334451
Ribosomal	PBANKA_1036400	PBANKA_103640	PF3D7_1405800	BOP1	ribosome biogenesis protein BOP1, putative	Slow	0.317746	5.76215	0.00314436	0.205597	0.429895	3	PbGEM-243206
Ribosomal	PBANKA_1039400	PBANKA_103940	PF3D7_1402500		ubiquitin-40S ribosomal protein S27a, putative	Essential	0.0432176	7.50036	0.000552883	-0.00380939	0.0902445	2	PbGEM-297550
Ribosomal	PBANKA_1103400	PBANKA_110340	PF3D7_0503800	RPL31	60S ribosomal protein L31, putative	Essential	0.100184	6.38948	0.00167913	0.0182301	0.182139	2	PbGEM-334707
Ribosomal	PBANKA_1129300	PBANKA_112930	PF3D7_0630500	YTM1	ribosome biogenesis protein YTM1, putative	Essential	0.0874532	6.99696	0.00091466	0.0269665	0.14794	2	PbGEM-335555
Ribosomal	PBANKA_1135100	PBANKA_113510	PF3D7_1358800	RPS15	40S ribosomal protein S15, putative	Essential	0.0364875	7.23193	0.000723123	-0.0172944	0.0902694	2	PbGEM-302090
Ribosomal	PBANKA_1139300	PBANKA_113930	PF3D7_1363300		50S ribosomal protein L9, mitochondrial, putative	Essential	0.0953565	7.98086	0.000341944	0.0583731	0.13234	2	PbGEM-302666
Ribosomal	PBANKA_1201600	PBANKA_120160	PF3D7_1003200		ribosome-binding factor A, putative	Slow	0.240131	5.97515	0.00254112	0.139312	0.34095	2	PbGEM-336099
Ribosomal	PBANKA_1202400	PBANKA_120240	PF3D7_1004000		60S ribosomal protein L13, putative	Essential	0.15103	5.81492	0.00298271	0.0418014	0.260258	2	PbGEM-336123
Ribosomal	PBANKA_1208400	PBANKA_120840	PF3D7_1010000		ribosomal protein L43, mitochondrial, putative	Essential	0.101047	7.88766	0.000375348	0.062299	0.139795	2	PbGEM-304706
Ribosomal	PBANKA_1221500	PBANKA_122150	PF3D7_0710900	RPL1	50S ribosomal protein L1, mitochondrial, putative	Essential	0.0522637	8.32516	0.000242342	0.021129	0.0833984	2	PbGEM-306442
Ribosomal	PBANKA_1231000	PBANKA_123100	PF3D7_0516200		40S ribosomal protein S11, putative	Essential	0.199548	4.14599	0.0158278	-0.0520693	0.451165	2	PbGEM-307690
Ribosomal	PBANKA_1231800	PBANKA_123180	PF3D7_0517000		60S ribosomal protein L12, putative	Essential	0.0787667	5.68867	0.00338409	-0.0375792	0.195113	2	PbGEM-337011
Ribosomal	PBANKA_1233900	PBANKA_123390	PF3D7_0519100		mitochondrial ribosomal protein L14 precursor, putative	Essential	0.0753659	8.34462	0.000237672	0.0445327	0.106199	2	PbGEM-308170
Ribosomal	PBANKA_1234200	PBANKA_123420	PF3D7_0519400	RPS24	40S ribosomal protein S24, putative	Essential	0.0216433	7.10909	0.000817639	-0.0355455	0.078832	2	PbGEM-308226
Ribosomal	PBANKA_1237200	PBANKA_123720	PF3D7_0522500	RPL17	50S ribosomal protein L17, apicoplast, putative	Essential	0.0784738	7.57566	0.00051278	0.0331845	0.123763	2	PbGEM-337147
Ribosomal	PBANKA_1243400	PBANKA_124340	PF3D7_0528800		nucleolar preribosomal GTPase, putative	Essential	0.255731	2.46817	0.08474	-0.326471	0.837934	2	PbGEM-309297
Ribosomal	PBANKA_1305100	PBANKA_130510	PF3D7_1441200		60S ribosomal protein L10a, putative	Essential	0.0643203	6.82861	0.00108236	-0.00147804	0.130119	2	PbGEM-310647
Ribosomal	PBANKA_1309100	PBANKA_130910	PF3D7_1445300		mitochondrial ribosomal protein S29 precursor, putative	Essential	0.109119	7.00474	0.000907571	0.0488668	0.16937	2	PbGEM-311175
Ribosomal	PBANKA_1310800	PBANKA_131080	PF3D7_1447000		40S ribosomal protein S5, putative	Essential	0.0733228	5.94869	0.00260925	-0.0288389	0.175484	2	PbGEM-311359
Ribosomal	PBANKA_1311100	PBANKA_131110	PF3D7_1447300		mitochondrial ribosomal protein S14 precursor, putative	Essential	0.0958415	6.04895	0.00236034	-0.00132519	0.193008	2	PbGEM-311415
Ribosomal	PBANKA_1318300	PBANKA_131830	PF3D7_1454600		mitochondrial ribosomal protein S11 precursor, putative	Essential	0.0682647	7.59949	0.000500705	0.0235118	0.113018	2	PbGEM-312349
Ribosomal	PBANKA_1324000	PBANKA_132400	PF3D7_1460300		60S ribosomal protein L29, putative	Slow	0.662669	4.95501	0.00704803	0.494763	0.830574	2	PbGEM-313181
Ribosomal	PBANKA_1338300	PBANKA_133830	PF3D7_1323100		60S ribosomal protein L6, putative	Essential	0.0332616	7.84502	0.000391698	-0.00632109	0.0728444	2	PbGEM-314901
Ribosomal	PBANKA_1346700	PBANKA_134670	PF3D7_1331800		60S ribosomal protein L23, putative	Essential	0.1	1	Inf	NA	NA	2	PbGEM-338731	Essential phenotype assigned based on very low number of parasites in the population on day 6
Ribosomal	PBANKA_1351900	PBANKA_135190	PF3D7_1338200		60S ribosomal protein L6-2, putative	Essential	0.048478	7.74439	0.000433166	0.00685272	0.0901032	2	PbGEM-338851
Ribosomal	PBANKA_1354400	PBANKA_135440	PF3D7_1341200		60S ribosomal protein L18, putative	Essential	0.0487749	5.6119	0.00365412	-0.0721238	0.169674	2	PbGEM-338907
Ribosomal	PBANKA_1355100	PBANKA_135510	PF3D7_1342000		40S ribosomal protein S6, putative	Essential	0.295581	3.32514	0.0359675	-0.0837206	0.674883	2	PbGEM-338939
Ribosomal	PBANKA_1362600	PBANKA_136260	PF3D7_1349800		nucleolar preribosomal associated cytoplasmic ATPase, putative	Essential	0.138008	4.96022	0.0070114	-0.0294606	0.305476	3	PbGEM-254893
Ribosomal	PBANKA_1401300	PBANKA_140130	PF3D7_1302800		40S ribosomal protein S7, putative	Essential	0.0220935	8.24785	0.000261821	-0.0102683	0.0544552	2	PbGEM-339323
Ribosomal	PBANKA_1406800	PBANKA_140680	PF3D7_1308300	RPS27	40S ribosomal protein S27, putative	Essential	0.0287691	7.05103	0.000866518	-0.0301042	0.0876425	2	PbGEM-319387
Ribosomal	PBANKA_1408100	PBANKA_140810	PF3D7_1309600		ribosomal RNA methyltransferase, putative	Essential	0.136725	5.73946	0.00321651	0.0232963	0.250153	2	PbGEM-109598
Ribosomal	PBANKA_1409400	PBANKA_140940	PF3D7_1310900		mitochondrial ribosomal protein S15 precursor, putative	Slow	0.236969	5.62961	0.00358997	0.117137	0.356802	2	PbGEM-319771
Ribosomal	PBANKA_1420200	PBANKA_142020	PF3D7_0713600		mitochondrial ribosomal protein S5 precursor, putative	Essential	0.087751	6.89469	0.00101315	0.0240908	0.151411	2	PbGEM-339859
Ribosomal	PBANKA_1423600	PBANKA_142360	PF3D7_0813900		40S ribosomal protein S16, putative	Essential	0.0495454	6.5929	0.00137007	-0.0244835	0.123574	2	PbGEM-339955
Ribosomal	PBANKA_1438800	PBANKA_143880	PF3D7_1223900		50S ribosomal protein L24, putative	Essential	0.0874093	7.7978	0.000410639	0.0468808	0.127938	2	PbGEM-323307
Ribosomal	PBANKA_1458600	PBANKA_145860	PF3D7_1245400		mitochondrial ribosomal protein L3 precursor, putative	Essential	0.17703	6.39651	0.00166737	0.0953632	0.258697	2	PbGEM-341035

## Sheet: Protein export
Category	P. berghei current ID	P. berghei previous ID	P. falciparum ID	Name	Product	Phenotype	Relative growth rate	Confidence	Expected variance	RGR CI low	RGR CI high	Times analysed	Construct	Notes
Bir	PBANKA_1466100	PBANKA_000330			BIR protein;PIR protein	Slow	0.870778	5.80889	0.00300077	0.76122	0.980337	2	PbGEM-327467
Bir	PBANKA_0400600	PBANKA_040060			BIR protein;PIR protein	Dispensable	0.960499	5.06766	0.00629713	0.80179	1.11921	1	PbGEM-328747
Bir	PBANKA_0800100	PBANKA_080010			BIR protein;PIR protein	Dispensable	0.880806	4.61371	0.00991497	0.681658	1.07995	2	PbGEM-331123
Bir	NA	PBANKA_083655	NA	NA	NA	Dispensable	1.01639	5.21797	0.00541832	0.869174	1.16361	1	PbGEM-332139
Bir	PBANKA_1400051	PBANKA_090020			BIR protein;PIR protein	Dispensable	0.940564	4.91212	0.00735689	0.769019	1.11211	1	PbGEM-534763
Bir	PBANKA_1040561;PBANKA_1400061.1	PBANKA_090030			BIR protein;PIR protein;	Dispensable	0.89177	5.49587	0.00410369	0.76365	1.01989	1	PbGEM-286938
Bir	PBANKA_1400071	PBANKA_090040			BIR protein;PIR protein	Slow	0.871171	5.87879	0.00279817	0.765376	0.976966	2	PbGEM-332171
Bir	PBANKA_0943900	PBANKA_094390			BIR protein;PIR protein	Dispensable	1.00142	6.13078	0.00217488	0.908148	1.09469	1	PbGEM-292384
Bir	PBANKA_1040200	PBANKA_104020			BIR protein;PIR protein	Dispensable	0.883899	4.76084	0.0085584	0.698876	1.06892	2	PbGEM-297662
Bir	PBANKA_1246700	PBANKA_124670			BIR protein;PIR protein	Dispensable	0.826772	4.71398	0.008969	0.637363	1.01618	2	PbGEM-052974
Bir	PBANKA_1400100	PBANKA_140010			BIR protein;PIR protein	Essential	0.276412	2.40478	0.0902851	-0.324537	0.877362	2	PbGEM-537051	Vector has relatively short homology arms - there is a possibility of the Essential call being a technical failure
Bir	PBANKA_1400200	PBANKA_140020			BIR protein;PIR protein	Slow	0.803227	5.46423	0.00423562	0.673063	0.93339	2	PbGEM-318395
Bir	PBANKA_1465500	PBANKA_146550			BIR protein;PIR protein	Dispensable	0.698268	3.0579	0.0469863	0.264742	1.13179	2	PbGEM-341203
Fam	PBANKA_0100100	PBANKA_010010			fam-a protein	Dispensable	1.03272	5.60972	0.00366208	0.911691	1.15375	1	PbGEM-327491
Fam	PBANKA_1000041.1;PBANKA_0500600	PBANKA_050060			;fam-b protein	Dispensable	0.926589	5.04056	0.0064701	0.765715	1.08746	1	PbGEM-329219
Fam	PBANKA_0836600	PBANKA_083660			fam-b protein	Dispensable	0.957458	5.51928	0.00400875	0.830829	1.08409	1	PbGEM-286858
Fam	PBANKA_0836800	PBANKA_083680		EMAP1	fam-a protein;erythrocyte membrane associated protein 1	Dispensable	1.00041	5.275	0.00511796	0.857328	1.14349	1	PbGEM-332155
Fam	PBANKA_1040300	PBANKA_104030			fam-b protein	Slow	0.678984	4.64349	0.00962407	0.48278	0.875189	1	PbGEM-297678
Fam	PBANKA_1100900	PBANKA_110090			fam-a protein	Dispensable	0.946167	4.72033	0.0089122	0.757358	1.13498	1	PbGEM-297805
Fam	PBANKA_1101000	PBANKA_110100			fam-a protein	Dispensable	1.10302	5.30709	0.00495632	0.962219	1.24382	2	PbGEM-297821
Fam	PBANKA_1246600	PBANKA_124660		CP1	fam-b protein;cleft-like protein 1	Dispensable	0.964451	4.67863	0.00929173	0.771663	1.15724	1	PbGEM-052958
Fam	PBANKA_1400400	PBANKA_140040			fam-b protein	Dispensable	0.950747	5.20108	0.00551062	0.80228	1.09921	2	PbGEM-318427
Other exported	PBANKA_0102200	PBANKA_010220	PF3D7_0603400	TEX1	trophozoite exported protein 1, putative	Dispensable	1.01579	4.7499	0.00865255	0.82975	1.20183	2	PbGEM-266212
Other exported	PBANKA_0214600	PBANKA_021460			Plasmodium exported protein, unknown function	Slow	0.814698	5.49093	0.00412402	0.686261	0.943135	2	PbGEM-269179
Other exported	PBANKA_0316800	PBANKA_021550		EMAP2	erythrocyte membrane associated protein 2	Dispensable	1.08405	4.8457	0.00786211	0.906714	1.26139	1	PbGEM-328323
Other exported	PBANKA_0300600	PBANKA_030060			Plasmodium exported protein, unknown function	Dispensable	0.853388	4.5	0.0111089	0.64259	1.06419	2	PbGEM-328347
Other exported	PBANKA_0418500	PBANKA_041850			Plasmodium exported protein, unknown function	Dispensable	1.03332	5.77949	0.00309029	0.922136	1.1445	1	PbGEM-329211
Other exported	PBANKA_0524800	PBANKA_052480		2016-09-01	early transcribed membrane protein;small exported protein	Dispensable	0.965904	4.68613	0.00922229	0.773839	1.15797	2	PbGEM-276786
Other exported	PBANKA_0700700	PBANKA_070070			Plasmodium exported protein, unknown function	Slow	0.846186	5.43532	0.00435985	0.714128	0.978245	1	PbGEM-330491
Other exported	PBANKA_0703300	PBANKA_070330	PF3D7_0827400		conserved Plasmodium protein, unknown function	Dispensable	0.973921	5.18116	0.00562148	0.823968	1.12387	1	PbGEM-233516
Other exported	PBANKA_0721500	PBANKA_072150	PF3D7_0419400		conserved Plasmodium protein, unknown function	Essential	0.396177	3.46015	0.0314252	0.0416336	0.75072	3	PbGEM-023248,PbGEM-331091	Vector has relatively short homology arms - there is a possibility of the Essential call being a technical failure
Other exported	PBANKA_0806400	PBANKA_080640	PF3D7_0318900		conserved protein, unknown function	Dispensable	1.00956	5.46448	0.00423453	0.87941	1.1397	1	PbGEM-283538
Other exported	PBANKA_1000300	PBANKA_100030			Plasmodium exported protein, unknown function	Dispensable	0.780656	3.1051	0.0448202	0.357241	1.20407	1	PbGEM-535235
Other exported		PBANKA_101935				Dispensable	1.05792	5.18298	0.00561124	0.908107	1.20774	1	PbGEM-333995
Other exported	PBANKA_1101300	PBANKA_110130			conserved rodent malaria protein, unknown function	Slow	0.499602	4.69491	0.00914169	0.308377	0.690826	2	PbGEM-456598
Other exported	PBANKA_1106900	PBANKA_110690	PF3D7_0507300		conserved Plasmodium protein, unknown function	Dispensable	1.00833	5.49066	0.00412514	0.879879	1.13679	2	PbGEM-098495
Other exported	PBANKA_1145900	PBANKA_114590			conserved rodent malaria protein, unknown function	Dispensable	1.16026	4.70969	0.00900758	0.970445	1.35008	1	PbGEM-456558
Other exported	PBANKA_1200600	PBANKA_120060			Plasmodium exported protein, unknown function	Dispensable	0.914277	5.64415	0.00353814	0.795312	1.03324	1	PbGEM-303554
Other exported	PBANKA_1205200	PBANKA_120520	PF3D7_1007000		conserved membrane protein, unknown function	Dispensable	1.01722	5.53277	0.00395501	0.891445	1.143	1	PbGEM-336187
Other exported	PBANKA_1207100	PBANKA_120710			Plasmodium exported protein, unknown function	Dispensable	0.9795	4.94089	0.00714821	0.810405	1.14859	1	PbGEM-336251
Other exported	PBANKA_1322000	PBANKA_132200	PF3D7_1458300		conserved Plasmodium protein, unknown function	Dispensable	0.9388	5.42261	0.0044156	0.8059	1.0717	1	PbGEM-312837
Other exported	PBANKA_1400700	PBANKA_140070			Plasmodium exported protein, unknown function	Dispensable	0.829896	4.30707	0.0134729	0.59775	1.06204	2	PbGEM-062339
PTEX	PBANKA_0931200	PBANKA_093120	PF3D7_1116800	HSP101	heat shock protein 101	Essential	0.105051	3.83891	0.0215171	-0.188323	0.398425	3	PbGEM-265148
PTEX	PBANKA_0941300	PBANKA_094130	PF3D7_1105600	PTEX88	translocon component PTEX88	Slow	0.337728	5.05103	0.00640277	0.177694	0.497763	2	PbGEM-292200
PTEX	PBANKA_1008500	PBANKA_100850	PF3D7_1436300	PTEX150	translocon component PTEX150	Essential	0.209011	5.26675	0.00516034	0.06534	0.352682	2	PbGEM-293736
PTEX	PBANKA_1334300	PBANKA_133430	PF3D7_1471100	EXP2	exported protein 2	Essential	0.135331	4.92713	0.00724725	-0.0349303	0.305593	2	PbGEM-314485
PTEX	PBANKA_1358000	PBANKA_135800	PF3D7_1345100	TRX2	thioredoxin 2	Slow	0.753417	4.69015	0.00918528	0.561738	0.945097	1	PbGEM-317419

## Sheet: Merozoite
Category	P. berghei current ID	P. berghei previous ID	P. falciparum ID	Name	Product	Phenotype	Relative growth rate	Confidence	Expected variance	RGR CI low	RGR CI high	Times analysed	Construct	Notes
Merozoite surface	PBANKA_0111100	PBANKA_011110	PF3D7_0612800	P12p	6-cysteine protein	Dispensable	0.723501	2.76607	0.062909	0.221867	1.22513	2	PbGEM-533195
Merozoite surface	PBANKA_0831000	PBANKA_083100	PF3D7_0930300	MSP1	merozoite surface protein 1	Essential	0.203402	3.02086	0.0487592	-0.238228	0.645032	4	PbGEM-259972	Vector has relatively short homology arms - there is a possibility of the Essential call being a technical failure
Merozoite surface	PBANKA_1002600	PBANKA_100260	PF3D7_0404900	P41	6-cysteine protein	Slow	0.923337	6.76421	0.00115435	0.855385	0.991288	1	PbGEM-292800
Merozoite surface	PBANKA_1102200	PBANKA_110220	PF3D7_0502400	MSP8	merozoite surface protein 8	Dispensable	0.858831	4.84136	0.0078963	0.681109	1.03655	1	PbGEM-298005
Merozoite surface	PBANKA_1107600	PBANKA_110760	PF3D7_0508000	P38	6-cysteine protein	Dispensable	0.981012	7.02049	0.00089339	0.921233	1.04079	2	PbGEM-265060
Merozoite surface	PBANKA_1443300	PBANKA_144330	PF3D7_1228600		merozoite surface protein 9, putative	Essential	0.112807	5.64229	0.00354473	-0.0062678	0.231883	2	PbGEM-323939
Microneme	PBANKA_0309500	PBANKA_030950	PF3D7_0212600	SPATR	secreted protein with altered thrombospondin repeat domain, putative	Essential	0.141325	3.82457	0.0218278	-0.15416	0.436809	3	PbGEM-270402
Microneme	PBANKA_0413800	PBANKA_041380	PF3D7_0316000	MA	microneme associated antigen, putative	Dispensable	1.00222	5.05702	0.00636449	0.842668	1.16178	1	PbGEM-272770
Microneme	PBANKA_0702800	PBANKA_070280	PF3D7_0827900		protein disulfide isomerase	Essential	0.198759	2.60784	0.0736932	-0.344171	0.741689	2	PbGEM-280178
Microneme	PBANKA_0800500	PBANKA_080050		CHT1	chitinase	Slow	0.792259	4.88593	0.00755213	0.618453	0.966065	1	PbGEM-534459
Microneme	PBANKA_0813000	PBANKA_081300	PF3D7_0911900	ICP	inhibitor of cysteine proteases	Essential	0.313608	3.12311	0.0440201	-0.106012	0.733227	1	PbGEM-534555	Vector has relatively short homology arms - there is a possibility of the Essential call being a technical failure
Microneme	PBANKA_0824200	PBANKA_082420	PF3D7_0923300	PLP3	perforin-like protein 3	Dispensable	0.90114	5.51084	0.00404273	0.773975	1.0283	2	PbGEM-285386
Microneme	PBANKA_0911700	PBANKA_091170	PF3D7_1136900	SUB2	subtilisin-like protease 2	Essential	0.147582	4.56852	0.0103733	-0.0561167	0.351281	3	PbGEM-029891
Microneme	PBANKA_0933500	PBANKA_093350	PF3D7_1114100.1	ROM1	rhomboid protease ROM1	Dispensable	1.00699	6.38805	0.00168153	0.924976	1.089	1	PbGEM-239781
Microneme	PBANKA_1006300	PBANKA_100630	PF3D7_0408700	PLP1	perforin-like protein 1;sporozoite micronemal protein essential for cell traversal	Dispensable	0.790352	4.62529	0.0098008	0.592354	0.988349	2	PbGEM-293440
Microneme	PBANKA_1037800	PBANKA_103780	PF3D7_1404300	SOAP	secreted ookinete adhesive protein	Dispensable	0.997139	10	1.87825e-05	0.988471	1.00581	54	PbGEM-097822
Microneme	PBANKA_1215100	PBANKA_121510	PF3D7_0323400	RIPR	Rh5 interacting protein, putative	Essential	0.0660337	7.21283	0.000737068	0.0117357	0.120332	2	PbGEM-305634	Vector has relatively short homology arms - there is a possibility of the Essential call being a technical failure
Microneme	PBANKA_1312700	PBANKA_131270	PF3D7_1449000	GEST	gamete egress and sporozoite traversal protein	Dispensable	0.993165	6.56754	0.00140525	0.918191	1.06814	1	PbGEM-311621
Microneme	PBANKA_1332700	PBANKA_133270			duffy-binding protein	Essential	0.168482	5.7472	0.0031917	0.0554918	0.281472	3	PbGEM-250003
Microneme	PBANKA_1349800	PBANKA_134980	PF3D7_1335900	TRAP	sporozoite surface protein 2;thrombospondin-related anonymous protein	Dispensable	0.945135	4.8766	0.00762288	0.770517	1.11975	2	PbGEM-338811
Rhoptry	PBANKA_0216761.1;PBANKA_0100400	PBANKA_010040		;Pb235	;reticulocyte binding protein, putative	Slow	0.777812	4.98821	0.00681789	0.612671	0.942953	1	PbGEM-533099
Rhoptry	PBANKA_0111600	PBANKA_011160	PF3D7_0613300	ROP14	rhoptry protein ROP14, putative	Dispensable	1.00759	6.06793	0.00231596	0.911338	1.10384	2	PbGEM-267395
Rhoptry	PBANKA_0316600	PBANKA_031660		Pb235	reticulocyte binding protein, putative	Dispensable	0.918824	5.10796	0.00604839	0.763281	1.07437	3	PbGEM-328723
Rhoptry	PBANKA_0416000	PBANKA_041600	PF3D7_0905400	RhopH3	high molecular weight rhoptry protein 3, putative	Essential	0.075049	5.06812	0.00629421	-0.0836231	0.233721	2	PbGEM-085062
Rhoptry	PBANKA_0501000	PBANKA_050100		Pb235	reticulocyte binding protein, putative	Dispensable	1.02749	4.78181	0.00838081	0.844397	1.21058	2	PbGEM-329227
Rhoptry	PBANKA_0619700	PBANKA_061970	PF3D7_0722200	RALP1	rhoptry-associated leucine zipper-like protein 1, putative	Essential	0.189044	3.52803	0.0293628	-0.153668	0.531756	3	PbGEM-330355
Rhoptry	PBANKA_0713100	PBANKA_071310	PF3D7_0817700	RON5	rhoptry neck protein 5, putative	Essential	0.0936893	6.13471	0.00216635	0.000601071	0.186778	3	PbGEM-330875
Rhoptry	PBANKA_0804500	PBANKA_080450	PF3D7_0707300	RAMA	rhoptry-associated membrane antigen, putative	Essential	0.165682	3.36543	0.0345471	-0.206056	0.537419	5	PbGEM-283290
Rhoptry	PBANKA_0932000	PBANKA_093200	PF3D7_1116000	RON4	rhoptry neck protein 4	Essential	0.0543654	6.74036	0.00118223	-0.0144017	0.123132	4	PbGEM-333019
Rhoptry	PBANKA_1000100.1;PBANKA_0524841;PBANKA_0501000	PBANKA_100010		;Pb235	;reticulocyte binding protein, putative	Dispensable	1.00976	7.00819	0.00090444	0.949607	1.0699	3	PbGEM-333323
Rhoptry	PBANKA_1032100	PBANKA_103210	PF3D7_1410400	RAP1	rhoptry-associated protein 1, putative	Slow	0.71284	5.01468	0.00663975	0.549871	0.87581	2	PbGEM-334355
Rhoptry	PBANKA_1101400	PBANKA_110140		RAP2/3	rhoptry-associated protein 2/3	Slow	0.727404	6.25275	0.00192515	0.639651	0.815157	3	PbGEM-334659
Rhoptry	PBANKA_1142300	PBANKA_114230	PF3D7_1366400	RHOP148	rhoptry protein RHOP148, putative	Slow	0.867462	6.13032	0.00217588	0.77417	0.960755	2	PbGEM-335923
Rhoptry	PBANKA_1330300	PBANKA_133030	PF3D7_1466900		rhoptry protein, putative	Essential	0.106262	4.70038	0.00909185	-0.0844406	0.296964	2	PbGEM-313957
