# Supplementary material for: Functional Profiling of a Plasmodium Genome Reveals an Abundance of Essential Genes
Source: Cell. 2017 Jul 13;170(2):260–272.e8. doi: 10.1016/j.cell.2017.06.030 (PMC5509546; doi:10.1016/j.cell.2017.06.030)
Supplement: Table S4. P. berghei Genes Clustered by Expression Patterns, Related to Figure 2 — Conserved Plasmodium genes of unknown function which belong to the ookinete cluster (cluster 9), but have a barseq phenotype in asexual blood stages are highlighted and may be filtered in column L. The expression data were from RNA sequencing experiments reported by Otto et al. (2014). [file mmc4.xlsx]

## Sheet: expressionphenotypes
						Proportion of expression
Cluster	Gene	Gene name	Gene product	Phenotype	RGR	Ring	Tro	Sch	Gam	Ook	Sexiness	Essential & Ookinete expressed
1	PBANKA_010130		geranylgeranyltransferase, putative	Essential	0.1	0.238855	0.456257	0.138395	0.0209569	0.145536	0.166493
1	PBANKA_010330		conserved Plasmodium protein, unknown function	Dispensable	0.842374	0.376288	0.419373	0.109972	0.0436874	0.0506801	0.0943675
1	PBANKA_010490		RNA-binding protein, putative	Slow	0.36073	0.34352	0.374614	0.104563	0.074225	0.103078	0.177303
1	PBANKA_020380		phenylalanine--tRNA ligase alpha subunit, putative	Essential	0.151303	0.336178	0.358305	0.170204	0.0586769	0.0766362	0.135313
1	PBANKA_020720		V-type proton ATPase subunit C, putative	Essential	0.195077	0.236214	0.356955	0.132575	0.187329	0.0869267	0.274256
1	PBANKA_021420		tRNA pseudouridine synthase D, putative	Dispensable	1.01551	0.263215	0.527015	0.0948814	0.0500681	0.0648203	0.114888
1	PBANKA_021550	EMAP2	erythrocyte membrane associated protein 2	Dispensable	1.08405	0.293106	0.581976	0.107764	0.00770393	0.00945054	0.0171545
1	PBANKA_030860		asparagine--tRNA ligase, putative	Slow	0.419613	0.269647	0.49208	0.124112	0.0246657	0.0894944	0.11416
1	PBANKA_031500		apicoplast RNA methyltransferase precursor, putative	Dispensable	0.967622	0.306555	0.540947	0.0792892	0.0153279	0.0578805	0.0732084
1	PBANKA_031520	SNRPD2	small nuclear ribonucleoprotein Sm D2, putative	Dispensable	0.839183	0.295519	0.38601	0.119943	0.0580421	0.140486	0.198528
1	PBANKA_040160	NSF	N-ethylmaleimide-sensitive fusion protein, putative	Essential	0.265116	0.238017	0.439885	0.210903	0.0598952	0.0513	0.111195
1	PBANKA_040670		activator of Hsp90 ATPase, putative	Slow	0.873434	0.278398	0.492291	0.108509	0.0853554	0.0354473	0.120803
1	PBANKA_040680	PRPF19	pre-mRNA-processing factor 19, putative	Essential	0.122704	0.336315	0.352802	0.185552	0.0638711	0.06146	0.125331
1	PBANKA_040860	EIF3K	eukaryotic translation initiation factor 3 subunit K, putative	Slow	0.810181	0.26141	0.370569	0.116563	0.0751807	0.176277	0.251458
1	PBANKA_040920		valine--tRNA ligase, putative	Essential	0.0780217	0.220049	0.386698	0.249867	0.109863	0.0335231	0.143386
1	PBANKA_040930		phosphatidylinositol 3- and 4-kinase, putative	Slow	0.637493	0.21499	0.393983	0.115633	0.197908	0.0774856	0.275394
1	PBANKA_040950		conserved Plasmodium protein, unknown function	Dispensable	0.973301	0.215794	0.434026	0.0899954	0.242022	0.0181619	0.260184
1	PBANKA_041080		ubiquitin-protein ligase, putative	Essential	0.148956	0.286187	0.462573	0.194894	0.0289031	0.0274419	0.056345
1	PBANKA_041680		ubiquitin specific protease, putative	Dispensable	1.00489	0.28116	0.352477	0.276677	0.0446152	0.04507	0.0896852
1	PBANKA_041690		prefoldin subunit 4, putative	Slow	0.866719	0.230865	0.493743	0.149255	0.0995898	0.0265472	0.126137
1	PBANKA_041730		AP-4 complex subunit epsilon, putative	Essential	0.143034	0.296671	0.40697	0.137724	0.105346	0.0532885	0.158635
1	PBANKA_050230		tRNA pseudouridine synthase, putative	Dispensable	0.930995	0.287628	0.440234	0.226816	0.0197231	0.0255991	0.0453223
1	PBANKA_050270		PHF5-like protein, putative	Essential	0.115378	0.218267	0.39405	0.102242	0.212429	0.073011	0.28544
1	PBANKA_051670		RNA polymerase II-associated protein 1, putative	Essential	0.217694	0.30882	0.447719	0.141309	0.0530964	0.0490558	0.102152
1	PBANKA_051880		tRNA pseudouridine synthase D, putative	Dispensable	0.959731	0.483547	0.421317	0.0374994	0.0112634	0.0463734	0.0576367
1	PBANKA_051950		conserved Plasmodium protein, unknown function	Essential	0.350411	0.204714	0.357667	0.232346	0.0581971	0.147077	0.205274
1	PBANKA_052050		DNA repair helicase RAD25, putative	Essential	0.144355	0.201664	0.405792	0.2862	0.0622847	0.0440598	0.106345
1	PBANKA_052100		GDP dissociation inhibitor, putative	Essential	0.0760589	0.221542	0.497971	0.203812	0.0483372	0.0283381	0.0766753
1	PBANKA_052310	EIF4A3	eukaryotic initiation factor 4A-III, putative	Essential	0.0744911	0.320737	0.36367	0.121657	0.0840459	0.109891	0.193937
1	PBANKA_052480	2016-09-01	early transcribed membrane protein;small exported protein	Dispensable	0.965904	0.312583	0.370133	0.262955	0.0391141	0.015215	0.0543291
1	PBANKA_060380	SEPSECS	O-phosphoseryl-tRNA(Sec) selenium transferase, putative	Dispensable	0.97535	0.322949	0.498857	0.118333	0.0172414	0.0426197	0.059861
1	PBANKA_060480	EIF3C	eukaryotic translation initiation factor 3 subunit C, putative	Essential	0.289366	0.4422	0.420932	0.0772451	0.0258444	0.0337782	0.0596225
1	PBANKA_060530	EIF5	eukaryotic translation initiation factor 5, putative	Essential	0.339574	0.30322	0.415338	0.120004	0.0666686	0.0947691	0.161438
1	PBANKA_060540		conserved Plasmodium protein, unknown function	Essential	0.142543	0.2459	0.506044	0.112904	0.0950156	0.0401372	0.135153
1	PBANKA_060610	MiaA	tRNA delta(2)-isopentenylpyrophosphate transferase, putative	Dispensable	0.965606	0.350582	0.362595	0.176954	0.0713659	0.0385036	0.10987
1	PBANKA_060680		mitochondrial ACP precursor, putative	Essential	0.0840095	0.293102	0.431022	0.126154	0.113179	0.0365436	0.149722
1	PBANKA_060870		conserved Plasmodium protein, unknown function	Slow	0.466582	0.235455	0.361482	0.0664481	0.131972	0.204643	0.336615
1	PBANKA_060970		conserved Plasmodium protein, unknown function	Essential	0.0854409	0.296512	0.377317	0.208005	0.0603562	0.0578099	0.118166
1	PBANKA_061460		drug metabolite transporter, putative	Essential	0.132774	0.223619	0.469362	0.138246	0.0936903	0.0750832	0.168774
1	PBANKA_061540		serine--tRNA ligase, putative	Dispensable	0.738502	0.365688	0.433574	0.154834	0.0261528	0.0197514	0.0459041
1	PBANKA_070160		conserved protein, unknown function	Dispensable	1.02026	0.355235	0.399686	0.0465417	0.0845691	0.113968	0.198537
1	PBANKA_070460		conserved Plasmodium protein, unknown function	Essential	0.100338	0.40338	0.353471	0.167222	0.0463252	0.029601	0.0759262
1	PBANKA_071420	ClpB1	chaperone protein ClpB1, putative	Essential	0.104396	0.2143	0.509076	0.158194	0.070989	0.047441	0.11843
1	PBANKA_071470		phosphopantothenoylcysteine decarboxylase, putative	Dispensable	0.989312	0.209816	0.475696	0.120097	0.0287545	0.165637	0.194391
1	PBANKA_071700		ATPase, putative	Slow	0.56598	0.276267	0.451755	0.179012	0.0488999	0.0440664	0.0929663
1	PBANKA_080230		E3 ubiquitin-protein ligase, putative	Essential	0.0617545	0.282876	0.39636	0.201958	0.0268508	0.0919551	0.118806
1	PBANKA_080360		importin-7, putative	Slow	0.805138	0.240063	0.503987	0.145664	0.0256613	0.0846241	0.110285
1	PBANKA_080560	BUD32	EKC/KEOPS complex subunit BUD32, putative	Essential	0.0944746	0.234677	0.465916	0.0906949	0.174695	0.0340176	0.208713
1	PBANKA_080570	HSP90	heat shock protein 90, putative	Slow	0.522486	0.282037	0.509258	0.0723079	0.0521204	0.0842768	0.136397
1	PBANKA_080580		RNA-binding protein, putative	Essential	0.269508	0.292913	0.383266	0.253662	0.0229865	0.0471731	0.0701596
1	PBANKA_080640		conserved protein, unknown function	Dispensable	1.00956	0.300244	0.303586	0.244499	0.112206	0.0394646	0.151671
1	PBANKA_080870		GTPase-activating protein, putative	Slow	0.329933	0.231661	0.419348	0.113968	0.0829161	0.152106	0.235023
1	PBANKA_080890	ClpY	ATP-dependent protease ATPase subunit ClpY, putative	Slow	0.689208	0.253771	0.355924	0.178476	0.0705569	0.141272	0.211829
1	PBANKA_081110		helicase SKI2W, putative	Dispensable	0.918416	0.332118	0.376289	0.13094	0.0546629	0.105991	0.160653
1	PBANKA_081420		elongation factor 1-beta, putative	Dispensable	0.957375	0.235929	0.496302	0.140609	0.0571671	0.0699932	0.12716
1	PBANKA_081780		conserved Plasmodium protein, unknown function	Essential	0.0323593	0.249506	0.362749	0.212487	0.118261	0.0569974	0.175258
1	PBANKA_081860	PRP43	pre-mRNA-splicing factor ATP-dependent RNA helicase PRP43, putative	Essential	0.13327	0.417394	0.377432	0.122674	0.0275794	0.0549203	0.0824998
1	PBANKA_081870		XPA binding protein 1, putative	Essential	0.0824962	0.229075	0.379297	0.143679	0.10643	0.141519	0.24795
1	PBANKA_081910		cytochrome b5, putative	Slow	0.735775	0.238338	0.53626	0.0575426	0.0751426	0.0927174	0.16786
1	PBANKA_082170		inosine-5'-monophosphate dehydrogenase, putative	Essential	0.439193	0.358565	0.430567	0.0964383	0.0692778	0.0451519	0.11443
1	PBANKA_082180	PRP24	U4/U6 snRNA-associated-splicing factor, putative	Essential	0.0270775	0.197313	0.344157	0.102138	0.119855	0.236538	0.356393
1	PBANKA_082300		ubiquitin-like protein, putative	Slow	0.728228	0.230881	0.355245	0.245393	0.09	0.078481	0.168481
1	PBANKA_082340	PGK	phosphoglycerate kinase, putative	Essential	0.176847	0.33954	0.509346	0.0929658	0.0456835	0.0124646	0.058148
1	PBANKA_082350		glutamine synthetase, putative	Dispensable	0.948006	0.214855	0.483575	0.120774	0.100088	0.080707	0.180795
1	PBANKA_082750	NADSYN	glutamine-dependent NAD(+) synthetase, putative	Slow	0.70327	0.37083	0.346111	0.225672	0.0137126	0.0436749	0.0573874
1	PBANKA_083680	EMAP1	fam-a protein;erythrocyte membrane associated protein 1	Dispensable	1.00041	0.378223	0.501121	0.0698041	0.0424685	0.00838392	0.0508524
1	PBANKA_090040		BIR protein;PIR protein	Slow	0.871171	0.365364	0.382594	0.130748	0.0977079	0.0235856	0.121293
1	PBANKA_090160		farnesyltransferase beta subunit, putative	Essential	0.1	0.214546	0.462589	0.169708	0.0975525	0.0556047	0.153157
1	PBANKA_090970		conserved Plasmodium protein, unknown function	Essential	0.261092	0.289185	0.449869	0.116682	0.107793	0.0364703	0.144264
1	PBANKA_091010		beta-catenin-like protein 1, putative	Slow	0.418888	0.253802	0.354801	0.286947	0.0729072	0.0315427	0.10445
1	PBANKA_091130		UVB-resistance protein UVR8 homologue, putative	Slow	0.531935	0.279104	0.556033	0.110148	0.038856	0.0158584	0.0547144
1	PBANKA_091140		conserved Plasmodium protein, unknown function	Slow	0.727567	0.350174	0.389919	0.139038	0.0721412	0.0487279	0.120869
1	PBANKA_091220	SRP72	signal recognition particle subunit SRP72, putative	Essential	0.0416448	0.336362	0.484051	0.0943903	0.0609964	0.0241996	0.085196
1	PBANKA_091230	TSN	tudor staphylococcal nuclease, putative	Dispensable	0.967888	0.289704	0.464417	0.127731	0.0183153	0.0998316	0.118147
1	PBANKA_091370		coatomer subunit delta, putative	Slow	0.449627	0.205761	0.40079	0.242612	0.0652417	0.0855955	0.150837
1	PBANKA_091930		spermidine synthase, putative	Essential	0.22753	0.420948	0.416196	0.0668141	0.04211	0.0539314	0.0960415
1	PBANKA_091970		conserved Plasmodium protein, unknown function	Essential	0.106083	0.238844	0.418968	0.174529	0.107846	0.0598132	0.167659
1	PBANKA_092150	SNRPF	small nuclear ribonucleoprotein F, putative	Slow	0.529403	0.304407	0.458748	0.117662	0.0717567	0.0474264	0.119183
1	PBANKA_092230	ThrRS	threonine--tRNA ligase, putative	Essential	0.0755455	0.31696	0.362742	0.163454	0.068201	0.0886427	0.156844
1	PBANKA_092490		translation elongation factor EF-1, subunit alpha, putative	Essential	0.135119	0.319136	0.511513	0.0878684	0.0597044	0.021778	0.0814825
1	PBANKA_092520	CDPK7	calcium-dependent protein kinase 7	Essential	0.110976	0.338868	0.405801	0.1039	0.036202	0.115229	0.151431
1	PBANKA_092660	GCN20	protein GCN20, putative;ABC transporter F family member 2, putative	Dispensable	1.00029	0.203568	0.380904	0.167352	0.12697	0.121205	0.248175
1	PBANKA_092780		tRNA nucleotidyltransferase, putative	Essential	0.233564	0.29339	0.478322	0.1507	0.047065	0.0305233	0.0775883
1	PBANKA_092810	PGM1	phosphoglycerate mutase, putative	Essential	0.192948	0.276376	0.588474	0.0768386	0.0386017	0.0197104	0.0583121
1	PBANKA_092980		insulinase, putative	Dispensable	1.09162	0.334578	0.37724	0.155688	0.0420698	0.090424	0.132494
1	PBANKA_093030		GTP-binding nuclear protein RAN/TC4, putative	Essential	0.202555	0.313446	0.319038	0.240507	0.0402292	0.0867795	0.127009
1	PBANKA_093330		conserved Plasmodium protein, unknown function	Essential	0.0859723	0.223742	0.313246	0.182733	0.117603	0.162676	0.280279
1	PBANKA_093740	PRPF6	pre-mRNA-processing factor 6, putative	Essential	0.1	0.26578	0.401256	0.247281	0.0427412	0.0429413	0.0856825
1	PBANKA_093860	CK2alpha	casein kinase 2, alpha subunit	Essential	0.131238	0.339184	0.474666	0.0762024	0.0822314	0.0277171	0.109948
1	PBANKA_093990	LSM4	U6 snRNA-associated Sm-like protein LSm4, putative	Essential	0.0735941	0.258946	0.376062	0.220971	0.073799	0.0702218	0.144021
1	PBANKA_094010		protein kinase, putative	Dispensable	0.994862	0.242369	0.399166	0.173536	0.132123	0.0528058	0.184929
1	PBANKA_094090	RUVB2	RuvB-like helicase 2, putative	Essential	0.271921	0.251208	0.409145	0.166791	0.0686038	0.104252	0.172856
1	PBANKA_094130	PTEX88	translocon component PTEX88	Slow	0.337728	0.282098	0.306821	0.263979	0.115056	0.0320463	0.147102
1	PBANKA_094210		metabolite/drug transporter, putative	Essential	0.0744003	0.345108	0.414933	0.0644949	0.0333876	0.142077	0.175465
1	PBANKA_094250		conserved Plasmodium protein, unknown function	Essential	0.253391	0.228009	0.431395	0.241026	0.0577915	0.0417781	0.0995696
1	PBANKA_094290		phenylalanine--tRNA ligase beta subunit, putative	Essential	0.324613	0.353128	0.372076	0.0968078	0.110901	0.0670876	0.177989
1	PBANKA_094350	SufD	FeS cluster assembly protein SufD	Essential	0.16438	0.292509	0.471987	0.157165	0.0516185	0.0267195	0.0783381
1	PBANKA_100030		Plasmodium exported protein, unknown function	Dispensable	0.780656	0.226067	0.495373	0.156683	0.100307	0.02157	0.121877
1	PBANKA_100060		erythrocyte membrane antigen 1	Dispensable	0.926208	0.342784	0.483604	0.0831735	0.0630442	0.0273935	0.0904377
1	PBANKA_100080		conserved Plasmodium protein, unknown function	Dispensable	0.885861	0.234045	0.563974	0.120738	0.0333237	0.0479188	0.0812424
1	PBANKA_100190		conserved Plasmodium protein, unknown function	Essential	0.109824	0.214632	0.473581	0.199726	0.0332835	0.0787779	0.112061
1	PBANKA_100690		conserved Plasmodium protein, unknown function	Dispensable	1.02719	0.413451	0.425138	0.0552405	0.0571925	0.0489781	0.106171
1	PBANKA_100700		DnaJ protein, putative	Essential	0.158997	0.379865	0.416102	0.0487848	0.0435907	0.111658	0.155248
1	PBANKA_100710		conserved Plasmodium protein, unknown function	Dispensable	1.07817	0.333308	0.31207	0.275239	0.0414641	0.0379183	0.0793823
1	PBANKA_100770	PPM1	protein phosphatase PPM1	Slow	0.307513	0.249252	0.35226	0.210302	0.134473	0.0537138	0.188187
1	PBANKA_100780	RRP4	exosome complex component RRP4, putative	Essential	0.0740108	0.245554	0.433099	0.167046	0.0772165	0.0770834	0.1543
1	PBANKA_100880		glucose-6-phosphate isomerase, putative	Essential	0.179024	0.246305	0.337886	0.157325	0.188972	0.0695122	0.258484
1	PBANKA_100940	EMC4	ER membrane protein complex subunit 4, putative	Essential	0.0296474	0.240213	0.410057	0.22236	0.06884	0.0585294	0.127369
1	PBANKA_101050	HOP	Hsp70/Hsp90 organizing protein, putative	Dispensable	0.83188	0.288913	0.477142	0.105014	0.033708	0.0952227	0.128931
1	PBANKA_101080	CAF16	CCR4-associated factor 16, putative	Slow	0.850279	0.391091	0.458152	0.0814802	0.0430741	0.026203	0.0692771
1	PBANKA_101280		voltage-dependent anion-selective channel protein, putative	Essential	0.0610393	0.270721	0.420971	0.146292	0.0774671	0.0845481	0.162015
1	PBANKA_101680	RRP41	exosome complex exonuclease RRP41, putative	Slow	0.597798	0.318228	0.476806	0.106875	0.0604022	0.0376887	0.0980909
1	PBANKA_101780		conserved Plasmodium protein, unknown function	Essential	0.213271	0.21253	0.385646	0.217978	0.131433	0.0524121	0.183846
1	PBANKA_102280	GlyRS	glycine--tRNA ligase, putative	Essential	0.1	0.255449	0.407235	0.127686	0.0605714	0.149059	0.20963
1	PBANKA_102400		thioredoxin-like protein, putative	Essential	0.0621317	0.245125	0.361618	0.229957	0.121277	0.0420236	0.1633
1	PBANKA_102990		AAA family ATPase, putative	Essential	0.0908219	0.238784	0.591062	0.121584	0.028447	0.0201235	0.0485705
1	PBANKA_103000	DHS	deoxyhypusine synthase, putative	Essential	0.369402	0.469398	0.44968	0.0536362	0.0194951	0.00779074	0.0272858
1	PBANKA_103020		conserved Plasmodium protein, unknown function	Essential	0.0645805	0.283507	0.33137	0.194895	0.0445179	0.145711	0.190229
1	PBANKA_103100		conserved Plasmodium protein, unknown function	Essential	0.1786	0.341208	0.384221	0.105934	0.127537	0.0411004	0.168637
1	PBANKA_103200		conserved Plasmodium protein, unknown function	Essential	0.058723	0.246719	0.467619	0.149143	0.104848	0.0316695	0.136518
1	PBANKA_103270	CELF2	CUGBP Elav-like family member 2, putative	Dispensable	1.03383	0.290325	0.385484	0.0784439	0.0770386	0.168708	0.245747
1	PBANKA_103440	PM4	plasmepsin IV	Slow	0.67437	0.384574	0.446908	0.113898	0.0365239	0.0180963	0.0546202
1	PBANKA_103530		radical SAM protein, putative	Essential	0.132064	0.220031	0.426382	0.107448	0.118942	0.127198	0.24614
1	PBANKA_103560	ClpC	ATP-dependent Clp protease, putative	Essential	0.111266	0.286968	0.498028	0.142175	0.0501815	0.0226471	0.0728285
1	PBANKA_110170		conserved protein, unknown function	Slow	0.791217	0.223594	0.373141	0.170982	0.195448	0.036834	0.232282
1	PBANKA_110350		conserved Plasmodium protein, unknown function	Essential	0.0854545	0.302207	0.363741	0.285487	0.0297548	0.0188101	0.0485649
1	PBANKA_110360	ATPase3	cation transporting P-ATPase, putative	Essential	0.00977472	0.235985	0.451564	0.238864	0.0432263	0.0303613	0.0735875
1	PBANKA_110470	TRS85	trafficking protein particle complex subunit 8, putative	Essential	0.0290246	0.218541	0.49777	0.135837	0.0604379	0.0874136	0.147852
1	PBANKA_110900		RNA polymerase I, putative	Essential	0.0471764	0.327037	0.478358	0.100715	0.0356912	0.0581993	0.0938905
1	PBANKA_110940	PI4K	phosphatidylinositol 4-kinase, putative	Essential	0.0592775	0.270707	0.3672	0.208923	0.101178	0.0519923	0.15317
1	PBANKA_110980	CYP87	peptidyl-prolyl cis-trans isomerase, putative	Slow	0.520449	0.26993	0.407257	0.180223	0.0767605	0.0658299	0.14259
1	PBANKA_111050	TCTP	histamine-releasing factor;translationally-controlled tumor protein homolog	Slow	0.810888	0.318637	0.404281	0.161737	0.0738873	0.0414586	0.115346
1	PBANKA_111300	PNP	purine nucleoside phosphorylase, putative	Essential	0.1	0.283795	0.572708	0.0503655	0.0507216	0.04241	0.0931316
1	PBANKA_111970		cleavage stimulation factor subunit 1, putative	Slow	0.854726	0.216878	0.322468	0.173888	0.1484	0.138366	0.286765
1	PBANKA_112080	SRP68	signal recognition particle subunit SRP68, putative	Essential	0.165772	0.352194	0.403157	0.106268	0.0931945	0.0451866	0.138381
1	PBANKA_112170		leucine--tRNA ligase, putative	Essential	0.1	0.260104	0.483896	0.16227	0.0490562	0.044674	0.0937302
1	PBANKA_112290	HK	hexokinase, putative	Essential	0.0810778	0.358757	0.343382	0.19111	0.034086	0.0726644	0.10675
1	PBANKA_112560		pyruvate kinase, putative	Essential	0.1	0.313161	0.467316	0.0796433	0.0648081	0.075071	0.139879
1	PBANKA_112650	ACS	acetyl-CoA synthetase, putative	Essential	0.104281	0.303657	0.381427	0.255086	0.0264549	0.0333763	0.0598311
1	PBANKA_113200	NIF3	NLI interacting factor-like phosphatase	Essential	0.159683	0.220185	0.334975	0.175452	0.111061	0.158328	0.269389
1	PBANKA_113410	CCT4	T-complex protein 1 subunit delta, putative	Essential	0.245586	0.238785	0.557448	0.11206	0.0434812	0.0482263	0.0917075
1	PBANKA_113540		riboflavin kinase / FAD synthase family protein, putative	Essential	0.1	0.270439	0.487883	0.0686301	0.140744	0.0323042	0.173048
1	PBANKA_113560	DIS3	exosome complex exonuclease RRP44, putative	Essential	0.180168	0.237687	0.530977	0.168334	0.0344213	0.0285808	0.0630021
1	PBANKA_113660		conserved Plasmodium protein, unknown function	Essential	0.215861	0.240096	0.361018	0.14522	0.165056	0.0886102	0.253667
1	PBANKA_113700	BLN	bergheilysin	Essential	0.0780967	0.212106	0.463738	0.166464	0.0499805	0.107711	0.157691
1	PBANKA_114130	GCVT	glycine cleavage system T protein;aminomethyltransferase, mitochondrial	Dispensable	0.91561	0.240619	0.537041	0.153366	0.0329656	0.0360083	0.0689739
1	PBANKA_114280		conserved Plasmodium protein, unknown function	Essential	0.0407121	0.279294	0.396817	0.139534	0.0897047	0.0946496	0.184354
1	PBANKA_114300		U1 small nuclear ribonucleoprotein, putative	Essential	0.0847347	0.279051	0.401681	0.176771	0.0890518	0.0534448	0.142497
1	PBANKA_114360	AlaRS	alanine--tRNA ligase, putative	Essential	0.1	0.266623	0.484989	0.142242	0.0179718	0.0881739	0.106146
1	PBANKA_114550		conserved Plasmodium protein, unknown function	Dispensable	0.915178	0.334037	0.343605	0.271066	0.0212032	0.0300893	0.0512925
1	PBANKA_120250		WD repeat-containing protein, putative	Essential	0.176763	0.251586	0.384102	0.229891	0.03967	0.0947506	0.134421
1	PBANKA_120310		ADP/ATP carrier protein, putative	Essential	0.312013	0.250467	0.430366	0.170337	0.047036	0.101794	0.14883
1	PBANKA_120440	ALBA3	DNA/RNA-binding protein Alba 3, putative	Slow	0.480466	0.354406	0.401017	0.100892	0.0634205	0.0802644	0.143685
1	PBANKA_120610	EIF3D	eukaryotic translation initiation factor 3 subunit D, putative	Essential	0.1	0.374792	0.380978	0.0894745	0.0734728	0.0812826	0.154755
1	PBANKA_120720	AK1	adenylate kinase, putative	Essential	0.061842	0.282257	0.332521	0.272924	0.0896839	0.0226142	0.112298
1	PBANKA_121010	RAD23	DNA repair protein RAD23, putative	Slow	0.822673	0.26664	0.343	0.177925	0.0462983	0.166138	0.212436
1	PBANKA_121080	HGPRT	hypoxanthine-guanine phosphoribosyltransferase, putative	Slow	0.28767	0.243064	0.675048	0.0419925	0.026571	0.0133253	0.0398963
1	PBANKA_121130	ATG18	autophagy-related protein 18, putative	Essential	0.154993	0.227367	0.342825	0.197697	0.0939026	0.138208	0.23211
1	PBANKA_121430	ENO	enolase, putative	Essential	0.335415	0.219469	0.583753	0.0729529	0.0432172	0.0806087	0.123826
1	PBANKA_121650	CYP19A	peptidyl-prolyl cis-trans isomerase, putative	Slow	0.328272	0.255075	0.57177	0.0976481	0.0343394	0.0411673	0.0755066
1	PBANKA_121690	DDX42	ATP-dependent RNA helicase DDX42, putative	Dispensable	0.979539	0.325239	0.319764	0.243919	0.0541035	0.0569741	0.111078
1	PBANKA_121940		Cg3 protein, putative	Essential	0.114536	0.234198	0.446161	0.102506	0.144331	0.0728047	0.217135
1	PBANKA_121950	CRT	chloroquine resistance transporter, putative	Essential	0.213032	0.387191	0.415695	0.133938	0.0429708	0.020206	0.0631768
1	PBANKA_122010	POP1	ribonucleases P/MRP protein subunit POP1, putative	Essential	0.1	0.255041	0.476195	0.122881	0.0983766	0.0475064	0.145883
1	PBANKA_122090		conserved Plasmodium protein, unknown function	Dispensable	0.834226	0.26349	0.348468	0.0845924	0.264146	0.0393037	0.30345
1	PBANKA_122100	RAD14	DNA repair protein RAD14, putative	Dispensable	1.03522	0.406412	0.441105	0.0639046	0.0667672	0.0218118	0.088579
1	PBANKA_122200	SAP18	histone deacetylase complex subunit SAP18, putative	Slow	0.787859	0.343537	0.456459	0.113816	0.0562967	0.0298917	0.0861884
1	PBANKA_122840		mannose-6-phosphate isomerase, putative	Slow	0.611301	0.317527	0.410336	0.196363	0.0402105	0.0355632	0.0757737
1	PBANKA_123250	EIF3B	eukaryotic translation initiation factor 3 subunit B, putative	Essential	0.10305	0.359163	0.423147	0.0850135	0.0419206	0.0907564	0.132677
1	PBANKA_123510	LSM2	U6 snRNA-associated Sm-like protein LSm2, putative	Essential	0.0980698	0.23173	0.387636	0.140459	0.0811231	0.159053	0.240176
1	PBANKA_123550		conserved Plasmodium protein, unknown function	Essential	0.0620619	0.218025	0.550941	0.130612	0.0395256	0.0608972	0.100423
1	PBANKA_123560	SAHH	adenosylhomocysteinase, putative	Slow	0.778079	0.256676	0.620557	0.0762291	0.0133549	0.0331829	0.0465378
1	PBANKA_123750	BUD31	pre-mRNA-splicing factor BUD31, putative	Essential	0.119108	0.28976	0.398084	0.0630296	0.0939664	0.155161	0.249127
1	PBANKA_123970		conserved Plasmodium protein, unknown function	Essential	0.237923	0.408547	0.42131	0.075524	0.046545	0.0480741	0.0946191
1	PBANKA_124080		RAP protein, putative	Essential	0.110894	0.263596	0.360335	0.0481216	0.208485	0.119462	0.327947
1	PBANKA_124250		RNA helicase, putative	Essential	0.174922	0.238292	0.368606	0.208358	0.0863704	0.0983746	0.184745
1	PBANKA_124450		SNARE protein, putative	Essential	0.1883	0.273458	0.392824	0.175695	0.0929417	0.0650823	0.158024
1	PBANKA_124580		conserved Plasmodium protein, unknown function	Essential	0.1	0.302145	0.470502	0.104835	0.0418403	0.0806777	0.122518
1	PBANKA_130240	CPSF3	cleavage and polyadenylation specificity factor subunit 3, putative	Essential	0.00904684	0.346361	0.405464	0.132808	0.0479315	0.0674355	0.115367
1	PBANKA_130620		tRNA binding protein, putative	Slow	0.523987	0.288299	0.513008	0.07758	0.10257	0.0185421	0.121112
1	PBANKA_130720	LSM5	U6 snRNA-associated Sm-like protein LSm5, putative	Essential	0.108098	0.235803	0.496871	0.155848	0.0448335	0.0666442	0.111478
1	PBANKA_130780		heat shock protein 90, putative	Essential	0.138699	0.239892	0.399583	0.236294	0.0402349	0.0839963	0.124231
1	PBANKA_130890		histidine--tRNA ligase, putative	Essential	0.1	0.31211	0.46633	0.076702	0.0686907	0.0761668	0.144858
1	PBANKA_130910		mitochondrial ribosomal protein S29 precursor, putative	Essential	0.109119	0.229764	0.479934	0.171629	0.06865	0.0500238	0.118674
1	PBANKA_130990	LAP	M17 leucyl aminopeptidase, putative	Slow	0.249834	0.227386	0.57676	0.099464	0.0627138	0.0336759	0.0963897
1	PBANKA_131450		conserved Plasmodium protein, unknown function	Essential	0.0732847	0.230055	0.59191	0.0940465	0.0633354	0.0206532	0.0839887
1	PBANKA_131460		acetyl-CoA acetyltransferase, putative	Essential	0.134985	0.300638	0.529071	0.0848949	0.044279	0.0411167	0.0853958
1	PBANKA_131480	eEF2	elongation factor 2, putative	Essential	0.212512	0.319636	0.470752	0.0901648	0.029082	0.0903656	0.119448
1	PBANKA_131810	APP	aminopeptidase P, putative	Essential	0.206282	0.413344	0.443045	0.0968033	0.0320397	0.0147686	0.0468083
1	PBANKA_131830		mitochondrial ribosomal protein S11 precursor, putative	Essential	0.0682647	0.389652	0.380428	0.118993	0.0835784	0.0273476	0.110926
1	PBANKA_131840		6-phosphogluconate dehydrogenase, decarboxylating, putative	Essential	0.261886	0.248025	0.590431	0.123424	0.0313797	0.00674008	0.0381198
1	PBANKA_132170	BP1	berghepain-1	Slow	0.461607	0.338765	0.406092	0.0963787	0.0531846	0.105579	0.158764
1	PBANKA_132560		valine--tRNA ligase, putative	Essential	0.235808	0.366252	0.525751	0.0892196	0.00774601	0.0110307	0.0187767
1	PBANKA_132640	GAPDH	glyceraldehyde-3-phosphate dehydrogenase, putative	Essential	0.1	0.294083	0.559441	0.0774461	0.0542297	0.0148012	0.0690308
1	PBANKA_132650		conserved Plasmodium protein, unknown function	Essential	0.0925512	0.254384	0.479027	0.131457	0.0849272	0.0502043	0.135131
1	PBANKA_132700		DNA-directed RNA polymerase III subunit RPC4, putative	Essential	0.255313	0.326968	0.405557	0.139992	0.086134	0.0413492	0.127483
1	PBANKA_132740		YL1 nuclear protein, putative	Essential	0.0896962	0.319231	0.403337	0.227984	0.00561726	0.0438306	0.0494479
1	PBANKA_132750		conserved Plasmodium protein, unknown function	Essential	0.0664579	0.260396	0.33078	0.265095	0.0261598	0.11757	0.143729
1	PBANKA_132790		conserved Plasmodium protein, unknown function	Slow	0.785845	0.211372	0.492494	0.2185	0.0318923	0.045742	0.0776343
1	PBANKA_132800	UIS2	serine/threonine protein phosphatase, putative	Essential	0.1	0.319462	0.334625	0.192374	0.0772467	0.0762922	0.153539
1	PBANKA_132870		tRNA 3'-trailer sequence RNase, putative	Essential	0.0949927	0.221675	0.499903	0.146254	0.112236	0.0199327	0.132169
1	PBANKA_133200	U2AF2	splicing factor U2AF large subunit, putative	Essential	0.1	0.398285	0.374978	0.17036	0.0300711	0.0263065	0.0563775
1	PBANKA_133260		conserved Plasmodium protein, unknown function	Essential	0.0946408	0.235867	0.549136	0.128808	0.0512288	0.0349611	0.0861899
1	PBANKA_133710	SF1	splicing factor 1, putative	Essential	0.125565	0.365847	0.38482	0.16831	0.0341915	0.046832	0.0810234
1	PBANKA_134010	LDH	L-lactate dehydrogenase	Essential	0.0457475	0.364273	0.503531	0.0565536	0.0333047	0.0423384	0.0756431
1	PBANKA_134150		RNA-binding protein, putative	Essential	0.0482191	0.356044	0.395939	0.151553	0.0484645	0.0479999	0.0964644
1	PBANKA_134160		translation initiation factor eIF-2B subunit gamma, putative	Essential	0.0566382	0.285818	0.418298	0.133202	0.0643809	0.0983013	0.162682
1	PBANKA_134300		ribose-phosphate pyrophosphokinase, putative	Slow	0.878463	0.364044	0.40305	0.0458237	0.117892	0.0691903	0.187083
1	PBANKA_134400		DNA-directed RNA polymerase III subunit RPC1, putative	Essential	0.211622	0.258148	0.375917	0.107895	0.0396318	0.218408	0.25804
1	PBANKA_134660		glutamine--tRNA ligase, putative	Essential	0.1	0.203033	0.41326	0.126554	0.0710223	0.18613	0.257153
1	PBANKA_134800		transmembrane protein Tmp21 homologue, putative	Dispensable	0.992846	0.235114	0.348794	0.182218	0.100807	0.133067	0.233874
1	PBANKA_135120		conserved Plasmodium protein, unknown function	Dispensable	0.957313	0.315746	0.387153	0.154893	0.0546207	0.0875878	0.142209
1	PBANKA_135200		elongation factor 1-gamma, putative	Essential	0.128802	0.306601	0.487398	0.115828	0.0526037	0.0375692	0.0901728
1	PBANKA_135400	DBR1	RNA lariat debranching enzyme, putative	Essential	0.0208165	0.323637	0.351546	0.224547	0.0413641	0.0589054	0.100269
1	PBANKA_135740	USB1	U6 snRNA phosphodiesterase, putative	Slow	0.165197	0.257051	0.588778	0.0817384	0.0469548	0.0254776	0.0724324
1	PBANKA_135810	ROM6	rhomboid protease ROM6	Essential	0.133671	0.261996	0.530061	0.106315	0.0446824	0.0569451	0.101627
1	PBANKA_135940		conserved Plasmodium protein, unknown function	Slow	0.666223	0.321826	0.340727	0.127572	0.127479	0.0823961	0.209875
1	PBANKA_136030	ALBA4	DNA/RNA-binding protein Alba 4, putative	Slow	0.846486	0.420273	0.392052	0.0726476	0.0830646	0.0319634	0.115028
1	PBANKA_136110		elongation factor Tu, putative	Essential	0.0886813	0.37582	0.365681	0.164632	0.0609744	0.032893	0.0938675
1	PBANKA_140140		conserved Plasmodium protein, unknown function	Essential	0.067869	0.344336	0.455829	0.107112	0.0631875	0.0295348	0.0927223
1	PBANKA_140340	RPB11	DNA-directed RNA polymerase II subunit RPB11, putative	Essential	0.111158	0.253003	0.382265	0.0541187	0.220882	0.0897315	0.310613
1	PBANKA_140390		AAR2 protein, putative	Essential	0.0414011	0.241529	0.442515	0.162929	0.105696	0.0473306	0.153027
1	PBANKA_140540	SNRPA	U1 small nuclear ribonucleoprotein A, putative	Essential	0.17907	0.35872	0.396839	0.125302	0.0517082	0.0674306	0.119139
1	PBANKA_140550	RRP40	exosome complex component RRP40, putative	Essential	0.1	0.322842	0.435388	0.123899	0.0593977	0.0584738	0.117872
1	PBANKA_140570		DnaJ protein, putative	Essential	0.0649894	0.362658	0.387873	0.114232	0.049132	0.0861045	0.135237
1	PBANKA_140580	DBP6	ATP-dependent RNA helicase DBP6, putative	Essential	0.0540864	0.346343	0.433922	0.132645	0.0394147	0.0476754	0.0870901
1	PBANKA_140810		ribosomal RNA methyltransferase, putative	Essential	0.136725	0.368124	0.417131	0.156244	0.0327819	0.0257181	0.0585
1	PBANKA_140820	VPS18	vacuolar protein sorting-associated protein 18, putative	Essential	0.0766999	0.300868	0.47226	0.12925	0.0656189	0.0320025	0.0976214
1	PBANKA_140830		conserved Plasmodium protein, unknown function	Essential	0.0961709	0.252418	0.619603	0.0742012	0.0393516	0.0144262	0.0537778
1	PBANKA_140970		alternative splicing regulator, putative	Essential	0.0913104	0.223875	0.511241	0.17158	0.0593817	0.0339229	0.0933045
1	PBANKA_141030	M1AAP	M1-family alanyl aminopeptidase, putative	Essential	0.319453	0.373138	0.456036	0.0966749	0.0267003	0.0474515	0.0741518
1	PBANKA_141090	IF2a	translation initiation factor IF-2, putative	Essential	0.107184	0.251242	0.636152	0.0704145	0.00873494	0.0334565	0.0421915
1	PBANKA_141130	EIF4G	eukaryotic translation initation factor 4 gamma, putative	Essential	0.142137	0.305485	0.349315	0.267263	0.0274288	0.0505086	0.0779375
1	PBANKA_141180		DEAD box helicase, putative	Essential	0.0679731	0.27138	0.548626	0.108299	0.0417476	0.0299469	0.0716945
1	PBANKA_141250		conserved Plasmodium protein, unknown function	Essential	0.130749	0.280667	0.537221	0.149025	0.0171654	0.0159217	0.033087
1	PBANKA_141510	CCT	choline-phosphate cytidylyltransferase	Essential	0.197301	0.254092	0.321895	0.25001	0.140738	0.0332642	0.174002
1	PBANKA_141590		conserved Plasmodium protein, unknown function	Dispensable	0.852112	0.447479	0.468168	0.0593208	0.0149585	0.0100738	0.0250323
1	PBANKA_142110		transcription elongation factor s-II, putative	Essential	0.125679	0.298822	0.385735	0.128886	0.151513	0.0350434	0.186557
1	PBANKA_142240		importin beta, putative	Essential	0.108462	0.299009	0.359288	0.179597	0.0725054	0.0896012	0.162107
1	PBANKA_142340		conserved Plasmodium protein, unknown function	Essential	0.124383	0.235998	0.318262	0.193988	0.126681	0.125071	0.251752
1	PBANKA_142420		conserved Plasmodium protein, unknown function	Essential	0.175251	0.390146	0.410812	0.0655961	0.0704807	0.062965	0.133446
1	PBANKA_142540		conserved Plasmodium protein, unknown function	Dispensable	0.95695	0.278429	0.492749	0.184474	0.0314419	0.0129066	0.0443485
1	PBANKA_142630	EMC1	ER membrane protein complex subunit 1, putative	Essential	0.131921	0.242815	0.388634	0.168153	0.0551243	0.145274	0.200398
1	PBANKA_142690	DBP1	ATP-dependent RNA helicase DBP1, putative	Slow	0.71623	0.271871	0.361624	0.0837388	0.171078	0.111688	0.282766
1	PBANKA_142960	PRS	proline--tRNA ligase	Essential	0.141335	0.363256	0.409979	0.199529	0.0172491	0.00998725	0.0272363
1	PBANKA_142970		conserved Plasmodium protein, unknown function	Essential	0.135485	0.270291	0.49586	0.0738147	0.123742	0.0362918	0.160034
1	PBANKA_143040		adrenodoxin-type ferredoxin, putative	Essential	0.133968	0.245102	0.391378	0.0980201	0.0887908	0.176709	0.265499
1	PBANKA_143170		serine--tRNA ligase, putative	Essential	0.248892	0.247651	0.486549	0.205454	0.0365377	0.0238089	0.0603466
1	PBANKA_143190		glycerol-3-phosphate dehydrogenase, putative	Dispensable	0.849296	0.305492	0.394696	0.228543	0.0437012	0.027567	0.0712682
1	PBANKA_143420		arginine--tRNA ligase, putative	Essential	0.1	0.28782	0.369457	0.207152	0.046818	0.0887535	0.135571
1	PBANKA_143690		FbpA domain protein, putative	Slow	0.181743	0.316378	0.436208	0.163689	0.0663155	0.0174101	0.0837256
1	PBANKA_143880		50S ribosomal protein L24, putative	Essential	0.0874093	0.26477	0.411301	0.115732	0.143166	0.0650307	0.208197
1	PBANKA_144290		conserved Plasmodium protein, unknown function	Essential	0.0726327	0.219058	0.449153	0.165	0.10705	0.0597391	0.166789
1	PBANKA_144310		conserved Plasmodium protein, unknown function	Essential	0.12432	0.337462	0.467201	0.153879	0.0215529	0.0199049	0.0414577
1	PBANKA_144360		conserved Plasmodium protein, unknown function	Essential	0.013862	0.248671	0.356372	0.108166	0.112163	0.174628	0.286791
1	PBANKA_144540	SEC13	protein transport protein SEC13, putative	Essential	0.151586	0.298083	0.323112	0.226775	0.0747685	0.0772607	0.152029
1	PBANKA_144940	SF3B3	splicing factor 3B subunit 3, putative	Essential	0.0935973	0.320966	0.358972	0.122212	0.0990251	0.0988242	0.197849
1	PBANKA_145070		clustered-asparagine-rich protein, putative	Slow	0.437427	0.230719	0.439857	0.171047	0.100509	0.0578689	0.158378
1	PBANKA_145430	VPS16	vacuolar protein sorting-associated protein 16, putative	Essential	0.0438464	0.228589	0.44535	0.191104	0.0511461	0.0838107	0.134957
1	PBANKA_145600		protein geranylgeranyltransferase type II, alpha subunit, putative	Essential	0.0360202	0.234119	0.448456	0.117555	0.089437	0.110433	0.19987
1	PBANKA_145640		SNARE protein, putative	Essential	0.138371	0.231118	0.390006	0.26804	0.0677197	0.043116	0.110836
1	PBANKA_145730		glucose inhibited division protein a homologue, putative	Essential	0.0573401	0.229354	0.555843	0.0910894	0.0584317	0.0652825	0.123714
1	PBANKA_146220	PPM4	protein phosphatase PPM4	Dispensable	0.952404	0.217649	0.368227	0.0745896	0.0868294	0.252705	0.339534
1	PBANKA_146550		BIR protein;PIR protein	Dispensable	0.698268	0.312432	0.313038	0.119201	0.235872	0.0194568	0.255329
2	PBANKA_010040	;Pb235	;reticulocyte binding protein, putative	Slow	0.777812	0.121999	0.0260723	0.821688	0.0205723	0.00966843	0.0302407
2	PBANKA_010880		histone H3, putative	Essential	0.164108	0.0545099	0.0241178	0.568982	0.248761	0.103629	0.35239
2	PBANKA_011030		conserved Plasmodium protein, unknown function	Essential	0.168296	0.124208	0.0137952	0.750384	0.0436753	0.0679376	0.111613
2	PBANKA_011160	ROP14	rhoptry protein ROP14, putative	Dispensable	1.00759	0.0536096	0.0137628	0.694049	0.0313121	0.207267	0.238579
2	PBANKA_020630	CEN1	centrin-1, putative	Essential	0.178773	0.0983535	0.0823957	0.444659	0.274825	0.0997668	0.374591
2	PBANKA_020750		conserved Plasmodium protein, unknown function	Essential	0.0905192	0.108719	0.0632636	0.625161	0.134627	0.0682295	0.202856
2	PBANKA_020790		conserved Plasmodium protein, unknown function	Slow	0.285753	0.043915	0.00861028	0.635819	0.0948661	0.216789	0.311655
2	PBANKA_020890		StAR-related lipid transfer protein, putative	Essential	0.0977614	0.0998267	0.0067905	0.569184	0.0315504	0.292648	0.324198
2	PBANKA_020900		conserved Plasmodium protein, unknown function	Slow	0.475383	0.0773422	0.00716447	0.670721	0.0588338	0.185939	0.244772
2	PBANKA_021450		conserved Plasmodium protein, unknown function	Dispensable	0.970851	0.0851231	0.119747	0.471783	0.279721	0.0436255	0.323347
2	PBANKA_030480	SERA4	serine repeat antigen 4	Slow	0.594218	0.0990367	0.0764168	0.799175	0.0159717	0.00939982	0.0253715
2	PBANKA_030500	SERA2	serine repeat antigen 2	Dispensable	0.975794	0.083488	0.00865831	0.898062	0.00482195	0.00497003	0.00979197
2	PBANKA_030510	SERA1	serine repeat antigen 1	Dispensable	1.04445	0.0999094	0.0103363	0.873774	0.00801133	0.00796919	0.0159805
2	PBANKA_030670		transporter, putative	Essential	0.180414	0.0820467	0.0133759	0.840998	0.0199451	0.043634	0.0635792
2	PBANKA_031250	ORC5	origin recognition complex subunit 5, putative	Essential	0.195877	0.0915332	0.0263007	0.450372	0.217383	0.214411	0.431794
2	PBANKA_031260	DHHC11	palmitoyltransferase, putative	Dispensable	0.960147	0.0481871	0.0452747	0.65557	0.216014	0.0349538	0.250968
2	PBANKA_031340	ATG11	autophagy-related protein 11, putative	Slow	0.75694	0.125612	0.0314811	0.629614	0.0106912	0.202602	0.213293
2	PBANKA_031420	CDPK1	calcium-dependent protein kinase 1	Dispensable	0.982535	0.084546	0.0686019	0.679825	0.107183	0.0598431	0.167027
2	PBANKA_040230	BCKDH-E2	lipoamide acyltransferase component of branched-chain alpha-keto acid dehydrogenase complex, putative	Slow	0.508619	0.0868492	0.0754793	0.483359	0.125512	0.2288	0.354313
2	PBANKA_040410		AP endonuclease (DNA-[apurinic or apyrimidinic site] lyase), putative	Dispensable	1.09095	0.0957496	0.108242	0.503768	0.212544	0.0796963	0.29224
2	PBANKA_040480		FAD-dependent glycerol-3-phosphate dehydrogenase, putative	Slow	0.903519	0.0864356	0.144349	0.503995	0.0703262	0.194895	0.265221
2	PBANKA_040600		conserved Plasmodium protein, unknown function	Essential	0.232356	0.092481	0.151397	0.51957	0.203675	0.032877	0.236552
2	PBANKA_040640		conserved Plasmodium protein, unknown function	Essential	0.0552715	0.0465686	0.0152951	0.622733	0.0192981	0.296105	0.315403
2	PBANKA_041590		conserved Plasmodium protein, unknown function	Slow	0.854177	0.0831387	0.0531031	0.684893	0.0755323	0.103333	0.178865
2	PBANKA_041600	RhopH3	high molecular weight rhoptry protein 3, putative	Essential	0.075049	0.0851617	0.235756	0.664108	0.0082414	0.00673385	0.0149753
2	PBANKA_041770		alpha tubulin 1	Dispensable	0.985388	0.0586609	0.201788	0.494912	0.185461	0.0591777	0.244639
2	PBANKA_041780		conserved Plasmodium protein, unknown function	Dispensable	1.00487	0.067462	0.00605591	0.858249	0.0298116	0.0384219	0.0682335
2	PBANKA_041810		conserved Plasmodium protein, unknown function	Dispensable	1.14541	0.0740825	0.174414	0.710669	0.0228832	0.0179509	0.040834
2	PBANKA_041850		Plasmodium exported protein, unknown function	Dispensable	1.03332	0.331906	0.0371416	0.591916	0.0134412	0.0255949	0.0390361
2	PBANKA_050250	PPP8	serine/threonine protein phosphatase 8	Slow	0.393568	0.101077	0.0279224	0.488333	0.319647	0.0630214	0.382668
2	PBANKA_050410	ATG8	autophagy-related protein 8	Essential	0.0670989	0.0351544	0.0408956	0.474244	0.239579	0.210127	0.449706
2	PBANKA_050690		phospholipid scramblase, putative	Dispensable	1.01331	0.0489325	0.00572688	0.447955	0.221666	0.275719	0.497386
2	PBANKA_051080		conserved Plasmodium protein, unknown function	Slow	0.561464	0.130079	0.0400132	0.560634	0.028905	0.240369	0.269274
2	PBANKA_051140	nPrx	merozoite capping protein 1, putative;peroxiredoxin, putative	Slow	0.680356	0.145602	0.011258	0.766081	0.0298901	0.0471687	0.0770587
2	PBANKA_051270		conserved Plasmodium protein, unknown function	Slow	0.909262	0.0936635	0.0775997	0.524954	0.224902	0.0788807	0.303783
2	PBANKA_051390		conserved Plasmodium protein, unknown function	Slow	0.70708	0.0620774	0.0455537	0.620856	0.138572	0.132941	0.271512
2	PBANKA_051420		conserved Plasmodium protein, unknown function	Essential	0.246901	0.0927745	0.048226	0.616734	0.107223	0.135043	0.242266
2	PBANKA_051520	MORN1	MORN repeat-containing protein 1, putative	Dispensable	0.996148	0.103233	0.10046	0.6346	0.0640497	0.0976578	0.161708
2	PBANKA_051560		conserved Plasmodium protein, unknown function	Dispensable	0.883479	0.113822	0.0865067	0.696691	0.03439	0.0685903	0.10298
2	PBANKA_051900		S-antigen, putative	Dispensable	0.964258	0.111531	0.00250166	0.814548	0.0145898	0.0568296	0.0714194
2	PBANKA_051930		conserved Plasmodium protein, unknown function	Essential	0.198012	0.0825921	0.000971097	0.878897	0.0169957	0.0205437	0.0375394
2	PBANKA_052040	DYN2	dynamin-like protein, putative	Slow	0.231964	0.0847307	0.0625681	0.669232	0.0967686	0.0867006	0.183469
2	PBANKA_060770	KROX1	zinc finger transcription factor, putative	Essential	0.0365789	0.116245	0.154689	0.543319	0.0836126	0.102134	0.185747
2	PBANKA_060780	CIA1	cytosolic iron-sulfur protein assembly protein 1, putative	Essential	0.0368271	0.090823	0.0579016	0.478001	0.210167	0.163108	0.373274
2	PBANKA_060880		conserved Plasmodium protein, unknown function	Dispensable	1.01368	0.0898988	0.0429873	0.429748	0.169426	0.26794	0.437366
2	PBANKA_061430	SufS	cysteine desulfurase	Slow	0.495115	0.124927	0.208316	0.561002	0.0468671	0.0588881	0.105755
2	PBANKA_061520	CDPK4	calcium-dependent protein kinase 4	Slow	0.856154	0.100666	0.0212918	0.469799	0.284982	0.123261	0.408244
2	PBANKA_061970	RALP1	rhoptry-associated leucine zipper-like protein 1, putative	Essential	0.189044	0.0766097	0.0138897	0.864474	0.0184958	0.0265303	0.0450261
2	PBANKA_062250		exonuclease I, putative	Slow	0.764387	0.0717897	0.0607125	0.459648	0.0497312	0.358119	0.40785
2	PBANKA_070130		prolyl 4-hydroxylase subunit alpha, putative	Dispensable	0.965852	0.0803774	0.0211357	0.736637	0.0323681	0.129482	0.16185
2	PBANKA_071210		DNA helicase, putative	Dispensable	0.791458	0.0901247	0.143072	0.470942	0.211461	0.0844014	0.295862
2	PBANKA_071310	RON5	rhoptry neck protein 5, putative	Essential	0.0936893	0.0589939	0.00510975	0.86283	0.0140919	0.0589745	0.0730664
2	PBANKA_071390	AK2	adenylate kinase 2, putative	Dispensable	1.07725	0.0762258	0.0800422	0.550946	0.197056	0.0957301	0.292786
2	PBANKA_072070		regulator of chromosome condensation, putative	Dispensable	0.961758	0.0941714	0.0482276	0.634268	0.0534924	0.16984	0.223333
2	PBANKA_080130		conserved Plasmodium protein, unknown function	Slow	0.704361	0.0906386	0.030551	0.795921	0.064603	0.0182863	0.0828893
2	PBANKA_080180		conserved Plasmodium protein, unknown function	Essential	0.1	0.0928761	0.00673365	0.689344	0.189097	0.0219494	0.211046
2	PBANKA_080220		serine/threonine protein kinase, putative	Slow	0.4331	0.0873848	0.0483339	0.809621	0.0394712	0.0151887	0.0546599
2	PBANKA_080250		conserved Plasmodium protein, unknown function	Dispensable	0.943376	0.102028	0.0646592	0.544459	0.177682	0.111171	0.288854
2	PBANKA_080280		conserved Plasmodium protein, unknown function	Slow	0.413255	0.0539711	0.0732913	0.521379	0.156763	0.194596	0.351359
2	PBANKA_080300	ORC2	origin recognition complex subunit 2, putative	Slow	0.43607	0.087936	0.0764232	0.702775	0.101759	0.031107	0.132866
2	PBANKA_080450	RAMA	rhoptry-associated membrane antigen, putative	Essential	0.165682	0.0591021	0.00266551	0.918557	0.00689195	0.0127832	0.0196752
2	PBANKA_080670		conserved Plasmodium protein, unknown function	Slow	0.566738	0.0563881	0.260803	0.608709	0.0285106	0.0455893	0.0740999
2	PBANKA_080940		P1 nuclease, putative	Dispensable	1.0431	0.0745013	0.0592723	0.657922	0.060823	0.147482	0.208305
2	PBANKA_081210		phosphatidylinositol N-acetylglucosaminyltransferase, putative	Essential	0.249188	0.104058	0.075746	0.48089	0.302758	0.036548	0.339306
2	PBANKA_081700		sugar transporter, putative	Dispensable	0.964573	0.0839426	0.0171368	0.497728	0.333813	0.0673793	0.401193
2	PBANKA_081730		conserved Plasmodium protein, unknown function	Essential	0.102114	0.0805371	0.04087	0.447365	0.254535	0.176692	0.431228
2	PBANKA_081800		conserved Plasmodium protein, unknown function	Essential	0.256408	0.0870651	0.212129	0.566797	0.0893541	0.0446545	0.134009
2	PBANKA_081850		conserved Plasmodium protein, unknown function	Essential	0.118811	0.0825009	0.139946	0.499852	0.228707	0.0489936	0.277701
2	PBANKA_082540		conserved Plasmodium protein, unknown function	Essential	0.041827	0.0622077	0.0118461	0.496075	0.189234	0.240638	0.429872
2	PBANKA_083290		protein MAM3, putative	Slow	0.606164	0.09974	0.120593	0.714282	0.0254784	0.0399065	0.065385
2	PBANKA_083300	PFN	profilin, putative	Slow	0.565412	0.100117	0.116234	0.541462	0.0774824	0.164705	0.242187
2	PBANKA_083560	PKAc	cAMP-dependent protein kinase catalytic subunit	Essential	0.0673599	0.0687843	0.0180292	0.737341	0.163272	0.0125734	0.175846
2	PBANKA_091150	AEP	apical exonemal protein, putative	Slow	0.84216	0.0542287	0.0250939	0.480786	0.326736	0.113155	0.439891
2	PBANKA_091240		conserved Plasmodium protein, unknown function	Dispensable	0.969572	0.239613	0.0149081	0.547853	0.164075	0.0335511	0.197626
2	PBANKA_091260		conserved Plasmodium protein, unknown function	Dispensable	0.959396	0.142849	0.167091	0.541354	0.0736361	0.07507	0.148706
2	PBANKA_091410		conserved Plasmodium protein, unknown function	Dispensable	0.861357	0.0800325	0.116436	0.618784	0.0476206	0.137126	0.184747
2	PBANKA_091510		LEM3/CDC50 family protein, putative	Dispensable	0.978209	0.0903253	0.000600693	0.800945	0.0254357	0.0826932	0.108129
2	PBANKA_091890		conserved Plasmodium protein, unknown function	Dispensable	0.950001	0.104589	0.0611304	0.725583	0.0429323	0.0657648	0.108697
2	PBANKA_091940		conserved Plasmodium protein, unknown function	Essential	0.0919662	0.062384	0.0275678	0.58037	0.269059	0.0606185	0.329678
2	PBANKA_092250		conserved Plasmodium protein, unknown function	Essential	0.0943886	0.0586095	0.0936874	0.472911	0.0289009	0.345891	0.374792
2	PBANKA_092560		conserved Plasmodium protein, unknown function	Essential	0.0983429	0.0904554	0.0290647	0.617449	0.0573864	0.205644	0.26303
2	PBANKA_093200	RON4	rhoptry neck protein 4	Essential	0.0543654	0.0494662	0.00398351	0.906099	0.0212616	0.0191901	0.0404517
2	PBANKA_093280		conserved Plasmodium protein, unknown function	Essential	0.112566	0.079811	0.0905599	0.728532	0.0710034	0.030094	0.101097
2	PBANKA_093430		protein tyrosine phosphatase, putative	Essential	0.106164	0.0833324	0.147058	0.534132	0.165231	0.0702459	0.235477
2	PBANKA_094160		conserved Plasmodium protein, unknown function	Slow	0.327256	0.109986	0.0799413	0.606907	0.13771	0.0654566	0.203166
2	PBANKA_094180	H2B	histone H2B, putative	Essential	0.136062	0.0815145	0.0588035	0.595136	0.104034	0.160512	0.264546
2	PBANKA_094270	SNF2L	chromatin remodeling protein, putative	Essential	0.245144	0.197857	0.170016	0.551416	0.040778	0.0399338	0.0807118
2	PBANKA_094390		BIR protein;PIR protein	Dispensable	1.00142	0.00855433	0.0461568	0.92608	0.0109224	0.00828679	0.0192092
2	PBANKA_100130		conserved Plasmodium protein, unknown function	Slow	0.437887	0.0945264	0.113194	0.625494	0.153684	0.0131011	0.166785
2	PBANKA_100150		alpha/beta hydrolase, putative	Slow	0.7668	0.133911	0.0620198	0.534957	0.102828	0.166284	0.269112
2	PBANKA_100240	DPAP3	dipeptidyl aminopeptidase 3, putative	Slow	0.736928	0.0755726	0.00298752	0.874513	0.0248006	0.022126	0.0469267
2	PBANKA_100260	P41	6-cysteine protein	Slow	0.923337	0.119535	0.00438966	0.779254	0.0571945	0.0396271	0.0968215
2	PBANKA_100360	ASP	apical sushi protein, putative	Slow	0.895567	0.0842543	0.0271069	0.775935	0.0439463	0.0687572	0.112704
2	PBANKA_100430		conserved Plasmodium protein, unknown function	Essential	0.0354464	0.123878	0.139721	0.51001	0.161288	0.0651028	0.226391
2	PBANKA_100860		conserved Plasmodium protein, unknown function	Dispensable	0.956307	0.104828	0.029485	0.800521	0.0454393	0.0197268	0.0651661
2	PBANKA_100870		conserved Plasmodium protein, unknown function	Dispensable	0.890245	0.121289	0.138388	0.580724	0.108645	0.0509538	0.159599
2	PBANKA_101040		conserved Plasmodium protein, unknown function	Essential	0.0502338	0.0546655	0.0101836	0.589072	0.0400408	0.306038	0.346078
2	PBANKA_101340		conserved Plasmodium protein, unknown function	Essential	0.0352575	0.0920659	0.0448051	0.694211	0.0704761	0.0984419	0.168918
2	PBANKA_101450		plasmepsin IX, putative	Essential	0.30505	0.0593682	0.00545709	0.763679	0.0976323	0.0738634	0.171496
2	PBANKA_102010	PP7	serine/threonine protein phosphatase 7	Essential	0.119873	0.071162	0.0491505	0.508563	0.0544804	0.316644	0.371125
2	PBANKA_103170		conserved Plasmodium protein, unknown function	Slow	0.793819	0.0444598	0.0129525	0.729013	0.188637	0.0249381	0.213575
2	PBANKA_103210	RAP1	rhoptry-associated protein 1, putative	Slow	0.71284	0.0543003	0.00411386	0.924808	0.00801028	0.00876741	0.0167777
2	PBANKA_103310		conserved Plasmodium protein, unknown function	Essential	0.168126	0.0644607	0.0380994	0.728122	0.12499	0.0443277	0.169318
2	PBANKA_103330		conserved Plasmodium protein, unknown function	Dispensable	0.982941	0.0657255	0.0862323	0.556923	0.186888	0.104231	0.291119
2	PBANKA_110140	RAP2/3	rhoptry-associated protein 2/3	Slow	0.727404	0.0452143	0.00322791	0.887244	0.0472374	0.0170768	0.0643141
2	PBANKA_110380	DDX27	ATP-dependent RNA helicase DDX27, putative	Essential	0.131008	0.0741051	0.104829	0.474554	0.185496	0.161016	0.346512
2	PBANKA_110810		guanidine nucleotide exchange factor, putative	Essential	0.104934	0.121614	0.144412	0.527333	0.0419098	0.164732	0.206641
2	PBANKA_111700	H2A	histone H2A, putative	Slow	0.36046	0.0769579	0.0516637	0.679008	0.123505	0.0688652	0.19237
2	PBANKA_112010		conserved Plasmodium protein, unknown function	Dispensable	0.899976	0.0799329	0.024401	0.638544	0.135705	0.121417	0.257122
2	PBANKA_112420		DNA polymerase 1, putative	Essential	0.0967826	0.130655	0.224288	0.558754	0.0445568	0.0417468	0.0863037
2	PBANKA_112920		conserved Plasmodium protein, unknown function	Dispensable	1.01802	0.0547027	0.0273116	0.607178	0.182948	0.12786	0.310808
2	PBANKA_113590		conserved Plasmodium protein, unknown function	Dispensable	0.999406	0.083107	0.0647602	0.747967	0.0787783	0.0253878	0.104166
2	PBANKA_113880		conserved Plasmodium protein, unknown function	Slow	0.394639	0.0595223	0.0467293	0.530186	0.128332	0.235231	0.363563
2	PBANKA_114430		conserved Plasmodium protein, unknown function	Slow	0.553884	0.116515	0.126816	0.610036	0.0915299	0.0551038	0.146634
2	PBANKA_120060		Plasmodium exported protein, unknown function	Dispensable	0.914277	0.367654	0.0881081	0.514404	0.00741285	0.0224211	0.029834
2	PBANKA_120400		conserved Plasmodium protein, unknown function	Dispensable	0.842056	0.0523	0.0346124	0.525097	0.0840142	0.303976	0.38799
2	PBANKA_120790		protein phosphatase, putative	Dispensable	1.01828	0.23508	0.0581997	0.590111	0.061003	0.0556064	0.116609
2	PBANKA_121040		E3 ubiquitin-protein ligase, putative	Dispensable	1.03336	0.091453	0.177007	0.523789	0.191867	0.0158834	0.20775
2	PBANKA_121060		conserved Plasmodium protein, unknown function	Dispensable	0.917192	0.0786334	0.0112431	0.816801	0.0492735	0.0440493	0.0933227
2	PBANKA_121160		conserved Plasmodium protein, unknown function	Slow	0.703989	0.121779	0.189612	0.543593	0.0827411	0.0622754	0.145016
2	PBANKA_121200		conserved Plasmodium protein, unknown function	Essential	0.0757311	0.0885351	0.0976612	0.611071	0.0753916	0.127341	0.202733
2	PBANKA_121220		conserved Plasmodium protein, unknown function	Slow	0.659291	0.080001	0.00724136	0.863972	0.0260343	0.0227515	0.0487858
2	PBANKA_121240	FS	GDP-L-fucose synthase, putative	Dispensable	0.964151	0.0878635	0.0127573	0.51508	0.222882	0.161417	0.384299
2	PBANKA_121710		protein kinase, putative	Slow	0.853959	0.068066	0.00837348	0.807225	0.084444	0.0318919	0.116336
2	PBANKA_121760	H2A.Z	histone H2A variant, putative	Essential	0.0838766	0.0990324	0.0640287	0.701269	0.027382	0.108288	0.13567
2	PBANKA_122500		serine/threonine protein kinase, FIKK family	Slow	0.297709	0.0746693	0.0470338	0.723955	0.0468024	0.10754	0.154342
2	PBANKA_122510		conserved Plasmodium protein, unknown function	Dispensable	0.901781	0.122699	0.0959973	0.49018	0.239828	0.0512966	0.291124
2	PBANKA_123270		zinc finger protein, putative	Essential	0.1	0.0881348	0.0395686	0.590075	0.0770761	0.205146	0.282222
2	PBANKA_123730		inner membrane complex protein, putative	Dispensable	0.955366	0.0687742	0.021104	0.644552	0.125613	0.139956	0.26557
2	PBANKA_124000	SMC6	structural maintenance of chromosomes protein 6, putative	Essential	0.0675974	0.0861869	0.235926	0.586495	0.0411505	0.0502412	0.0913916
2	PBANKA_124180	MCM3	DNA replication licensing factor MCM3, putative	Essential	0.0613415	0.103125	0.0739145	0.614131	0.187502	0.0213279	0.20883
2	PBANKA_124390		conserved Plasmodium protein, unknown function	Essential	0.1	0.0790036	0.106396	0.689977	0.102314	0.0223101	0.124624
2	PBANKA_130190		DNA repair metallo-beta-lactamase protein, putative	Dispensable	0.883639	0.0724347	0.137445	0.618218	0.0983711	0.0735316	0.171903
2	PBANKA_130230		metacaspase-like protein	Dispensable	1.0063	0.0895278	0.220573	0.569108	0.107585	0.013206	0.120791
2	PBANKA_130340		CCAAT-binding transcription factor, putative	Dispensable	0.925172	0.062714	0.130681	0.690058	0.100423	0.0161242	0.116547
2	PBANKA_130400		conserved Plasmodium protein, unknown function	Essential	0.346051	0.0452323	0.00704036	0.47249	0.0995816	0.375656	0.475238
2	PBANKA_130430		conserved Plasmodium protein, unknown function	Essential	0.126819	0.101711	0.0248794	0.690205	0.126788	0.0564154	0.183204
2	PBANKA_130480		conserved Plasmodium protein, unknown function	Dispensable	0.993529	0.0883539	0.160965	0.69934	0.0453927	0.00594885	0.0513415
2	PBANKA_131040	CEN2	centrin-2, putative	Essential	0.0677965	0.0722758	0.0970036	0.639241	0.155392	0.0360874	0.191479
2	PBANKA_131540	CNB	calcineurin subunit B, putative	Slow	0.177675	0.0747058	0.175256	0.498926	0.166063	0.0850488	0.251112
2	PBANKA_131690		conserved Plasmodium protein, unknown function	Slow	0.693318	0.100478	0.121892	0.643555	0.0985054	0.0355697	0.134075
2	PBANKA_131930		ferlin, putative	Essential	0.047265	0.107205	0.049678	0.781687	0.0396275	0.0218022	0.0614297
2	PBANKA_132070	SPP	signal peptide peptidase, putative	Essential	0.0618672	0.127804	0.130696	0.523122	0.14793	0.0704483	0.218378
2	PBANKA_132220	SAS4	spindle assembly abnormal protein 4, putative	Dispensable	0.931713	0.127553	0.122189	0.641552	0.0829045	0.0258016	0.108706
2	PBANKA_132950	PPKL	protein phosphatase containing kelch-like domains	Slow	0.722012	0.0776272	0.124943	0.451507	0.263169	0.0827535	0.345922
2	PBANKA_133270		duffy-binding protein	Essential	0.168482	0.254788	0.0256831	0.638741	0.035293	0.0454949	0.0807879
2	PBANKA_133870	PMV	plasmepsin V, putative	Essential	0.0203569	0.0877865	0.0686871	0.517858	0.233686	0.0919822	0.325668
2	PBANKA_133930		conserved Plasmodium protein, unknown function	Dispensable	0.818555	0.119241	0.0276523	0.425193	0.224467	0.203448	0.427914
2	PBANKA_134350		conserved Plasmodium protein, unknown function	Dispensable	0.603901	0.0746009	0.0049817	0.696555	0.105424	0.118438	0.223862
2	PBANKA_134540		ER lumen protein retaining receptor 1, putative	Essential	0.0388113	0.0974419	0.141953	0.468218	0.058663	0.233724	0.292387
2	PBANKA_135150	CDPK5	calcium-dependent protein kinase 5	Essential	0.24412	0.140248	0.0105901	0.588786	0.0787986	0.181577	0.260376
2	PBANKA_135240		conserved Plasmodium protein, unknown function	Essential	0.0237083	0.0950521	0.0456942	0.575264	0.153247	0.130742	0.283989
2	PBANKA_135410	RAB11b	ras-related protein Rab-11B, putative	Essential	0.1	0.0818234	0.0471409	0.500879	0.223387	0.146769	0.370156
2	PBANKA_135610		conserved Plasmodium protein, unknown function	Essential	0.0834125	0.147087	0.0279809	0.588294	0.195807	0.0408307	0.236637
2	PBANKA_135630		conserved Plasmodium protein, unknown function	Essential	0.0746948	0.0926268	0.158015	0.504098	0.200127	0.0451333	0.24526
2	PBANKA_135820		conserved Plasmodium protein, unknown function	Dispensable	0.968775	0.0774094	0.133942	0.462634	0.19465	0.131364	0.326015
2	PBANKA_135830		conserved Plasmodium protein, unknown function	Essential	0.1	0.104617	0.20515	0.547881	0.0859516	0.0563994	0.142351
2	PBANKA_136210	TKL3	tyrosine kinase-like protein, putative	Slow	0.971341	0.11402	0.0656226	0.47559	0.20719	0.137577	0.344767
2	PBANKA_136330		conserved Plasmodium protein, unknown function	Essential	0.186194	0.150135	0.0775284	0.678413	0.0380521	0.0558708	0.0939229
2	PBANKA_140060		cytoadherence linked asexual protein, putative	Essential	0.280274	0.109151	0.176201	0.701244	0.00768978	0.00571444	0.0134042
2	PBANKA_140350		conserved Plasmodium protein, unknown function	Essential	0.0800343	0.0840421	0.199337	0.629638	0.0388519	0.048131	0.0869829
2	PBANKA_140450		conserved Plasmodium protein, unknown function	Slow	0.935083	0.0862458	0.0193634	0.736093	0.0461307	0.112167	0.158298
2	PBANKA_141050		malonyl CoA-acyl carrier protein transacylase precursor, putative	Dispensable	0.907346	0.0820309	0.098177	0.595336	0.0635277	0.160928	0.224456
2	PBANKA_141060		conserved Plasmodium protein, unknown function	Slow	0.737789	0.0650823	0.0425803	0.59294	0.0323688	0.267029	0.299398
2	PBANKA_141200		conserved Plasmodium protein, unknown function	Essential	0.065594	0.0627054	0.0181961	0.601306	0.122147	0.195645	0.317792
2	PBANKA_141380		conserved Plasmodium protein, unknown function	Essential	0.119552	0.0791754	0.0150575	0.791929	0.0468872	0.0669513	0.113838
2	PBANKA_141790		conserved Plasmodium protein, unknown function	Essential	0.0653106	0.111665	0.200826	0.564168	0.100698	0.0226434	0.123342
2	PBANKA_141980		3',5'-cyclic nucleotide phosphodiesterase, putative	Essential	0.0727238	0.0919989	0.0247353	0.853512	0.0165908	0.013163	0.0297538
2	PBANKA_142060	H2B.Z	histone H2B variant, putative	Essential	0.1	0.0890407	0.0726804	0.576603	0.0463187	0.215357	0.261676
2	PBANKA_142590		conserved Plasmodium protein, unknown function	Slow	0.333064	0.0523841	0.0148554	0.886874	0.0390149	0.00687195	0.0458868
2	PBANKA_142650	CUL1	cullin-1, putative	Essential	0.311723	0.0660544	0.052265	0.44192	0.213647	0.226114	0.439761
2	PBANKA_143070		conserved Plasmodium protein, unknown function	Essential	0.0782339	0.14914	0.137152	0.559092	0.127611	0.0270056	0.154617
2	PBANKA_143610	HP1	heterochromatin protein 1, putative	Slow	0.3235	0.0927578	0.138913	0.644582	0.0470178	0.0767299	0.123748
2	PBANKA_144210		conserved Plasmodium protein, unknown function	Essential	0.0950141	0.1274	0.147391	0.606933	0.0696936	0.0485824	0.118276
2	PBANKA_144240		conserved Plasmodium protein, unknown function	Dispensable	0.912985	0.271142	0.142293	0.532607	0.0323161	0.0216419	0.053958
2	PBANKA_144330		merozoite surface protein 9, putative	Essential	0.112807	0.0978343	0.00188706	0.890734	0.00355162	0.00599263	0.00954425
2	PBANKA_144720		CG2-related protein, putative	Dispensable	0.782462	0.0596971	0.0262347	0.490105	0.199501	0.224462	0.423963
2	PBANKA_144740		conserved Plasmodium protein, unknown function	Essential	0.0469342	0.0933244	0.182121	0.530263	0.162276	0.0320157	0.194292
2	PBANKA_145700		ubiquitin-conjugating enzyme E2, putative	Dispensable	1.01921	0.135409	0.0494079	0.633755	0.0964373	0.0849903	0.181428
2	PBANKA_145830		kinesin-13, putative	Essential	0.113813	0.0793601	0.104907	0.455691	0.168581	0.191461	0.360042
2	PBANKA_145930		actin I	Essential	0.167093	0.0763284	0.204628	0.586335	0.0618789	0.0708301	0.132709
2	PBANKA_146050		serine/threonine protein kinase, putative	Slow	0.868337	0.0551604	0.0346648	0.447475	0.244706	0.217994	0.4627
2	PBANKA_146160		conserved Plasmodium protein, unknown function	Essential	0.1	0.211221	0.165733	0.534697	0.0154681	0.0728802	0.0883483
3	PBANKA_010010		fam-a protein	Dispensable	1.03272	0.128315	0.593212	0.0777313	0.172456	0.0282851	0.200741
3	PBANKA_010240		conserved Plasmodium protein, unknown function	Dispensable	0.984449	0.0908447	0.375376	0.189083	0.24635	0.0983466	0.344697
3	PBANKA_010430		cyclin dependent kinase binding protein, putative	Dispensable	0.913845	0.105947	0.417424	0.234294	0.188803	0.0535309	0.242334
3	PBANKA_010460	RAD50	DNA repair protein RAD50, putative	Dispensable	0.979304	0.0497428	0.378386	0.220891	0.0725073	0.278474	0.350981
3	PBANKA_010660	DPH7	diphthine methyltransferase, putative	Slow	0.822738	0.111658	0.398117	0.135339	0.0395587	0.315328	0.354887
3	PBANKA_010670		conserved Plasmodium protein, unknown function	Essential	0.132827	0.0889215	0.416996	0.164446	0.0378155	0.29182	0.329636
3	PBANKA_010690		conserved Plasmodium protein, unknown function	Essential	0.123628	0.140851	0.371602	0.238278	0.144545	0.104724	0.249269
3	PBANKA_010730	CCT6	T-complex protein 1 subunit zeta, putative	Slow	0.632351	0.13833	0.645958	0.117827	0.0435418	0.0543439	0.0978857
3	PBANKA_010740	OAT	ornithine aminotransferase, putative	Dispensable	0.94155	0.072855	0.449246	0.269049	0.113456	0.0953934	0.20885
3	PBANKA_010890		peptidyl-tRNA hydrolase PTRHD1, putative	Dispensable	1.0444	0.212485	0.595516	0.106533	0.0557757	0.0296899	0.0854657
3	PBANKA_010910	TK	transketolase, putative	Essential	0.0662215	0.0990894	0.431626	0.131569	0.0417439	0.295971	0.337715
3	PBANKA_010950	ApiAP2	transcription factor with AP2 domain(s), putative	Slow	0.811951	0.100504	0.459961	0.19726	0.141625	0.10065	0.242275
3	PBANKA_020530		conserved Plasmodium protein, unknown function	Essential	0.0472514	0.138496	0.432301	0.158745	0.121118	0.14934	0.270459
3	PBANKA_020620		conserved Plasmodium protein, unknown function	Essential	0.151864	0.0591439	0.503873	0.139064	0.175731	0.122188	0.297919
3	PBANKA_020700	SERCA	calcium-transporting ATPase, putative	Essential	0.1	0.146663	0.395906	0.267234	0.108093	0.0821043	0.190197
3	PBANKA_020780		conserved Plasmodium protein, unknown function	Essential	0.0718125	0.118055	0.553418	0.236229	0.0695408	0.0227571	0.0922979
3	PBANKA_020850		conserved Plasmodium protein, unknown function	Essential	0.110084	0.146301	0.409655	0.0602649	0.21453	0.169249	0.383779
3	PBANKA_020990	NT4	nucleoside transporter 4, putative	Dispensable	1.03223	0.170276	0.527545	0.113607	0.052133	0.136439	0.188572
3	PBANKA_021060		ubiquitin carboxyl-terminal hydrolase, putative	Essential	0.354864	0.147085	0.568378	0.16379	0.0632055	0.0575421	0.120748
3	PBANKA_021140	DNMT	DNA (cytosine-5)-methyltransferase, putative	Dispensable	0.978139	0.0738037	0.460766	0.167671	0.0829757	0.214783	0.297759
3	PBANKA_021150		proteasome subunit alpha type-5, putative	Essential	0.251151	0.0977514	0.455364	0.158414	0.0512241	0.237247	0.288471
3	PBANKA_021180		conserved Plasmodium protein, unknown function	Essential	0.152293	0.163193	0.426344	0.233126	0.0934134	0.0839235	0.177337
3	PBANKA_021240		conserved Plasmodium protein, unknown function	Essential	0.0774505	0.0803415	0.483695	0.141639	0.140171	0.154154	0.294325
3	PBANKA_021440	AP2-L	transcription factor with AP2 domain(s)	Slow	0.719134	0.0862826	0.493443	0.334119	0.050826	0.0353294	0.0861554
3	PBANKA_030140		conserved Plasmodium protein, unknown function	Dispensable	0.951121	0.0425003	0.550804	0.107041	0.246493	0.0531618	0.299655
3	PBANKA_030270		methyltransferase, putative	Essential	0.187365	0.0674775	0.511743	0.0792827	0.134257	0.20724	0.341497
3	PBANKA_030580		conserved Plasmodium protein, unknown function	Slow	0.355242	0.162787	0.353144	0.120856	0.148054	0.215159	0.363213
3	PBANKA_030650		conserved protein, unknown function	Dispensable	1.09009	0.0568377	0.374949	0.176537	0.162487	0.22919	0.391677
3	PBANKA_030810		ubiquinol-cytochrome-c reductase complex assembly factor 1, putative	Slow	0.73227	0.164685	0.47045	0.242198	0.0824261	0.040241	0.122667
3	PBANKA_030960		SRR1-like protein	Slow	0.730338	0.0676513	0.524723	0.239361	0.0796428	0.0886216	0.168264
3	PBANKA_030970		multidrug efflux pump, putative	Dispensable	0.919881	0.16779	0.438064	0.204151	0.128386	0.0616083	0.189994
3	PBANKA_031110		mitochondrial large ribosomal subunit, putative	Essential	0.076283	0.0683992	0.376076	0.176748	0.155988	0.222788	0.378776
3	PBANKA_031590		pseudouridine synthase, putative	Dispensable	0.998124	0.0847685	0.547451	0.178658	0.113916	0.0752062	0.189122
3	PBANKA_040220	Plrx	plasmoredoxin	Dispensable	0.966769	0.0854442	0.516516	0.101878	0.0779606	0.218201	0.296162
3	PBANKA_040420		ubiquitin-conjugating enzyme E2, putative	Essential	0.1	0.200949	0.421317	0.226518	0.116589	0.0346269	0.151216
3	PBANKA_040520	CCT2	T-complex protein 1 subunit beta, putative	Essential	0.147008	0.20416	0.554888	0.113038	0.0442112	0.0837024	0.127914
3	PBANKA_040650	CCT7	T-complex protein 1 subunit eta, putative	Essential	0.1	0.193275	0.594558	0.11307	0.0726862	0.0264107	0.0990969
3	PBANKA_040940	PKRP	protein kinase, putative	Dispensable	0.912052	0.0489297	0.43311	0.117476	0.0538939	0.34659	0.400484
3	PBANKA_040960		dolichyl-diphosphooligosaccharide--protein glycosyltransferase subunit 1, putative	Essential	0.0962144	0.0378704	0.44817	0.0952565	0.215437	0.203266	0.418703
3	PBANKA_041000		conserved Plasmodium protein, unknown function	Essential	0.114746	0.0656693	0.478021	0.177699	0.168231	0.110379	0.27861
3	PBANKA_041140		conserved Plasmodium protein, unknown function	Essential	0.108402	0.0862518	0.431814	0.256463	0.186987	0.0384841	0.225471
3	PBANKA_041190		conserved Plasmodium protein, unknown function	Dispensable	1.0077	0.0753555	0.457847	0.285769	0.148459	0.0325697	0.181029
3	PBANKA_041390		mitochondrial ribosomal protein L27 precursor, putative	Essential	0.114729	0.119934	0.415724	0.13976	0.104777	0.219805	0.324582
3	PBANKA_050220	RPN5	26S proteasome regulatory subunit p55, putative	Essential	0.1	0.105838	0.59036	0.219651	0.0574759	0.0266757	0.0841516
3	PBANKA_050740	OMPDC	orotidine 5'-phosphate decarboxylase, putative	Slow	0.294974	0.10934	0.397872	0.102466	0.0824005	0.307922	0.390323
3	PBANKA_051360	ADA	adenosine deaminase, putative	Dispensable	1.01855	0.111286	0.777127	0.051905	0.0442932	0.0153892	0.0596824
3	PBANKA_051450	RPN9	26S proteasome regulatory subunit RPN9, putative	Essential	0.0307606	0.191241	0.422219	0.210834	0.0924144	0.083292	0.175706
3	PBANKA_051510		conserved Plasmodium protein, unknown function	Essential	0.110496	0.0878589	0.353642	0.182334	0.218701	0.157464	0.376165
3	PBANKA_051610		conserved Plasmodium protein, unknown function	Essential	0.0998466	0.0961557	0.382665	0.165592	0.230059	0.125528	0.355587
3	PBANKA_051630		DER1-like protein, putative	Slow	0.734495	0.203162	0.445513	0.147592	0.159989	0.0437445	0.203733
3	PBANKA_051660	LRR1	leucine-rich repeat protein	Dispensable	0.955461	0.166065	0.44082	0.0878451	0.268651	0.0366186	0.30527
3	PBANKA_051680		conserved Plasmodium protein, unknown function	Essential	0.0441745	0.168106	0.503439	0.136436	0.129616	0.0624039	0.19202
3	PBANKA_051780		Sec1 family protein, putative	Slow	0.507869	0.173159	0.379829	0.254659	0.135629	0.056725	0.192354
3	PBANKA_051820	SDHA	flavoprotein subunit of succinate dehydrogenase, putative	Dispensable	0.81311	0.0369857	0.484519	0.205733	0.199131	0.073631	0.272762
3	PBANKA_051830		conserved Plasmodium protein, unknown function	Dispensable	1.02242	0.0772811	0.452579	0.278462	0.16995	0.0217281	0.191678
3	PBANKA_051970	PhLP2	phosducin-like protein, putative	Dispensable	0.985604	0.162872	0.583698	0.0892172	0.138292	0.0259208	0.164212
3	PBANKA_052000		pyruvate kinase 2, putative	Essential	0.131445	0.136641	0.418795	0.261461	0.108564	0.0745388	0.183103
3	PBANKA_052180	RRF2	ribosome-recycling factor, putative	Dispensable	1.0039	0.0862081	0.512659	0.203551	0.110626	0.0869566	0.197582
3	PBANKA_060270	NAPL	nucleosome assembly protein, putative	Essential	0.179416	0.167779	0.438815	0.183741	0.101809	0.107856	0.209665
3	PBANKA_060600		RNA-binding protein, putative	Essential	0.158424	0.0974855	0.448837	0.269736	0.149445	0.0344973	0.183942
3	PBANKA_060690		amino acid transporter, putative	Dispensable	0.863879	0.085961	0.540947	0.215723	0.12054	0.0368292	0.157369
3	PBANKA_060890		general transcription factor 3C polypeptide 5, putative	Essential	0.135225	0.0541111	0.576168	0.181057	0.117403	0.0712604	0.188664
3	PBANKA_061110		succinyl-CoA ligase, putative	Dispensable	0.950422	0.0829214	0.419017	0.268646	0.0564594	0.172956	0.229415
3	PBANKA_061230		conserved Plasmodium protein, unknown function	Slow	0.565046	0.158264	0.387344	0.227539	0.166942	0.0599116	0.226853
3	PBANKA_061340		mitochondrial ribosomal protein S12 precursor, putative	Essential	0.0832473	0.142427	0.498678	0.085181	0.0359093	0.237805	0.273715
3	PBANKA_061410		transcription initiation factor IIA subunit 1, putative	Essential	0.0224385	0.0883811	0.416742	0.30515	0.0694921	0.120234	0.189726
3	PBANKA_061440		conserved Plasmodium protein, unknown function	Essential	0.0862139	0.149263	0.444315	0.0867141	0.0848184	0.23489	0.319708
3	PBANKA_061600		mitochondrial ribosomal protein S8 precursor, putative	Dispensable	0.984068	0.0322198	0.507184	0.121823	0.283413	0.0553605	0.338773
3	PBANKA_061610		prefoldin subunit 3, putative	Slow	0.747037	0.159077	0.540861	0.144723	0.105258	0.0500816	0.155339
3	PBANKA_061800		conserved Plasmodium protein, unknown function	Slow	0.31576	0.105043	0.390812	0.219747	0.234548	0.0498499	0.284398
3	PBANKA_061930		conserved Plasmodium protein, unknown function	Essential	0.0624187	0.148461	0.417119	0.160029	0.05503	0.219361	0.274391
3	PBANKA_062110		conserved Plasmodium protein, unknown function	Essential	0.127629	0.109043	0.469181	0.0740216	0.214079	0.133675	0.347754
3	PBANKA_070150		prohibitin, putative	Essential	0.100658	0.173003	0.600473	0.0731519	0.051721	0.101651	0.153372
3	PBANKA_070230	OXA1	mitochondrial inner membrane protein OXA1, putative	Essential	0.124728	0.0611879	0.386043	0.142362	0.219132	0.191275	0.410408
3	PBANKA_070410	UBE4B	ubiquitin conjugation factor E4 B, putative	Slow	0.508607	0.116886	0.406576	0.277905	0.104632	0.0940017	0.198633
3	PBANKA_070610		conserved Plasmodium protein, unknown function	Slow	0.242493	0.15501	0.527747	0.0940183	0.170029	0.0531945	0.223224
3	PBANKA_070620	NT2	nucleoside transporter 2, putative	Slow	0.690035	0.168856	0.668052	0.0953053	0.0587873	0.00899901	0.0677863
3	PBANKA_070630		GTP-binding protein, putative	Slow	0.189075	0.0969862	0.662681	0.0658299	0.0915169	0.0829864	0.174503
3	PBANKA_070840	SNRPG	small nuclear ribonucleoprotein G, putative	Essential	0.141212	0.14564	0.456317	0.173082	0.150887	0.0740743	0.224961
3	PBANKA_070990		conserved Plasmodium protein, unknown function	Dispensable	0.881557	0.105466	0.423539	0.275764	0.0883281	0.106903	0.195231
3	PBANKA_071080	SRCAP	Snf2-related CBP activator, putative	Essential	0.1	0.156543	0.418118	0.221699	0.0676968	0.135943	0.20364
3	PBANKA_071330		protein kinase c inhibitor-like protein, putative	Dispensable	1.00789	0.0502381	0.624528	0.187936	0.0579088	0.0793899	0.137299
3	PBANKA_071350		asparagine-rich antigen, putative, fragment	Dispensable	1.01163	0.0666792	0.396449	0.155632	0.118317	0.262923	0.38124
3	PBANKA_071610		conserved Plasmodium protein, unknown function	Slow	0.649463	0.200475	0.508016	0.0898412	0.152511	0.0491569	0.201668
3	PBANKA_072060	BET3	trafficking protein particle complex subunit 3, putative	Slow	0.425211	0.139183	0.466411	0.249826	0.0729657	0.071615	0.144581
3	PBANKA_080260		peptide chain release factor, putative	Slow	0.419552	0.147728	0.396299	0.174941	0.198203	0.0828283	0.281032
3	PBANKA_080500		RAP protein, putative	Essential	0.0506666	0.169549	0.456164	0.193695	0.0964329	0.0841588	0.180592
3	PBANKA_080520		cytoskeleton associated protein, putative	Essential	0.0782372	0.0496167	0.538052	0.168037	0.170139	0.0741543	0.244294
3	PBANKA_080550		conserved Plasmodium protein, unknown function	Dispensable	1.0483	0.168598	0.446012	0.124372	0.231905	0.0291131	0.261018
3	PBANKA_080620	RBX1	E3 ubiquitin-protein ligase RBX1, putative	Essential	0.0663799	0.0449564	0.540442	0.190446	0.208845	0.0153105	0.224155
3	PBANKA_080630		P-type ATPase, putative	Dispensable	0.961903	0.064235	0.401403	0.218104	0.213052	0.103206	0.316258
3	PBANKA_080650		triosephosphate isomerase, putative	Dispensable	1.04216	0.080691	0.513615	0.0691431	0.170739	0.165812	0.33655
3	PBANKA_080660		cleavage and polyadenylation specificity factor, putative	Slow	0.320248	0.156813	0.544267	0.0811201	0.108472	0.109328	0.217799
3	PBANKA_080690		conserved Plasmodium protein, unknown function	Dispensable	0.982207	0.1671	0.563127	0.146622	0.0729498	0.0502018	0.123152
3	PBANKA_080730		conserved Plasmodium protein, unknown function	Slow	0.26205	0.101755	0.648021	0.167092	0.0301921	0.0529401	0.0831322
3	PBANKA_080750		conserved Plasmodium protein, unknown function	Essential	0.337087	0.131164	0.509943	0.185462	0.0813872	0.0920438	0.173431
3	PBANKA_080820		proteasome subunit alpha type-3, putative	Essential	0.0387565	0.0858822	0.514785	0.206261	0.0868511	0.106221	0.193072
3	PBANKA_080880		conserved Plasmodium protein, unknown function	Essential	0.00836236	0.176833	0.404847	0.123376	0.131482	0.163462	0.294944
3	PBANKA_081120		SET domain protein, putative	Dispensable	0.968511	0.152178	0.552475	0.140879	0.101037	0.0534314	0.154468
3	PBANKA_081280		GTP-binding protein, putative	Slow	0.67737	0.106329	0.39523	0.125389	0.301936	0.0711166	0.373052
3	PBANKA_081410		conserved Plasmodium protein, unknown function	Essential	0.123094	0.153715	0.495005	0.0897646	0.187849	0.0736668	0.261516
3	PBANKA_081470		conserved Plasmodium protein, unknown function	Essential	0.0804289	0.172306	0.50456	0.214816	0.0494622	0.0588552	0.108317
3	PBANKA_082030		protein disulfide isomerase, putative	Dispensable	0.93398	0.0524158	0.526865	0.244465	0.137771	0.0384831	0.176254
3	PBANKA_082910		conserved Plasmodium protein, unknown function	Slow	0.267573	0.161229	0.491816	0.100621	0.101846	0.144489	0.246335
3	PBANKA_083260		proteasome subunit beta type-6, putative	Slow	0.420229	0.124259	0.544872	0.226554	0.051286	0.0530283	0.104314
3	PBANKA_083310	M18AAP	M18 aspartyl aminopeptidase, putative	Dispensable	0.993568	0.183586	0.443347	0.0930134	0.0912549	0.188798	0.280053
3	PBANKA_083520	ApiAP2	transcription factor with AP2 domain(s), putative	Essential	0.122508	0.0524895	0.412618	0.299458	0.0900495	0.145385	0.235434
3	PBANKA_083600	VPS33	vacuolar protein sorting-associated protein 33, putative	Essential	0.148705	0.170537	0.386487	0.257318	0.0634128	0.122245	0.185658
3	PBANKA_083655	NA	NA	Dispensable	1.01639	0.158358	0.54062	0.238685	0.0349274	0.02741	0.0623375
3	PBANKA_090140		mitochondrial ATP synthase delta subunit, putative	Slow	0.793204	0.0614624	0.388217	0.262002	0.182094	0.106224	0.288318
3	PBANKA_090510		carbohydrate kinase, putative	Dispensable	0.965367	0.142057	0.414963	0.19261	0.153514	0.096855	0.250369
3	PBANKA_091020	PPM2	protein phosphatase PPM2	Slow	0.782761	0.0962351	0.51775	0.181805	0.0666935	0.137516	0.20421
3	PBANKA_091190		conserved Plasmodium protein, unknown function	Essential	0.1	0.103717	0.454684	0.364983	0.0341096	0.0425066	0.0766162
3	PBANKA_091790	RPT5	26S protease regulatory subunit 6A, putative	Essential	0.0900432	0.183186	0.392486	0.252492	0.0882712	0.0835648	0.171836
3	PBANKA_091820		phosphoacetylglucosamine mutase, putative	Slow	0.767812	0.0831071	0.618561	0.136947	0.110211	0.0511738	0.161385
3	PBANKA_091900	RPN7	26S proteasome regulatory subunit RPN7, putative	Essential	0.0448697	0.143327	0.53144	0.288132	0.0262732	0.010827	0.0371003
3	PBANKA_091980	GGPPS	geranylgeranyl pyrophosphate synthase, putative	Essential	0.125847	0.0805476	0.483174	0.202087	0.174178	0.0600126	0.234191
3	PBANKA_092010		cochaperone prefoldin complex subunit, putative	Slow	0.748845	0.103104	0.447633	0.102928	0.149903	0.196432	0.346335
3	PBANKA_092860		AP-4 complex subunit mu, putative	Essential	0.0719579	0.163185	0.407387	0.142138	0.0607349	0.226554	0.287289
3	PBANKA_093000		AP-1 complex subunit sigma, putative	Essential	0.0961162	0.131272	0.407488	0.285038	0.129183	0.04702	0.176203
3	PBANKA_093100		conserved Plasmodium membrane protein, unknown function	Dispensable	0.931855	0.0574934	0.410252	0.239529	0.189562	0.103163	0.292725
3	PBANKA_093140	STT3	dolichyl-diphosphooligosaccharide--protein glycosyltransferase subunit STT3, putative	Essential	0.133645	0.168575	0.695318	0.0904421	0.0215803	0.0240845	0.0456649
3	PBANKA_093380		conserved Plasmodium protein, unknown function	Dispensable	0.957067	0.0737261	0.464704	0.174568	0.257441	0.0295612	0.287002
3	PBANKA_093390		glyoxalase I, putative	Dispensable	1.02487	0.19231	0.521304	0.108577	0.134352	0.0434569	0.177809
3	PBANKA_093530		conserved Plasmodium protein, unknown function	Essential	0.108849	0.0900461	0.394939	0.119251	0.228141	0.167623	0.395764
3	PBANKA_093540	COQ4	ubiquinone biosynthesis protein COQ4, putative	Essential	0.106045	0.126741	0.517811	0.111113	0.111425	0.13291	0.244335
3	PBANKA_093640		conserved Plasmodium protein, unknown function	Essential	0.278399	0.117827	0.379222	0.240284	0.186392	0.0762747	0.262667
3	PBANKA_093700		mitochondrial ribosomal protein L11 precursor, putative	Essential	0.0649274	0.0647535	0.474064	0.263038	0.0987646	0.0993796	0.198144
3	PBANKA_093980		nucleic acid binding protein, putative	Dispensable	1.001	0.0763433	0.494355	0.256756	0.120015	0.0525308	0.172546
3	PBANKA_094020		dna2/nam7 helicase family member, putative	Dispensable	0.991804	0.169166	0.426051	0.274542	0.0778368	0.0524045	0.130241
3	PBANKA_094330	ALP2a	actin-like protein, putative	Slow	0.430103	0.173941	0.518051	0.103046	0.15833	0.0466308	0.204961
3	PBANKA_100110		ubiquitin specific protease, putative	Essential	0.0431364	0.0492898	0.417434	0.232039	0.15912	0.142117	0.301237
3	PBANKA_100350		conserved Plasmodium protein, unknown function	Dispensable	0.954325	0.133014	0.372442	0.119384	0.322794	0.0523668	0.375161
3	PBANKA_100440		conserved Plasmodium protein, unknown function	Essential	0.0862523	0.0777052	0.393432	0.248409	0.210466	0.0699874	0.280454
3	PBANKA_100530		conserved Plasmodium protein, unknown function	Slow	0.905995	0.101309	0.519689	0.246417	0.109177	0.0234076	0.132585
3	PBANKA_100600		conserved Plasmodium protein, unknown function	Essential	0.126023	0.134769	0.71375	0.109769	0.01974	0.0219715	0.0417115
3	PBANKA_100810	RbgA	ribosome biogenesis GTPase A, putative	Essential	0.115912	0.146401	0.471892	0.18038	0.0761135	0.125214	0.201327
3	PBANKA_100970		ribonuclease H2 subunit B, putative	Slow	0.349543	0.0558432	0.395083	0.159501	0.358678	0.0308947	0.389573
3	PBANKA_100980		cytochrome c oxidase assembly protein, putative	Essential	0.0556499	0.0664066	0.390168	0.0936511	0.268306	0.181468	0.449775
3	PBANKA_101230		conserved Plasmodium protein, unknown function	Slow	0.767634	0.111118	0.457547	0.306776	0.0758189	0.04874	0.124559
3	PBANKA_101370		mitochondrial ribosomal protein L17-2 precursor, putative	Essential	0.0889815	0.103043	0.369312	0.135711	0.281894	0.110041	0.391935
3	PBANKA_101400	GDH2	NADP-specific glutamate dehydrogenase, putative	Slow	0.313107	0.0771301	0.43814	0.322584	0.0486032	0.113542	0.162146
3	PBANKA_102390	GST	glutathione S-transferase, putative	Dispensable	0.876669	0.10101	0.371378	0.0916513	0.300637	0.135324	0.435961
3	PBANKA_102450		conserved Plasmodium protein, unknown function	Essential	0.137467	0.0965503	0.438083	0.335454	0.0262652	0.103647	0.129912
3	PBANKA_102460	LISP1	liver specific protein 1	Dispensable	0.97538	0.0814257	0.427376	0.14878	0.148701	0.193718	0.342418
3	PBANKA_102980	NMT	glycylpeptide N-tetradecanoyltransferase, putative	Essential	0.0335642	0.175015	0.467746	0.115051	0.13468	0.107509	0.242188
3	PBANKA_103050		conserved Plasmodium protein, unknown function	Essential	0.0537995	0.115193	0.515941	0.326168	0.033305	0.00939299	0.042698
3	PBANKA_103110	PREX	plastid replication-repair enzyme, putative	Essential	0.265497	0.071549	0.684217	0.198245	0.0323403	0.0136487	0.045989
3	PBANKA_103140		conserved Plasmodium protein, unknown function	Slow	0.580373	0.147971	0.426068	0.273466	0.11851	0.0339851	0.152495
3	PBANKA_103550	VPS29	vacuolar protein sorting-associated protein 29, putative	Essential	0.274463	0.0512524	0.410289	0.211021	0.142478	0.18496	0.327438
3	PBANKA_103680		DNA mismatch repair protein, putative	Dispensable	0.995421	0.0743951	0.501939	0.147304	0.0866912	0.18967	0.276362
3	PBANKA_103810		DNA-directed RNA polymerase II subunit RPB4, putative	Essential	0.325282	0.113398	0.718046	0.111102	0.0410834	0.0163705	0.0574539
3	PBANKA_103980		conserved Plasmodium protein, unknown function	Dispensable	0.953281	0.160211	0.529529	0.292896	0.0108073	0.00655631	0.0173636
3	PBANKA_110100		fam-a protein	Dispensable	1.10302	0.10545	0.748984	0.0783906	0.0406675	0.0265079	0.0671754
3	PBANKA_110500		conserved Plasmodium protein, unknown function	Essential	0.110894	0.104951	0.599454	0.279236	0.00924547	0.00711345	0.0163589
3	PBANKA_110730	NPL4	nuclear protein localization protein 4, putative	Essential	0.376322	0.174229	0.417199	0.166937	0.10376	0.137876	0.241636
3	PBANKA_110840	SSB	single-stranded DNA-binding protein, putative	Slow	0.192833	0.0947806	0.40651	0.24878	0.0779926	0.171937	0.249929
3	PBANKA_110920		asparagine--tRNA ligase, putative	Essential	0.230537	0.158894	0.536127	0.102745	0.136545	0.0656891	0.202234
3	PBANKA_110950		conserved Plasmodium protein, unknown function	Essential	0.206677	0.0780486	0.447532	0.243543	0.120255	0.110622	0.230876
3	PBANKA_111180	GS	glutathione synthetase	Dispensable	0.830014	0.140253	0.423769	0.121124	0.0181873	0.296666	0.314854
3	PBANKA_111490	PI3K	phosphatidylinositol 3-kinase, putative	Essential	0.0765978	0.124727	0.413036	0.215079	0.131338	0.11582	0.247158
3	PBANKA_111860		cell division cycle protein 48 homologue, putative	Essential	0.18602	0.113462	0.457155	0.268951	0.129108	0.0313255	0.160433
3	PBANKA_112050	RPP1	ribonuclease P/MRP protein subunit RPP1, putative	Slow	0.258363	0.149582	0.594785	0.16496	0.0705917	0.0200819	0.0906735
3	PBANKA_112120		vacuolar transporter chaperone, putative	Dispensable	1.0075	0.192139	0.449535	0.129062	0.134972	0.0942932	0.229265
3	PBANKA_112190	CS	chorismate synthase, putative	Dispensable	0.847599	0.0743	0.597811	0.148112	0.0710946	0.108683	0.179777
3	PBANKA_112360		N-acetylglucosaminylphosphatidylinositol deacetylase, putative	Essential	0.194498	0.178365	0.461494	0.260028	0.0528545	0.0472577	0.100112
3	PBANKA_112490		oxidoreductase, putative	Slow	0.456342	0.104199	0.475843	0.117428	0.249757	0.0527734	0.30253
3	PBANKA_112610	TIM22	mitochondrial import inner membrane translocase subunit TIM22, putative	Essential	0.108649	0.125071	0.451193	0.124478	0.211335	0.0879232	0.299258
3	PBANKA_112620	DJ1	protein DJ-1, putative	Dispensable	0.928138	0.0911722	0.605376	0.120337	0.129333	0.0537827	0.183116
3	PBANKA_112670		6-pyruvoyltetrahydropterin synthase, putative	Dispensable	0.92413	0.147066	0.636449	0.0837215	0.0806476	0.0521167	0.132764
3	PBANKA_112730		conserved Plasmodium protein, unknown function	Slow	0.338855	0.176045	0.424781	0.296294	0.0778299	0.0250502	0.10288
3	PBANKA_112780		DnaJ protein, putative	Slow	0.898157	0.135899	0.401506	0.224479	0.189821	0.048295	0.238116
3	PBANKA_113340	EF-1alpha	elongation factor 1-alpha	Slow	0.849963	0.201408	0.593984	0.167031	0.0265164	0.0110593	0.0375757
3	PBANKA_113420		pyrroline-5-carboxylate reductase, putative	Dispensable	0.94339	0.0620475	0.822469	0.0987111	0.00926486	0.00750716	0.016772
3	PBANKA_113850		exonuclease, putative	Essential	0.120688	0.0631429	0.45624	0.0865807	0.114653	0.279383	0.394036
3	PBANKA_113870		conserved Plasmodium protein, unknown function	Dispensable	0.859711	0.0884688	0.691129	0.17997	0.02144	0.0189918	0.0404318
3	PBANKA_113930		50S ribosomal protein L9, mitochondrial, putative	Essential	0.0953565	0.102826	0.447989	0.222113	0.143109	0.0839623	0.227071
3	PBANKA_113970		conserved Plasmodium protein, unknown function	Essential	0.145577	0.174013	0.429289	0.273053	0.0963609	0.0272841	0.123645
3	PBANKA_114470	ERCC4	DNA repair endonuclease, putative	Slow	0.791036	0.0741123	0.565891	0.256222	0.0594682	0.0443061	0.103774
3	PBANKA_114490	GPAA1	glycosylphosphatidylinositol anchor attachment 1 protein, putative	Essential	0.181445	0.0810136	0.443645	0.320867	0.114592	0.0398823	0.154474
3	PBANKA_114560		conserved Plasmodium protein, unknown function	Essential	0.102376	0.111939	0.556143	0.309185	0.00910426	0.0136301	0.0227343
3	PBANKA_120160		ribosome-binding factor A, putative	Slow	0.240131	0.0666745	0.437558	0.14207	0.222529	0.131168	0.353697
3	PBANKA_120370	UPF1	regulator of nonsense transcripts 1, putative	Dispensable	0.846973	0.0751443	0.422007	0.16814	0.243136	0.0915719	0.334708
3	PBANKA_120750		conserved Plasmodium protein, unknown function	Essential	0.264811	0.202006	0.499266	0.0547608	0.223489	0.0204784	0.243968
3	PBANKA_120810		conserved Plasmodium protein, unknown function	Essential	0.0780856	0.117077	0.49644	0.103366	0.0777093	0.205409	0.283118
3	PBANKA_120850		conserved Plasmodium protein, unknown function	Slow	0.791182	0.105962	0.403735	0.283829	0.182121	0.0243529	0.206474
3	PBANKA_120980		proteasome subunit beta type-5, putative	Essential	0.27496	0.147015	0.504889	0.24091	0.0781649	0.0290214	0.107186
3	PBANKA_121280	MRK	MO15-related protein kinase	Essential	0.1	0.108335	0.433086	0.317145	0.0231815	0.118253	0.141434
3	PBANKA_121400	HSP60	heat shock protein 60, putative	Essential	0.0991221	0.143981	0.698593	0.0478319	0.0541242	0.0554697	0.109594
3	PBANKA_121780	SPC2	signal peptidase complex subunit SPC2, putative	Essential	0.122013	0.142755	0.361328	0.175778	0.276828	0.0433104	0.320139
3	PBANKA_121820	CCT5	T-complex protein 1 subunit epsilon, putative	Essential	0.260781	0.212619	0.583584	0.102105	0.0737196	0.0279729	0.101692
3	PBANKA_121960		cg1 protein, putative	Dispensable	1.01532	0.135276	0.490678	0.121322	0.172869	0.0798548	0.252724
3	PBANKA_122160		cell division cycle ATPase, putative	Essential	0.108412	0.177148	0.375773	0.18757	0.0593705	0.200138	0.259508
3	PBANKA_122310		proteasome subunit alpha type-6, putative	Essential	0.210776	0.138049	0.517973	0.186754	0.099259	0.0579648	0.157224
3	PBANKA_122360		gas41 homologue, putative	Essential	0.0881111	0.196017	0.461777	0.21672	0.0645056	0.0609806	0.125486
3	PBANKA_122370		conserved Plasmodium protein, unknown function	Essential	0.0752408	0.160008	0.331316	0.155644	0.165028	0.188003	0.353031
3	PBANKA_122400		conserved Plasmodium protein, unknown function	Essential	0.0111416	0.109649	0.377462	0.161709	0.115676	0.235504	0.35118
3	PBANKA_122470		AAA family ATPase, putative	Essential	0.192892	0.182371	0.325479	0.140018	0.177176	0.174956	0.352132
3	PBANKA_122520		acetyltransferase, putative	Dispensable	0.960932	0.0389257	0.839229	0.0958422	0.0109498	0.0150536	0.0260034
3	PBANKA_122650		proteasome subunit beta type-4, putative	Slow	0.356161	0.118792	0.388883	0.21045	0.0340092	0.247866	0.281875
3	PBANKA_122850	SENP2	sentrin-specific protease 2, putative	Essential	0.0736148	0.101729	0.419898	0.293325	0.10431	0.0807382	0.185048
3	PBANKA_123030		conserved Plasmodium protein, unknown function	Dispensable	0.89998	0.207945	0.496615	0.153947	0.0972113	0.0442817	0.141493
3	PBANKA_123150		ubiquitin carboxyl-terminal hydrolase 2, putative	Slow	0.828714	0.14974	0.368916	0.192379	0.190838	0.098127	0.288965
3	PBANKA_123310		proteasome subunit beta type-1, putative	Essential	0.1	0.119572	0.503732	0.23572	0.0782309	0.0627452	0.140976
3	PBANKA_123340	WDR26	WD repeat-containing protein 26, putative	Dispensable	1.04316	0.181776	0.315427	0.128567	0.196706	0.177524	0.37423
3	PBANKA_123380	SLBP	histone RNA hairpin-binding protein, putative	Slow	0.654086	0.0625144	0.500092	0.0822339	0.126709	0.22845	0.35516
3	PBANKA_123390		mitochondrial ribosomal protein L14 precursor, putative	Essential	0.0753659	0.050444	0.421909	0.14203	0.200363	0.185254	0.385617
3	PBANKA_123740	SufA	iron-sulfur assembly protein	Dispensable	0.995525	0.0702856	0.623711	0.172987	0.100718	0.0322983	0.133016
3	PBANKA_123800		conserved Plasmodium protein, unknown function	Essential	0.107536	0.0776369	0.441803	0.23711	0.201037	0.0424133	0.24345
3	PBANKA_124190	UBC13	ubiquitin-conjugating enzyme E2 N, putative	Essential	0.0638889	0.14982	0.514876	0.207947	0.0849504	0.0424071	0.127358
3	PBANKA_124440		conserved Plasmodium protein, unknown function	Dispensable	1.05716	0.170818	0.473399	0.0950655	0.156794	0.103924	0.260717
3	PBANKA_124460	PPT	phosphoenolpyruvate/phosphate translocator	Essential	0.137371	0.0944597	0.432883	0.321592	0.102752	0.0483134	0.151066
3	PBANKA_124480		conserved Plasmodium protein, unknown function	Essential	0.211213	0.183915	0.510047	0.162403	0.075746	0.0678881	0.143634
3	PBANKA_130110		conserved Plasmodium protein, unknown function	Essential	0.105644	0.165575	0.564691	0.223304	0.0362092	0.0102204	0.0464296
3	PBANKA_130140		proteasome subunit alpha type-1, putative	Essential	0.1	0.132227	0.550185	0.179939	0.118281	0.019368	0.137649
3	PBANKA_130150		protein kinase, putative	Slow	0.167959	0.0818853	0.614665	0.176235	0.115197	0.0120176	0.127214
3	PBANKA_130280	TPx1	thioredoxin peroxidase 1	Dispensable	0.994579	0.0616709	0.559429	0.178384	0.143065	0.0574505	0.200516
3	PBANKA_130310		conserved Plasmodium protein, unknown function	Dispensable	1.07533	0.201559	0.336549	0.134274	0.271864	0.055754	0.327618
3	PBANKA_130360		leucine carboxyl methyltransferase, putative	Essential	0.0574189	0.0965241	0.485169	0.191647	0.132541	0.0941191	0.22666
3	PBANKA_130380	TIM	triosephosphate isomerase, putative	Essential	0.123068	0.192213	0.541582	0.0902807	0.107945	0.0679789	0.175924
3	PBANKA_130410	PBGS	porphobilinogen synthase, putative;delta-aminolevulinic acid dehydratase, putative	Essential	0.106929	0.156085	0.383368	0.192456	0.152174	0.115918	0.268092
3	PBANKA_130420	SPP	stromal-processing peptidase, putative	Essential	0.100224	0.164905	0.521875	0.133288	0.101463	0.0784683	0.179932
3	PBANKA_130460		adaptor complexes medium subunit family	Essential	0.0884365	0.197014	0.446659	0.254162	0.0782401	0.0239249	0.102165
3	PBANKA_130530	FACT-S	FACT complex subunit SSRP1, putative	Essential	0.478587	0.121371	0.433512	0.2971	0.133876	0.0141412	0.148017
3	PBANKA_130560		metalloprotease, putative	Slow	0.814927	0.0678153	0.487254	0.20719	0.143781	0.0939596	0.23774
3	PBANKA_130610		GTP-binding protein, putative	Essential	0.159017	0.151961	0.529786	0.0717156	0.0417553	0.204782	0.246537
3	PBANKA_130670		conserved Plasmodium protein, unknown function	Dispensable	1.02844	0.0759754	0.517405	0.153658	0.162255	0.0907063	0.252962
3	PBANKA_130740	PARN	poly(A)-specific ribonuclease PARN, putative	Essential	0.18693	0.201579	0.562423	0.138348	0.0860711	0.0115782	0.0976493
3	PBANKA_131110		mitochondrial ribosomal protein S14 precursor, putative	Essential	0.0958415	0.070835	0.531861	0.146843	0.132211	0.118249	0.250461
3	PBANKA_131260		conserved Plasmodium protein, unknown function	Dispensable	1.04362	0.0467146	0.364703	0.2298	0.278235	0.0805463	0.358782
3	PBANKA_131400	CPR	NADPH--cytochrome P450 reductase, putative	Essential	0.177468	0.196987	0.400423	0.223432	0.151119	0.028039	0.179158
3	PBANKA_131420		conserved Plasmodium protein, unknown function	Slow	0.924248	0.0932612	0.438924	0.287186	0.107494	0.0731357	0.180629
3	PBANKA_131630		conserved Plasmodium protein, unknown function	Slow	0.408677	0.149649	0.441253	0.307166	0.0804419	0.0214902	0.101932
3	PBANKA_131750	GluPho	glucose-6-phosphate dehydrogenase-6-phosphogluconolactonase, putative	Slow	0.43429	0.188646	0.345258	0.190689	0.110385	0.165021	0.275407
3	PBANKA_131960		polyprenol reductase, putative	Essential	0.136758	0.0576451	0.544649	0.320545	0.0639751	0.0131854	0.0771605
3	PBANKA_131980	SHMT	serine hydroxymethyltransferase, putative	Slow	0.169412	0.19915	0.565752	0.0461536	0.145084	0.0438604	0.188944
3	PBANKA_132090	TRX1	thioredoxin 1, putative	Slow	0.589469	0.0646261	0.544283	0.243933	0.110271	0.0368875	0.147159
3	PBANKA_132280		GTP-binding protein, putative	Essential	0.245422	0.183682	0.441988	0.0576881	0.11201	0.204632	0.316642
3	PBANKA_132860		conserved Plasmodium protein, unknown function	Essential	0.0945925	0.143136	0.516342	0.315318	0.0128754	0.0123293	0.0252047
3	PBANKA_133060	DXR	1-deoxy-D-xylulose 5-phosphate reductoisomerase, putative	Essential	0.336872	0.0716257	0.432927	0.240969	0.0199599	0.234518	0.254478
3	PBANKA_133290	MED6	mediator of RNA polymerase II transcription subunit 6, putative	Essential	0.069765	0.0675617	0.472811	0.333908	0.093154	0.0325654	0.125719
3	PBANKA_133410		proteasome subunit beta type-2, putative	Essential	0.1	0.117636	0.461414	0.334918	0.0741323	0.0118998	0.0860321
3	PBANKA_133740		adenosine-diphosphatase, putative	Essential	0.0988483	0.197552	0.338902	0.134047	0.197615	0.131885	0.3295
3	PBANKA_134000	DHFS-FPGS	dihydrofolate synthase/folylpolyglutamate synthase, putative	Essential	0.0899454	0.0922786	0.680743	0.066839	0.00747525	0.152664	0.160139
3	PBANKA_134560		elongation factor Tu, putative	Essential	0.145336	0.0579688	0.399544	0.0966285	0.149967	0.295892	0.445859
3	PBANKA_134600	POLQ	DNA polymerase theta, putative	Dispensable	1.01944	0.127695	0.41085	0.133428	0.101204	0.226823	0.328027
3	PBANKA_135090	PK6	protein kinase 6	Essential	0.149607	0.127132	0.419888	0.192042	0.0779803	0.182958	0.260938
3	PBANKA_135160		conserved Plasmodium protein, unknown function	Essential	0.0569564	0.114614	0.388521	0.201716	0.037746	0.257403	0.295149
3	PBANKA_135180	RPN3	26S proteasome regulatory subunit RPN3, putative	Essential	0.0590209	0.106844	0.492038	0.283155	0.0635233	0.0544398	0.117963
3	PBANKA_135660		UDP-N-acetylglucosamine pyrophosphorylase, putative	Slow	0.808614	0.105661	0.540528	0.209527	0.127917	0.0163669	0.144284
3	PBANKA_135750	LipA	lipoyl synthase	Dispensable	0.998868	0.137057	0.606063	0.214343	0.0292758	0.0132611	0.0425369
3	PBANKA_135910		nuclear import protein MOG1, putative	Essential	0.0880182	0.152507	0.358736	0.0574146	0.179309	0.252034	0.431343
3	PBANKA_136540		vacuolar fusion protein MON1, putative	Essential	0.0159184	0.0984917	0.519351	0.258662	0.0939145	0.0295808	0.123495
3	PBANKA_140170		SNARE protein, putative	Dispensable	0.990727	0.192137	0.436755	0.0860279	0.155014	0.130066	0.285081
3	PBANKA_140310		conserved Plasmodium protein, unknown function	Slow	0.265598	0.045204	0.700556	0.193011	0.0223759	0.0388533	0.0612292
3	PBANKA_140400	MKP1	mitogen-activated protein kinase phosphatase 1, putative	Dispensable	0.996324	0.151704	0.582864	0.129129	0.0763716	0.0599322	0.136304
3	PBANKA_140460		conserved Plasmodium protein, unknown function	Essential	0.0748427	0.111806	0.460073	0.113747	0.200645	0.113728	0.314373
3	PBANKA_140480		SAM dependent methyltransferase, putative	Dispensable	0.922923	0.0829842	0.722531	0.0967484	0.0794501	0.0182867	0.0977369
3	PBANKA_140690		conserved Plasmodium protein, unknown function	Essential	0.0829445	0.121823	0.464791	0.338072	0.026741	0.0485735	0.0753145
3	PBANKA_140840		conserved Plasmodium protein, unknown function	Essential	0.146558	0.172116	0.553815	0.170384	0.0889341	0.0147511	0.103685
3	PBANKA_140860		conserved Plasmodium protein, unknown function	Dispensable	1.07884	0.108745	0.495525	0.176156	0.144878	0.0746957	0.219574
3	PBANKA_140900		conserved protein, unknown function	Dispensable	0.938074	0.181921	0.361381	0.200673	0.232756	0.0232684	0.256025
3	PBANKA_140940		mitochondrial ribosomal protein S15 precursor, putative	Slow	0.236969	0.190077	0.532598	0.0980757	0.0624234	0.116826	0.179249
3	PBANKA_141000	RPT1	26S protease regulatory subunit 7, putative	Essential	0.1	0.152044	0.404269	0.285245	0.11743	0.0410123	0.158442
3	PBANKA_141040		V-type proton ATPase catalytic subunit A, putative	Essential	0.0631449	0.122161	0.445071	0.217191	0.150725	0.0648526	0.215577
3	PBANKA_141460	IPK2	inositol polyphosphate kinase, putative	Dispensable	0.986517	0.0703265	0.422556	0.103858	0.324869	0.0783904	0.403259
3	PBANKA_141660		ferredoxin, putative	Essential	0.102743	0.131084	0.545312	0.180464	0.0517829	0.0913577	0.143141
3	PBANKA_141860		conserved Plasmodium protein, unknown function	Dispensable	1.0292	0.150758	0.357761	0.185764	0.256099	0.0496173	0.305716
3	PBANKA_141910		dihydrolipoyllysine-residue succinyltransferase component of 2-oxoglutarate dehydrogenase complex, putative	Dispensable	0.998613	0.137171	0.424837	0.120398	0.268973	0.0486208	0.317594
3	PBANKA_142020		mitochondrial ribosomal protein S5 precursor, putative	Essential	0.087751	0.0593988	0.707817	0.150435	0.0529548	0.0293941	0.082349
3	PBANKA_142040	NELFA	negative elongation factor A, putative	Slow	0.865583	0.140827	0.460025	0.241557	0.122703	0.0348882	0.157591
3	PBANKA_142190		GTP-binding translation elongation factor, putative	Essential	0.178065	0.179514	0.496781	0.200868	0.096015	0.0268214	0.122836
3	PBANKA_142210		drug metabolite transporter, putative	Dispensable	0.894703	0.103583	0.577277	0.165327	0.106628	0.0471847	0.153813
3	PBANKA_142220		zinc transporter, putative	Dispensable	0.979782	0.112241	0.560367	0.109649	0.106659	0.111084	0.217743
3	PBANKA_142270	FeSOD	superoxide dismutase [Fe], putative	Slow	0.822804	0.141167	0.392489	0.0703355	0.21085	0.185158	0.396008
3	PBANKA_142530		trypsin-like serine protease, putative	Dispensable	0.997056	0.0274364	0.831791	0.0726507	0.0258865	0.0422357	0.0681222
3	PBANKA_142610		conserved protein, unknown function	Dispensable	1.00781	0.180396	0.519264	0.234349	0.0565102	0.00948112	0.0659914
3	PBANKA_142670	PPPK-DHPS	hydroxymethyldihydropterin pyrophosphokinase-dihydropteroate synthase, putative	Essential	0.1	0.126127	0.668409	0.10525	0.0642883	0.0359263	0.100215
3	PBANKA_142700	PPM7	protein phosphatase PPM7	Dispensable	1.01732	0.142008	0.488338	0.0660739	0.189571	0.11401	0.303581
3	PBANKA_142750		acyl-CoA binding protein, putative	Dispensable	0.967262	0.0940477	0.4115	0.13256	0.19543	0.166462	0.361893
3	PBANKA_142990	PIGO	GPI ethanolamine phosphate transferase 3, putative	Essential	0.1	0.0866542	0.439917	0.214414	0.144784	0.114231	0.259015
3	PBANKA_143080	Trx-Px2	thioredoxin peroxidase 2, putative	Dispensable	0.965138	0.0499111	0.433887	0.242508	0.219973	0.0537208	0.273694
3	PBANKA_143100	CYP32	peptidyl-prolyl cis-trans isomerase, putative	Essential	0.120008	0.0543705	0.762433	0.140204	0.0276579	0.015335	0.0429929
3	PBANKA_143290		GTP-binding protein, putative	Essential	0.0658107	0.106788	0.407801	0.0876963	0.19182	0.205894	0.397714
3	PBANKA_143540		conserved Plasmodium protein, unknown function	Dispensable	0.789748	0.0653675	0.415148	0.308329	0.171409	0.0397462	0.211155
3	PBANKA_143860		iron transporter, putative	Dispensable	0.995216	0.0868563	0.590517	0.229791	0.0608699	0.0319659	0.0928358
3	PBANKA_143890	GCH1	GTP cyclohydrolase I, putative	Dispensable	0.934351	0.18843	0.390068	0.0931872	0.214141	0.114173	0.328315
3	PBANKA_143950		cytochrome c heme lyase, putative	Essential	0.0589945	0.117128	0.392551	0.217741	0.155868	0.116713	0.272581
3	PBANKA_144070	UBA1	ubiquitin-activating enzyme E1, putative	Dispensable	0.989767	0.143138	0.415702	0.232596	0.0969875	0.111576	0.208563
3	PBANKA_144110	HAD2	haloacid dehalogenase-like hydrolase, putative	Dispensable	0.918934	0.0741276	0.438207	0.329477	0.127585	0.0306029	0.158188
3	PBANKA_144280	LRR13	leucine-rich repeat protein	Dispensable	1.03154	0.142371	0.435836	0.179648	0.205917	0.0362278	0.242145
3	PBANKA_144320		RNA pseudouridylate synthase, putative	Essential	0.0192794	0.138724	0.566286	0.165688	0.104527	0.024774	0.129301
3	PBANKA_144400	MIF	macrophage migration inhibitory factor	Dispensable	0.999356	0.14782	0.638704	0.156915	0.0306798	0.0258807	0.0565605
3	PBANKA_144410	CCT3	T-complex protein 1 subunit gamma, putative	Essential	0.144608	0.201033	0.637962	0.100583	0.0211046	0.0393177	0.0604223
3	PBANKA_144490		vacuolar transporter chaperone, putative	Dispensable	0.993272	0.114046	0.518864	0.129724	0.162037	0.0753287	0.237366
3	PBANKA_144680	CPN60	60 kDa chaperonin, putative	Essential	0.0214269	0.181668	0.642114	0.137145	0.0240999	0.0149727	0.0390726
3	PBANKA_144690	LPD1	dihydrolipoyl dehydrogenase, mitochondrial, putative	Slow	0.82783	0.0949126	0.415137	0.30121	0.159693	0.0290466	0.18874
3	PBANKA_144820		asparagine/aspartate rich protein, putative	Slow	0.760867	0.112466	0.551057	0.19113	0.0256375	0.119708	0.145346
3	PBANKA_145030	ATPbeta	ATP synthase subunit beta, mitochondrial	Slow	0.778667	0.0531505	0.405871	0.250618	0.110202	0.180158	0.29036
3	PBANKA_145440		3-hydroxyisobutyryl-coenzyme A hydrolase, putative	Essential	0.10364	0.0757057	0.481548	0.163433	0.183679	0.0956334	0.279313
3	PBANKA_145510	RFC4	replication factor C subunit 4, putative	Dispensable	0.787399	0.0573397	0.425533	0.247703	0.251049	0.0183753	0.269424
3	PBANKA_145860		mitochondrial ribosomal protein L3 precursor, putative	Essential	0.17703	0.0575194	0.41446	0.0736549	0.223394	0.230971	0.454365
3	PBANKA_146340		AP-3 complex subunit sigma, putative	Slow	0.462094	0.175517	0.532733	0.119314	0.0928301	0.0796052	0.172435
3	PBANKA_146360		conserved Plasmodium protein, unknown function	Essential	0.164302	0.0969374	0.564393	0.15201	0.13288	0.0537791	0.186659
3	PBANKA_146370		DNA repair protein rhp16, putative	Dispensable	0.871698	0.0763529	0.519699	0.0836903	0.110144	0.210114	0.320258
4	PBANKA_010160		conserved Plasmodium protein, unknown function	Dispensable	0.856258	0.425896	0.252875	0.211701	0.0421026	0.0674259	0.109528
4	PBANKA_010220	TEX1	trophozoite exported protein 1, putative	Dispensable	1.01579	0.443166	0.316946	0.0823494	0.0743095	0.0832292	0.157539
4	PBANKA_010480		conserved Plasmodium protein, unknown function	Essential	0.0404681	0.408988	0.191823	0.274766	0.0699813	0.0544419	0.124423
4	PBANKA_010520		polypyrimidine tract-binding protein, putative	Dispensable	0.861025	0.332946	0.281849	0.21625	0.023304	0.145651	0.168955
4	PBANKA_010920	SPT5	transcription elongation factor SPT5, putative	Slow	0.741797	0.249695	0.294963	0.203131	0.0188746	0.233336	0.252211
4	PBANKA_011000		60S ribosomal protein L39, putative	Slow	0.61741	0.385973	0.277612	0.0962122	0.0460743	0.194128	0.240203
4	PBANKA_011040	EIF3L	eukaryotic translation initiation factor 3 subunit L, putative	Slow	0.818022	0.359675	0.310524	0.0902136	0.0650594	0.174527	0.239587
4	PBANKA_011120		nucleolar GTP-binding protein 1, putative	Essential	0.26597	0.344219	0.18401	0.0695317	0.0648136	0.337425	0.402238
4	PBANKA_011250		organic anion transporter, putative	Dispensable	0.934896	0.389808	0.239759	0.198536	0.0525674	0.119329	0.171896
4	PBANKA_020010		BIR protein;PIR protein;	Dispensable	0.989517	0.471696	0.376898	0.0189661	0.0868517	0.0455885	0.13244
4	PBANKA_020330	RPB9	DNA-directed RNA polymerase II subunit RPB9, putative	Slow	0.361566	0.32533	0.245573	0.143196	0.0767587	0.209142	0.285901
4	PBANKA_020510		mitochondrial carrier protein, putative	Dispensable	0.986834	0.351941	0.155079	0.118707	0.17382	0.200453	0.374272
4	PBANKA_020660		asparagine and aspartate rich protein 2, putative	Essential	0.0903063	0.484345	0.247163	0.132818	0.0169539	0.118719	0.135673
4	PBANKA_020810		RAP protein, putative	Essential	0.0653275	0.219504	0.29872	0.137226	0.114164	0.230386	0.34455
4	PBANKA_021020		aspartate--tRNA ligase, putative	Essential	0.167816	0.304479	0.275991	0.0732992	0.195874	0.150357	0.346231
4	PBANKA_021200		conserved Plasmodium protein, unknown function	Dispensable	0.995906	0.357325	0.127663	0.318677	0.0833218	0.113013	0.196335
4	PBANKA_021330	AOP	1-cys peroxiredoxin, putative	Dispensable	0.951354	0.38187	0.314242	0.166248	0.109577	0.0280634	0.13764
4	PBANKA_021460		Plasmodium exported protein, unknown function	Slow	0.814698	0.477368	0.300008	0.180983	0.0224103	0.0192313	0.0416416
4	PBANKA_030060		Plasmodium exported protein, unknown function	Dispensable	0.853388	0.506284	0.30235	0.107986	0.052199	0.0311813	0.0833803
4	PBANKA_030150	MAK16	protein MAK16, putative	Essential	0.0924979	0.541298	0.195464	0.0492171	0.0270113	0.18701	0.214021
4	PBANKA_030230	AspAT	aspartate aminotransferase, putative	Slow	0.29201	0.44805	0.182567	0.0749926	0.104166	0.190224	0.29439
4	PBANKA_030240		conserved Plasmodium protein, unknown function	Slow	0.717042	0.215211	0.231238	0.157748	0.189132	0.206671	0.395802
4	PBANKA_030430	ASL	adenylosuccinate lyase, putative	Essential	0.0410056	0.277773	0.302644	0.0563864	0.0330525	0.330144	0.363196
4	PBANKA_030540		conserved Plasmodium protein, unknown function	Essential	0.091734	0.274428	0.243453	0.210717	0.0683816	0.203021	0.271402
4	PBANKA_030850	TKL1	tyrosine kinase-like protein, putative	Dispensable	0.991338	0.328886	0.231642	0.0475763	0.0671477	0.324748	0.391895
4	PBANKA_031000	SIS1	protein SIS1, putative	Dispensable	0.89949	0.27951	0.254737	0.120327	0.0508448	0.294581	0.345425
4	PBANKA_031120		conserved Plasmodium protein, unknown function	Essential	0.118925	0.414658	0.171263	0.0560211	0.0588684	0.29919	0.358058
4	PBANKA_031160		conserved Plasmodium protein, unknown function	Essential	0.0299551	0.375244	0.275194	0.247311	0.0565172	0.045734	0.102251
4	PBANKA_031180	ACS9	acyl-CoA synthetase, putative	Dispensable	0.935593	0.579679	0.0915936	0.244002	0.0293927	0.055333	0.0847258
4	PBANKA_031490		conserved Plasmodium protein, unknown function	Dispensable	1.02898	0.381804	0.254734	0.043661	0.0679682	0.251833	0.319801
4	PBANKA_031540	PRP45	pre-mRNA-processing protein 45, putative	Essential	0.235779	0.355693	0.19766	0.130365	0.0479102	0.268373	0.316283
4	PBANKA_031560		40S ribosomal protein S30, putative	Essential	0.0694246	0.356377	0.298028	0.157131	0.0478917	0.140572	0.188463
4	PBANKA_040170		conserved Plasmodium protein, unknown function	Dispensable	0.932469	0.381695	0.251152	0.109261	0.0969328	0.160959	0.257892
4	PBANKA_040190	RPB6	DNA-directed RNA polymerases I, II, and III subunit RPABC2, putative	Essential	0.285253	0.261073	0.214036	0.13191	0.171805	0.221176	0.392981
4	PBANKA_040280	EHD	EH domain-containing protein, putative	Dispensable	0.97887	0.394787	0.154757	0.277189	0.0991452	0.074122	0.173267
4	PBANKA_040530		40S ribosomal protein S23, putative	Essential	0.050592	0.3802	0.37164	0.0850709	0.0657387	0.0973503	0.163089
4	PBANKA_040540		40S ribosomal protein S12, putative	Essential	0.0816388	0.402142	0.360596	0.0851566	0.0836727	0.0684325	0.152105
4	PBANKA_040750		N2227-like protein, putative	Slow	0.660253	0.397315	0.243592	0.0788413	0.136463	0.143788	0.280251
4	PBANKA_040770		60S acidic ribosomal protein P2, putative	Essential	0.0246728	0.376423	0.322048	0.132453	0.0641763	0.104899	0.169076
4	PBANKA_040780	SBP2	SECIS-binding protein 2, putative	Dispensable	0.933167	0.279597	0.229639	0.149762	0.157872	0.18313	0.341002
4	PBANKA_040840		phosphoglycerate mutase, putative	Dispensable	1.06593	0.257896	0.262963	0.116666	0.261128	0.101348	0.362475
4	PBANKA_041360		zinc finger protein, putative	Essential	0.135908	0.385132	0.344968	0.127402	0.0431966	0.0993015	0.142498
4	PBANKA_041620		mitochondrial carrier protein, putative	Essential	0.0730521	0.306362	0.288324	0.101023	0.072766	0.231525	0.304291
4	PBANKA_041750	RPL32	60S ribosomal protein L32, putative	Essential	0.199109	0.415616	0.298999	0.105363	0.0498556	0.130167	0.180023
4	PBANKA_050060		;fam-b protein	Dispensable	0.926589	0.576355	0.259997	0.154563	0.00575497	0.00332896	0.00908393
4	PBANKA_050360		60S ribosomal protein L30e, putative	Essential	0.0970841	0.435978	0.315668	0.0899838	0.0691832	0.0891871	0.15837
4	PBANKA_050650	ZIPCO	ZIP domain-containing protein	Slow	0.859772	0.23028	0.28437	0.137557	0.222267	0.125526	0.347792
4	PBANKA_051090	RPS2	40S ribosomal protein S2, putative	Essential	0.0326473	0.429982	0.29839	0.0644823	0.0409324	0.166213	0.207145
4	PBANKA_051120	MPP10	U3 small nucleolar ribonucleoprotein protein MPP10, putative	Essential	0.0369097	0.396256	0.16716	0.11188	0.04326	0.281444	0.324704
4	PBANKA_051410	PRP22	pre-mRNA-splicing factor ATP-dependent RNA helicase PRP22, putative	Essential	0.0414075	0.301609	0.253867	0.140483	0.0481123	0.255928	0.304041
4	PBANKA_051700	ETRAMP10.2	early transcribed membrane protein	Dispensable	0.975974	0.444018	0.321805	0.1394	0.0660834	0.0286939	0.0947773
4	PBANKA_051710		conserved Plasmodium protein, unknown function	Dispensable	0.971774	0.436426	0.352847	0.0829107	0.105781	0.0220351	0.127817
4	PBANKA_051720	HAD1	haloacid dehalogenase-like hydrolase, putative	Dispensable	1.01965	0.591112	0.277887	0.0579775	0.0581254	0.014898	0.0730234
4	PBANKA_051750	BDP1	bromodomain protein 1, putative	Essential	0.0941888	0.503597	0.158026	0.132569	0.118476	0.0873321	0.205808
4	PBANKA_051990		conserved Plasmodium protein, unknown function	Slow	0.63332	0.348549	0.290724	0.144975	0.0519694	0.163783	0.215752
4	PBANKA_052020		ADP/ATP transporter on adenylate translocase, putative	Slow	0.208322	0.348289	0.229586	0.141445	0.204335	0.0763456	0.280681
4	PBANKA_052140	RIO2	serine/threonine protein kinase RIO2, putative	Essential	0.0731707	0.487118	0.212943	0.106524	0.0629475	0.130467	0.193415
4	PBANKA_052430		tryptophan-rich antigen;tryptophan-rich protein	Slow	0.57187	0.487608	0.147979	0.264459	0.0675341	0.0324201	0.0999543
4	PBANKA_060520	RPC2	DNA-directed RNA polymerase III subunit RPC2, putative	Essential	0.204121	0.357163	0.324363	0.18218	0.030088	0.106206	0.136294
4	PBANKA_060570		small subunit rRNA processing factor, putative	Essential	0.0391329	0.365619	0.299249	0.129785	0.0716754	0.133672	0.205347
4	PBANKA_060660		conserved Plasmodium protein, unknown function	Essential	0.0703575	0.550844	0.26762	0.0550765	0.0291725	0.0972869	0.126459
4	PBANKA_060840	RPL1	50S ribosomal protein L1, apicoplast, putative	Essential	0.0658076	0.295861	0.317595	0.117529	0.188863	0.0801521	0.269016
4	PBANKA_061000		mitochondrial ribosomal protein S18 precursor, putative	Essential	0.0473329	0.259014	0.276632	0.202543	0.150494	0.111317	0.261811
4	PBANKA_061010	LSD1	lysine-specific histone demethylase 1, putative	Dispensable	0.977017	0.295	0.289534	0.274816	0.0220093	0.118639	0.140649
4	PBANKA_061380	SDA1	protein SDA1, putative	Essential	0.17377	0.434334	0.297657	0.110016	0.0228918	0.135101	0.157993
4	PBANKA_061390		conserved Plasmodium protein, unknown function	Essential	0.0301526	0.428192	0.160478	0.0795342	0.0385125	0.293284	0.331796
4	PBANKA_061450	EIF3I	eukaryotic translation initiation factor 3 subunit I, putative	Essential	0.101934	0.446868	0.385588	0.0718806	0.0374947	0.0581684	0.0956631
4	PBANKA_061500		transcription initiation factor IIE subunit alpha, putative	Essential	0.283716	0.25154	0.264879	0.186099	0.0963132	0.201169	0.297483
4	PBANKA_061910		40S ribosomal protein S5, putative	Essential	0.0685814	0.41864	0.335229	0.0744791	0.0661144	0.105537	0.171652
4	PBANKA_062140		conserved Plasmodium protein, unknown function	Dispensable	0.794759	0.345691	0.303867	0.224592	0.0479051	0.0779454	0.12585
4	PBANKA_062310		tryptophan-rich antigen;tryptophan-rich protein	Slow	0.564112	0.440731	0.167841	0.354555	0.0152801	0.0215929	0.036873
4	PBANKA_062320		lysophospholipase, putative	Dispensable	0.802935	0.582521	0.247858	0.0799939	0.0696175	0.0200099	0.0896274
4	PBANKA_070070		Plasmodium exported protein, unknown function	Slow	0.846186	0.608454	0.239396	0.0762729	0.0547867	0.0210904	0.0758771
4	PBANKA_070100	SLTRiP		Slow	0.81112	0.66443	0.195799	0.0976607	0.0243763	0.0177342	0.0421105
4	PBANKA_070370	DBP10	ATP-dependent RNA helicase DBP10, putative	Slow	0.548704	0.434942	0.159064	0.130832	0.0504553	0.224706	0.275161
4	PBANKA_070570		conserved Plasmodium protein, unknown function	Slow	0.829932	0.402811	0.261506	0.171658	0.0385947	0.125431	0.164026
4	PBANKA_070600	DRE2	Fe-S cluster assembly protein DRE2, putative	Essential	0.160044	0.304516	0.179531	0.163546	0.0892278	0.263179	0.352407
4	PBANKA_070740		RNA-binding protein, putative	Slow	0.73868	0.323518	0.295983	0.153933	0.135245	0.0913204	0.226566
4	PBANKA_070910		60S ribosomal protein L22, putative	Essential	0.123555	0.474214	0.285535	0.0779586	0.0642315	0.0980608	0.162292
4	PBANKA_070950	DHX36	ATP-dependent RNA helicase DHX36, putative	Essential	0.145826	0.268652	0.208877	0.133184	0.186331	0.202957	0.389287
4	PBANKA_071180		conserved Plasmodium protein, unknown function	Essential	0.0576757	0.308407	0.321302	0.144973	0.0349976	0.19032	0.225318
4	PBANKA_071190	HSP70	heat shock protein 70	Essential	0.0175482	0.28135	0.294821	0.0751136	0.0533067	0.295408	0.348715
4	PBANKA_071280		conserved protein, unknown function	Essential	0.0368525	0.533259	0.281589	0.0598635	0.0451882	0.0801001	0.125288
4	PBANKA_071480	RRB1	ribosome assembly protein RRB1, putative	Essential	0.101535	0.376191	0.282796	0.0654985	0.0192447	0.256269	0.275514
4	PBANKA_071490	aLipDH	dihydrolipoyl dehydrogenase, apicoplast, putative	Dispensable	0.968687	0.296383	0.194638	0.093696	0.1394	0.275883	0.415283
4	PBANKA_071730	CRK3	cdc2-related protein kinase 3	Essential	0.126984	0.36837	0.278585	0.172823	0.0912027	0.0890191	0.180222
4	PBANKA_071750	CBP20	nuclear cap-binding protein subunit 2, putative	Dispensable	0.951185	0.33554	0.218289	0.170808	0.0842367	0.191127	0.275364
4	PBANKA_071780		60S ribosomal protein L15, putative	Essential	0.123576	0.441909	0.322206	0.107768	0.0523982	0.0757189	0.128117
4	PBANKA_080030		conserved Plasmodium protein, unknown function	Dispensable	0.939199	0.580619	0.129562	0.0408889	0.131805	0.117125	0.24893
4	PBANKA_080040		conserved Plasmodium protein, unknown function	Slow	0.74409	0.504014	0.172291	0.17938	0.0462605	0.0980549	0.144315
4	PBANKA_080400	RPL37	60S ribosomal protein L37, putative	Essential	0.0378807	0.496203	0.271464	0.09573	0.0543839	0.0822196	0.136604
4	PBANKA_080480		conserved Plasmodium protein, unknown function	Essential	0.0157057	0.31191	0.333565	0.171828	0.0415701	0.141127	0.182697
4	PBANKA_080490		E3 ubiquitin-protein ligase, putative	Slow	0.487025	0.327087	0.305987	0.250917	0.0562432	0.0597652	0.116008
4	PBANKA_080600		ubiquitin-conjugating enzyme, putative	Dispensable	0.840239	0.374062	0.252381	0.0650262	0.163638	0.144892	0.30853
4	PBANKA_080610		conserved Plasmodium protein, unknown function	Dispensable	0.967591	0.380646	0.380898	0.0812005	0.0361703	0.121085	0.157255
4	PBANKA_080710		stomatin-like protein	Dispensable	0.951523	0.483988	0.331857	0.0804374	0.0671057	0.0366118	0.103718
4	PBANKA_080830		E3 ubiquitin-protein ligase, putative	Essential	0.162446	0.271263	0.21907	0.167104	0.13402	0.208542	0.342562
4	PBANKA_080910		subunit of proteaseome activator complex, putative	Slow	0.809395	0.367594	0.300884	0.251808	0.0377565	0.0419571	0.0797136
4	PBANKA_081060		exoribonuclease, putative	Essential	0.1	0.337966	0.301678	0.223508	0.0505984	0.0862497	0.136848
4	PBANKA_081530		met-10+ like protein, putative	Essential	0.0641227	0.325664	0.189542	0.075909	0.0801939	0.328692	0.408885
4	PBANKA_081640	PFK9	6-phosphofructokinase, putative	Essential	0.1	0.335961	0.329789	0.0539383	0.0431435	0.237168	0.280312
4	PBANKA_081760		methyltransferase, putative	Dispensable	0.981852	0.45324	0.309069	0.0953847	0.0362806	0.106025	0.142306
4	PBANKA_081970		dihydrouridine synthase, putative	Slow	0.748767	0.314783	0.195769	0.0643072	0.111365	0.313776	0.425141
4	PBANKA_082250		conserved Plasmodium protein, unknown function	Slow	0.279865	0.25992	0.26904	0.148404	0.0569708	0.265666	0.322637
4	PBANKA_082360	PRP18	pre-mRNA-splicing factor 18, putative	Essential	0.270955	0.283937	0.232964	0.10486	0.178337	0.199902	0.378239
4	PBANKA_082430		conserved Plasmodium protein, unknown function	Dispensable	0.994026	0.288012	0.20659	0.197985	0.0846686	0.222745	0.307413
4	PBANKA_082970	GK	guanylate kinase, putative	Slow	0.444564	0.634043	0.0994246	0.0259675	0.176292	0.0642727	0.240564
4	PBANKA_083660		fam-b protein	Dispensable	0.957458	0.448404	0.191067	0.290116	0.0498439	0.0205695	0.0704134
4	PBANKA_090030		BIR protein;PIR protein;	Dispensable	0.89177	0.734606	0.147387	0.0354218	0.0554183	0.0271663	0.0825846
4	PBANKA_090050		BIR protein;PIR protein	Slow	0.254515	0.377779	0.294787	0.0728275	0.209515	0.0450917	0.254607
4	PBANKA_090210	SLARP	sporozoite asparagine-rich protein;sporozoite and liver stage asparagine-rich protein	Dispensable	0.918877	0.326163	0.272734	0.122343	0.110912	0.167848	0.27876
4	PBANKA_090500	RPS21	40S ribosomal protein S21, putative	Essential	0.125724	0.339463	0.339772	0.0839203	0.0491296	0.187714	0.236844
4	PBANKA_090640		60S ribosomal protein L35ae, putative	Essential	0.127924	0.470617	0.299113	0.0867632	0.0665128	0.0769933	0.143506
4	PBANKA_090660	CPO	coproporphyrinogen-III oxidase, putative	Slow	0.574931	0.318213	0.178227	0.0909448	0.124295	0.28832	0.412615
4	PBANKA_091180		DnaJ protein, putative	Essential	0.1	0.291112	0.212263	0.185108	0.116422	0.195095	0.311517
4	PBANKA_091380	RPA2	DNA-directed RNA polymerase I subunit RPA2, putative	Essential	0.382298	0.419777	0.329586	0.134293	0.0504108	0.0659331	0.116344
4	PBANKA_091480		conserved Plasmodium protein, unknown function	Essential	0.0804841	0.328698	0.293637	0.0801116	0.131421	0.166133	0.297554
4	PBANKA_091530		conserved Plasmodium protein, unknown function	Essential	0.0654695	0.411216	0.272397	0.0967427	0.0329186	0.186725	0.219644
4	PBANKA_091880		RNA methyltransferase, putative	Essential	0.227397	0.48729	0.273538	0.0617092	0.0376752	0.139787	0.177462
4	PBANKA_092140		protein phosphatase, putative	Slow	0.815307	0.485304	0.240657	0.209648	0.0187834	0.0456072	0.0643906
4	PBANKA_092820		conserved Plasmodium protein, unknown function	Slow	0.245578	0.451046	0.340593	0.067043	0.0677277	0.0735909	0.141319
4	PBANKA_092880	U2AF1	splicing factor U2AF small subunit, putative	Essential	0.127186	0.245981	0.310979	0.15229	0.084437	0.206313	0.29075
4	PBANKA_092960		pre-RNA processing ribonucleoprotein, putative	Essential	0.20082	0.422692	0.237265	0.0604326	0.0486175	0.230992	0.27961
4	PBANKA_093120	HSP101	heat shock protein 101	Essential	0.105051	0.368326	0.275762	0.284958	0.0476533	0.0233006	0.0709539
4	PBANKA_093810		conserved Plasmodium protein, unknown function	Slow	0.251568	0.308095	0.228812	0.0481991	0.309344	0.10555	0.414894
4	PBANKA_094320		casein kinase II beta chain, putative	Essential	0.23349	0.306134	0.294533	0.115987	0.1094	0.173946	0.283345
4	PBANKA_094360		60S acidic ribosomal protein P1, putative	Essential	0.0863017	0.375587	0.325121	0.0912141	0.100336	0.107741	0.208077
4	PBANKA_100140	CLF1	pre-mRNA-splicing factor CLF1, putative	Essential	0.1	0.2936	0.26818	0.218939	0.195537	0.0237442	0.219281
4	PBANKA_100270	DDX51	ATP-dependent RNA helicase DDX51, putative	Essential	0.0711688	0.363074	0.159702	0.0960996	0.0396895	0.341435	0.381125
4	PBANKA_100590		zinc finger, RAN binding protein, putative	Dispensable	0.985411	0.328398	0.286111	0.246711	0.0474726	0.0913071	0.13878
4	PBANKA_100760	EVP1	erythrocyte vesicle protein 1, putative	Dispensable	0.905477	0.348963	0.306226	0.100517	0.186826	0.0574684	0.244294
4	PBANKA_100850	PTEX150	translocon component PTEX150	Essential	0.209011	0.458614	0.289119	0.190601	0.0262224	0.0354443	0.0616667
4	PBANKA_101010	TIM17	mitochondrial import inner membrane translocase subunit TIM17, putative	Slow	0.34101	0.320136	0.33864	0.0750585	0.0792119	0.186954	0.266165
4	PBANKA_101020	METAP2	methionine aminopeptidase 2, putative	Essential	0.185172	0.267558	0.362172	0.0507878	0.0452149	0.274267	0.319481
4	PBANKA_101310		60S ribosomal protein L14, putative	Essential	0.0755578	0.451151	0.299939	0.0630322	0.0648247	0.121053	0.185878
4	PBANKA_101350		cytosolic preribosomal GTPase, putative	Essential	0.0744517	0.291444	0.230226	0.156658	0.0506312	0.271042	0.321673
4	PBANKA_101570		protein archease, putative	Essential	0.0582833	0.345815	0.237399	0.121412	0.103462	0.191913	0.295375
4	PBANKA_101840	PRMT1	protein arginine N-methyltransferase 1, putative	Slow	0.807047	0.427104	0.276195	0.0280905	0.103221	0.165389	0.26861
4	PBANKA_101850		transcription factor 3b, putative	Essential	0.215527	0.293641	0.281312	0.0585008	0.0366205	0.329926	0.366546
4	PBANKA_102040	NOG2	nucleolar GTP-binding protein 2, putative	Essential	0.287822	0.350602	0.161424	0.121257	0.0560212	0.310696	0.366717
4	PBANKA_102190	RPC34	DNA-directed RNA polymerase III subunit RPC6, putative	Essential	0.0641454	0.31606	0.23376	0.0694782	0.0903546	0.290347	0.380702
4	PBANKA_102220		conserved Plasmodium protein, unknown function	Essential	0.157012	0.31449	0.227203	0.199675	0.220394	0.0382373	0.258632
4	PBANKA_102320	SF3B4	splicing factor 3B subunit 4, putative	Slow	0.436457	0.340478	0.311958	0.142412	0.143007	0.062144	0.205151
4	PBANKA_102410	SPB4	ATP-dependent rRNA helicase SPB4, putative	Dispensable	0.886266	0.484064	0.262271	0.123146	0.0164905	0.114028	0.130519
4	PBANKA_102430	DBP4	ATP-dependent RNA helicase DBP4, putative	Essential	0.179057	0.376998	0.216274	0.0688427	0.0440671	0.293819	0.337886
4	PBANKA_102520	CBF5	H/ACA ribonucleoprotein complex subunit 4, putative	Essential	0.178763	0.42625	0.3219	0.0926123	0.0331141	0.126124	0.159238
4	PBANKA_103080		conserved protein, unknown function	Slow	0.783944	0.434904	0.376456	0.0580206	0.0387282	0.0918912	0.130619
4	PBANKA_103230		cytidine triphosphate synthetase, putative	Essential	0.185173	0.406939	0.276637	0.0370541	0.160012	0.119358	0.27937
4	PBANKA_103360		tRNA-dihydrouridine synthase, putative	Dispensable	0.991299	0.416482	0.219219	0.0569592	0.243548	0.0637913	0.30734
4	PBANKA_103390		40S ribosomal protein S8e, putative	Essential	0.0467153	0.446581	0.293976	0.0831702	0.0571204	0.119153	0.176273
4	PBANKA_103430	AP2-G2	transcription factor with AP2 domain(s)	Slow	0.687428	0.338468	0.282972	0.176953	0.153536	0.0480708	0.201607
4	PBANKA_103490	PRP38B	pre-mRNA-splicing factor 38B, putative	Slow	0.276382	0.349797	0.265358	0.16782	0.0659821	0.151043	0.217025
4	PBANKA_103510	NOP1	rRNA 2'-O-methyltransferase fibrillarin, putative	Essential	0.352353	0.482777	0.170088	0.0492389	0.0476194	0.250276	0.297896
4	PBANKA_103760	RRP5	rRNA biogenesis protein RRP5, putative	Slow	0.614077	0.447199	0.244885	0.0602371	0.0719662	0.175712	0.247679
4	PBANKA_103940		ubiquitin-40S ribosomal protein S27a, putative	Essential	0.0432176	0.466299	0.268438	0.0899731	0.0486851	0.126605	0.17529
4	PBANKA_103950		U1 small nuclear ribonucleoprotein C, putative	Essential	0.0665678	0.376681	0.274346	0.260818	0.0449407	0.0432146	0.0881553
4	PBANKA_104020		BIR protein;PIR protein	Dispensable	0.883899	0.36987	0.32927	0.089369	0.119694	0.0917978	0.211492
4	PBANKA_104030		fam-b protein	Slow	0.678984	0.335771	0.184468	0.129919	0.214165	0.135678	0.349843
4	PBANKA_110090		fam-a protein	Dispensable	0.946167	0.464515	0.217574	0.247543	0.0500843	0.0202837	0.070368
4	PBANKA_110130		conserved rodent malaria protein, unknown function	Slow	0.499602	0.46652	0.299293	0.195012	0.0311788	0.00799586	0.0391747
4	PBANKA_110200		conserved Plasmodium protein, unknown function	Essential	0.0657307	0.435863	0.294062	0.0899431	0.128448	0.0516841	0.180132
4	PBANKA_110220	MSP8	merozoite surface protein 8	Dispensable	0.858831	0.475775	0.348578	0.145903	0.0166013	0.0131427	0.0297439
4	PBANKA_110300	SRSF12	serine/arginine-rich splicing factor 12, putative	Essential	0.143103	0.450707	0.314315	0.0838065	0.115115	0.0360569	0.151172
4	PBANKA_110340	RPL31	60S ribosomal protein L31, putative	Essential	0.100184	0.371746	0.329189	0.103641	0.115214	0.0802099	0.195424
4	PBANKA_110430	CEP120	centrosomal protein CEP120, putative	Dispensable	1.05615	0.38262	0.293421	0.150533	0.0386932	0.134732	0.173425
4	PBANKA_110540	SUMO	small ubiquitin-related modifier, putative	Essential	0.231725	0.292799	0.248196	0.238012	0.094228	0.126765	0.220993
4	PBANKA_110640	TCF25	transcription factor 25, putative	Dispensable	0.909143	0.379418	0.374386	0.0839301	0.0415403	0.120726	0.162266
4	PBANKA_110740		conserved Plasmodium protein, unknown function	Essential	0.0402286	0.258789	0.2178	0.225483	0.0714339	0.226494	0.297928
4	PBANKA_111100		RNA pseudouridylate synthase, putative	Dispensable	0.906908	0.491441	0.363989	0.114151	0.00668827	0.0237308	0.0304191
4	PBANKA_111680		conserved Plasmodium protein, unknown function	Essential	0.140201	0.395646	0.236782	0.0843965	0.0332543	0.249921	0.283175
4	PBANKA_112020	PDX1	pyridoxine biosynthesis protein PDX1, putative	Dispensable	0.905464	0.291956	0.287285	0.0438015	0.247296	0.129662	0.376958
4	PBANKA_112110		radical SAM protein, putative	Dispensable	0.958938	0.46588	0.274038	0.163797	0.0318063	0.064479	0.0962852
4	PBANKA_112180	ApiAP2	transcription factor with AP2 domain(s), putative	Essential	0.422966	0.380051	0.318421	0.160245	0.0385746	0.102708	0.141282
4	PBANKA_112700	CEPT	choline/ethanolaminephosphotransferase	Essential	0.353691	0.345277	0.242793	0.340476	0.0269248	0.0445287	0.0714535
4	PBANKA_112790		RAP protein, putative	Essential	0.0586303	0.47883	0.388049	0.0785123	0.0388375	0.0157708	0.0546083
4	PBANKA_112930	YTM1	ribosome biogenesis protein YTM1, putative	Essential	0.0874532	0.432298	0.183714	0.0488764	0.109012	0.2261	0.335112
4	PBANKA_113090		methyltransferase, putative	Essential	0.0631547	0.38671	0.173415	0.116964	0.100454	0.222458	0.322911
4	PBANKA_113180		histone-lysine N-methyltransferase, putative	Slow	0.777378	0.263996	0.21816	0.21076	0.144702	0.162382	0.307084
4	PBANKA_113400	UTP21	U3 small nucleolar RNA-associated protein 21, putative	Essential	0.0903911	0.495204	0.304735	0.109553	0.023774	0.0667351	0.0905091
4	PBANKA_113510	RPS15	40S ribosomal protein S15, putative	Essential	0.0364875	0.434	0.325891	0.111522	0.0607154	0.0678712	0.128587
4	PBANKA_114120	Uba2	ubiquitin-activating enzyme, putative	Essential	0.122416	0.494814	0.290585	0.0646196	0.0849096	0.065071	0.149981
4	PBANKA_114230	RHOP148	rhoptry protein RHOP148, putative	Slow	0.867462	0.355337	0.267888	0.243931	0.0444645	0.0883797	0.132844
4	PBANKA_114250		signal recognition particle receptor alpha subunit, putative	Essential	0.208314	0.29934	0.167959	0.16772	0.128673	0.236307	0.36498
4	PBANKA_114590		conserved rodent malaria protein, unknown function	Dispensable	1.16026	0.614275	0.311992	0.0520194	0.0119094	0.00980335	0.0217127
4	PBANKA_120240		60S ribosomal protein L13, putative	Essential	0.15103	0.401853	0.296054	0.0928378	0.0483893	0.160866	0.209255
4	PBANKA_120500	GBP2	single-strand telomeric DNA-binding protein GBP2, putative	Slow	0.442945	0.508203	0.293441	0.0977596	0.0602245	0.0403718	0.100596
4	PBANKA_120770		zinc finger protein, putative	Dispensable	0.972049	0.375157	0.359331	0.12044	0.033047	0.112026	0.145072
4	PBANKA_120870	SDH4	succinate dehydrogenase subunit 4, putative	Slow	0.56182	0.434695	0.119683	0.114014	0.136387	0.195221	0.331608
4	PBANKA_121020	PREBP	PRE-binding protein, putative	Essential	0.142277	0.404882	0.25929	0.0635866	0.227812	0.0444294	0.272241
4	PBANKA_121100	GMPS	GMP synthase [glutamine-hydrolyzing], putative	Slow	0.638289	0.436353	0.281323	0.0698044	0.109285	0.103234	0.21252
4	PBANKA_122670		AAA family ATPase, putative	Slow	0.504038	0.221849	0.286711	0.153993	0.200473	0.136974	0.337447
4	PBANKA_122780		conserved Plasmodium protein, unknown function	Essential	0.0534259	0.321415	0.282343	0.136908	0.0220061	0.237328	0.259334
4	PBANKA_123100		40S ribosomal protein S11, putative	Essential	0.199548	0.44631	0.362445	0.0745804	0.0418137	0.0748514	0.116665
4	PBANKA_123110		tRNA pseudouridine synthase, putative	Slow	0.239328	0.561366	0.187529	0.0685677	0.102828	0.0797088	0.182537
4	PBANKA_123160	ApiAP2	transcription factor with AP2 domain(s), putative	Dispensable	0.839454	0.462406	0.228495	0.226003	0.0413738	0.0417221	0.0830959
4	PBANKA_123180		60S ribosomal protein L12, putative	Essential	0.0787667	0.388146	0.319242	0.110121	0.058473	0.124019	0.182492
4	PBANKA_123420	RPS24	40S ribosomal protein S24, putative	Essential	0.0216433	0.445653	0.242484	0.101378	0.0567997	0.153685	0.210485
4	PBANKA_123490	PPM9	protein phosphatase PPM9	Dispensable	1.00052	0.226273	0.29151	0.128636	0.221099	0.132482	0.353581
4	PBANKA_123880		karyopherin beta, putative	Dispensable	0.792073	0.416621	0.345015	0.0954401	0.0545326	0.0883909	0.142924
4	PBANKA_123980		zinc finger protein, putative	Essential	0.154194	0.549063	0.21022	0.114623	0.0365303	0.0895636	0.126094
4	PBANKA_124220		conserved Plasmodium protein, unknown function	Dispensable	0.705881	0.401303	0.347156	0.122967	0.0913988	0.0371754	0.128574
4	PBANKA_124340		nucleolar preribosomal GTPase, putative	Essential	0.255731	0.352142	0.180372	0.0687735	0.0799953	0.318718	0.398713
4	PBANKA_124570		conserved Plasmodium protein, unknown function	Dispensable	0.935611	0.36535	0.324293	0.129188	0.119528	0.0616414	0.181169
4	PBANKA_124660	CP1	fam-b protein;cleft-like protein 1	Dispensable	0.964451	0.671734	0.134384	0.030588	0.0845361	0.0787577	0.163294
4	PBANKA_124670		BIR protein;PIR protein	Dispensable	0.826772	0.360411	0.2462	0.0310443	0.335492	0.0268518	0.362344
4	PBANKA_130490	NCS2	cytoplasmic tRNA 2-thiolation protein 2, putative	Essential	0.144451	0.361403	0.337099	0.18634	0.0493316	0.0658267	0.115158
4	PBANKA_130510		60S ribosomal protein L10a, putative	Essential	0.0643203	0.45411	0.342815	0.089669	0.0579298	0.0554768	0.113407
4	PBANKA_130900	MAK5	ATP-dependent RNA helicase MAK5, putative	Essential	0.0794582	0.417433	0.218855	0.08918	0.0371233	0.237409	0.274532
4	PBANKA_130920	CLK1	serine/threonine kinase-1, putative	Essential	0.111511	0.457951	0.123245	0.255029	0.0460725	0.117703	0.163775
4	PBANKA_131080		40S ribosomal protein S5, putative	Essential	0.0733228	0.414712	0.316636	0.0785913	0.047955	0.142106	0.190061
4	PBANKA_131100	UIS21	conserved Plasmodium protein, unknown function	Essential	0.158754	0.257161	0.251555	0.125024	0.107688	0.258572	0.36626
4	PBANKA_131440		conserved Plasmodium protein, unknown function	Essential	0.0492189	0.342829	0.271937	0.262205	0.0405677	0.0824613	0.123029
4	PBANKA_131670		conserved Plasmodium protein, unknown function	Slow	0.59507	0.450812	0.351095	0.173116	0.0138521	0.0111249	0.024977
4	PBANKA_131800	KIN	serine/threonine protein kinase KIN, putative	Dispensable	0.961624	0.350444	0.131311	0.184053	0.194037	0.140155	0.334191
4	PBANKA_132050	VP1	V-type H(+)-translocating pyrophosphatase, putative	Slow	0.269125	0.465794	0.327006	0.119163	0.0408439	0.0471933	0.0880372
4	PBANKA_132100		conserved Plasmodium protein, unknown function	Dispensable	1.04185	0.389037	0.296317	0.0520426	0.120181	0.142422	0.262603
4	PBANKA_132130		conserved Plasmodium protein, unknown function	Essential	0.0772762	0.302388	0.21236	0.248935	0.147473	0.0888426	0.236316
4	PBANKA_132270		ATP-dependent RNA helicase DBP5, putative	Essential	0.102886	0.325336	0.340756	0.0510204	0.0424586	0.240428	0.282887
4	PBANKA_132400		60S ribosomal protein L29, putative	Slow	0.662669	0.340463	0.301089	0.0995997	0.0770171	0.181831	0.258848
4	PBANKA_132530	SF3B2	splicing factor 3B subunit 2, putative	Slow	0.287485	0.31567	0.283719	0.124639	0.122875	0.153096	0.275972
4	PBANKA_132960		conserved Plasmodium protein, unknown function	Slow	0.623342	0.365781	0.242514	0.187697	0.16418	0.0398281	0.204008
4	PBANKA_132980	AP2-Sp	transcription factor with AP2 domain(s)	Slow	0.702573	0.414427	0.135674	0.27889	0.0853278	0.0856807	0.171008
4	PBANKA_133220	IF1	translation initiation factor IF-1, putative	Essential	0.0724008	0.308394	0.236652	0.220825	0.145176	0.0889527	0.234129
4	PBANKA_133380		RAP protein, putative	Essential	0.0741804	0.373413	0.262884	0.117103	0.0699144	0.176685	0.2466
4	PBANKA_133430	EXP2	exported protein 2	Essential	0.135331	0.47137	0.379577	0.118114	0.0152305	0.0157093	0.0309398
4	PBANKA_133460		diacylglycerol kinase, putative	Slow	0.369054	0.426855	0.138998	0.278707	0.115037	0.0404037	0.15544
4	PBANKA_133830		60S ribosomal protein L6, putative	Essential	0.0332616	0.409279	0.313582	0.104575	0.0367968	0.135768	0.172565
4	PBANKA_133840		V-type proton ATPase subunit G, putative	Essential	0.197176	0.265154	0.1794	0.145958	0.233822	0.175667	0.409488
4	PBANKA_133990		SNARE protein, putative	Essential	0.284787	0.310259	0.277235	0.144675	0.0692994	0.198532	0.267831
4	PBANKA_134240	RPR2	ribonuclease P protein subunit RPR2, putative	Essential	0.1	0.381728	0.241649	0.147572	0.168283	0.0607678	0.229051
4	PBANKA_134280	NMNAT	nicotinate-nucleotide adenylyltransferase, putative	Slow	0.411976	0.34196	0.182536	0.210937	0.0712953	0.193271	0.264567
4	PBANKA_134610		conserved Plasmodium protein, unknown function	Dispensable	0.798068	0.341527	0.346168	0.087209	0.0785987	0.146498	0.225096
4	PBANKA_134670		60S ribosomal protein L23, putative	Essential	0.1	0.347683	0.273756	0.0837263	0.0706098	0.224224	0.294834
4	PBANKA_135060	NUDC	nuclear movement protein, putative	Essential	0.0532223	0.309323	0.363077	0.0591401	0.0870057	0.181454	0.26846
4	PBANKA_135070		tryptophan--tRNA ligase, putative	Essential	0.0148146	0.351712	0.325848	0.176341	0.0541798	0.0919187	0.146099
4	PBANKA_135190		60S ribosomal protein L6-2, putative	Essential	0.048478	0.461507	0.306608	0.0727465	0.0581596	0.100979	0.159138
4	PBANKA_135440		60S ribosomal protein L18, putative	Essential	0.0487749	0.500831	0.260097	0.0751773	0.0630107	0.100884	0.163894
4	PBANKA_135510		40S ribosomal protein S6, putative	Essential	0.295581	0.536932	0.29326	0.0676911	0.062847	0.0392695	0.102116
4	PBANKA_135620		tRNA guanosine-2'-O-methyltransferase, putative	Slow	0.793307	0.371345	0.216291	0.176924	0.132125	0.103315	0.23544
4	PBANKA_135780		conserved Plasmodium protein, unknown function	Slow	0.618239	0.430975	0.240206	0.0841218	0.186508	0.0581885	0.244697
4	PBANKA_135800	TRX2	thioredoxin 2	Slow	0.753417	0.314533	0.252385	0.208871	0.163082	0.0611288	0.224211
4	PBANKA_135920	ALBA2	DNA/RNA-binding protein Alba 2, putative	Dispensable	0.676336	0.522416	0.299853	0.039243	0.0838306	0.0546573	0.138488
4	PBANKA_136260		nucleolar preribosomal associated cytoplasmic ATPase, putative	Essential	0.138008	0.435771	0.241782	0.0467836	0.0514139	0.224249	0.275663
4	PBANKA_140020		BIR protein;PIR protein	Slow	0.803227	0.628512	0.243001	0.0632525	0.0284961	0.0367387	0.0652348
4	PBANKA_140040		fam-b protein	Dispensable	0.950747	0.666577	0.0833921	0.0753822	0.0969336	0.0777152	0.174649
4	PBANKA_140070		Plasmodium exported protein, unknown function	Dispensable	0.829896	0.387273	0.194421	0.32231	0.0570472	0.0389485	0.0959957
4	PBANKA_140120		ATP-dependent RNA helicase DHR1, putative	Essential	0.176435	0.575692	0.252125	0.0936816	0.0182749	0.0602267	0.0785016
4	PBANKA_140130		40S ribosomal protein S7, putative	Essential	0.0220935	0.465695	0.364809	0.0955046	0.0460141	0.0279765	0.0739905
4	PBANKA_140530		RED-like protein, putative	Essential	0.0728762	0.318118	0.266207	0.167134	0.0585983	0.189944	0.248542
4	PBANKA_140560		U3 small nucleolar RNA-associated protein 6, putative	Essential	0.123088	0.5121	0.130665	0.106617	0.0979749	0.152643	0.250618
4	PBANKA_140680	RPS27	40S ribosomal protein S27, putative	Essential	0.0287691	0.467508	0.327034	0.0682493	0.0429276	0.0942812	0.137209
4	PBANKA_140780	PRPF3	U4/U6 small nuclear ribonucleoprotein PRP3, putative	Essential	0.0497499	0.284058	0.237398	0.145515	0.146946	0.186083	0.333029
4	PBANKA_140800	GAR1	H/ACA ribonucleoprotein complex subunit 1, putative	Essential	0.0838511	0.507781	0.191253	0.168529	0.0736517	0.0587848	0.132436
4	PBANKA_141240		conserved Plasmodium protein, unknown function	Essential	0.0125533	0.237504	0.284544	0.189755	0.135245	0.152952	0.288197
4	PBANKA_141310	LipL1	lipoate-protein ligase 1	Essential	0.0340968	0.363233	0.287957	0.100386	0.102579	0.145845	0.248424
4	PBANKA_141440		exportin-1, putative	Slow	0.805459	0.410651	0.337132	0.137855	0.0701914	0.0441704	0.114362
4	PBANKA_141640		conserved Plasmodium protein, unknown function	Slow	0.228284	0.420529	0.21697	0.0706096	0.1045	0.187392	0.291892
4	PBANKA_141780		N2,N2-dimethylguanosine tRNA methyltransferase, putative	Slow	0.553335	0.454434	0.29314	0.0375035	0.0539724	0.16095	0.214923
4	PBANKA_142360		40S ribosomal protein S16, putative	Essential	0.0495454	0.443345	0.310626	0.0806879	0.0559088	0.109432	0.165341
4	PBANKA_142890	BDP2	bromodomain protein 2, putative	Slow	0.653553	0.463536	0.20984	0.200346	0.0496123	0.0766662	0.126278
4	PBANKA_143200	SRP19	signal recognition particle subunit SRP19, putative	Essential	0.0261238	0.357617	0.277722	0.162885	0.146071	0.0557044	0.201776
4	PBANKA_143250		DNA-binding chaperone, putative	Essential	0.11178	0.424236	0.306327	0.147019	0.0414653	0.0809536	0.122419
4	PBANKA_143280	MRD1	multiple RNA-binding domain-containing protein 1, putative	Essential	0.0607536	0.411146	0.157723	0.0679412	0.0354358	0.327754	0.36319
4	PBANKA_143310		conserved Plasmodium protein, unknown function	Essential	0.135859	0.280935	0.294482	0.209226	0.079721	0.135636	0.215357
4	PBANKA_143330		conserved Plasmodium protein, unknown function	Essential	0.101153	0.345419	0.202134	0.120686	0.0830832	0.248678	0.331761
4	PBANKA_143750	AP2-G	transcription factor with AP2 domain(s)	Fast	1.24695	0.658222	0.160548	0.0694458	0.087001	0.0247836	0.111785
4	PBANKA_143870		mitochondrial carrier protein, putative	Dispensable	0.988665	0.377171	0.352757	0.0390405	0.0799103	0.151121	0.231031
4	PBANKA_143920	PABP	polyadenylate-binding protein, putative	Essential	0.062313	0.383631	0.294975	0.142555	0.0556807	0.123158	0.178839
4	PBANKA_144010		conserved Plasmodium protein, unknown function	Essential	0.086888	0.295563	0.301961	0.220783	0.0945736	0.0871192	0.181693
4	PBANKA_144040		small subunit rRNA processing factor, putative	Slow	0.376419	0.316756	0.280358	0.0550787	0.0457019	0.302105	0.347807
4	PBANKA_144060		conserved Plasmodium protein, unknown function	Essential	0.218122	0.292379	0.283998	0.141086	0.0472266	0.235311	0.282538
4	PBANKA_144170		conserved Plasmodium protein, unknown function	Dispensable	0.952816	0.490801	0.300543	0.156289	0.0388067	0.0135608	0.0523675
4	PBANKA_144190		ATP-dependent RNA helicase, putative	Essential	0.257726	0.307119	0.347554	0.0428151	0.092461	0.210051	0.302512
4	PBANKA_144250		histone acetyltransferase, putative	Essential	0.1	0.460536	0.298926	0.0705818	0.0309488	0.139007	0.169956
4	PBANKA_144380	MRP2	multidrug resistance-associated protein 2;ABC transporter C family member 2	Slow	0.641335	0.483299	0.169262	0.148011	0.047059	0.152369	0.199428
4	PBANKA_144520		WD repeat-containing protein, putative	Essential	0.29277	0.311982	0.266405	0.0445942	0.037588	0.339431	0.377019
4	PBANKA_144530		sun-family protein, putative	Essential	0.1	0.210758	0.323003	0.0983238	0.116204	0.251711	0.367915
4	PBANKA_144560	RIO1	serine/threonine protein kinase RIO1, putative	Slow	0.291753	0.407086	0.266033	0.0933081	0.105646	0.127926	0.233572
4	PBANKA_144760		nucleotidyltransferase, putative	Essential	0.144557	0.321124	0.226885	0.0817471	0.123347	0.246897	0.370244
4	PBANKA_145170		conserved Plasmodium protein, unknown function	Essential	0.0676364	0.301845	0.308087	0.139307	0.111568	0.139194	0.250762
4	PBANKA_145180		conserved Plasmodium protein, unknown function	Dispensable	0.871944	0.35373	0.196593	0.158562	0.122532	0.168582	0.291114
4	PBANKA_145520	DBP9	ATP-dependent RNA helicase DBP9, putative	Essential	0.176143	0.396379	0.196188	0.129605	0.0310173	0.246811	0.277828
4	PBANKA_145800		zinc finger protein, putative	Slow	0.501529	0.351694	0.29209	0.0781898	0.0471234	0.230903	0.278027
4	PBANKA_145960		conserved Plasmodium protein, unknown function	Essential	0.0603603	0.254266	0.270049	0.185487	0.0709953	0.219203	0.290198
4	PBANKA_146350		translation initiation factor eIF-2B subunit beta, putative	Slow	0.502442	0.232916	0.311452	0.149721	0.0774065	0.228505	0.305911
4	PBANKA_146460		conserved Plasmodium protein, unknown function	Dispensable	1.03454	0.418704	0.315632	0.128291	0.0842463	0.053126	0.137372
5	PBANKA_010110	PALM	liver merozoite formation protein	Dispensable	1.00322	0.146906	0.266607	0.237195	0.252814	0.0964785	0.349292
5	PBANKA_010200		mitochondrial chaperone BCS1, putative	Essential	0.14624	0.087998	0.392692	0.355855	0.047262	0.116192	0.163454
5	PBANKA_010540		coatomer alpha subunit, putative	Essential	0.0390882	0.148193	0.403145	0.317026	0.0543829	0.0772529	0.131636
5	PBANKA_010600		G-protein associated signal transduction protein, putative	Dispensable	0.819339	0.0772241	0.21894	0.370843	0.160454	0.172539	0.332993
5	PBANKA_010610	COQ2	para-hydroxybenzoate--polyprenyltransferase, putative	Essential	0.0880514	0.0944627	0.318114	0.184862	0.197096	0.205465	0.402561
5	PBANKA_010820		conserved Plasmodium protein, unknown function	Slow	0.559857	0.316437	0.212815	0.341319	0.0615081	0.0679203	0.129428
5	PBANKA_010940	SDH3	succinate dehydrogenase subunit 3, putative	Dispensable	0.940807	0.0510429	0.37125	0.325135	0.10948	0.143092	0.252572
5	PBANKA_010960		conserved Plasmodium protein, unknown function	Dispensable	0.910395	0.0719897	0.277752	0.252178	0.133466	0.264614	0.39808
5	PBANKA_010970		SWI/SNF-related matrix-associated actin-dependent regulator of chromatin	Slow	0.720487	0.246591	0.279447	0.210666	0.177596	0.0857016	0.263297
5	PBANKA_020160	ETRAMP	early transcribed membrane protein	Essential	0.118876	0.218298	0.29755	0.419716	0.0315557	0.0328802	0.0644359
5	PBANKA_020300		chromatin assembly factor 1 protein WD40 domain, putative	Slow	0.586029	0.093376	0.334624	0.372317	0.151542	0.0481408	0.199683
5	PBANKA_020310	PIP5K	phosphatidylinositol-4-phosphate 5-kinase, putative	Essential	0.136642	0.217617	0.263427	0.275747	0.0848448	0.158364	0.243209
5	PBANKA_020370		conserved Plasmodium protein, unknown function;phosphatidate cytidylyltransferase, putative	Essential	0.00951299	0.0487538	0.149995	0.366698	0.164905	0.269648	0.434553
5	PBANKA_020390		conserved protein, unknown function	Slow	0.281409	0.207618	0.161112	0.233699	0.1998	0.197771	0.397571
5	PBANKA_020590		lipid/sterol:H+ symporter, putative	Essential	0.1	0.317397	0.23864	0.317491	0.056677	0.069795	0.126472
5	PBANKA_020650	RAB5c	ras-related protein Rab-5C, putative	Dispensable	0.738949	0.0784496	0.25097	0.489493	0.130267	0.0508202	0.181087
5	PBANKA_020680		conserved Plasmodium protein, unknown function	Essential	0.0204757	0.0939455	0.180168	0.317956	0.131923	0.276007	0.40793
5	PBANKA_020830	NPT1	novel putative transporter 1	Dispensable	0.954738	0.107505	0.203947	0.478045	0.140083	0.0704194	0.210502
5	PBANKA_021040	PMS1	DNA mismatch repair protein PMS1, putative	Essential	0.177272	0.0948138	0.197465	0.332374	0.153848	0.221499	0.375347
5	PBANKA_021070		conserved Plasmodium protein, unknown function	Essential	0.0336545	0.0713686	0.394736	0.391374	0.0932155	0.0493055	0.142521
5	PBANKA_021160		conserved Plasmodium protein, unknown function	Essential	0.222694	0.157451	0.25135	0.194925	0.171579	0.224696	0.396275
5	PBANKA_021190		cation transporting ATPase, putative	Essential	0.1	0.204405	0.357376	0.314047	0.0693572	0.0548153	0.124172
5	PBANKA_021230	ALP3	actin-like protein, putative	Dispensable	0.934455	0.129612	0.332322	0.209274	0.19605	0.132742	0.328792
5	PBANKA_021360		mRNA (N6-adenosine)-methyltransferase, putative	Essential	0.147935	0.230107	0.213552	0.325394	0.0922016	0.138745	0.230946
5	PBANKA_030080	OPP	octaprenyl pyrophosphate synthase, putative	Essential	0.0705861	0.0808057	0.366902	0.249032	0.17121	0.13205	0.30326
5	PBANKA_030100	ROPE	repetitive organellar protein, putative	Dispensable	0.937667	0.181726	0.205979	0.454034	0.0866267	0.0716338	0.15826
5	PBANKA_030200		conserved Plasmodium protein, unknown function	Essential	0.051984	0.272743	0.162156	0.274129	0.192786	0.0981859	0.290972
5	PBANKA_030340		RNA-binding protein, putative	Dispensable	0.881866	0.119126	0.197819	0.393009	0.195628	0.0944184	0.290046
5	PBANKA_030360	RPN1	26S proteasome regulatory subunit RPN1, putative	Slow	0.219746	0.146299	0.341617	0.263194	0.0526476	0.196242	0.248889
5	PBANKA_030370	RAD2	DNA repair protein RAD2, putative	Dispensable	0.947822	0.122355	0.282209	0.34495	0.101433	0.149053	0.250486
5	PBANKA_030560	ACP	acyl carrier protein, putative	Essential	0.0674369	0.0511998	0.418161	0.402077	0.0851295	0.0434323	0.128562
5	PBANKA_030770		conserved Plasmodium protein, unknown function	Slow	0.654891	0.233325	0.270077	0.299344	0.114651	0.0826036	0.197254
5	PBANKA_030940		conserved Plasmodium protein, unknown function	Essential	0.0893595	0.225511	0.296471	0.324437	0.0137707	0.139811	0.153581
5	PBANKA_030980		Leu/Phe-tRNA protein transferase, putative	Slow	0.792119	0.126099	0.351693	0.321893	0.155011	0.0453031	0.200315
5	PBANKA_031100	SEC31	protein transport protein SEC31, putative	Essential	0.1	0.195976	0.270983	0.279175	0.0513295	0.202536	0.253866
5	PBANKA_031210		conserved Plasmodium protein, unknown function	Dispensable	0.930525	0.108307	0.203079	0.36733	0.134761	0.186523	0.321284
5	PBANKA_031220		conserved Plasmodium protein, unknown function	Slow	0.626302	0.191285	0.278026	0.137842	0.196046	0.1968	0.392846
5	PBANKA_031380		ATP synthase F1, alpha subunit, putative	Slow	0.526375	0.0653579	0.354266	0.311291	0.108787	0.160297	0.269085
5	PBANKA_031600	RFC1	replication factor C subunit 1, putative	Dispensable	0.839796	0.0825672	0.163911	0.427862	0.260988	0.0646726	0.325661
5	PBANKA_040120	ABCB4	ABC transporter B family member 4, putative	Dispensable	0.930602	0.0754886	0.398716	0.30723	0.116714	0.101851	0.218565
5	PBANKA_040150		exportin-1, putative	Essential	0.163235	0.110645	0.35792	0.420602	0.0783006	0.032532	0.110833
5	PBANKA_040180		HAD superfamily protein, putative	Essential	0.254937	0.212675	0.342369	0.302568	0.0554226	0.0869658	0.142388
5	PBANKA_040210		spindle pole body protein, putative	Essential	0.109218	0.0726395	0.209025	0.379882	0.0728399	0.265613	0.338453
5	PBANKA_040390		conserved Plasmodium protein, unknown function	Essential	0.0696121	0.12571	0.274817	0.189023	0.179201	0.231249	0.41045
5	PBANKA_040440		conserved Plasmodium protein, unknown function	Essential	0.0540559	0.0515725	0.158198	0.378076	0.121037	0.291117	0.412154
5	PBANKA_040470	GRX1	glutaredoxin 1, putative	Dispensable	0.979172	0.0613839	0.318251	0.210123	0.155636	0.254606	0.410242
5	PBANKA_040500		conserved Plasmodium protein, unknown function	Dispensable	0.902068	0.067226	0.283763	0.318267	0.129465	0.201279	0.330744
5	PBANKA_040510		membrane magnesium transporter, putative	Essential	0.150331	0.209807	0.21039	0.237251	0.185011	0.15754	0.342551
5	PBANKA_040790		YTH domain-containing protein, putative	Essential	0.184874	0.204074	0.197918	0.277781	0.180753	0.139474	0.320227
5	PBANKA_040980		conserved protein, unknown function	Slow	0.834743	0.0752271	0.288653	0.450846	0.10203	0.0832446	0.185274
5	PBANKA_041010		E3 ubiquitin-protein ligase, putative	Dispensable	0.965324	0.128641	0.344297	0.22611	0.235436	0.0655153	0.300952
5	PBANKA_041030	RPN12	26S proteasome regulatory subunit RPN12, putative	Slow	0.407779	0.142061	0.344348	0.278991	0.129756	0.104844	0.2346
5	PBANKA_041050		transporter, putative	Dispensable	0.970115	0.251289	0.196511	0.348167	0.0532774	0.150755	0.204033
5	PBANKA_041160		conserved Plasmodium protein, unknown function	Dispensable	0.965047	0.0802163	0.293469	0.36001	0.169013	0.0972917	0.266305
5	PBANKA_041170		co-chaperone p23, putative	Dispensable	0.953798	0.145244	0.309446	0.218715	0.146445	0.18015	0.326595
5	PBANKA_041320		conserved Plasmodium protein, unknown function	Slow	0.540906	0.243808	0.232636	0.335197	0.0571466	0.131213	0.188359
5	PBANKA_041450		HVA22/TB2/DP1 family protein, putative	Slow	0.636218	0.119394	0.332426	0.335812	0.0949113	0.117457	0.212368
5	PBANKA_041530	RNaseII	exoribonuclease II, putative	Essential	0.134731	0.167117	0.287226	0.273093	0.056544	0.21602	0.272564
5	PBANKA_041630	NUP100	nucleoporin NUP100/NSP100, putative	Essential	0.114825	0.238741	0.196021	0.304582	0.0639461	0.19671	0.260656
5	PBANKA_041640		conserved Plasmodium protein, unknown function	Slow	0.840048	0.0733441	0.250905	0.268765	0.203257	0.203729	0.406986
5	PBANKA_041790		conserved Plasmodium protein, unknown function	Essential	0.164121	0.239042	0.250791	0.301063	0.0464973	0.162606	0.209103
5	PBANKA_041820	RAB7	ras-related protein RAB7, putative	Essential	0.244408	0.102226	0.340689	0.408252	0.11761	0.0312237	0.148833
5	PBANKA_041830	RER1	protein RER1, putative	Slow	0.759762	0.219626	0.167218	0.266136	0.246029	0.100992	0.34702
5	PBANKA_050130		DNA polymerase delta catalytic subunit, putative	Essential	0.1	0.0643425	0.336758	0.318718	0.24994	0.0302407	0.280181
5	PBANKA_050260		conserved Plasmodium protein, unknown function	Essential	0.0974547	0.156784	0.260854	0.436487	0.0458911	0.0999838	0.145875
5	PBANKA_050320		eukaryotic translation initiation factor subunit eIF2A, putative	Essential	0.40891	0.19251	0.282153	0.377315	0.0396243	0.108398	0.148022
5	PBANKA_050530		conserved Plasmodium protein, unknown function	Slow	0.664311	0.176565	0.323423	0.290587	0.0626638	0.146761	0.209424
5	PBANKA_050590		conserved Plasmodium protein, unknown function	Slow	0.167404	0.255758	0.260749	0.421285	0.0335879	0.0286205	0.0622084
5	PBANKA_050610		conserved Plasmodium protein, unknown function	Essential	0.136972	0.0656514	0.222897	0.405039	0.0083959	0.298017	0.306412
5	PBANKA_050700	GcpE	4-hydroxy-3-methylbut-2-en-1-yl diphosphate synthase, putative	Essential	0.144278	0.0485842	0.305952	0.449773	0.152809	0.0428822	0.195691
5	PBANKA_050710		CDGSH iron-sulfur domain-containing protein, putative	Essential	0.190845	0.0622283	0.32279	0.370616	0.176721	0.0676456	0.244367
5	PBANKA_050840		RNA-binding protein, putative	Essential	0.0577828	0.122033	0.274415	0.351637	0.167233	0.0846812	0.251914
5	PBANKA_051150	RPB7	DNA-directed RNA polymerase II subunit RPB7, putative	Essential	0.256139	0.205954	0.350194	0.291073	0.0849349	0.0678443	0.152779
5	PBANKA_051290		conserved Plasmodium protein, unknown function	Essential	0.100912	0.0593365	0.222706	0.453594	0.138453	0.125911	0.264364
5	PBANKA_051980		acetyl-CoA transporter, putative	Slow	0.822785	0.120117	0.280933	0.394632	0.16746	0.0368574	0.204317
5	PBANKA_052090		antigen UB05, putative	Essential	0.0212079	0.239325	0.247278	0.440146	0.0452257	0.0280259	0.0732516
5	PBANKA_052200		conserved Plasmodium protein, unknown function	Essential	0.0913777	0.0831109	0.133723	0.450668	0.138314	0.194183	0.332498
5	PBANKA_060080	COX19	cytochrome c oxidase assembly protein COX19, putative	Essential	0.118859	0.143146	0.246791	0.286538	0.210189	0.113336	0.323524
5	PBANKA_060240		transporter, putative	Dispensable	0.782713	0.0672582	0.168931	0.409942	0.195991	0.157878	0.353869
5	PBANKA_060430		conserved Plasmodium protein, unknown function	Essential	0.212208	0.0651829	0.363758	0.253323	0.219263	0.0984733	0.317736
5	PBANKA_060470	SHLP2	shewanella-like protein phosphatase 2, putative	Dispensable	1.08851	0.0637361	0.388556	0.292988	0.111903	0.142816	0.25472
5	PBANKA_060930	PIGM	GPI mannosyltransferase I, putative	Essential	0.174893	0.0994048	0.231283	0.292931	0.137145	0.239236	0.376382
5	PBANKA_061030		polyubiquitin, putative	Essential	0.0948969	0.0287526	0.179964	0.421568	0.0420027	0.327713	0.369716
5	PBANKA_061060	PPP1	peripheral plastid protein 1, putative	Essential	0.0551639	0.170221	0.218297	0.259833	0.210064	0.141585	0.351649
5	PBANKA_061100		trafficking protein particle complex subunit 5, putative	Essential	0.1	0.114145	0.343068	0.198099	0.086642	0.258046	0.344688
5	PBANKA_061400		conserved Plasmodium protein, unknown function	Essential	0.0947429	0.179162	0.334653	0.430811	0.0362583	0.019116	0.0553743
5	PBANKA_061490		conserved Plasmodium protein, unknown function	Slow	0.798397	0.123083	0.143682	0.42071	0.172961	0.139565	0.312525
5	PBANKA_061730		conserved Plasmodium protein, unknown function	Essential	0.0945568	0.151299	0.345751	0.378504	0.0400197	0.0844256	0.124445
5	PBANKA_061860		conserved Plasmodium protein, unknown function	Essential	0.135111	0.240049	0.357331	0.315973	0.0345231	0.0521234	0.0866465
5	PBANKA_062270		mago nashi protein homologue, putative	Slow	0.162885	0.243164	0.3448	0.303704	0.0553364	0.0529946	0.108331
5	PBANKA_070220		translation initiation factor eIF-2B subunit alpha, putative	Slow	0.504367	0.0883334	0.278895	0.291404	0.246021	0.0953468	0.341368
5	PBANKA_070280		protein disulfide isomerase	Essential	0.198759	0.139646	0.262936	0.460963	0.0917963	0.0446587	0.136455
5	PBANKA_070290		SET domain protein, putative	Essential	0.0300953	0.275241	0.170878	0.487354	0.0349704	0.0315562	0.0665266
5	PBANKA_070590	LMF1	lipase maturation factor, putative	Slow	0.827946	0.0819431	0.251827	0.299188	0.267314	0.0997274	0.367042
5	PBANKA_070640		conserved Plasmodium protein, unknown function	Essential	0.0324468	0.0891412	0.32197	0.20719	0.252493	0.129205	0.381698
5	PBANKA_070680		DnaJ protein, putative	Slow	0.678064	0.0833404	0.305812	0.40186	0.107675	0.101313	0.208988
5	PBANKA_070690		conserved Plasmodium protein, unknown function	Dispensable	1.02068	0.147771	0.331889	0.213986	0.210404	0.0959499	0.306354
5	PBANKA_070730	GCN5	histone acetyltransferase GCN5, putative	Essential	0.1	0.280727	0.263301	0.304835	0.033867	0.11727	0.151137
5	PBANKA_070800	SEC23	protein transport protein SEC23, putative	Essential	0.0669213	0.256439	0.327925	0.341515	0.0367103	0.0374106	0.0741209
5	PBANKA_070940		conserved Plasmodium protein, unknown function	Slow	0.234264	0.274191	0.148093	0.420295	0.058139	0.0992817	0.157421
5	PBANKA_071050		conserved Plasmodium protein, unknown function	Slow	0.864212	0.200968	0.23604	0.208568	0.178936	0.175488	0.354424
5	PBANKA_071120		conserved Plasmodium protein, unknown function	Dispensable	1.01128	0.132973	0.34535	0.283327	0.0624904	0.175859	0.23835
5	PBANKA_071230		zinc finger protein, putative	Slow	0.839671	0.231309	0.204137	0.196603	0.170238	0.197712	0.36795
5	PBANKA_071260	14-3-3I	14-3-3 protein	Essential	0.1	0.0998304	0.365734	0.31586	0.12615	0.0924262	0.218576
5	PBANKA_071500	VPS9	vacuolar protein sorting-associated protein 9, putative	Essential	0.059867	0.140266	0.123609	0.420477	0.0375937	0.278055	0.315648
5	PBANKA_071510		ubiquitin, putative	Slow	0.263405	0.111586	0.421862	0.348862	0.0572522	0.0604381	0.11769
5	PBANKA_071540		conserved Plasmodium protein, unknown function	Dispensable	0.864938	0.0843279	0.18	0.428433	0.205907	0.101332	0.307239
5	PBANKA_071550	PGM2	phosphoglucomutase-2	Slow	0.837723	0.0683606	0.236256	0.451199	0.162353	0.0818323	0.244185
5	PBANKA_071560	RPT3	26S protease regulatory subunit 6B, putative	Slow	0.533178	0.142712	0.386221	0.284042	0.0468502	0.140175	0.187025
5	PBANKA_071600	SMC3	structural maintenance of chromosomes protein 3, putative	Dispensable	0.756949	0.0696222	0.379534	0.360751	0.0844427	0.10565	0.190093
5	PBANKA_071670		GTP-binding protein, putative	Slow	0.584168	0.0660815	0.260673	0.262604	0.237468	0.173173	0.410641
5	PBANKA_071740		coatomer subunit zeta, putative	Essential	0.198211	0.206424	0.287279	0.265258	0.107811	0.133228	0.241038
5	PBANKA_071840	HAT1	histone acetyltransferase, putative	Slow	0.656777	0.0506523	0.383063	0.270226	0.0455851	0.250473	0.296058
5	PBANKA_072020		conserved Plasmodium protein, unknown function	Slow	0.830726	0.174721	0.288116	0.147316	0.173095	0.216753	0.389848
5	PBANKA_080060		centrin, putative	Dispensable	0.9772	0.128156	0.391664	0.317023	0.142405	0.0207525	0.163157
5	PBANKA_080270		methyltransferase, putative	Essential	0.154483	0.238795	0.348088	0.294398	0.0762867	0.0424314	0.118718
5	PBANKA_080310	MCM7	DNA replication licensing factor MCM7, putative	Essential	0.1	0.0888164	0.322511	0.419187	0.135694	0.0337908	0.169485
5	PBANKA_080320		inositol-phosphate phosphatase, putative	Essential	0.0492864	0.105431	0.317782	0.452481	0.0435613	0.0807447	0.124306
5	PBANKA_080370		conserved Plasmodium protein, unknown function	Essential	0.115708	0.0890432	0.325397	0.453354	0.0810834	0.0511228	0.132206
5	PBANKA_080590		kinesin-8, putative	Dispensable	0.957943	0.10452	0.284285	0.409991	0.182692	0.018512	0.201204
5	PBANKA_080920		ribosomal protein L35, putative	Essential	0.0502747	0.135617	0.25189	0.31209	0.0926037	0.207799	0.300403
5	PBANKA_081130		Ran-binding protein, putative	Essential	0.0117914	0.179065	0.383748	0.282137	0.116467	0.0385843	0.155051
5	PBANKA_081140		conserved Plasmodium protein, unknown function	Essential	0.0576212	0.31996	0.2598	0.319322	0.0274231	0.0734949	0.100918
5	PBANKA_081170		SNARE protein, putative	Essential	0.0641492	0.0575364	0.250453	0.325061	0.172057	0.194894	0.36695
5	PBANKA_081200		DNA primase large subunit, putative	Essential	0.144509	0.0985172	0.21979	0.401447	0.241639	0.038606	0.280245
5	PBANKA_081490		arginine--tRNA ligase, putative	Essential	0.106763	0.104022	0.35431	0.233384	0.114373	0.19391	0.308283
5	PBANKA_081600	NDH2	type II NADH:ubiquinone oxidoreductase	Dispensable	0.933961	0.0948224	0.154166	0.441306	0.223202	0.086503	0.309705
5	PBANKA_081610	UBC9	SUMO-conjugating enzyme UBC9, putative	Essential	0.0510169	0.205505	0.312374	0.187488	0.18532	0.109312	0.294632
5	PBANKA_081920		50S ribosomal protein L3, apicoplast, putative	Essential	0.0936189	0.151581	0.292176	0.307972	0.163241	0.0850297	0.24827
5	PBANKA_081950	RECQ1	ATP-dependent DNA helicase Q1, putative	Dispensable	0.870802	0.0840559	0.111398	0.411406	0.106147	0.286993	0.39314
5	PBANKA_082000		DNAJ-like molecular chaperone protein, putative	Essential	0.161176	0.235779	0.315981	0.269722	0.0508702	0.127649	0.178519
5	PBANKA_082110		CS domain protein, putative	Essential	0.119288	0.0731393	0.37397	0.354727	0.076109	0.122055	0.198164
5	PBANKA_082160		conserved Plasmodium protein, unknown function	Slow	0.810468	0.120536	0.187149	0.323754	0.261958	0.106603	0.368561
5	PBANKA_082220		conserved Plasmodium protein, unknown function	Essential	0.110621	0.200368	0.283922	0.180572	0.180632	0.154506	0.335138
5	PBANKA_082230	NFU	NifU-like scaffold protein	Dispensable	0.918956	0.0465158	0.381714	0.364777	0.0589447	0.148049	0.206993
5	PBANKA_082700		conserved Plasmodium protein, unknown function	Essential	0.0764944	0.0891967	0.232535	0.296603	0.134752	0.246914	0.381666
5	PBANKA_082780		CS domain protein, putative	Slow	0.583108	0.076895	0.240098	0.352018	0.256354	0.0746355	0.330989
5	PBANKA_082790		conserved Plasmodium protein, unknown function	Slow	0.781143	0.0578966	0.321126	0.240921	0.196265	0.183791	0.380056
5	PBANKA_082860	COX5B	cytochrome c oxidase subunit 5B, putative	Essential	0.0579222	0.0740185	0.327311	0.345997	0.187086	0.0655878	0.252673
5	PBANKA_082870	PSD	phosphatidylserine decarboxylase, putative	Essential	0.0937956	0.0591772	0.271702	0.336575	0.0732248	0.259321	0.332546
5	PBANKA_083060		conserved Plasmodium protein, unknown function	Essential	0.235449	0.0712299	0.284334	0.374089	0.185752	0.084595	0.270347
5	PBANKA_083180		elongation factor Tu, putative	Dispensable	1.01459	0.171553	0.254213	0.167349	0.206666	0.200219	0.406885
5	PBANKA_083440	MAS1	mitochondrial-processing peptidase subunit beta, putative	Slow	0.516054	0.12685	0.274133	0.218505	0.137281	0.243231	0.380512
5	PBANKA_083510		conserved Plasmodium protein, unknown function	Slow	0.738125	0.040373	0.295752	0.293987	0.12215	0.247738	0.369888
5	PBANKA_083610		phosphatidylinositol N-acetylglucosaminyltransferase subunit P, putative	Essential	0.0537589	0.160626	0.315507	0.353471	0.105577	0.0648199	0.170397
5	PBANKA_090150		conserved Plasmodium protein, unknown function	Dispensable	1.00497	0.119594	0.388866	0.337265	0.119538	0.034738	0.154276
5	PBANKA_090180		conserved Plasmodium protein, unknown function	Dispensable	0.9136	0.0450365	0.377726	0.500483	0.0146643	0.0620903	0.0767545
5	PBANKA_090260	NFYB	CCAAT-box DNA binding protein subunit B, putative	Slow	0.886506	0.101678	0.168748	0.351992	0.101762	0.275819	0.377581
5	PBANKA_090390	SEC21	coatomer subunit gamma, putative	Slow	0.377175	0.151356	0.291394	0.450596	0.041006	0.0656475	0.106654
5	PBANKA_090410	RAB6	ras-related protein Rab-6, putative	Essential	0.19574	0.142811	0.107156	0.409385	0.0658901	0.274759	0.340649
5	PBANKA_090780		conserved Plasmodium protein, unknown function	Dispensable	0.881678	0.073202	0.21997	0.328867	0.247705	0.130257	0.377961
5	PBANKA_090920		conserved Plasmodium protein, unknown function	Essential	0.0462855	0.0908017	0.373772	0.265819	0.118946	0.150662	0.269607
5	PBANKA_090930		adrenodoxin reductase, putative	Essential	0.1	0.0865759	0.279451	0.376733	0.170016	0.0872233	0.257239
5	PBANKA_091120		apicoplast ribosomal protein S14p/S29e precursor, putative	Essential	0.115274	0.0991076	0.250846	0.393508	0.1473	0.109238	0.256538
5	PBANKA_091160		mitochondrial ribosomal protein S9 precursor, putative	Essential	0.0758577	0.0710638	0.280704	0.269851	0.27825	0.100132	0.378382
5	PBANKA_091270		3-oxo-5-alpha-steroid 4-dehydrogenase, putative	Essential	0.0781522	0.169372	0.325221	0.396837	0.0878072	0.0207625	0.10857
5	PBANKA_091300		conserved Plasmodium protein, unknown function	Dispensable	0.936482	0.116727	0.305288	0.228668	0.286662	0.0626551	0.349317
5	PBANKA_091320		conserved Plasmodium membrane protein, unknown function	Essential	0.0454596	0.199107	0.276751	0.290143	0.174114	0.059884	0.233998
5	PBANKA_091400		conserved Plasmodium protein, unknown function	Essential	0.0558715	0.202241	0.357096	0.322347	0.071572	0.0467438	0.118316
5	PBANKA_091760	SMC1	structural maintenance of chromosomes protein 1, putative	Essential	0.0327757	0.127052	0.30624	0.278699	0.0756403	0.212369	0.28801
5	PBANKA_091870		A/G-specific adenine glycosylase, putative	Dispensable	0.952094	0.153241	0.361995	0.281664	0.0769627	0.126138	0.203101
5	PBANKA_091910	PV1	parasitophorous vacuolar protein 1, putative	Slow	0.835889	0.329877	0.190776	0.314971	0.120575	0.0438018	0.164377
5	PBANKA_092090		conserved Plasmodium protein, unknown function	Slow	0.22745	0.175602	0.192608	0.38795	0.1649	0.0789396	0.24384
5	PBANKA_092100		conserved Plasmodium protein, unknown function	Essential	0.113141	0.232854	0.236292	0.185442	0.183434	0.161978	0.345412
5	PBANKA_092180		steryl ester hydrolase, putative	Dispensable	1.01197	0.31709	0.172129	0.363053	0.0566819	0.091046	0.147728
5	PBANKA_092370	EK	ethanolamine kinase, putative	Slow	0.308043	0.168229	0.165334	0.445809	0.0715975	0.14903	0.220628
5	PBANKA_092710		conserved Plasmodium protein, unknown function	Essential	0.179021	0.0443866	0.276835	0.231384	0.187926	0.259468	0.447394
5	PBANKA_092840		conserved Plasmodium protein, unknown function	Dispensable	0.972978	0.0735329	0.131712	0.397626	0.0972531	0.299876	0.397129
5	PBANKA_092870		ubiquitin-protein ligase, putative	Dispensable	0.971389	0.152221	0.290899	0.29985	0.102744	0.154286	0.25703
5	PBANKA_093090	UCH54	deubiquinating/deneddylating enzyme, putative	Slow	0.901559	0.0836494	0.341466	0.317542	0.15235	0.104992	0.257343
5	PBANKA_093160	SEC12	guanine nucleotide-exchange factor SEC12, putative	Essential	0.0485122	0.145171	0.211492	0.35651	0.216375	0.070453	0.286828
5	PBANKA_093190		serine esterase, putative	Dispensable	0.995377	0.123809	0.143741	0.463839	0.060754	0.207857	0.268611
5	PBANKA_093210	DHHC9	palmitoyltransferase	Dispensable	0.959452	0.0674239	0.300751	0.289808	0.318526	0.0234913	0.342017
5	PBANKA_093290	G3PDH	glycerol-3-phosphate dehydrogenase, putative	Dispensable	0.988989	0.0959634	0.185667	0.398126	0.257144	0.0630997	0.320244
5	PBANKA_093300	CLK3	serine/threonine protein kinase, putative	Essential	0.0460905	0.137891	0.284628	0.317086	0.171902	0.0884926	0.260395
5	PBANKA_093400		conserved Plasmodium protein, unknown function	Slow	0.24049	0.180747	0.169311	0.431105	0.107183	0.111654	0.218837
5	PBANKA_093650	RFC5	replication factor C subunit 5, putative	Essential	0.050937	0.092386	0.242276	0.345775	0.272951	0.0466116	0.319562
5	PBANKA_093690	ALP1	actin-like protein, putative	Slow	0.604228	0.104046	0.29253	0.317027	0.14259	0.143808	0.286398
5	PBANKA_093710	VPS35	vacuolar protein sorting-associated protein 35, putative	Essential	0.1	0.0982294	0.22678	0.406526	0.213769	0.0546953	0.268464
5	PBANKA_093830		heat shock protein, putative	Essential	0.130156	0.185155	0.365246	0.29069	0.115881	0.0430277	0.158909
5	PBANKA_093910	ApiAP2	transcription factor with AP2 domain(s), putative	Essential	0.1	0.318877	0.106772	0.327019	0.0518731	0.195459	0.247332
5	PBANKA_094080		apicoplast ribosomal protein S15 precursor, putative	Essential	0.0622864	0.137143	0.319504	0.304107	0.143899	0.0953478	0.239247
5	PBANKA_094190		histone H4, putative	Essential	0.058805	0.110247	0.0444121	0.396588	0.166976	0.281777	0.448753
5	PBANKA_100100		conserved Plasmodium protein, unknown function	Essential	0.165055	0.184751	0.246819	0.51005	0.0153149	0.043065	0.0583799
5	PBANKA_100160		SET domain protein, putative	Slow	0.871526	0.0871176	0.323325	0.393582	0.127446	0.0685292	0.195975
5	PBANKA_100480	PTH2	peptidyl-tRNA hydrolase 2, putative	Essential	0.0857031	0.147603	0.346555	0.250896	0.103089	0.151857	0.254947
5	PBANKA_100520		conserved Plasmodium protein, unknown function	Dispensable	0.982464	0.0633168	0.404647	0.431738	0.0672944	0.0330037	0.100298
5	PBANKA_100550		AAA family ATPase, putative	Dispensable	0.953227	0.0769365	0.395802	0.285913	0.0297313	0.211618	0.241349
5	PBANKA_100570		conserved Plasmodium protein, unknown function	Dispensable	0.998651	0.298178	0.270758	0.294656	0.0518352	0.0845731	0.136408
5	PBANKA_100610	FEN1	flap endonuclease 1, putative	Slow	0.549899	0.0837973	0.0861012	0.409282	0.237298	0.183521	0.420819
5	PBANKA_100720	RPA1	replication protein A1, large subunit, putative	Slow	0.477271	0.1151	0.323034	0.298687	0.163377	0.0998025	0.26318
5	PBANKA_101110		conserved Plasmodium protein, unknown function	Essential	0.0405112	0.101486	0.151184	0.431963	0.227732	0.0876351	0.315367
5	PBANKA_101140	TOP2	DNA topoisomerase 2, putative	Essential	0.295223	0.0739867	0.317876	0.393324	0.192553	0.0222605	0.214814
5	PBANKA_101290		SNARE protein, putative	Essential	0.0804426	0.214626	0.307021	0.278661	0.0475043	0.152187	0.199691
5	PBANKA_101470		conserved Plasmodium protein, unknown function	Dispensable	0.994031	0.0648609	0.131481	0.405566	0.0670769	0.331015	0.398092
5	PBANKA_101490		coatamer protein, beta subunit, putative	Essential	0.1	0.153316	0.327994	0.246587	0.0887691	0.183334	0.272103
5	PBANKA_101530		rRNA (adenosine-2'-O-)-methyltransferase, putative	Dispensable	0.765342	0.0557481	0.318583	0.288342	0.0530268	0.2843	0.337327
5	PBANKA_101560		apicoplast ribosomal protein L15 precursor, putative	Essential	0.0679606	0.15176	0.353214	0.37108	0.0187963	0.10515	0.123947
5	PBANKA_101610		peptide chain release factor 1, putative	Dispensable	1.02981	0.123053	0.315382	0.437095	0.0999827	0.0244875	0.12447
5	PBANKA_101640		metabolite/drug transporter, putative	Dispensable	0.871017	0.111245	0.170008	0.472674	0.111964	0.134109	0.246074
5	PBANKA_101650		WW domain-binding protein 11, putative	Slow	0.374153	0.206274	0.187619	0.378599	0.106211	0.121297	0.227509
5	PBANKA_101710	MSH2-1	DNA mismatch repair protein MSH2, putative	Slow	0.425319	0.0527439	0.285305	0.524531	0.0234444	0.113975	0.13742
5	PBANKA_102210		conserved Plasmodium protein, unknown function	Dispensable	0.929217	0.28405	0.281714	0.30406	0.0849513	0.0452249	0.130176
5	PBANKA_102490	MCM2	DNA replication licensing factor MCM2;DNA replication licensing factor MCM2, putative	Essential	0.154148	0.0810947	0.269049	0.486304	0.144306	0.019247	0.163553
5	PBANKA_102590		lysine--tRNA ligase, putative	Essential	0.215505	0.139224	0.325263	0.30636	0.183542	0.0456107	0.229153
5	PBANKA_102730		conserved Plasmodium protein, unknown function	Dispensable	0.997069	0.0671634	0.357417	0.344069	0.111872	0.119478	0.23135
5	PBANKA_102880		DnaJ protein, putative	Essential	0.205421	0.154385	0.253025	0.352946	0.0947502	0.144893	0.239644
5	PBANKA_102910		conserved Plasmodium protein, unknown function	Dispensable	1.01539	0.112079	0.183528	0.397315	0.0844418	0.222636	0.307078
5	PBANKA_103120		conserved Plasmodium protein, unknown function	Essential	0.0521133	0.184527	0.229033	0.354188	0.144113	0.0881391	0.232252
5	PBANKA_103130	ROM8	rhomboid protease ROM8	Essential	0.1014	0.196253	0.162897	0.413848	0.177686	0.0493153	0.227002
5	PBANKA_103260	CDS	cytidine diphosphate-diacylglycerol synthase, putative	Essential	0.0913709	0.197663	0.292703	0.292388	0.0916074	0.12564	0.217247
5	PBANKA_103320	DDI1	DNA damage-inducible protein 1, putative	Essential	0.121177	0.0793219	0.312202	0.513302	0.0742086	0.0209653	0.0951739
5	PBANKA_103340		aldo-keto reductase, putative	Essential	0.211881	0.158667	0.396713	0.352935	0.0292924	0.0623921	0.0916845
5	PBANKA_103410		DNA repair helicase, putative	Slow	0.784567	0.1975	0.295045	0.215674	0.25192	0.0398599	0.29178
5	PBANKA_103580		pentatricopeptide repeat domain-containing protein, putative	Essential	0.15992	0.066817	0.242947	0.256776	0.159509	0.273951	0.43346
5	PBANKA_103660		ribonucleotide reductase small subunit, putative	Essential	0.150811	0.0755012	0.249014	0.504847	0.135624	0.0350144	0.170639
5	PBANKA_103800		cytochrome c, putative	Essential	0.0683133	0.105823	0.260871	0.431302	0.0435425	0.158461	0.202004
5	PBANKA_103830	TRAM	translocation associated membrane protein, putative	Dispensable	0.986167	0.244394	0.264802	0.313796	0.121439	0.0555691	0.177008
5	PBANKA_103910		conserved Plasmodium protein, unknown function	Essential	0.109021	0.167456	0.272363	0.190642	0.226388	0.14315	0.369538
5	PBANKA_103970		conserved Plasmodium protein, unknown function	Essential	0.0841138	0.101679	0.218566	0.447017	0.154752	0.0779869	0.232738
5	PBANKA_110310	ADF1	actin-depolymerizing factor 1	Essential	0.0910486	0.0621801	0.252907	0.334846	0.100531	0.249536	0.350067
5	PBANKA_110630		GTPase-activating protein, putative	Slow	0.585085	0.0855616	0.271093	0.321665	0.123675	0.198006	0.321681
5	PBANKA_110720	CAF40	cell differentiation protein, putative	Essential	0.0570983	0.175644	0.263341	0.321234	0.10665	0.133131	0.239782
5	PBANKA_110820		conserved Plasmodium protein, unknown function	Dispensable	0.980178	0.175143	0.108296	0.437216	0.0447235	0.234622	0.279345
5	PBANKA_110860		SNAP protein, putative	Essential	0.325472	0.108423	0.219696	0.46768	0.0915864	0.112614	0.204201
5	PBANKA_110890		conserved Plasmodium protein, unknown function	Dispensable	1.01497	0.163129	0.269355	0.184329	0.213139	0.170047	0.383186
5	PBANKA_111080		conserved Plasmodium protein, unknown function	Dispensable	0.859505	0.145049	0.278255	0.264645	0.0548933	0.257157	0.312051
5	PBANKA_111210		conserved Plasmodium protein, unknown function	Dispensable	0.878473	0.0449327	0.304375	0.451216	0.082659	0.116818	0.199477
5	PBANKA_111290		conserved Plasmodium protein, unknown function	Essential	0.0187574	0.120721	0.244469	0.316682	0.111198	0.20693	0.318128
5	PBANKA_111330		deoxyribodipyrimidine photo-lyase, putative	Slow	0.814553	0.0862469	0.0847386	0.38409	0.233882	0.211042	0.444924
5	PBANKA_111430		conserved Plasmodium protein, unknown function	Dispensable	0.846877	0.131018	0.190201	0.313626	0.266188	0.0989674	0.365155
5	PBANKA_111470	ROM9	rhomboid protease ROM9	Dispensable	0.97117	0.107697	0.264211	0.22728	0.201481	0.199331	0.400812
5	PBANKA_111550	NIF2	NLI interacting factor-like phosphatase	Slow	0.224382	0.174612	0.31592	0.237984	0.104897	0.166586	0.271483
5	PBANKA_111590		conserved Plasmodium protein, unknown function	Essential	0.0998259	0.110356	0.226392	0.431238	0.125865	0.106148	0.232013
5	PBANKA_111630	MQO	malate:quinone oxidoreductase, putative	Slow	0.895859	0.12812	0.209962	0.447622	0.116093	0.098204	0.214297
5	PBANKA_111710	H3.3	histone H3 variant, putative	Slow	0.339922	0.129804	0.167397	0.345392	0.0970385	0.260369	0.357408
5	PBANKA_111770	MDH	malate dehydrogenase, putative	Slow	0.860341	0.074103	0.207342	0.41282	0.135341	0.170393	0.305735
5	PBANKA_111870	ACS12	acyl-CoA synthetase, putative	Dispensable	0.971654	0.168084	0.268424	0.258084	0.0696977	0.235711	0.305408
5	PBANKA_111900		conserved Plasmodium protein, unknown function	Essential	0.0863968	0.18244	0.264514	0.2608	0.131177	0.16107	0.292247
5	PBANKA_112220		EGF-like membrane protein, putative	Slow	0.420388	0.0855612	0.168174	0.425445	0.0128511	0.307969	0.32082
5	PBANKA_112390	SMS1	sphingomyelin synthase 1, putative	Dispensable	1.00585	0.106602	0.308285	0.27936	0.107561	0.198192	0.305753
5	PBANKA_112450		poly(A) polymerase PAP, putative	Essential	0.0298824	0.172958	0.180309	0.331982	0.21426	0.100491	0.314751
5	PBANKA_113020	ERD2	ER lumen protein retaining receptor, putative	Essential	0.100391	0.131778	0.189774	0.46791	0.0981701	0.112367	0.210537
5	PBANKA_113160	MCM6	DNA replication licensing factor MCM6, putative	Essential	0.0464908	0.078795	0.237177	0.453664	0.136553	0.0938115	0.230364
5	PBANKA_113240		conserved Plasmodium protein, unknown function	Dispensable	1.07094	0.151614	0.385109	0.371576	0.0579629	0.0337375	0.0917004
5	PBANKA_113270		phosphatase 2A regulatory subunit-related protein, putative	Essential	0.204846	0.0839608	0.304772	0.30034	0.239495	0.071432	0.310927
5	PBANKA_113640	EMC3	ER membrane protein complex subunit 3, putative	Essential	0.213914	0.139503	0.345635	0.282803	0.168262	0.0637975	0.232059
5	PBANKA_113650		conserved Plasmodium protein, unknown function	Essential	0.0167145	0.140799	0.3745	0.279578	0.150723	0.0544008	0.205123
5	PBANKA_113690	PIAS	E3 SUMO-protein ligase PIAS, putative	Essential	0.0769853	0.281567	0.170166	0.380314	0.133478	0.0344753	0.167954
5	PBANKA_113720	SEC24A	protein transport protein Sec24A, putative	Slow	0.303431	0.263838	0.315186	0.330532	0.0597457	0.030698	0.0904437
5	PBANKA_113780		conserved Plasmodium protein, unknown function	Essential	0.0379499	0.0516019	0.419898	0.506157	0.0157126	0.0066307	0.0223433
5	PBANKA_113800		conserved Plasmodium protein, unknown function	Essential	0.114709	0.0476656	0.184644	0.369316	0.287582	0.110792	0.398374
5	PBANKA_113840	Pcalp	calpain, putative	Essential	0.19132	0.282339	0.220802	0.331679	0.0773124	0.087868	0.16518
5	PBANKA_114150		SNARE associated Golgi protein, putative	Essential	0.014364	0.107008	0.129783	0.411444	0.121779	0.229985	0.351764
5	PBANKA_114410	ABCE1	ABC transporter E family member 1, putative	Essential	0.156892	0.271232	0.319157	0.297427	0.0359567	0.076227	0.112184
5	PBANKA_114420		conserved Plasmodium protein, unknown function	Essential	0.0335075	0.0844337	0.237838	0.342538	0.237922	0.0972678	0.33519
5	PBANKA_114440		conserved Plasmodium protein, unknown function	Essential	0.157527	0.196515	0.317502	0.380758	0.0685813	0.0366444	0.105226
5	PBANKA_114480		conserved Plasmodium protein, unknown function	Dispensable	0.889137	0.0625217	0.165372	0.357329	0.174295	0.240481	0.414776
5	PBANKA_120090		conserved Plasmodium protein, unknown function	Essential	0.0693683	0.194859	0.315754	0.162579	0.0884002	0.238408	0.326808
5	PBANKA_120110		conserved Plasmodium protein, unknown function	Dispensable	0.955889	0.0706386	0.250371	0.503339	0.0909464	0.0847048	0.175651
5	PBANKA_120150		conserved Plasmodium protein, unknown function	Essential	0.0537168	0.0716936	0.275547	0.351194	0.24041	0.0611549	0.301565
5	PBANKA_120640		endonuclease, putative	Slow	0.438437	0.0746498	0.416118	0.322302	0.110439	0.076491	0.18693
5	PBANKA_120690		tubulin beta chain, putative	Essential	0.0719053	0.0654201	0.252332	0.333114	0.306528	0.0426052	0.349134
5	PBANKA_120780		metallopeptidase, putative	Dispensable	1.0156	0.108124	0.268093	0.32487	0.2514	0.0475138	0.298913
5	PBANKA_120840		ribosomal protein L43, mitochondrial, putative	Essential	0.101047	0.100073	0.346521	0.22574	0.247649	0.0800174	0.327667
5	PBANKA_120950		conserved Plasmodium protein, unknown function	Essential	0.0876725	0.163724	0.317843	0.1857	0.106302	0.226431	0.332732
5	PBANKA_121030	HO	heme oxygenase, putative	Essential	0.112606	0.100246	0.310612	0.253749	0.257302	0.0780907	0.335393
5	PBANKA_121050		conserved Plasmodium protein, unknown function	Essential	0.0928244	0.111781	0.251062	0.512784	0.0278022	0.0965711	0.124373
5	PBANKA_121070	QCR7	cytochrome b-c1 complex subunit 7, putative	Essential	0.124076	0.087524	0.223135	0.382887	0.20548	0.100974	0.306453
5	PBANKA_121210		conserved Plasmodium protein, unknown function	Essential	0.0749161	0.0670363	0.365423	0.498916	0.02646	0.0421646	0.0686246
5	PBANKA_121300	ADA2	transcriptional coactivator ADA2, putative	Essential	0.0598413	0.254517	0.263601	0.385034	0.0351279	0.0617195	0.0968474
5	PBANKA_121340		FAD synthetase, putative	Dispensable	0.97776	0.0729504	0.234438	0.387244	0.163161	0.142207	0.305368
5	PBANKA_121380		conserved Plasmodium protein, unknown function	Slow	0.601294	0.060083	0.232764	0.278448	0.188785	0.23992	0.428705
5	PBANKA_121420		ribonucleotide reductase small subunit, putative	Essential	0.140175	0.0922716	0.201085	0.391185	0.235371	0.080087	0.315458
5	PBANKA_121470		conserved Plasmodium protein, unknown function	Dispensable	0.862647	0.0681847	0.27395	0.286502	0.257448	0.113915	0.371363
5	PBANKA_121620	DGAT	diacylglycerol O-acyltransferase, putative	Essential	0.1	0.203428	0.342812	0.339924	0.0706849	0.0431511	0.113836
5	PBANKA_121660	CARL	cyclic amine resistance locus protein, putative	Essential	0.164042	0.245446	0.195754	0.296028	0.0476754	0.215096	0.262771
5	PBANKA_121680		conserved Plasmodium protein, unknown function	Dispensable	1.01493	0.120026	0.228793	0.504028	0.0356622	0.11149	0.147152
5	PBANKA_121730	ALG7	UDP-N-acetylglucosamine--dolichyl-phosphate N-acetylglucosaminephosphotransferase, putative	Essential	0.120787	0.0736523	0.201352	0.370192	0.194597	0.160207	0.354803
5	PBANKA_121990		Cg7 protein, putative	Essential	0.100597	0.0782327	0.237616	0.320236	0.279101	0.0848135	0.363915
5	PBANKA_122210		regulator of chromosome condensation, putative	Dispensable	0.841335	0.129002	0.178097	0.35142	0.199026	0.142455	0.34148
5	PBANKA_122300		conserved Plasmodium protein, unknown function	Dispensable	0.991954	0.232802	0.328686	0.343947	0.0177855	0.07678	0.0945655
5	PBANKA_122350	DHH1	ATP-dependent RNA helicase DHH1, putative	Essential	0.0760227	0.204789	0.296559	0.257574	0.0541887	0.186889	0.241077
5	PBANKA_122440		ferlin, putative	Essential	0.0627296	0.0710892	0.397185	0.327972	0.125875	0.0778789	0.203754
5	PBANKA_122580	CYP24	peptidyl-prolyl cis-trans isomerase, putative	Essential	0.476167	0.218765	0.234892	0.281918	0.126677	0.137748	0.264425
5	PBANKA_122740	CNA	serine/threonine protein phosphatase 2B catalytic subunit A	Essential	0.213827	0.0699665	0.234819	0.294759	0.248948	0.151508	0.400456
5	PBANKA_122770		inositol 5-phosphatase, putative	Slow	0.360084	0.190999	0.291919	0.352049	0.10889	0.0561422	0.165033
5	PBANKA_122960		conserved Plasmodium protein, unknown function	Slow	0.785009	0.178535	0.152663	0.346714	0.113088	0.209	0.322087
5	PBANKA_123000	GWT1	GPI-anchored wall transfer protein 1, putative	Slow	0.279915	0.121632	0.331298	0.271893	0.193458	0.0817192	0.275177
5	PBANKA_123005		ribonuclease, putative	Essential	0.0846571	0.224568	0.168731	0.481659	0.028627	0.0964155	0.125042
5	PBANKA_123070		conserved Plasmodium protein, unknown function	Dispensable	0.889276	0.0774553	0.344685	0.31261	0.0170286	0.248221	0.26525
5	PBANKA_123140	MB2	translation initiation factor IF-2, putative;sporozoite surface antigen MB2, putative	Slow	0.356262	0.263733	0.166427	0.332481	0.114664	0.122695	0.23736
5	PBANKA_123220	FACT-L	FACT complex subunit SPT16	Essential	0.102536	0.0858263	0.435882	0.374358	0.0876709	0.0162626	0.103933
5	PBANKA_123430	CCR4	carbon catabolite repressor protein 4, putative	Dispensable	0.883406	0.236152	0.217741	0.435871	0.0671213	0.043115	0.110236
5	PBANKA_123590		conserved Plasmodium protein, unknown function	Slow	0.740628	0.173673	0.296777	0.228911	0.0925507	0.208088	0.300638
5	PBANKA_123640		nucleotide binding protein, putative	Dispensable	0.838051	0.0648937	0.330615	0.22496	0.204195	0.175335	0.379531
5	PBANKA_123960	UFD1	ubiquitin fusion degradation protein 1, putative	Dispensable	1.01816	0.231496	0.277744	0.234259	0.168597	0.0879038	0.256501
5	PBANKA_124020		G-protein coupled receptor, putative	Dispensable	0.95466	0.110546	0.272308	0.420283	0.125325	0.0715374	0.196863
5	PBANKA_124120		conserved Plasmodium protein, unknown function	Dispensable	0.969217	0.0661335	0.247476	0.490213	0.0982448	0.0979334	0.196178
5	PBANKA_124200	USP14	ubiquitin carboxyl-terminal hydrolase 14, putative	Dispensable	0.866825	0.11227	0.363283	0.308285	0.120911	0.0952513	0.216162
5	PBANKA_124270		AP-1 complex subunit beta, putative	Essential	0.1	0.229663	0.257516	0.248234	0.0608154	0.203771	0.264587
5	PBANKA_130220		translocation protein sec62, putative	Essential	0.118975	0.197762	0.344093	0.372186	0.0677345	0.0182247	0.0859592
5	PBANKA_130260		DNA primase small subunit, putative	Essential	0.1	0.0976817	0.35574	0.298305	0.218369	0.0299042	0.248273
5	PBANKA_130370		vesicle-associated membrane protein, putative	Essential	0.0736611	0.208716	0.254004	0.262264	0.113993	0.161022	0.275015
5	PBANKA_130470		major facilitator superfamily, putative	Slow	0.515955	0.150216	0.33023	0.451668	0.043332	0.0245538	0.0678858
5	PBANKA_130690	SRPK2	serine/threonine protein kinase, putative	Dispensable	0.939749	0.0697711	0.107895	0.415858	0.17658	0.229896	0.406476
5	PBANKA_131150		conserved Plasmodium protein, unknown function	Dispensable	0.992891	0.0896802	0.317483	0.380639	0.106927	0.105271	0.212198
5	PBANKA_131170	MDR2	multidrug resistance protein 2, putative;ABC transporter B family member 2, putative	Slow	0.890665	0.112598	0.298761	0.385807	0.0684714	0.134363	0.202834
5	PBANKA_131520		pre-mRNA-splicing factor CWF18, putative	Essential	0.0947581	0.200046	0.347341	0.307553	0.0846841	0.0603754	0.14506
5	PBANKA_131600		degradation in the ER (DER1) like protein, putative	Slow	0.790493	0.178959	0.239113	0.288311	0.07833	0.215287	0.293617
5	PBANKA_131620		SNARE protein, putative	Essential	0.1	0.0906693	0.287295	0.378661	0.174706	0.0686683	0.243375
5	PBANKA_131920		AP-1 complex subunit gamma, putative	Essential	0.141477	0.12912	0.328722	0.259391	0.090111	0.192657	0.282768
5	PBANKA_132040		conserved Plasmodium protein, unknown function	Essential	0.290129	0.188441	0.295356	0.361105	0.105876	0.049223	0.155099
5	PBANKA_132200		conserved Plasmodium protein, unknown function	Dispensable	0.9388	0.073519	0.340169	0.419277	0.087327	0.0797081	0.167035
5	PBANKA_132320		conserved Plasmodium protein, unknown function	Dispensable	0.963138	0.0886644	0.390328	0.320585	0.0843463	0.116076	0.200422
5	PBANKA_132630		cytochrome c1 precursor, putative	Essential	0.0547373	0.120896	0.237373	0.43536	0.144115	0.0622564	0.206372
5	PBANKA_132680	RFC3	replication factor C subunit 3, putative	Essential	0.128656	0.0802358	0.32143	0.390459	0.193259	0.0146165	0.207875
5	PBANKA_132690		DNA polymerase alpha subunit B, putative	Essential	0.0425672	0.090891	0.271884	0.36261	0.252278	0.0223376	0.274615
5	PBANKA_132840		conserved Plasmodium protein, unknown function	Essential	0.182552	0.0508444	0.245258	0.302515	0.231457	0.169925	0.401382
5	PBANKA_133030		rhoptry protein, putative	Essential	0.106262	0.145123	0.287238	0.448158	0.0486814	0.0707989	0.11948
5	PBANKA_133180	DER1-1	derlin-1, putative	Slow	0.790757	0.0920423	0.278518	0.404826	0.138723	0.0858907	0.224614
5	PBANKA_133400		conserved Plasmodium protein, unknown function	Essential	0.103662	0.130395	0.397803	0.427053	0.0316881	0.013061	0.0447491
5	PBANKA_133530	YIP1	protein transport protein YIP1, putative	Essential	0.1	0.208789	0.237622	0.25706	0.13311	0.16342	0.296529
5	PBANKA_133580		protein disulfide-isomerase, putative	Dispensable	0.988165	0.0762918	0.182306	0.421674	0.281401	0.0383268	0.319728
5	PBANKA_133630		GTPase-activating protein, putative	Essential	0.07522	0.0788489	0.289333	0.298465	0.226116	0.107237	0.333353
5	PBANKA_133720		protein transport protein SFT2, putative	Dispensable	0.936752	0.237906	0.17948	0.402896	0.122674	0.0570434	0.179718
5	PBANKA_133730		conserved Plasmodium protein, unknown function	Slow	0.820361	0.142312	0.259506	0.22594	0.210927	0.161314	0.372241
5	PBANKA_133880		conserved Plasmodium protein, unknown function	Essential	0.1	0.176166	0.366362	0.338038	0.0705871	0.0488466	0.119434
5	PBANKA_133950		conserved Plasmodium protein, unknown function	Dispensable	0.893774	0.15508	0.289388	0.231543	0.055961	0.268029	0.32399
5	PBANKA_134120		WD repeat-containing protein, putative	Slow	0.39589	0.0692311	0.342797	0.251908	0.107811	0.228253	0.336064
5	PBANKA_134430		chromatin assembly factor 1 subunit, putative	Essential	0.0423597	0.107915	0.160606	0.388973	0.236383	0.106123	0.342506
5	PBANKA_134650	PTPLA	protein tyrosine phosphatase-like protein	Dispensable	1.00954	0.0464591	0.228853	0.363912	0.137754	0.223021	0.360776
5	PBANKA_134790	UBA1	ubiquitin activating enzyme, putative	Essential	0.228475	0.0793945	0.210226	0.426118	0.0901609	0.1941	0.284261
5	PBANKA_134810		conserved Plasmodium protein, unknown function	Dispensable	1.05107	0.214013	0.321209	0.22934	0.0965828	0.138855	0.235438
5	PBANKA_134970		conserved Plasmodium protein, unknown function	Dispensable	0.949446	0.168577	0.357813	0.271303	0.0884203	0.113887	0.202307
5	PBANKA_135330	ABCB5	ABC transporter B family member 5, putative	Slow	0.906455	0.0731762	0.285587	0.245281	0.267744	0.128212	0.395956
5	PBANKA_135470	GPI10	GPI mannosyltransferase 3, putative	Essential	0.1	0.0713005	0.334811	0.342174	0.166728	0.0849874	0.251715
5	PBANKA_135520	IRP	aconitate hydratase, putative;iron regulatory protein, putative	Essential	0.152144	0.118225	0.274897	0.364031	0.153607	0.0892403	0.242847
5	PBANKA_135690	PRPF4	U4/U6 small nuclear ribonucleoprotein PRP4, putative	Essential	0.20547	0.196281	0.324317	0.316178	0.123374	0.0398507	0.163225
5	PBANKA_135840		ubiquitin-conjugating enzyme E2, putative	Essential	0.0474275	0.122183	0.326635	0.417048	0.100239	0.0338958	0.134134
5	PBANKA_135860	IDH	isocitrate dehydrogenase [NADP], mitochondrial, putative	Slow	0.305374	0.0747466	0.332569	0.254326	0.21071	0.127649	0.338359
5	PBANKA_135870		conserved Plasmodium protein, unknown function	Dispensable	0.949676	0.195324	0.321418	0.271501	0.101291	0.110465	0.211757
5	PBANKA_135880	SPC25	kinetochore protein SPC25, putative	Essential	0.1	0.081574	0.152976	0.340549	0.219468	0.205434	0.424902
5	PBANKA_135900	SEC61	protein transport protein SEC61 subunit alpha, putative	Essential	0.14336	0.166231	0.178131	0.359634	0.201257	0.0947472	0.296004
5	PBANKA_136050	ECT	ethanolamine-phosphate cytidylyltransferase	Slow	0.566053	0.306289	0.190749	0.431903	0.0559584	0.0151011	0.0710595
5	PBANKA_136190		nucleoside diphosphate hydrolase, putative	Dispensable	0.923938	0.196143	0.305363	0.395079	0.0384671	0.0649481	0.103415
5	PBANKA_140160		methyltransferase-like protein, putative	Slow	0.540857	0.11066	0.377406	0.340601	0.134807	0.0365266	0.171333
5	PBANKA_140210		conserved Plasmodium protein, unknown function	Essential	0.0577102	0.133743	0.236212	0.341245	0.146427	0.142372	0.288799
5	PBANKA_140250		condensin complex subunit 2, putative	Essential	0.112817	0.086353	0.161146	0.430145	0.290333	0.0320234	0.322356
5	PBANKA_140270		CorA-like Mg2+ transporter protein, putative	Dispensable	0.959102	0.127479	0.398121	0.384204	0.0605637	0.0296315	0.0901951
5	PBANKA_140320		cyclin, putative	Essential	0.178425	0.154923	0.311684	0.285172	0.0835097	0.164711	0.248221
5	PBANKA_140410		membrane integral peptidase, M50 family, putative	Slow	0.768178	0.104078	0.407314	0.324325	0.106636	0.0576461	0.164282
5	PBANKA_140470		conserved Plasmodium protein, unknown function	Essential	0.175409	0.0933377	0.209945	0.495052	0.0473985	0.154267	0.201665
5	PBANKA_140490	RPT4	26S protease regulatory subunit 10B, putative	Essential	0.18358	0.156412	0.366406	0.387585	0.0713913	0.0182062	0.0895974
5	PBANKA_140510		V-type proton ATPase subunit H, putative	Essential	0.1	0.145723	0.313319	0.222806	0.207718	0.110434	0.318152
5	PBANKA_140520		conserved Plasmodium protein, unknown function	Dispensable	1.05357	0.169844	0.238431	0.252407	0.140475	0.198842	0.339318
5	PBANKA_140610		DNA-directed RNA polymerase alpha chain, putative	Essential	0.16882	0.105774	0.248404	0.281465	0.106689	0.257668	0.364357
5	PBANKA_140910	RAB5b	ras-related protein Rab-5B, putative	Essential	0.226132	0.175878	0.323441	0.414776	0.0330147	0.0528904	0.0859052
5	PBANKA_140980		ATP synthase subunit gamma, mitochondrial, putative	Slow	0.853169	0.0792171	0.383901	0.337822	0.108611	0.0904495	0.19906
5	PBANKA_140990	AP1M1	AP-1 complex subunit mu-1, putative	Essential	0.0709517	0.128347	0.376346	0.33043	0.0803678	0.0845086	0.164876
5	PBANKA_141020		cytochrome c2 precursor,putative	Dispensable	1.04334	0.213446	0.302074	0.1747	0.10438	0.205401	0.30978
5	PBANKA_141070		conserved Plasmodium protein, unknown function	Essential	0.0774429	0.128018	0.341976	0.406314	0.0706074	0.0530847	0.123692
5	PBANKA_141110	BCKDHA	2-oxoisovalerate dehydrogenase subunit alpha, mitochondrial	Slow	0.551733	0.0609183	0.295744	0.284912	0.201715	0.156711	0.358426
5	PBANKA_141120		conserved Plasmodium protein, unknown function	Slow	0.216059	0.127609	0.293217	0.453732	0.0589491	0.0664922	0.125441
5	PBANKA_141350		conserved Plasmodium protein, unknown function	Essential	0.0271685	0.184803	0.293373	0.15398	0.213195	0.154649	0.367844
5	PBANKA_141470		ADP-ribosylation factor, putative	Dispensable	0.961755	0.0526498	0.296286	0.262421	0.262198	0.126445	0.388643
5	PBANKA_141560	MCM4	DNA replication licensing factor MCM4, putative	Essential	0.1	0.0911935	0.171681	0.43114	0.26453	0.0414553	0.305986
5	PBANKA_141730	SEC63	translocation protein SEC63, putative	Essential	0.099823	0.257991	0.280019	0.243425	0.109558	0.109008	0.218566
5	PBANKA_141850		TBC domain protein, putative	Dispensable	1.05239	0.0974652	0.321838	0.242834	0.283387	0.0544763	0.337863
5	PBANKA_141970	DHHC8	palmitoyltransferase, putative	Essential	0.19229	0.218126	0.200148	0.360366	0.0628649	0.158495	0.22136
5	PBANKA_142000		conserved Plasmodium protein, unknown function	Essential	0.156178	0.203823	0.306013	0.301772	0.0791154	0.109276	0.188392
5	PBANKA_142380	ABCF1	ABC transporter F family member 1, putative	Essential	0.0686871	0.123402	0.415902	0.316403	0.0338035	0.11049	0.144293
5	PBANKA_142510	KARalpha	karyopherin alpha, putative	Essential	0.37067	0.248208	0.293838	0.251586	0.0845283	0.12184	0.206369
5	PBANKA_142570		conserved Plasmodium protein, unknown function	Essential	0.0991539	0.0978712	0.327506	0.27015	0.29246	0.012012	0.304472
5	PBANKA_142600	CARM1	histone-arginine methyltransferase CARM1, putative	Slow	0.844454	0.213822	0.243895	0.50559	0.0301414	0.00655225	0.0366937
5	PBANKA_142620	CAF1	CCR4-associated factor 1, putative	Essential	0.332958	0.288077	0.281093	0.299852	0.0436143	0.087363	0.130977
5	PBANKA_142640		mitochondrial carrier protein, putative	Slow	0.338896	0.206117	0.322129	0.255175	0.0737454	0.142834	0.216579
5	PBANKA_142810		asparagine-rich antigen, putative	Dispensable	0.970702	0.156228	0.178031	0.340564	0.131227	0.19395	0.325178
5	PBANKA_142840		conserved Plasmodium protein, unknown function	Slow	0.234364	0.186061	0.248373	0.20534	0.179253	0.180973	0.360226
5	PBANKA_142850		glycerol-3-phosphate 1-O-acyltransferase, putative	Essential	0.103056	0.218572	0.321422	0.35223	0.073408	0.0343681	0.107776
5	PBANKA_142880		iron-sulfur subunit of succinate dehydrogenase, putative	Dispensable	0.969083	0.191205	0.228704	0.254048	0.209699	0.116343	0.326042
5	PBANKA_143110		conserved Plasmodium protein, unknown function	Essential	0.171212	0.124928	0.20182	0.249324	0.198562	0.225367	0.423928
5	PBANKA_143160	SR10	serpentine receptor, putative	Dispensable	0.844145	0.1527	0.238687	0.390548	0.102892	0.115173	0.218065
5	PBANKA_143350		PPPDE peptidase domain-containing protein, putative	Slow	0.907044	0.123215	0.343418	0.208557	0.138423	0.186387	0.32481
5	PBANKA_143400		phosphate translocator, putative	Dispensable	0.916969	0.105641	0.300137	0.386966	0.115774	0.0914817	0.207255
5	PBANKA_143680		protein TSSC1, putative	Essential	0.1	0.0976706	0.361746	0.363021	0.145482	0.0320805	0.177563
5	PBANKA_143700		conserved Plasmodium protein, unknown function	Essential	0.0159305	0.106885	0.404826	0.411692	0.0557021	0.0208945	0.0765967
5	PBANKA_143730	GRP94	endoplasmin, putative	Essential	0.0725927	0.0942168	0.439914	0.383058	0.0437359	0.0390759	0.0828118
5	PBANKA_144000		isoleucine--tRNA ligase, putative	Slow	0.531312	0.151145	0.304962	0.280331	0.114337	0.149225	0.263562
5	PBANKA_144140	PCNA2	proliferating cell nuclear antigen 2, putative	Dispensable	0.866827	0.0686185	0.217658	0.457297	0.191704	0.064723	0.256427
5	PBANKA_144160	ATX3	ataxin-3, putative	Dispensable	0.802769	0.112211	0.161547	0.327905	0.201129	0.197208	0.398337
5	PBANKA_144580	RAB2	ras-related protein Rab-2, putative	Essential	0.212706	0.120372	0.310233	0.309868	0.204746	0.0547812	0.259527
5	PBANKA_144630	PRP2	pre-mRNA-splicing factor ATP-dependent RNA helicase PRP2, putative	Essential	0.071124	0.234458	0.305919	0.263771	0.0871581	0.108694	0.195852
5	PBANKA_144830		homocysteine S-methyltransferase, putative	Dispensable	0.956855	0.15701	0.298048	0.286788	0.186006	0.072147	0.258153
5	PBANKA_144850	SENP1	sentrin-specific protease 1, putative	Essential	0.223303	0.229454	0.114316	0.434962	0.132721	0.0885467	0.221268
5	PBANKA_144890		DNA polymerase epsilon subunit B, putative	Essential	0.1	0.068394	0.293869	0.253048	0.253734	0.130954	0.384688
5	PBANKA_145050	XAB2	pre-mRNA-splicing factor SYF1, putative	Essential	0.012863	0.220169	0.260626	0.272334	0.128624	0.118248	0.246872
5	PBANKA_145060		vesicle transport v-SNARE protein VTI1, putative	Essential	0.0499324	0.186844	0.230932	0.240011	0.151591	0.190621	0.342212
5	PBANKA_145400	GyrB	DNA gyrase subunit B, putative	Essential	0.1319	0.163934	0.27125	0.489003	0.048413	0.0274003	0.0758133
5	PBANKA_145540		conserved Plasmodium protein, unknown function	Dispensable	0.951629	0.19013	0.114517	0.401414	0.0835547	0.210384	0.293939
5	PBANKA_145870		conserved Plasmodium protein, unknown function	Slow	0.772593	0.129089	0.342467	0.233638	0.124813	0.169993	0.294806
5	PBANKA_145970	BUD13	pre-mRNA-splicing factor CWC26, putative	Essential	0.0397187	0.233453	0.303339	0.287847	0.0881846	0.0871765	0.175361
5	PBANKA_145990		signal recognition particle, beta subunit, putative	Essential	0.0587753	0.0948967	0.250969	0.387967	0.161311	0.104856	0.266167
5	PBANKA_146320	VPS26	vacuolar protein sorting-associated protein 26, putative	Essential	0.149779	0.0621495	0.258452	0.31853	0.133012	0.227856	0.360868
6	PBANKA_010120	EF-G	elongation factor G, putative	Essential	0.102693	0.159457	0.286887	0.192621	0.0223515	0.338683	0.361035
6	PBANKA_010260	CEP76	centrosomal protein CEP76, putative	Essential	0.0354955	0.0690794	0.0278758	0.347842	0.0967597	0.458443	0.555203
6	PBANKA_010530		conserved Plasmodium protein, unknown function	Dispensable	0.902098	0.148253	0.169888	0.0749396	0.020082	0.586837	0.606919
6	PBANKA_010550	GLP2	glutaredoxin-like protein	Slow	0.230529	0.211748	0.332395	0.0926498	0.056243	0.306964	0.363207
6	PBANKA_010570		MYND finger protein, putative	Dispensable	0.968551	0.0429788	0.0635631	0.0583848	0.367957	0.467116	0.835073
6	PBANKA_010720		conserved Plasmodium protein, unknown function	Dispensable	1.05103	0.0402845	0.0254011	0.0535105	0.406407	0.474396	0.880804
6	PBANKA_010770		permease, putative	Slow	0.418579	0.28455	0.20269	0.0364842	0.132663	0.343612	0.476275
6	PBANKA_010790		conserved Plasmodium protein, unknown function	Essential	0.131379	0.0901143	0.0735224	0.269537	0.0879745	0.478852	0.566826
6	PBANKA_010870	RBM25	RNA-binding protein 25, putative	Slow	0.31712	0.217532	0.308784	0.0979801	0.0810654	0.294638	0.375704
6	PBANKA_020260		conserved Plasmodium protein, unknown function	Slow	0.385322	0.0839485	0.166507	0.0481251	0.331383	0.370036	0.701419
6	PBANKA_020290		transcription initiation factor TFIIB, putative	Slow	0.313281	0.21776	0.226995	0.090348	0.0876912	0.377206	0.464897
6	PBANKA_020350		selenocysteine-specific elongation factor selB homologue, putative	Dispensable	0.887347	0.0715289	0.202715	0.128126	0.103601	0.494029	0.59763
6	PBANKA_020610		carbon catabolite repressor protein 4, putative	Dispensable	0.921799	0.0673377	0.346936	0.152482	0.151999	0.281245	0.433244
6	PBANKA_020730		conserved Plasmodium protein, unknown function	Dispensable	0.987117	0.118493	0.10803	0.342909	0.0546835	0.375884	0.430568
6	PBANKA_020840		transporter, putative	Dispensable	0.992934	0.0583101	0.0505026	0.0784935	0.358064	0.45463	0.812694
6	PBANKA_020920	PIESP15	parasite-infected erythrocyte surface protein	Dispensable	0.974336	0.0962968	0.267765	0.206003	0.105092	0.324843	0.429935
6	PBANKA_021110	VPS53	vacuolar protein sorting-associated protein 53, putative	Essential	0.0859514	0.151178	0.196464	0.295375	0.0416	0.315383	0.356983
6	PBANKA_021120		conserved Plasmodium protein, unknown function	Essential	0.0552644	0.193795	0.288865	0.182752	0.087008	0.24758	0.334588
6	PBANKA_021130	NFS	cysteine desulfurase, putative	Essential	0.00992726	0.113838	0.193897	0.144162	0.0763299	0.471773	0.548103
6	PBANKA_021290		conserved Plasmodium protein, unknown function	Essential	0.090899	0.0424011	0.297061	0.203055	0.0725423	0.384941	0.457484
6	PBANKA_021350		ribosome biogenesis protein BRX1 homolog, putative	Essential	0.238279	0.311464	0.114247	0.0344827	0.125347	0.414459	0.539806
6	PBANKA_030070		conserved Plasmodium protein, unknown function	Essential	0.0752873	0.112504	0.0769175	0.395085	0.10375	0.311743	0.415493
6	PBANKA_030210		conserved Plasmodium protein, unknown function	Dispensable	1.00221	0.0936195	0.113263	0.102824	0.114472	0.575821	0.690293
6	PBANKA_030420		DNA-directed RNA polymerase III subunit RPC10, putative	Slow	0.185457	0.310655	0.213248	0.0347656	0.0728249	0.368507	0.441332
6	PBANKA_030450		conserved Plasmodium protein, unknown function	Slow	0.380602	0.0589666	0.071848	0.258346	0.0728529	0.537987	0.61084
6	PBANKA_030460		iron-sulfur assembly protein, putative	Essential	0.136708	0.128714	0.220678	0.0884501	0.209239	0.352919	0.562158
6	PBANKA_030470	SERA5	serine repeat antigen 5	Dispensable	0.930113	0.105727	0.204843	0.168326	0.117855	0.403249	0.521104
6	PBANKA_030530	KRR1	KRR1 small subunit processome component, putative	Essential	0.0431385	0.284422	0.140057	0.0450057	0.0612902	0.469225	0.530515
6	PBANKA_030570	RRF1	ribosome-recycling factor, putative	Essential	0.0858484	0.0589216	0.19684	0.287448	0.0925614	0.364229	0.456791
6	PBANKA_030680	UAP56	ATP-dependent RNA helicase UAP56, putative	Essential	0.291418	0.223686	0.324658	0.0919842	0.0316196	0.328053	0.359672
6	PBANKA_030890		conserved Plasmodium protein, unknown function	Slow	0.773764	0.10895	0.260756	0.276523	0.0410949	0.312676	0.353771
6	PBANKA_030920		conserved Plasmodium protein, unknown function	Essential	0.0433056	0.163708	0.221072	0.239157	0.0577857	0.318278	0.376064
6	PBANKA_030950	SPATR	secreted protein with altered thrombospondin repeat domain, putative	Essential	0.141325	0.086848	0.0475175	0.411946	0.0569271	0.396762	0.453689
6	PBANKA_031190		RING zinc finger protein, putative	Slow	0.794742	0.0772408	0.0883101	0.271244	0.100087	0.463118	0.563205
6	PBANKA_031230		conserved Plasmodium protein, unknown function	Slow	0.534065	0.230287	0.172625	0.192076	0.151824	0.253188	0.405012
6	PBANKA_031300		conserved Plasmodium protein, unknown function	Essential	0.0931714	0.120007	0.168031	0.0667155	0.125451	0.519795	0.645247
6	PBANKA_031310	VPS45	vacuolar protein sorting-associated protein 45, putative	Essential	0.266609	0.164443	0.284566	0.128655	0.0627238	0.359611	0.422335
6	PBANKA_031330		MtN3-like protein	Dispensable	0.867092	0.0936932	0.0643986	0.272366	0.0829648	0.486577	0.569542
6	PBANKA_031360		conserved Plasmodium protein, unknown function	Dispensable	0.896164	0.0717583	0.00450781	0.266798	0.276325	0.380612	0.656936
6	PBANKA_031410		conserved Plasmodium protein, unknown function	Essential	0.0913613	0.129872	0.174356	0.151503	0.149466	0.394802	0.544268
6	PBANKA_040290		conserved Plasmodium protein, unknown function	Essential	0.231326	0.115549	0.178115	0.0789742	0.112973	0.514389	0.627362
6	PBANKA_040340		conserved Plasmodium protein, unknown function	Slow	0.221816	0.215657	0.197789	0.0612692	0.0569027	0.468383	0.525285
6	PBANKA_040350	EF-Ts	elongation factor (EF-TS), putative	Essential	0.0703188	0.117955	0.300777	0.239174	0.0264397	0.315654	0.342094
6	PBANKA_040360		conserved Plasmodium protein, unknown function	Essential	0.0294393	0.10162	0.205942	0.173841	0.0505506	0.468046	0.518597
6	PBANKA_040370		conserved Plasmodium protein, unknown function	Essential	0.029442	0.148434	0.0784731	0.282627	0.10445	0.386016	0.490466
6	PBANKA_040460	AHA1	activator of Hsp90 ATPase, putative	Dispensable	0.975187	0.175821	0.371418	0.0554494	0.111418	0.285893	0.397311
6	PBANKA_040490		conserved Plasmodium protein, unknown function	Essential	0.0772158	0.0725567	0.223944	0.230975	0.172185	0.300339	0.472524
6	PBANKA_040560		EB1 homolog, putative	Dispensable	1.01933	0.0970182	0.0420087	0.0525917	0.36751	0.440871	0.808381
6	PBANKA_040590		conserved Plasmodium protein, unknown function	Dispensable	0.913175	0.0687389	0.187686	0.316245	0.101328	0.326002	0.427331
6	PBANKA_040760	AS	asparagine synthetase [glutamine-hydrolyzing]	Slow	0.638893	0.240856	0.293007	0.0679406	0.0730621	0.325134	0.398196
6	PBANKA_040810		50S ribosomal protein L9, apicoplast, putative	Essential	0.121645	0.0255641	0.27739	0.0943463	0.206265	0.396434	0.602699
6	PBANKA_041300		conserved Plasmodium protein, unknown function	Dispensable	0.998762	0.0685518	0.0525227	0.117575	0.217949	0.543401	0.76135
6	PBANKA_041380	MA	microneme associated antigen, putative	Dispensable	1.00222	0.0474716	0.242049	0.0845197	0.219641	0.406319	0.625959
6	PBANKA_041420		conserved Plasmodium protein, unknown function	Essential	0.0656642	0.0200947	0.416383	0.130433	0.0195826	0.413507	0.433089
6	PBANKA_041470		zinc finger protein, putative	Slow	0.424351	0.282657	0.139087	0.0637978	0.0514982	0.46296	0.514458
6	PBANKA_041490		dynein light intermediate chain 2, putative	Dispensable	1.04568	0.104694	0.0737262	0.0960241	0.14856	0.576995	0.725556
6	PBANKA_041540	NA	NA	Dispensable	1.05567	0.117976	0.122273	0.226684	0.0676027	0.465465	0.533067
6	PBANKA_041570	ATG3	autophagy-related protein 3, putative	Essential	0.0538409	0.069698	0.0998992	0.206859	0.260151	0.363393	0.623544
6	PBANKA_050280		conserved Plasmodium protein, unknown function	Essential	0.0399217	0.321166	0.125797	0.117269	0.0689455	0.366822	0.435768
6	PBANKA_050370		conserved Plasmodium protein, unknown function	Dispensable	0.969925	0.0319948	0.294553	0.13045	0.0710538	0.471948	0.543002
6	PBANKA_050520		conserved Plasmodium protein, unknown function	Essential	0.0551438	0.0506274	0.153389	0.217863	0.0913335	0.486787	0.57812
6	PBANKA_050540		conserved Plasmodium protein, unknown function	Essential	0.0176071	0.0602261	0.0833987	0.210769	0.199677	0.445929	0.645606
6	PBANKA_050570	ROK1	ATP-dependent RNA helicase ROK1, putative	Slow	0.755436	0.157471	0.112306	0.0809523	0.0958816	0.553389	0.649271
6	PBANKA_050630		conserved Plasmodium protein, unknown function	Dispensable	1.00879	0.223376	0.16379	0.0520366	0.16438	0.396417	0.560797
6	PBANKA_050930		glutamine--fructose-6-phosphate aminotransferase [isomerizing], putative	Slow	0.537041	0.0554282	0.142392	0.283827	0.18175	0.336602	0.518353
6	PBANKA_050950		conserved Plasmodium protein, unknown function	Essential	0.020283	0.0833306	0.193931	0.100625	0.126082	0.496032	0.622114
6	PBANKA_051130		mitochondrial ribosomal protein S22 precursor, putative	Essential	0.0874149	0.212547	0.193041	0.11547	0.0824395	0.396503	0.478943
6	PBANKA_051210		methyltransferase, putative	Slow	0.376627	0.269292	0.138512	0.0549708	0.0338249	0.503401	0.537226
6	PBANKA_051220	PPO	protoporphyrinogen oxidase, putative	Dispensable	0.843298	0.21832	0.0936356	0.0561891	0.295725	0.33613	0.631856
6	PBANKA_051230		zinc finger, C3HC4 type, putative	Essential	0.0691818	0.0648678	0.23416	0.204317	0.174479	0.322176	0.496655
6	PBANKA_051260		conserved Plasmodium protein, unknown function	Essential	0.0919907	0.156971	0.150526	0.271413	0.0829655	0.338125	0.42109
6	PBANKA_051400	SPT4	transcription elongation factor SPT4, putative	Essential	0.1	0.153157	0.15341	0.123332	0.164642	0.40546	0.570101
6	PBANKA_051530		conserved Plasmodium protein, unknown function	Dispensable	0.923957	0.0553478	0.07268	0.39898	0.0813982	0.391594	0.472993
6	PBANKA_051535		OTU-like cysteine protease, putative	Dispensable	1.04181	0.0449135	0.0785297	0.0808681	0.329031	0.466658	0.795689
6	PBANKA_051690		S-adenosylmethionine decarboxylase, putative	Essential	0.199667	0.224045	0.284011	0.0945402	0.0396359	0.357767	0.397403
6	PBANKA_052210		conserved Plasmodium protein, unknown function	Dispensable	0.813689	0.117505	0.0265527	0.185477	0.275921	0.394544	0.670465
6	PBANKA_052320	SR12	serpentine receptor, putative	Dispensable	0.972031	0.0798445	0.322402	0.21776	0.0640324	0.315961	0.379994
6	PBANKA_060170		conserved Plasmodium protein, unknown function	Essential	0.124033	0.343366	0.197957	0.0384418	0.0366911	0.383544	0.420235
6	PBANKA_060710	TIM10	mitochondrial import inner membrane translocase subunit TIM10, putative	Essential	0.0749286	0.0347544	0.352971	0.102567	0.159498	0.350209	0.509707
6	PBANKA_060910		conserved Plasmodium protein, unknown function	Essential	0.290067	0.318487	0.162623	0.0958969	0.0450823	0.377912	0.422994
6	PBANKA_060920		conserved Plasmodium protein, unknown function	Dispensable	0.960539	0.0930284	0.156462	0.182208	0.247809	0.320493	0.568302
6	PBANKA_061140		pantothenate kinase, putative	Dispensable	0.913401	0.0399442	0.265962	0.237938	0.0583542	0.397801	0.456155
6	PBANKA_061180		N-acetyltransferase, putative	Essential	0.1	0.186018	0.177036	0.208611	0.0890039	0.339331	0.428335
6	PBANKA_061300		conserved Plasmodium protein, unknown function	Dispensable	0.998699	0.0608351	0.139563	0.388514	0.0751184	0.335969	0.411088
6	PBANKA_061350		conserved Plasmodium protein, unknown function	Essential	0.0546874	0.145764	0.240826	0.113185	0.146431	0.353795	0.500226
6	PBANKA_061510		queuine tRNA-ribosyltransferase, putative	Dispensable	0.874682	0.240201	0.16196	0.0807975	0.12148	0.39556	0.517041
6	PBANKA_061560		conserved Plasmodium protein, unknown function	Essential	0.0724494	0.138003	0.315907	0.075305	0.10841	0.362375	0.470785
6	PBANKA_061680	ARP6	actin-related protein, putative	Dispensable	0.712459	0.190372	0.297878	0.132392	0.0237822	0.355576	0.379358
6	PBANKA_061840		conserved Plasmodium protein, unknown function	Dispensable	1.00039	0.119346	0.210329	0.170232	0.104087	0.396006	0.500093
6	PBANKA_062020		conserved Plasmodium protein, unknown function	Essential	0.0806022	0.0488933	0.0788028	0.22188	0.207234	0.44319	0.650424
6	PBANKA_062070		conserved Plasmodium protein, unknown function	Dispensable	0.843794	0.0298223	0.00537389	0.0685979	0.399805	0.496401	0.896206
6	PBANKA_062240		kinesin-19, putative	Dispensable	0.977968	0.0881621	0.0343478	0.0528613	0.277422	0.547207	0.824629
6	PBANKA_062280		conserved Plasmodium protein, unknown function	Essential	0.0860021	0.22646	0.17035	0.142611	0.0900016	0.370578	0.460579
6	PBANKA_070260		conserved Plasmodium protein, unknown function	Essential	0.106593	0.122664	0.164765	0.0851718	0.101284	0.526116	0.627399
6	PBANKA_070320		apicoplast ribosomal protein L21 precursor, putative	Essential	0.0844682	0.15139	0.259125	0.209621	0.0388362	0.341027	0.379863
6	PBANKA_071010	KDH	2-oxoglutarate dehydrogenase E1 component, putative	Dispensable	0.970995	0.0407932	0.312949	0.229189	0.119178	0.297891	0.417069
6	PBANKA_071070		conserved Plasmodium protein, unknown function	Essential	0.033151	0.131905	0.203498	0.0415585	0.228035	0.395004	0.623039
6	PBANKA_071200	IMP4	U3 small nucleolar ribonucleoprotein protein IMP4, putative	Essential	0.0302602	0.209893	0.0835099	0.0437245	0.166152	0.496721	0.662872
6	PBANKA_071270		zinc finger protein, putative	Dispensable	1.02359	0.061375	0.0238128	0.213056	0.157522	0.544234	0.701756
6	PBANKA_071760	GAK	GTP:AMP phosphotransferase, putative	Slow	0.245066	0.0618448	0.132951	0.0514764	0.297829	0.455899	0.753728
6	PBANKA_071790		RNA-binding protein, putative	Slow	0.542926	0.276412	0.151247	0.185252	0.0575893	0.329499	0.387089
6	PBANKA_071810	GATA	glutamyl-tRNA(Gln) amidotransferase subunit A	Slow	0.251185	0.128703	0.254208	0.0950099	0.036086	0.485994	0.52208
6	PBANKA_071960		memo-like protein	Dispensable	0.999642	0.167416	0.39701	0.0495726	0.0739118	0.31209	0.386002
6	PBANKA_072040		conserved Plasmodium protein, unknown function	Essential	0.0835101	0.202247	0.147786	0.163833	0.108937	0.377198	0.486134
6	PBANKA_072080		RNA-binding protein NOB1, putative	Essential	0.129367	0.314081	0.173535	0.071264	0.0754415	0.365679	0.441121
6	PBANKA_080510		ribosomal protein S8e, putative	Slow	0.279587	0.302386	0.222622	0.0941689	0.0437874	0.337036	0.380823
6	PBANKA_080810	B9	6-cysteine protein	Dispensable	0.957462	0.051329	0.276628	0.0974074	0.0614759	0.51316	0.574636
6	PBANKA_080950		conserved Plasmodium protein, unknown function	Dispensable	1.02929	0.0863441	0.0815252	0.283505	0.147772	0.400854	0.548625
6	PBANKA_081090		FHA domain protein, putative	Essential	0.221481	0.148479	0.174648	0.121818	0.235666	0.319388	0.555054
6	PBANKA_081190	NBP35	cytosolic Fe-S cluster assembly factor NBP35, putative	Essential	0.103417	0.197821	0.307919	0.0994279	0.114248	0.280584	0.394832
6	PBANKA_081400		conserved protein, unknown function	Essential	0.0861634	0.315336	0.175915	0.0724184	0.108543	0.327788	0.436331
6	PBANKA_081620		ribonuclease H2 subunit C, putative	Slow	0.405173	0.0566611	0.0694187	0.0871057	0.298935	0.48788	0.786814
6	PBANKA_082040		sugar transporter, putative	Dispensable	0.975814	0.0729289	0.260612	0.0871401	0.240565	0.338754	0.579319
6	PBANKA_082090		long chain fatty acid elongation enzyme, putative	Dispensable	0.910535	0.158272	0.0913766	0.110854	0.0678057	0.571692	0.639497
6	PBANKA_082130		conserved Plasmodium protein, unknown function	Dispensable	0.784208	0.0535637	0.18325	0.110488	0.291916	0.360781	0.652697
6	PBANKA_082410	NOS	nitric oxide synthase, putative	Essential	0.127093	0.289571	0.112207	0.0533913	0.0838231	0.461007	0.54483
6	PBANKA_082490		patatin-like phospholipase, putative	Dispensable	0.693657	0.149452	0.236118	0.141231	0.148039	0.32516	0.473199
6	PBANKA_082520	TPK	thiamine pyrophosphokinase, putative	Dispensable	1.01366	0.145787	0.137008	0.119061	0.237846	0.360298	0.598145
6	PBANKA_082530		conserved Plasmodium protein, unknown function	Dispensable	0.796218	0.134508	0.124958	0.137917	0.0494931	0.553123	0.602616
6	PBANKA_082630	TLP2	thioredoxin-like protein 2, putative	Essential	0.0788229	0.033857	0.323064	0.107408	0.237718	0.297952	0.535671
6	PBANKA_082650	HDAC1	histone deacetylase 1, putative	Essential	0.1	0.102836	0.183514	0.21964	0.0344407	0.45957	0.494011
6	PBANKA_082920		conserved Plasmodium protein, unknown function	Essential	0.1267	0.0843997	0.0852134	0.316708	0.05744	0.456239	0.513679
6	PBANKA_083110		conserved Plasmodium protein, unknown function	Dispensable	1.01187	0.185122	0.205652	0.169711	0.164347	0.275169	0.439516
6	PBANKA_083210		conserved Plasmodium protein, unknown function	Dispensable	0.927832	0.181719	0.0171213	0.359395	0.0472417	0.394523	0.441765
6	PBANKA_083250		PIH1 domain-containing protein, putative	Dispensable	0.998349	0.0547076	0.0990386	0.138399	0.258253	0.449601	0.707855
6	PBANKA_083330	DHHC6	palmitoyltransferase, putative	Dispensable	0.944856	0.0814943	0.0214064	0.376903	0.187474	0.332722	0.520196
6	PBANKA_083410		conserved Plasmodium protein, unknown function	Essential	0.0903376	0.0502101	0.141633	0.165544	0.212027	0.430587	0.642614
6	PBANKA_083460		delta tubulin, putative	Dispensable	1.03622	0.124153	0.131606	0.161146	0.182174	0.400921	0.583095
6	PBANKA_083490	XPD	TFIIH basal transcription factor complex helicase XPD subunit, putative	Essential	0.0514423	0.129118	0.258829	0.106727	0.085865	0.419461	0.505326
6	PBANKA_083530		V-type proton ATPase subunit E, putative	Essential	0.336083	0.170909	0.2593	0.127059	0.141105	0.301627	0.442732
6	PBANKA_083570		conserved Plasmodium protein, unknown function	Dispensable	1.12802	0.173718	0.120134	0.169502	0.0537064	0.48294	0.536647
6	PBANKA_090240		conserved Plasmodium protein, unknown function	Dispensable	0.93505	0.0937776	0.151454	0.189456	0.206983	0.358329	0.565312
6	PBANKA_090440	TFG2	transcription initiation factor IIF subunit beta, putative	Slow	0.458275	0.133002	0.173669	0.105665	0.0675135	0.520151	0.587665
6	PBANKA_090450		ubiquitin activating enzyme (E1) subunit Aos1, putative	Essential	0.139448	0.0474593	0.193465	0.125159	0.0711425	0.562774	0.633917
6	PBANKA_090520		conserved Plasmodium protein, unknown function	Dispensable	0.992122	0.0577179	0.184279	0.215466	0.145491	0.397045	0.542537
6	PBANKA_090600		alpha/beta hydrolase, putative	Dispensable	1.0278	0.0479938	0.0705547	0.153352	0.22086	0.507239	0.728099
6	PBANKA_090610		conserved Plasmodium protein, unknown function	Slow	0.7445	0.060943	0.0188633	0.343135	0.145094	0.431965	0.577059
6	PBANKA_090620		conserved Plasmodium protein, unknown function	Dispensable	0.888984	0.169169	0.259259	0.185951	0.136653	0.248968	0.385621
6	PBANKA_090630		methyltransferase, putative	Essential	0.107296	0.211739	0.181935	0.11732	0.0513289	0.437677	0.489006
6	PBANKA_090820		conserved Plasmodium protein, unknown function	Slow	0.268729	0.234364	0.235991	0.140746	0.104647	0.284252	0.388899
6	PBANKA_091170	SUB2	subtilisin-like protease 2	Essential	0.147582	0.108786	0.0595346	0.273792	0.238881	0.319006	0.557887
6	PBANKA_091210	CK1	casein kinase 1, putative	Essential	0.0636025	0.151573	0.179731	0.249525	0.0975133	0.321657	0.419171
6	PBANKA_091280		conserved Plasmodium protein, unknown function	Slow	0.790029	0.120448	0.208545	0.0773888	0.113886	0.479732	0.593618
6	PBANKA_091490		conserved Plasmodium protein, unknown function	Essential	0.10538	0.0482891	0.319058	0.0620022	0.219564	0.351087	0.570651
6	PBANKA_091660		oxysterol-binding protein, putative	Slow	0.869167	0.0562324	0.146469	0.361154	0.109624	0.32652	0.436144
6	PBANKA_091690		conserved Plasmodium protein, unknown function	Dispensable	0.991011	0.0957134	0.134618	0.162956	0.231363	0.375349	0.606712
6	PBANKA_091780		conserved Plasmodium protein, unknown function	Essential	0.122328	0.172979	0.150848	0.100374	0.0753255	0.500474	0.5758
6	PBANKA_092160		RNA-binding protein, putative	Dispensable	1.03101	0.0650892	0.142735	0.19532	0.136991	0.459865	0.596856
6	PBANKA_092170	ATG23	autophagy-related protein 23, putative	Slow	0.583221	0.0715182	0.0354709	0.271959	0.117798	0.503254	0.621052
6	PBANKA_092280	SNRPD1	small nuclear ribonucleoprotein Sm D1, putative	Essential	0.149269	0.215587	0.2967	0.0879499	0.0991809	0.300583	0.399764
6	PBANKA_092290	TIM44	mitochondrial import inner membrane translocase subunit TIM44, putative	Essential	0.113373	0.198792	0.1667	0.0466526	0.130789	0.457066	0.587856
6	PBANKA_092360	MGE1	GrpE protein homolog, mitochondrial, putative	Essential	0.28899	0.20972	0.257927	0.0239668	0.207896	0.30049	0.508386
6	PBANKA_092450	SMC5	structural maintenance of chromosomes protein 5, putative	Essential	0.0806994	0.0575721	0.0441156	0.356525	0.0101935	0.531593	0.541787
6	PBANKA_092470		RAP protein, putative	Essential	0.105538	0.0723661	0.172859	0.0811097	0.119118	0.554547	0.673665
6	PBANKA_092600		conserved Plasmodium protein, unknown function	Dispensable	1.03138	0.117057	0.347726	0.0984956	0.0896722	0.347049	0.436722
6	PBANKA_092890		conserved protein, unknown function	Slow	0.413129	0.199741	0.139444	0.138283	0.143779	0.378752	0.522531
6	PBANKA_092950	MYST	histone acetyltransferase, putative	Essential	0.219269	0.115931	0.202095	0.233157	0.081773	0.367045	0.448818
6	PBANKA_093010		conserved Plasmodium protein, unknown function	Dispensable	0.915762	0.0547282	0.0645542	0.335359	0.0909098	0.454449	0.545358
6	PBANKA_093130	DPAP1	dipeptidyl aminopeptidase 1, putative	Essential	0.329496	0.149241	0.34205	0.050047	0.0446912	0.413971	0.458662
6	PBANKA_093350	ROM1	rhomboid protease ROM1	Dispensable	1.00699	0.0414231	0.0777703	0.241326	0.106634	0.532847	0.63948
6	PBANKA_093780	ENP1	essential nuclear protein 1, putative	Essential	0.0394566	0.374015	0.108083	0.0478189	0.0564561	0.413627	0.470083
6	PBANKA_093890		IWS1-like protein, putative	Slow	0.817911	0.114835	0.178417	0.166847	0.152969	0.386932	0.539901
6	PBANKA_094110		conserved Plasmodium protein, unknown function	Essential	0.1	0.168666	0.125361	0.0861949	0.0586144	0.561163	0.619778
6	PBANKA_094280		syntaxin, putative	Essential	0.263573	0.231914	0.203284	0.0578628	0.0254359	0.481503	0.506939
6	PBANKA_100170		conserved Plasmodium protein, unknown function	Essential	0.113183	0.0255685	0.00783606	0.389266	0.044679	0.532651	0.57733
6	PBANKA_100370		conserved Plasmodium protein, unknown function	Essential	0.201935	0.207696	0.112595	0.259561	0.0958131	0.324335	0.420148
6	PBANKA_100490		transcription factor, putative	Essential	0.0564182	0.231233	0.233482	0.0947259	0.081212	0.359347	0.440559
6	PBANKA_100500		conserved Plasmodium protein, unknown function	Slow	0.788477	0.164422	0.165732	0.0659652	0.115447	0.488434	0.603881
6	PBANKA_100630	PLP1	perforin-like protein 1;sporozoite micronemal protein essential for cell traversal	Dispensable	0.790352	0.0371744	0.00889227	0.0564165	0.351087	0.54643	0.897517
6	PBANKA_100670	PRPF31	U4/U6 small nuclear ribonucleoprotein PRP31, putative	Essential	0.11588	0.244257	0.22814	0.143519	0.0690439	0.315039	0.384083
6	PBANKA_101160		chromatin assembly factor 1 P55 subunit, putative	Slow	0.782735	0.0478559	0.111361	0.172511	0.246323	0.421948	0.668271
6	PBANKA_101210		conserved Plasmodium protein, unknown function	Dispensable	0.997044	0.259164	0.151106	0.154999	0.0487073	0.386024	0.434731
6	PBANKA_101240		RNA methyltransferase, putative	Slow	0.47982	0.255929	0.179751	0.155288	0.134125	0.274908	0.409032
6	PBANKA_101410		exodeoxyribonuclease III, putative	Dispensable	0.946536	0.047243	0.139346	0.133307	0.14176	0.538343	0.680104
6	PBANKA_101430	ATG5	autophagy protein 5, putative	Essential	0.127296	0.124514	0.312252	0.129844	0.064957	0.368434	0.433391
6	PBANKA_101480	WRN	ADP-dependent DNA helicase RecQ, putative	Slow	0.711609	0.0675758	0.077969	0.163313	0.274877	0.416265	0.691142
6	PBANKA_101590		transcription initiation TFIID-like, putative	Essential	0.09258	0.0631204	0.174873	0.327895	0.118901	0.31521	0.434111
6	PBANKA_101620		protein kinase, putative	Dispensable	0.933689	0.0720985	0.142217	0.335112	0.0967214	0.353851	0.450573
6	PBANKA_101750	UIS28	lipase, putative	Dispensable	0.871433	0.0559868	0.201784	0.202207	0.132679	0.407343	0.540022
6	PBANKA_101770		ubiquinol-cytochrome c reductase hinge protein, putative	Essential	0.209109	0.060416	0.181626	0.318196	0.126644	0.313118	0.439762
6	PBANKA_101800		conserved Plasmodium protein, unknown function	Slow	0.333594	0.203982	0.120817	0.0479131	0.077173	0.550115	0.627288
6	PBANKA_101910		DEAD/DEAH box helicase, putative	Dispensable	0.995481	0.0410498	0.0803827	0.277638	0.0738116	0.527118	0.600929
6	PBANKA_102020	CYP52	peptidyl-prolyl cis-trans isomerase, putative	Dispensable	1.0287	0.14608	0.324947	0.169573	0.101325	0.258075	0.3594
6	PBANKA_102070		conserved Plasmodium protein, unknown function	Dispensable	0.904399	0.274537	0.26917	0.0733213	0.0485402	0.334431	0.382972
6	PBANKA_102100		conserved Plasmodium protein, unknown function	Essential	0.0693098	0.31334	0.207045	0.0537303	0.0573045	0.36858	0.425884
6	PBANKA_102260	PANK	pantothenate kinase, putative	Dispensable	1.00852	0.105391	0.0627653	0.11754	0.207384	0.506921	0.714304
6	PBANKA_102340	GR	glutathione reductase, putative	Dispensable	0.989497	0.179693	0.184744	0.0871354	0.0515073	0.49692	0.548427
6	PBANKA_102720		conserved Plasmodium protein, unknown function	Dispensable	1.05716	0.0574426	0.240835	0.188993	0.211115	0.301615	0.512729
6	PBANKA_102780		ATP-dependent protease, putative	Essential	0.0452586	0.174251	0.299183	0.158277	0.084804	0.283484	0.368288
6	PBANKA_102920	SufC	FeS assembly ATPase SufC;ABC transporter I family member 1	Essential	0.0889988	0.0925373	0.183196	0.268197	0.0739605	0.382108	0.456069
6	PBANKA_102970		ubiquitin-conjugating enzyme, putative	Dispensable	1.02286	0.192136	0.207411	0.048774	0.274612	0.277067	0.551679
6	PBANKA_103400		conserved Plasmodium protein, unknown function	Essential	0.120415	0.285318	0.122234	0.067633	0.254241	0.270574	0.524815
6	PBANKA_103520	CCp3	LCCL domain-containing protein;scavenger receptor-like protein;LCCL/lectin adhesive-like protein 1	Dispensable	0.873296	0.0479771	0.00988048	0.11546	0.309832	0.516851	0.826683
6	PBANKA_103620	RBM8A	RNA-binding protein 8A, putative	Slow	0.192788	0.0797523	0.257919	0.0993868	0.201638	0.361304	0.562942
6	PBANKA_110290		conserved Plasmodium protein, unknown function	Essential	0.226522	0.0456368	0.0280386	0.198324	0.203328	0.524673	0.728001
6	PBANKA_110320		protein kinase, putative	Dispensable	1.01001	0.208477	0.216229	0.0984442	0.0637184	0.413131	0.47685
6	PBANKA_110400		ATP-dependent helicase, putative	Essential	0.0897049	0.0737156	0.396186	0.0970791	0.0886357	0.344384	0.43302
6	PBANKA_110420	BCKDHB	2-oxoisovalerate dehydrogenase subunit beta, mitochondrial, putative	Slow	0.606497	0.0284712	0.25108	0.118793	0.0879917	0.513664	0.601656
6	PBANKA_110480	ALP2b	actin-like protein, putative	Dispensable	0.990764	0.100284	0.213314	0.118487	0.0570238	0.510891	0.567915
6	PBANKA_110490		UDP-N-acetyl glucosamine:UMP antiporter, putative	Dispensable	0.964572	0.111252	0.0650132	0.16531	0.133632	0.524793	0.658425
6	PBANKA_110830	PRP5	pre-mRNA-processing ATP-dependent RNA helicase PRP5, putative	Essential	0.386507	0.173807	0.177071	0.156548	0.0369598	0.455615	0.492575
6	PBANKA_111190	MAT1	CDK-activating kinase assembly factor, putative	Essential	0.209991	0.112787	0.252137	0.149314	0.163478	0.322284	0.485762
6	PBANKA_111250		conserved Plasmodium protein, unknown function	Essential	0.0297862	0.118163	0.232099	0.0916362	0.171464	0.386638	0.558102
6	PBANKA_111310		GTP-binding protein, putative	Essential	0.103306	0.153628	0.210224	0.0295798	0.132962	0.473606	0.606568
6	PBANKA_111320	PAM16	mitochondrial import inner membrane translocase subunit TIM16, putative	Essential	0.29942	0.168262	0.124758	0.152657	0.216425	0.337898	0.554324
6	PBANKA_111390		conserved Plasmodium protein, unknown function	Essential	0.0936695	0.149708	0.247018	0.141615	0.0630741	0.398586	0.46166
6	PBANKA_111440		kinase, putative	Dispensable	0.83277	0.291405	0.162926	0.131919	0.0886549	0.325095	0.41375
6	PBANKA_111450		conserved Plasmodium protein, unknown function	Essential	0.0498001	0.129003	0.0865005	0.117291	0.112103	0.555103	0.667206
6	PBANKA_111570	NDC80	kinetochore protein NDC80, putative	Essential	0.089879	0.0582473	0.0499191	0.347969	0.137238	0.406626	0.543864
6	PBANKA_111600	TLP	TRAP-like protein	Dispensable	0.95001	0.174531	0.128072	0.0862624	0.147196	0.463938	0.611134
6	PBANKA_111610		conserved Plasmodium protein, unknown function	Dispensable	0.941171	0.0584784	0.323958	0.149641	0.113488	0.354434	0.467923
6	PBANKA_111640		conserved Plasmodium protein, unknown function	Essential	0.0884286	0.252129	0.240135	0.0852638	0.0235642	0.398909	0.422473
6	PBANKA_111690		conserved Plasmodium protein, unknown function	Dispensable	1.01618	0.0313535	0.0646528	0.260315	0.131648	0.512031	0.643679
6	PBANKA_111820		conserved Plasmodium protein, unknown function	Essential	0.106743	0.141189	0.162731	0.198626	0.129142	0.368312	0.497454
6	PBANKA_111910	SF3A2	splicing factor 3A subunit 2, putative	Essential	0.1	0.15392	0.156793	0.258586	0.0998416	0.330859	0.430701
6	PBANKA_112140		RNA methyltransferase, putative	Dispensable	0.901568	0.103951	0.182294	0.098355	0.158674	0.456725	0.6154
6	PBANKA_112150		conserved Plasmodium protein, unknown function	Essential	0.191703	0.0338355	0.190237	0.153892	0.149023	0.473013	0.622035
6	PBANKA_112210		ferredoxin--NADP reductase, putative	Essential	0.248282	0.17771	0.103646	0.128105	0.150372	0.440166	0.590539
6	PBANKA_112230		RNA-binding protein, putative	Dispensable	1.04717	0.0324643	0.173449	0.128384	0.205176	0.460527	0.665703
6	PBANKA_112250		conserved Plasmodium protein, unknown function	Essential	0.1	0.202663	0.222958	0.107755	0.0923118	0.374312	0.466624
6	PBANKA_112260	SUV3	ATP-dependent RNA helicase SUV3, putative	Essential	0.119944	0.136834	0.23154	0.214639	0.0420119	0.374975	0.416987
6	PBANKA_112410		conserved Plasmodium protein, unknown function	Essential	0.126467	0.25954	0.132033	0.0805025	0.140053	0.387871	0.527924
6	PBANKA_112460		conserved Plasmodium protein, unknown function	Slow	0.83692	0.0436341	0.162797	0.185007	0.105795	0.502766	0.608562
6	PBANKA_112520		Sec14 protein, putative	Essential	0.0562909	0.0716536	0.012022	0.369041	0.180468	0.366816	0.547284
6	PBANKA_112980		tetratricopeptide repeat protein, putative	Dispensable	1.07498	0.0301589	0.0062366	0.13562	0.298327	0.529658	0.827985
6	PBANKA_113010	TFB4	RNA polymerase II transcription factor B subunit 4, putative	Essential	0.387727	0.075826	0.205948	0.0590523	0.117361	0.541813	0.659174
6	PBANKA_113100		V-type proton ATPase 21 kDa proteolipid subunit, putative	Essential	0.1	0.157533	0.193478	0.247998	0.104596	0.296396	0.400991
6	PBANKA_113190	PP5	serine/threonine protein phosphatase 5	Dispensable	0.926816	0.243743	0.166004	0.0573108	0.0666707	0.466272	0.532942
6	PBANKA_113380		DNA helicase, putative	Dispensable	0.9863	0.0901677	0.0986109	0.292456	0.18355	0.335215	0.518765
6	PBANKA_114060	RPB5	DNA-directed RNA polymerases I, II, and III subunit RPABC1, putative	Essential	0.214061	0.2936	0.218567	0.0494679	0.0985994	0.339766	0.438366
6	PBANKA_120290		conserved Plasmodium protein, unknown function	Dispensable	0.939597	0.145925	0.08332	0.263341	0.186924	0.32049	0.507414
6	PBANKA_120380		DnaJ protein, putative	Dispensable	1.06679	0.165787	0.0771446	0.0520642	0.304178	0.400826	0.705004
6	PBANKA_120390		DnaJ protein, putative	Essential	0.235902	0.0662136	0.197211	0.11309	0.241472	0.382013	0.623485
6	PBANKA_120410		conserved Plasmodium protein, unknown function	Essential	0.0916584	0.0702846	0.191302	0.162326	0.180695	0.395392	0.576087
6	PBANKA_120540		rhoGAP GTPase, putative	Dispensable	0.882856	0.0464011	0.0833578	0.221836	0.146303	0.502102	0.648406
6	PBANKA_120570		conserved Plasmodium protein, unknown function	Dispensable	1.02785	0.165567	0.202886	0.213775	0.145318	0.272454	0.417772
6	PBANKA_120710		Plasmodium exported protein, unknown function	Dispensable	0.9795	0.199917	0.187845	0.167343	0.140601	0.304294	0.444895
6	PBANKA_121000		conserved Plasmodium protein, unknown function	Dispensable	1.02988	0.094856	0.177655	0.0838776	0.128663	0.514948	0.643611
6	PBANKA_121090		phosphoglucomutase, putative	Dispensable	0.992349	0.19457	0.216887	0.113408	0.195745	0.27939	0.475136
6	PBANKA_121290		conserved Plasmodium protein, unknown function	Essential	0.0669684	0.173924	0.102717	0.111365	0.0505301	0.561464	0.611994
6	PBANKA_121630		conserved Plasmodium protein, unknown function	Dispensable	1.02888	0.102537	0.0214879	0.344698	0.207401	0.323876	0.531277
6	PBANKA_121840	SEC22	protein transport protein SEC22, putative	Essential	0.105552	0.131478	0.123377	0.246989	0.163843	0.334312	0.498155
6	PBANKA_122030		lysophospholipase, putative	Dispensable	1.09366	0.244122	0.209112	0.185943	0.0637367	0.297086	0.360823
6	PBANKA_122140		conserved Plasmodium protein, unknown function	Essential	0.157278	0.146122	0.183615	0.216454	0.0638225	0.389986	0.453809
6	PBANKA_122230	SEC28	coatomer subunit epsilon, putative	Dispensable	0.9038	0.131992	0.12412	0.283424	0.0687157	0.391748	0.460464
6	PBANKA_122260		AP-3 complex subunit delta, putative	Essential	0.0121943	0.132487	0.207221	0.109921	0.190139	0.360232	0.550371
6	PBANKA_122320		conserved Plasmodium protein, unknown function	Slow	0.576319	0.0500629	0.141113	0.0546965	0.33467	0.419458	0.754128
6	PBANKA_122410		kinesin-like protein, putative	Slow	0.754377	0.0702413	0.215324	0.286802	0.0953221	0.33231	0.427632
6	PBANKA_122570		GTPase-activating protein, putative	Essential	0.127193	0.0944971	0.0930431	0.215684	0.0622831	0.534492	0.596775
6	PBANKA_122620	METAP1c	methionine aminopeptidase 1c, putative	Essential	0.1	0.0649754	0.334754	0.191184	0.0426153	0.366471	0.409086
6	PBANKA_123060		conserved Plasmodium protein, unknown function	Essential	0.0734497	0.130675	0.203262	0.0997822	0.172107	0.394175	0.566281
6	PBANKA_123290		RAP protein, putative	Essential	0.0463815	0.123314	0.317688	0.193854	0.0710052	0.294139	0.365145
6	PBANKA_123330	DDX23	ATP-dependent RNA helicase DDX23, putative	Essential	0.100918	0.244279	0.25347	0.16848	0.0428011	0.29097	0.333771
6	PBANKA_123400		V-type proton ATPase 16 kDa proteolipid subunit, putative	Essential	0.0500719	0.115123	0.154779	0.266246	0.0682166	0.395635	0.463852
6	PBANKA_123460		conserved Plasmodium protein, unknown function	Essential	0.1	0.183529	0.170494	0.052638	0.0107487	0.58259	0.593339
6	PBANKA_123690	TAF10	transcription initiation factor TFIID subunit 10, putative	Essential	0.0600323	0.121823	0.146394	0.275363	0.163844	0.292575	0.456419
6	PBANKA_123950		mitochondrial import receptor subunit TOM22, putative	Essential	0.0547393	0.209569	0.185001	0.103754	0.0509643	0.450712	0.501676
6	PBANKA_124100	ARF-GAP	ADP-ribosylation factor GTPase-activating protein, putative	Dispensable	0.878235	0.0575274	0.16299	0.0507944	0.187126	0.541562	0.728688
6	PBANKA_124210	METAP1a	methionine aminopeptidase 1a, putative	Essential	0.0583851	0.084206	0.115252	0.0498019	0.343141	0.407599	0.75074
6	PBANKA_124300	DHHC7	palmitoyltransferase	Essential	0.0958003	0.0301654	0.000950832	0.295614	0.168581	0.504689	0.673269
6	PBANKA_124360		conserved Plasmodium protein, unknown function	Essential	0.0847752	0.186416	0.267579	0.159688	0.0618918	0.324426	0.386317
6	PBANKA_124370	ATrx2	thioredoxin-like protein, putative	Essential	0.286623	0.0784293	0.252609	0.0444768	0.029391	0.595094	0.624485
6	PBANKA_124380	TIC22	apicoplast TIC22 protein, putative	Dispensable	0.910939	0.154215	0.33934	0.0616791	0.0517882	0.392977	0.444765
6	PBANKA_124400		cell cycle regulator protein, putative	Dispensable	0.917582	0.1749	0.348788	0.0991733	0.0841289	0.293009	0.377138
6	PBANKA_124430		zinc finger protein, putative	Dispensable	0.997928	0.101034	0.1868	0.228525	0.174663	0.308979	0.483642
6	PBANKA_130940		RNA-binding protein, putative	Essential	0.0357109	0.181886	0.107022	0.178748	0.159908	0.372436	0.532345
6	PBANKA_130980		conserved Plasmodium protein, unknown function	Dispensable	0.968529	0.0645272	0.090581	0.173163	0.311078	0.36065	0.671729
6	PBANKA_131250		Appr-1-p processing domain protein	Essential	0.123138	0.0910628	0.270275	0.124406	0.198767	0.315489	0.514256
6	PBANKA_131350		conserved Plasmodium protein, unknown function	Essential	0.163974	0.103462	0.168668	0.227441	0.147071	0.353359	0.50043
6	PBANKA_131820	ISU	iron sulfur cluster assembly protein, putative	Essential	0.194151	0.0688186	0.0904742	0.0840459	0.301627	0.455034	0.756661
6	PBANKA_131940		conserved Plasmodium protein, unknown function	Dispensable	0.999707	0.0493002	0.22301	0.221529	0.168809	0.337352	0.506161
6	PBANKA_132360		biotin protein ligase, putative	Dispensable	0.934657	0.0699548	0.0431229	0.270763	0.273168	0.342992	0.61616
6	PBANKA_132420		conserved Plasmodium protein, unknown function	Slow	0.708604	0.0656789	0.19079	0.338022	0.0910775	0.314431	0.405509
6	PBANKA_132760		zinc finger protein, putative	Essential	0.0591505	0.255306	0.179476	0.134207	0.155518	0.275492	0.43101
6	PBANKA_132810		ATP synthase (C/AC39) subunit, putative	Essential	0.1	0.0623946	0.130296	0.137607	0.103835	0.565867	0.669702
6	PBANKA_132880		conserved Plasmodium protein, unknown function	Essential	0.142651	0.117144	0.103589	0.173639	0.26139	0.344237	0.605627
6	PBANKA_133040		DNA-3-methyladenine glycosylase, putative	Dispensable	0.944145	0.251243	0.275406	0.0788059	0.0163192	0.378226	0.394545
6	PBANKA_133700		conserved Plasmodium protein, unknown function	Essential	0.0730754	0.20001	0.113577	0.0963074	0.121928	0.468177	0.590105
6	PBANKA_133760		conserved Plasmodium protein, unknown function	Essential	0.099208	0.0610546	0.0922922	0.302013	0.229493	0.315147	0.544641
6	PBANKA_134020	LSM6	U6 snRNA-associated Sm-like protein LSm6, putative	Slow	0.368187	0.074616	0.176285	0.0588282	0.232913	0.457358	0.690271
6	PBANKA_134360		conserved Plasmodium protein, unknown function	Essential	0.0735635	0.116596	0.272129	0.0567921	0.190411	0.364072	0.554483
6	PBANKA_134490		conserved Plasmodium protein, unknown function	Essential	0.109808	0.291947	0.0982597	0.15313	0.100532	0.356131	0.456663
6	PBANKA_134680		Qa-SNARE protein, putative	Essential	0.1	0.182685	0.14297	0.113778	0.0874717	0.473096	0.560568
6	PBANKA_134700		conserved Plasmodium protein, unknown function	Essential	0.115041	0.0535348	0.00521591	0.229295	0.200652	0.511302	0.711954
6	PBANKA_134780	CPN20	20 kDa chaperonin, putative	Essential	0.0774687	0.192076	0.218159	0.0619286	0.157014	0.370823	0.527837
6	PBANKA_134820		conserved Plasmodium protein, unknown function	Essential	0.350351	0.165823	0.219757	0.0422269	0.0992456	0.472948	0.572193
6	PBANKA_134830	UTP4	U3 small nucleolar RNA-associated protein 4, putative	Essential	0.116101	0.275122	0.219826	0.0655384	0.04242	0.397093	0.439513
6	PBANKA_134950		conserved Plasmodium protein, unknown function	Essential	0.111236	0.214945	0.170524	0.166159	0.0999162	0.348457	0.448373
6	PBANKA_134980	TRAP	sporozoite surface protein 2;thrombospondin-related anonymous protein	Dispensable	0.945135	0.0707858	0.100658	0.213851	0.0652585	0.549447	0.614706
6	PBANKA_134990		conserved Plasmodium protein, unknown function	Essential	0.0642546	0.241037	0.193473	0.215641	0.0495625	0.300287	0.349849
6	PBANKA_135080		endopeptidase, putative	Essential	0.0499972	0.102342	0.387252	0.13593	0.0376655	0.336811	0.374476
6	PBANKA_135110		exoribonuclease, putative	Essential	0.136483	0.21683	0.174687	0.205916	0.149338	0.253229	0.402567
6	PBANKA_135260		serine/threonine protein kinase, putative	Dispensable	1.00038	0.035311	0.196035	0.106403	0.166919	0.495332	0.662251
6	PBANKA_135350	RRP42	exosome complex component RRP42, putative	Essential	0.238475	0.132888	0.25619	0.088937	0.0293574	0.492628	0.521985
6	PBANKA_135570	MyoA	myosin A	Essential	0.265919	0.0460662	0.00673785	0.117528	0.281441	0.548227	0.829668
6	PBANKA_135580	RPB12	DNA-directed RNA polymerases I, II, and III subunit RPABC4, putative	Essential	0.0415016	0.161235	0.235102	0.0681179	0.0493067	0.486239	0.535545
6	PBANKA_136200		glutamate--tRNA ligase, putative	Essential	0.1	0.162885	0.250533	0.0456683	0.0498119	0.491102	0.540914
6	PBANKA_136270		conserved Plasmodium protein, unknown function	Essential	0.130344	0.0667777	0.0928281	0.0260229	0.245054	0.569317	0.814371
6	PBANKA_136410		conserved Plasmodium protein, unknown function	Dispensable	0.963576	0.201411	0.218915	0.0774475	0.176841	0.325385	0.502226
6	PBANKA_136480	ABCB6	ABC transporter B family member 6, putative	Essential	0.0739068	0.186055	0.136294	0.169537	0.0706519	0.437463	0.508114
6	PBANKA_140440		conserved Plasmodium protein, unknown function	Dispensable	1.05294	0.172624	0.109361	0.0663521	0.082061	0.569602	0.651663
6	PBANKA_140950	ISD11	protein ISD11, putative	Essential	0.116355	0.163806	0.204456	0.0447604	0.153282	0.433695	0.586977
6	PBANKA_141230		conserved Plasmodium protein, unknown function	Dispensable	1.03562	0.236935	0.183353	0.237127	0.0359467	0.306638	0.342585
6	PBANKA_141620		conserved Plasmodium protein, unknown function	Essential	0.1	0.143743	0.189622	0.0417969	0.248555	0.376284	0.624838
6	PBANKA_142030		conserved Plasmodium protein, unknown function	Essential	0.1	0.169635	0.149424	0.192193	0.146417	0.342331	0.488748
6	PBANKA_142120		conserved Plasmodium protein, unknown function	Slow	0.231724	0.211009	0.208789	0.207326	0.0611978	0.311678	0.372876
6	PBANKA_142310		phospholipase, putative	Slow	0.923864	0.0451916	0.0329026	0.233206	0.132194	0.556506	0.6887
6	PBANKA_142520	SSP3	sporozoite surface protein 3, putative	Dispensable	0.921499	0.0384484	0.0554698	0.201291	0.167409	0.537382	0.70479
6	PBANKA_142790		histone acetyltransferase subunit NuA4, putative	Slow	0.181644	0.209833	0.186755	0.182054	0.0297161	0.391643	0.421359
6	PBANKA_142920	S20	conserved Plasmodium protein, unknown function	Dispensable	1.03258	0.0371482	0.00343154	0.0325137	0.440149	0.486758	0.926907
6	PBANKA_143530	PRP17	pre-mRNA-processing factor 17, putative	Essential	0.0619819	0.151193	0.191742	0.196017	0.0637537	0.397293	0.461047
6	PBANKA_143560	DRN1	debranching enzyme-associated ribonuclease, putative	Essential	0.048255	0.233082	0.204492	0.185299	0.0682337	0.308894	0.377127
6	PBANKA_143780		conserved Plasmodium protein, unknown function	Slow	0.428412	0.159729	0.156382	0.166289	0.0995679	0.418033	0.5176
6	PBANKA_144150	RRP9	U3 small nucleolar RNA-interacting protein 2, putative	Essential	0.0874019	0.281862	0.1738	0.0827093	0.0456637	0.415965	0.461629
6	PBANKA_144370		conserved Plasmodium protein, unknown function	Essential	0.1	0.0947096	0.160421	0.0594974	0.220191	0.465181	0.685372
6	PBANKA_144710		conserved protein, unknown function	Slow	0.424526	0.175672	0.154253	0.15485	0.205375	0.30985	0.515225
6	PBANKA_144770	EF-G	elongation factor G, putative	Essential	0.0487834	0.0998502	0.330129	0.123907	0.0694525	0.376661	0.446114
6	PBANKA_144780		conserved Plasmodium protein, unknown function	Essential	0.0770483	0.143982	0.206304	0.111404	0.0709742	0.467335	0.53831
6	PBANKA_144800		pentatricopeptide repeat domain-containing protein, putative	Essential	0.1	0.0636288	0.376952	0.0449389	0.09468	0.4198	0.51448
6	PBANKA_145000		tetQ family GTPase, putative	Dispensable	0.912664	0.137728	0.194765	0.126746	0.156535	0.384226	0.540761
6	PBANKA_145010		mRNA methyltransferase, putative	Essential	0.0282186	0.226052	0.265607	0.101605	0.119479	0.287257	0.406736
6	PBANKA_145280	CWC22	pre-mRNA-splicing factor CWC22, putative	Essential	0.1	0.201908	0.186916	0.195571	0.0927524	0.322853	0.415605
6	PBANKA_145690		translation initiation factor SUI1, putative	Essential	0.0695693	0.13349	0.133298	0.262971	0.152412	0.317829	0.470241
6	PBANKA_145750	TFB2	RNA polymerase II transcription factor B subunit 2, putative	Essential	0.199741	0.178157	0.275732	0.0752653	0.0635443	0.407301	0.470846
6	PBANKA_145910		conserved Plasmodium protein, unknown function	Dispensable	0.999351	0.0557409	0.027014	0.0840093	0.376689	0.456547	0.833236
6	PBANKA_145980		conserved Plasmodium protein, unknown function	Dispensable	0.903007	0.170942	0.335694	0.0910997	0.0870259	0.315238	0.402264
6	PBANKA_146030		GPI mannosyltransferase 2, putative	Essential	0.268225	0.0615673	0.17883	0.291886	0.146742	0.320975	0.467717
6	PBANKA_146060		conserved Plasmodium protein, unknown function	Dispensable	1.03629	0.0422298	0.0366237	0.28344	0.166793	0.470914	0.637707
6	PBANKA_146110	RBM22	pre-mRNA-splicing factor RBM22, putative	Essential	0.231394	0.126585	0.10862	0.129694	0.0878435	0.547258	0.635101
6	PBANKA_146280		apicoplast dimethyladenosine synthase, putative	Essential	0.145768	0.189922	0.241654	0.0926256	0.0646487	0.41115	0.475799
7	PBANKA_010080		conserved Plasmodium protein, unknown function	Dispensable	1.0007	0.196214	0.139006	0.16965	0.373461	0.121668	0.49513
7	PBANKA_010210	DHODH	dihydroorotate dehydrogenase, putative	Slow	0.195965	0.290595	0.144508	0.114436	0.319327	0.131134	0.450461
7	PBANKA_010400		conserved Plasmodium protein, unknown function	Essential	0.133985	0.0617658	0.169408	0.172583	0.35234	0.243904	0.596244
7	PBANKA_010470		long chain polyunsaturated fatty acid elongation enzyme, putative	Dispensable	0.830953	0.0699146	0.225864	0.27695	0.319085	0.108186	0.427271
7	PBANKA_010580		RING zinc finger protein, putative	Dispensable	0.979582	0.0606124	0.18815	0.245688	0.273281	0.232268	0.50555
7	PBANKA_010620	SAS6	spindle assembly abnormal protein 6, putative	Dispensable	1.01683	0.0882286	0.0572393	0.185173	0.493022	0.176337	0.669359
7	PBANKA_010630		conserved Plasmodium protein, unknown function	Slow	0.796133	0.117649	0.0108764	0.459458	0.37005	0.0419667	0.412017
7	PBANKA_020250		replication factor c protein, putative	Essential	0.0923101	0.124123	0.0897373	0.388595	0.335912	0.0616332	0.397545
7	PBANKA_020270		kinesin-8, putative	Dispensable	0.969755	0.0891219	0.181647	0.233219	0.40898	0.0870319	0.496012
7	PBANKA_020420		tubulin-specific chaperone a, putative	Dispensable	0.958516	0.0756811	0.19709	0.175332	0.402376	0.149522	0.551898
7	PBANKA_020640	IspD	2-C-methyl-D-erythritol 4-phosphate cytidylyltransferase, putative	Essential	0.102936	0.10197	0.196193	0.226605	0.230911	0.24432	0.475231
7	PBANKA_020670		conserved Plasmodium protein, unknown function	Dispensable	0.854546	0.160437	0.108933	0.121754	0.471449	0.137427	0.608876
7	PBANKA_020710		conserved Plasmodium protein, unknown function	Slow	0.465143	0.0718657	0.0187833	0.384786	0.46955	0.0550155	0.524565
7	PBANKA_021010		vacuolar protein sorting-associated protein VTA1, putative	Dispensable	0.987803	0.0656704	0.0217156	0.387891	0.328712	0.19601	0.524723
7	PBANKA_030110		conserved Plasmodium protein, unknown function	Essential	0.0724826	0.1751	0.176893	0.233682	0.310631	0.103694	0.414325
7	PBANKA_030170		5'-3' exonuclease, putative	Slow	0.220822	0.0661397	0.2842	0.14882	0.302668	0.198173	0.500841
7	PBANKA_030380	SufE	cysteine desulfuration protein SufE	Essential	0.13447	0.0758047	0.0884771	0.341155	0.2712	0.223363	0.494564
7	PBANKA_030600	P230p	6-cysteine protein	Dispensable	1.00482	0.127011	0.103681	0.152951	0.512386	0.103972	0.616358
7	PBANKA_030610	P230	transmission-blocking target antigen s230;6-cysteine protein	Dispensable	1.02215	0.115706	0.0815171	0.259481	0.476509	0.0667869	0.543296
7	PBANKA_030690		Sec61-gamma subunit of protein translocation complex, putative	Essential	0.140189	0.0741325	0.116226	0.191891	0.362203	0.255547	0.61775
7	PBANKA_030820		apicoplast beta-ketoacyl-acyl carrier protein synthase III precursor, putative	Slow	0.840949	0.041287	0.0795447	0.136917	0.505678	0.236574	0.742251
7	PBANKA_031030	PK7	protein kinase 7	Essential	0.10869	0.0522818	0.206644	0.167094	0.454716	0.119264	0.57398
7	PBANKA_031470	RFC2	replication factor C subunit 2, putative	Slow	0.482272	0.0453174	0.22697	0.201086	0.259673	0.266954	0.526627
7	PBANKA_031580		ribosome associated membrane protein RAMP4, putative	Dispensable	0.974774	0.0496344	0.0844094	0.191672	0.489798	0.184486	0.674284
7	PBANKA_040090		conserved Plasmodium protein, unknown function	Essential	0.0877198	0.164493	0.324107	0.0878662	0.265477	0.158056	0.423533
7	PBANKA_040240		IBR domain protein, putative	Dispensable	0.961679	0.0635971	0.0120564	0.392823	0.504267	0.0272575	0.531524
7	PBANKA_040430		P-loop containing nucleoside triphosphate hydrolase, putative	Dispensable	0.904428	0.148018	0.0943545	0.227691	0.343291	0.186646	0.529937
7	PBANKA_040720	YVH1	dual specificity protein phosphatase	Slow	0.362479	0.088847	0.204639	0.0986597	0.521839	0.0860148	0.607854
7	PBANKA_041040	GSK3	glycogen synthase kinase 3	Dispensable	1.05629	0.0826894	0.0253609	0.361672	0.226759	0.303518	0.530278
7	PBANKA_041350		conserved Plasmodium protein, unknown function	Dispensable	0.970628	0.0608504	0.0699568	0.121342	0.470514	0.277337	0.747851
7	PBANKA_041710		conserved protein, unknown function	Dispensable	0.958994	0.145	0.113159	0.0956957	0.349542	0.296603	0.646145
7	PBANKA_041740		GTPase-activating protein, putative	Slow	0.393552	0.0921041	0.117069	0.371545	0.286845	0.132436	0.419281
7	PBANKA_050330		conserved Plasmodium protein, unknown function	Dispensable	0.857585	0.112276	0.0381505	0.348465	0.413475	0.0876345	0.501109
7	PBANKA_050400		tRNA methyltransferase, putative	Essential	0.083041	0.127515	0.263671	0.0821397	0.271327	0.255348	0.526674
7	PBANKA_051350		conserved Plasmodium protein, unknown function	Dispensable	0.782493	0.0428059	0.243389	0.0832675	0.529266	0.101272	0.630538
7	PBANKA_051440		conserved Plasmodium protein, unknown function	Dispensable	1.07999	0.155277	0.212567	0.133635	0.318816	0.179705	0.498521
7	PBANKA_051770		ubiquitin-conjugating enzyme, putative	Dispensable	1.01076	0.156176	0.299324	0.163034	0.299645	0.0818195	0.381465
7	PBANKA_060090		conserved Plasmodium protein, unknown function	Dispensable	0.895164	0.0746407	0.0952115	0.250786	0.478209	0.101153	0.579362
7	PBANKA_060110		mitochondrial phosphate carrier protein, putative	Essential	0.144293	0.0700545	0.27105	0.231383	0.355592	0.0719205	0.427512
7	PBANKA_060150	TGS1	trimethylguanosine synthase, putative	Dispensable	0.97578	0.13209	0.186175	0.204016	0.27163	0.206089	0.477719
7	PBANKA_060200	ORC1	origin recognition complex subunit 1, putative	Essential	0.314556	0.119185	0.142001	0.344841	0.294716	0.099256	0.393972
7	PBANKA_060280	UBC	ubiquitin-conjugating enzyme E2, putative	Essential	0.210003	0.153678	0.157311	0.131301	0.447909	0.109801	0.55771
7	PBANKA_060300		conserved Plasmodium protein, unknown function	Dispensable	1.00466	0.0548413	0.201227	0.0668039	0.386009	0.291119	0.677128
7	PBANKA_060510		Tat binding protein 1(TBP-1)-interacting protein, putative	Dispensable	1.05772	0.124539	0.0202354	0.150857	0.362156	0.342213	0.704369
7	PBANKA_061160		ribonucleoside-diphosphate reductase, large subunit, putative	Essential	0.1	0.0722511	0.0460901	0.200038	0.483812	0.197809	0.681621
7	PBANKA_061190		histidine triad protein, putative	Dispensable	0.986723	0.060764	0.219007	0.222287	0.317973	0.179969	0.497942
7	PBANKA_061260		conserved Plasmodium protein, unknown function	Essential	0.0947864	0.212314	0.248039	0.169492	0.237992	0.132162	0.370155
7	PBANKA_061360		phosphopantothenoylcysteine synthetase, putative	Dispensable	0.962985	0.13413	0.198351	0.1466	0.332438	0.188481	0.520919
7	PBANKA_062180	COQ3	3-demethylubiquinone-9 3-methyltransferase, putative	Slow	0.313242	0.049705	0.0791176	0.0430829	0.511095	0.316999	0.828095
7	PBANKA_070200		conserved Plasmodium protein, unknown function	Dispensable	1.00144	0.142157	0.0259792	0.285288	0.26459	0.281985	0.546576
7	PBANKA_070210	FT1	folate transporter 1, putative	Dispensable	0.98249	0.0716188	0.0395997	0.413975	0.392704	0.0821031	0.474807
7	PBANKA_070560		conserved Plasmodium protein, unknown function	Essential	0.0311841	0.119103	0.0647657	0.333717	0.44097	0.0414444	0.482414
7	PBANKA_070850		conserved Plasmodium protein, unknown function	Dispensable	0.983238	0.0730005	0.150101	0.104889	0.369593	0.302416	0.67201
7	PBANKA_070900		protein transport protein SEC61 subunit beta, putative	Essential	0.271366	0.109368	0.104665	0.289476	0.301503	0.194988	0.496491
7	PBANKA_071020		conserved Plasmodium protein, unknown function	Dispensable	1.01824	0.0728919	0.108636	0.318011	0.416068	0.0843923	0.50046
7	PBANKA_071130		conserved protein, unknown function	Dispensable	1.03478	0.0318669	0.0233095	0.0560122	0.484349	0.404462	0.888811
7	PBANKA_071220	PBLP	BEM46-like protein, putative	Dispensable	0.986076	0.0913355	0.0276706	0.0470065	0.423198	0.410789	0.833987
7	PBANKA_071340		phosphatase, putative	Essential	0.10034	0.0378499	0.364589	0.11999	0.347856	0.129715	0.477571
7	PBANKA_071440		conserved Plasmodium protein, unknown function	Dispensable	0.975095	0.166438	0.287256	0.156997	0.334053	0.0552564	0.389309
7	PBANKA_071620		calmodulin-like protein, putative	Slow	0.568952	0.0639294	0.0806344	0.378022	0.421436	0.0559789	0.477415
7	PBANKA_071650		RNA-binding protein, putative	Dispensable	0.938786	0.0616197	0.168062	0.136238	0.51868	0.1154	0.63408
7	PBANKA_071660		conserved Plasmodium protein, unknown function	Slow	0.787698	0.0703027	0.109146	0.342796	0.375969	0.101786	0.477755
7	PBANKA_080010		BIR protein;PIR protein	Dispensable	0.880806	0.295177	0.191984	0.033948	0.444664	0.0342269	0.478891
7	PBANKA_080110		conserved Plasmodium protein, unknown function	Essential	0.0982511	0.0835369	0.154252	0.158141	0.368884	0.235186	0.60407
7	PBANKA_081230		conserved Plasmodium protein, unknown function	Essential	0.0421881	0.0741616	0.0627487	0.42024	0.260486	0.182363	0.442849
7	PBANKA_081510		conserved Plasmodium protein, unknown function	Essential	0.0878809	0.0977503	0.026504	0.328345	0.424933	0.122468	0.5474
7	PBANKA_081940		conserved Plasmodium protein, unknown function	Dispensable	1.04175	0.157309	0.108618	0.0826386	0.478563	0.172873	0.651435
7	PBANKA_082010		PPPDE peptidase, putative	Dispensable	1.02416	0.0886698	0.155576	0.356859	0.361619	0.0372756	0.398895
7	PBANKA_082400		OTU-like cysteine protease, putative	Slow	0.853572	0.0944069	0.0486461	0.0624394	0.50878	0.285728	0.794508
7	PBANKA_082460		conserved protein, unknown function	Dispensable	1.04182	0.124449	0.207788	0.241498	0.340624	0.08564	0.426264
7	PBANKA_082620		protein phosphatase-beta, putative	Essential	0.109289	0.0692941	0.269107	0.168582	0.286213	0.206805	0.493017
7	PBANKA_082640		zinc binding protein (Yippee), putative	Dispensable	0.959155	0.0748406	0.22541	0.22793	0.305534	0.166285	0.47182
7	PBANKA_082710		protein kinase, putative	Dispensable	0.932823	0.117493	0.0982064	0.190283	0.460924	0.133094	0.594018
7	PBANKA_082820		conserved Plasmodium protein, unknown function	Dispensable	1.00581	0.0756584	0.0247221	0.150548	0.516974	0.232097	0.749071
7	PBANKA_082850	PPP4	serine/threonine protein phosphatase 4	Dispensable	0.933278	0.0660652	0.201027	0.210246	0.420567	0.102095	0.522661
7	PBANKA_082880	COX6B	cytochrome c oxidase subunit 6B, putative	Essential	0.0834566	0.0232071	0.0489389	0.16049	0.360898	0.406465	0.767364
7	PBANKA_082940		conserved Plasmodium protein, unknown function	Slow	0.653656	0.146667	0.149672	0.101643	0.332305	0.269713	0.602017
7	PBANKA_083170	NFU1	NifU-like protein, putative	Dispensable	0.931811	0.0515604	0.287366	0.127847	0.342967	0.19026	0.533227
7	PBANKA_083200	Sel2	selenoprotein, putative	Dispensable	0.970466	0.156424	0.198675	0.0837247	0.375155	0.18602	0.561176
7	PBANKA_083550		conserved Plasmodium protein, unknown function	Dispensable	0.912697	0.116294	0.112204	0.290064	0.384468	0.0969697	0.481438
7	PBANKA_090170		conserved Plasmodium protein, unknown function	Essential	0.0813607	0.0974986	0.203317	0.246008	0.294775	0.158402	0.453177
7	PBANKA_090370	CRIPT	cysteine-rich PDZ-binding protein, putative	Dispensable	1.05383	0.0607179	0.304126	0.215238	0.316367	0.103551	0.419918
7	PBANKA_090380		serine/threonine protein kinase, putative	Essential	0.142399	0.0687369	0.00662671	0.224162	0.45779	0.242685	0.700475
7	PBANKA_090400		conserved Plasmodium protein, unknown function	Dispensable	0.985145	0.0805379	0.0284546	0.176849	0.382661	0.331497	0.714158
7	PBANKA_090430	TIC20	apicoplast import protein Tic20, putative	Slow	0.42121	0.0500977	0.325267	0.111001	0.465552	0.0480827	0.513634
7	PBANKA_090460		conserved Plasmodium protein, unknown function	Dispensable	1.02682	0.120036	0.0513542	0.0561824	0.458739	0.313688	0.772428
7	PBANKA_090530		conserved Plasmodium protein, unknown function	Dispensable	1.03847	0.0449796	0.00879244	0.0568504	0.493357	0.39602	0.889378
7	PBANKA_090760	PIGH	phosphatidylinositol N-acetylglucosaminyltransferase subunit H, putative	Essential	0.185751	0.064445	0.0828868	0.304986	0.36181	0.185872	0.547682
7	PBANKA_090850		myosin heavy chain subunit, putative	Dispensable	1.0153	0.145854	0.0338725	0.204272	0.45524	0.160761	0.616002
7	PBANKA_090870		conserved Plasmodium protein, unknown function	Slow	0.902616	0.0434628	0.229058	0.221534	0.281646	0.224298	0.505944
7	PBANKA_090880		conserved Plasmodium protein, unknown function	Dispensable	1.01397	0.0827839	0.15991	0.321861	0.317691	0.117754	0.435445
7	PBANKA_091460		RNA (uracil-5-)methyltransferase, putative	Essential	0.322929	0.111104	0.144196	0.232859	0.439862	0.0719791	0.511841
7	PBANKA_091710		conserved Plasmodium protein, unknown function	Slow	0.558012	0.0435953	0.0171529	0.376994	0.273397	0.288861	0.562258
7	PBANKA_091950	GPI8	GPI-anchor transamidase, putative	Essential	0.262482	0.0715624	0.136181	0.299813	0.299144	0.193299	0.492444
7	PBANKA_092110		methyltransferase, putative	Dispensable	0.788736	0.266424	0.257411	0.0878728	0.334705	0.0535871	0.388292
7	PBANKA_092500		RING zinc finger protein, putative	Dispensable	1.11663	0.159421	0.148646	0.277024	0.272591	0.142318	0.414909
7	PBANKA_092770		conserved Plasmodium protein, unknown function	Dispensable	0.913676	0.304403	0.0600362	0.18791	0.388981	0.058669	0.44765
7	PBANKA_093040	ICT1	peptidyl-tRNA hydrolase ICT1, putative	Dispensable	1.0132	0.124031	0.190047	0.105858	0.448728	0.131335	0.580063
7	PBANKA_093080		conserved Plasmodium protein, unknown function	Dispensable	0.937769	0.0707483	0.0816254	0.129506	0.450184	0.267936	0.718121
7	PBANKA_093230	ApiAP2	transcription factor with AP2 domain(s), putative	Dispensable	0.959035	0.207363	0.234243	0.103434	0.351711	0.103249	0.45496
7	PBANKA_093750		conserved Plasmodium protein, unknown function	Dispensable	1.02748	0.0760296	0.053515	0.266328	0.359686	0.244442	0.604128
7	PBANKA_093850		succinyl-CoA synthetase alpha subunit, putative	Slow	0.610223	0.0716816	0.210763	0.337086	0.322587	0.0578826	0.380469
7	PBANKA_100120		conserved Plasmodium protein, unknown function	Dispensable	0.991854	0.0900852	0.271097	0.281895	0.301678	0.0552446	0.356922
7	PBANKA_100730		peptide chain release factor 2, putative	Dispensable	0.848754	0.0748809	0.372261	0.141939	0.345853	0.0650661	0.410919
7	PBANKA_100890		conserved Plasmodium protein, unknown function	Essential	0.131161	0.0658805	0.180106	0.0757827	0.514924	0.163307	0.678231
7	PBANKA_101380		cytochrome c oxidase subunit 2, putative	Essential	0.0778991	0.0551063	0.180612	0.250276	0.29491	0.219096	0.514006
7	PBANKA_101500		mitochondrial ribosomal protein L15 precursor, putative	Essential	0.0620047	0.0909104	0.28732	0.106963	0.27711	0.237696	0.514806
7	PBANKA_102120		conserved Plasmodium protein, unknown function	Essential	0.131592	0.0500081	0.00959483	0.376333	0.237825	0.326239	0.564065
7	PBANKA_102230		mannose-1-phosphate guanyltransferase, putative	Slow	0.395378	0.0750625	0.0505015	0.39049	0.453169	0.0307767	0.483946
7	PBANKA_102480		conserved Plasmodium protein, unknown function	Dispensable	0.898094	0.0619363	0.262187	0.251621	0.278777	0.145479	0.424256
7	PBANKA_102630		conserved Plasmodium protein, unknown function	Dispensable	0.966896	0.0785213	0.0737368	0.118278	0.366032	0.363432	0.729464
7	PBANKA_103010		actin II	Dispensable	0.971148	0.0572619	0.296808	0.118251	0.509408	0.0182704	0.527679
7	PBANKA_103150		conserved Plasmodium protein, unknown function	Dispensable	0.689412	0.0872622	0.0456924	0.184095	0.47966	0.20329	0.68295
7	PBANKA_103280		conserved Plasmodium protein, unknown function	Essential	0.126563	0.174887	0.280375	0.153472	0.269082	0.122184	0.391266
7	PBANKA_103460		conserved Plasmodium protein, unknown function	Dispensable	1.05812	0.116449	0.0969945	0.30585	0.344775	0.135932	0.480707
7	PBANKA_103470		multifunctional methyltransferase subunit TRM112, putative	Essential	0.0861063	0.171884	0.115784	0.125594	0.434313	0.152425	0.586738
7	PBANKA_103480		conserved Plasmodium protein, unknown function	Dispensable	0.996676	0.0993289	0.11443	0.160221	0.322726	0.303295	0.626021
7	PBANKA_103820	MISFIT	nuclear formin-like protein	Dispensable	0.978671	0.148357	0.15148	0.217427	0.4384	0.0443362	0.482736
7	PBANKA_104000		conserved Plasmodium protein, unknown function	Dispensable	0.963077	0.205499	0.139119	0.20852	0.423811	0.0230509	0.446862
7	PBANKA_110230		conserved Plasmodium protein, unknown function	Dispensable	0.906756	0.186851	0.117213	0.173901	0.455008	0.0670272	0.522035
7	PBANKA_110280	IspE	4-diphosphocytidyl-2-C-methyl-D-erythritol kinase, putative	Essential	0.12702	0.0950583	0.332862	0.167718	0.288297	0.116065	0.404362
7	PBANKA_110520		conserved Plasmodium protein, unknown function	Essential	0.0304372	0.111166	0.150337	0.115303	0.443306	0.179888	0.623194
7	PBANKA_110710	SUB1	subtilisin-like protease 1	Essential	0.0724644	0.0686783	0.0594241	0.249027	0.414349	0.208521	0.622871
7	PBANKA_110780		longevity-assurance (LAG1) protein, putative	Dispensable	1.0734	0.0653342	0.173775	0.259251	0.347805	0.153835	0.50164
7	PBANKA_110880	LRR2	leucine-rich repeat protein	Dispensable	1.08604	0.087007	0.0974624	0.224312	0.462988	0.128231	0.591219
7	PBANKA_111340	PSOP12	secreted ookinete protein, putative;6-cysteine protein	Dispensable	1.02078	0.0456463	0.014488	0.160413	0.41275	0.366702	0.779453
7	PBANKA_111350	RAB1a	ras-related protein Rab-1A, putative	Essential	0.1	0.0852467	0.281485	0.190379	0.321533	0.121356	0.44289
7	PBANKA_111460	CWC2	pre-mRNA-splicing factor CWC2, putative	Essential	0.135984	0.171817	0.142682	0.11033	0.366543	0.208628	0.575171
7	PBANKA_111510		amino acid transporter, putative	Dispensable	0.968952	0.0781447	0.142796	0.375443	0.329933	0.0736841	0.403617
7	PBANKA_111520		conserved Plasmodium protein, unknown function	Dispensable	0.970177	0.0735533	0.0501869	0.196831	0.427826	0.251603	0.679429
7	PBANKA_111620		ras GTPAse, putative	Dispensable	1.01274	0.0679398	0.144881	0.258778	0.305634	0.222768	0.528401
7	PBANKA_112240	SOD2	superoxide dismutase [Fe], putative	Dispensable	1.00116	0.0895344	0.252977	0.111659	0.27814	0.26769	0.54583
7	PBANKA_112280		ribonuclease H2 subunit A, putative	Slow	0.39201	0.0682595	0.27545	0.180091	0.233645	0.242554	0.476199
7	PBANKA_112530		conserved Plasmodium protein, unknown function	Dispensable	0.978207	0.21462	0.142344	0.278503	0.281579	0.082954	0.364533
7	PBANKA_112710		conserved Plasmodium protein, unknown function	Dispensable	1.03416	0.0970912	0.0740734	0.19697	0.461654	0.170212	0.631866
7	PBANKA_112810	PL	phospholipase;phosphatidylcholine-sterol acyltransferase	Dispensable	0.971951	0.052927	0.103456	0.349329	0.22337	0.270918	0.494288
7	PBANKA_113550	HMGB4	high mobility group protein B4, putative	Dispensable	0.883495	0.0928341	0.153333	0.383411	0.309672	0.0607499	0.370422
7	PBANKA_113770		cytochrome c oxidase subunit 2, putative	Essential	0.0506998	0.0543443	0.133102	0.34351	0.336967	0.132077	0.469044
7	PBANKA_113950		conserved Plasmodium protein, unknown function	Dispensable	0.934712	0.224897	0.291197	0.136974	0.304727	0.0422049	0.346932
7	PBANKA_114140		conserved Plasmodium protein, unknown function	Dispensable	0.940772	0.0855687	0.0507091	0.0863114	0.447203	0.330208	0.777411
7	PBANKA_114200		conserved Plasmodium protein, unknown function	Essential	0.158679	0.105929	0.218894	0.0560641	0.535474	0.0836383	0.619112
7	PBANKA_114240		nucleoside diphosphate kinase b, putative	Slow	0.568181	0.0783908	0.10846	0.375186	0.320428	0.117535	0.437963
7	PBANKA_114260		conserved Plasmodium protein, unknown function	Essential	0.174659	0.148451	0.206808	0.139981	0.342437	0.162323	0.50476
7	PBANKA_114320		conserved Plasmodium protein, unknown function	Dispensable	1.00855	0.0956006	0.257046	0.0743235	0.462825	0.110205	0.57303
7	PBANKA_120260		E3 ubiquitin-protein ligase, putative	Dispensable	0.785933	0.169009	0.137805	0.115508	0.474818	0.10286	0.577679
7	PBANKA_120280		conserved Plasmodium protein, unknown function	Essential	0.15922	0.125191	0.125538	0.331981	0.353605	0.0636853	0.41729
7	PBANKA_120680		zinc finger C-x8-C-x5-C-x3-H type, putative	Dispensable	1.02036	0.0814307	0.0416108	0.286883	0.384979	0.205096	0.590075
7	PBANKA_120800		tubulin--tyrosine ligase, putative	Dispensable	0.976758	0.0479743	0.0227633	0.220413	0.329916	0.378933	0.70885
7	PBANKA_121140		zinc finger protein, putative	Dispensable	1.00475	0.120858	0.268886	0.142286	0.369797	0.0981721	0.467969
7	PBANKA_121180		conserved Plasmodium protein, unknown function	Dispensable	0.99778	0.249559	0.195631	0.139792	0.26398	0.151038	0.415018
7	PBANKA_121410		tubulin binding cofactor c, putative	Essential	0.0585668	0.050033	0.223012	0.144524	0.520184	0.0622471	0.582431
7	PBANKA_121590		conserved Plasmodium protein, unknown function	Dispensable	1.02343	0.189626	0.156718	0.249939	0.281338	0.122378	0.403717
7	PBANKA_121770	DOZI	ATP-dependent RNA helicase DDX6	Dispensable	0.915095	0.10651	0.242346	0.221538	0.333975	0.0956302	0.429606
7	PBANKA_121920		Cg8 protein, putative	Essential	0.0613858	0.079647	0.142172	0.310659	0.374865	0.0926569	0.467522
7	PBANKA_121970	GLP3	glutaredoxin-like protein	Dispensable	1.05437	0.192335	0.0477766	0.211799	0.286497	0.261592	0.54809
7	PBANKA_122480		conserved protein, unknown function	Essential	0.35406	0.104064	0.261812	0.201632	0.276363	0.15613	0.432493
7	PBANKA_122560		alpha/beta hydrolase, putative	Dispensable	1.02518	0.0799488	0.230527	0.0979149	0.456145	0.135464	0.591609
7	PBANKA_123190		conserved Plasmodium protein, unknown function	Essential	0.0552036	0.147808	0.321797	0.0531529	0.255079	0.222163	0.477242
7	PBANKA_123230		UTP--glucose-1-phosphate uridylyltransferase, putative	Dispensable	0.979248	0.0941313	0.0328174	0.0736578	0.405704	0.393689	0.799394
7	PBANKA_123240	CPbeta	F-actin-capping protein subunit beta	Dispensable	1.0116	0.144915	0.0645941	0.124614	0.412556	0.253321	0.665877
7	PBANKA_123720	RPL17	50S ribosomal protein L17, apicoplast, putative	Essential	0.0784738	0.094057	0.276771	0.182885	0.343255	0.103032	0.446287
7	PBANKA_123820		DnaJ protein, putative	Slow	0.779766	0.146419	0.198556	0.100688	0.293118	0.261219	0.554337
7	PBANKA_124240		conserved Plasmodium protein, unknown function	Dispensable	0.896449	0.0875992	0.102889	0.313904	0.331325	0.164283	0.495607
7	PBANKA_130090	COX11	cytochrome c oxidase assembly protein COX11, putative	Essential	0.0731817	0.0723075	0.374294	0.104486	0.397907	0.0510047	0.448912
7	PBANKA_130390		conserved Plasmodium protein, unknown function	Essential	0.159092	0.0992127	0.0192507	0.346532	0.322525	0.212479	0.535004
7	PBANKA_130440		allantoicase, putative	Dispensable	0.996305	0.0785162	0.140588	0.108692	0.510787	0.161417	0.672204
7	PBANKA_130520		serine/threonine protein kinase, putative	Dispensable	0.97558	0.141342	0.0237814	0.28798	0.491936	0.0549605	0.546897
7	PBANKA_130600	RPA3	replication factor A protein 3, putative	Essential	0.11686	0.066882	0.202481	0.155612	0.542418	0.0326067	0.575025
7	PBANKA_130710		conserved Plasmodium protein, unknown function	Essential	0.0625408	0.116061	0.249792	0.184318	0.333187	0.116642	0.449829
7	PBANKA_130790		conserved Plasmodium protein, unknown function	Dispensable	1.00973	0.144968	0.23017	0.216001	0.37415	0.0347102	0.40886
7	PBANKA_130860	ALDO2	fructose-bisphosphate aldolase 2	Essential	0.115612	0.313737	0.243373	0.0485874	0.353914	0.0403892	0.394303
7	PBANKA_131060	HDP	heme detoxification protein, putative	Essential	0.0839101	0.0644742	0.287508	0.202712	0.343172	0.102134	0.445306
7	PBANKA_131070		glutaminyl-peptide cyclotransferase, putative	Dispensable	0.9906	0.0623198	0.0314304	0.0724959	0.446497	0.387257	0.833754
7	PBANKA_131490		conserved Plasmodium protein, unknown function	Dispensable	1.05708	0.277687	0.201495	0.143039	0.341149	0.0366304	0.377779
7	PBANKA_131610		conserved Plasmodium protein, unknown function	Slow	0.295055	0.241125	0.138377	0.145734	0.351221	0.123542	0.474763
7	PBANKA_131900		conserved Plasmodium protein, unknown function	Essential	0.1	0.103159	0.00955441	0.306306	0.512106	0.0688756	0.580981
7	PBANKA_131970	ApiAP2	transcription factor with AP2 domain(s), putative	Dispensable	0.984413	0.0505306	0.0446307	0.126354	0.484101	0.294384	0.778485
7	PBANKA_132240		exonuclease V, mitochondrial, putative	Slow	0.153541	0.0903938	0.247105	0.301999	0.319259	0.041244	0.360503
7	PBANKA_132330		pyridoxal 5'-phosphate synthase, putative	Dispensable	0.96622	0.0562324	0.317057	0.199661	0.369893	0.0571566	0.42705
7	PBANKA_132890		potassium channel, putative	Dispensable	0.94661	0.118946	0.12279	0.180516	0.534082	0.0436663	0.577748
7	PBANKA_133560		M1-family alanyl aminopeptidase, putative	Dispensable	0.942786	0.0551431	0.382036	0.0630504	0.396297	0.103474	0.499771
7	PBANKA_133650		conserved Plasmodium protein, unknown function	Dispensable	1.00081	0.0980031	0.295899	0.2406	0.328152	0.0373463	0.365498
7	PBANKA_133690		conserved Plasmodium protein, unknown function	Dispensable	0.966964	0.088421	0.00681873	0.308765	0.420494	0.175501	0.595995
7	PBANKA_134570		GPI transamidase subunit PIG-U, putative	Essential	0.199606	0.0553659	0.260972	0.186749	0.28572	0.211192	0.496912
7	PBANKA_134620	SP21	signal peptidase 21 kDa subunit, putative	Essential	0.257897	0.0700869	0.276702	0.19973	0.230362	0.22312	0.453482
7	PBANKA_134640		conserved Plasmodium protein, unknown function	Slow	0.749474	0.097409	0.0385679	0.410041	0.291402	0.162581	0.453982
7	PBANKA_134840	CenH3	histone H3-like centromeric protein CSE4, putative	Essential	0.1	0.0928148	0.125877	0.288266	0.227751	0.265291	0.493042
7	PBANKA_135040		conserved Plasmodium protein, unknown function	Essential	0.376422	0.044	0.235246	0.170505	0.348747	0.201502	0.550249
7	PBANKA_135770	ATCase	aspartate carbamoyltransferase, putative	Essential	0.166679	0.058843	0.120905	0.217244	0.360058	0.242951	0.603008
7	PBANKA_135890		dynactin subunit 2, putative	Dispensable	1.00199	0.0911573	0.0861503	0.167389	0.353711	0.301592	0.655303
7	PBANKA_136000	TOP3	DNA topoisomerase 3, putative	Slow	0.55478	0.0908148	0.0790302	0.380385	0.421291	0.0284782	0.449769
7	PBANKA_136320		ubiquitin-activating enzyme E1, putative	Slow	0.735646	0.0636728	0.155175	0.137494	0.400832	0.242825	0.643657
7	PBANKA_140220		conserved Plasmodium protein, unknown function	Essential	0.0684843	0.126619	0.306215	0.139126	0.23847	0.18957	0.42804
7	PBANKA_140260		DNA ligase I, putative	Essential	0.1	0.0799112	0.178452	0.357947	0.332694	0.0509957	0.38369
7	PBANKA_140370	ApiAP2	transcription factor with AP2 domain(s), putative	Essential	0.0896583	0.0693084	0.249365	0.0859068	0.549707	0.0457125	0.59542
7	PBANKA_140660		CCAAT-binding transcription factor, putative	Dispensable	0.983287	0.0888838	0.19743	0.311519	0.35466	0.0475072	0.402167
7	PBANKA_140700		conserved Plasmodium protein, unknown function	Dispensable	0.67858	0.0633048	0.13318	0.23146	0.319519	0.252536	0.572055
7	PBANKA_140960		meiosis-specific nuclear structural protein 1, putative	Dispensable	1.01805	0.21177	0.0319027	0.221031	0.440366	0.0949298	0.535296
7	PBANKA_141010		conserved Plasmodium protein, unknown function	Essential	0.0958031	0.135329	0.113649	0.107638	0.426529	0.216854	0.643384
7	PBANKA_141300		cop-coated vesicle membrane protein p24 precursor, putative	Dispensable	0.949053	0.190931	0.178065	0.146943	0.353712	0.130349	0.48406
7	PBANKA_141530	SEC20	protein transport protein SEC20, putative	Essential	0.113224	0.109567	0.182613	0.283348	0.348003	0.0764695	0.424472
7	PBANKA_141800		conserved Plasmodium protein, unknown function	Essential	0.129491	0.0484919	0.24782	0.0644682	0.344717	0.294503	0.63922
7	PBANKA_141810		conserved Plasmodium protein, unknown function	Dispensable	0.993464	0.128905	0.104761	0.232663	0.320837	0.212834	0.533672
7	PBANKA_141840		ATP-dependent Clp protease adaptor protein ClpS, putative	Essential	0.0712242	0.0765363	0.32157	0.238646	0.307314	0.0559343	0.363248
7	PBANKA_142080		conserved Plasmodium protein, unknown function	Essential	0.16449	0.209093	0.122185	0.168105	0.402853	0.0977636	0.500617
7	PBANKA_142580		conserved Plasmodium protein, unknown function	Dispensable	0.971313	0.0792607	0.0244869	0.337942	0.534213	0.0240974	0.55831
7	PBANKA_142720	PPM5	protein phosphatase PPM5	Dispensable	1.1112	0.0866504	0.281508	0.240843	0.337246	0.0537526	0.390998
7	PBANKA_142930		integral membrane protein GPR180, putative	Dispensable	0.925755	0.0330289	0.0258102	0.106714	0.460747	0.3737	0.834446
7	PBANKA_143090		conserved Plasmodium protein, unknown function	Dispensable	0.91371	0.059127	0.255331	0.113503	0.382057	0.189982	0.572039
7	PBANKA_143320	APC10	anaphase-promoting complex subunit 10, putative	Dispensable	0.926788	0.248459	0.136425	0.135789	0.310182	0.169145	0.479328
7	PBANKA_143430		conserved Plasmodium protein, unknown function	Dispensable	1.03171	0.0683522	0.110168	0.103588	0.390666	0.327225	0.717891
7	PBANKA_144260		RNA pseudouridylate synthase, putative	Essential	0.104872	0.141541	0.177551	0.0489718	0.356977	0.274959	0.631936
7	PBANKA_144460		conserved Plasmodium protein, unknown function	Slow	0.64365	0.0499354	0.266384	0.101232	0.340638	0.24181	0.582449
7	PBANKA_144570		conserved Plasmodium protein, unknown function	Dispensable	0.853259	0.0718193	0.22819	0.0729999	0.432261	0.194729	0.62699
7	PBANKA_144790		conserved Plasmodium protein, unknown function	Slow	0.883623	0.102521	0.246959	0.260302	0.303821	0.086397	0.390218
7	PBANKA_144960	PIH1	PIH1 domain-containing protein, putative	Dispensable	0.762054	0.0386518	0.0494552	0.0768548	0.421172	0.413866	0.835038
7	PBANKA_144980	VP2	inorganic pyrophosphatase, putative	Dispensable	0.964629	0.0705475	0.0373534	0.244802	0.50826	0.139037	0.647297
7	PBANKA_145330	ACS11	acyl-CoA synthetase, putative	Slow	0.40983	0.135747	0.201206	0.247245	0.371367	0.0444342	0.415802
7	PBANKA_145950	MTIP	myosin A tail domain interacting protein MTIP, putative;myosin light chain 1, putative	Essential	0.0781679	0.0356255	0.00222393	0.063988	0.475246	0.422917	0.898163
8	PBANKA_000330		BIR protein;PIR protein	Slow	0.870778	0.0690037	0.14389	0.0502413	0.717555	0.0193102	0.736865
8	PBANKA_010150		conserved Plasmodium protein, unknown function	Dispensable	0.999398	0.0780442	0.0328702	0.0569019	0.785537	0.046647	0.832184
8	PBANKA_010450		conserved Plasmodium protein, unknown function	Dispensable	0.947139	0.0269827	0.00259984	0.0193526	0.556493	0.394572	0.951065
8	PBANKA_010510		conserved Plasmodium protein, unknown function	Dispensable	1.05199	0.0364367	0.00226512	0.0174232	0.914438	0.029437	0.943875
8	PBANKA_021390		dynein light chain, putative	Dispensable	1.0268	0.065313	0.0176116	0.271782	0.552671	0.0926231	0.645294
8	PBANKA_030180		conserved Plasmodium protein, unknown function	Dispensable	1.01615	0.0702457	0.0382437	0.141559	0.5275	0.222451	0.749951
8	PBANKA_030260		3'-5' exonuclease, putative	Dispensable	1.0006	0.0531538	0.0947245	0.0396608	0.70366	0.108801	0.812461
[truncated: 359 more rows]
