# Supplementary material for: Functional Profiling of a Plasmodium Genome Reveals an Abundance of Essential Genes
Source: Cell. 2017 Jul 13;170(2):260–272.e8. doi: 10.1016/j.cell.2017.06.030 (PMC5509546; doi:10.1016/j.cell.2017.06.030)
Supplement: Table S5. Two-Way and Three-Way Orthologs for P. berghei, T. gondii, and P. falciparum and Available Phenotype Data, Related to Figure 3 [file mmc5.xlsx]

## Sheet: TableS5
TgID	PfID	PbID	Tg phenotype [Sidik et al.]	Pb Relative Growth Rate	Pb phenotype	Pf transfection(s) [References available via Phenoplasm]
TGGT1_258650	PF3D7_1364900		-5.69			Viable
TGGT1_269000	PF3D7_1447900	PBANKA_1311700	-4.96	0.890583	Slow	Viable
TGGT1_244200	PF3D7_0820700	PBANKA_0710100	-4.8	0.970853	Dispensable	Viable
TGGT1_226730	PF3D7_1342100	PBANKA_1355200	-4.73	0.152317	Essential	Viable
TGGT1_258690	PF3D7_1246100	PBANKA_1459200	-4.58	0.971686	Dispensable	Viable
TGGT1_228750	PF3D7_1123100	PBANKA_0925200	-4.13	0.110958	Essential	Viable
TGGT1_229020	PF3D7_0615500		-4.09			Viable
TGGT1_215590	PF3D7_1034400	PBANKA_0518200	-3.96	0.813582	Dispensable	Viable
TGGT1_218550	PF3D7_0311400	PBANKA_0409400	-3.52	0.912049	Dispensable	Viable
TGGT1_220930	PF3D7_1431900		-2.62			Viable
TGGT1_260240	PF3D7_0811300	PBANKA_1426200	-2.43	0.332318	Essential	Viable
TGGT1_268890	PF3D7_1022500		-2.4			Viable
TGGT1_270910	PF3D7_1318200		-2.13			Viable
TGGT1_290600	PF3D7_1108500	PBANKA_0938500	-2.03	0.610303	Slow	Viable
TGGT1_315640	PF3D7_0823600	PBANKA_0707000	-1.74	0.946032	Dispensable	Viable
TGGT1_233010	PF3D7_1431500	PBANKA_1013300	-1.53	1.01114	Dispensable	Viable
TGGT1_305980	PF3D7_0815900	PBANKA_0714900	-1.38	0.96869	Dispensable	Viable
TGGT1_281430	PF3D7_0213400	PBANKA_0310300	-1.32	0.1088	Essential	Viable
TGGT1_251930	PF3D7_0615100		-1.32			Viable
TGGT1_201780	PF3D7_0315200		-1.17			Viable
TGGT1_238940	PF3D7_0813800	PBANKA_1423700	-0.53	1.0092	Dispensable	Viable
TGGT1_262540	PF3D7_0715300	PBANKA_1421600	-0.29	0.996963	Dispensable	Viable
TGGT1_235750	PF3D7_1423600	PBANKA_1019800	-0.28	0.84737	Dispensable	Viable
TGGT1_215940	PF3D7_1036800	PBANKA_0519800	-0.07	0.822695	Slow	Viable
TGGT1_289350	PF3D7_1426500	PBANKA_1018100	0.35	0.833234	Slow	Viable
TGGT1_259230	PF3D7_1308800		0.39			Viable
TGGT1_217870	PF3D7_1115900	PBANKA_0932100	0.47	0.959493	Dispensable	Viable
TGGT1_321530	PF3D7_1115300		0.68			Viable
TGGT1_227020	PF3D7_1328800	PBANKA_1343800	0.87	0.967884	Dispensable	Viable
TGGT1_240630	PF3D7_1450000		1.73			Viable
	PF3D7_0107600	PBANKA_0205800		0.251134	Slow	Viable
	PF3D7_0728200	PBANKA_0212300		0.934489	Dispensable	Viable
	PF3D7_0207300	PBANKA_0304700		0.930139	Dispensable	Viable
	PF3D7_0717500	PBANKA_0615200		0.856219	Slow	Viable
	PF3D7_0719200	PBANKA_0616700		0.971334	Dispensable	Viable
	PF3D7_0317100	PBANKA_0808100		0.95754	Dispensable	Viable
	PF3D7_0935800	PBANKA_0836300		0.0801309	Essential	Viable
	PF3D7_1147000	PBANKA_0902100		0.918678	Dispensable	Viable
	PF3D7_0404500	PBANKA_1002200		0.951442	Dispensable	Viable
	PF3D7_0404900	PBANKA_1002600		0.923355	Slow	Viable
	PF3D7_0410000	PBANKA_1007600		0.905424	Dispensable	Viable
	PF3D7_1427100	PBANKA_1017500		0.871755	Dispensable	Viable
	PF3D7_1415400	PBANKA_1027300		0.997408	Dispensable	Viable
	PF3D7_1410400	PBANKA_1032100		0.712399	Slow	Viable
	PF3D7_1407800	PBANKA_1034400		0.674397	Slow	Viable
	PF3D7_1407000	PBANKA_1035200		0.873373	Dispensable	Viable
	PF3D7_0502400	PBANKA_1102200		0.859014	Dispensable	Viable
	PF3D7_0508000	PBANKA_1107600		0.980941	Dispensable	Viable
	PF3D7_0616500	PBANKA_1116000		0.949871	Dispensable	Viable
	PF3D7_0619500	PBANKA_1118700		0.971549	Dispensable	Viable
	PF3D7_0623800	PBANKA_1122700		0.225032	Slow	Viable
	PF3D7_1360500	PBANKA_1136700		0.650767	Slow	Viable
	PF3D7_1438900	PBANKA_1302800		0.994673	Dispensable	Viable
	PF3D7_1451400	PBANKA_1315100		0.872699	Dispensable	Viable
	PF3D7_1455800	PBANKA_1319500		0.776405	Dispensable	Viable
	PF3D7_1458000	PBANKA_1321700		0.461659	Slow	Viable
	PF3D7_1469600	PBANKA_1332800		0.0925268	Essential	Viable
	PF3D7_1339900	PBANKA_1353300		0.90652	Slow	Viable
	PF3D7_1345700	PBANKA_1358600		0.305362	Slow	Viable
	PF3D7_1346700	PBANKA_1359600		0.944887	Dispensable	Viable
	PF3D7_1228600	PBANKA_1443300		0.112828	Essential	Viable
	PF3D7_1229100	PBANKA_1443800		0.641477	Slow	Viable
	PF3D7_1235200	PBANKA_1449800		0.964635	Dispensable	Viable
	PF3D7_1250100	PBANKA_1463000		0.99169	Dispensable	Viable
TGGT1_215060	PF3D7_0416800		-6.29			Failed modification
TGGT1_225360	PF3D7_0725300	PBANKA_0622800	-5.85	0.085862	Essential	Failed modification
TGGT1_235540	PF3D7_1010600		-5.6			Failed modification
TGGT1_269140	PF3D7_1437800	PBANKA_0611000	-5.37	0.1	Essential	Failed modification
TGGT1_210280	PF3D7_0605300		-4.97			Failed modification
TGGT1_234970	PF3D7_1148000	PBANKA_0901100	-4.96	0.0422361	Essential	Failed modification
TGGT1_261950	PF3D7_1235700	PBANKA_1450300	-4.84	0.778779	Slow	Failed modification
TGGT1_292170	PF3D7_0508100	PBANKA_1107700	-4.83	0.00328372	Essential	Failed modification
TGGT1_313830	PF3D7_0106700	PBANKA_0206600	-4.82	0.0902009	Essential	Failed modification
TGGT1_256070	PF3D7_0317200	PBANKA_0808000	-4.73	0.0523507	Essential	Failed modification
TGGT1_304460	PF3D7_1422500		-4.44			Failed modification
TGGT1_304970	PF3D7_0417800		-4.39			Failed modification
TGGT1_240640	PF3D7_1136500		-4.35			Failed modification
TGGT1_217220	PF3D7_0603400	PBANKA_0102200	-4.34	1.01593	Dispensable	Failed modification
TGGT1_265330	PF3D7_0312400	PBANKA_0410400	-4.12	1.05634	Dispensable	Failed modification
TGGT1_218220	PF3D7_1356900		-4.05			Failed modification
TGGT1_214850	PF3D7_1467300	PBANKA_1330600	-3.98	0.337698	Essential	Failed modification
TGGT1_231910	PF3D7_1311300	PBANKA_1409800	-3.94	0.853034	Slow	Failed modification
TGGT1_313180	PF3D7_1114700	PBANKA_0933000	-3.67	0.0458634	Essential	Failed modification
TGGT1_207820	PF3D7_1113900	PBANKA_0933700	-3.61	1.01592	Dispensable	Failed modification
TGGT1_254370	PF3D7_1138400	PBANKA_0910300	-3.56	0.360525	Slow	Failed modification
TGGT1_259550	PF3D7_0810800	PBANKA_1426700	-3.55	0.1	Essential	Failed modification
TGGT1_267330	PF3D7_0927300		-3.5			Failed modification
TGGT1_229710	PF3D7_1031400		-3.46			Failed modification
TGGT1_270330	PF3D7_1014400	PBANKA_1212800	-3.19	0.1	Essential	Failed modification
TGGT1_253440	PF3D7_0302100	PBANKA_0401100	-3.09	0.661563	Slow	Failed modification
TGGT1_292140	PF3D7_1228300	PBANKA_1443000	-2.99	0.113947	Essential	Failed modification
TGGT1_273380	PF3D7_1227200	PBANKA_1442000	-2.84	0.897028	Dispensable	Failed modification
TGGT1_268210	PF3D7_1121900		-2.68			Failed modification
TGGT1_263070	PF3D7_1108400	PBANKA_0938600	-2.65	0.131068	Essential	Failed modification
TGGT1_271820	PF3D7_1314600	PBANKA_1413100	-2.6	0.033985	Essential	Failed modification
TGGT1_315190	PF3D7_1238900		-2.58			Failed modification
TGGT1_253860	PF3D7_1349300	PBANKA_1362100	-2.49	0.971345	Slow	Failed modification
TGGT1_285272	PF3D7_1446800	PBANKA_1310600	-2.49	0.0838777	Essential	Failed modification
TGGT1_256980	PF3D7_1212500	PBANKA_1428500	-2.36	0.103086	Essential	Failed modification
TGGT1_293820	PF3D7_1362400	PBANKA_1138400	-2.35	0.191335	Essential	Failed modification
TGGT1_311360	PF3D7_1436600		-2.15			Failed modification
TGGT1_219310	PF3D7_0708800		-2.04			Failed modification
TGGT1_242720	PF3D7_1323500	PBANKA_1338700	-1.45	0.0203754	Essential	Failed modification
TGGT1_224480	PF3D7_1445400	PBANKA_1309200	-1.32	0.111445	Essential	Failed modification
TGGT1_203010	PF3D7_0309200	PBANKA_0407400	-1.3	0.1	Essential	Failed modification
TGGT1_276130	PF3D7_0404700	PBANKA_1002400	-1.18	0.737028	Slow	Failed modification
TGGT1_214320	PF3D7_0204700		-1.01			Failed modification
TGGT1_249260	PF3D7_0415300	PBANKA_0717300	-1.01	0.126513	Essential	Failed modification
TGGT1_244110	PF3D7_1203700	PBANKA_0602700	-0.88	0.179241	Essential	Failed modification
TGGT1_288500	PF3D7_0616800	PBANKA_1116300	-0.79	0.895887	Slow	Failed modification
TGGT1_267540	PF3D7_1246900		-0.78			Failed modification
TGGT1_238995	PF3D7_1465500	PBANKA_1328900	-0.53	0.946644	Dispensable	Failed modification
TGGT1_249380	PF3D7_1121000	PBANKA_0927300	-0.22	0.251523	Essential	Failed modification
TGGT1_239130	PF3D7_0211700	PBANKA_0308500	0.07	0.991373	Dispensable	Failed modification
TGGT1_243930	PF3D7_0828800		0.25			Failed modification
TGGT1_243500	PF3D7_1315100	PBANKA_1413600	0.3	1.02088	Dispensable	Failed modification
TGGT1_300130	PF3D7_1133400		0.41			Failed modification
TGGT1_269730	PF3D7_1145200	PBANKA_0903800	0.56	0.141975	Essential	Failed modification
TGGT1_278830	PF3D7_1453800	PBANKA_1317500	0.69	0.434289	Slow	Failed modification
TGGT1_285350	PF3D7_0822500	PBANKA_0708100	0.71	0.996576	Dispensable	Failed modification
TGGT1_313930	PF3D7_0709000	PBANKA_1219500	0.96	0.213595	Essential	Failed modification
TGGT1_232590	PF3D7_0918900		1.19			Failed modification
TGGT1_204050	PF3D7_0507500	PBANKA_1107100	1.21	0.0723561	Essential	Failed modification
TGGT1_266910	PF3D7_1316000	PBANKA_1414500	1.91	0.979058	Dispensable	Failed modification
	PF3D7_0604100	PBANKA_0102900		0.122853	Essential	Failed modification
	PF3D7_0106900	PBANKA_0206400		0.102926	Essential	Failed modification
	PF3D7_0727100	PBANKA_0211200		0.0551843	Essential	Failed modification
	PF3D7_0214800	PBANKA_0311600		0.029951	Essential	Failed modification
	PF3D7_0217500	PBANKA_0314200		0.982501	Dispensable	Failed modification
	PF3D7_0310100	PBANKA_0408200		1.0014	Dispensable	Failed modification
	PF3D7_0316000	PBANKA_0413800		1.002	Dispensable	Failed modification
	PF3D7_0905400	PBANKA_0416000		0.0745911	Essential	Failed modification
	PF3D7_1027300	PBANKA_0511400		0.680451	Slow	Failed modification
	PF3D7_0718100	PBANKA_0615800		0.118615	Essential	Failed modification
	PF3D7_0722200	PBANKA_0619700		0.189733	Essential	Failed modification
	PF3D7_0707300	PBANKA_0804500		0.165488	Essential	Failed modification
	PF3D7_0930300	PBANKA_0831000		0.203698	Essential	Failed modification
	PF3D7_0934800	PBANKA_0835600		0.0675017	Essential	Failed modification
	PF3D7_1138500	PBANKA_0910200		0.782656	Slow	Failed modification
	PF3D7_1136900	PBANKA_0911700		0.147178	Essential	Failed modification
	PF3D7_1118700	PBANKA_0929400		0.242489	Slow	Failed modification
	PF3D7_1118600	PBANKA_0929500		0.219424	Essential	Failed modification
	PF3D7_1116700	PBANKA_0931300		0.329738	Essential	Failed modification
	PF3D7_0405200	PBANKA_1002900		0.026899	Essential	Failed modification
	PF3D7_1417200	PBANKA_1025500		0.1	Essential	Failed modification
	PF3D7_0512200	PBANKA_1111800		0.830159	Dispensable	Failed modification
	PF3D7_0628200	PBANKA_1126900		0.815877	Slow	Failed modification
	PF3D7_1360800	PBANKA_1137000		0.0780333	Essential	Failed modification
	PF3D7_1008000	PBANKA_1206200		0.195605	Essential	Failed modification
	PF3D7_0323400	PBANKA_1215100		0.0659653	Essential	Failed modification
	PF3D7_0808200	PBANKA_1222500		0.363703	Essential	Failed modification
	PF3D7_0802100	PBANKA_1228100		0.164348	Essential	Failed modification
	PF3D7_0523000	PBANKA_1237800		0.387272	Essential	Failed modification
	PF3D7_0528400	PBANKA_1243000		0.0959036	Essential	Failed modification
	PF3D7_1443000	PBANKA_1306900		0.939938	Dispensable	Failed modification
	PF3D7_1337100	PBANKA_1350900		0.14946	Essential	Failed modification
	PF3D7_1337800	PBANKA_1351500		0.244266	Essential	Failed modification
	PF3D7_1321400	PBANKA_1419700		0.192197	Essential	Failed modification
	PF3D7_1220900	PBANKA_1436100		0.323835	Slow	Failed modification
	PF3D7_1221000	PBANKA_1436200		0.84886	Slow	Failed modification
	PF3D7_1233600	PBANKA_1448200		0.761045	Slow	Failed modification
TGGT1_261490			-6.89
TGGT1_316110	PF3D7_1106100	PBANKA_0940800	-6.71	0.0623235	Essential
TGGT1_310290	PF3D7_0403100	PBANKA_1000700	-6.7
TGGT1_210360	PF3D7_0527900	PBANKA_1242500	-6.63	0.174689	Essential
TGGT1_232430			-6.52
TGGT1_226660			-6.49
TGGT1_278500			-6.38
TGGT1_273870			-6.34
TGGT1_251880	PF3D7_0807900	PBANKA_1222800	-6.31
TGGT1_249950	PF3D7_0203700	PBANKA_0301500	-6.31	0.0924471	Essential
TGGT1_231170	PF3D7_0509100	PBANKA_1108700	-6.28
TGGT1_238000	PF3D7_1202400	PBANKA_0601300	-6.27
TGGT1_277940			-6.24
TGGT1_288930			-6.23
TGGT1_266030	PF3D7_1132600	PBANKA_0915800	-6.21
TGGT1_293630			-6.17
TGGT1_319580			-6.11
TGGT1_280610	PF3D7_1366600	PBANKA_1142500	-6.1	0.207815	Essential
TGGT1_235478			-6.07
TGGT1_264760	PF3D7_1131800	PBANKA_0916600	-6.07	0.86938	Slow
TGGT1_230500			-6.05
TGGT1_202370	PF3D7_0320300	PBANKA_1218200	-6.05	0.261497	Essential
TGGT1_229250A			-6.04
TGGT1_227420	PF3D7_0104400	PBANKA_0208700	-6.01
TGGT1_273090			-6.01
TGGT1_310750	PF3D7_0422100	PBANKA_0522500	-6.01
TGGT1_221950	PF3D7_0924700	PBANKA_0825600	-6
TGGT1_237560	PF3D7_1454500	PBANKA_1318200	-5.99	0.194039	Essential
TGGT1_214270	PF3D7_0607000	PBANKA_0105600	-5.99	0.109756	Essential
TGGT1_297500	PF3D7_0308200	PBANKA_0406500	-5.99	0.1	Essential
TGGT1_224510			-5.98
TGGT1_246060	PF3D7_1125300	PBANKA_0923000	-5.97
TGGT1_310490	PF3D7_0618300	PBANKA_1117500	-5.95
TGGT1_207980	PF3D7_0935300	PBANKA_0836100	-5.95	0.053699	Essential
TGGT1_253890			-5.93
TGGT1_250830	PF3D7_0312300	PBANKA_0410300	-5.91	0.40748	Slow
TGGT1_227360	PF3D7_1027800	PBANKA_0511900	-5.9
TGGT1_246190			-5.89
TGGT1_313430			-5.87
TGGT1_242625	PF3D7_1434500	PBANKA_1010300	-5.86	0.1	Essential
TGGT1_205540	PF3D7_1419100	PBANKA_1024100	-5.86	0.886271	Dispensable
TGGT1_216630			-5.84
TGGT1_230490			-5.81
TGGT1_215230	PF3D7_0728900	PBANKA_0213000	-5.81	0.0335351	Essential
TGGT1_241850			-5.8
TGGT1_314920			-5.8
TGGT1_205180	PF3D7_1367100	PBANKA_1143000	-5.79	0.08479	Essential
TGGT1_261680			-5.79
TGGT1_300280			-5.79
TGGT1_263090	PF3D7_0818200	PBANKA_0712600	-5.79	0.1	Essential
TGGT1_240590	PF3D7_1364800	PBANKA_1140600	-5.78	0.213975	Essential
TGGT1_287210	PF3D7_0608500	PBANKA_0107100	-5.77
TGGT1_231080	PF3D7_1130100	PBANKA_0918100	-5.77
TGGT1_320210	PF3D7_0308600	PBANKA_0406800	-5.76	0.122807	Essential
TGGT1_320220	PF3D7_1439400	PBANKA_1303300	-5.76
TGGT1_233820	PF3D7_0308000	PBANKA_0406300	-5.76
TGGT1_207770	PF3D7_1030500	PBANKA_0514500	-5.75	0.0306523	Essential
TGGT1_225130			-5.75
TGGT1_270880	PF3D7_0416000	PBANKA_0717900	-5.73	0.542729	Slow
TGGT1_313130			-5.73
TGGT1_267700			-5.73
TGGT1_297245			-5.71
TGGT1_294060			-5.7
TGGT1_312650	PF3D7_0407700	PBANKA_1005300	-5.69	0.905941	Slow
TGGT1_293670	PF3D7_0714500	PBANKA_1421100	-5.68	0.125748	Essential
TGGT1_292190	PF3D7_1225300	PBANKA_1440200	-5.68
TGGT1_284570	PF3D7_0713800	PBANKA_1420400	-5.68	0.865586	Slow
TGGT1_299210	PF3D7_1410200	PBANKA_1032300	-5.67	0.1852	Essential
TGGT1_211440			-5.67
TGGT1_246475	PF3D7_0719800	PBANKA_0617300	-5.66	0.0947097	Essential
TGGT1_211680	PF3D7_0827900	PBANKA_0702800	-5.65	0.19874	Essential
TGGT1_260200			-5.65
TGGT1_295410			-5.64
TGGT1_295040	PF3D7_0815200	PBANKA_1422400	-5.63	0.10844	Essential
TGGT1_244420	PF3D7_0109700	PBANKA_0203900	-5.63	0.281526	Slow
TGGT1_205615			-5.62
TGGT1_312905			-5.62
TGGT1_309120	PF3D7_0507100	PBANKA_1106700	-5.62
TGGT1_231030			-5.61
TGGT1_268250	PF3D7_1241100	PBANKA_1454500	-5.61
TGGT1_314750			-5.6
TGGT1_216390			-5.6
TGGT1_208820	PF3D7_1337200	PBANKA_1351000	-5.59
TGGT1_268260			-5.59
TGGT1_236930			-5.59
TGGT1_300000	PF3D7_1341300	PBANKA_1354500	-5.59
TGGT1_242260			-5.58
TGGT1_260420	PF3D7_0616200	PBANKA_1115700	-5.58	0.0900241	Essential
TGGT1_236650			-5.58
TGGT1_310118	PF3D7_1445300	PBANKA_1309100	-5.58	0.10899	Essential
TGGT1_225800	PF3D7_1413500	PBANKA_1029200	-5.57	0.0888641	Essential
TGGT1_232190			-5.57
TGGT1_246500	PF3D7_1474500	PBANKA_1301700	-5.56
TGGT1_233245			-5.55
TGGT1_312570			-5.55
TGGT1_233550A			-5.54
TGGT1_225440			-5.54
TGGT1_263800			-5.54
TGGT1_249970	PF3D7_0414600	PBANKA_0716600	-5.53	0.787648	Slow
TGGT1_239100	PF3D7_1302800	PBANKA_1401300	-5.53	0.0221042	Essential
TGGT1_229950	PF3D7_0413600	PBANKA_0715600	-5.53	0.53312	Slow
TGGT1_230890			-5.53
TGGT1_311400	PF3D7_0214100	PBANKA_0311000	-5.53	0.1	Essential
TGGT1_233520			-5.53
TGGT1_311720			-5.5
TGGT1_270570			-5.5
TGGT1_304990	PF3D7_1462300	PBANKA_1326000	-5.5
TGGT1_219800	PF3D7_0406100	PBANKA_1003800	-5.49	0.181582	Essential
TGGT1_213900	PF3D7_0711500	PBANKA_1222100	-5.48	0.840845	Dispensable
TGGT1_209900	PF3D7_0320600	PBANKA_1217900	-5.48	0.018706	Essential
TGGT1_266060	PF3D7_1026800	PBANKA_0510900	-5.48	0.0325984	Essential
TGGT1_240970	PF3D7_1221800	PBANKA_1437000	-5.47	0.0159341	Essential
TGGT1_242070			-5.46
TGGT1_202180			-5.46
TGGT1_291680	PF3D7_0822600	PBANKA_0708000	-5.46	0.0670285	Essential
TGGT1_216730	PF3D7_0527000	PBANKA_1241800	-5.46	0.0612678	Essential
TGGT1_291310	PF3D7_1354400	PBANKA_1131000	-5.45	0.1	Essential
TGGT1_215020	PF3D7_0105500	PBANKA_0207800	-5.45	0.0717701	Essential
TGGT1_275830			-5.45
TGGT1_252490	PF3D7_1406700	PBANKA_1035500	-5.45	0.274499	Essential
TGGT1_269290			-5.45
TGGT1_290620			-5.44
TGGT1_281370	PF3D7_1015500	PBANKA_1213900	-5.44
TGGT1_254400			-5.44
TGGT1_219700	PF3D7_1317100	PBANKA_1415600	-5.43	0.1	Essential
TGGT1_230420			-5.43
TGGT1_228710			-5.42
TGGT1_313910			-5.42
TGGT1_271390	PF3D7_1247900	PBANKA_1460800	-5.42
TGGT1_232380	PF3D7_1448000	PBANKA_1311800	-5.42
TGGT1_232240			-5.42
TGGT1_288350	PF3D7_0708500	PBANKA_1219000	-5.41
TGGT1_238895			-5.41
TGGT1_285780			-5.41
TGGT1_260360	PF3D7_0824300	PBANKA_0706300	-5.4	0.189008	Slow
TGGT1_240810			-5.4
TGGT1_201220	PF3D7_0517900	PBANKA_1232700	-5.4	0.1	Essential
TGGT1_286140			-5.4
TGGT1_226830	PF3D7_1344200	PBANKA_1357200	-5.4	0.239264	Essential
TGGT1_313060	PF3D7_1250600	PBANKA_1463500	-5.39	0.502417	Slow
TGGT1_222230			-5.39
TGGT1_271920			-5.39
TGGT1_230700			-5.39
TGGT1_285220			-5.39
TGGT1_223000	PF3D7_1213600	PBANKA_1429400	-5.38
TGGT1_313990			-5.38
TGGT1_267510	PF3D7_1425700	PBANKA_1018900	-5.38
TGGT1_259172			-5.37
TGGT1_231410	PF3D7_1125100	PBANKA_0923200	-5.37
TGGT1_254280			-5.37
TGGT1_284560	PF3D7_1323100	PBANKA_1338300	-5.37	0.0332687	Essential
TGGT1_213240			-5.36
TGGT1_217780			-5.36
TGGT1_225000	PF3D7_1316900	PBANKA_1415400	-5.36	0.149751	Essential
TGGT1_227290			-5.36
TGGT1_218760	PF3D7_0509000	PBANKA_1108600	-5.35	0.325229	Essential
TGGT1_228660			-5.35
TGGT1_306950			-5.35
TGGT1_243920	PF3D7_1211700	PBANKA_0610200	-5.35
TGGT1_229740	PF3D7_0812000	PBANKA_1425500	-5.35
TGGT1_297745			-5.34
TGGT1_213350	PF3D7_1317800	PBANKA_1416300	-5.34
TGGT1_205220	PF3D7_1110200	PBANKA_0937400	-5.34	0.1	Essential
TGGT1_295710			-5.34
TGGT1_215750			-5.33
TGGT1_251600	PF3D7_0921800	PBANKA_0822700	-5.33
TGGT1_265530			-5.33
TGGT1_212780			-5.33
TGGT1_250050			-5.33
TGGT1_315140			-5.33
TGGT1_252290	PF3D7_0812400	PBANKA_1425100	-5.32	0.370976	Essential
TGGT1_251610			-5.32
TGGT1_253090	PF3D7_1021500	PBANKA_0505700	-5.32	0.755371	Slow
TGGT1_246630			-5.32
TGGT1_202380	PF3D7_1242800	PBANKA_1456200	-5.31
TGGT1_261050	PF3D7_1359300	PBANKA_1135600	-5.31	0.180285	Essential
TGGT1_257560	PF3D7_1033500	PBANKA_0517300	-5.3
TGGT1_288720	PF3D7_1414300	PBANKA_1028400	-5.3
TGGT1_312230	PF3D7_1433500	PBANKA_1011400	-5.3	0.295557	Essential
TGGT1_316610			-5.3
TGGT1_295680	PF3D7_0802300	PBANKA_1227900	-5.3
TGGT1_265190			-5.29
TGGT1_273445	PF3D7_1103400	PBANKA_0943500	-5.29	0.164488	Essential
TGGT1_265220	PF3D7_1124700	PBANKA_0923600	-5.29	0.288355	Essential
TGGT1_316400A			-5.29
TGGT1_294250	PF3D7_1116400	PBANKA_0931600	-5.29	0.0484121	Essential
TGGT1_230000			-5.29
TGGT1_289710			-5.29
TGGT1_263150			-5.29
TGGT1_261850			-5.28
TGGT1_249240	PF3D7_1434200	PBANKA_1010600	-5.28
TGGT1_227600	PF3D7_0710600	PBANKA_1221200	-5.27
TGGT1_235990			-5.27
TGGT1_234610			-5.27
TGGT1_214770	PF3D7_0512600	PBANKA_1112300	-5.27
TGGT1_218000			-5.27
TGGT1_300030			-5.27
TGGT1_209090			-5.27
TGGT1_270250			-5.27
TGGT1_222140			-5.27
TGGT1_209880			-5.26
TGGT1_203950			-5.25
TGGT1_224190	PF3D7_1223400	PBANKA_1438300	-5.24	0.376737	Slow
TGGT1_258070			-5.24
TGGT1_204380			-5.24
TGGT1_213770	PF3D7_0602100	PBANKA_0100900	-5.24	0.225932	Essential
TGGT1_211700			-5.23
TGGT1_270900	PF3D7_0111300	PBANKA_0202500	-5.23	0.0923104	Essential
TGGT1_261520	PF3D7_0612900	PBANKA_0111200	-5.23	0.266225	Essential
TGGT1_219200	PF3D7_1251500	PBANKA_1464500	-5.23
TGGT1_208580	PF3D7_1304100	PBANKA_1402600	-5.23	0.1	Essential
TGGT1_218610	PF3D7_1020700	PBANKA_0504900	-5.23
TGGT1_204550			-5.23
TGGT1_295320	PF3D7_0801500	PBANKA_1228700	-5.23
TGGT1_211420			-5.22
TGGT1_264780	PF3D7_1343600	PBANKA_1356600	-5.22	0.808635	Slow
TGGT1_308000			-5.22
TGGT1_307040			-5.22
TGGT1_205710	PF3D7_1350100	PBANKA_1362900	-5.22
TGGT1_224230			-5.22
TGGT1_299050	PF3D7_1351400	PBANKA_1364200	-5.22	0.0555105	Essential
TGGT1_311430	PF3D7_1407100	PBANKA_1035100	-5.21	0.352921	Essential
TGGT1_321550			-5.21
TGGT1_261510	PF3D7_1010800	PBANKA_1209200	-5.21
TGGT1_231150			-5.21
TGGT1_267390	PF3D7_1143300	PBANKA_0905700	-5.2
TGGT1_245570	PF3D7_0705300	PBANKA_0803000	-5.2	0.436296	Slow
TGGT1_220860	PF3D7_1459000	PBANKA_1322700	-5.2	0.102756	Essential
TGGT1_235905			-5.2
TGGT1_209950	PF3D7_1104400	PBANKA_0942500	-5.2	0.253513	Essential
TGGT1_247648			-5.2
TGGT1_224280			-5.19
TGGT1_230630			-5.19
TGGT1_226960			-5.19
TGGT1_321500			-5.18
TGGT1_242800	PF3D7_0707900	PBANKA_0805100	-5.18	0.27952	Slow
TGGT1_243950	PF3D7_0829200	PBANKA_0701500	-5.18	0.100332	Essential
TGGT1_301270			-5.18
TGGT1_216860	PF3D7_0209800	PBANKA_0306800	-5.17	0.290243	Essential
TGGT1_248320	PF3D7_0407500	PBANKA_1005100	-5.17
TGGT1_260800			-5.17
TGGT1_316760	PF3D7_1115000	PBANKA_0932700	-5.16
TGGT1_292310			-5.16
TGGT1_288400	PF3D7_0417300	PBANKA_0719400	-5.15
TGGT1_269980	PF3D7_1346100	PBANKA_1359000	-5.15	0.143221	Essential
TGGT1_312400	PF3D7_1307000	PBANKA_1405500	-5.15	0.1	Essential
TGGT1_271170			-5.15
TGGT1_286050	PF3D7_0529300	PBANKA_1243800	-5.15	0.911079	Dispensable
TGGT1_318410	PF3D7_0608700	PBANKA_0107300	-5.15	0.632408	Slow
TGGT1_271350	PF3D7_1324800	PBANKA_1340000	-5.14	0.0898927	Essential
TGGT1_241860	PF3D7_1032400	PBANKA_0516200	-5.14
TGGT1_261240			-5.14
TGGT1_207940	PF3D7_1137100	PBANKA_0911600	-5.14	0.0758273	Essential
TGGT1_243570	PF3D7_0217800	PBANKA_0314500	-5.14
TGGT1_254570			-5.14
TGGT1_289790			-5.13
TGGT1_270100	PF3D7_1409100	PBANKA_1033400	-5.13	0.211695	Essential
TGGT1_248300			-5.13
TGGT1_224260			-5.13
TGGT1_202530	PF3D7_0102900	PBANKA_0210200	-5.13	0.168334	Essential
TGGT1_239350			-5.13
TGGT1_228190	PF3D7_0918300	PBANKA_0819300	-5.13
TGGT1_203490			-5.13
TGGT1_272550			-5.13
TGGT1_291300	PF3D7_0903100	PBANKA_0418300	-5.12	0.759733	Slow
TGGT1_218490			-5.12
TGGT1_275810	PF3D7_0719700	PBANKA_0617200	-5.12	0.223733	Essential
TGGT1_247700			-5.12
TGGT1_279360			-5.12
TGGT1_280690			-5.12
TGGT1_211470			-5.11
TGGT1_202800	PF3D7_1475300	PBANKA_1300900	-5.11	0.0732778	Essential
TGGT1_278440			-5.11
TGGT1_218800			-5.11
TGGT1_305780			-5.1
TGGT1_225930			-5.1
TGGT1_210980			-5.1
TGGT1_258210			-5.1
TGGT1_295010	PF3D7_1332700	PBANKA_1347500	-5.1
TGGT1_254440	PF3D7_0517000	PBANKA_1231800	-5.1	0.0787002	Essential
TGGT1_215430	PF3D7_1105800	PBANKA_0941100	-5.1	0.1	Essential
TGGT1_247550	PF3D7_1015600	PBANKA_1214000	-5.1	0.0985859	Essential
TGGT1_286920			-5.1
TGGT1_235150			-5.1
TGGT1_216590	PF3D7_0627700	PBANKA_1126400	-5.1	0.194171	Essential
TGGT1_224960	PF3D7_0204200	PBANKA_0302000	-5.1	0.0518993	Essential
TGGT1_251780	PF3D7_1134000	PBANKA_0914400	-5.09
TGGT1_307610			-5.09
TGGT1_227890			-5.09
TGGT1_312360			-5.09
TGGT1_231750			-5.09
TGGT1_234420	PF3D7_0707400	PBANKA_0804600	-5.08
TGGT1_230950			-5.08
TGGT1_275980	PF3D7_1112200	PBANKA_0935400	-5.08	0.10599	Essential
TGGT1_230870			-5.08
TGGT1_223960	PF3D7_0807800	PBANKA_1222900	-5.08
TGGT1_300200	PF3D7_0320900	PBANKA_1217600	-5.08	0.0837656	Essential
TGGT1_285830			-5.08
TGGT1_249250	PF3D7_1142600	PBANKA_0906400	-5.08	0.127511	Essential
TGGT1_235170	PF3D7_0219600	PBANKA_0316000	-5.07	0.840247	Dispensable
TGGT1_254900	PF3D7_1470900	PBANKA_1334100	-5.07	0.1	Essential
TGGT1_289300	PF3D7_1034900	PBANKA_0518700	-5.07
TGGT1_293370			-5.07
TGGT1_268920			-5.07
TGGT1_311810			-5.07
TGGT1_202350			-5.07
TGGT1_238240	PF3D7_1109400	PBANKA_0937800	-5.07	0.0393309	Essential
TGGT1_310900			-5.07
TGGT1_216880	PF3D7_0826700	PBANKA_0703900	-5.07
TGGT1_274190			-5.07
TGGT1_219440			-5.07
TGGT1_272720	PF3D7_0705000	PBANKA_0802700	-5.07	0.154488	Essential
TGGT1_238170			-5.06
TGGT1_320480	PF3D7_1340700	PBANKA_1354100	-5.06	0.1	Essential
TGGT1_244520	PF3D7_0321200	PBANKA_1217300	-5.05	0.120684	Essential
TGGT1_215160			-5.05
TGGT1_232520	PF3D7_1028400	PBANKA_0512500	-5.05
TGGT1_211690	PF3D7_0703500	PBANKA_0801200	-5.05
TGGT1_266400			-5.05
TGGT1_257700			-5.05
TGGT1_229180	PF3D7_0524000	PBANKA_1238800	-5.05	0.792372	Dispensable
TGGT1_257330			-5.05
TGGT1_246560	PF3D7_1323200	PBANKA_1338400	-5.05	0.197629	Essential
TGGT1_213300			-5.04
TGGT1_286560	PF3D7_1209200	PBANKA_0607600	-5.04
TGGT1_271280	PF3D7_1466700	PBANKA_1330100	-5.04
TGGT1_250810	PF3D7_1124900	PBANKA_0923400	-5.04
TGGT1_211400			-5.04
TGGT1_257710	PF3D7_0719300	PBANKA_0616800	-5.04	0.713358	Dispensable
TGGT1_271060	PF3D7_0216400	PBANKA_0313100	-5.04	0.266455	Essential
TGGT1_289770	PF3D7_1311400	PBANKA_1409900	-5.03	0.0709057	Essential
TGGT1_205740			-5.03
TGGT1_244000	PF3D7_1418900	PBANKA_1024300	-5.03	0.178987	Essential
TGGT1_260470	PF3D7_1455600	PBANKA_1319300	-5.03	0.0471825	Essential
TGGT1_228720			-5.03
TGGT1_242820			-5.03
TGGT1_256030	PF3D7_0517800	PBANKA_1232600	-5.03
TGGT1_312065			-5.02
TGGT1_290170	PF3D7_1466100	PBANKA_1329500	-5.02	0.72226	Slow
TGGT1_218070			-5.02
TGGT1_213392			-5.02
TGGT1_225850			-5.02
TGGT1_270070	PF3D7_0320100	PBANKA_1218400	-5.01	0.105508	Essential
TGGT1_235970	PF3D7_1410600	PBANKA_1031900	-5.01
TGGT1_271470			-5.01
TGGT1_214750			-5.01
TGGT1_265410	PF3D7_1220100	PBANKA_1435300	-5.01	0.061857	Essential
TGGT1_230860			-5.01
TGGT1_227820			-5.01
TGGT1_207990			-5.01
TGGT1_281545			-5.01
TGGT1_283550			-5.01
TGGT1_268350			-5.01
TGGT1_258970			-5.01
TGGT1_267790			-5
TGGT1_229310			-5
TGGT1_240710	PF3D7_1402700	PBANKA_1039300	-5	0.392144	Slow
TGGT1_300060	PF3D7_0904400	PBANKA_0417000	-5
TGGT1_215930			-5
TGGT1_309810	PF3D7_0309600	PBANKA_0407700	-5	0.0246664	Essential
TGGT1_270810			-5
TGGT1_292975			-5
TGGT1_282170			-5
TGGT1_204020			-4.99
TGGT1_220250			-4.99
TGGT1_253160			-4.99
TGGT1_304720			-4.99
TGGT1_269250	PF3D7_0912900	PBANKA_0813900	-4.99	0.1	Essential
TGGT1_308030			-4.99
TGGT1_320005	PF3D7_1025700	PBANKA_0509900	-4.99
TGGT1_285700	PF3D7_0916500	PBANKA_0817500	-4.99
TGGT1_222120			-4.99
TGGT1_259168			-4.99
TGGT1_462963	PF3D7_1115500	PBANKA_0932300	-4.98	0.958994	Dispensable
TGGT1_260250			-4.98
TGGT1_251570A			-4.98
TGGT1_216480	PF3D7_0729300	PBANKA_0213400	-4.98
TGGT1_256810	PF3D7_0108600	PBANKA_0204900	-4.98
TGGT1_260260	PF3D7_1103100	PBANKA_0943600	-4.98	0.0863358	Essential
TGGT1_262100	PF3D7_1205600	PBANKA_0604300	-4.98	0.212791	Essential
TGGT1_246520			-4.97
TGGT1_260610	PF3D7_0522300	PBANKA_1237000	-4.97
TGGT1_246100	PF3D7_0516400	PBANKA_1231200	-4.97
TGGT1_205010	PF3D7_0308900	PBANKA_0407100	-4.97	0.270301	Essential
TGGT1_273760			-4.97
TGGT1_214110	PF3D7_1472100	PBANKA_1335300	-4.96	0.1	Essential
TGGT1_410250			-4.96
TGGT1_246978			-4.96
TGGT1_314530			-4.96
TGGT1_305160			-4.96
TGGT1_260140	PF3D7_0801800	PBANKA_1228400	-4.96	0.611311	Slow
TGGT1_258832			-4.96
TGGT1_229990	PF3D7_1132200	PBANKA_0916200	-4.96
TGGT1_209160	PF3D7_1412800	PBANKA_1029800	-4.96	0.0333567	Essential
TGGT1_256820	PF3D7_1315400	PBANKA_1413900	-4.96
TGGT1_228210	PF3D7_1306400	PBANKA_1404900	-4.96	0.183902	Essential
TGGT1_214970	PF3D7_1417800	PBANKA_1024900	-4.96	0.154277	Essential
TGGT1_242830			-4.96
TGGT1_313510			-4.96
TGGT1_306970	PF3D7_1251300	PBANKA_1464200	-4.96
TGGT1_210840	PF3D7_1218600	PBANKA_1434200	-4.95	0.1	Essential
TGGT1_238180	PF3D7_1129200	PBANKA_0919000	-4.95	0.0449372	Essential
TGGT1_279330	PF3D7_0218400	PBANKA_0315100	-4.95
TGGT1_265770			-4.95
TGGT1_319910			-4.95
TGGT1_309390	PF3D7_0313200	PBANKA_0410900	-4.95
TGGT1_258540			-4.95
TGGT1_201830	PF3D7_1123700	PBANKA_0924600	-4.94
TGGT1_295590			-4.94
TGGT1_313560	PF3D7_0419800	PBANKA_0721900	-4.94
TGGT1_228470	PF3D7_0415900	PBANKA_0717800	-4.94	0.123617	Essential
TGGT1_268720			-4.94
TGGT1_239870			-4.94
TGGT1_239500	PF3D7_1353800	PBANKA_1130400	-4.94
TGGT1_215470	PF3D7_1441200	PBANKA_1305100	-4.94	0.0642573	Essential
TGGT1_264640	PF3D7_1212900	PBANKA_1428900	-4.94	0.653623	Slow
TGGT1_237830			-4.93
TGGT1_270140	PF3D7_1231500	PBANKA_1446200	-4.93
TGGT1_410210			-4.93
TGGT1_242880	PF3D7_0816100	PBANKA_0714700	-4.93	0.989392	Dispensable
TGGT1_306310	PF3D7_0414000	PBANKA_0716000	-4.93	0.756106	Dispensable
TGGT1_244380	PF3D7_0804000	PBANKA_1226400	-4.92
TGGT1_309740	PF3D7_0909800	PBANKA_0811000	-4.92
TGGT1_242330	PF3D7_0721600	PBANKA_0619100	-4.92	0.0685624	Essential
TGGT1_286080	PF3D7_1003800	PBANKA_1202200	-4.92	0.837476	Insufficient data
TGGT1_215740	PF3D7_1146000	PBANKA_0903000	-4.92
TGGT1_257650			-4.92
TGGT1_230940			-4.92
TGGT1_305060			-4.91
TGGT1_270780	PF3D7_0303300	PBANKA_0401900	-4.91	0.285042	Essential
TGGT1_271400			-4.91
TGGT1_315860			-4.91
TGGT1_212220		PBANKA_1104300	-4.91
TGGT1_223125			-4.91
TGGT1_321620			-4.91
TGGT1_226280	PF3D7_1456600	PBANKA_1320300	-4.91
TGGT1_233080			-4.9
TGGT1_254580	PF3D7_1113300	PBANKA_0934300	-4.9	0.106041	Essential
TGGT1_320570	PF3D7_1123400	PBANKA_0924900	-4.9	0.135159	Essential
TGGT1_267620			-4.9
TGGT1_286180			-4.9
TGGT1_237240	PF3D7_0106400	PBANKA_0206900	-4.9	0.0734142	Essential
TGGT1_313240			-4.89
TGGT1_314955			-4.89
TGGT1_319300			-4.89
TGGT1_287500	PF3D7_0214000	PBANKA_0310900	-4.89
TGGT1_204140			-4.89
TGGT1_289830	PF3D7_0716800	PBANKA_0614500	-4.89	0.101954	Essential
TGGT1_293600	PF3D7_1034200	PBANKA_0518000	-4.89
TGGT1_294620	PF3D7_1206200	PBANKA_0604800	-4.89	0.288938	Essential
TGGT1_217580	PF3D7_1421400	PBANKA_1021900	-4.89	0.0640169	Essential
TGGT1_309940	PF3D7_0609400	PBANKA_0108000	-4.88
TGGT1_292000			-4.88
TGGT1_264200			-4.88
TGGT1_220300			-4.88
TGGT1_312430			-4.88
TGGT1_291690			-4.88
TGGT1_235620	PF3D7_1412600	PBANKA_1030000	-4.87	0.368409	Essential
TGGT1_289520			-4.87
TGGT1_212960A			-4.87
TGGT1_244290	PF3D7_0904100	PBANKA_0417300	-4.87	0.142884	Essential
TGGT1_260170			-4.87
TGGT1_298970	PF3D7_0819900	PBANKA_0710900	-4.87
TGGT1_259240	PF3D7_1144000	PBANKA_0905000	-4.87	0.125898	Essential
TGGT1_214280	PF3D7_1015000	PBANKA_1213400	-4.87	0.977797	Dispensable
TGGT1_314410	PF3D7_1352700	PBANKA_1365300	-4.86
TGGT1_226520			-4.86
TGGT1_205160			-4.86
TGGT1_267530			-4.86
TGGT1_297840	PF3D7_0910900	PBANKA_0812000	-4.86	0.144697	Essential
TGGT1_253870			-4.86
TGGT1_297530	PF3D7_1134700	PBANKA_0913800	-4.85	0.382342	Essential
TGGT1_246170			-4.85
TGGT1_226950			-4.85
TGGT1_271625B			-4.85
TGGT1_293580	PF3D7_1416900	PBANKA_1025800	-4.84
TGGT1_270720			-4.84
TGGT1_301380	PF3D7_0715600	PBANKA_1421900	-4.84	0.178106	Essential
TGGT1_209890	PF3D7_1224100	PBANKA_1439000	-4.84
TGGT1_259010	PF3D7_1464700	PBANKA_1328100	-4.84	0.1	Essential
TGGT1_293340	PF3D7_0419600	PBANKA_0721700	-4.84
TGGT1_229350			-4.84
TGGT1_205340	PF3D7_0307100	PBANKA_0405400	-4.83	0.0815316	Essential
TGGT1_246050	PF3D7_1122000	PBANKA_0926300	-4.83
TGGT1_301450	PF3D7_0529000	PBANKA_1243600	-4.83	0.0847659	Essential
TGGT1_209730			-4.83
TGGT1_207720			-4.83
TGGT1_213870	PF3D7_0413900	PBANKA_0715900	-4.83
TGGT1_216210			-4.83
TGGT1_255635			-4.83
TGGT1_256920			-4.83
TGGT1_317720	PF3D7_1007900	PBANKA_1206100	-4.82	0.1	Essential
TGGT1_290990			-4.82
TGGT1_288940			-4.82
TGGT1_278050	PF3D7_1474800	PBANKA_1301400	-4.82	0.1	Essential
TGGT1_281440			-4.82
TGGT1_223390			-4.82
TGGT1_291930			-4.82
TGGT1_313550			-4.82
TGGT1_259520	PF3D7_0307500	PBANKA_0405800	-4.82
TGGT1_320670			-4.82
TGGT1_226550	PF3D7_0904000	PBANKA_0417400	-4.82	0.393541	Slow
TGGT1_300190		PBANKA_0307000	-4.82
TGGT1_292010			-4.82
TGGT1_294360	PF3D7_1317000	PBANKA_1415500	-4.82
TGGT1_267480	PF3D7_1319300	PBANKA_1417800	-4.81	0.552847	Slow
TGGT1_239260	PF3D7_1105000	PBANKA_0941900	-4.81	0.0587426	Essential
TGGT1_269480			-4.81
TGGT1_294710			-4.81
TGGT1_280730			-4.81
TGGT1_291080	PF3D7_1428800	PBANKA_1015900	-4.81
TGGT1_308890	PF3D7_1406200	PBANKA_1036000	-4.81
TGGT1_261480	PF3D7_1366800	PBANKA_1142700	-4.8
TGGT1_255320	PF3D7_1367600	PBANKA_1143500	-4.8
TGGT1_289380			-4.8
TGGT1_238010	PF3D7_1323400	PBANKA_1338600	-4.8
TGGT1_273950	PF3D7_1111100	PBANKA_0936500	-4.8	0.0509279	Essential
TGGT1_229790			-4.8
TGGT1_216510	PF3D7_0717900	PBANKA_0615600	-4.8	0.0723376	Essential
TGGT1_235420			-4.8
TGGT1_227850	PF3D7_0812500	PBANKA_1425000	-4.8
TGGT1_207200			-4.79
TGGT1_236160			-4.79
TGGT1_243710	PF3D7_0306800	PBANKA_0405200	-4.79	0.146931	Essential
TGGT1_235398	PF3D7_1024700	PBANKA_0508900	-4.79
TGGT1_294640	PF3D7_1437200	PBANKA_0611600	-4.79	0.1	Essential
TGGT1_286210	PF3D7_0927700	PBANKA_0828500	-4.79	0.933287	Dispensable
TGGT1_263637			-4.79
TGGT1_224590			-4.79
TGGT1_218570	PF3D7_0418700	PBANKA_0720800	-4.79	0.129201	Essential
TGGT1_277895			-4.79
TGGT1_261220	PF3D7_1030000	PBANKA_0514000	-4.78	0.1	Essential
TGGT1_295000	PF3D7_0935200	PBANKA_0836000	-4.78	0.149657	Essential
TGGT1_214600			-4.78
TGGT1_217900	PF3D7_1449800	PBANKA_1313500	-4.78	0.16399	Essential
TGGT1_316090			-4.78
TGGT1_208590	PF3D7_1306600	PBANKA_1405100	-4.78	0.1	Essential
TGGT1_410650	PF3D7_0109400	PBANKA_0204200	-4.78	0.958455	Dispensable
TGGT1_320640	PF3D7_0510200	PBANKA_1109800	-4.78	0.520694	Slow
TGGT1_214230			-4.78
TGGT1_220920			-4.78
TGGT1_259000	PF3D7_1435400	PBANKA_1009400	-4.77	0.029622	Essential
TGGT1_268400	PF3D7_1208700	PBANKA_0607200	-4.77
TGGT1_213040			-4.77
TGGT1_278660			-4.77
TGGT1_202820		PBANKA_0821900	-4.77
TGGT1_313410	PF3D7_0205900	PBANKA_0303600	-4.77	0.219605	Slow
TGGT1_253520			-4.77
TGGT1_247510			-4.77
TGGT1_208070	PF3D7_1316100	PBANKA_1414600	-4.77	0.986492	Dispensable
TGGT1_266990	PF3D7_1429800	PBANKA_1014900	-4.77	0.1	Essential
TGGT1_270740	PF3D7_0722500	PBANKA_0620000	-4.77
TGGT1_290950	PF3D7_1219100	PBANKA_1434700	-4.77	0.176893	Essential
TGGT1_309420	PF3D7_0806300	PBANKA_1224400	-4.77	0.0627156	Essential
TGGT1_226790			-4.76
TGGT1_225125			-4.76
TGGT1_256000			-4.76
TGGT1_271840	PF3D7_0618800	PBANKA_1118000	-4.76
TGGT1_312190			-4.76
TGGT1_279340			-4.76
TGGT1_230990			-4.76
TGGT1_297800	PF3D7_1318400	PBANKA_1416900	-4.76
TGGT1_275690			-4.75
TGGT1_262380			-4.75
TGGT1_271370			-4.75
TGGT1_212840			-4.75
TGGT1_316635		PBANKA_0519000	-4.75
TGGT1_314240			-4.75
TGGT1_264090			-4.74
TGGT1_236210	PF3D7_0933600	PBANKA_0834400	-4.74	0.516224	Slow
TGGT1_202310	PF3D7_1030600	PBANKA_0514600	-4.74
TGGT1_269840	PF3D7_1368100	PBANKA_1144000	-4.73
TGGT1_284590	PF3D7_0707600	PBANKA_0804800	-4.73	0.0156241	Essential
TGGT1_219430			-4.73
TGGT1_213420	PF3D7_1114400	PBANKA_0933300	-4.73	0.0859805	Essential
TGGT1_249215			-4.73
TGGT1_257530			-4.73
TGGT1_207900	PF3D7_1449300	PBANKA_1313000	-4.73
TGGT1_253170			-4.73
TGGT1_297830			-4.73
TGGT1_209430	PF3D7_1461200	PBANKA_1324900	-4.73
TGGT1_246030			-4.73
TGGT1_256830			-4.73
TGGT1_318640			-4.73
TGGT1_290460	PF3D7_1033000	PBANKA_0516800	-4.72	0.0441781	Essential
TGGT1_220132			-4.72
TGGT1_283840			-4.72
TGGT1_253740			-4.72
TGGT1_223710	PF3D7_1244100	PBANKA_1457400	-4.72
TGGT1_221570	PF3D7_0720100	PBANKA_0617600	-4.72
TGGT1_226068			-4.72
TGGT1_244210			-4.72
TGGT1_310700	PF3D7_1414400	PBANKA_1028300	-4.72
TGGT1_314280			-4.71
TGGT1_316400B			-4.71
TGGT1_306540	PF3D7_1124600	PBANKA_0923700	-4.71	0.308788	Slow
TGGT1_309370			-4.71
TGGT1_283720	PF3D7_1430100	PBANKA_1014600	-4.71
TGGT1_270540	PF3D7_1407500	PBANKA_1034700	-4.71	0.0859505	Essential
TGGT1_310380	PF3D7_0818800	PBANKA_0712000	-4.7	0.0301953	Essential
TGGT1_278230			-4.7
TGGT1_219790A			-4.7
TGGT1_230210	PF3D7_0621400	PBANKA_1120400	-4.7	0.975841	Dispensable
TGGT1_313380	PF3D7_0929600	PBANKA_0830400	-4.7	1.01027	Dispensable
TGGT1_230960	PF3D7_1234800	PBANKA_1449400	-4.69	0.0935582	Essential
TGGT1_291180	PF3D7_1346400	PBANKA_1359300	-4.69
TGGT1_213410	PF3D7_1126900	PBANKA_0921500	-4.69	0.529575	Slow
TGGT1_254140	PF3D7_1342700	PBANKA_1355800	-4.69	0.0414869	Essential
TGGT1_254530			-4.69
TGGT1_270960	PF3D7_1005100	PBANKA_1203400	-4.69
TGGT1_283820			-4.69
TGGT1_247460	PF3D7_1361900	PBANKA_1137900	-4.69
TGGT1_264472			-4.69
TGGT1_308980			-4.69
TGGT1_236820	PF3D7_1336100	PBANKA_1350000	-4.69
TGGT1_203170	PF3D7_0904800	PBANKA_0416600	-4.69
TGGT1_305340	PF3D7_1468100	PBANKA_1331400	-4.69	0.217789	Essential
TGGT1_281920	PF3D7_1341900	PBANKA_1355000	-4.69
TGGT1_256900			-4.68
TGGT1_243540	PF3D7_1343900	PBANKA_1356900	-4.68	0.205706	Essential
TGGT1_229340			-4.68
TGGT1_245460	PF3D7_1408600	PBANKA_1033900	-4.68	0.046635	Essential
TGGT1_311210			-4.68
TGGT1_243780			-4.68
TGGT1_249160			-4.67
TGGT1_318620	PF3D7_1010200	PBANKA_1208600	-4.67
TGGT1_292035			-4.67
TGGT1_228100			-4.67
TGGT1_297170	PF3D7_1431000	PBANKA_1013700	-4.67	0.0889435	Essential
TGGT1_410760			-4.67
TGGT1_258990			-4.67
TGGT1_262690	PF3D7_1460700	PBANKA_1324400	-4.67
TGGT1_252280			-4.67
TGGT1_289230			-4.67
TGGT1_227830	PF3D7_1125400	PBANKA_0922900	-4.66	0.113231	Essential
TGGT1_211150			-4.66
TGGT1_247640	PF3D7_1113200	PBANKA_0934400	-4.66
TGGT1_264440	PF3D7_1246800	PBANKA_1459900	-4.66	0.0587661	Essential
TGGT1_267080	PF3D7_1008400	PBANKA_1206600	-4.66	0.0618343	Essential
TGGT1_215420	PF3D7_1324700	PBANKA_1339900	-4.66	0.284933	Essential
TGGT1_310100	PF3D7_1210900	PBANKA_0609300	-4.66	0.174972	Essential
TGGT1_203620	PF3D7_1312300	PBANKA_1410800	-4.66
TGGT1_211220			-4.66
TGGT1_288700	PF3D7_1130700	PBANKA_0917500	-4.66	0.0327486	Essential
TGGT1_236540			-4.66
TGGT1_285530	PF3D7_0907800	PBANKA_0809200	-4.66	0.0503011	Essential
TGGT1_225980			-4.65
TGGT1_300310	PF3D7_1130400	PBANKA_0917900	-4.65	0.0900891	Essential
TGGT1_299130			-4.65
TGGT1_259920			-4.65
TGGT1_270620	PF3D7_1445200	PBANKA_1309000	-4.65	0.079191	Essential
TGGT1_208200			-4.65
TGGT1_313230	PF3D7_0728000	PBANKA_0212100	-4.65
TGGT1_230230			-4.65
TGGT1_319950	PF3D7_0818400	PBANKA_0712400	-4.65
TGGT1_240270	PF3D7_0213300	PBANKA_0310200	-4.65
TGGT1_249590	PF3D7_0727400	PBANKA_0211500	-4.64	0.251407	Essential
TGGT1_305200			-4.64
TGGT1_283830	PF3D7_0316300	PBANKA_0414100	-4.64
TGGT1_304910			-4.64
TGGT1_311450			-4.64
TGGT1_223020	PF3D7_1142400	PBANKA_0906600	-4.64	0.574943	Slow
TGGT1_315270			-4.64
TGGT1_228760			-4.64
TGGT1_251730			-4.64
TGGT1_216560	PF3D7_0925200	PBANKA_0826000	-4.64
TGGT1_210830	PF3D7_1230900	PBANKA_1445600	-4.64	0.292095	Slow
TGGT1_233230	PF3D7_1406000	PBANKA_1036200	-4.63	0.192665	Slow
TGGT1_225890			-4.63
TGGT1_263110	PF3D7_0316100	PBANKA_0413900	-4.63	0.114699	Essential
TGGT1_300100	PF3D7_1452000	PBANKA_1315700	-4.63
TGGT1_258630			-4.63
TGGT1_275740			-4.63
TGGT1_240650	PF3D7_0606700	PBANKA_0105400	-4.62	0.0389978	Essential
TGGT1_278280			-4.62
TGGT1_277030			-4.62
TGGT1_242730	PF3D7_0928900	PBANKA_0829700	-4.62	0.444565	Slow
TGGT1_278550			-4.62
TGGT1_321400	PF3D7_1433600	PBANKA_1011300	-4.62
TGGT1_284040			-4.62
TGGT1_313690			-4.61
TGGT1_230380	PF3D7_0210000	PBANKA_0306900	-4.61	0.139933	Essential
TGGT1_234520			-4.61
TGGT1_245620	PF3D7_1402500	PBANKA_1039400	-4.61	0.043134	Essential
TGGT1_267430	PF3D7_0919100	PBANKA_0820000	-4.61	0.161516	Essential
TGGT1_248860			-4.61
TGGT1_261010	PF3D7_1248900	PBANKA_1461800	-4.61
TGGT1_205500			-4.61
TGGT1_300330			-4.61
TGGT1_207640	PF3D7_1332900	PBANKA_1347700	-4.61
TGGT1_235610	PF3D7_1412700	PBANKA_1029900	-4.61	0.0906945	Essential
TGGT1_264120			-4.61
TGGT1_260680	PF3D7_1438700	PBANKA_1302600	-4.6	0.1	Essential
TGGT1_288570	PF3D7_0828300	PBANKA_0702400	-4.6
TGGT1_212955			-4.6
TGGT1_257960	PF3D7_1420900	PBANKA_1022300	-4.6	0.395648	Slow
TGGT1_212800			-4.6
TGGT1_289940	PF3D7_0607300	PBANKA_0105900	-4.6	0.770336	Dispensable
TGGT1_321440			-4.6
TGGT1_252250			-4.6
TGGT1_270380	PF3D7_1358800	PBANKA_1135100	-4.6	0.0364309	Essential
TGGT1_263510			-4.6
TGGT1_214620	PF3D7_1445000	PBANKA_1308800	-4.6
TGGT1_234450	PF3D7_0316800	PBANKA_0414600	-4.6
TGGT1_238250	PF3D7_1109900	PBANKA_0937700	-4.6	0.124163	Essential
TGGT1_247250			-4.6
TGGT1_239930	PF3D7_1138600	PBANKA_0910100	-4.6	0.41881	Slow
TGGT1_288880			-4.6
TGGT1_222660			-4.6
TGGT1_263700	PF3D7_0516200	PBANKA_1231000	-4.59	0.200303	Essential
TGGT1_280770			-4.59
TGGT1_289750	PF3D7_1365900	PBANKA_1141700	-4.59
TGGT1_248340	PF3D7_1117700	PBANKA_0930300	-4.59	0.202601	Essential
TGGT1_267420	PF3D7_0725200	PBANKA_0622700	-4.59	0.162787	Slow
TGGT1_287970			-4.59
TGGT1_262720	PF3D7_1143400	PBANKA_0905600	-4.59
TGGT1_254250	PF3D7_1324400	PBANKA_1339600	-4.59
TGGT1_263650			-4.59
TGGT1_230910			-4.59
TGGT1_306660			-4.59
TGGT1_252340			-4.59
TGGT1_210690	PF3D7_1342000	PBANKA_1355100	-4.58	0.295331	Essential
TGGT1_280790			-4.58
TGGT1_222920	PF3D7_1332300	PBANKA_1347100	-4.58
TGGT1_293690	PF3D7_0932200	PBANKA_0833000	-4.58	0.565413	Slow
TGGT1_308040	PF3D7_1358500	PBANKA_1134800	-4.58
TGGT1_254110	PF3D7_1251700	PBANKA_1464700	-4.58
TGGT1_309040			-4.58
TGGT1_277000	PF3D7_1361100	PBANKA_1137200	-4.58	0.303751	Slow
TGGT1_226000	PF3D7_1147700	PBANKA_0901400	-4.57	0.793148	Slow
TGGT1_255920	PF3D7_1303900	PBANKA_1402400	-4.57	0.981904	Dispensable
TGGT1_308920	PF3D7_0716000	PBANKA_0613700	-4.57
TGGT1_216220			-4.57
TGGT1_291140	PF3D7_1103800	PBANKA_0943100	-4.57
TGGT1_272670	PF3D7_1337000	PBANKA_1350800	-4.57	0.0498406	Essential
TGGT1_231350	PF3D7_1025100	PBANKA_0509300	-4.57	0.537155	Slow
TGGT1_204160			-4.57
TGGT1_261470	PF3D7_1325000	PBANKA_1340200	-4.57	0.368366	Slow
TGGT1_227300			-4.57
TGGT1_309250			-4.57
TGGT1_211870			-4.57
TGGT1_288360	PF3D7_1336900	PBANKA_1350700	-4.56	0.0147966	Essential
TGGT1_314890			-4.56
TGGT1_240910	PF3D7_1243900	PBANKA_1457200	-4.56
TGGT1_230710	PF3D7_0814300	PBANKA_1423200	-4.56		Insufficient data
TGGT1_224920			-4.56
TGGT1_267000			-4.56
TGGT1_246610			-4.56
TGGT1_268900			-4.56
TGGT1_249270	PF3D7_1134100	PBANKA_0914300	-4.56
TGGT1_239790	PF3D7_1107700	PBANKA_0939200	-4.56
TGGT1_293310	PF3D7_1474100	PBANKA_1302100	-4.56
TGGT1_312280			-4.56
TGGT1_217050	PF3D7_1014600	PBANKA_1213000	-4.55	0.0599161	Essential
TGGT1_220208			-4.55
TGGT1_272600			-4.55
TGGT1_259720	PF3D7_1104300	PBANKA_0942600	-4.55
TGGT1_258700			-4.55
TGGT1_201680	PF3D7_1212700	PBANKA_1428700	-4.55
TGGT1_203980			-4.55
TGGT1_310440	PF3D7_1031200	PBANKA_0515200	-4.55	0.996207	Dispensable
TGGT1_221670	PF3D7_0517400	PBANKA_1232200	-4.55	0.102573	Essential
TGGT1_262670	PF3D7_1341200	PBANKA_1354400	-4.54	0.0485752	Essential
TGGT1_270690	PF3D7_1218500	PBANKA_1434100	-4.54
TGGT1_316620	PF3D7_1026400	PBANKA_0510600	-4.54	1.05075	Dispensable
TGGT1_287180			-4.54
TGGT1_266280	PF3D7_0730200	PBANKA_0214300	-4.54
TGGT1_220100	PF3D7_1325100	PBANKA_1340300	-4.54
TGGT1_248890	PF3D7_1103600	PBANKA_0943300	-4.54	0.430186	Slow
TGGT1_306460			-4.54
TGGT1_214170			-4.54
TGGT1_248830	PF3D7_1013500	PBANKA_1211900	-4.54	0.00407667	Essential
TGGT1_297060	PF3D7_1120100	PBANKA_0928100	-4.54	0.192872	Essential
TGGT1_202240			-4.54
TGGT1_359190			-4.54
TGGT1_292245			-4.54
TGGT1_266840			-4.53
TGGT1_233930	PF3D7_1443500	PBANKA_1307400	-4.53	0.187111	Essential
TGGT1_275330			-4.53
TGGT1_254220			-4.53
TGGT1_293870			-4.53
TGGT1_223630	PF3D7_0217700	PBANKA_0314400	-4.53
TGGT1_219540	PF3D7_1367700	PBANKA_1143600	-4.53	0.1	Essential
TGGT1_205440	PF3D7_1229500	PBANKA_1444100	-4.52	0.144362	Essential
TGGT1_213810			-4.52
TGGT1_306590	PF3D7_0703100	PBANKA_0800800	-4.52
TGGT1_250010	PF3D7_1215100	PBANKA_1430900	-4.52	0.913548	Dispensable
TGGT1_289890			-4.52
TGGT1_277260			-4.52
TGGT1_233100	PF3D7_1014700	PBANKA_1213100	-4.52	0.0556798	Essential
TGGT1_289010			-4.52
TGGT1_237520			-4.52
TGGT1_227260	PF3D7_0420100	PBANKA_0521400	-4.52	0.0730006	Essential
TGGT1_231630			-4.52
TGGT1_318230			-4.52
TGGT1_289330	PF3D7_0726500	PBANKA_0210600	-4.51	0.355058	Essential
TGGT1_216040	PF3D7_1310900	PBANKA_1409400	-4.51	0.236964	Slow
TGGT1_290850	PF3D7_1311200	PBANKA_1409700	-4.51	0.0915945	Essential
TGGT1_253730	PF3D7_0932800	PBANKA_0833600	-4.51
TGGT1_249620			-4.51
TGGT1_239590			-4.51
TGGT1_321290	PF3D7_0922700	PBANKA_0823600	-4.5	0.270606	Essential
TGGT1_230050			-4.5
TGGT1_214150	PF3D7_1356200	PBANKA_1132500	-4.5
TGGT1_212260			-4.5
TGGT1_271888			-4.5
TGGT1_209030			-4.5
TGGT1_310720A			-4.5
TGGT1_209270			-4.5
TGGT1_226600	PF3D7_1332000	PBANKA_1346800	-4.5	0.1	Essential
TGGT1_217665			-4.49
TGGT1_310130	PF3D7_0933500	PBANKA_0834300	-4.49
TGGT1_310360	PF3D7_0719100	PBANKA_0616600	-4.49
TGGT1_266850	PF3D7_0724300	PBANKA_0621800	-4.49	0.313346	Slow
TGGT1_223040	PF3D7_1142800	PBANKA_0906200	-4.49	0.889103	Dispensable
TGGT1_270610			-4.49
TGGT1_202500			-4.49
TGGT1_281950	PF3D7_1144600	PBANKA_0904400	-4.49	0.458287	Slow
TGGT1_212290	PF3D7_0422400	PBANKA_0522800	-4.49
TGGT1_209000	PF3D7_0628100	PBANKA_1126800	-4.49	0.385317	Slow
TGGT1_242290	PF3D7_0807500	PBANKA_1223100	-4.48	0.210666	Essential
TGGT1_228630	PF3D7_1010700	PBANKA_1209100	-4.48
TGGT1_314295	PF3D7_0406800	PBANKA_1004400	-4.48	0.0862303	Essential
TGGT1_211230	PF3D7_0828500	PBANKA_0702200	-4.48	0.504427	Slow
TGGT1_267810	PF3D7_0106800	PBANKA_0206500	-4.48	0.738774	Dispensable
TGGT1_280760	PF3D7_1245300	PBANKA_1458500	-4.48
TGGT1_247050			-4.48
TGGT1_313120	PF3D7_1472700	PBANKA_1335900	-4.48
TGGT1_254730			-4.47
TGGT1_255740			-4.47
TGGT1_266110			-4.47
TGGT1_319720			-4.47
TGGT1_222860	PF3D7_0517700	PBANKA_1232500	-4.47	0.103166	Essential
TGGT1_249610			-4.47
TGGT1_229620	PF3D7_0317900	PBANKA_0807300	-4.47	0.26262	Slow
TGGT1_308940			-4.46
TGGT1_247680			-4.46
TGGT1_235020	PF3D7_0905900	PBANKA_0415500	-4.46
TGGT1_280710	PF3D7_0803800	PBANKA_1226500	-4.46	0.3563	Slow
TGGT1_260670	PF3D7_1027700	PBANKA_0511800	-4.46
TGGT1_258150	PF3D7_1353900	PBANKA_1130500	-4.46
TGGT1_268600	PF3D7_1463300	PBANKA_1326900	-4.46	0.0425847	Essential
TGGT1_260840			-4.45
TGGT1_293700			-4.45
TGGT1_297420			-4.45
TGGT1_213010			-4.45
TGGT1_243480			-4.45
TGGT1_258030	PF3D7_1017000	PBANKA_0501300	-4.45	0.1	Essential
TGGT1_219850	PF3D7_1213800	PBANKA_1429600	-4.45	0.142006	Essential
TGGT1_221400			-4.45
TGGT1_234900			-4.45
TGGT1_361650			-4.45
TGGT1_203220			-4.45
TGGT1_319650	PF3D7_0209200	PBANKA_0306300	-4.45	0.10235	Essential
TGGT1_313960	PF3D7_0610000	PBANKA_0108500	-4.44
TGGT1_312330			-4.44
TGGT1_238100	PF3D7_0526900	PBANKA_1241700	-4.44
TGGT1_223620			-4.44
TGGT1_221260			-4.44
TGGT1_266460	PF3D7_0505800	PBANKA_1105400	-4.44	0.231903	Essential
TGGT1_298020	PF3D7_0518500	PBANKA_1233300	-4.44	0.100955	Essential
TGGT1_305020	PF3D7_0920200	PBANKA_0821100	-4.44	0.119224	Essential
TGGT1_261070	PF3D7_0508300	PBANKA_1107900	-4.44
TGGT1_311080			-4.44
TGGT1_240690	PF3D7_0922200	PBANKA_0823100	-4.44
TGGT1_319940	PF3D7_1320500	PBANKA_1418800	-4.44
TGGT1_289310	PF3D7_0811000	PBANKA_1426500	-4.44	0.312588	Essential
TGGT1_254200			-4.44
TGGT1_258050			-4.44
TGGT1_257370			-4.43
TGGT1_274110			-4.43
TGGT1_261230			-4.43
TGGT1_219790B			-4.43
TGGT1_313080			-4.43
TGGT1_258610			-4.43
TGGT1_265820			-4.43
TGGT1_294920	PF3D7_1314900	PBANKA_1413400	-4.43	0.0385693	Essential
TGGT1_219780			-4.43
TGGT1_231380	PF3D7_0205500	PBANKA_0303200	-4.42
TGGT1_266810	PF3D7_1147900	PBANKA_0901200	-4.42
TGGT1_310950			-4.42
TGGT1_238190	PF3D7_0923000	PBANKA_0823900	-4.42
TGGT1_228120			-4.42
TGGT1_262510			-4.42
TGGT1_316310			-4.42
TGGT1_244040	PF3D7_1225700	PBANKA_1440600	-4.42	0.218407	Essential
TGGT1_291120	PF3D7_1352800	PBANKA_1365400	-4.42	0.0158818	Essential
TGGT1_238080			-4.42
TGGT1_235560			-4.41
TGGT1_320300			-4.41
TGGT1_213970			-4.41
TGGT1_223920			-4.41
TGGT1_253900	PF3D7_1440300	PBANKA_1304100	-4.41	0.106746	Essential
TGGT1_250340	PF3D7_1446600	PBANKA_1310400	-4.41	0.0677186	Essential
TGGT1_223410			-4.41
TGGT1_272910	PF3D7_1357800	PBANKA_1134100	-4.41	0.245746	Essential
TGGT1_220480			-4.41
TGGT1_262430	PF3D7_1022800	PBANKA_0507000	-4.41	0.145006	Essential
TGGT1_255510			-4.4
TGGT1_234505	PF3D7_0109800	PBANKA_0203800	-4.4	0.151151	Essential
TGGT1_226870A			-4.4
TGGT1_262950			-4.4
TGGT1_314370			-4.4
TGGT1_251590			-4.4
TGGT1_244240	PF3D7_1303100	PBANKA_1401600	-4.4	0.540837	Slow
TGGT1_218920	PF3D7_1011400	PBANKA_1209800	-4.4	0.275127	Essential
TGGT1_233190	PF3D7_0218700	PBANKA_0315400	-4.4	0.236157	Essential
TGGT1_269190			-4.4
TGGT1_235350	PF3D7_1220400	PBANKA_1435600	-4.4	0.0482443	Essential
TGGT1_221660	PF3D7_0508700	PBANKA_1108300	-4.4	0.387231	Essential
TGGT1_263120			-4.4
TGGT1_215170			-4.39
TGGT1_242660	PF3D7_1110500	PBANKA_0937100	-4.39	0.1	Essential
TGGT1_203750			-4.39
TGGT1_244560			-4.39
TGGT1_320750			-4.39
TGGT1_237220	PF3D7_0705400	PBANKA_0803100	-4.39	0.1	Essential
TGGT1_271110			-4.39
TGGT1_316730			-4.39
TGGT1_261960			-4.39
TGGT1_251480	PF3D7_0721300	PBANKA_0618800	-4.39	0.594238	Slow
TGGT1_292220	PF3D7_1338100	PBANKA_1351800	-4.39	0.0588719	Essential
TGGT1_226890			-4.39
TGGT1_229200			-4.39
TGGT1_231850			-4.39
TGGT1_249490			-4.39
TGGT1_270090			-4.38
TGGT1_271625A			-4.38
TGGT1_300240	PF3D7_1452500	PBANKA_1316200	-4.38	0.1	Essential
TGGT1_211450			-4.38
TGGT1_249560	PF3D7_1307600	PBANKA_1406100	-4.38	0.169035	Essential
TGGT1_289530	PF3D7_0614500	PBANKA_1229200	-4.38
TGGT1_247330			-4.38
TGGT1_210750	PF3D7_0603700	PBANKA_0102500	-4.38
TGGT1_275750	PF3D7_1350200	PBANKA_1363000	-4.38
TGGT1_288530			-4.38
TGGT1_238510			-4.38
TGGT1_313495			-4.38
TGGT1_314970	PF3D7_1416100	PBANKA_1026600	-4.38
TGGT1_269700	PF3D7_1355700	PBANKA_1132000	-4.37	0.15957	Essential
TGGT1_232300	PF3D7_1465900	PBANKA_1329300	-4.37
TGGT1_318600	PF3D7_0412300	PBANKA_0613600	-4.37	0.962944	Dispensable
TGGT1_216370			-4.37
TGGT1_211040	PF3D7_0821800	PBANKA_0709000	-4.37	0.270914	Essential
TGGT1_213115			-4.37
TGGT1_277970	PF3D7_1141600	PBANKA_0907400	-4.37
TGGT1_219860	PF3D7_1355100	PBANKA_1131600	-4.37	0.0464764	Essential
TGGT1_237894			-4.37
TGGT1_310310			-4.37
TGGT1_258110	PF3D7_0624700	PBANKA_1123600	-4.37	0.195229	Essential
TGGT1_277700	PF3D7_1447300	PBANKA_1311100	-4.37	0.0959456	Essential
TGGT1_318510	PF3D7_0303000	PBANKA_0401600	-4.36	0.264661	Essential
TGGT1_215370	PF3D7_0809400	PBANKA_1428000	-4.36
TGGT1_289080	PF3D7_0613500	PBANKA_0111800	-4.36
TGGT1_246540	PF3D7_1462700	PBANKA_1326300	-4.36	0.0548744	Essential
TGGT1_231590	PF3D7_0933200	PBANKA_0834000	-4.36
TGGT1_265110	PF3D7_1451900	PBANKA_1315600	-4.36
TGGT1_278850			-4.36
TGGT1_238420			-4.36
TGGT1_264830			-4.36
TGGT1_242580			-4.36
TGGT1_244100	PF3D7_0409100	PBANKA_1006700	-4.36	0.115874	Essential
TGGT1_225410			-4.36
TGGT1_215070	PF3D7_1318100	PBANKA_1416600	-4.35	0.102554	Essential
TGGT1_318770			-4.35
TGGT1_225970	PF3D7_1475000	PBANKA_1301200	-4.35
TGGT1_241870			-4.35
TGGT1_289550	PF3D7_1237600	PBANKA_1452200	-4.35
TGGT1_207060	PF3D7_1405600	PBANKA_1036600	-4.35	0.150864	Essential
TGGT1_244880	PF3D7_0509400	PBANKA_1109000	-4.35	0.0472321	Essential
TGGT1_221870			-4.35
TGGT1_203960			-4.35
TGGT1_227860	PF3D7_0728300	PBANKA_0212400	-4.34	0.0774241	Essential
TGGT1_257670			-4.34
TGGT1_270930			-4.34
TGGT1_223270			-4.34
TGGT1_319590			-4.34
TGGT1_310280	PF3D7_1347700	PBANKA_1360500	-4.34	0.565855	Slow
TGGT1_265240			-4.34
TGGT1_311470			-4.34
TGGT1_238230	PF3D7_1340600	PBANKA_1354000	-4.34	0.020723	Essential
TGGT1_251890			-4.34
TGGT1_216870	PF3D7_0934100	PBANKA_0834900	-4.33	0.0514579	Essential
TGGT1_314470			-4.33
TGGT1_208990			-4.33
TGGT1_258450			-4.33
TGGT1_306550			-4.33
TGGT1_259990			-4.33
TGGT1_221720			-4.33
TGGT1_229750			-4.33
TGGT1_280800	PF3D7_0820000	PBANKA_0710800	-4.32	0.1	Essential
TGGT1_232150			-4.32
TGGT1_251810	PF3D7_1204300	PBANKA_0603200	-4.32
TGGT1_203362			-4.32
TGGT1_294350	PF3D7_0903400	PBANKA_0418000	-4.32	0.331006	Essential
TGGT1_251740			-4.32
TGGT1_220850			-4.32
TGGT1_221940			-4.32
TGGT1_250800			-4.32
TGGT1_223690			-4.32
TGGT1_221850	PF3D7_0416600	PBANKA_0718600	-4.32
TGGT1_288380			-4.32
TGGT1_272770	PF3D7_0214400	PBANKA_0311200	-4.32	0.118913	Essential
TGGT1_312090			-4.32
TGGT1_300260	PF3D7_1126000	PBANKA_0922300	-4.32	0.0755437	Essential
TGGT1_239760	PF3D7_0821700	PBANKA_0709100	-4.32	0.123069	Essential
TGGT1_261720	PF3D7_0609100	PBANKA_0107700	-4.31	0.418659	Slow
TGGT1_253750			-4.31
TGGT1_259220	PF3D7_1241800	PBANKA_1455200	-4.31	0.175958	Essential
TGGT1_288040			-4.31
TGGT1_286620			-4.31
TGGT1_205470	PF3D7_1451100	PBANKA_1314800	-4.31	0.212618	Essential
TGGT1_225580	PF3D7_0317800	PBANKA_0807400	-4.31
TGGT1_314740	PF3D7_1461600	PBANKA_1325300	-4.31	0.287726	Slow
TGGT1_202750	PF3D7_1340100	PBANKA_1353500	-4.31	0.237932	Essential
TGGT1_216080	PF3D7_1115200	PBANKA_0932500	-4.3	0.516058	Slow
TGGT1_202680	PF3D7_0523100	PBANKA_1237900	-4.3
TGGT1_214560	PF3D7_1319400	PBANKA_1417900	-4.3	0.0653112	Essential
TGGT1_249730	PF3D7_1232700	PBANKA_1447400	-4.3	0.0468783	Essential
TGGT1_249910	PF3D7_0513500	PBANKA_1113200	-4.3	0.29909	Essential
TGGT1_263680	PF3D7_1228000	PBANKA_1442700	-4.3
TGGT1_214210			-4.3
TGGT1_246970			-4.29
TGGT1_229900	PF3D7_1314300	PBANKA_1412800	-4.29
TGGT1_228350			-4.29
TGGT1_212310			-4.29
TGGT1_236280			-4.29
TGGT1_273060	PF3D7_1365100	PBANKA_1140900	-4.29
TGGT1_313530	PF3D7_0935100	PBANKA_0835900	-4.29
TGGT1_218420	PF3D7_0302000	PBANKA_0401000	-4.29
TGGT1_305560			-4.29
TGGT1_243460			-4.28
TGGT1_236140			-4.28
TGGT1_248490	PF3D7_0312000	PBANKA_0410000	-4.28	0.114845	Essential
TGGT1_318400			-4.28
TGGT1_288290			-4.28
TGGT1_226510	PF3D7_0405100	PBANKA_1002800	-4.28
TGGT1_219770			-4.28
TGGT1_255240			-4.28
TGGT1_256990	PF3D7_1420400	PBANKA_1022800	-4.28	0.1	Essential
TGGT1_294010	PF3D7_1203500	PBANKA_0602500	-4.28
TGGT1_205510	PF3D7_1008800	PBANKA_1207000	-4.28
TGGT1_228270			-4.28
TGGT1_204070	PF3D7_0309800	PBANKA_0407900	-4.28	0.185134	Essential
TGGT1_235930			-4.28
TGGT1_313670	PF3D7_1455500	PBANKA_1319200	-4.27	0.14132	Essential
TGGT1_312990	PF3D7_0630900	PBANKA_1129700	-4.27	0.0829412	Essential
TGGT1_227310			-4.27
TGGT1_202720			-4.27
TGGT1_254030	PF3D7_1022900	PBANKA_0507100	-4.26	0.190943	Essential
TGGT1_239885			-4.26
TGGT1_305940			-4.26
TGGT1_318700	PF3D7_1332800	PBANKA_1347600	-4.26
TGGT1_286420B			-4.26
TGGT1_233140	PF3D7_1127100	PBANKA_0921300	-4.26
TGGT1_248510			-4.26
TGGT1_269770	PF3D7_1357700	PBANKA_1134000	-4.26	0.090285	Essential
TGGT1_248480	PF3D7_0520000	PBANKA_1234800	-4.26
TGGT1_276180			-4.26
TGGT1_239330	PF3D7_0706400	PBANKA_0804000	-4.25	0.0378494	Essential
TGGT1_216950			-4.25
TGGT1_268840	PF3D7_1235500	PBANKA_1450100	-4.25	0.028076	Essential
TGGT1_290290	PF3D7_1225800	PBANKA_1440700	-4.25	0.990089	Dispensable
TGGT1_214590	PF3D7_1324200	PBANKA_1339400	-4.25
TGGT1_293570	PF3D7_1438100	PBANKA_1302200	-4.25	0.118971	Essential
TGGT1_202170			-4.25
TGGT1_226250	PF3D7_0810600	PBANKA_1426900	-4.25	0.716147	Slow
TGGT1_316270	PF3D7_0602500	PBANKA_0101300	-4.25	0.1	Essential
TGGT1_275610			-4.25
TGGT1_203970	PF3D7_0919600	PBANKA_0820500	-4.25
TGGT1_203370			-4.25
TGGT1_219550	PF3D7_1320800	PBANKA_1419100	-4.25	0.998524	Dispensable
TGGT1_219738			-4.24
TGGT1_263400			-4.24
TGGT1_212150			-4.24
TGGT1_310720B			-4.24
TGGT1_233000	PF3D7_0610900	PBANKA_0109200	-4.24	0.741775	Slow
TGGT1_275480	PF3D7_1033600	PBANKA_0517400	-4.24
TGGT1_255370	PF3D7_1144700	PBANKA_0904300	-4.24	0.42159	Slow
TGGT1_305520	PF3D7_1447000	PBANKA_1310800	-4.24	0.0733465	Essential
TGGT1_239087			-4.24
TGGT1_263642			-4.24
TGGT1_219720			-4.24
TGGT1_212950	PF3D7_1442000	PBANKA_1305900	-4.24
TGGT1_218850	PF3D7_1413400	PBANKA_1029300	-4.23
TGGT1_270150			-4.23
TGGT1_223970			-4.23
TGGT1_283790			-4.23
TGGT1_286610	PF3D7_1137500	PBANKA_0911200	-4.23	0.11513	Essential
TGGT1_206700			-4.23
TGGT1_203020			-4.23
TGGT1_234190	PF3D7_1235600	PBANKA_1450200	-4.23
TGGT1_220400	PF3D7_1361400	PBANKA_1137500	-4.23
TGGT1_309220	PF3D7_0526200	PBANKA_1241000	-4.23
TGGT1_280600			-4.23
TGGT1_258590			-4.23
TGGT1_232230	PF3D7_1019400	PBANKA_0503600	-4.23	0.0969439	Essential
TGGT1_285540			-4.23
TGGT1_268570			-4.23
TGGT1_224830			-4.22
TGGT1_202980			-4.22
TGGT1_256840			-4.22
TGGT1_209010	PF3D7_0305000	PBANKA_0403500	-4.22	0.0704921	Essential
TGGT1_258560			-4.22
TGGT1_233500			-4.22
TGGT1_290630			-4.22
TGGT1_216000	PF3D7_1221400	PBANKA_1436600	-4.22	1.00047	Dispensable
TGGT1_256770	PF3D7_0422700	PBANKA_0523100	-4.22	0.0743954	Essential
TGGT1_217790			-4.21
TGGT1_244470			-4.21
TGGT1_213690	PF3D7_0319100	PBANKA_0806200	-4.21	0.0664863	Essential
TGGT1_320070	PF3D7_0512300	PBANKA_1111900	-4.21	0.209942	Essential
TGGT1_228070			-4.21
TGGT1_321450			-4.21
TGGT1_247230	PF3D7_0107000	PBANKA_0206300	-4.2	0.178577	Essential
TGGT1_273850			-4.2
TGGT1_294420			-4.2
TGGT1_226560	PF3D7_1443800	PBANKA_1307700	-4.2
TGGT1_203940	PF3D7_0810200	PBANKA_1427300	-4.2
TGGT1_311150			-4.2
TGGT1_203120			-4.2
TGGT1_263870	PF3D7_1349200	PBANKA_1362000	-4.2	0.1	Essential
TGGT1_306610			-4.19
TGGT1_219760	PF3D7_1003300	PBANKA_1201700	-4.19
TGGT1_320700	PF3D7_0611200	PBANKA_0109500	-4.19	0.812009	Slow
TGGT1_222390	PF3D7_0622400	PBANKA_1121300	-4.19
TGGT1_206600			-4.19
TGGT1_218950			-4.19
TGGT1_223050	PF3D7_1003500	PBANKA_1201900	-4.19
TGGT1_315530			-4.18
TGGT1_275490			-4.18
TGGT1_320160A			-4.18
TGGT1_310470	PF3D7_1430900	PBANKA_1013800	-4.18	0.0780271	Essential
TGGT1_229190			-4.18
TGGT1_261460	PF3D7_1441400	PBANKA_1305300	-4.17	0.479578	Essential
TGGT1_219510	PF3D7_1436500	PBANKA_1008300	-4.17	0.107824	Essential
TGGT1_272180	PF3D7_1455900	PBANKA_1319600	-4.17	0.136589	Essential
TGGT1_285268	PF3D7_1307200	PBANKA_1405700	-4.17	0.0649359	Essential
TGGT1_220125			-4.17
TGGT1_203280	PF3D7_1244700	PBANKA_1457900	-4.17
TGGT1_275802			-4.17
TGGT1_267040	PF3D7_0921300	PBANKA_0822200	-4.17	0.110557	Essential
TGGT1_266630	PF3D7_0723100	PBANKA_0620600	-4.16
TGGT1_271440	PF3D7_0507700	PBANKA_1107300	-4.16	0.376538	Essential
TGGT1_225260			-4.16
TGGT1_313100	PF3D7_1450100	PBANKA_1313800	-4.16
TGGT1_312110			-4.16
TGGT1_232050	PF3D7_0823800	PBANKA_0706800	-4.16	0.678028	Slow
TGGT1_301410	PF3D7_1459600	PBANKA_1323200	-4.16	0.963097	Dispensable
TGGT1_293660	PF3D7_1456200	PBANKA_1319900	-4.16
TGGT1_230450	PF3D7_1012600	PBANKA_1211000	-4.16	0.638291	Slow
TGGT1_253040			-4.16
TGGT1_259260			-4.16
TGGT1_252210			-4.16
TGGT1_255720			-4.16
TGGT1_276900			-4.16
TGGT1_239748			-4.16
TGGT1_216260	PF3D7_1326400	PBANKA_1341600	-4.15	0.0566408	Essential
TGGT1_225080	PF3D7_1126200	PBANKA_0922100	-4.15
TGGT1_243490	PF3D7_0603200	PBANKA_0102000	-4.15	0.146333	Essential
TGGT1_260650			-4.15
TGGT1_264950			-4.15
TGGT1_218830			-4.15
TGGT1_316900	PF3D7_1358100	PBANKA_1134400	-4.15
TGGT1_286690	PF3D7_1467500	PBANKA_1330800	-4.14
TGGT1_227270			-4.14
TGGT1_223940	PF3D7_1222700	PBANKA_1437600	-4.14
TGGT1_207390	PF3D7_1119500	PBANKA_0928600	-4.14	0.0717548	Essential
TGGT1_271100	PF3D7_1207100	PBANKA_0605700	-4.14	0.0391704	Essential
TGGT1_267800			-4.14
TGGT1_267570			-4.14
TGGT1_252400			-4.14
TGGT1_206500			-4.14
TGGT1_285720	PF3D7_1201500	PBANKA_0600500	-4.14
TGGT1_312622			-4.13
TGGT1_309780			-4.13
TGGT1_309820	PF3D7_0719600	PBANKA_0617100	-4.13
TGGT1_231280	PF3D7_0501800	PBANKA_1101600	-4.13
TGGT1_312618			-4.13
TGGT1_251690			-4.13
TGGT1_250770	PF3D7_1468700	PBANKA_1331900	-4.13
TGGT1_237110	PF3D7_0218000	PBANKA_0314700	-4.12	0.482375	Slow
TGGT1_253140			-4.12
TGGT1_210960	PF3D7_1241700	PBANKA_1455100	-4.12	0.7876	Dispensable
TGGT1_252465			-4.12
TGGT1_273800			-4.12
TGGT1_214610			-4.12
TGGT1_219590			-4.12
TGGT1_280540			-4.12
TGGT1_219840			-4.12
TGGT1_224850	PF3D7_1224300	PBANKA_1439200	-4.12	0.0621361	Essential
TGGT1_299040	PF3D7_0911000	PBANKA_0812100	-4.12	0.248411	Essential
TGGT1_214820	PF3D7_1454000	PBANKA_1317700	-4.12
TGGT1_213100	PF3D7_0313300	PBANKA_0411000	-4.12
TGGT1_216790	PF3D7_1368200	PBANKA_1144100	-4.11	0.156773	Essential
TGGT1_320020	PF3D7_0914700	PBANKA_0815700	-4.11
TGGT1_233410	PF3D7_0409200	PBANKA_1006800	-4.11	0.0634097	Essential
TGGT1_205190			-4.11
TGGT1_252480			-4.11
TGGT1_264010			-4.11
TGGT1_306640	PF3D7_1448600	PBANKA_1312300	-4.11	0.0731454	Essential
TGGT1_230580			-4.11
TGGT1_214490	PF3D7_1118300	PBANKA_0929800	-4.1	1.09168	Dispensable
TGGT1_203630	PF3D7_0304400	PBANKA_0403000	-4.1
TGGT1_254810			-4.1
TGGT1_294860			-4.1
TGGT1_306910			-4.1
TGGT1_249310	PF3D7_1139900	PBANKA_0909100	-4.1
TGGT1_310500	PF3D7_1134400	PBANKA_0914000	-4.1	0.055864	Essential
TGGT1_216450	PF3D7_0317000	PBANKA_0808200	-4.1	0.0386896	Essential
TGGT1_219150	PF3D7_0825500	PBANKA_0705100	-4.1	0.0716509	Essential
TGGT1_255700			-4.1
TGGT1_207680	PF3D7_1367000	PBANKA_1142900	-4.1
TGGT1_314090	PF3D7_0108000	PBANKA_0205400	-4.1
TGGT1_246530			-4.1
TGGT1_243620	PF3D7_0614400	PBANKA_1229100	-4.1
TGGT1_237010	PF3D7_0105200	PBANKA_0208100	-4.09	0.0652181	Essential
TGGT1_288860	PF3D7_1362200	PBANKA_1138200	-4.09	0.149731	Essential
TGGT1_230220	PF3D7_0502000	PBANKA_1101800	-4.09
TGGT1_316330			-4.09
TGGT1_232710	PF3D7_0322900	PBANKA_1215600	-4.09
TGGT1_207040			-4.09
TGGT1_209770	PF3D7_1408400	PBANKA_1034100	-4.09	0.784537	Slow
TGGT1_252200			-4.09
TGGT1_208780	PF3D7_0915100	PBANKA_0816100	-4.09	0.0509773	Essential
TGGT1_263500	PF3D7_1250300	PBANKA_1463200	-4.09	0.149357	Essential
TGGT1_260230			-4.09
TGGT1_261475			-4.09
TGGT1_267840	PF3D7_1410000	PBANKA_1032500	-4.08
TGGT1_321640			-4.08
TGGT1_259640	PF3D7_0905100	PBANKA_0416300	-4.08	0.115148	Essential
TGGT1_244650	PF3D7_1206700	PBANKA_0605300	-4.08	0.338928	Essential
TGGT1_259860			-4.08
TGGT1_278250			-4.08
TGGT1_309050			-4.08
TGGT1_260180	PF3D7_0107400	PBANKA_0206000	-4.07
TGGT1_226580	PF3D7_1459400	PBANKA_1323000	-4.07
TGGT1_290650			-4.07
TGGT1_222200	PF3D7_0618400	PBANKA_1117600	-4.07	0.958435	Dispensable
TGGT1_294700	PF3D7_0821600	PBANKA_0709200	-4.07
TGGT1_266930	PF3D7_1353500	PBANKA_1130100	-4.07	0.387849	Essential
TGGT1_259130	PF3D7_0607500	PBANKA_0106100	-4.07	0.0880627	Essential
TGGT1_258060	PF3D7_0927100	PBANKA_0827900	-4.07	0.78089	Slow
TGGT1_257150	PF3D7_1128600	PBANKA_0919600	-4.07
TGGT1_311460			-4.07
TGGT1_222150			-4.07
TGGT1_229490	PF3D7_1111800	PBANKA_0935800	-4.07
TGGT1_314540			-4.07
TGGT1_215100			-4.07
TGGT1_209290	PF3D7_1461300	PBANKA_1325000	-4.07
TGGT1_281980	PF3D7_1409900	PBANKA_1032600	-4.06	0.0913876	Essential
TGGT1_270370	PF3D7_1118100	PBANKA_0930000	-4.06	0.0959089	Essential
TGGT1_292160	PF3D7_0926900	PBANKA_0827700	-4.06
TGGT1_240510			-4.06
TGGT1_218770			-4.06
TGGT1_209540			-4.06
TGGT1_286410	PF3D7_0621700	PBANKA_1120600	-4.06
TGGT1_208540	PF3D7_0827000	PBANKA_0703700	-4.06	0.550617	Slow
TGGT1_306260			-4.06
TGGT1_216240			-4.06
TGGT1_217350	PF3D7_0729500	PBANKA_0213600	-4.05	0.147531	Essential
TGGT1_280440	PF3D7_0606200	PBANKA_0105000	-4.05
TGGT1_231370			-4.05
TGGT1_209910			-4.05
TGGT1_257350	PF3D7_1312900	PBANKA_1411300	-4.05	0.142493	Essential
TGGT1_301010	PF3D7_0314400	PBANKA_0412100	-4.05
TGGT1_250080			-4.05
TGGT1_227115			-4.04
TGGT1_242435			-4.04
TGGT1_246620	PF3D7_0522800	PBANKA_1237500	-4.04	0.11903	Essential
TGGT1_224320			-4.04
TGGT1_314515			-4.04
TGGT1_288750	PF3D7_1012300	PBANKA_1210700	-4.04	0.124263	Essential
TGGT1_216820			-4.04
TGGT1_226080A			-4.04
TGGT1_309580	PF3D7_1104800	PBANKA_0942100	-4.04	0.0744866	Essential
TGGT1_298030	PF3D7_0211300	PBANKA_0308100	-4.04	0.732162	Slow
TGGT1_315670	PF3D7_1319700	PBANKA_1418200	-4.03
TGGT1_212110			-4.03
TGGT1_219832			-4.03
TGGT1_209140	PF3D7_1224500	PBANKA_1439400	-4.03
TGGT1_256760	PF3D7_0626800	PBANKA_1125600	-4.03	0.1	Essential
TGGT1_225510	PF3D7_0815100	PBANKA_1422500	-4.03	0.0625525	Essential
TGGT1_223490			-4.03
TGGT1_261570	PF3D7_1424400	PBANKA_1019400	-4.03
TGGT1_267030			-4.03
TGGT1_250730			-4.03
TGGT1_271300	PF3D7_1027400	PBANKA_0511500	-4.03	0.256057	Essential
TGGT1_273960			-4.02
TGGT1_248740			-4.02
TGGT1_233540			-4.02
TGGT1_206670			-4.02
TGGT1_275430			-4.02
TGGT1_309140			-4.02
TGGT1_224900			-4.02
TGGT1_313160	PF3D7_0105100	PBANKA_0208200	-4.02
TGGT1_286440	PF3D7_0323500	PBANKA_1215000	-4.01
TGGT1_244600			-4.01
TGGT1_289950	PF3D7_1447200	PBANKA_1311000	-4.01	0.158795	Essential
TGGT1_225550	PF3D7_0927900	PBANKA_0828700	-4.01	0.0937876	Essential
TGGT1_202568			-4.01
TGGT1_292330			-4.01
TGGT1_285970	PF3D7_0713600	PBANKA_1420200	-4.01	0.0876746	Essential
TGGT1_310710	PF3D7_1027200	PBANKA_0511300	-4.01	0.0874627	Essential
TGGT1_261210	PF3D7_1017900	PBANKA_0502200	-4.01	0.1	Essential
TGGT1_237450			-4.01
TGGT1_205580			-4.01
TGGT1_297925			-4.01
TGGT1_201800			-4.01
TGGT1_305460	PF3D7_1434600	PBANKA_1010200	-4.01	0.184951	Essential
TGGT1_248790			-4
TGGT1_266960			-4
TGGT1_201710	PF3D7_1226700	PBANKA_1441500	-4	0.0872839	Essential
TGGT1_314415	PF3D7_1368000	PBANKA_1143900	-4
TGGT1_232220			-4
TGGT1_231640	PF3D7_0304000	PBANKA_0402600	-4
TGGT1_245580			-4
TGGT1_297430			-4
TGGT1_221250			-4
TGGT1_231200			-4
TGGT1_263440			-3.99
TGGT1_202880	PF3D7_0811100	PBANKA_1426400	-3.99	0.338987	Slow
TGGT1_295730			-3.99
TGGT1_221280			-3.99
TGGT1_300340			-3.99
TGGT1_232640			-3.99
TGGT1_252440	PF3D7_1128700	PBANKA_0919500	-3.99	0.26301	Essential
TGGT1_259600			-3.99
TGGT1_289700			-3.99
TGGT1_316770	PF3D7_0826400	PBANKA_0704200	-3.98
TGGT1_233890			-3.98
TGGT1_318420	PF3D7_0531200	PBANKA_1245600	-3.98
TGGT1_307770			-3.98
TGGT1_263040	PF3D7_0813900	PBANKA_1423600	-3.98	0.0493943	Essential
TGGT1_237100	PF3D7_1226500	PBANKA_1441300	-3.97
TGGT1_212170			-3.97
TGGT1_260810			-3.97
TGGT1_207800	PF3D7_1242500	PBANKA_1455900	-3.97
TGGT1_309020	PF3D7_0612600	PBANKA_0110900	-3.97
TGGT1_305320	PF3D7_1414600	PBANKA_1028100	-3.97
TGGT1_289510			-3.97
TGGT1_240430			-3.97
TGGT1_216740A			-3.97
TGGT1_299900			-3.96
TGGT1_207960	PF3D7_1107200	PBANKA_0939700	-3.96
TGGT1_226090	PF3D7_1202000	PBANKA_0601000	-3.96	0.213771	Essential
TGGT1_257800	PF3D7_1232900	PBANKA_1447600	-3.96	0.144664	Essential
TGGT1_237150	PF3D7_1457000	PBANKA_1320700	-3.96	0.0618784	Essential
TGGT1_225380	PF3D7_1012100	PBANKA_1210500	-3.96	0.0929621	Essential
TGGT1_257390			-3.96
TGGT1_311240	PF3D7_1437900	PBANKA_0610900	-3.96
TGGT1_308580	PF3D7_1414900	PBANKA_1027800	-3.96	0.0451174	Essential
TGGT1_222180	PF3D7_1336600	PBANKA_1350400	-3.96	0.376551	Essential
TGGT1_277680	PF3D7_1415900	PBANKA_1026800	-3.96
TGGT1_319340			-3.96
TGGT1_226870B			-3.96
TGGT1_222030			-3.95
TGGT1_243200			-3.95
TGGT1_264710	PF3D7_0505600	PBANKA_1105200	-3.95	0.0304808	Essential
TGGT1_264160			-3.95
TGGT1_261080			-3.95
TGGT1_242030			-3.95
TGGT1_268960			-3.95
TGGT1_313280	PF3D7_1209400	PBANKA_0607800	-3.95	0.0368459	Essential
TGGT1_253530			-3.95
TGGT1_310430B			-3.95
TGGT1_216170	PF3D7_0716600	PBANKA_0614300	-3.95	0.494458	Slow
TGGT1_221600	PF3D7_1020500	PBANKA_0504700	-3.95
TGGT1_240780			-3.95
TGGT1_215710			-3.95
TGGT1_205030	PF3D7_1011200	PBANKA_1209600	-3.94
TGGT1_316570A			-3.94
TGGT1_299200	PF3D7_0418500	PBANKA_0720600	-3.94	0.425287	Slow
TGGT1_225250			-3.94
TGGT1_276190			-3.94
TGGT1_232970			-3.94
TGGT1_237020			-3.94
TGGT1_288620			-3.94
TGGT1_284540	PF3D7_1310000	PBANKA_1408500	-3.94
TGGT1_264610			-3.94
TGGT1_242680	PF3D7_0506100	PBANKA_1105700	-3.94
TGGT1_214250	PF3D7_0722700	PBANKA_0620200	-3.94	0.0805334	Essential
TGGT1_243250			-3.94
TGGT1_278975	PF3D7_1416200	PBANKA_1026500	-3.93	0.643976	Slow
TGGT1_289000			-3.93
TGGT1_271420	PF3D7_1209600	PBANKA_0608000	-3.93	1.01294	Dispensable
TGGT1_270510			-3.93
TGGT1_312140			-3.93
TGGT1_257020			-3.93
TGGT1_285760	PF3D7_0804800	PBANKA_1225800	-3.93	0.476511	Essential
TGGT1_313390	PF3D7_1338200	PBANKA_1351900	-3.92	0.0484635	Essential
TGGT1_306960	PF3D7_1104000	PBANKA_0942900	-3.92	0.323463	Essential
TGGT1_218940	PF3D7_0815400	PBANKA_0715400	-3.92	0.864929	Dispensable
TGGT1_239720			-3.92
TGGT1_246580			-3.92
TGGT1_311870	PF3D7_0816000	PBANKA_0714800	-3.92	0.101612	Essential
TGGT1_294670			-3.91
TGGT1_264890			-3.91
TGGT1_276170	PF3D7_0311300	PBANKA_0409300	-3.91	0.637446	Slow
TGGT1_215490			-3.91
TGGT1_229690	PF3D7_1126100	PBANKA_0922200	-3.91
TGGT1_204120			-3.91
TGGT1_236520	PF3D7_1460200	PBANKA_1323900	-3.91
TGGT1_213950			-3.91
TGGT1_247380	PF3D7_1029400	PBANKA_0513400	-3.91
TGGT1_290660	PF3D7_0606500	PBANKA_0105200	-3.91	0.861225	Dispensable
TGGT1_306250			-3.91
TGGT1_223480			-3.9
TGGT1_283878			-3.9
TGGT1_320470	PF3D7_0611100	PBANKA_0109400	-3.9	0.940773	Dispensable
TGGT1_267350	PF3D7_1125500	PBANKA_0922800	-3.9	0.149283	Essential
TGGT1_251620	PF3D7_0408500	PBANKA_1006100	-3.9	0.5497	Slow
TGGT1_259570	PF3D7_1349400	PBANKA_1362200	-3.9
TGGT1_220110			-3.9
TGGT1_247410	PF3D7_0825400	PBANKA_0705200	-3.9
TGGT1_268010			-3.9
TGGT1_299100			-3.89
TGGT1_202460	PF3D7_1471400	PBANKA_1334600	-3.89	0.369335	Slow
TGGT1_264420			-3.89
TGGT1_288610			-3.89
TGGT1_207370			-3.89
TGGT1_283590B			-3.89
TGGT1_224240		PBANKA_1007700	-3.89
TGGT1_278220	PF3D7_0626900	PBANKA_1125700	-3.89
TGGT1_268330			-3.88
TGGT1_258826			-3.88
TGGT1_246950			-3.88
TGGT1_271430			-3.88
TGGT1_290030	PF3D7_1360000	PBANKA_1136200	-3.88
TGGT1_262560			-3.88
TGGT1_294310	PF3D7_0512100	PBANKA_1111700	-3.88
TGGT1_268990			-3.88
TGGT1_293050	PF3D7_0310700	PBANKA_0408700	-3.88
TGGT1_242010	PF3D7_1244000	PBANKA_1457300	-3.88	0.0573307	Essential
TGGT1_215700	PF3D7_0515300	PBANKA_1114900	-3.88	0.0767795	Essential
TGGT1_213670			-3.88
TGGT1_202870	PF3D7_0912500	PBANKA_0813500	-3.88
TGGT1_273580			-3.87
TGGT1_229030	PF3D7_0320700	PBANKA_1217800	-3.87	0.122051	Essential
TGGT1_294430	PF3D7_0716100	PBANKA_0613800	-3.87	0.174666	Essential
TGGT1_249320			-3.87
TGGT1_312390	PF3D7_0624100	PBANKA_1123000	-3.87
TGGT1_272490			-3.87
TGGT1_314790	PF3D7_0822300	PBANKA_0708400	-3.87	0.141391	Essential
TGGT1_290570			-3.87
TGGT1_299810	PF3D7_1015200	PBANKA_1213600	-3.87
TGGT1_228000	PF3D7_0619900	PBANKA_1119100	-3.87	0.1	Essential
TGGT1_318170			-3.87
TGGT1_269180			-3.86
TGGT1_363980			-3.86
TGGT1_207120			-3.86
TGGT1_311290	PF3D7_1331600	PBANKA_1346500	-3.86	1.00946	Dispensable
TGGT1_262150	PF3D7_1343700	PBANKA_1356700	-3.85
TGGT1_260410			-3.85
TGGT1_258720	PF3D7_1237800	PBANKA_1452400	-3.85
TGGT1_291950			-3.85
TGGT1_240380	PF3D7_1313600	PBANKA_1412000	-3.85	0.0653286	Essential
TGGT1_242780			-3.85
TGGT1_319860	PF3D7_0630300	PBANKA_1129100	-3.85	0.341727	Essential
TGGT1_230010			-3.85
TGGT1_313200			-3.85
TGGT1_202080			-3.85
TGGT1_294750	PF3D7_1366200	PBANKA_1142000	-3.85	0.158802	Essential
TGGT1_360500			-3.84
TGGT1_203358			-3.84
TGGT1_231970	PF3D7_0405400	PBANKA_1003100	-3.84	0.1	Essential
TGGT1_229920	PF3D7_0306500	PBANKA_0404900	-3.84	0.0772532	Essential
TGGT1_309960A			-3.84
TGGT1_316120	PF3D7_1411600	PBANKA_1030900	-3.84
TGGT1_229250B			-3.84
TGGT1_204400	PF3D7_0217100	PBANKA_0313800	-3.84	0.526388	Slow
TGGT1_216930	PF3D7_1316600	PBANKA_1415100	-3.84	0.196539	Essential
TGGT1_244430	PF3D7_1227900	PBANKA_1442600	-3.84	0.104655	Essential
TGGT1_208010			-3.84
TGGT1_222990	PF3D7_1211500	PBANKA_0610000	-3.84	0.0472908	Essential
TGGT1_315930			-3.84
TGGT1_243290			-3.84
TGGT1_215950			-3.83
TGGT1_306290			-3.83
TGGT1_243340			-3.83
TGGT1_253290	PF3D7_1461900	PBANKA_1325600	-3.82	0.235511	Essential
TGGT1_289190	PF3D7_1310800	PBANKA_1409300	-3.82
TGGT1_258500			-3.81
TGGT1_316530			-3.81
TGGT1_297480			-3.81
TGGT1_263060			-3.81
TGGT1_210430			-3.81
TGGT1_248850			-3.81
TGGT1_257640			-3.81
TGGT1_216530	PF3D7_0420400	PBANKA_0521800	-3.81	1.00378	Dispensable
TGGT1_273070			-3.81
TGGT1_310300			-3.8
TGGT1_260630	PF3D7_1318800	PBANKA_1417300	-3.8	0.0998779	Essential
TGGT1_291620			-3.8
TGGT1_306280	PF3D7_0822100	PBANKA_0708700	-3.8
TGGT1_224860	PF3D7_0410400	PBANKA_1007800	-3.8	0.0740325	Essential
TGGT1_315810	PF3D7_1120500	PBANKA_0927800	-3.8	0.233878	Essential
TGGT1_261780			-3.8
TGGT1_226940	PF3D7_1414700	PBANKA_1028000	-3.8
TGGT1_289120			-3.8
TGGT1_290605			-3.8
TGGT1_226590	PF3D7_1361700	PBANKA_1137700	-3.8	0.0506388	Essential
TGGT1_272040			-3.8
TGGT1_305090			-3.8
TGGT1_226460			-3.8
TGGT1_224020			-3.8
TGGT1_224580	PF3D7_1420000	PBANKA_1023200	-3.8	0.436438	Slow
TGGT1_242460	PF3D7_1241600	PBANKA_1455000	-3.8	0.0830972	Essential
TGGT1_257070			-3.79
TGGT1_231040	PF3D7_1427800	PBANKA_1016800	-3.79	0.597826	Slow
TGGT1_254910			-3.79
TGGT1_263760			-3.79
TGGT1_284010	PF3D7_0203900	PBANKA_0301700	-3.78	0.221042	Slow
TGGT1_249530	PF3D7_0302900	PBANKA_0401500	-3.78	0.163543	Essential
TGGT1_305620			-3.78
TGGT1_238880			-3.78
TGGT1_267550	PF3D7_1032800	PBANKA_0516600	-3.78	0.955545	Dispensable
TGGT1_233400	PF3D7_0110900	PBANKA_0202800	-3.78
TGGT1_249900			-3.78
TGGT1_239420	PF3D7_1104900	PBANKA_0942000	-3.77
TGGT1_273400			-3.77
TGGT1_203270			-3.77
TGGT1_319930			-3.76
TGGT1_293320			-3.76
TGGT1_221900			-3.76
TGGT1_312590			-3.76
TGGT1_293610	PF3D7_1472900	PBANKA_1336100	-3.76
TGGT1_283590A			-3.76
TGGT1_245510			-3.76
TGGT1_248200			-3.76
TGGT1_220350			-3.76
TGGT1_226970	PF3D7_0317600	PBANKA_0807600	-3.75
TGGT1_305640	PF3D7_0318600	PBANKA_0806600	-3.75	0.320187	Slow
TGGT1_294190	PF3D7_1017200	PBANKA_0501500	-3.75
TGGT1_275990			-3.75
TGGT1_409790			-3.75
TGGT1_236570			-3.75
TGGT1_207400	PF3D7_1015100	PBANKA_1213500	-3.75
TGGT1_207840	PF3D7_1242700	PBANKA_1456100	-3.75
TGGT1_268750	PF3D7_1320900	PBANKA_1419200	-3.75
TGGT1_250060	PF3D7_0407300	PBANKA_1004900	-3.75	0.056358	Essential
TGGT1_290310			-3.75
TGGT1_229670	PF3D7_0306900	PBANKA_0405300	-3.75	0.0505172	Essential
TGGT1_233720	PF3D7_1213700	PBANKA_1429500	-3.75
TGGT1_228340			-3.75
TGGT1_266070	PF3D7_0503800	PBANKA_1103400	-3.75	0.100131	Essential
TGGT1_224270			-3.75
TGGT1_310330			-3.74
TGGT1_230690			-3.74
TGGT1_211010			-3.74
TGGT1_223580	PF3D7_1465200	PBANKA_1328600	-3.74	0.0948019	Essential
TGGT1_209550	PF3D7_1315200	PBANKA_1413700	-3.74
TGGT1_202920	PF3D7_0922400	PBANKA_0823300	-3.74	0.470964	Essential
TGGT1_219320			-3.74
TGGT1_221340			-3.74
TGGT1_286190			-3.74
TGGT1_244320			-3.74
TGGT1_224720	PF3D7_1445600	PBANKA_1309400	-3.74	0.0356567	Essential
TGGT1_270770	PF3D7_0610200	PBANKA_0108700	-3.73	0.317145	Slow
TGGT1_215090			-3.73
TGGT1_218960			-3.73
TGGT1_258680	PF3D7_0506200	PBANKA_1105800	-3.73
TGGT1_268910	PF3D7_1320400	PBANKA_1418700	-3.73
TGGT1_292080	PF3D7_0622800	PBANKA_1121700	-3.73	0.1	Essential
TGGT1_232830			-3.73
TGGT1_248950	PF3D7_1368700	PBANKA_1144600	-3.72
TGGT1_234360	PF3D7_0510500	PBANKA_1110100	-3.72
TGGT1_226980	PF3D7_0618200	PBANKA_1117400	-3.72
TGGT1_359590			-3.72
TGGT1_233170	PF3D7_0934200	PBANKA_0835000	-3.72
TGGT1_273330			-3.72
TGGT1_217460	PF3D7_1331700	PBANKA_1346600	-3.72	0.1	Essential
TGGT1_277220			-3.71
TGGT1_224050			-3.71
TGGT1_236580	PF3D7_1123900	PBANKA_0924400	-3.71
TGGT1_244310	PF3D7_0524400	PBANKA_1239200	-3.71
TGGT1_261955A			-3.71
TGGT1_253970			-3.71
TGGT1_228490	PF3D7_1323900	PBANKA_1339100	-3.71
TGGT1_240740	PF3D7_0613700	PBANKA_0112000	-3.7
TGGT1_242700			-3.7
TGGT1_290005	PF3D7_0518300	PBANKA_1233100	-3.7	0.1	Essential
TGGT1_216010			-3.7
TGGT1_226810			-3.7
TGGT1_287270			-3.7
TGGT1_238950	PF3D7_0511200	PBANKA_1110700	-3.7
TGGT1_300160			-3.7
TGGT1_238400			-3.7
TGGT1_201790	PF3D7_1307800	PBANKA_1406300	-3.7
TGGT1_248370	PF3D7_0512000	PBANKA_1111600	-3.7
TGGT1_219460			-3.7
TGGT1_314460			-3.69
TGGT1_320140	PF3D7_1426900	PBANKA_1017700	-3.69	0.208922	Essential
TGGT1_201880	PF3D7_0622600	PBANKA_1121500	-3.68	0.192446	Essential
TGGT1_207110			-3.68
TGGT1_306670	PF3D7_1439600	PBANKA_1303500	-3.68
TGGT1_288540			-3.68
TGGT1_224290			-3.68
TGGT1_217010	PF3D7_1031600	PBANKA_0515400	-3.68
TGGT1_205558			-3.68
TGGT1_239410	PF3D7_1235300	PBANKA_1449900	-3.68
TGGT1_264485			-3.67
TGGT1_297320	PF3D7_1005900	PBANKA_1204100	-3.67	0.0917005	Essential
TGGT1_214520	PF3D7_1244200	PBANKA_1457500	-3.67	0.199347	Essential
TGGT1_220090	PF3D7_1421000	PBANKA_1022200	-3.67	0.157115	Essential
TGGT1_290160	PF3D7_1451800	PBANKA_1315500	-3.67
TGGT1_232080			-3.67
TGGT1_305950			-3.67
TGGT1_263300	PF3D7_1432100	PBANKA_1012800	-3.67	0.0607564	Essential
TGGT1_261030	PF3D7_1139700	PBANKA_0909300	-3.66	0.1	Essential
TGGT1_304890	PF3D7_0928400	PBANKA_0829200	-3.66	0.127092	Essential
TGGT1_212940			-3.66
TGGT1_320050	PF3D7_1424100	PBANKA_1019500	-3.66
TGGT1_312500	PF3D7_1305000	PBANKA_1403500	-3.66	0.0798915	Essential
TGGT1_202230			-3.66
TGGT1_285895			-3.66
TGGT1_269450			-3.66
TGGT1_288900			-3.66
TGGT1_269430	PF3D7_0202700	PBANKA_0300800	-3.66	0.0706078	Essential
TGGT1_225730	PF3D7_1303000	PBANKA_1401500	-3.65
TGGT1_245650			-3.65
TGGT1_245680	PF3D7_1426000	PBANKA_1018600	-3.65
TGGT1_301390	PF3D7_1405800	PBANKA_1036400	-3.65	0.317989	Slow
TGGT1_201700			-3.65
TGGT1_246670			-3.64
TGGT1_221522	PF3D7_1134800	PBANKA_0913700	-3.64	0.449813	Slow
TGGT1_218210			-3.64
TGGT1_297810	PF3D7_0915700	PBANKA_0816700	-3.64
TGGT1_232815	PF3D7_1002500	PBANKA_1200900	-3.64	0.0693911	Essential
TGGT1_309790	PF3D7_0502700	PBANKA_1102400	-3.64
TGGT1_292020	PF3D7_1208200	PBANKA_0606700	-3.64
TGGT1_301120	PF3D7_1450900	PBANKA_1314600	-3.63	0.13501	Essential
TGGT1_256950			-3.63
TGGT1_222410	PF3D7_0824700	PBANKA_0705900	-3.63	0.828028	Slow
TGGT1_318370			-3.63
TGGT1_223440			-3.62
TGGT1_232540	PF3D7_0815300	PBANKA_1422300	-3.62
TGGT1_210490	PF3D7_1133500	PBANKA_0914900	-3.62	0.105393	Essential
TGGT1_312240			-3.62
TGGT1_293840			-3.62
TGGT1_222040	PF3D7_1346200	PBANKA_1359100	-3.62	0.0878755	Essential
TGGT1_215690			-3.62
TGGT1_295690	PF3D7_0204900	PBANKA_0302700	-3.62	0.187475	Essential
TGGT1_274000			-3.62
TGGT1_213800	PF3D7_1451700	PBANKA_1315400	-3.62	0.177744	Slow
TGGT1_260270			-3.61
TGGT1_314690			-3.61
TGGT1_203760			-3.61
TGGT1_294740			-3.61
TGGT1_267720			-3.61
TGGT1_297230	PF3D7_0727000	PBANKA_0211100	-3.61	0.0860189	Essential
TGGT1_256970	PF3D7_1311900	PBANKA_1410400	-3.61	0.0631209	Essential
TGGT1_221320			-3.6
TGGT1_247000	PF3D7_1241900	PBANKA_1455300	-3.6
TGGT1_251950			-3.6
TGGT1_313970	PF3D7_0503900	PBANKA_1103500	-3.6	0.0854312	Essential
TGGT1_296010			-3.6
TGGT1_285200	PF3D7_1438500	PBANKA_1302400	-3.6	0.00904937	Essential
TGGT1_224928			-3.59
TGGT1_315620	PF3D7_0106100	PBANKA_0207200	-3.59	0.194844	Essential
TGGT1_311500	PF3D7_1237000	PBANKA_1451600	-3.59	0.0375804	Essential
TGGT1_228320	PF3D7_1241300	PBANKA_1454700	-3.59
TGGT1_271810	PF3D7_1427900	PBANKA_1016700	-3.59
TGGT1_274150			-3.59
TGGT1_221330	PF3D7_1223300	PBANKA_1438200	-3.59
TGGT1_231190	PF3D7_0415000	PBANKA_0717000	-3.59	0.565709	Slow
TGGT1_216580			-3.59
TGGT1_263550	PF3D7_0315500	PBANKA_0413300	-3.59	0.0744171	Essential
TGGT1_213000	PF3D7_1463200	PBANKA_1326800	-3.59	0.12885	Essential
TGGT1_257180	PF3D7_0605800	PBANKA_0104600	-3.59	0.979317	Dispensable
TGGT1_257980			-3.59
TGGT1_212960B			-3.59
TGGT1_207180	PF3D7_1363700	PBANKA_1139700	-3.59	0.146136	Essential
TGGT1_289680	PF3D7_1320600	PBANKA_1418900	-3.58
TGGT1_242840	PF3D7_1339400	PBANKA_1352800	-3.58
TGGT1_209970			-3.58
TGGT1_239340			-3.58
TGGT1_273630	PF3D7_1356700	PBANKA_1133000	-3.58
TGGT1_217470			-3.58
TGGT1_240990			-3.58
TGGT1_244840	PF3D7_0508600	PBANKA_1108200	-3.58	0.980184	Dispensable
TGGT1_312260			-3.58
TGGT1_214240			-3.58
TGGT1_258130	PF3D7_0513800	PBANKA_1113500	-3.58	0.1	Essential
TGGT1_267340	PF3D7_1007600	PBANKA_1205800	-3.58
TGGT1_318140	PF3D7_0323700	PBANKA_1214800	-3.58
TGGT1_222020			-3.58
TGGT1_315127			-3.57
TGGT1_311410	PF3D7_1027100	PBANKA_0511200	-3.57	0.0369211	Essential
TGGT1_255690	PF3D7_0209300	PBANKA_0306400	-3.57
TGGT1_232210			-3.57
TGGT1_239690	PF3D7_1214400	PBANKA_1430200	-3.57
TGGT1_207710	PF3D7_1315600	PBANKA_1414100	-3.57
TGGT1_268370			-3.56
TGGT1_214200			-3.56
TGGT1_243280A			-3.56
TGGT1_252270			-3.56
TGGT1_266730	PF3D7_0828200	PBANKA_0702500	-3.56	0.220463	Essential
TGGT1_311030			-3.56
TGGT1_315460			-3.56
TGGT1_278950	PF3D7_1107000	PBANKA_0939900	-3.56	0.073761	Essential
TGGT1_213930			-3.56
TGGT1_306410			-3.55
TGGT1_215610	PF3D7_1141200	PBANKA_0907800	-3.55	0.88166	Dispensable
TGGT1_227610			-3.55
TGGT1_229450			-3.55
TGGT1_292360			-3.55
TGGT1_259850	PF3D7_1135500	PBANKA_0913100	-3.55
TGGT1_278870			-3.55
TGGT1_237090			-3.54
TGGT1_233905			-3.54
TGGT1_261540	PF3D7_1415200	PBANKA_1027500	-3.54
TGGT1_294770	PF3D7_1456700	PBANKA_1320400	-3.54	0.289463	Essential
TGGT1_263390			-3.54
TGGT1_280740	PF3D7_1331300	PBANKA_1346200	-3.54	0.257834	Essential
TGGT1_248500			-3.54
TGGT1_318160	PF3D7_1439800	PBANKA_1303700	-3.54	0.0736098	Essential
TGGT1_211090	PF3D7_0727200	PBANKA_0211300	-3.54	0.00996328	Essential
TGGT1_294930			-3.54
TGGT1_265280			-3.54
TGGT1_208440	PF3D7_0934300	PBANKA_0835100	-3.54	0.738187	Slow
TGGT1_228330			-3.54
TGGT1_313020			-3.54
TGGT1_309380	PF3D7_0316500	PBANKA_0414300	-3.54	0.189	Essential
TGGT1_202840	PF3D7_1344300	PBANKA_1357300	-3.54
TGGT1_219270			-3.53
TGGT1_263050	PF3D7_0814000	PBANKA_1423500	-3.53
TGGT1_264210			-3.53
TGGT1_258000			-3.53
TGGT1_212880			-3.53
TGGT1_219130			-3.53
TGGT1_210270			-3.53
TGGT1_216070			-3.53
TGGT1_226020			-3.53
TGGT1_290180	PF3D7_1305200	PBANKA_1403700	-3.53	0.0897757	Essential
TGGT1_312630	PF3D7_1361800	PBANKA_1137800	-3.53	0.0379084	Essential
TGGT1_267725			-3.53
TGGT1_263595	PF3D7_0319500	PBANKA_0805800	-3.53	0.270478	Essential
TGGT1_254380	PF3D7_1110600	PBANKA_0937000	-3.52	0.0648605	Essential
TGGT1_210440	PF3D7_1332400	PBANKA_1347200	-3.52	0.710559	Slow
TGGT1_218880			-3.52
TGGT1_229260			-3.52
TGGT1_252850			-3.52
TGGT1_319850	PF3D7_1326300	PBANKA_1341500	-3.52	0.0483954	Essential
TGGT1_258790			-3.52
TGGT1_240410			-3.52
TGGT1_216500			-3.52
TGGT1_204310			-3.52
TGGT1_264960			-3.52
TGGT1_305750	PF3D7_1423000	PBANKA_1020400	-3.52	0.287401	Essential
TGGT1_226670			-3.51
TGGT1_249880			-3.51
TGGT1_254800	PF3D7_1311000	PBANKA_1409500	-3.51	0.116223	Essential
TGGT1_237250			-3.51
TGGT1_257730			-3.51
TGGT1_222380	PF3D7_0910100	PBANKA_0811300	-3.51	0.0116898	Essential
TGGT1_264060	PF3D7_0205400	PBANKA_0303100	-3.51
TGGT1_219750	PF3D7_1404100	PBANKA_1038000	-3.51	0.0683432	Essential
TGGT1_232100			-3.5
TGGT1_319500	PF3D7_0216800	PBANKA_0313500	-3.5
TGGT1_228130			-3.5
TGGT1_231010			-3.5
TGGT1_315160			-3.5
TGGT1_308050			-3.5
TGGT1_285240	PF3D7_1135900	PBANKA_0912700	-3.49	0.0780946	Essential
TGGT1_275400			-3.49
TGGT1_356300			-3.49
TGGT1_207630			-3.49
TGGT1_254000			-3.49
TGGT1_218600			-3.49
TGGT1_202730			-3.49
TGGT1_202220			-3.49
TGGT1_262640	PF3D7_0708700	PBANKA_1219200	-3.49	0.0613747	Essential
TGGT1_204480	PF3D7_1108700	PBANKA_0938300	-3.49	0.129715	Essential
TGGT1_208560			-3.49
TGGT1_313810			-3.48
TGGT1_214790	PF3D7_1434800	PBANKA_1010000	-3.48
TGGT1_238040B			-3.48
TGGT1_309265			-3.48
TGGT1_244220			-3.48
TGGT1_243310			-3.48
TGGT1_257440	PF3D7_0708900	PBANKA_1219400	-3.48	0.114547	Essential
TGGT1_201210			-3.48
TGGT1_365100			-3.48
TGGT1_297960B			-3.48
TGGT1_305140	PF3D7_0218600	PBANKA_0315300	-3.48
TGGT1_231800			-3.48
TGGT1_310430A			-3.47
TGGT1_227980			-3.47
TGGT1_262930			-3.47
TGGT1_265780	PF3D7_0103400	PBANKA_0209700	-3.47	0.985887	Dispensable
TGGT1_208040	PF3D7_1364600	PBANKA_1140500	-3.47
TGGT1_260210			-3.47
TGGT1_313540			-3.47
TGGT1_286730	PF3D7_1216300	PBANKA_1432000	-3.47	0.0260891	Essential
TGGT1_289560	PF3D7_0415500	PBANKA_0717500	-3.47	0.951206	Dispensable
TGGT1_219100			-3.47
TGGT1_231140	PF3D7_1421200	PBANKA_1022000	-3.46
TGGT1_202290	PF3D7_0917300	PBANKA_0818300	-3.46
TGGT1_261620			-3.46
TGGT1_233350	PF3D7_1412300	PBANKA_1030300	-3.46
TGGT1_249850	PF3D7_0515700	PBANKA_1115300	-3.46	0.15618	Essential
TGGT1_236040			-3.46
TGGT1_211480			-3.46
TGGT1_225720	PF3D7_0715700	PBANKA_1422000	-3.46
TGGT1_215640			-3.46
TGGT1_203460	PF3D7_0111900	PBANKA_0201900	-3.46
TGGT1_222000	PF3D7_0729400	PBANKA_0213500	-3.45	0.238123	Essential
TGGT1_409800			-3.45
TGGT1_217910	PF3D7_0411900	PBANKA_0613200	-3.45
TGGT1_249360			-3.45
TGGT1_215400			-3.45
TGGT1_203840			-3.45
TGGT1_231430	PF3D7_1116600	PBANKA_0931400	-3.45	0.133742	Essential
TGGT1_249680			-3.45
TGGT1_319960	PF3D7_1317500	PBANKA_1416000	-3.45
TGGT1_271950			-3.45
TGGT1_286550			-3.44
TGGT1_282140	PF3D7_1450700	PBANKA_1314400	-3.44	0.0488898	Essential
TGGT1_207170			-3.44
TGGT1_207440	PF3D7_1105400	PBANKA_0941500	-3.44
TGGT1_309290			-3.44
TGGT1_314810	PF3D7_0307200	PBANKA_0405500	-3.44
TGGT1_215460	PF3D7_0519400	PBANKA_1234200	-3.44	0.0215135	Essential
TGGT1_233860			-3.44
TGGT1_316480			-3.44
TGGT1_236190			-3.44
TGGT1_306930	PF3D7_1328100	PBANKA_1343300	-3.43
TGGT1_295090			-3.43
TGGT1_203080	PF3D7_1360100	PBANKA_1136300	-3.43
TGGT1_289200	PF3D7_1123600	PBANKA_0924700	-3.43	0.105404	Essential
TGGT1_319658			-3.43
TGGT1_214340	PF3D7_1007400	PBANKA_1205600	-3.43
TGGT1_221440			-3.42
TGGT1_209860			-3.42
TGGT1_202810	PF3D7_0724400	PBANKA_0621900	-3.42
TGGT1_220900			-3.42
TGGT1_203860			-3.41
[truncated: 7,593 more rows]
