# Supplementary material for: Functional Profiling of a Plasmodium Genome Reveals an Abundance of Essential Genes
Source: Cell. 2017 Jul 13;170(2):260–272.e8. doi: 10.1016/j.cell.2017.06.030 (PMC5509546; doi:10.1016/j.cell.2017.06.030)
Supplement: Table S6. Phases at which P. berghei Genes Were Gained, with Phenotyping Data, Related to Figure 5 — This includes genes which are required for normal asexual blood stage growth and that belong to groups of orthologs acquired by the ancestral hematozoan, suggesting they may be important for the intraerythrocytic lifestyle of malaria parasites. [file mmc6.xlsx]

## Sheet: Origin of genes
Acquired At	P. berghei current ID	P. berghei previous ID	P. falciparum ID	Gene name	Product	Phenotype	Relative growth rate	Confidence	Expected variance	RGR CI low	RGR CI high	Times analysed	Construct	Notes
Phase1	PBANKA_0809100	PBANKA_080910	PF3D7_0907700		subunit of proteaseome activator complex, putative	Slow	0.809395	5.13257	0.00590135	0.655754	0.963035	2	PbGEM-283834
Phase1	PBANKA_0717300	PBANKA_071730	PF3D7_0415300	CRK3	cdc2-related protein kinase 3	Essential	0.126984	4.64631	0.00959694	-0.0689437	0.322912	2	PbGEM-072538
Phase1	PBANKA_1106500	PBANKA_110650	PF3D7_0506900	ROM4	rhomboid protease ROM4	Slow	0.740391	6.30329	0.00183027	0.654827	0.825954	3	PbGEM-098459
Phase1	PBANKA_1116300	PBANKA_111630	PF3D7_0616800	MQO	malate:quinone oxidoreductase, putative	Slow	0.895859	6.36828	0.00171511	0.813031	0.978687	1	PbGEM-342604
Phase1	PBANKA_1441400	PBANKA_144140	PF3D7_1226600	PCNA2	proliferating cell nuclear antigen 2, putative	Dispensable	0.866827	5.34842	0.00475567	0.728905	1.00475	1	PbGEM-258076
Phase1	PBANKA_1233800	PBANKA_123380	PF3D7_0519000	SLBP	histone RNA hairpin-binding protein, putative	Slow	0.654086	5.58662	0.00374768	0.531649	0.776522	2	PbGEM-337075
Phase1	PBANKA_1338900	PBANKA_133890	PF3D7_1323700	GAPM1	glideosome associated protein with multiple membrane spans 1, putative	Essential	0.10791	5.01068	0.00666636	-0.055386	0.271205	3	PbGEM-107133
Phase1	PBANKA_1004900	PBANKA_100490	PF3D7_0407300		transcription factor, putative	Essential	0.0564182	5.76346	0.00314023	-0.0556572	0.168494	3	PbGEM-243622
Phase1	PBANKA_0414300	PBANKA_041430	PF3D7_0316500	NUF2	kinetochore protein NUF2, putative	Essential	0.188976	5.23764	0.00531277	0.043198	0.334753	2	PbGEM-084930
Phase1	PBANKA_1107700	PBANKA_110770	PF3D7_0508100		SET domain protein, putative	Essential	0.00328713	8.04412	0.000320983	-0.0325448	0.0391191	2	PbGEM-342564
Phase1	PBANKA_1137800	PBANKA_113780	PF3D7_1361800		conserved Plasmodium protein, unknown function	Essential	0.0379499	7.63959	0.000481026	-0.00591469	0.0818145	3	PbGEM-100665
Phase1	PBANKA_1115300	PBANKA_111530	PF3D7_0515700	GAP40	glideosome-associated protein 40, putative	Essential	0.15654	5.44974	0.0042974	0.0254307	0.287649	4	PbGEM-042241,PbGEM-121282,PbGEM-335107
Phase1	PBANKA_1005300	PBANKA_100530	PF3D7_0407700		conserved Plasmodium protein, unknown function	Slow	0.905995	6.48579	0.00152496	0.827894	0.984097	2	PbGEM-333507
Phase1	PBANKA_0830400	PBANKA_083040	PF3D7_0929600		G2 protein	Dispensable	1.01019	5.20141	0.00550881	0.861745	1.15863	1	PbGEM-027375
Phase1	PBANKA_0943300	PBANKA_094330	PF3D7_1103600	ALP2a	actin-like protein, putative	Slow	0.430103	4.29602	0.0136226	0.196671	0.663535	2	PbGEM-264748
Phase1	PBANKA_0932800	PBANKA_093280	PF3D7_1114900		conserved Plasmodium protein, unknown function	Essential	0.112566	5.6731	0.0034372	-0.00468947	0.229821	2	PbGEM-291056
Phase1	PBANKA_0911900	PBANKA_091190	PF3D7_1136700.1		conserved Plasmodium protein, unknown function	Essential	0.1	1	Inf	NA	NA	2	PbGEM-288442	Essential phenotype assigned based on very low number of parasites in the population on day 6
Phase1	PBANKA_1459500	PBANKA_145950	PF3D7_1246400	MTIP	myosin A tail domain interacting protein MTIP, putative;myosin light chain 1, putative	Essential	0.0781679	5.36955	0.00465622	-0.0583051	0.214641	3	PbGEM-325987
Phase1	PBANKA_1362100	PBANKA_136210	PF3D7_1349300	TKL3	tyrosine kinase-like protein, putative	Slow	0.971341	8.93225	0.000132061	0.948357	0.994324	9	PbGEM-108848,PbGEM-072546
Phase1	PBANKA_1403500	PBANKA_140350	PF3D7_1305000		conserved Plasmodium protein, unknown function	Essential	0.0800343	5.28449	0.0050696	-0.0623679	0.222436	2	PbGEM-339411
Phase1	PBANKA_1420400	PBANKA_142040	PF3D7_0713800	NELFA	negative elongation factor A, putative	Slow	0.865583	7.11953	0.000809145	0.808692	0.922474	2	PbGEM-321059
Phase1	PBANKA_1229900	PBANKA_122990	PF3D7_0615200		conserved Plasmodium protein, unknown function	Dispensable	1.03084	5.67585	0.00342777	0.913743	1.14793	1	PbGEM-050692
Phase1	PBANKA_1212600	PBANKA_121260	PF3D7_1014200	HAP2	male gamete fusion factor HAP2	Dispensable	1.0113	5.15016	0.00579849	0.859007	1.1636	2	PbGEM-102303
Phase1	PBANKA_1412000	PBANKA_141200	PF3D7_1313600		conserved Plasmodium protein, unknown function	Essential	0.065594	6.54007	0.00144439	-0.0104163	0.141604	3	PbGEM-339691
Phase1	PBANKA_0207300	PBANKA_020730	PF3D7_0106000		conserved Plasmodium protein, unknown function	Dispensable	0.987117	5.12282	0.00595918	0.832726	1.14151	1	PbGEM-268307
Phase1	PBANKA_1306000	PBANKA_130600	PF3D7_1442100	RPA3	replication factor A protein 3, putative	Essential	0.11686	4.97052	0.00693955	-0.0497483	0.283468	2	PbGEM-310775
Phase1	PBANKA_0506500	PBANKA_050650	PF3D7_1022300	ZIPCO	ZIP domain-containing protein	Slow	0.859772	5.68467	0.00339767	0.743193	0.976351	1	PbGEM-230925
Phase1	PBANKA_0927200	PBANKA_092720	PF3D7_1121100		conserved Plasmodium protein, unknown function	Essential	0.0640329	6.68759	0.00124628	-0.00657243	0.134638	1	PbGEM-535019	Vector has relatively short homology arms - there is a possibility of the Essential call being a technical failure
Phase1	PBANKA_1436600	PBANKA_143660	PF3D7_1221400	IMC1h	inner membrane complex protein 1h	Dispensable	1.00071	4.13805	0.015954	0.748096	1.25333	2	PbGEM-079278,PbGEM-340275
Phase1	PBANKA_1443800	PBANKA_144380	PF3D7_1229100	MRP2	multidrug resistance-associated protein 2;ABC transporter C family member 2	Slow	0.641335	4.59113	0.0101414	0.439925	0.842744	3	PbGEM-068513
Phase1	PBANKA_1125200	PBANKA_112520	PF3D7_0626400		Sec14 protein, putative	Essential	0.0562909	6.16636	0.00209887	-0.035336	0.147918	2	PbGEM-300859
Phase1	PBANKA_0704900	PBANKA_070490	PF3D7_0825700		conserved Plasmodium protein, unknown function	Dispensable	1.03261	5.50023	0.00408583	0.904772	1.16045	1	PbGEM-330635
Phase1	PBANKA_1214200	PBANKA_121420	PF3D7_1015800		ribonucleotide reductase small subunit, putative	Essential	0.140175	5.19769	0.00552932	-0.00854413	0.288894	2	PbGEM-342820
Phase1	PBANKA_1225000	PBANKA_122500	PF3D7_0805700		serine/threonine protein kinase, FIKK family	Slow	0.297709	5.77799	0.00309492	0.186445	0.408973	4	PbGEM-111674
Phase1	PBANKA_1402500	PBANKA_140250	PF3D7_1304000		condensin complex subunit 2, putative	Essential	0.112817	2.36118	0.0943084	-0.501376	0.727011	3	PbGEM-256566
Phase1	PBANKA_1329800	PBANKA_132980	PF3D7_1466400	AP2-Sp	transcription factor with AP2 domain(s)	Slow	0.702573	5.41162	0.00446439	0.568941	0.836205	2	PbGEM-338243
Phase1	PBANKA_0721000	PBANKA_072100	PF3D7_0418900		conserved Plasmodium protein, unknown function	Dispensable	1.00422	5.41439	0.00445206	0.870769	1.13766	1	PbGEM-331083
Phase1	PBANKA_0903800	PBANKA_090380	PF3D7_1145200		serine/threonine protein kinase, putative	Essential	0.142399	5.07522	0.0062497	-0.0157109	0.300509	5	PbGEM-028763,PbGEM-111794
Phase1	PBANKA_1120400	PBANKA_112040	PF3D7_0621400	ALV7	Pfs77 homologue, putative;inner membrane complex protein 1j, putative	Dispensable	0.975813	4.90456	0.00741268	0.803619	1.14801	2	PbGEM-099323
Phase1	PBANKA_1336900	PBANKA_133690			conserved Plasmodium protein, unknown function	Dispensable	0.966964	5.427	0.00439628	0.834355	1.09957	2	PbGEM-338419
Phase1	PBANKA_0312500	PBANKA_031250	PF3D7_0215800	ORC5	origin recognition complex subunit 5, putative	Essential	0.195877	4.24717	0.0143047	-0.0433273	0.435082	2	PbGEM-229775
Phase1	PBANKA_1425400	PBANKA_142540	PF3D7_0812100		conserved Plasmodium protein, unknown function	Dispensable	0.95695	3.22282	0.0398425	0.557738	1.35616	2	PbGEM-321611
Phase1	PBANKA_0805200	PBANKA_080520	PF3D7_0708000		cytoskeleton associated protein, putative	Essential	0.0782372	5.96404	0.00256951	-0.0231435	0.179618	2	PbGEM-283418
Phase1	PBANKA_1207500	PBANKA_120750	PF3D7_1009200		conserved Plasmodium protein, unknown function	Essential	0.264811	3.08464	0.0457467	-0.162958	0.692581	3	PbGEM-245517
Phase1	PBANKA_1008700	PBANKA_100870	PF3D7_1436100		conserved Plasmodium protein, unknown function	Dispensable	0.890245	5.36539	0.00467565	0.753487	1.027	2	PbGEM-333619
Phase1	PBANKA_1346000	PBANKA_134600	PF3D7_1331100	POLQ	DNA polymerase theta, putative	Dispensable	1.01944	7.09973	0.000825324	0.96198	1.07689	1	PbGEM-264468
Phase1	PBANKA_1437300	PBANKA_143730	PF3D7_1222300	GRP94	endoplasmin, putative	Essential	0.0725927	6.63648	0.00131164	0.000159649	0.145026	3	PbGEM-257275
Phase1	PBANKA_0521000	PBANKA_052100	PF3D7_1038100		GDP dissociation inhibitor, putative	Essential	0.0760589	4.55153	0.010551	-0.129377	0.281495	3	PbGEM-233017
Phase1	PBANKA_1426300	PBANKA_142630	PF3D7_0811200	EMC1	ER membrane protein complex subunit 1, putative	Essential	0.131921	4.31176	0.0134099	-0.0996816	0.363523	2	PbGEM-321691
Phase1	PBANKA_0907100	PBANKA_090710	PF3D7_1141900	IMC1b	inner membrane complex protein 1b	Dispensable	0.985798	4.91512	0.00733486	0.81451	1.15709	1	PbGEM-029200
Phase1	PBANKA_1238000	PBANKA_123800	PF3D7_0523200		conserved Plasmodium protein, unknown function	Essential	0.107536	7.39763	0.000612701	0.0580301	0.157041	2	PbGEM-337163
Phase1	PBANKA_1314000	PBANKA_131400	PF3D7_1450300	CPR	NADPH--cytochrome P450 reductase, putative	Essential	0.177468	5.12699	0.00593439	0.0233983	0.331538	2	PbGEM-251416
Phase1	PBANKA_1416400	PBANKA_141640	PF3D7_1317900		conserved Plasmodium protein, unknown function	Slow	0.228284	5.6065	0.00367391	0.107059	0.34951	2	PbGEM-339771
Phase2	PBANKA_1406100	PBANKA_140610	PF3D7_1307600		DNA-directed RNA polymerase alpha chain, putative	Essential	0.16882	4.11065	0.0163971	-0.0872818	0.424923	2	PbGEM-063126
Phase2	PBANKA_0311800	PBANKA_031180	PF3D7_0215300	ACS9	acyl-CoA synthetase, putative	Dispensable	0.935593	5.5372	0.00393752	0.810094	1.06109	2	PbGEM-083698
Phase2	PBANKA_1441100	PBANKA_144110	PF3D7_1226300	HAD2	haloacid dehalogenase-like hydrolase, putative	Dispensable	0.918934	4.77977	0.00839792	0.735654	1.10221	1	PbGEM-265660
Phase2	PBANKA_0306700	PBANKA_030670	PF3D7_0209600		transporter, putative	Essential	0.180414	5.70648	0.00332435	0.0650993	0.295728	4	PbGEM-009687,PbGEM-228612
Phase2	PBANKA_1428900	PBANKA_142890	PF3D7_1212900	BDP2	bromodomain protein 2, putative	Slow	0.653553	5.7792	0.00309117	0.542356	0.76475	2	PbGEM-340043
Phase2	PBANKA_1430900	PBANKA_143090	PF3D7_1215100		conserved Plasmodium protein, unknown function	Dispensable	0.91371	5.93183	0.00265362	0.810684	1.01674	1	PbGEM-322203
Phase2	PBANKA_0104300	PBANKA_010430	PF3D7_0605500		cyclin dependent kinase binding protein, putative	Dispensable	0.913845	4.8903	0.00751914	0.740419	1.08727	2	PbGEM-266515
Phase2	PBANKA_1122200	PBANKA_112220	PF3D7_0623300		EGF-like membrane protein, putative	Slow	0.420388	5.25743	0.00520866	0.276046	0.56473	2	PbGEM-300531
Phase2	PBANKA_0714300	PBANKA_071430	PF3D7_0816500	HSP20	small heat shock protein HSP20	Dispensable	1.04456	5.22664	0.00537152	0.897975	1.19114	1	PbGEM-022313
Phase2	PBANKA_1202000	PBANKA_120200	PF3D7_1003600	IMC1c	inner membrane complex protein 1c	Slow	0.683005	5.4503	0.00429503	0.551932	0.814078	3	PbGEM-046708,PbGEM-336107
Phase2	PBANKA_0711200	PBANKA_071120	PF3D7_0819600		conserved Plasmodium protein, unknown function	Dispensable	1.01128	6.03701	0.00238869	0.913528	1.10902	1	PbGEM-021894
Phase2	PBANKA_0616800	PBANKA_061680	PF3D7_0719300	ARP6	actin-related protein, putative	Dispensable	0.712459	2.38121	0.0924383	0.104386	1.32053	2	PbGEM-234694
Phase2	PBANKA_0716600	PBANKA_071660	PF3D7_0414600		conserved Plasmodium protein, unknown function	Slow	0.787698	5.09095	0.00615219	0.630826	0.94457	2	PbGEM-282090
Phase2	PBANKA_1328000	PBANKA_132800	PF3D7_1464600	UIS2	serine/threonine protein phosphatase, putative	Essential	0.1	1	0.496632	-0.568194	2.25069	3	PbGEM-056925,PbGEM-313677	Essential phenotype assigned based on very low number of parasites in the population on day 6
Phase2	PBANKA_1139500	PBANKA_113950	PF3D7_1363500		conserved Plasmodium protein, unknown function	Dispensable	0.934712	6.38924	0.00167954	0.852748	1.01668	1	PbGEM-247352
Phase2	PBANKA_1240600	PBANKA_124060	PF3D7_0525800	IMC1g	inner membrane complex protein 1g, putative	Essential	0.272126	4.56529	0.0104069	0.0680974	0.476154	3	PbGEM-103910
Phase2	PBANKA_0824400	PBANKA_082440	PF3D7_0923500		cyclin-dependent kinases regulatory subunit, putative	Dispensable	0.956902	5.08116	0.00621273	0.79926	1.11454	1	PbGEM-285418
Phase2	PBANKA_0915100	PBANKA_091510	PF3D7_1133300		LEM3/CDC50 family protein, putative	Dispensable	0.978209	5.62627	0.00360197	0.858177	1.09824	2	PbGEM-332595
Phase2	PBANKA_0904400	PBANKA_090440	PF3D7_1144600	TFG2	transcription initiation factor IIF subunit beta, putative	Slow	0.458275	5.85675	0.00286054	0.351307	0.565243	2	PbGEM-332315
Phase2	PBANKA_1402400	PBANKA_140240	PF3D7_1303900		conserved Plasmodium protein, unknown function	Dispensable	0.98188	5.68476	0.00339734	0.865306	1.09845	1	PbGEM-339371
Phase2	PBANKA_0835100	PBANKA_083510	PF3D7_0934300		conserved Plasmodium protein, unknown function	Slow	0.738125	5.0939	0.00613406	0.581485	0.894766	2	PbGEM-332107
Phase2	PBANKA_1328600	PBANKA_132860	PF3D7_1465200		conserved Plasmodium protein, unknown function	Essential	0.0945925	5.72965	0.00324822	-0.0193939	0.208579	2	PbGEM-313741
Phase2	PBANKA_1417900	PBANKA_141790	PF3D7_1319400		conserved Plasmodium protein, unknown function	Essential	0.0653106	6.73644	0.00118686	-0.0035911	0.134212	2	PbGEM-339803
Phase2	PBANKA_0901800	PBANKA_090180	PF3D7_1147300		conserved Plasmodium protein, unknown function	Dispensable	0.9136	4.65109	0.00955123	0.718139	1.10906	2	PbGEM-332211
Phase2	PBANKA_0808000	PBANKA_080800	PF3D7_0317200	CRK4	cdc2-related protein kinase 4	Essential	0.0523058	7.16415	0.000773833	-0.00332993	0.107942	4	PbGEM-236773,PbGEM-111786	Vector has relatively short homology arms - there is a possibility of the Essential call being a technical failure
Phase2	PBANKA_0911700	PBANKA_091170	PF3D7_1136900	SUB2	subtilisin-like protease 2	Essential	0.147582	4.56852	0.0103733	-0.0561167	0.351281	3	PbGEM-029891
Phase2	PBANKA_1453300	PBANKA_145330	PF3D7_1238800	ACS11	acyl-CoA synthetase, putative	Slow	0.40983	3.84301	0.0214291	0.117057	0.702604	2	PbGEM-069893
Phase2	PBANKA_0919400	PBANKA_091940	PF3D7_1128900		conserved Plasmodium protein, unknown function	Essential	0.0919662	5.58516	0.00375314	-0.0305595	0.214492	3	PbGEM-332699
Phase2	PBANKA_1204200	PBANKA_120420	PF3D7_1006000		conserved Plasmodium protein, unknown function	Dispensable	0.882351	4.98939	0.0068098	0.717307	1.04739	1	PbGEM-536083
Phase2	PBANKA_1329400	PBANKA_132940	PF3D7_1466000		conserved Plasmodium protein, unknown function	Dispensable	1.05613	4.97519	0.00690719	0.889909	1.22235	1	PbGEM-106474
Phase2	PBANKA_1320400	PBANKA_132040	PF3D7_1456700		conserved Plasmodium protein, unknown function	Essential	0.290129	3.16173	0.0423525	-0.121465	0.701724	2	PbGEM-337955
Phase2	PBANKA_1217900	PBANKA_121790	PF3D7_0320600		conserved Plasmodium protein, unknown function	Essential	0.0187045	7.25509	0.000706567	-0.0344581	0.0718672	2	PbGEM-336587
Phase2	PBANKA_0406900	PBANKA_040690	PF3D7_0308700		conserved Plasmodium protein, unknown function	Essential	0.108848	5.8569	0.00286011	0.00188816	0.215808	3	PbGEM-271986
Phase2	PBANKA_1010400	PBANKA_101040	PF3D7_1434400		conserved Plasmodium protein, unknown function	Essential	0.0502338	5.48835	0.00413465	-0.0783687	0.178836	3	PbGEM-333691
Phase2	PBANKA_0911500	PBANKA_091150	PF3D7_1137200	AEP	apical exonemal protein, putative	Slow	0.84216	6.35365	0.00174038	0.758725	0.925596	2	PbGEM-332491
Phase2	PBANKA_1329100	PBANKA_132910	PF3D7_1465700		plasmepsin VIII, putative	Dispensable	1.00536	6.63825	0.00130932	0.932987	1.07773	1	PbGEM-057101
Phase2	PBANKA_0204600	PBANKA_020460	PF3D7_0109000	PHIL1	photosensitized INA-labeled protein PHIL1, putative	Essential	0.304697	2.8641	0.0570345	-0.17294	0.782335	2	PbGEM-082095
Phase2	PBANKA_1001100	PBANKA_100110	PF3D7_0403500		ubiquitin specific protease, putative	Essential	0.0431364	4.26923	0.0139925	-0.193444	0.279717	1	PbGEM-292592
Phase2	PBANKA_1429200	PBANKA_142920	PF3D7_1213400	S20	conserved Plasmodium protein, unknown function	Dispensable	1.03258	5.21575	0.00543038	0.885201	1.17997	1	PbGEM-111063
Phase2	PBANKA_1409200	PBANKA_140920	PF3D7_1310700		RNA-binding protein, putative	Dispensable	1.06032	6.26501	0.00190169	0.9731	1.14753	2	PbGEM-319715
Phase2	PBANKA_0713100	PBANKA_071310	PF3D7_0817700	RON5	rhoptry neck protein 5, putative	Essential	0.0936893	6.13471	0.00216635	0.000601071	0.186778	3	PbGEM-330875
Phase2	PBANKA_0518100	PBANKA_051810	PF3D7_1034300	TLAP2	thioredoxin-like associated protein 2, putative	Dispensable	1.07733	4.62122	0.00984077	0.878932	1.27573	2	PbGEM-275826
Phase2	PBANKA_0519000	PBANKA_051900			S-antigen, putative	Dispensable	0.964258	5.27715	0.00510695	0.821332	1.10718	2	PbGEM-276002
Phase2	PBANKA_0922500	PBANKA_092250	PF3D7_1125800		conserved Plasmodium protein, unknown function	Essential	0.0943886	5.72561	0.00326135	-0.0198278	0.208605	3	PbGEM-289713
Phase2	PBANKA_0514900	PBANKA_051490	PF3D7_1030900	P28	28 kDa ookinete surface protein	Slow	0.97426	9.48724	7.58131e-05	0.956845	0.991674	54	PbGEM-015545
Phase2	PBANKA_0932000	PBANKA_093200	PF3D7_1116000	RON4	rhoptry neck protein 4	Essential	0.0543654	6.74036	0.00118223	-0.0144017	0.123132	4	PbGEM-333019
Phase2	PBANKA_0928200	PBANKA_092820	PF3D7_1120000		conserved Plasmodium protein, unknown function	Slow	0.245578	5.38422	0.0045884	0.110102	0.381053	2	PbGEM-290480
Phase2	PBANKA_1139800	PBANKA_113980	PF3D7_1363800	GEX1	nuclear fusion protein	Dispensable	0.938565	4.94401	0.00712598	0.769734	1.1074	2	PbGEM-045681
Phase2	PBANKA_1236900	PBANKA_123690	PF3D7_0522200	TAF10	transcription initiation factor TFIID subunit 10, putative	Essential	0.0600323	6.47366	0.00154356	-0.0185442	0.138609	2	PbGEM-308553
Phase2	PBANKA_0312100	PBANKA_031210	PF3D7_0215400		conserved Plasmodium protein, unknown function	Dispensable	0.930525	4.86672	0.00769857	0.755042	1.10601	1	PbGEM-270810
Phase2	PBANKA_1200600	PBANKA_120060			Plasmodium exported protein, unknown function	Dispensable	0.914277	5.64415	0.00353814	0.795312	1.03324	1	PbGEM-303554
Phase2	PBANKA_0615700	PBANKA_061570	PF3D7_0718000		dynein heavy chain, putative	Slow	0.596248	3.37058	0.0343698	0.225467	0.96703	2	PbGEM-330283
Phase2	PBANKA_1104300	PBANKA_110430		CEP120	centrosomal protein CEP120, putative	Dispensable	1.05615	5.28907	0.00504643	0.914069	1.19822	2	PbGEM-334763
Phase2	PBANKA_1108800	PBANKA_110880	PF3D7_0509200	LRR2	leucine-rich repeat protein	Dispensable	1.08604	4.83975	0.00790902	0.908174	1.2639	1	PbGEM-298837
Phase2	PBANKA_0309500	PBANKA_030950	PF3D7_0212600	SPATR	secreted protein with altered thrombospondin repeat domain, putative	Essential	0.141325	3.82457	0.0218278	-0.15416	0.436809	3	PbGEM-270402
Phase2	PBANKA_0109400	PBANKA_010940	PF3D7_0611100	SDH3	succinate dehydrogenase subunit 3, putative	Dispensable	0.940807	4.75478	0.00861041	0.755222	1.12639	1	PbGEM-267115
Phase2	PBANKA_1444800	PBANKA_144480	PF3D7_1230100	TLAP1	thioredoxin-like associated protein 1, putative	Dispensable	0.963972	5.02133	0.00659573	0.801544	1.1264	2	PbGEM-079841
Phase2	PBANKA_0804800	PBANKA_080480	PF3D7_0707600		conserved Plasmodium protein, unknown function	Essential	0.0157057	8.26429	0.000257552	-0.0163912	0.0478025	2	PbGEM-283330
Phase2	PBANKA_1034500	PBANKA_103450	PF3D7_1407700		conserved Plasmodium protein, unknown function	Dispensable	0.994735	6.22499	0.00197935	0.905755	1.08371	1	PbGEM-296942
Phase2	PBANKA_1031700	PBANKA_103170	PF3D7_1410800		conserved Plasmodium protein, unknown function	Slow	0.793819	5.28925	0.00504555	0.651755	0.935883	2	PbGEM-334339
Phase2	PBANKA_1311400	PBANKA_131140	PF3D7_1447600		conserved Plasmodium protein, unknown function	Dispensable	1.02036	5.47608	0.0041857	0.890968	1.14976	1	PbGEM-054729
Phase2	PBANKA_1406600	PBANKA_140660	PF3D7_1308100		CCAAT-binding transcription factor, putative	Dispensable	0.983287	6.11479	0.00220995	0.889267	1.07731	1	PbGEM-339507
Phase2	PBANKA_0927000	PBANKA_092700	PF3D7_1121300	TKL2	tyrosine kinase-like protein, putative	Slow	0.733382	4.19492	0.015072	0.487846	0.978918	2	PbGEM-241597
Phase2	PBANKA_0717900	PBANKA_071790	PF3D7_0416000		RNA-binding protein, putative	Slow	0.542926	3.41911	0.0327416	0.181033	0.904819	2	PbGEM-282194
Phase2	PBANKA_1304500	PBANKA_130450	PF3D7_1440600		conserved Plasmodium protein, unknown function	Dispensable	0.918959	5.16939	0.00568804	0.768121	1.0698	2	PbGEM-053684
Phase2	PBANKA_0818400	PBANKA_081840	PF3D7_0917400		conserved Plasmodium protein, unknown function	Dispensable	1.03084	5.67072	0.00344538	0.913446	1.14824	2	PbGEM-331667
Phase2	PBANKA_0823200	PBANKA_082320	PF3D7_0922300		conserved Plasmodium protein, unknown function	Dispensable	1.03374	5.68477	0.0033973	0.91717	1.15032	1	PbGEM-026405
Phase2	PBANKA_0415900	PBANKA_041590	PF3D7_0905500		conserved Plasmodium protein, unknown function	Slow	0.854177	5.6702	0.00344718	0.736751	0.971602	1	PbGEM-273050
Phase2	PBANKA_0401200	PBANKA_040120	PF3D7_0302600	ABCB4	ABC transporter B family member 4, putative	Dispensable	0.930602	5.60892	0.00366504	0.809523	1.05168	1	PbGEM-230537
Phase2	PBANKA_1421500	PBANKA_142150			conserved Plasmodium protein, unknown function	Dispensable	0.91863	5.37888	0.00461297	0.782792	1.05447	1	PbGEM-257060
Phase2	PBANKA_1312600	PBANKA_131260	PF3D7_1448900		conserved Plasmodium protein, unknown function	Dispensable	1.04362	5.01225	0.00665589	0.880454	1.20679	1	PbGEM-311597
Phase2	PBANKA_0312000	PBANKA_031200	PF3D7_0215200		conserved Plasmodium protein, unknown function	Dispensable	1.00843	6.90278	0.00100499	0.945024	1.07183	1	PbGEM-328635
Phase2	PBANKA_1003600	PBANKA_100360	PF3D7_0405900	ASP	apical sushi protein, putative	Slow	0.895567	6.93128	0.00097675	0.833061	0.958073	3	PbGEM-264676
Phase3	PBANKA_1035600	PBANKA_103560	PF3D7_1406600	ClpC	ATP-dependent Clp protease, putative	Essential	0.111266	4.38469	0.0124668	-0.112043	0.334576	2	PbGEM-039446
Phase3	PBANKA_1436100	PBANKA_143610	PF3D7_1220900	HP1	heterochromatin protein 1, putative	Slow	0.3235	4.72049	0.0089108	0.134706	0.512294	2	PbGEM-343364
Phase3	PBANKA_1349800	PBANKA_134980	PF3D7_1335900	TRAP	sporozoite surface protein 2;thrombospondin-related anonymous protein	Dispensable	0.945135	4.8766	0.00762288	0.770517	1.11975	2	PbGEM-338811
Phase3	PBANKA_0908200	PBANKA_090820	PF3D7_1140800		conserved Plasmodium protein, unknown function	Slow	0.268729	5.38608	0.0045799	0.133379	0.404079	2	PbGEM-288018
Phase3	PBANKA_0610100	PBANKA_061010	PF3D7_1211600	LSD1	lysine-specific histone demethylase 1, putative	Dispensable	0.977017	2.53672	0.0791252	0.414433	1.5396	2	PbGEM-233431,PbGEM-330131
Phase3	PBANKA_1120500	PBANKA_112050	PF3D7_0621500	RPP1	ribonuclease P/MRP protein subunit RPP1, putative	Slow	0.258363	5.45602	0.00427051	0.127664	0.389061	2	PbGEM-335267
Phase3	PBANKA_1347900	PBANKA_134790	PF3D7_1333200	UBA1	ubiquitin activating enzyme, putative	Essential	0.228475	4.25207	0.0142347	-0.0101433	0.467094	3	PbGEM-255530
Phase3	PBANKA_0906900	PBANKA_090690	PF3D7_1142100		conserved Plasmodium protein, unknown function	Essential	0.0238802	7.47854	0.000565083	-0.0236628	0.0714231	2	PbGEM-332355	Vector has relatively short homology arms - there is a possibility of the Essential call being a technical failure
Phase3	PBANKA_1440000	PBANKA_144000	PF3D7_1225100		isoleucine--tRNA ligase, putative	Slow	0.531312	3.12101	0.0441124	0.111253	0.951371	3	PbGEM-067943
Phase3	PBANKA_0208500	PBANKA_020850	PF3D7_0104600		conserved Plasmodium protein, unknown function	Essential	0.110084	7.49386	0.00055649	0.0629038	0.157264	2	PbGEM-007823
Phase3	PBANKA_1235500	PBANKA_123550	PF3D7_0520800		conserved Plasmodium protein, unknown function	Essential	0.0620619	6.78334	0.00113248	-0.00524279	0.129367	2	PbGEM-308386
Phase3	PBANKA_1035800	PBANKA_103580	PF3D7_1406400		pentatricopeptide repeat domain-containing protein, putative	Essential	0.15992	6.68021	0.00125552	0.0890537	0.230787	2	PbGEM-297102
Phase3	PBANKA_1244600	PBANKA_124460	PF3D7_0530200	PPT	phosphoenolpyruvate/phosphate translocator	Essential	0.137371	6.72417	0.00120151	0.0680453	0.206697	3	PbGEM-261996
Phase3	PBANKA_1423800	PBANKA_142380	PF3D7_0813700	ABCF1	ABC transporter F family member 1, putative	Essential	0.0686871	6.68741	0.00124651	-0.00192472	0.139299	3	PbGEM-065573,PbGEM-321395
Phase3	PBANKA_0939800	PBANKA_093980	PF3D7_1107100		nucleic acid binding protein, putative	Dispensable	1.001	6.08066	0.00228667	0.905357	1.09663	1	PbGEM-241174
Phase3	PBANKA_0615800	PBANKA_061580	PF3D7_0718100	EST	exported serine/threonine protein kinase	Essential	0.118744	3.5179	0.0296617	-0.225707	0.463195	2	PbGEM-019212	Vector has relatively short homology arms - there is a possibility of the Essential call being a technical failure
Phase3	PBANKA_0102900	PBANKA_010290	PF3D7_0604100	SIP2	transcription factor with AP2 domain(s), putative;SPE2-interacting protein, putative	Essential	0.122878	5.41018	0.00447084	-0.0108504	0.256607	2	PbGEM-005512	Vector has relatively short homology arms - there is a possibility of the Essential call being a technical failure
Phase3	PBANKA_0621400	PBANKA_062140	PF3D7_0723900		conserved Plasmodium protein, unknown function	Dispensable	0.794759	4.21582	0.0147603	0.551776	1.03774	1	PbGEM-279586
Phase3	PBANKA_1243400	PBANKA_124340	PF3D7_0528800		nucleolar preribosomal GTPase, putative	Essential	0.255731	2.46817	0.08474	-0.326471	0.837934	2	PbGEM-309297
Phase3	PBANKA_1000800	PBANKA_100080	PF3D7_0403200		conserved Plasmodium protein, unknown function	Dispensable	0.885861	5.75868	0.00315528	0.773518	0.998205	1	PbGEM-292520
Phase3	PBANKA_0701300	PBANKA_070130	PF3D7_0829400		prolyl 4-hydroxylase subunit alpha, putative	Dispensable	0.965852	6.37483	0.0017039	0.883295	1.04841	1	PbGEM-280034
Phase3	PBANKA_1357400	PBANKA_135740	PF3D7_1344500	USB1	U6 snRNA phosphodiesterase, putative	Slow	0.165197	7.51544	0.000544608	0.118524	0.211871	3	PbGEM-317307
Phase3	PBANKA_1222000	PBANKA_122200	PF3D7_0711400	SAP18	histone deacetylase complex subunit SAP18, putative	Slow	0.787859	6.04193	0.00237696	0.690351	0.885367	2	PbGEM-306506
Phase3	PBANKA_1039800	PBANKA_103980	PF3D7_1402100		conserved Plasmodium protein, unknown function	Dispensable	0.953281	5.2589	0.00520103	0.809045	1.09752	2	PbGEM-334603
Phase3	PBANKA_1440400	PBANKA_144040	PF3D7_1225500		small subunit rRNA processing factor, putative	Slow	0.376419	3.86009	0.0210661	0.0861359	0.666703	3	PbGEM-257908
Phase3	PBANKA_1403900	PBANKA_140390	PF3D7_1305400		AAR2 protein, putative	Essential	0.0414011	6.74755	0.00117375	-0.027119	0.109921	2	PbGEM-339435
Phase3	PBANKA_1314200	PBANKA_131420	PF3D7_1450500		conserved Plasmodium protein, unknown function	Slow	0.924248	6.77948	0.00113687	0.856813	0.991683	2	PbGEM-311741
Phase3	PBANKA_1364100	PBANKA_136410	PF3D7_1351300		conserved Plasmodium protein, unknown function	Dispensable	0.963576	5.24282	0.00528531	0.818176	1.10898	1	PbGEM-318115
Phase3	PBANKA_0503200	PBANKA_050320	PF3D7_1019000		eukaryotic translation initiation factor subunit eIF2A, putative	Essential	0.40891	3.55794	0.0284974	0.0712866	0.746533	2	PbGEM-329307
Phase3	PBANKA_0707100	PBANKA_070710	PF3D7_0823500	IMC1i	inner membrane complex protein 1i	Dispensable	0.974526	5.42001	0.0044271	0.841453	1.1076	1	PbGEM-021287
Phase3	PBANKA_1358300	PBANKA_135830	PF3D7_1345400		conserved Plasmodium protein, unknown function	Essential	0.1	1	Inf	NA	NA	2	PbGEM-339091	Essential phenotype assigned based on very low number of parasites in the population on day 6
Phase3	PBANKA_1006200	PBANKA_100620	PF3D7_0408600	SIAP1	sporozoite invasion-associated protein 1	Dispensable	0.834662	4.86316	0.00772605	0.658866	1.01046	1	PbGEM-333555
Phase3	PBANKA_1221400	PBANKA_122140	PF3D7_0710800		conserved Plasmodium protein, unknown function	Essential	0.157278	5.29139	0.00503476	0.0153658	0.29919	2	PbGEM-336691
Phase3	PBANKA_1352400	PBANKA_135240	PF3D7_1338700		conserved Plasmodium protein, unknown function	Essential	0.0237083	6.6751	0.00126195	-0.0473394	0.094756	2	PbGEM-338867
Phase3	PBANKA_1319000	PBANKA_131900	PF3D7_1455300		conserved Plasmodium protein, unknown function	Essential	0.1	1	Inf	NA	NA	2	PbGEM-337891	Essential phenotype assigned based on very low number of parasites in the population on day 6
Phase3	PBANKA_1216900	PBANKA_121690	PF3D7_0321600	DDX42	ATP-dependent RNA helicase DDX42, putative	Dispensable	0.979539	6.09404	0.00225626	0.884539	1.07454	1	PbGEM-248306
Phase3	PBANKA_0818500	PBANKA_081850	PF3D7_0917500		conserved Plasmodium protein, unknown function	Essential	0.118811	6.58274	0.00138405	0.0444051	0.193217	2	PbGEM-331675
Phase3	PBANKA_1413800	PBANKA_141380	PF3D7_1315300		conserved Plasmodium protein, unknown function	Essential	0.119552	5.12448	0.00594932	-0.0347115	0.273816	3	PbGEM-320219
Phase3	PBANKA_1036800	PBANKA_103680	PF3D7_1405400		DNA mismatch repair protein, putative	Dispensable	0.995421	6.66066	0.0012803	0.923858	1.06698	1	PbGEM-243303
Phase3	PBANKA_0803300	PBANKA_080330	PF3D7_0705600		RNA helicase, putative	Essential	0.0717132	5.81892	0.00297081	-0.0372971	0.180723	1	PbGEM-538331	Vector has relatively short homology arms - there is a possibility of the Essential call being a technical failure
Phase3	PBANKA_1225500	PBANKA_122550	PF3D7_0805100		conserved Plasmodium protein, unknown function	Dispensable	0.984446	5.63948	0.00355472	0.865203	1.10369	2	PbGEM-050079
Phase3	PBANKA_1142300	PBANKA_114230	PF3D7_1366400	RHOP148	rhoptry protein RHOP148, putative	Slow	0.867462	6.13032	0.00217588	0.77417	0.960755	2	PbGEM-335923
Phase3	PBANKA_1241200	PBANKA_124120	PF3D7_0526400		conserved Plasmodium protein, unknown function	Dispensable	0.969217	5.9673	0.00256116	0.868001	1.07043	1	PbGEM-052197
Phase3	PBANKA_1436900	PBANKA_143690	PF3D7_1221700		FbpA domain protein, putative	Slow	0.181743	6.49589	0.00150963	0.104035	0.25945	2	PbGEM-323051
Phase3	PBANKA_0301100	PBANKA_030110	PF3D7_0203200		conserved Plasmodium protein, unknown function	Essential	0.0724826	5.28742	0.00505481	-0.0697118	0.214677	3	PbGEM-269371
Phase3	PBANKA_1228500	PBANKA_122850	PF3D7_0801700	SENP2	sentrin-specific protease 2, putative	Essential	0.0736148	6.0356	0.00239206	-0.0242025	0.171432	2	PbGEM-307410
Phase3	PBANKA_1406900	PBANKA_140690	PF3D7_1308400		conserved Plasmodium protein, unknown function	Essential	0.0829445	6.08764	0.00227076	-0.0123606	0.17825	2	PbGEM-339523
Phase3	PBANKA_0905900	PBANKA_090590	PF3D7_1143100	AP2-O	transcription factor with AP2 domain(s)	Slow	0.58632	6.48832	0.0015211	0.508317	0.664322	3	PbGEM-226469,PbGEM-260788
Phase3	PBANKA_0908700	PBANKA_090870	PF3D7_1140300		conserved Plasmodium protein, unknown function	Slow	0.902616	6.94404	0.000964366	0.840507	0.964724	1	PbGEM-029428
Phase3	PBANKA_1120800	PBANKA_112080	PF3D7_0621900	SRP68	signal recognition particle subunit SRP68, putative	Essential	0.165772	3.45182	0.0316879	-0.19025	0.521794	2	PbGEM-300323
Phase3	PBANKA_1422100	PBANKA_142210	PF3D7_0715800		drug metabolite transporter, putative	Dispensable	0.894703	5.3162	0.00491137	0.75454	1.03486	2	PbGEM-321267
Phase3	PBANKA_0936400	PBANKA_093640	PF3D7_1111200		conserved Plasmodium protein, unknown function	Essential	0.278399	4.15422	0.0156981	0.0278151	0.528983	2	PbGEM-291520
Phase3	PBANKA_0409600	PBANKA_040960	PF3D7_0311600		dolichyl-diphosphooligosaccharide--protein glycosyltransferase subunit 1, putative	Essential	0.0962144	6.63706	0.00131088	0.0238024	0.168626	3	PbGEM-012162
Phase3	PBANKA_0402100	PBANKA_040210	PF3D7_0303500		spindle pole body protein, putative	Essential	0.109218	5.84297	0.00290021	0.00151064	0.216925	2	PbGEM-328787
Phase3	PBANKA_0521700	PBANKA_052170	PF3D7_0420300	ApiAP2	transcription factor with AP2 domain(s), putative	Essential	0.0405898	6.45132	0.00157844	-0.0388693	0.120049	3	PbGEM-226453,PbGEM-329843	Vector has relatively short homology arms - there is a possibility of the Essential call being a technical failure
Phase3	PBANKA_1103100	PBANKA_110310	PF3D7_0503400	ADF1	actin-depolymerizing factor 1	Essential	0.0910486	5.89886	0.00274257	-0.0136906	0.195788	2	PbGEM-298157
Phase3	PBANKA_0309600	PBANKA_030960	PF3D7_0212700		SRR1-like protein	Slow	0.730338	4.7575	0.00858709	0.545005	0.915671	1	PbGEM-010018
Phase3	PBANKA_1337600	PBANKA_133760	PF3D7_1322300		conserved Plasmodium protein, unknown function	Essential	0.099208	4.49391	0.0111768	-0.112233	0.310649	3	PbGEM-251952
Phase3	PBANKA_1226200	PBANKA_122620	PF3D7_0804400	METAP1c	methionine aminopeptidase 1c, putative	Essential	0.1	1	Inf	NA	NA	2	PbGEM-307138	Essential phenotype assigned based on very low number of parasites in the population on day 6
Phase3	PBANKA_1026300	PBANKA_102630	PF3D7_1416400		conserved Plasmodium protein, unknown function	Dispensable	0.966896	5.20672	0.00547963	0.818847	1.11494	2	PbGEM-097088
Phase3	PBANKA_1115000	PBANKA_111500	PF3D7_0515400		conserved Plasmodium protein, unknown function	Dispensable	0.92597	4.81415	0.00811413	0.745813	1.10613	2	PbGEM-299539
Phase3	PBANKA_1233600	PBANKA_123360	PF3D7_0518800	PSOP13	secreted ookinete protein, putative	Dispensable	0.977628	5.1261	0.00593969	0.823489	1.13177	1	PbGEM-051214
Phase3	PBANKA_1416100	PBANKA_141610	PF3D7_1317600		conserved Plasmodium protein, unknown function	Essential	0.0949461	6.74265	0.00117952	0.0262579	0.163634	1	PbGEM-537155	Vector has relatively short homology arms - there is a possibility of the Essential call being a technical failure
Phase3	PBANKA_0612600	PBANKA_061260	PF3D7_0411200		conserved Plasmodium protein, unknown function	Essential	0.0947864	7.19536	0.000750054	0.0400122	0.149561	2	PbGEM-278250
Phase3	PBANKA_1009700	PBANKA_100970	PF3D7_1435100		ribonuclease H2 subunit B, putative	Slow	0.349543	7.0021	0.000909966	0.289211	0.409874	2	PbGEM-293896
Phase3	PBANKA_1404700	PBANKA_140470	PF3D7_1306200		conserved Plasmodium protein, unknown function	Essential	0.175409	5.75006	0.0031826	0.0625796	0.288238	2	PbGEM-339459
Phase3	PBANKA_1208500	PBANKA_120850	PF3D7_1010100		conserved Plasmodium protein, unknown function	Slow	0.791182	4.89505	0.00748351	0.618168	0.964197	2	PbGEM-304722
Phase3	PBANKA_0831800	PBANKA_083180	PF3D7_0931000		elongation factor Tu, putative	Dispensable	1.01459	4.94241	0.00713736	0.845625	1.18356	2	PbGEM-286250
Phase3	PBANKA_1124600	PBANKA_112460	PF3D7_0625700		conserved Plasmodium protein, unknown function	Slow	0.83692	5.60662	0.00367345	0.715703	0.958138	1	PbGEM-300779
Phase3	PBANKA_1123100	PBANKA_112310	PF3D7_0624200		conserved Plasmodium protein, unknown function	Dispensable	1.00166	4.56168	0.0104445	0.797262	1.20605	1	PbGEM-535795
Phase3	PBANKA_1210000	PBANKA_121000	PF3D7_1011600		conserved Plasmodium protein, unknown function	Dispensable	1.02988	4.85976	0.00775237	0.853782	1.20597	1	PbGEM-304850
Phase3	PBANKA_1112900	PBANKA_111290	PF3D7_0513200		conserved Plasmodium protein, unknown function	Essential	0.0187574	7.33617	0.000651542	-0.0322933	0.0698081	2	PbGEM-299347
Phase3	PBANKA_1231900	PBANKA_123190	PF3D7_0517100		conserved Plasmodium protein, unknown function	Essential	0.0552036	6.77463	0.00114239	-0.0123948	0.122802	2	PbGEM-307834
Phase3	PBANKA_0208400	PBANKA_020840	PF3D7_0104700		transporter, putative	Dispensable	0.992934	6.18304	0.00206415	0.902068	1.0838	1	PbGEM-229220
Phase3	PBANKA_0408300	PBANKA_040830	PF3D7_0310200		phd finger protein, putative	Slow	0.480316	4.55266	0.0105392	0.274995	0.685637	2	PbGEM-328971
Phase3	PBANKA_1136600	PBANKA_113660	PF3D7_1360400		conserved Plasmodium protein, unknown function	Essential	0.215861	3.878	0.0206922	-0.0718345	0.503557	2	PbGEM-302282
Phase3	PBANKA_1351200	PBANKA_135120	PF3D7_1337400		conserved Plasmodium protein, unknown function	Dispensable	0.957313	5.19526	0.00554279	0.808413	1.10621	1	PbGEM-338835
Phase3	PBANKA_1024000	PBANKA_102400	PF3D7_1419200		thioredoxin-like protein, putative	Essential	0.0621317	6.96687	0.000942597	0.000728218	0.123535	2	PbGEM-334099
Phase3	PBANKA_1025900	PBANKA_102590	PF3D7_1416800		lysine--tRNA ligase, putative	Essential	0.215505	4.31323	0.0133903	-0.0159277	0.446938	2	PbGEM-295886
Phase3	PBANKA_0818000	PBANKA_081800	PF3D7_0917000		conserved Plasmodium protein, unknown function	Essential	0.256408	3.93363	0.0195725	-0.0233956	0.536212	2	PbGEM-331659
Phase3	PBANKA_0403400	PBANKA_040340	PF3D7_0304900		conserved Plasmodium protein, unknown function	Slow	0.221816	5.84977	0.00288055	0.114474	0.329157	2	PbGEM-271546
Phase3	PBANKA_0703300	PBANKA_070330	PF3D7_0827400		conserved Plasmodium protein, unknown function	Dispensable	0.973921	5.18116	0.00562148	0.823968	1.12387	1	PbGEM-233516
Phase3	PBANKA_1215900	PBANKA_121590	PF3D7_0322600		conserved Plasmodium protein, unknown function	Dispensable	1.02343	4.89652	0.00747254	0.850539	1.19631	1	PbGEM-336523
Phase3	PBANKA_0610600	PBANKA_061060	PF3D7_1212100	PPP1	peripheral plastid protein 1, putative	Essential	0.0551639	7.40382	0.000608923	0.00581115	0.104517	4	PbGEM-233541
Phase3	PBANKA_1349400	PBANKA_134940	PF3D7_1335500		conserved Plasmodium protein, unknown function	Dispensable	1.01065	5.40882	0.0044769	0.87683	1.14447	1	PbGEM-059959
Phase3	PBANKA_0805000	PBANKA_080500	PF3D7_0707800		RAP protein, putative	Essential	0.0506666	7.97577	0.000343691	0.0135888	0.0877444	2	PbGEM-331347
Phase3	PBANKA_0938100	PBANKA_093810	PF3D7_1108900		conserved Plasmodium protein, unknown function	Slow	0.251568	5.20995	0.00546195	0.103758	0.399378	2	PbGEM-291808
Phase3	PBANKA_1358800	PBANKA_135880	PF3D7_1345900	SPC25	kinetochore protein SPC25, putative	Essential	0.1	1	Inf	NA	NA	2	PbGEM-339107	Essential phenotype assigned based on very low number of parasites in the population on day 6
Phase3	PBANKA_1002900	PBANKA_100290	PF3D7_0405200		ag-1 blood stage membrane protein homologue	Essential	0.0269638	6.89533	0.0010125	-0.0366758	0.0906035	1	PbGEM-535275	Vector has relatively short homology arms - there is a possibility of the Essential call being a technical failure
Phase3	PBANKA_1008500	PBANKA_100850	PF3D7_1436300	PTEX150	translocon component PTEX150	Essential	0.209011	5.26675	0.00516034	0.06534	0.352682	2	PbGEM-293736
Phase3	PBANKA_0806500	PBANKA_080650	PF3D7_0318800		triosephosphate isomerase, putative	Dispensable	1.04216	6.15386	0.00212527	0.949961	1.13436	2	PbGEM-090509
Phase3	PBANKA_1322000	PBANKA_132200	PF3D7_1458300		conserved Plasmodium protein, unknown function	Dispensable	0.9388	5.42261	0.0044156	0.8059	1.0717	1	PbGEM-312837
Phase3	PBANKA_1360400	PBANKA_136040	PF3D7_1347600		conserved Plasmodium protein, unknown function	Dispensable	1.07381	5.13574	0.0058827	0.920417	1.22721	1	PbGEM-254107
Phase3	PBANKA_1144200	PBANKA_114420	PF3D7_1368300		conserved Plasmodium protein, unknown function	Essential	0.0335075	6.84312	0.00106677	-0.0318153	0.0988304	2	PbGEM-303226
Phase3	PBANKA_1420300	PBANKA_142030	PF3D7_0713700		conserved Plasmodium protein, unknown function	Essential	0.1	1	Inf	NA	NA	2	PbGEM-339867	Essential phenotype assigned based on very low number of parasites in the population on day 6
Phase4	PBANKA_0713500	PBANKA_071350			asparagine-rich antigen, putative, fragment	Dispensable	1.01163	5.56605	0.00382555	0.887929	1.13533	1	PbGEM-330891
Phase4	PBANKA_0836300	PBANKA_083630	PF3D7_0935800	CLAG9	cytoadherence linked asexual protein 9	Essential	0.0801068	7.18115	0.000760793	0.0249418	0.135272	2	PbGEM-260364	Vector has relatively short homology arms - there is a possibility of the Essential call being a technical failure
Phase4	PBANKA_1400600	PBANKA_140060			cytoadherence linked asexual protein, putative	Essential	0.280274	4.0248	0.017867	0.0129392	0.547609	2	PbGEM-256118
Phase4	PBANKA_0800300	PBANKA_080030			conserved Plasmodium protein, unknown function	Dispensable	0.939199	5.50169	0.00407989	0.811451	1.06695	1	PbGEM-534451
Phase4	PBANKA_0908800	PBANKA_090880	PF3D7_1140200		conserved Plasmodium protein, unknown function	Dispensable	1.01397	5.19188	0.00556152	0.864818	1.16312	1	PbGEM-288090
Phase4	PBANKA_0800500	PBANKA_080050		CHT1	chitinase	Slow	0.792259	4.88593	0.00755213	0.618453	0.966065	1	PbGEM-534459
Phase4	PBANKA_1321700	PBANKA_132170	PF3D7_1458000	BP1	berghepain-1	Slow	0.461607	6.2988	0.00183851	0.375852	0.547363	3	PbGEM-312805
Phase4	PBANKA_1111000	PBANKA_111100	PF3D7_0511500		RNA pseudouridylate synthase, putative	Dispensable	0.906908	5.04656	0.00643141	0.746516	1.0673	2	PbGEM-098813
Phase4	PBANKA_0509700	PBANKA_050970	PF3D7_1025500		conserved Plasmodium protein, unknown function	Essential	0.1	1	0.0565855	0.0461003	0.997609	2	PbGEM-329507	Vector has relatively short homology arms - there is a possibility of the Essential call being a technical failure
Phase4	PBANKA_1332700	PBANKA_133270			duffy-binding protein	Essential	0.168482	5.7472	0.0031917	0.0554918	0.281472	3	PbGEM-250003
Phase4	PBANKA_0406000	PBANKA_040600	PF3D7_0307700		conserved Plasmodium protein, unknown function	Essential	0.232356	4.99973	0.00673976	0.068164	0.396548	2	PbGEM-328907
Phase4	PBANKA_0408400	PBANKA_040840	PF3D7_0310300		phosphoglycerate mutase, putative	Dispensable	1.06593	5.22966	0.00535537	0.919569	1.21229	1	PbGEM-264140
Phase4	PBANKA_0921800	PBANKA_092180	PF3D7_1126600		steryl ester hydrolase, putative	Dispensable	1.01197	5.90985	0.0027126	0.907802	1.11613	1	PbGEM-031109
Phase4	PBANKA_0206700	PBANKA_020670	PF3D7_0106600		conserved Plasmodium protein, unknown function	Dispensable	0.854546	5.06453	0.00631688	0.695588	1.0135	2	PbGEM-268195
Phase4	PBANKA_1218800	PBANKA_121880	PF3D7_0319700	ABCI3	ABC transporter I family member 1, putative	Essential	0.106249	5.09203	0.00614553	-0.0505375	0.263036	3	PbGEM-049059	Vector has relatively short homology arms - there is a possibility of the Essential call being a technical failure
Phase4	PBANKA_0803200	PBANKA_080320	PF3D7_0705500		inositol-phosphate phosphatase, putative	Essential	0.0492864	6.63476	0.0013139	-0.023209	0.121782	2	PbGEM-090247
Phase4	PBANKA_1302000	PBANKA_130200	PF3D7_1474200		conserved Plasmodium protein, unknown function	Essential	0.1	1	0.0945041	-0.26945	0.960211	2	PbGEM-337411	Vector has relatively short homology arms - there is a possibility of the Essential call being a technical failure
Phase4	PBANKA_0720200	PBANKA_072020	PF3D7_0418100		conserved Plasmodium protein, unknown function	Slow	0.830726	5.55183	0.00388033	0.706142	0.955311	2	PbGEM-331067
Phase4	PBANKA_0705600	PBANKA_070560	PF3D7_0825000		conserved Plasmodium protein, unknown function	Essential	0.0311841	7.54939	0.000526434	-0.0147041	0.0770724	2	PbGEM-330659
Phase4	PBANKA_1358000	PBANKA_135800	PF3D7_1345100	TRX2	thioredoxin 2	Slow	0.753417	4.69015	0.00918528	0.561738	0.945097	1	PbGEM-317419
Phase4	PBANKA_0412400	PBANKA_041240	PF3D7_0314700		zinc finger protein, putative	Dispensable	0.944911	7.15805	0.000778569	0.889106	1.00072	2	PbGEM-272546
Phase4	PBANKA_0309200	PBANKA_030920	PF3D7_0212400		conserved Plasmodium protein, unknown function	Essential	0.0433056	4.83875	0.00791697	-0.134649	0.22126	1	PbGEM-538003
Phase4	PBANKA_1031000	PBANKA_103100	PF3D7_1411500		conserved Plasmodium protein, unknown function	Essential	0.1786	4.72157	0.00890118	-0.0100916	0.367293	2	PbGEM-296510
Phase4	PBANKA_0413000	PBANKA_041300	PF3D7_0315300		conserved Plasmodium protein, unknown function	Dispensable	0.998762	4.69917	0.00910283	0.807944	1.18958	1	PbGEM-329059
Phase4	PBANKA_1322200	PBANKA_132220	PF3D7_1458500	SAS4	spindle assembly abnormal protein 4, putative	Dispensable	0.931713	4.81703	0.00809076	0.751816	1.11161	1	PbGEM-338003
Phase4	PBANKA_1115900	PBANKA_111590	PF3D7_0616400		conserved Plasmodium protein, unknown function	Essential	0.0998259	6.42174	0.00162582	0.0191831	0.180469	2	PbGEM-335139
Phase4	PBANKA_1244900	PBANKA_124490	PF3D7_0530500		conserved Plasmodium protein, unknown function	Dispensable	1.002	6.46008	0.00156467	0.922889	1.08111	2	PbGEM-262020
Phase4	PBANKA_0508300	PBANKA_050830	PF3D7_1024100		conserved Plasmodium protein, unknown function	Dispensable	0.981835	4.61018	0.00995002	0.782336	1.18133	2	PbGEM-014629
Phase4	PBANKA_0828000	PBANKA_082800	PF3D7_0927200		zinc finger protein, putative	Dispensable	0.837712	4.4994	0.0111156	0.62685	1.04857	2	PbGEM-091835
Phase4	PBANKA_0403600	PBANKA_040360	PF3D7_0305100		conserved Plasmodium protein, unknown function	Essential	0.0294393	7.93601	0.000357632	-0.00838302	0.0672616	2	PbGEM-328819
Phase4	PBANKA_1031500	PBANKA_103150	PF3D7_1411000.1		conserved Plasmodium protein, unknown function	Dispensable	0.689412	3.17941	0.0416101	0.28144	1.09738	2	PbGEM-296558
Phase4	PBANKA_1427800	PBANKA_142780	PF3D7_0809600		peptidase family C50, putative	Essential	0.250519	4.21976	0.0147022	0.00801432	0.493024	2	PbGEM-110930	Vector has relatively short homology arms - there is a possibility of the Essential call being a technical failure
Phase4	PBANKA_1350900	PBANKA_135090	PF3D7_1337100	PK6	protein kinase 6	Essential	0.149607	5.30437	0.00496983	0.00861338	0.290601	2	PbGEM-250625
Phase4	PBANKA_0921700	PBANKA_092170	PF3D7_1126700	ATG23	autophagy-related protein 23, putative	Slow	0.583221	6.04444	0.002371	0.485835	0.680607	3	PbGEM-332739
Phase4	PBANKA_0928700	PBANKA_092870	PF3D7_1119400		ubiquitin-protein ligase, putative	Dispensable	0.971389	5.50843	0.00405246	0.844072	1.09871	1	PbGEM-342300
Phase4	PBANKA_0608900	PBANKA_060890	PF3D7_1210400		general transcription factor 3C polypeptide 5, putative	Essential	0.135225	4.47976	0.0113362	-0.077718	0.348168	2	PbGEM-277834
Phase4	PBANKA_0515000	PBANKA_051500	PF3D7_1031000	P25	25 kDa ookinete surface antigen precursor	Dispensable	1.00281	10	2.39202e-05	0.993024	1.01259	54	PbGEM-015561
Phase4	PBANKA_1419700	PBANKA_141970	PF3D7_1321400	DHHC8	palmitoyltransferase, putative	Essential	0.19229	5.05555	0.00637386	0.0326169	0.351963	2	PbGEM-339851
Phase4	PBANKA_1012100	PBANKA_101210	PF3D7_1432800		conserved Plasmodium protein, unknown function	Dispensable	0.997044	5.71542	0.00329477	0.882243	1.11184	1	PbGEM-333755
Phase4	PBANKA_1033800	PBANKA_103380	PF3D7_1408700		conserved Plasmodium protein, unknown function	Essential	0.0711531	5.6034	0.0036853	-0.0502603	0.192566	2	PbGEM-334443	Vector has relatively short homology arms - there is a possibility of the Essential call being a technical failure
Phase4	PBANKA_1118500	PBANKA_111850	PF3D7_0619300		conserved Plasmodium protein, unknown function	Slow	0.770971	5.22661	0.0053717	0.624387	0.917554	2	PbGEM-335203
Phase4	PBANKA_0935500	PBANKA_093550	PF3D7_1112100		conserved Plasmodium protein, unknown function	Essential	0.0762516	4.071	0.0170603	-0.184978	0.337482	2	PbGEM-333099	Vector has relatively short homology arms - there is a possibility of the Essential call being a technical failure
Phase4	PBANKA_1223000	PBANKA_122300	PF3D7_0807600		conserved Plasmodium protein, unknown function	Dispensable	0.991954	5.2483	0.00525646	0.846951	1.13696	1	PbGEM-306626
Phase4	PBANKA_0807500	PBANKA_080750	PF3D7_0317700		conserved Plasmodium protein, unknown function	Essential	0.337087	2.40333	0.0904168	-0.264301	0.938475	2	PbGEM-331427
Phase4	PBANKA_1136700	PBANKA_113670	PF3D7_1360500	GCbeta	guanylyl cyclase beta	Slow	0.650273	3.99622	0.0183851	0.379089	0.921456	2	PbGEM-342700
Phase4	PBANKA_1343400	PBANKA_134340	PF3D7_1328200		conserved Plasmodium protein, unknown function	Slow	0.722492	4.17536	0.0153696	0.474543	0.970441	2	PbGEM-315619
Phase4	PBANKA_0913000	PBANKA_091300	PF3D7_1135600		conserved Plasmodium protein, unknown function	Dispensable	0.936482	4.44735	0.0117096	0.72006	1.1529	2	PbGEM-288594
Phase4	PBANKA_1445200	PBANKA_144520	PF3D7_1230500		WD repeat-containing protein, putative	Essential	0.29277	4.08484	0.0168258	0.0333413	0.552199	2	PbGEM-324171
Phase4	PBANKA_1230700	PBANKA_123070	PF3D7_0615900		conserved Plasmodium protein, unknown function	Dispensable	0.889276	4.38837	0.012421	0.666377	1.11217	2	PbGEM-336963
Phase4	PBANKA_0801800	PBANKA_080180	PF3D7_0704100		conserved Plasmodium protein, unknown function	Essential	0.1	1	0.682107	-1.53811	1.76548	1	PbGEM-331219	Essential phenotype assigned based on very low number of parasites in the population on day 6
Phase4	PBANKA_0802300	PBANKA_080230	PF3D7_0704600		E3 ubiquitin-protein ligase, putative	Essential	0.0617545	4.18912	0.0151597	-0.184495	0.308004	2	PbGEM-342084
Phase4	PBANKA_0606600	PBANKA_060660	PF3D7_1208100		conserved Plasmodium protein, unknown function	Essential	0.0703575	6.83093	0.00107985	0.00463531	0.13608	2	PbGEM-330043
Phase4	PBANKA_1001000	PBANKA_100100	PF3D7_0403400		conserved Plasmodium protein, unknown function	Essential	0.165055	4.14993	0.0157656	-0.0860675	0.416177	2	PbGEM-333355
Phase4	PBANKA_1119000	PBANKA_111900	PF3D7_0619800		conserved Plasmodium protein, unknown function	Essential	0.0863968	6.09754	0.00224838	-0.00843745	0.181231	2	PbGEM-335219
Phase4	PBANKA_0417100	PBANKA_041710	PF3D7_0904300		conserved protein, unknown function	Dispensable	0.958994	4.64253	0.00963328	0.762695	1.15529	1	PbGEM-329163
Phase4	PBANKA_1122700	PBANKA_112270	PF3D7_0623800	TKL4	tyrosine kinase-like protein, putative	Slow	0.224992	6.54786	0.00143318	0.149277	0.300707	6	PbGEM-246785,PbGEM-111714
Phase4	PBANKA_1459800	PBANKA_145980	PF3D7_1246700		conserved Plasmodium protein, unknown function	Dispensable	0.903007	5.61909	0.00362795	0.782542	1.02347	1	PbGEM-341067
Phase4	PBANKA_0803700	PBANKA_080370	PF3D7_0706100		conserved Plasmodium protein, unknown function	Essential	0.115708	6.75418	0.001166	0.0474142	0.184001	2	PbGEM-331291
Phase4	PBANKA_1011500	PBANKA_101150	PF3D7_1433400		conserved Plasmodium protein, unknown function	Essential	0.0213002	8.25072	0.00026107	-0.0110152	0.0536155	2	PbGEM-333739	Vector has relatively short homology arms - there is a possibility of the Essential call being a technical failure
Phase4	PBANKA_0821300	PBANKA_082130	PF3D7_0920400		conserved Plasmodium protein, unknown function	Dispensable	0.784208	2.13689	0.118022	0.0971222	1.47129	2	PbGEM-285074
Phase4	PBANKA_0211600	PBANKA_021160	PF3D7_0727500		conserved Plasmodium protein, unknown function	Essential	0.222694	3.89878	0.0202666	-0.0620282	0.507416	2	PbGEM-082662
Phase4	PBANKA_0801600	PBANKA_080160	PF3D7_0703900		conserved Plasmodium protein, unknown function	Essential	0.0328876	7.60357	0.000498666	-0.0117741	0.0775492	2	PbGEM-331211	Vector has relatively short homology arms - there is a possibility of the Essential call being a technical failure
Phase4	PBANKA_1346400	PBANKA_134640	PF3D7_1331500		conserved Plasmodium protein, unknown function	Slow	0.749474	6.88202	0.00102607	0.685409	0.813539	3	PbGEM-316019
Phase4	PBANKA_0811800	PBANKA_081180	PF3D7_0910700	ALP5a	actin-like protein, putative	Dispensable	1.0272	6.79185	0.00112289	0.960177	1.09422	2	PbGEM-237576
Phase4	PBANKA_0717200	PBANKA_071720	PF3D7_0415200		conserved Plasmodium protein, unknown function	Essential	0.0723027	5.57184	0.00380347	-0.0510418	0.195647	1	PbGEM-534387	Vector has relatively short homology arms - there is a possibility of the Essential call being a technical failure
Phase4	PBANKA_0806700	PBANKA_080670	PF3D7_0318500		conserved Plasmodium protein, unknown function	Slow	0.566738	3.88227	0.0206041	0.279655	0.85382	2	PbGEM-534515
Phase4	PBANKA_1230100	PBANKA_123005	PF3D7_0615400		ribonuclease, putative	Essential	0.0846571	5.58076	0.00376968	-0.0381383	0.207453	2	PbGEM-307546
Phase4	PBANKA_1339500	PBANKA_133950	PF3D7_1324300		conserved Plasmodium protein, unknown function	Dispensable	0.893774	5.05392	0.00638424	0.733971	1.05358	1	PbGEM-338515
Phase4	PBANKA_0821600	PBANKA_082160	PF3D7_0920700		conserved Plasmodium protein, unknown function	Slow	0.810468	5.43239	0.00437263	0.678217	0.94272	2	PbGEM-285114
Phase4	PBANKA_1023800	PBANKA_102380	PF3D7_1419400		conserved Plasmodium protein, unknown function	Essential	0.0521312	5.31465	0.004919	-0.0881399	0.192402	2	PbGEM-334083	Vector has relatively short homology arms - there is a possibility of the Essential call being a technical failure
Phase4	PBANKA_0416200	PBANKA_041620	PF3D7_0905200		mitochondrial carrier protein, putative	Essential	0.0730521	3.00334	0.0496212	-0.372464	0.518568	2	PbGEM-265236
Phase4	PBANKA_1221000	PBANKA_122100	PF3D7_0710400	RAD14	DNA repair protein RAD14, putative	Dispensable	1.03522	5.89656	0.00274888	0.930359	1.14008	1	PbGEM-049404
Phase4	PBANKA_0407800	PBANKA_040780	PF3D7_0309700	SBP2	SECIS-binding protein 2, putative	Dispensable	0.933167	5.518	0.00401387	0.806457	1.05988	1	PbGEM-328947
Phase4	PBANKA_1312800	PBANKA_131280	PF3D7_1449100		conserved Plasmodium protein, unknown function	Dispensable	0.929827	4.45709	0.0115961	0.714457	1.1452	2	PbGEM-337723
Phase4	PBANKA_1316900	PBANKA_131690	PF3D7_1453200		conserved Plasmodium protein, unknown function	Slow	0.693318	5.21192	0.00545119	0.545653	0.840982	2	PbGEM-312173
Phase4	PBANKA_0512200	PBANKA_051220	PF3D7_1028100	PPO	protoporphyrinogen oxidase, putative	Dispensable	0.843298	5.08964	0.00616025	0.686323	1.00027	2	PbGEM-015197
Phase4	PBANKA_1019100	PBANKA_101910	PF3D7_1425400		DEAD/DEAH box helicase, putative	Dispensable	0.995481	5.76129	0.00314706	0.883283	1.10768	2	PbGEM-263388
Phase4	PBANKA_0831000	PBANKA_083100	PF3D7_0930300	MSP1	merozoite surface protein 1	Essential	0.203402	3.02086	0.0487592	-0.238228	0.645032	4	PbGEM-259972	Vector has relatively short homology arms - there is a possibility of the Essential call being a technical failure
Phase4	PBANKA_1420500	PBANKA_142050	PF3D7_0713900		conserved Plasmodium protein, unknown function	Essential	0.0914022	5.80052	0.00302598	-0.0186156	0.20142	2	PbGEM-339875	Vector has relatively short homology arms - there is a possibility of the Essential call being a technical failure
Phase4	PBANKA_1009200	PBANKA_100920	PF3D7_1435600		conserved Plasmodium protein, unknown function	Essential	0.118784	5.4468	0.00431008	-0.012518	0.250087	3	PbGEM-293808,PbGEM-333643	Vector has relatively short homology arms - there is a possibility of the Essential call being a technical failure
Phase4	PBANKA_1222300	PBANKA_122230	PF3D7_0808400	SEC28	coatomer subunit epsilon, putative	Dispensable	0.9038	5.26256	0.005182	0.759828	1.04777	1	PbGEM-250360
Phase4	PBANKA_0709500	PBANKA_070950	PF3D7_0821300	DHX36	ATP-dependent RNA helicase DHX36, putative	Essential	0.145826	4.96348	0.00698859	-0.02137	0.313021	2	PbGEM-342044
Phase4	PBANKA_1450600	PBANKA_145060	PF3D7_1236000		vesicle transport v-SNARE protein VTI1, putative	Essential	0.0499324	6.7931	0.00112149	-0.0170449	0.11691	2	PbGEM-324859
Phase4	PBANKA_1345800	PBANKA_134580	PF3D7_1330800		RNA-binding protein, putative	Slow	0.863366	6.25215	0.00192631	0.775587	0.951146	2	PbGEM-315947
Phase4	PBANKA_1446500	PBANKA_144650	PF3D7_1231800		asparagine-rich protein, putative	Essential	0.052739	7.4896	0.000558864	0.0054584	0.10002	1	PbGEM-537579	Vector has relatively short homology arms - there is a possibility of the Essential call being a technical failure
Phase4	PBANKA_1116000	PBANKA_111600	PF3D7_0616500	TLP	TRAP-like protein	Dispensable	0.95001	4.63768	0.00968009	0.753235	1.14679	1	PbGEM-042332
Phase4	PBANKA_1408900	PBANKA_140890	PF3D7_1310400		conserved Plasmodium protein, unknown function	Slow	0.689318	4.45686	0.0115987	0.473923	0.904713	2	PbGEM-339579
Phase4	PBANKA_1439100	PBANKA_143910	PF3D7_1224200		BRO1 domain-containing protein, putative	Dispensable	0.914975	5.52101	0.00400179	0.788456	1.04149	1	PbGEM-323355
Phase4	PBANKA_0413500	PBANKA_041350	PF3D7_0315700		conserved Plasmodium protein, unknown function	Dispensable	0.970628	6.54599	0.00143587	0.894842	1.04641	2	PbGEM-121274
Phase4	PBANKA_1319400	PBANKA_131940	PF3D7_1455700		conserved Plasmodium protein, unknown function	Dispensable	0.999707	5.41901	0.00443152	0.866567	1.13285	1	PbGEM-337907
Phase4	PBANKA_0916000	PBANKA_091600	PF3D7_1132400		conserved Plasmodium protein, unknown function	Dispensable	0.925417	4.84271	0.00788564	0.747815	1.10302	1	PbGEM-093381
Phase4	PBANKA_1222700	PBANKA_122270	PF3D7_0808000		conserved Plasmodium protein, unknown function	Slow	0.754031	4.98392	0.0068472	0.588536	0.919527	2	PbGEM-336739
Phase4	PBANKA_0613000	PBANKA_061300	PF3D7_0411800		conserved Plasmodium protein, unknown function	Dispensable	0.998699	5.0229	0.00658541	0.836398	1.161	2	PbGEM-278298
Phase4	PBANKA_1441000	PBANKA_144100	PF3D7_1226100	HAD3	haloacid dehalogenase-like hydrolase, putative	Dispensable	1.0339	6.09017	0.00226501	0.938719	1.12909	1	PbGEM-258021
Phase4	PBANKA_0406400	PBANKA_040640	PF3D7_0308100		conserved Plasmodium protein, unknown function	Essential	0.0552715	6.79237	0.0011223	-0.01173	0.122273	3	PbGEM-328923
Phase4	PBANKA_0416400	PBANKA_041640	PF3D7_0905000		conserved Plasmodium protein, unknown function	Slow	0.840048	5.61644	0.00363758	0.719423	0.960672	1	PbGEM-273114
Phase4	PBANKA_1443400	PBANKA_144340	PF3D7_1228700		conserved Plasmodium protein, unknown function	Essential	0.0671109	7.37495	0.00062676	0.0170405	0.117181	1	PbGEM-537539	Vector has relatively short homology arms - there is a possibility of the Essential call being a technical failure
Phase4	PBANKA_0205300	PBANKA_020530	PF3D7_0108100		conserved Plasmodium protein, unknown function	Essential	0.0472514	8.02619	0.00032679	0.0110967	0.083406	2	PbGEM-328003
Phase4	PBANKA_1451700	PBANKA_145170	PF3D7_1237100		conserved Plasmodium protein, unknown function	Essential	0.0676364	6.18344	0.00206333	-0.0232113	0.158484	2	PbGEM-340811
Phase4	PBANKA_1445900	PBANKA_144590	PF3D7_1231200		conserved Plasmodium protein, unknown function	Dispensable	1.01578	5.5115	0.00404006	0.888656	1.1429	1	PbGEM-340587
Phase4	PBANKA_0920900	PBANKA_092090	PF3D7_1127500		conserved Plasmodium protein, unknown function	Slow	0.22745	5.46518	0.00423158	0.0973492	0.357552	3	PbGEM-240365
Phase4	PBANKA_1341800	PBANKA_134180	PF3D7_1326600		conserved Plasmodium protein, unknown function	Essential	0.1	1	Inf	NA	NA	2	PbGEM-338603	Vector has relatively short homology arms - there is a possibility of the Essential call being a technical failure
Phase4	PBANKA_1435900	PBANKA_143590	PF3D7_1220800	UIS27	conserved Plasmodium protein, unknown function	Dispensable	1.02719	5.2588	0.00520157	0.882942	1.17143	1	PbGEM-322939
Phase4	PBANKA_1017500	PBANKA_101750	PF3D7_1427100	UIS28	lipase, putative	Dispensable	0.871433	4.88155	0.00758527	0.697246	1.04562	1	PbGEM-096504
Phase4	PBANKA_0813000	PBANKA_081300	PF3D7_0911900	ICP	inhibitor of cysteine proteases	Essential	0.313608	3.12311	0.0440201	-0.106012	0.733227	1	PbGEM-534555	Vector has relatively short homology arms - there is a possibility of the Essential call being a technical failure
Phase4	PBANKA_1439900	PBANKA_143990	PF3D7_1225000		conserved Plasmodium protein, unknown function	Essential	0.0285765	7.93007	0.000359761	-0.00935824	0.0665112	1	PbGEM-537483	Vector has relatively short homology arms - there is a possibility of the Essential call being a technical failure
Phase4	PBANKA_0313000	PBANKA_031300	PF3D7_0216300		conserved Plasmodium protein, unknown function	Essential	0.0931714	7.39432	0.000614734	0.0435837	0.142759	2	PbGEM-328659
Phase4	PBANKA_0619700	PBANKA_061970	PF3D7_0722200	RALP1	rhoptry-associated leucine zipper-like protein 1, putative	Essential	0.189044	3.52803	0.0293628	-0.153668	0.531756	3	PbGEM-330355
Phase4	PBANKA_0609700	PBANKA_060970	PF3D7_1211200		conserved Plasmodium protein, unknown function	Essential	0.0854409	6.34714	0.00175176	0.00173295	0.169149	2	PbGEM-277914
Phase4	PBANKA_1301800	PBANKA_130180	PF3D7_1474400		conserved Plasmodium protein, unknown function	Essential	0.0233632	7.03635	0.000879328	-0.0359437	0.0826702	2	PbGEM-337403	Vector has relatively short homology arms - there is a possibility of the Essential call being a technical failure
Phase4	PBANKA_0705700	PBANKA_070570	PF3D7_0824900		conserved Plasmodium protein, unknown function	Slow	0.829932	5.34652	0.00476472	0.691878	0.967985	1	PbGEM-330667
Phase4	PBANKA_0702600	PBANKA_070260	PF3D7_0828100		conserved Plasmodium protein, unknown function	Essential	0.106593	7.11904	0.000809543	0.0496877	0.163498	2	PbGEM-280154
Phase4	PBANKA_1446000	PBANKA_144600	PF3D7_1231300		conserved Plasmodium protein, unknown function	Dispensable	0.904479	4.79068	0.0083068	0.722196	1.08676	2	PbGEM-068823
Phase4	PBANKA_0934700	PBANKA_093470	PF3D7_1112900		conserved Plasmodium protein, unknown function	Dispensable	0.951082	4.15264	0.0157229	0.7003	1.20186	2	PbGEM-291376
Phase4	PBANKA_1458700	PBANKA_145870	PF3D7_1245500		conserved Plasmodium protein, unknown function	Slow	0.772593	4.53377	0.0107401	0.565324	0.979862	2	PbGEM-325915
Phase4	PBANKA_0940200	PBANKA_094020	PF3D7_1106700		dna2/nam7 helicase family member, putative	Dispensable	0.991804	5.39073	0.00455864	0.856768	1.12684	1	PbGEM-241251
Phase4	PBANKA_1433800	PBANKA_143380	PF3D7_1218200		conserved Plasmodium protein, unknown function	Essential	0.14651	4.66605	0.00940932	-0.0474928	0.340514	2	PbGEM-340179	Vector has relatively short homology arms - there is a possibility of the Essential call being a technical failure
Phase4	PBANKA_1320100	PBANKA_132010	PF3D7_1456400	UIS25	conserved Plasmodium protein, unknown function	Dispensable	1.02299	4.3296	0.0131728	0.793449	1.25254	2	PbGEM-337939
Phase4	PBANKA_1303900	PBANKA_130390	PF3D7_1440000		conserved Plasmodium protein, unknown function	Essential	0.159092	4.3765	0.0125692	-0.0651329	0.383317	2	PbGEM-337491
Phase4	PBANKA_1118200	PBANKA_111820	PF3D7_0619000.1		conserved Plasmodium protein, unknown function	Essential	0.106743	5.02906	0.00654496	-0.0550586	0.268545	2	PbGEM-335187
Phase4	PBANKA_1215400	PBANKA_121540	PF3D7_0323100		conserved Plasmodium protein, unknown function	Essential	0.121445	3.81366	0.0220672	-0.175656	0.418546	1	PbGEM-536155	Vector has relatively short homology arms - there is a possibility of the Essential call being a technical failure
Phase4	PBANKA_0605400	PBANKA_060540	PF3D7_1206800		conserved Plasmodium protein, unknown function	Essential	0.142543	5.78943	0.00305972	0.0319137	0.253173	2	PbGEM-277418
Phase4	PBANKA_1463000	PBANKA_146300	PF3D7_1250100	G377	osmiophilic body protein	Dispensable	0.991629	6.19524	0.0020391	0.901316	1.08194	1	PbGEM-326387
Phase4	PBANKA_0406200	PBANKA_040620	PF3D7_0307900		conserved Plasmodium protein, unknown function	Dispensable	0.879647	3.16925	0.0420353	0.469597	1.2897	1	PbGEM-533587
Phase4	PBANKA_1025500	PBANKA_102550	PF3D7_1417200		NOT family protein, putative	Essential	0.1	1	Inf	NA	NA	1	PbGEM-334155	Vector has relatively short homology arms - there is a possibility of the Essential call being a technical failure
Phase4	PBANKA_1224700	PBANKA_122470	PF3D7_0806000		AAA family ATPase, putative	Essential	0.192892	4.45469	0.011624	-0.0227373	0.408521	2	PbGEM-342892
Phase4	PBANKA_1244800	PBANKA_124480	PF3D7_0530400		conserved Plasmodium protein, unknown function	Essential	0.211213	4.31702	0.0133396	-0.0197816	0.442207	2	PbGEM-309521
Phase4	PBANKA_0505300	PBANKA_050530	PF3D7_1021100		conserved Plasmodium protein, unknown function	Slow	0.664311	4.69058	0.00918139	0.472672	0.85595	2	PbGEM-329363
Phase4	PBANKA_1138600	PBANKA_113860	PF3D7_1362600		conserved Plasmodium protein, unknown function	Dispensable	0.994673	5.25461	0.00522338	0.850128	1.13922	1	PbGEM-247164
Phase4	PBANKA_0917800	PBANKA_091780	PF3D7_1130500		conserved Plasmodium protein, unknown function	Essential	0.122328	5.89849	0.00274357	0.0175696	0.227086	2	PbGEM-289257
Phase4	PBANKA_0505900	PBANKA_050590	PF3D7_1021700		conserved Plasmodium protein, unknown function	Slow	0.167404	7.18679	0.000756514	0.112394	0.222413	2	PbGEM-329379
Phase4	PBANKA_0711000	PBANKA_071100	PF3D7_0819800		conserved Plasmodium protein, unknown function	Dispensable	1.13372	5.14735	0.0058148	0.981214	1.28623	1	PbGEM-330811
Phase4	PBANKA_1324700	PBANKA_132470	PF3D7_1461000		conserved Plasmodium protein, unknown function	Dispensable	0.693619	3.58623	0.0277026	0.360736	1.0265	2	PbGEM-313293
Phase4	PBANKA_0416000	PBANKA_041600	PF3D7_0905400	RhopH3	high molecular weight rhoptry protein 3, putative	Essential	0.075049	5.06812	0.00629421	-0.0836231	0.233721	2	PbGEM-085062
Phase4	PBANKA_1451900	PBANKA_145190	PF3D7_1237300		conserved Plasmodium protein, unknown function	Dispensable	0.834416	4.01837	0.0179823	0.56622	1.10261	2	PbGEM-340827
Phase4	PBANKA_1336600	PBANKA_133660	PF3D7_1473400		conserved Plasmodium protein, unknown function	Dispensable	1.00238	5.80579	0.00301008	0.892651	1.11211	2	PbGEM-058133
Phase4	PBANKA_1425900	PBANKA_142590	PF3D7_0811600		conserved Plasmodium protein, unknown function	Slow	0.333064	5.61645	0.00363752	0.21244	0.453688	2	PbGEM-065839
Phase4	PBANKA_1208100	PBANKA_120810	PF3D7_1009800		conserved Plasmodium protein, unknown function	Essential	0.0780856	5.32572	0.00486485	-0.0614114	0.217583	2	PbGEM-336275
Phase4	PBANKA_1436300	PBANKA_143630	PF3D7_1221100		conserved Plasmodium protein, unknown function	Dispensable	1.06084	5.80568	0.0030104	0.95111	1.17058	1	PbGEM-067386
Phase4	PBANKA_1030200	PBANKA_103020	PF3D7_1412400		conserved Plasmodium protein, unknown function	Essential	0.0645805	6.39448	0.00167076	-0.0171693	0.14633	2	PbGEM-334307
Phase4	PBANKA_0212200	PBANKA_021220	PF3D7_0728100		conserved Plasmodium protein, unknown function	Essential	0.0575821	5.71293	0.00330299	-0.0573612	0.172525	2	PbGEM-328203	Vector has relatively short homology arms - there is a possibility of the Essential call being a technical failure
Phase4	PBANKA_0303400	PBANKA_030340	PF3D7_0205700.1		RNA-binding protein, putative	Dispensable	0.881866	4.38447	0.0124695	0.658533	1.1052	1	PbGEM-533419
Phase4	PBANKA_1218100	PBANKA_121810	PF3D7_0320400	Cap380	oocyst capsule protein	Dispensable	0.901628	4.88003	0.00759679	0.727309	1.07595	1	PbGEM-336595
Phase4	PBANKA_1145300	PBANKA_114530	PF3D7_1369400		conserved Plasmodium protein, unknown function	Essential	0.1	1	Inf	NA	NA	2	PbGEM-336027	Vector has relatively short homology arms - there is a possibility of the Essential call being a technical failure
Phase4	PBANKA_0815100	PBANKA_081510	PF3D7_0914100		conserved Plasmodium protein, unknown function	Essential	0.0878809	6.82605	0.00108514	0.0219981	0.153764	3	PbGEM-284458
Phase4	PBANKA_1358700	PBANKA_135870	PF3D7_1345800		conserved Plasmodium protein, unknown function	Dispensable	0.949676	5.11879	0.00598325	0.794973	1.10438	1	PbGEM-317507
Phase4	PBANKA_1408600	PBANKA_140860	PF3D7_1310100		conserved Plasmodium protein, unknown function	Dispensable	1.07884	5.00992	0.00667145	0.915486	1.2422	2	PbGEM-319595
Phase4	PBANKA_0305400	PBANKA_030540	PF3D7_0208300		conserved Plasmodium protein, unknown function	Essential	0.091734	4.51196	0.0109769	-0.117808	0.301276	2	PbGEM-328483
Phase4	PBANKA_0822500	PBANKA_082250	PF3D7_0921600		conserved Plasmodium protein, unknown function	Slow	0.279865	5.5174	0.00401628	0.153117	0.406613	2	PbGEM-285202
Phase4	PBANKA_1341000	PBANKA_134100	PF3D7_1325900		conserved Plasmodium protein, unknown function	Essential	0.054499	4.62054	0.00984749	-0.14397	0.252968	2	PbGEM-338579	Vector has relatively short homology arms - there is a possibility of the Essential call being a technical failure
Phase4	PBANKA_1450000	PBANKA_145000	PF3D7_1235400		tetQ family GTPase, putative	Dispensable	0.912664	5.96908	0.00255659	0.811539	1.01379	1	PbGEM-257165
Phase4	PBANKA_1213200	PBANKA_121320	PF3D7_1014800		conserved Plasmodium protein, unknown function	Dispensable	0.84796	4.74258	0.00871614	0.66124	1.03468	2	PbGEM-336427
Phase4	PBANKA_1316100	PBANKA_131610	PF3D7_1452400		conserved Plasmodium protein, unknown function	Slow	0.295055	4.65416	0.00952192	0.0998941	0.490215	2	PbGEM-312029
Phase4	PBANKA_0814900	PBANKA_081490	PF3D7_0913900		arginine--tRNA ligase, putative	Essential	0.106763	5.25527	0.00521995	-0.0377359	0.251261	2	PbGEM-342116
Phase4	PBANKA_0102400	PBANKA_010240	PF3D7_0603600		conserved Plasmodium protein, unknown function	Dispensable	0.984449	5.62079	0.00362179	0.864086	1.10481	2	PbGEM-327555
Phase4	PBANKA_0306100	PBANKA_030610	PF3D7_0209000	P230	transmission-blocking target antigen s230;6-cysteine protein	Dispensable	1.02215	5.21907	0.00541237	0.875013	1.16929	1	PbGEM-533427
Phase4	PBANKA_0411400	PBANKA_041140	PF3D7_0313700.1		conserved Plasmodium protein, unknown function	Essential	0.108402	6.11397	0.00221176	0.014343	0.20246	2	PbGEM-272418
Phase4	PBANKA_0510500	PBANKA_051050	PF3D7_1026300		conserved Plasmodium protein, unknown function	Dispensable	0.901529	4.63691	0.00968761	0.704678	1.09838	2	PbGEM-329539
Phase4	PBANKA_0800700	PBANKA_080070	PF3D7_0703000		conserved Plasmodium protein, unknown function	Essential	0.0518731	6.14644	0.0021411	-0.0406709	0.144417	2	PbGEM-331163	Vector has relatively short homology arms - there is a possibility of the Essential call being a technical failure
Phase4	PBANKA_0908400	PBANKA_090840	PF3D7_1140600		conserved Plasmodium protein, unknown function	Dispensable	0.890945	5.22313	0.00539041	0.744106	1.03778	2	PbGEM-288058
Phase4	PBANKA_0930800	PBANKA_093080	PF3D7_1117200		conserved Plasmodium protein, unknown function	Dispensable	0.937769	5.9545	0.00259413	0.835904	1.03963	2	PbGEM-032387
Phase4	PBANKA_1034600	PBANKA_103460	PF3D7_1407600		conserved Plasmodium protein, unknown function	Dispensable	1.05812	4.73186	0.00881005	0.870395	1.24584	2	PbGEM-334467
Phase4	PBANKA_1101400	PBANKA_110140		RAP2/3	rhoptry-associated protein 2/3	Slow	0.727404	6.25275	0.00192515	0.639651	0.815157	3	PbGEM-334659
Phase4	PBANKA_1116400	PBANKA_111640	PF3D7_0616900		conserved Plasmodium protein, unknown function	Essential	0.0884286	4.50424	0.011062	-0.121923	0.298781	2	PbGEM-299675
Phase4	PBANKA_1119200	PBANKA_111920	PF3D7_0620000		conserved Plasmodium protein, unknown function	Dispensable	0.95551	5.19867	0.00552393	0.806864	1.10416	1	PbGEM-042760
Phase4	PBANKA_1132300	PBANKA_113230	PF3D7_1356000		conserved Plasmodium protein, unknown function	Dispensable	0.950458	5.00004	0.00673769	0.786291	1.11462	2	PbGEM-100268
Phase4	PBANKA_1140300	PBANKA_114030	PF3D7_1364400		conserved Plasmodium protein, unknown function	Essential	0.255387	3.88514	0.0205449	-0.0312831	0.542057	2	PbGEM-335899	Vector has relatively short homology arms - there is a possibility of the Essential call being a technical failure
Phase4	PBANKA_1300800	PBANKA_130080	PF3D7_1475400	CRMP4	cysteine repeat modular protein 4	Slow	0.495094	3.57476	0.0280221	0.160298	0.82989	1	PbGEM-342964
Phase4	PBANKA_1357800	PBANKA_135780	PF3D7_1344900		conserved Plasmodium protein, unknown function	Slow	0.618239	3.5946	0.0274715	0.286748	0.94973	2	PbGEM-317363
Phase4	PBANKA_1359700	PBANKA_135970	PF3D7_1346800	P47	6-cysteine protein	Dispensable	0.981342	6.98442	0.000926203	0.920475	1.04221	2	PbGEM-343204
Phase4	PBANKA_1410600	PBANKA_141060	PF3D7_1312100		conserved Plasmodium protein, unknown function	Slow	0.737789	5.79486	0.00304315	0.627459	0.848118	1	PbGEM-339643
Phase4	PBANKA_0302600	PBANKA_030260	PF3D7_0204800		3'-5' exonuclease, putative	Dispensable	1.0006	6.72958	0.00119503	0.931461	1.06974	1	PbGEM-009087
Phase4	PBANKA_1306800	PBANKA_130680	PF3D7_1442900	SEC7	protein transport protein SEC7, putative	Essential	0.1	1	Inf	NA	NA	1	PbGEM-248737	Vector has relatively short homology arms - there is a possibility of the Essential call being a technical failure
Phase4	PBANKA_1030500	PBANKA_103050	PF3D7_1412100		conserved Plasmodium protein, unknown function	Essential	0.0537995	4.5031	0.0110746	-0.156672	0.264271	2	PbGEM-296422
Phase4	PBANKA_1408200	PBANKA_140820	PF3D7_1309700	VPS18	vacuolar protein sorting-associated protein 18, putative	Essential	0.0766999	7.94064	0.000355977	0.0389652	0.114435	2	PbGEM-063455
Phase4	PBANKA_1234900	PBANKA_123490	PF3D7_0520100	PPM9	protein phosphatase PPM9	Dispensable	1.00052	6.52643	0.00146422	0.923989	1.07705	1	PbGEM-261356
Phase4	PBANKA_1210600	PBANKA_121060	PF3D7_1012200		conserved Plasmodium protein, unknown function	Dispensable	0.917192	5.86517	0.00283654	0.810674	1.02371	2	PbGEM-304938
Phase4	PBANKA_1235900	PBANKA_123590	PF3D7_0521300		conserved Plasmodium protein, unknown function	Slow	0.740628	4.45719	0.0115948	0.525269	0.955987	2	PbGEM-337115
Phase4	PBANKA_0831900	PBANKA_083190	PF3D7_0931100		nucleolar protein Nop52, putative	Slow	0.666827	3.92902	0.019663	0.386377	0.947276	2	PbGEM-027597
Phase4	PBANKA_0929300	PBANKA_092930	PF3D7_1118800	ARC40	actin-related protein 2/3 complex subunit 1, putative	Dispensable	1.06742	5.70263	0.00333718	0.951882	1.18296	2	PbGEM-290656
Phase4	PBANKA_1144300	PBANKA_114430	PF3D7_1368400		conserved Plasmodium protein, unknown function	Slow	0.553884	5.40275	0.00450419	0.419658	0.688111	2	PbGEM-335979
Phase4	PBANKA_0604400	PBANKA_060440	PF3D7_1205700	tGloII	targeted glyoxalase II, putative	Dispensable	1.01273	7.53509	0.000534012	0.96651	1.05895	2	PbGEM-017603
Phase4	PBANKA_1031300	PBANKA_103130	PF3D7_1411200	ROM8	rhomboid protease ROM8	Essential	0.1014	3.79635	0.0224525	-0.198282	0.401083	3	PbGEM-242021
Phase4	PBANKA_1013900	PBANKA_101390	PF3D7_1430800		conserved Plasmodium protein, unknown function	Dispensable	0.971137	4.15832	0.0156339	0.721066	1.22121	2	PbGEM-036306
Phase4	PBANKA_0416800	PBANKA_041680	PF3D7_0904600		ubiquitin specific protease, putative	Dispensable	1.00489	6.86876	0.00103977	0.9404	1.06938	1	PbGEM-341884
Phase4	PBANKA_1455400	PBANKA_145540	PF3D7_1242000		conserved Plasmodium protein, unknown function	Dispensable	0.951629	6.01931	0.00243134	0.853012	1.05025	1	PbGEM-325539
Phase4	PBANKA_1134300	PBANKA_113430	PF3D7_1358000		patatin-like phospholipase, putative	Essential	0.242209	3.5374	0.0290889	-0.0988999	0.583319	2	PbGEM-044843	Vector has relatively short homology arms - there is a possibility of the Essential call being a technical failure
Phase4	PBANKA_1104900	PBANKA_110490	PF3D7_0505300		UDP-N-acetyl glucosamine:UMP antiporter, putative	Dispensable	0.964572	6.29381	0.00184771	0.878602	1.05054	1	PbGEM-342556
Phase4	PBANKA_1038500	PBANKA_103850	PF3D7_1403500		conserved Plasmodium protein, unknown function	Dispensable	1.08408	5.48972	0.00412901	0.955566	1.2126	2	PbGEM-297446
Phase4	PBANKA_1032400	PBANKA_103240	PF3D7_1410100		alpha/beta hydrolase, putative	Dispensable	1.07555	5.76588	0.00313264	0.963609	1.18749	1	PbGEM-038941
Phase4	PBANKA_1016200	PBANKA_101620	PF3D7_1428500		protein kinase, putative	Dispensable	0.933689	5.12805	0.0059281	0.779701	1.08768	3	PbGEM-036667
Phase4	PBANKA_0601500	PBANKA_060150	PF3D7_1202500	TGS1	trimethylguanosine synthase, putative	Dispensable	0.97578	4.79214	0.00829468	0.79363	1.15793	1	PbGEM-276922
Phase4	PBANKA_1363300	PBANKA_136330	PF3D7_1350500		conserved Plasmodium protein, unknown function	Essential	0.186194	5.04471	0.00644334	0.0256534	0.346735	2	PbGEM-108949
Phase4	PBANKA_1216300	PBANKA_121630	PF3D7_0322200		conserved Plasmodium protein, unknown function	Dispensable	1.02888	4.95509	0.00704742	0.860979	1.19678	1	PbGEM-336539
Phase4	PBANKA_1330300	PBANKA_133030	PF3D7_1466900		rhoptry protein, putative	Essential	0.106262	4.70038	0.00909185	-0.0844406	0.296964	2	PbGEM-313957
Phase4	PBANKA_1004300	PBANKA_100430	PF3D7_0406700		conserved Plasmodium protein, unknown function	Essential	0.0354464	7.95155	0.000352116	-0.00208307	0.0729759	2	PbGEM-333491
Phase4	PBANKA_1032700	PBANKA_103270	PF3D7_1409800	CELF2	CUGBP Elav-like family member 2, putative	Dispensable	1.03383	5.45682	0.00426712	0.903186	1.16448	1	PbGEM-334379
Phase4	PBANKA_0716100	PBANKA_071610	PF3D7_0414100		conserved Plasmodium protein, unknown function	Slow	0.649463	4.39505	0.0123382	0.427307	0.871618	2	PbGEM-330971
Phase4	PBANKA_1115100	PBANKA_111510	PF3D7_0515500		amino acid transporter, putative	Dispensable	0.968952	5.79429	0.00304489	0.858591	1.07931	2	PbGEM-121266
Phase4	PBANKA_1124700	PBANKA_112470	PF3D7_0625900		conserved Plasmodium protein, unknown function	Dispensable	1.01195	4.98539	0.00683709	0.846576	1.17732	1	PbGEM-099647
Phase4	PBANKA_0214200	PBANKA_021420	PF3D7_0730100		tRNA pseudouridine synthase D, putative	Dispensable	1.01551	5.59401	0.00372008	0.893526	1.1375	1	PbGEM-008620
Phase4	PBANKA_0601700	PBANKA_060170	PF3D7_1202700		conserved Plasmodium protein, unknown function	Essential	0.124033	4.91534	0.00733325	-0.0472361	0.295302	2	PbGEM-276954
Phase4	PBANKA_1103300	PBANKA_110330	PF3D7_0503600	MyoB	myosin B	Dispensable	0.993138	6.42888	0.00161425	0.912782	1.07349	2	PbGEM-298173
Phase4	PBANKA_0211400	PBANKA_021140	PF3D7_0727300	DNMT	DNA (cytosine-5)-methyltransferase, putative	Dispensable	0.978139	5.89177	0.00276209	0.873028	1.08325	1	PbGEM-082644
Phase4	PBANKA_0109700	PBANKA_010970	PF3D7_0611400		SWI/SNF-related matrix-associated actin-dependent regulator of chromatin	Slow	0.720487	4.75098	0.00864322	0.534549	0.906424	2	PbGEM-267147
Phase4	PBANKA_0942800	PBANKA_094280	PF3D7_1104100		syntaxin, putative	Essential	0.263573	4.34529	0.0129677	0.0358209	0.491324	2	PbGEM-241999
Phase4	PBANKA_1414400	PBANKA_141440	PF3D7_1315900		exportin-1, putative	Slow	0.805459	5.27274	0.00512956	0.662217	0.948701	2	PbGEM-320323
Phase4	PBANKA_1405600	PBANKA_140560	PF3D7_1307100		U3 small nucleolar RNA-associated protein 6, putative	Essential	0.123088	6.4022	0.0016579	0.0416532	0.204522	2	PbGEM-319171
Phase4	PBANKA_1209700	PBANKA_120970	PF3D7_1011300	ARV1	protein ARV1, putative	Essential	0.0942269	5.87663	0.00280421	-0.0116826	0.200136	2	PbGEM-336299
Phase4	PBANKA_0912200	PBANKA_091220	PF3D7_1136400	SRP72	signal recognition particle subunit SRP72, putative	Essential	0.0416448	6.69622	0.00123557	-0.0286566	0.111946	2	PbGEM-332507
Phase4	PBANKA_0518300	PBANKA_051830	PF3D7_1034500		conserved Plasmodium protein, unknown function	Dispensable	1.02242	5.02287	0.00658557	0.860115	1.18472	1	PbGEM-275882
Phase4	PBANKA_0820100	PBANKA_082010	PF3D7_0919200		PPPDE peptidase, putative	Dispensable	1.02416	6.61988	0.00133359	0.951121	1.09719	1	PbGEM-285018
Phase4	PBANKA_0712500	PBANKA_071250	PF3D7_0818300		dynactin subunit 6, putative	Dispensable	1.00296	5.55998	0.00384887	0.878878	1.12704	1	PbGEM-281602
Phase4	PBANKA_1363200	PBANKA_136320	PF3D7_1350400		ubiquitin-activating enzyme E1, putative	Slow	0.735646	5.68025	0.00341271	0.618809	0.852483	2	PbGEM-108933
Phase4	PBANKA_1016500	PBANKA_101650	PF3D7_1428100		WW domain-binding protein 11, putative	Slow	0.374153	5.08004	0.00621967	0.216424	0.531883	2	PbGEM-294664
Phase4	PBANKA_1409000	PBANKA_140900	PF3D7_1310500		conserved protein, unknown function	Dispensable	0.938074	5.65278	0.00350777	0.819621	1.05653	1	PbGEM-319691
Phase4	PBANKA_0608600	PBANKA_060860	PF3D7_1210200		zinc finger protein, putative	Dispensable	0.991207	5.23295	0.00533778	0.845087	1.13733	1	PbGEM-018233
Phase4	PBANKA_1436200	PBANKA_143620	PF3D7_1221000	SET10	histone-lysine N-methyltransferase, H3 lysine-4 specific, putative	Slow	0.848789	5.58153	0.0037668	0.726041	0.971538	3	PbGEM-257004
Phase4	PBANKA_0934000	PBANKA_093400	PF3D7_1113600		conserved Plasmodium protein, unknown function	Slow	0.24049	5.57311	0.00379866	0.117224	0.363757	2	PbGEM-264516
Phase4	PBANKA_0206400	PBANKA_020640	PF3D7_0106900	IspD	2-C-methyl-D-erythritol 4-phosphate cytidylyltransferase, putative	Essential	0.102936	3.39539	0.0335274	-0.263274	0.469146	2	PbGEM-007536
Phase4	PBANKA_0401700	PBANKA_040170	PF3D7_0303100		conserved Plasmodium protein, unknown function	Dispensable	0.932469	6.08396	0.00227913	0.836989	1.02795	1	PbGEM-328771
Phase4	PBANKA_1232000	PBANKA_123200	PF3D7_0517200		conserved Plasmodium protein, unknown function	Dispensable	1.08183	5.90644	0.00272187	0.977492	1.18618	1	PbGEM-337019
Phase4	PBANKA_0820400	PBANKA_082040	PF3D7_0919500		sugar transporter, putative	Dispensable	0.975814	5.95149	0.00260197	0.873795	1.07783	2	PbGEM-026174
Phase4	PBANKA_1301500	PBANKA_130150	PF3D7_1474700		protein kinase, putative	Slow	0.167959	7.61834	0.000491355	0.123626	0.212292	2	PbGEM-337395
Phase4	PBANKA_1446100	PBANKA_144610	PF3D7_1231400		amino acid transporter, putative	Essential	0.175768	5.05415	0.00638276	0.0159837	0.335552	2	PbGEM-265644	Vector has relatively short homology arms - there is a possibility of the Essential call being a technical failure
Phase4	PBANKA_1446300	PBANKA_144630	PF3D7_1231600	PRP2	pre-mRNA-splicing factor ATP-dependent RNA helicase PRP2, putative	Essential	0.071124	5.2472	0.00526223	-0.0739585	0.216207	2	PbGEM-264484
Phase4	PBANKA_0305700	PBANKA_030570	PF3D7_0208600	RRF1	ribosome-recycling factor, putative	Essential	0.0858484	7.06107	0.000857862	0.0272698	0.144427	3	PbGEM-228342
Phase4	PBANKA_0618600	PBANKA_061860	PF3D7_0721100		conserved Plasmodium protein, unknown function	Essential	0.135111	5.34532	0.00477041	-0.00302488	0.273248	1	PbGEM-088026
Phase4	PBANKA_1353300	PBANKA_135330	PF3D7_1339900	ABCB5	ABC transporter B family member 5, putative	Slow	0.906455	7.34299	0.000647113	0.855578	0.957332	1	PbGEM-251495
Phase4	PBANKA_1362600	PBANKA_136260	PF3D7_1349800		nucleolar preribosomal associated cytoplasmic ATPase, putative	Essential	0.138008	4.96022	0.0070114	-0.0294606	0.305476	3	PbGEM-254893
Phase4	PBANKA_1346100	PBANKA_134610	PF3D7_1331200		conserved Plasmodium protein, unknown function	Dispensable	0.798068	3.55269	0.0286475	0.459557	1.13658	1	PbGEM-536891
Phase4	PBANKA_1114500	PBANKA_111450	PF3D7_0514900		conserved Plasmodium protein, unknown function	Essential	0.0498001	6.29067	0.00185352	-0.0363049	0.135905	2	PbGEM-299483
Phase4	PBANKA_0615300	PBANKA_061530	PF3D7_0717600		conserved Plasmodium protein, unknown function	Essential	0.0370006	6.27462	0.0018835	-0.049798	0.123799	2	PbGEM-330259
Phase4	PBANKA_1234600	PBANKA_123460	PF3D7_0519800		conserved Plasmodium protein, unknown function	Essential	0.1	1	0.0636915	-0.0490304	0.960457	2	PbGEM-308290	Essential phenotype assigned based on very low number of parasites in the population on day 6
Phase4	PBANKA_0310500	PBANKA_031050	PF3D7_0213600		conserved Plasmodium protein, unknown function	Dispensable	0.925858	3.56924	0.0281772	0.590137	1.26158	2	PbGEM-328595
Phase4	PBANKA_1431100	PBANKA_143110	PF3D7_1215400		conserved Plasmodium protein, unknown function	Essential	0.171212	5.0551	0.0063767	0.0115038	0.330921	2	PbGEM-340115
Phase4	PBANKA_0912400	PBANKA_091240	PF3D7_1136200		conserved Plasmodium protein, unknown function	Dispensable	0.969572	6.42935	0.0016135	0.889235	1.04991	2	PbGEM-332523
Phase4	PBANKA_1101700	PBANKA_110170	PF3D7_0501900		conserved protein, unknown function	Slow	0.791217	4.73536	0.00877927	0.603821	0.978612	2	PbGEM-297933
Phase4	PBANKA_1230300	PBANKA_123030	PF3D7_0615600		conserved Plasmodium protein, unknown function	Dispensable	0.89998	4.82683	0.00801189	0.720962	1.079	2	PbGEM-336947
Phase4	PBANKA_1440100	PBANKA_144010	PF3D7_1225200		conserved Plasmodium protein, unknown function	Essential	0.086888	5.20554	0.00548609	-0.0612482	0.235024	2	PbGEM-340371
Phase4	PBANKA_1403100	PBANKA_140310	PF3D7_1304600		conserved Plasmodium protein, unknown function	Slow	0.265598	5.98765	0.00250955	0.165407	0.365789	2	PbGEM-339395
Phase4	PBANKA_0937200	PBANKA_093720			asparagine-rich antigen, putative	Essential	0.0959394	6.58803	0.00137675	0.0217304	0.170148	2	PbGEM-333123
Phase4	PBANKA_0937200	PBANKA_093720			asparagine-rich antigen, putative	Essential	0.0959394	6.58803	0.00137675	0.0217304	0.170148	2	PbGEM-333123
Phase4	PBANKA_1109300	PBANKA_110930	PF3D7_0509700		conserved Plasmodium protein, unknown function	Dispensable	1.02986	5.261	0.00519013	0.885778	1.17395	2	PbGEM-098697
Phase4	PBANKA_1138900	PBANKA_113890	PF3D7_1362900		conserved Plasmodium protein, unknown function	Dispensable	0.932483	5.51099	0.00404212	0.805328	1.05964	2	PbGEM-045551
Phase4	PBANKA_0106400	PBANKA_010640	PF3D7_0607800		GTP-binding protein, putative	Essential	0.0948968	6.47484	0.00154175	0.0163667	0.173427	2	PbGEM-327731
Phase4	PBANKA_1451800	PBANKA_145180	PF3D7_1237200		conserved Plasmodium protein, unknown function	Dispensable	0.871944	4.67086	0.00936419	0.678407	1.06548	2	PbGEM-340819
Phase4	PBANKA_1404500	PBANKA_140450	PF3D7_1306000		conserved Plasmodium protein, unknown function	Slow	0.935083	7.19971	0.000746806	0.880428	0.989739	1	PbGEM-318995
Phase4	PBANKA_1425800	PBANKA_142580	PF3D7_0811700		conserved Plasmodium protein, unknown function	Dispensable	0.971313	4.54678	0.0106013	0.765388	1.17724	2	PbGEM-321659
Phase4	PBANKA_0711800	PBANKA_071180	PF3D7_0819000		conserved Plasmodium protein, unknown function	Essential	0.0576757	7.75385	0.000429086	0.0162469	0.0991045	2	PbGEM-330843
Phase4	PBANKA_1245800	PBANKA_124580	PF3D7_0531400		conserved Plasmodium protein, unknown function	Essential	0.1	1	0.112199	-0.0235084	1.31634	2	PbGEM-309697	Essential phenotype assigned based on very low number of parasites in the population on day 6
Phase4	PBANKA_1322300	PBANKA_132230	PF3D7_1458600		conserved Plasmodium protein, unknown function	Essential	0.0272226	4.48342	0.0112947	-0.185331	0.239776	1	PbGEM-536699	Vector has relatively short homology arms - there is a possibility of the Essential call being a technical failure
Phase4	PBANKA_1014300	PBANKA_101430	PF3D7_1430400	ATG5	autophagy protein 5, putative	Essential	0.127296	5.29838	0.0049997	-0.0141216	0.268713	2	PbGEM-294480
Phase4	PBANKA_1219600	PBANKA_121960	PF3D7_0709100		cg1 protein, putative	Dispensable	1.01532	5.57859	0.00377789	0.892393	1.13825	1	PbGEM-336643
Phase4	PBANKA_1444700	PBANKA_144470	PF3D7_1230000		conserved Plasmodium protein, unknown function	Essential	0.1	1	Inf	NA	NA	1	PbGEM-340523	Vector has relatively short homology arms - there is a possibility of the Essential call being a technical failure
Phase4	PBANKA_1222600	PBANKA_122260	PF3D7_0808100		AP-3 complex subunit delta, putative	Essential	0.0121943	7.29047	0.000682011	-0.0400364	0.064425	2	PbGEM-336731
Phase4	PBANKA_0918600	PBANKA_091860	PF3D7_1129600		phosphatidylinositol-4-phosphate 5-kinase, putative	Dispensable	1.0305	3.24354	0.0390255	0.635405	1.4256	2	PbGEM-030772,PbGEM-239855
Phase4	PBANKA_1420800	PBANKA_142080	PF3D7_0714200		conserved Plasmodium protein, unknown function	Essential	0.16449	5.95359	0.00259651	0.0625775	0.266401	2	PbGEM-339899
Phase4	PBANKA_0208900	PBANKA_020890	PF3D7_0104200		StAR-related lipid transfer protein, putative	Essential	0.0977614	4.90009	0.00744588	-0.0748177	0.27034	2	PbGEM-268539
Phase4	PBANKA_0503800	PBANKA_050380	PF3D7_1019600		conserved Plasmodium protein, unknown function	Dispensable	0.903678	5.66022	0.00348176	0.785665	1.02169	2	PbGEM-329323
Phase4	PBANKA_1232900	PBANKA_123290	PF3D7_0518100		RAP protein, putative	Essential	0.0463815	7.82967	0.000397755	0.00649394	0.0862691	2	PbGEM-337035
Phase4	PBANKA_0417900	PBANKA_041790	PF3D7_0903500		conserved Plasmodium protein, unknown function	Essential	0.164121	4.08985	0.0167417	-0.0946582	0.422901	2	PbGEM-013345
Phase4	PBANKA_0212300	PBANKA_021230	PF3D7_0728200	ALP3	actin-like protein, putative	Dispensable	0.934455	5.48224	0.00415999	0.805459	1.06345	1	PbGEM-227009
Phase4	PBANKA_1304700	PBANKA_130470	PF3D7_1440800		major facilitator superfamily, putative	Slow	0.515955	6.21782	0.00199358	0.426656	0.605254	2	PbGEM-121314
Phase4	PBANKA_1309600	PBANKA_130960	PF3D7_1445800		conserved Plasmodium protein, unknown function	Dispensable	0.826451	3.27129	0.0379576	0.436797	1.2161	1	PbGEM-536571
Phase4	PBANKA_1424200	PBANKA_142420	PF3D7_0813400		conserved Plasmodium protein, unknown function	Essential	0.175251	4.71156	0.00899076	-0.0143879	0.364891	2	PbGEM-321451
Phase4	PBANKA_0611400	PBANKA_061140	PF3D7_1437400		pantothenate kinase, putative	Dispensable	0.913401	4.83838	0.00791987	0.735414	1.09139	2	PbGEM-018598
Phase4	PBANKA_1304600	PBANKA_130460	PF3D7_1440700		adaptor complexes medium subunit family	Essential	0.0884365	5.05122	0.00640154	-0.0715827	0.248456	2	PbGEM-247832
Phase4	PBANKA_1309800	PBANKA_130980	PF3D7_1446100		conserved Plasmodium protein, unknown function	Dispensable	0.968529	5.20564	0.00548555	0.8204	1.11666	2	PbGEM-337659
Phase4	PBANKA_0811400	PBANKA_081140	PF3D7_0910200		conserved Plasmodium protein, unknown function	Essential	0.0576212	6.13633	0.00216285	-0.0353917	0.150634	2	PbGEM-331499
Phase4	PBANKA_0402900	PBANKA_040290	PF3D7_0304300		conserved Plasmodium protein, unknown function	Essential	0.231326	5.23793	0.00531125	0.0855694	0.377083	2	PbGEM-271498
Phase4	PBANKA_1038200	PBANKA_103820	PF3D7_1403800	MISFIT	nuclear formin-like protein	Dispensable	0.978671	4.73466	0.00878545	0.791209	1.16613	1	PbGEM-342532
Phase4	PBANKA_0301800	PBANKA_030180	PF3D7_0204000		conserved Plasmodium protein, unknown function	Dispensable	1.01615	6.40779	0.00164866	0.934946	1.09736	1	PbGEM-269451
Phase4	PBANKA_1450800	PBANKA_145080	PF3D7_1236200		conserved Plasmodium protein, unknown function	Dispensable	0.595871	3.13844	0.0433505	0.179455	1.01229	1	PbGEM-539403
Phase4	PBANKA_1356300	PBANKA_135630	PF3D7_1343300		conserved Plasmodium protein, unknown function	Essential	0.0746948	5.78261	0.00308068	-0.0363128	0.185703	2	PbGEM-338995
Phase4	PBANKA_0802500	PBANKA_080250	PF3D7_0704800		conserved Plasmodium protein, unknown function	Dispensable	0.943376	6.11039	0.00221969	0.849149	1.0376	2	PbGEM-283042
Phase4	PBANKA_0503000	PBANKA_050300	PF3D7_1018800		conserved protein, unknown function	Dispensable	0.910651	4.093	0.0166891	0.652279	1.16902	1	PbGEM-533723
Phase4	PBANKA_0103300	PBANKA_010330	PF3D7_0604500		conserved Plasmodium protein, unknown function	Dispensable	0.842374	4.63392	0.00971655	0.645229	1.03952	2	PbGEM-533123
Phase4	PBANKA_1121000	PBANKA_112100	PF3D7_0622100		conserved Plasmodium protein, unknown function	Dispensable	0.944138	4.82515	0.00802537	0.764969	1.12331	2	PbGEM-099377
Phase4	PBANKA_0828200	PBANKA_082820	PF3D7_0927400		conserved Plasmodium protein, unknown function	Dispensable	1.00581	5.21532	0.0054327	0.858398	1.15323	1	PbGEM-285842
Phase4	PBANKA_0403700	PBANKA_040370	PF3D7_0305200		conserved Plasmodium protein, unknown function	Essential	0.029442	7.44699	0.000583194	-0.0188568	0.0777408	2	PbGEM-271578
Phase4	PBANKA_1442900	PBANKA_144290	PF3D7_1228200		conserved Plasmodium protein, unknown function	Essential	0.0726327	7.52632	0.000538716	0.0262122	0.119053	3	PbGEM-340475
Phase4	PBANKA_1225100	PBANKA_122510	PF3D7_0805500		conserved Plasmodium protein, unknown function	Dispensable	0.901781	4.45276	0.0116464	0.685943	1.11762	2	PbGEM-336811
Phase4	PBANKA_1113900	PBANKA_111390	PF3D7_0514200		conserved Plasmodium protein, unknown function	Essential	0.0936695	6.24244	0.0019451	0.00546296	0.181876	2	PbGEM-335067
Phase4	PBANKA_1027300	PBANKA_102730	PF3D7_1415400		conserved Plasmodium protein, unknown function	Dispensable	0.997069	5.0119	0.00665825	0.833873	1.16027	2	PbGEM-296110
Phase4	PBANKA_1306900	PBANKA_130690	PF3D7_1443000	SRPK2	serine/threonine protein kinase, putative	Dispensable	0.939749	6.52164	0.00147126	0.863035	1.01646	4	PbGEM-104812
Phase4	PBANKA_1101500	PBANKA_110150	PF3D7_0501700		anaphase-promoting complex subunit, putative	Dispensable	0.998859	5.07669	0.00624053	0.840865	1.15685	1	PbGEM-334667
Phase4	PBANKA_0713200	PBANKA_071320	PF3D7_0817600		conserved Plasmodium protein, unknown function	Essential	0.0488162	5.02054	0.00660095	-0.113676	0.211309	1	PbGEM-330883
Phase4	PBANKA_1021000	PBANKA_102100	PF3D7_1422400		conserved Plasmodium protein, unknown function	Essential	0.0693098	5.34919	0.00475198	-0.0685593	0.207179	2	PbGEM-295238
Phase4	PBANKA_0829300	PBANKA_082930	PF3D7_0928500		conserved Plasmodium protein, unknown function	Dispensable	0.864637	4.7017	0.00907986	0.67406	1.05521	2	PbGEM-285946
Phase4	PBANKA_0908600	PBANKA_090860	PF3D7_1140400		conserved Plasmodium protein, unknown function	Dispensable	0.991849	6.45385	0.00157445	0.91249	1.07121	2	PbGEM-288074
Phase4	PBANKA_0937500	PBANKA_093750	PF3D7_1110100		conserved Plasmodium protein, unknown function	Dispensable	1.02748	5.04699	0.00642863	0.867122	1.18784	1	PbGEM-333131
Phase4	PBANKA_0709900	PBANKA_070990	PF3D7_0820900		conserved Plasmodium protein, unknown function	Dispensable	0.881557	4.85491	0.00779004	0.705035	1.05808	1	PbGEM-281298
Phase4	PBANKA_1306700	PBANKA_130670	PF3D7_1442800		conserved Plasmodium protein, unknown function	Dispensable	1.02844	4.79719	0.00825288	0.846748	1.21013	1	PbGEM-337539
Phase4	PBANKA_1201800	PBANKA_120180	PF3D7_1003400		conserved Plasmodium protein, unknown function	Slow	0.778206	5.53266	0.00395546	0.652421	0.903991	2	PbGEM-303714
Phase4	PBANKA_1013400	PBANKA_101340	PF3D7_1431400		conserved Plasmodium protein, unknown function	Essential	0.0352575	8.03002	0.000325541	-0.000828018	0.071343	2	PbGEM-294384
Phase4	PBANKA_1405200	PBANKA_140520	PF3D7_1306700		conserved Plasmodium protein, unknown function	Dispensable	1.05357	5.29732	0.00500501	0.912076	1.19506	1	PbGEM-319091
Phase4	PBANKA_1143100	PBANKA_114310	PF3D7_1367200		conserved Plasmodium protein, unknown function	Dispensable	1.05892	5.14105	0.00585157	0.905932	1.21191	1	PbGEM-303098
Phase4	PBANKA_1447200	PBANKA_144720	PF3D7_1232500		CG2-related protein, putative	Dispensable	0.782462	4.35122	0.012891	0.555384	1.00954	2	PbGEM-340635
Phase4	PBANKA_0715100	PBANKA_071510	PF3D7_0815700		ubiquitin, putative	Slow	0.263405	5.36707	0.00466778	0.126762	0.400047	3	PbGEM-235843
Phase4	PBANKA_0622000	PBANKA_062200	PF3D7_0724500		conserved Plasmodium protein, unknown function	Dispensable	1.00305	5.33219	0.00483346	0.864007	1.1421	1	PbGEM-279674
Phase4	PBANKA_1202900	PBANKA_120290	PF3D7_1004600		conserved Plasmodium protein, unknown function	Dispensable	0.939597	4.72786	0.00884537	0.751497	1.1277	1	PbGEM-303882
Phase4	PBANKA_1006500	PBANKA_100650	PF3D7_0408900.1	KAE1	tRNA N6-adenosine threonylcarbamoyltransferase, putative	Essential	0.1	1	Inf	NA	NA	1	PbGEM-244127	Essential phenotype assigned based on very low number of parasites in the population on day 6
Phase4	PBANKA_1437800	PBANKA_143780	PF3D7_1222900		conserved Plasmodium protein, unknown function	Slow	0.428412	5.5316	0.00395965	0.30256	0.554263	2	PbGEM-323179
Phase4	PBANKA_0101600	PBANKA_010160	PF3D7_0602800		conserved Plasmodium protein, unknown function	Dispensable	0.856258	4.86023	0.0077487	0.680205	1.03231	1	PbGEM-226701
Phase4	PBANKA_1135900	PBANKA_113590	PF3D7_1359700		conserved Plasmodium protein, unknown function	Dispensable	0.999406	4.72652	0.00885723	0.811181	1.18763	1	PbGEM-335779
Phase4	PBANKA_0940100	PBANKA_094010	PF3D7_1106800		protein kinase, putative	Dispensable	0.994862	5.68685	0.00339026	0.87841	1.11131	1	PbGEM-342364
Phase4	PBANKA_1132400	PBANKA_113240	PF3D7_1356100		conserved Plasmodium protein, unknown function	Dispensable	1.07094	5.23005	0.00535326	0.924605	1.21727	1	PbGEM-335691
Phase4	PBANKA_1022100	PBANKA_102210	PF3D7_1421100		conserved Plasmodium protein, unknown function	Dispensable	0.929217	6.10312	0.00223588	0.834646	1.02379	2	PbGEM-295390
Phase4	PBANKA_0720700	PBANKA_072070	PF3D7_0418600		regulator of chromosome condensation, putative	Dispensable	0.961758	6.04909	0.00236001	0.864598	1.05892	2	PbGEM-331075
Phase4	PBANKA_1112500	PBANKA_111250	PF3D7_0512800		conserved Plasmodium protein, unknown function	Essential	0.0297862	8.12551	0.000295895	-0.00461698	0.0641894	2	PbGEM-299283
Phase4	PBANKA_1231600	PBANKA_123160	PF3D7_0516800	ApiAP2	transcription factor with AP2 domain(s), putative	Dispensable	0.839454	4.51407	0.0109538	0.630134	1.04877	2	PbGEM-337003
Phase4	PBANKA_0513900	PBANKA_051390	PF3D7_1029900		conserved Plasmodium protein, unknown function	Slow	0.70708	5.28326	0.00507588	0.56459	0.849571	3	PbGEM-329643
Phase4	PBANKA_0505400	PBANKA_050540	PF3D7_1021200		conserved Plasmodium protein, unknown function	Essential	0.0176071	8.39726	0.000225485	-0.0124252	0.0476394	2	PbGEM-274138
Phase4	PBANKA_0820300	PBANKA_082030	PF3D7_0919400		protein disulfide isomerase, putative	Dispensable	0.93398	6.00977	0.00245465	0.834891	1.03307	1	PbGEM-239637
Phase4	PBANKA_0909600	PBANKA_090960	PF3D7_1139300	ApiAP2	transcription factor with AP2 domain(s), putative	Essential	0.242846	3.08926	0.0455355	-0.183935	0.669627	2	PbGEM-029572,PbGEM-332435	Vector has relatively short homology arms - there is a possibility of the Essential call being a technical failure
Phase4	PBANKA_0721500	PBANKA_072150	PF3D7_0419400		conserved Plasmodium protein, unknown function	Essential	0.396177	3.46015	0.0314252	0.0416336	0.75072	3	PbGEM-023248,PbGEM-331091	Vector has relatively short homology arms - there is a possibility of the Essential call being a technical failure
Phase4	PBANKA_0909200	PBANKA_090920	PF3D7_1139800		conserved Plasmodium protein, unknown function	Essential	0.0462855	6.38791	0.00168177	-0.0357333	0.128304	2	PbGEM-332411
Phase4	PBANKA_0704600	PBANKA_070460	PF3D7_0826000		conserved Plasmodium protein, unknown function	Essential	0.100338	6.11198	0.00221616	0.00618542	0.19449	2	PbGEM-280458
Phase4	PBANKA_0722000	PBANKA_072200	PF3D7_0419900		phosphatidylinositol 4-kinase, putative	Slow	0.630661	4.46319	0.0115256	0.415946	0.845375	3	PbGEM-237378
Phase4	PBANKA_0926900	PBANKA_092690	PF3D7_1121400		WD repeat-containing protein, putative	Slow	0.816022	5.03599	0.00649978	0.65478	0.977264	1	PbGEM-535011
Phase4	PBANKA_1240800	PBANKA_124080	PF3D7_0526000		RAP protein, putative	Essential	0.110894	6.63925	0.001308	0.0385618	0.183227	2	PbGEM-308929
Phase4	PBANKA_0921400	PBANKA_092140	PF3D7_1127000		protein phosphatase, putative	Slow	0.815307	5.38743	0.00457371	0.680048	0.950565	1	PbGEM-332731
Phase4	PBANKA_1458800	PBANKA_145880	PF3D7_1245600		kinesin, putative	Essential	0.0716114	4.93327	0.00720291	-0.0981285	0.241351	1	PbGEM-539435	Vector has relatively short homology arms - there is a possibility of the Essential call being a technical failure
Phase4	PBANKA_1214700	PBANKA_121470	PF3D7_0323800		conserved Plasmodium protein, unknown function	Dispensable	0.862647	4.85511	0.00778851	0.686141	1.03915	1	PbGEM-336483
Phase4	PBANKA_1412400	PBANKA_141240	PF3D7_1314000		conserved Plasmodium protein, unknown function	Essential	0.0125533	7.995	0.000337145	-0.0241698	0.0492763	2	PbGEM-320099
Phase4	PBANKA_1402200	PBANKA_140220	PF3D7_1303700		conserved Plasmodium protein, unknown function	Essential	0.0684843	7.38031	0.00062341	0.0185479	0.118421	2	PbGEM-318675
Phase4	PBANKA_0915300	PBANKA_091530	PF3D7_1133100		conserved Plasmodium protein, unknown function	Essential	0.0654695	6.22675	0.00197587	-0.0234319	0.154371	2	PbGEM-332611
Phase4	PBANKA_0708200	PBANKA_070820	PF3D7_0822400		conserved Plasmodium protein, unknown function	Slow	0.938099	7.11719	0.000811043	0.881141	0.995057	1	PbGEM-281090
Phase4	PBANKA_0306600	PBANKA_030660	PF3D7_0209500		conserved Plasmodium protein, unknown function	Dispensable	1.05596	5.34484	0.00477271	0.917793	1.19413	1	PbGEM-328507
Phase4	PBANKA_0507800	PBANKA_050780	PF3D7_1023600		conserved Plasmodium protein, unknown function	Dispensable	1.01183	5.3147	0.00491876	0.871566	1.1521	1	PbGEM-274386
Phase4	PBANKA_1211400	PBANKA_121140	PF3D7_1013000		zinc finger protein, putative	Dispensable	1.00475	5.73673	0.00322529	0.891169	1.11834	1	PbGEM-336355
Phase4	PBANKA_1121800	PBANKA_112180	PF3D7_0622900	ApiAP2	transcription factor with AP2 domain(s), putative	Essential	0.422966	2.64158	0.071249	-0.110884	0.956816	2	PbGEM-226501
Phase4	PBANKA_1221800	PBANKA_122180	PF3D7_0711200		conserved Plasmodium protein, unknown function	Essential	0.105288	6.21165	0.00200593	0.0157124	0.194863	1	PbGEM-536219	Vector has relatively short homology arms - there is a possibility of the Essential call being a technical failure
Phase4	PBANKA_1242400	PBANKA_124240	PF3D7_0527600		conserved Plasmodium protein, unknown function	Dispensable	0.896449	4.65849	0.00948076	0.701711	1.09119	1	PbGEM-309105
Phase4	PBANKA_1008400	PBANKA_100840	PF3D7_1436400		conserved Plasmodium protein, unknown function	Essential	0.0577933	7.58629	0.00050736	0.012744	0.102843	1	PbGEM-535339	Vector has relatively short homology arms - there is a possibility of the Essential call being a technical failure
Phase4	PBANKA_0212900	PBANKA_021290	PF3D7_0728800		conserved Plasmodium protein, unknown function	Essential	0.090899	6.83232	0.00107835	0.0252224	0.156576	2	PbGEM-082709
Phase4	PBANKA_0301400	PBANKA_030140	PF3D7_0203600		conserved Plasmodium protein, unknown function	Dispensable	0.951121	5.71987	0.00328014	0.836576	1.06567	1	PbGEM-328363
Phase4	PBANKA_0706200	PBANKA_070620	PF3D7_0824400	NT2	nucleoside transporter 2, putative	Slow	0.690035	3.95378	0.0191821	0.413036	0.967034	2	PbGEM-234172
Phase4	PBANKA_1142800	PBANKA_114280	PF3D7_1366900		conserved Plasmodium protein, unknown function	Essential	0.0407121	6.88615	0.00102184	-0.0232203	0.104645	2	PbGEM-303042
Phase4	PBANKA_1039100	PBANKA_103910	PF3D7_1402900		conserved Plasmodium protein, unknown function	Essential	0.109021	7.49787	0.000554265	0.0619356	0.156107	2	PbGEM-334587
Phase4	PBANKA_1127900	PBANKA_112790	PF3D7_0628900		RAP protein, putative	Essential	0.0586303	8.17617	0.000281277	0.0250876	0.0921729	2	PbGEM-335499
Phase4	PBANKA_1201100	PBANKA_120110	PF3D7_1002700		conserved Plasmodium protein, unknown function	Dispensable	0.955889	4.61682	0.00988415	0.757051	1.15473	1	PbGEM-303650
Phase4	PBANKA_0211800	PBANKA_021180	PF3D7_0727700		conserved Plasmodium protein, unknown function	Essential	0.152293	4.12311	0.016194	-0.102218	0.406805	2	PbGEM-008253
Phase4	PBANKA_1327900	PBANKA_132790	PF3D7_1464500		conserved Plasmodium protein, unknown function	Slow	0.785845	6.06973	0.00231179	0.689683	0.882007	2	PbGEM-313645
Phase4	PBANKA_0207500	PBANKA_020750	PF3D7_0105800		conserved Plasmodium protein, unknown function	Essential	0.0905192	4.98927	0.00681063	-0.074534	0.255572	2	PbGEM-268323
Phase4	PBANKA_1443600	PBANKA_144360	PF3D7_1229000		conserved Plasmodium protein, unknown function	Essential	0.013862	2.42035	0.0888909	-0.582429	0.610153	2	PbGEM-340499
Phase4	PBANKA_1038700	PBANKA_103870	PF3D7_1403300		conserved Plasmodium protein, unknown function	Dispensable	1.08304	5.29719	0.00500564	0.941536	1.22454	1	PbGEM-334571
Phase4	PBANKA_1443300	PBANKA_144330	PF3D7_1228600		merozoite surface protein 9, putative	Essential	0.112807	5.64229	0.00354473	-0.0062678	0.231883	2	PbGEM-323939
Phase4	PBANKA_0835700	PBANKA_083570	PF3D7_0934900		conserved Plasmodium protein, unknown function	Dispensable	1.12802	5.11629	0.00599826	0.973119	1.28291	2	PbGEM-286754
Phase4	PBANKA_0920400	PBANKA_092040	PF3D7_1128000.1		conserved Plasmodium protein, unknown function	Essential	0.0616776	5.54935	0.00388997	-0.0630617	0.186417	2	PbGEM-332715	Vector has relatively short homology arms - there is a possibility of the Essential call being a technical failure
Phase4	PBANKA_1310500	PBANKA_131050	PF3D7_1446700		conserved Plasmodium protein, unknown function	Essential	0.0245124	8.1387	0.000292017	-0.00966465	0.0586894	2	PbGEM-311343
Phase4	PBANKA_0909800	PBANKA_090980	PF3D7_1139100		RNA-binding protein, putative	Dispensable	0.985818	5.3432	0.00478056	0.847534	1.1241	1	PbGEM-288170
Phase4	PBANKA_1415900	PBANKA_141590	PF3D7_1317400		conserved Plasmodium protein, unknown function	Dispensable	0.852112	5.006	0.00669766	0.688433	1.01579	1	PbGEM-320435
Phase4	PBANKA_1431400	PBANKA_143140	PF3D7_1215700		conserved Plasmodium protein, unknown function	Dispensable	1.03418	5.4328	0.00437083	0.901958	1.16641	1	PbGEM-255828
Phase4	PBANKA_0418100	PBANKA_041810	PF3D7_0903300		conserved Plasmodium protein, unknown function	Dispensable	1.14541	5.10381	0.00607356	0.989549	1.30128	1	PbGEM-329187
Phase4	PBANKA_0612300	PBANKA_061230	PF3D7_0410900		conserved Plasmodium protein, unknown function	Slow	0.565046	4.85891	0.00775893	0.388877	0.741216	2	PbGEM-278202
Phase4	PBANKA_1445700	PBANKA_144570	PF3D7_1231000		conserved Plasmodium protein, unknown function	Dispensable	0.853259	3.28967	0.0372662	0.46717	1.23935	1	PbGEM-324235
Phase4	PBANKA_1356100	PBANKA_135610	PF3D7_1343100		conserved Plasmodium protein, unknown function	Essential	0.0834125	6.63548	0.00131295	0.0109431	0.155882	3	PbGEM-317179
Phase4	PBANKA_1442100	PBANKA_144210	PF3D7_1227300		conserved Plasmodium protein, unknown function	Essential	0.0950141	6.57666	0.00139249	0.0203818	0.169646	2	PbGEM-068269
Phase4	PBANKA_0714500	PBANKA_071450	PF3D7_0816300		conserved Plasmodium protein, unknown function	Dispensable	1.01988	4.77711	0.00842032	0.836357	1.20341	1	PbGEM-330915
Phase4	PBANKA_0101500	PBANKA_010150	PF3D7_0602700		conserved Plasmodium protein, unknown function	Dispensable	0.999398	5.84346	0.0028988	0.891717	1.10708	1	PbGEM-226693
Phase4	PBANKA_0811200	PBANKA_081120	PF3D7_0910000		SET domain protein, putative	Dispensable	0.968511	5.75889	0.00315461	0.856179	1.08084	1	PbGEM-237397
Phase4	PBANKA_0312200	PBANKA_031220	PF3D7_0215500		conserved Plasmodium protein, unknown function	Slow	0.626302	4.85529	0.00778709	0.449813	0.802791	2	PbGEM-328643
Phase4	PBANKA_0107900	PBANKA_010790	PF3D7_0609300		conserved Plasmodium protein, unknown function	Essential	0.131379	4.31888	0.0133148	-0.0994005	0.362159	2	PbGEM-266987
Phase4	PBANKA_1363700	PBANKA_136370	PF3D7_1350900	ApiAP2	transcription factor with AP2 domain(s), putative	Dispensable	0.978336	7.51471	0.000545005	0.931646	1.02503	2	PbGEM-226413
Phase4	PBANKA_1304000	PBANKA_130400	PF3D7_1440100		conserved Plasmodium protein, unknown function	Essential	0.346051	3.5115	0.0298522	0.000495658	0.691607	2	PbGEM-310447
Phase4	PBANKA_1102200	PBANKA_110220	PF3D7_0502400	MSP8	merozoite surface protein 8	Dispensable	0.858831	4.84136	0.0078963	0.681109	1.03655	1	PbGEM-298005
Phase4	PBANKA_1007600	PBANKA_100760	PF3D7_0410000	EVP1	erythrocyte vesicle protein 1, putative	Dispensable	0.905477	4.59445	0.0101077	0.704403	1.10655	2	PbGEM-333587
Phase4	PBANKA_1302300	PBANKA_130230	PF3D7_1438400		metacaspase-like protein	Dispensable	1.0063	5.34768	0.00475919	0.868327	1.14427	1	PbGEM-337419
Phase4	PBANKA_0101100	PBANKA_010110	PF3D7_0602300	PALM	liver merozoite formation protein	Dispensable	1.00322	5.53069	0.00396325	0.877314	1.12913	1	PbGEM-266100
Phase4	PBANKA_0104500	PBANKA_010450	PF3D7_0605700		conserved Plasmodium protein, unknown function	Dispensable	0.947139	4.71178	0.00898879	0.75752	1.13676	1	PbGEM-537835
Phase4	PBANKA_0104800	PBANKA_010480	PF3D7_0606000		conserved Plasmodium protein, unknown function	Essential	0.0404681	8.00735	0.000333006	0.00397114	0.076965	2	PbGEM-327651
Phase4	PBANKA_0105100	PBANKA_010510	PF3D7_0606400		conserved Plasmodium protein, unknown function	Dispensable	1.05199	5.19252	0.005558	0.902891	1.2011	1	PbGEM-005773
Phase4	PBANKA_0105300	PBANKA_010530	PF3D7_0606600		conserved Plasmodium protein, unknown function	Dispensable	0.902098	4.34494	0.0129723	0.674305	1.12989	2	PbGEM-327675
Phase4	PBANKA_0107000	PBANKA_010700	PF3D7_0608400		conserved Plasmodium protein, unknown function	Essential	0.162649	6.10274	0.00223673	0.0680605	0.257237	2	PbGEM-266891
Phase4	PBANKA_0108200	PBANKA_010820	PF3D7_0609700		conserved Plasmodium protein, unknown function	Slow	0.559857	4.85261	0.00780797	0.383132	0.736583	2	PbGEM-327787
Phase4	PBANKA_0110300	PBANKA_011030	PF3D7_0612000		conserved Plasmodium protein, unknown function	Essential	0.168296	4.14651	0.0158195	-0.0832556	0.419847	2	PbGEM-267219
Phase4	PBANKA_0111100	PBANKA_011110	PF3D7_0612800	P12p	6-cysteine protein	Dispensable	0.723501	2.76607	0.062909	0.221867	1.22513	2	PbGEM-533195
Phase4	PBANKA_0205800	PBANKA_020580	PF3D7_0107600	IK2	serine/threonine protein kinase, putative	Slow	0.251245	5.14873	0.00580679	0.09884	0.403649	5	PbGEM-082161
Phase4	PBANKA_0207100	PBANKA_020710	PF3D7_0106200		conserved Plasmodium protein, unknown function	Slow	0.465143	5.96219	0.00257426	0.363669	0.566617	2	PbGEM-268283
Phase4	PBANKA_0209000	PBANKA_020900	PF3D7_0104100		conserved Plasmodium protein, unknown function	Slow	0.475383	5.09564	0.0061234	0.318879	0.631887	1	PbGEM-328099
Phase4	PBANKA_0209600	PBANKA_020960	PF3D7_0103500		conserved Plasmodium protein, unknown function	Dispensable	0.871105	3.39692	0.0334762	0.505175	1.23704	2	PbGEM-328107
Phase4	PBANKA_0209900	PBANKA_020990	PF3D7_0103200	NT4	nucleoside transporter 4, putative	Dispensable	1.03223	6.45321	0.00157546	0.952842	1.11161	1	PbGEM-328115
Phase4	PBANKA_0210300	PBANKA_021030	PF3D7_0102800		conserved Plasmodium protein, unknown function	Dispensable	0.717237	2.75148	0.0638334	0.211931	1.22254	1	PbGEM-533331
Phase4	PBANKA_0212000	PBANKA_021200	PF3D7_0727900		conserved Plasmodium protein, unknown function	Dispensable	0.995906	4.93975	0.0071564	0.826715	1.1651	2	PbGEM-268883
Phase4	PBANKA_0213900	PBANKA_021390	PF3D7_0729800		dynein light chain, putative	Dispensable	1.0268	5.39643	0.00453273	0.892148	1.16145	1	PbGEM-227253
Phase4	PBANKA_0300700	PBANKA_030070	PF3D7_0202600.1		conserved Plasmodium protein, unknown function	Essential	0.0752873	5.25871	0.00520201	-0.0689627	0.219537	2	PbGEM-227516
Phase4	PBANKA_0302100	PBANKA_030210	PF3D7_0204300		conserved Plasmodium protein, unknown function	Dispensable	1.00221	6.59574	0.00136617	0.928291	1.07614	1	PbGEM-328387
Phase4	PBANKA_0304700	PBANKA_030470	PF3D7_0207300	SERA5	serine repeat antigen 5	Dispensable	0.930113	5.22428	0.00538422	0.783358	1.07687	2	PbGEM-269819
Phase4	PBANKA_0306000	PBANKA_030600	PF3D7_0208900	P230p	6-cysteine protein	Dispensable	1.00482	4.8374	0.00792764	0.826744	1.18289	1	PbGEM-328491
Phase4	PBANKA_0309700	PBANKA_030970	PF3D7_0212800		multidrug efflux pump, putative	Dispensable	0.919881	4.21388	0.0147889	0.676661	1.1631	2	PbGEM-270434
Phase4	PBANKA_0311300	PBANKA_031130	PF3D7_0214500		conserved Plasmodium protein, unknown function	Dispensable	1.00442	5.26405	0.00517432	0.860557	1.14829	1	PbGEM-270690
Phase4	PBANKA_0311600	PBANKA_031160	PF3D7_0214800		conserved Plasmodium protein, unknown function	Essential	0.0299551	7.04308	0.000873429	-0.0291526	0.0890627	2	PbGEM-270730
Phase4	PBANKA_0312300	PBANKA_031230	PF3D7_0215600		conserved Plasmodium protein, unknown function	Slow	0.534065	6.07176	0.0023071	0.438001	0.63013	2	PbGEM-270858
Phase4	PBANKA_0313200	PBANKA_031320	PF3D7_0216500		conserved Plasmodium protein, unknown function	Dispensable	1.03431	4.85553	0.0077852	0.857845	1.21078	2	PbGEM-270930
Phase4	PBANKA_0313600	PBANKA_031360	PF3D7_0216900		conserved Plasmodium protein, unknown function	Dispensable	0.896164	4.78596	0.00834614	0.713449	1.07888	1	PbGEM-533523
Phase4	PBANKA_0314900	PBANKA_031490	PF3D7_0218200		conserved Plasmodium protein, unknown function	Dispensable	1.02898	4.67679	0.00930881	0.836019	1.22195	1	PbGEM-271138
Phase4	PBANKA_0405100	PBANKA_040510	PF3D7_0306700		membrane magnesium transporter, putative	Essential	0.150331	6.26956	0.00189307	0.063312	0.23735	2	PbGEM-328859
Phase4	PBANKA_0405900	PBANKA_040590	PF3D7_0307600		conserved Plasmodium protein, unknown function	Dispensable	0.913175	5.49525	0.00410621	0.785015	1.04133	1	PbGEM-271858
Phase4	PBANKA_0409200	PBANKA_040920	PF3D7_0311200		valine--tRNA ligase, putative	Essential	0.0780217	6.76356	0.00115511	0.010048	0.145995	2	PbGEM-272178
Phase4	PBANKA_0410500	PBANKA_041050	PF3D7_0312500		transporter, putative	Dispensable	0.970115	5.7031	0.00333561	0.854606	1.08562	2	PbGEM-121322
Phase4	PBANKA_0411600	PBANKA_041160	PF3D7_0313900		conserved Plasmodium protein, unknown function	Dispensable	0.965047	4.93089	0.00722011	0.795105	1.13499	2	PbGEM-272458
Phase4	PBANKA_0501800	PBANKA_050180	PF3D7_1017500		conserved Plasmodium protein, unknown function	Essential	0.123644	4.00777	0.018174	-0.145977	0.393266	3	PbGEM-273642
Phase4	PBANKA_0503100	PBANKA_050310	PF3D7_1018900		conserved Plasmodium protein, unknown function	Essential	0.0879798	6.30027	0.00183581	0.00228698	0.173673	2	PbGEM-533731	Vector has relatively short homology arms - there is a possibility of the Essential call being a technical failure
Phase4	PBANKA_0503300	PBANKA_050330	PF3D7_1019100		conserved Plasmodium protein, unknown function	Dispensable	0.857585	4.91523	0.00733404	0.686307	1.02886	1	PbGEM-273898
Phase4	PBANKA_0507200	PBANKA_050720	PF3D7_1023000		conserved Plasmodium protein, unknown function	Dispensable	1.02469	6.87795	0.00103025	0.960498	1.08889	2	PbGEM-274330
Phase4	PBANKA_0507900	PBANKA_050790	PF3D7_1023700		conserved Plasmodium protein, unknown function	Dispensable	1.01701	4.9388	0.00716317	0.847742	1.18628	1	PbGEM-329451
Phase4	PBANKA_0512600	PBANKA_051260	PF3D7_1028500		conserved Plasmodium protein, unknown function	Essential	0.0919907	5.43417	0.00436486	-0.0401436	0.224125	2	PbGEM-275090
Phase4	PBANKA_0513000	PBANKA_051300	PF3D7_1028900	IMC1m	inner membrane complex protein 1m, putative	Dispensable	1.05755	5.58597	0.00375012	0.935069	1.18002	1	PbGEM-086037
Phase4	PBANKA_0515100	PBANKA_051510	PF3D7_1031100		conserved Plasmodium protein, unknown function	Essential	0.110496	6.43419	0.00160571	0.0303535	0.190639	2	PbGEM-329667
Phase4	PBANKA_0515300	PBANKA_051530	PF3D7_1031300		conserved Plasmodium protein, unknown function	Dispensable	0.923957	5.4362	0.004356	0.791957	1.05596	1	PbGEM-275466
Phase4	PBANKA_0520100	PBANKA_052010	PF3D7_1037200		conserved Plasmodium protein, unknown function	Dispensable	0.835151	4.85102	0.00782042	0.658285	1.01202	2	PbGEM-329795
Phase4	PBANKA_0522100	PBANKA_052210	PF3D7_0421700		conserved Plasmodium protein, unknown function	Dispensable	0.813689	3.29622	0.0370228	0.428863	1.19852	2	PbGEM-329851
Phase4	PBANKA_0701000	PBANKA_070100		SLTRiP		Slow	0.81112	5.70234	0.00333814	0.695567	0.926673	1	PbGEM-232966
Phase4	PBANKA_0603000	PBANKA_060300	PF3D7_1204100		conserved Plasmodium protein, unknown function	Dispensable	1.00466	6.28532	0.00186346	0.918323	1.09099	1	PbGEM-277090
Phase4	PBANKA_0608700	PBANKA_060870	PF3D7_1210300		conserved Plasmodium protein, unknown function	Slow	0.466582	4.89925	0.00745215	0.29393	0.639234	2	PbGEM-277810
Phase4	PBANKA_0609100	PBANKA_060910	PF3D7_1210600		conserved Plasmodium protein, unknown function	Essential	0.290067	4.13144	0.0160597	0.0366136	0.543521	2	PbGEM-330099
Phase4	PBANKA_0609200	PBANKA_060920	PF3D7_1210700		conserved Plasmodium protein, unknown function	Dispensable	0.960539	6.82467	0.00108663	0.894611	1.02647	1	PbGEM-277882
Phase4	PBANKA_0611500	PBANKA_061150	PF3D7_1437300		conserved Plasmodium protein, unknown function	Essential	0.0457877	6.91469	0.00099309	-0.0172389	0.108814	2	PbGEM-330163
Phase4	PBANKA_0612400	PBANKA_061240	PF3D7_0411000		conserved Plasmodium protein, unknown function	Slow	0.540683	3.97138	0.0188474	0.266111	0.815254	2	PbGEM-087565
Phase4	PBANKA_0613500	PBANKA_061350	PF3D7_0412200		conserved Plasmodium protein, unknown function	Essential	0.0546874	7.39514	0.000614233	0.00511997	0.104255	2	PbGEM-278370
Phase4	PBANKA_0614400	PBANKA_061440	PF3D7_0716700		conserved Plasmodium protein, unknown function	Essential	0.0862139	5.82068	0.0029656	-0.0227007	0.195128	2	PbGEM-278458
Phase4	PBANKA_0614900	PBANKA_061490	PF3D7_0717200		conserved Plasmodium protein, unknown function	Slow	0.798397	5.53872	0.00393157	0.672993	0.923802	1	PbGEM-278546
Phase4	PBANKA_0618700	PBANKA_061870	PF3D7_0721200		conserved Plasmodium protein, unknown function	Essential	0.0830645	2.13331	0.118445	-0.605251	0.77138	2	PbGEM-279226
Phase4	PBANKA_0619200	PBANKA_061920	PF3D7_0721700	PSOP1	secreted ookinete protein, putative	Dispensable	0.844281	5.21999	0.00540738	0.697211	0.991351	1	PbGEM-019700
Phase4	PBANKA_0622400	PBANKA_062240	PF3D7_0724900		kinesin-19, putative	Dispensable	0.977968	5.92603	0.00266906	0.874642	1.08129	2	PbGEM-088353
Phase4	PBANKA_0704700	PBANKA_070470	PF3D7_0825900		conserved Plasmodium protein, unknown function	Dispensable	0.973892	5.10315	0.00607756	0.817975	1.12981	1	PbGEM-020924
Phase4	PBANKA_0706400	PBANKA_070640	PF3D7_0824200		conserved Plasmodium protein, unknown function	Essential	0.0324468	8.53818	0.000195846	0.00445776	0.0604358	2	PbGEM-330699
Phase4	PBANKA_0706600	PBANKA_070660	PF3D7_0824000		conserved Plasmodium protein, unknown function	Dispensable	0.989389	4.76221	0.0085467	0.804493	1.17429	1	PbGEM-234257
Phase4	PBANKA_0707600	PBANKA_070760	PF3D7_0823000	VPS15	serine/threonine protein kinase VPS15, putative	Essential	0.0420143	7.28398	0.000686445	-0.0103859	0.0944145	1	PbGEM-534291	Vector has relatively short homology arms - there is a possibility of the Essential call being a technical failure
Phase4	PBANKA_0712700	PBANKA_071270	PF3D7_0818100		zinc finger protein, putative	Dispensable	1.02359	7.12131	0.000807706	0.966748	1.08043	2	PbGEM-330859
Phase4	PBANKA_0713900	PBANKA_071390	PF3D7_0816900	AK2	adenylate kinase 2, putative	Dispensable	1.07725	5.45353	0.00428115	0.946386	1.20811	1	PbGEM-022249
Phase4	PBANKA_0720400	PBANKA_072040	PF3D7_0418300		conserved Plasmodium protein, unknown function	Essential	0.0835101	6.61975	0.00133376	0.0104688	0.156551	2	PbGEM-282530
Phase4	PBANKA_0802200	PBANKA_080220	PF3D7_0704500		serine/threonine protein kinase, putative	Slow	0.4331	5.53732	0.00393705	0.307608	0.558592	2	PbGEM-023655
Phase4	PBANKA_0802800	PBANKA_080280	PF3D7_0705100		conserved Plasmodium protein, unknown function	Slow	0.413255	4.29933	0.0135776	0.180209	0.646302	2	PbGEM-331267
Phase4	PBANKA_0805500	PBANKA_080550	PF3D7_0708200		conserved Plasmodium protein, unknown function	Dispensable	1.0483	5.34346	0.00477928	0.910036	1.18657	1	PbGEM-283466
Phase4	PBANKA_0807200	PBANKA_080720	PF3D7_0318000		conserved Plasmodium protein, unknown function	Dispensable	1.0459	5.22788	0.00536491	0.899413	1.1924	1	PbGEM-236591
Phase4	PBANKA_0808100	PBANKA_080810	PF3D7_0317100	B9	6-cysteine protein	Dispensable	0.957462	4.88588	0.0075525	0.783652	1.13127	2	PbGEM-283762
Phase4	PBANKA_0809600	PBANKA_080960	PF3D7_0908200		conserved Plasmodium protein, unknown function	Essential	0.100312	5.28095	0.00508761	-0.0423432	0.242967	3	PbGEM-024712,PbGEM-237098	Vector has relatively short homology arms - there is a possibility of the Essential call being a technical failure
Phase4	PBANKA_0812300	PBANKA_081230	PF3D7_0911200		conserved Plasmodium protein, unknown function	Essential	0.0421881	8.39372	0.000226284	0.0121027	0.0722736	2	PbGEM-284074
Phase4	PBANKA_0814100	PBANKA_081410	PF3D7_0913100		conserved Plasmodium protein, unknown function	Essential	0.123094	6.31625	0.00180671	0.0380835	0.208105	2	PbGEM-331555
Phase4	PBANKA_0819400	PBANKA_081940	PF3D7_0918400		conserved Plasmodium protein, unknown function	Dispensable	1.04175	5.13507	0.00588662	0.888303	1.1952	1	PbGEM-331683
Phase4	PBANKA_0825400	PBANKA_082540	PF3D7_0924500		conserved Plasmodium protein, unknown function	Essential	0.041827	6.81495	0.00109725	-0.0244226	0.108077	2	PbGEM-259556
Phase4	PBANKA_0827400	PBANKA_082740	PF3D7_0926600		conserved Plasmodium protein, unknown function	Dispensable	0.98982	4.83398	0.00795478	0.81144	1.1682	2	PbGEM-259700
Phase4	PBANKA_0829600	PBANKA_082960	PF3D7_0928800		serine/threonine protein kinase, putative	Dispensable	0.995494	7.32946	0.000655928	0.944272	1.04672	4	PbGEM-091930,PbGEM-072486
Phase4	PBANKA_0830600	PBANKA_083060	PF3D7_0929900		conserved Plasmodium protein, unknown function	Essential	0.235449	4.43748	0.0118257	0.0179572	0.45294	2	PbGEM-331947
Phase4	PBANKA_0901500	PBANKA_090150	PF3D7_1147600		conserved Plasmodium protein, unknown function	Dispensable	1.00497	6.15068	0.00213203	0.912619	1.09731	1	PbGEM-287066
Phase4	PBANKA_0902400	PBANKA_090250	PF3D7_1146700		kinesin-like protein, putative	Dispensable	1.00933	5.85328	0.00287046	0.902177	1.11648	1	PbGEM-287242
Phase4	PBANKA_0904000	PBANKA_090400	PF3D7_1145000		conserved Plasmodium protein, unknown function	Dispensable	0.985145	6.94699	0.000961524	0.923128	1.04716	1	PbGEM-287418
Phase4	PBANKA_0904600	PBANKA_090460	PF3D7_1144400		conserved Plasmodium protein, unknown function	Dispensable	1.02682	5.58113	0.0037683	0.904051	1.1496	1	PbGEM-287482
Phase4	PBANKA_0905300	PBANKA_090530	PF3D7_1143700		conserved Plasmodium protein, unknown function	Dispensable	1.03847	5.2544	0.0052245	0.893911	1.18303	1	PbGEM-332323
Phase4	PBANKA_0906100	PBANKA_090610	PF3D7_1142900		conserved Plasmodium protein, unknown function	Slow	0.7445	5.88025	0.00279408	0.638782	0.850218	2	PbGEM-332331
Phase4	PBANKA_0911000	PBANKA_091100	PF3D7_1137700		calcium-binding protein, putative	Dispensable	1.02162	4.81299	0.00812357	0.841357	1.20188	2	PbGEM-288322
Phase4	PBANKA_0912800	PBANKA_091280	PF3D7_1135800		conserved Plasmodium protein, unknown function	Slow	0.790029	5.13832	0.00586754	0.636829	0.943229	1	PbGEM-288578
Phase4	PBANKA_0913200	PBANKA_091320	PF3D7_1135300		conserved Plasmodium membrane protein, unknown function	Essential	0.0454596	7.29858	0.000676497	-0.00655952	0.0974787	2	PbGEM-332539
Phase4	PBANKA_0913600	PBANKA_091360	PF3D7_1134900		conserved Plasmodium protein, unknown function	Dispensable	1.03223	5.80804	0.00300332	0.922623	1.14183	1	PbGEM-093235
Phase4	PBANKA_0914100	PBANKA_091410	PF3D7_1134300		conserved Plasmodium protein, unknown function	Dispensable	0.861357	4.51851	0.0109052	0.652501	1.07021	2	PbGEM-288737
Phase4	PBANKA_0916500	PBANKA_091650	PF3D7_1131900		conserved Plasmodium protein, unknown function	Dispensable	0.976914	5.05081	0.00640413	0.816862	1.13697	1	PbGEM-332659
Phase4	PBANKA_0916700	PBANKA_091670	PF3D7_1131500		conserved Plasmodium protein, unknown function	Dispensable	1.01615	5.40632	0.00448813	0.882161	1.15014	1	PbGEM-093488
Phase4	PBANKA_0916900	PBANKA_091690	PF3D7_1131300		conserved Plasmodium protein, unknown function	Dispensable	0.991011	5.69571	0.00336037	0.875074	1.10695	1	PbGEM-289193
Phase4	PBANKA_0918900	PBANKA_091890	PF3D7_1129300		conserved Plasmodium protein, unknown function	Dispensable	0.950001	5.64879	0.00352178	0.831311	1.06869	1	PbGEM-289385
Phase4	PBANKA_0919100	PBANKA_091910	PF3D7_1129100	PV1	parasitophorous vacuolar protein 1, putative	Slow	0.835889	6.42601	0.00161889	0.755418	0.91636	1	PbGEM-289441
Phase4	PBANKA_0919900	PBANKA_091990	PF3D7_1128300		6-phosphofructokinase, putative	Dispensable	1.00875	5.64988	0.00351795	0.890121	1.12737	1	PbGEM-030952
Phase4	PBANKA_0929400	PBANKA_092940	PF3D7_1118700	MLC-B	myosin light chain B, putative	Slow	0.242317	5.78718	0.00306663	0.131562	0.353071	3	PbGEM-290680
Phase4	PBANKA_0930100	PBANKA_093010	PF3D7_1117900		conserved Plasmodium protein, unknown function	Dispensable	0.915762	4.08408	0.0168386	0.656234	1.17529	2	PbGEM-332955
Phase4	PBANKA_0931000	PBANKA_093100	PF3D7_1117000		conserved Plasmodium membrane protein, unknown function	Dispensable	0.931855	5.55314	0.00387528	0.807351	1.05636	1	PbGEM-290856
Phase4	PBANKA_0933100	PBANKA_093310	PF3D7_1114600		conserved Plasmodium protein, unknown function	Essential	0.029558	6.53176	0.00145643	-0.0467685	0.105884	1	PbGEM-535067	Vector has relatively short homology arms - there is a possibility of the Essential call being a technical failure
Phase4	PBANKA_0939100	PBANKA_093910	PF3D7_1107800	ApiAP2	transcription factor with AP2 domain(s), putative	Essential	0.1	1	Inf	NA	NA	1	PbGEM-033587	Essential phenotype assigned based on very low number of parasites in the population on day 6
Phase4	PBANKA_0941300	PBANKA_094130	PF3D7_1105600	PTEX88	translocon component PTEX88	Slow	0.337728	5.05103	0.00640277	0.177694	0.497763	2	PbGEM-292200
Phase4	PBANKA_0941600	PBANKA_094160	PF3D7_1105300		conserved Plasmodium protein, unknown function	Slow	0.327256	5.73083	0.00324438	0.213337	0.441175	2	PbGEM-292224
Phase4	PBANKA_1001300	PBANKA_100130	PF3D7_0403600		conserved Plasmodium protein, unknown function	Slow	0.437887	4.00306	0.0182597	0.16763	0.708144	1	PbGEM-535243
Phase4	PBANKA_1001700	PBANKA_100170	PF3D7_0404000		conserved Plasmodium protein, unknown function	Essential	0.113183	5.83156	0.0029335	0.00485904	0.221506	2	PbGEM-292664
Phase4	PBANKA_1002100	PBANKA_100210	PF3D7_0404400	P36	6-cysteine protein	Dispensable	1.01796	6.50412	0.00149726	0.940573	1.09535	1	PbGEM-333419
Phase4	PBANKA_1002200	PBANKA_100220	PF3D7_0404500	P36p	6-cysteine protein	Dispensable	0.951433	6.66794	0.00127101	0.88013	1.02274	1	PbGEM-292744
Phase4	PBANKA_1002300	PBANKA_100230	PF3D7_0404600		conserved Plasmodium protein, unknown function	Slow	0.434734	3.54442	0.0288855	0.0948198	0.774649	2	PbGEM-333427
Phase4	PBANKA_1002500	PBANKA_100250	PF3D7_0404800		conserved Plasmodium protein, unknown function	Dispensable	0.991282	6.41662	0.00163418	0.910432	1.07213	2	PbGEM-292784
Phase4	PBANKA_1002600	PBANKA_100260	PF3D7_0404900	P41	6-cysteine protein	Slow	0.923337	6.76421	0.00115435	0.855385	0.991288	1	PbGEM-292800
Phase4	PBANKA_1005000	PBANKA_100500	PF3D7_0407400		conserved Plasmodium protein, unknown function	Slow	0.788477	5.49357	0.00411312	0.66021	0.916745	1	PbGEM-293232
Phase4	PBANKA_1005700	PBANKA_100570	PF3D7_0408100		conserved Plasmodium protein, unknown function	Dispensable	0.998651	4.61085	0.00994335	0.799219	1.19808	1	PbGEM-293312
Phase4	PBANKA_1006400	PBANKA_100640	PF3D7_0408800		conserved Plasmodium protein, unknown function	Dispensable	1.04266	5.95921	0.00258196	0.941036	1.14429	1	PbGEM-095750
Phase4	PBANKA_1007900	PBANKA_100790	PF3D7_0410500		conserved Plasmodium protein, unknown function	Dispensable	1.02047	5.67188	0.0034414	0.903146	1.1378	2	PbGEM-035437
Phase4	PBANKA_1009600	PBANKA_100960	PF3D7_1435200		conserved Plasmodium protein, unknown function	Dispensable	0.968848	4.78691	0.00833821	0.786221	1.15148	1	PbGEM-293880
Phase4	PBANKA_1009900	PBANKA_100990	PF3D7_1434900		conserved Plasmodium protein, unknown function	Dispensable	0.974495	5.12434	0.00595017	0.82022	1.12877	1	PbGEM-262724
Phase4	PBANKA_1015800	PBANKA_101580	PF3D7_1428900		conserved Plasmodium protein, unknown function	Essential	0.0689978	5.60641	0.00367422	-0.0522329	0.190229	2	PbGEM-333891
Phase4	PBANKA_1017800	PBANKA_101780	PF3D7_1426800		conserved Plasmodium protein, unknown function	Essential	0.213271	4.49255	0.0111921	0.00168567	0.424857	2	PbGEM-333955
Phase4	PBANKA_1021200	PBANKA_102120	PF3D7_1422200		conserved Plasmodium protein, unknown function	Essential	0.131592	7.25835	0.000704271	0.078516	0.184668	2	PbGEM-295270
Phase4	PBANKA_1030400	PBANKA_103040	PF3D7_1412200		conserved Plasmodium protein, unknown function	Dispensable	1.00283	4.73857	0.00875111	0.815739	1.18993	1	PbGEM-334315
Phase4	PBANKA_1032200	PBANKA_103220	PF3D7_1410300		WD repeat-containing protein, putative	Dispensable	0.772009	4.16777	0.0154868	0.523117	1.0209	1	PbGEM-535555
Phase4	PBANKA_1033300	PBANKA_103330	PF3D7_1409200.1		conserved Plasmodium protein, unknown function	Dispensable	0.982941	4.46541	0.0115	0.768464	1.19742	2	PbGEM-334403
Phase4	PBANKA_1034300	PBANKA_103430	PF3D7_1408200	AP2-G2	transcription factor with AP2 domain(s)	Slow	0.687428	5.94499	0.00261894	0.585077	0.78978	1	PbGEM-334459
Phase4	PBANKA_1034800	PBANKA_103480	PF3D7_1407400		conserved Plasmodium protein, unknown function	Dispensable	0.996676	5.2011	0.00551052	0.84821	1.14514	1	PbGEM-334475
Phase4	PBANKA_1038100	PBANKA_103810	PF3D7_1404000		DNA-directed RNA polymerase II subunit RPB4, putative	Essential	0.325282	4.10512	0.0164881	0.0684704	0.582094	1	PbGEM-297422
Phase4	PBANKA_1103900	PBANKA_110390	PF3D7_0504300		conserved Plasmodium protein, unknown function	Dispensable	1.02845	6.38829	0.00168113	0.946447	1.11045	1	PbGEM-298253
Phase4	PBANKA_1104700	PBANKA_110470	PF3D7_0505100	TRS85	trafficking protein particle complex subunit 8, putative	Essential	0.0290246	8.29494	0.000249778	-0.00258414	0.0606333	2	PbGEM-334779
Phase4	PBANKA_1104800	PBANKA_110480	PF3D7_0505200	ALP2b	actin-like protein, putative	Dispensable	0.990764	6.26586	0.00190008	0.903584	1.07794	1	PbGEM-245297
Phase4	PBANKA_1106900	PBANKA_110690	PF3D7_0507300		conserved Plasmodium protein, unknown function	Dispensable	1.00833	5.49066	0.00412514	0.879879	1.13679	2	PbGEM-098495
Phase4	PBANKA_1107600	PBANKA_110760	PF3D7_0508000	P38	6-cysteine protein	Dispensable	0.981012	7.02049	0.00089339	0.921233	1.04079	2	PbGEM-265060
Phase4	PBANKA_1109600	PBANKA_110960	PF3D7_0510000		conserved Plasmodium protein, unknown function	Dispensable	0.981098	5.06855	0.00629154	0.822459	1.13974	2	PbGEM-334955
Phase4	PBANKA_1110800	PBANKA_111080	PF3D7_0511300		conserved Plasmodium protein, unknown function	Dispensable	0.859505	4.89106	0.00751345	0.686145	1.03287	1	PbGEM-041570
Phase4	PBANKA_1110900	PBANKA_111090	PF3D7_0511400		conserved Plasmodium protein, unknown function	Dispensable	1.04746	4.85284	0.00780616	0.870756	1.22417	1	PbGEM-334995
Phase4	PBANKA_1112000	PBANKA_111200	PF3D7_0512400		conserved Plasmodium protein, unknown function	Dispensable	1.03935	5.83505	0.00292328	0.931213	1.14748	2	PbGEM-041727
Phase4	PBANKA_1113400	PBANKA_111340	PF3D7_0513700	PSOP12	secreted ookinete protein, putative;6-cysteine protein	Dispensable	1.02078	5.56603	0.00382562	0.897081	1.14449	2	PbGEM-041944
Phase4	PBANKA_1114300	PBANKA_111430	PF3D7_0514700		conserved Plasmodium protein, unknown function	Dispensable	0.846877	4.34575	0.0129618	0.619177	1.07458	2	PbGEM-042088
Phase4	PBANKA_1115200	PBANKA_111520	PF3D7_0515600		conserved Plasmodium protein, unknown function	Dispensable	0.970177	4.22727	0.0145921	0.728581	1.21177	2	PbGEM-335099
Phase4	PBANKA_1116100	PBANKA_111610	PF3D7_0616600		conserved Plasmodium protein, unknown function	Dispensable	0.941171	5.94509	0.00261866	0.838825	1.04352	1	PbGEM-299651
Phase4	PBANKA_1116200	PBANKA_111620	PF3D7_0616700		ras GTPAse, putative	Dispensable	1.01274	7.09888	0.000826031	0.955258	1.07022	1	PbGEM-244771
Phase4	PBANKA_1124100	PBANKA_112410	PF3D7_0625200		conserved Plasmodium protein, unknown function	Essential	0.126467	5.97745	0.00253529	0.0257632	0.22717	3	PbGEM-300723
Phase4	PBANKA_1128900	PBANKA_112890	PF3D7_0630100		conserved Plasmodium protein, unknown function	Dispensable	1.00723	5.70637	0.00332473	0.891909	1.12255	2	PbGEM-301306
Phase4	PBANKA_1134900	PBANKA_113490	PF3D7_1358600		zinc finger protein, putative	Essential	0.0330161	4.93921	0.00716029	-0.136221	0.202253	1	PbGEM-535875	Vector has relatively short homology arms - there is a possibility of the Essential call being a technical failure
Phase4	PBANKA_1136500	PBANKA_113650	PF3D7_1360300		conserved Plasmodium protein, unknown function	Essential	0.0167145	8.3748	0.000230607	-0.013657	0.047086	2	PbGEM-335811
Phase4	PBANKA_1138100	PBANKA_113810	PF3D7_1362100	14-3-3II	14-3-3 protein, putative	Dispensable	1.03689	6.243	0.00194401	0.948706	1.12507	1	PbGEM-247030
Phase4	PBANKA_1138800	PBANKA_113880	PF3D7_1362800		conserved Plasmodium protein, unknown function	Slow	0.394639	5.56822	0.00381726	0.271071	0.518207	2	PbGEM-335867
Phase4	PBANKA_1142600	PBANKA_114260	PF3D7_1366700		conserved Plasmodium protein, unknown function	Essential	0.174659	4.12425	0.0161757	-0.0797082	0.429027	2	PbGEM-303018
Phase4	PBANKA_1144400	PBANKA_114440	PF3D7_1368500		conserved Plasmodium protein, unknown function	Essential	0.157527	4.16358	0.0155517	-0.0918857	0.40694	2	PbGEM-303258
Phase4	PBANKA_1145600	PBANKA_114560	PF3D7_1369600		conserved Plasmodium protein, unknown function	Essential	0.102376	5.6661	0.00346135	-0.0152905	0.220042	2	PbGEM-303418
Phase4	PBANKA_1205700	PBANKA_120570	PF3D7_1007500		conserved Plasmodium protein, unknown function	Dispensable	1.02785	5.11912	0.00598126	0.873172	1.18253	1	PbGEM-304362
Phase4	PBANKA_1208700	PBANKA_120870	PF3D7_1010300	SDH4	succinate dehydrogenase subunit 4, putative	Slow	0.56182	5.22896	0.0053591	0.415409	0.708232	3	PbGEM-245936
Phase4	PBANKA_1209300	PBANKA_120930	PF3D7_1010900		conserved Plasmodium protein, unknown function	Essential	0.199779	4.54088	0.010664	-0.00675447	0.406312	1	PbGEM-536107	Vector has relatively short homology arms - there is a possibility of the Essential call being a technical failure
Phase4	PBANKA_1209500	PBANKA_120950	PF3D7_1011100		conserved Plasmodium protein, unknown function	Essential	0.0876725	5.25738	0.00520895	-0.0566736	0.232019	2	PbGEM-304778
Phase4	PBANKA_1211600	PBANKA_121160	PF3D7_1013200		conserved Plasmodium protein, unknown function	Slow	0.703989	4.71883	0.00892561	0.515038	0.892939	1	PbGEM-305122
Phase4	PBANKA_1211800	PBANKA_121180	PF3D7_1013400		conserved Plasmodium protein, unknown function	Dispensable	0.99778	6.37575	0.00170234	0.915261	1.0803	2	PbGEM-336371
Phase4	PBANKA_1212000	PBANKA_121200	PF3D7_1013600		conserved Plasmodium protein, unknown function	Essential	0.0757311	4.20881	0.014864	-0.168105	0.319567	2	PbGEM-336387
Phase4	PBANKA_1212900	PBANKA_121290	PF3D7_1014500		conserved Plasmodium protein, unknown function	Essential	0.0669684	7.16504	0.00077315	0.0113573	0.12258	2	PbGEM-305298
Phase4	PBANKA_1213800	PBANKA_121380	PF3D7_1015400		conserved Plasmodium protein, unknown function	Slow	0.601294	5.75404	0.00316995	0.48869	0.713899	2	PbGEM-305410
Phase4	PBANKA_1214400	PBANKA_121440	PF3D7_1016000		conserved Plasmodium protein, unknown function	Dispensable	0.984849	5.67257	0.00343901	0.867563	1.10214	2	PbGEM-336467
Phase4	PBANKA_1217100	PBANKA_121710	PF3D7_0321400		protein kinase, putative	Slow	0.853959	5.82066	0.00296565	0.745043	0.962874	1	PbGEM-336571
Phase4	PBANKA_1224000	PBANKA_122400	PF3D7_0806700		conserved Plasmodium protein, unknown function	Essential	0.0111416	5.57812	0.00377968	-0.111817	0.1341	2	PbGEM-336763
Phase4	PBANKA_1224100	PBANKA_122410	PF3D7_0806600		kinesin-like protein, putative	Slow	0.754377	5.66657	0.00345972	0.636738	0.872016	2	PbGEM-306778
Phase4	PBANKA_1226700	PBANKA_122670	PF3D7_0803500		AAA family ATPase, putative	Slow	0.504038	5.06807	0.00629453	0.345362	0.662714	3	PbGEM-265652
Phase4	PBANKA_1227800	PBANKA_122780	PF3D7_0802400		conserved Plasmodium protein, unknown function	Essential	0.0534259	6.76895	0.0011489	-0.014365	0.121217	2	PbGEM-307298
Phase4	PBANKA_1242200	PBANKA_124220	PF3D7_0527400		conserved Plasmodium protein, unknown function	Dispensable	0.705881	2.53444	0.0793061	0.142654	1.26911	2	PbGEM-103970
Phase4	PBANKA_1245700	PBANKA_124570	PF3D7_0531300		conserved Plasmodium protein, unknown function	Dispensable	0.935611	4.68831	0.00920223	0.743754	1.12747	2	PbGEM-309681
Phase4	PBANKA_1301100	PBANKA_130110	PF3D7_1475100		conserved Plasmodium protein, unknown function	Essential	0.105644	7.84354	0.000392276	0.0660318	0.145256	2	PbGEM-337387
Phase4	PBANKA_1304800	PBANKA_130480	PF3D7_1440900		conserved Plasmodium protein, unknown function	Dispensable	0.993529	4.80926	0.00815387	0.812931	1.17413	1	PbGEM-310583
Phase4	PBANKA_1304900	PBANKA_130490	PF3D7_1441000	NCS2	cytoplasmic tRNA 2-thiolation protein 2, putative	Essential	0.144451	7.17669	0.000764194	0.0891633	0.19974	2	PbGEM-310607
Phase4	PBANKA_1312700	PBANKA_131270	PF3D7_1449000	GEST	gamete egress and sporozoite traversal protein	Dispensable	0.993165	6.56754	0.00140525	0.918191	1.06814	1	PbGEM-311621
Phase4	PBANKA_1314900	PBANKA_131490	PF3D7_1451200		conserved Plasmodium protein, unknown function	Dispensable	1.05708	4.91912	0.00730554	0.886135	1.22802	1	PbGEM-311877
Phase4	PBANKA_1316300	PBANKA_131630	PF3D7_1452600		conserved Plasmodium protein, unknown function	Slow	0.408677	6.25982	0.00191159	0.321234	0.496121	2	PbGEM-337811
Phase4	PBANKA_1316700	PBANKA_131670	PF3D7_1453000		conserved Plasmodium protein, unknown function	Slow	0.59507	5.63148	0.00358327	0.475349	0.71479	2	PbGEM-312157
Phase4	PBANKA_1319800	PBANKA_131980	PF3D7_1456100	SHMT	serine hydroxymethyltransferase, putative	Slow	0.169412	6.67022	0.00126813	0.0981901	0.240633	2	PbGEM-312549
Phase4	PBANKA_1321300	PBANKA_132130	PF3D7_1457600		conserved Plasmodium protein, unknown function	Essential	0.0772762	6.21742	0.00199439	-0.0120409	0.166593	2	PbGEM-312733
Phase4	PBANKA_1326500	PBANKA_132650	PF3D7_1462900		conserved Plasmodium protein, unknown function	Essential	0.0925512	7.06049	0.000858357	0.0339557	0.151147	2	PbGEM-338131
Phase4	PBANKA_1327500	PBANKA_132750	PF3D7_1464100		conserved Plasmodium protein, unknown function	Essential	0.0664579	6.71762	0.00120942	-0.00309547	0.136011	2	PbGEM-313605
Phase4	PBANKA_1329000	PBANKA_132900	PF3D7_1465600		conserved Plasmodium protein, unknown function	Dispensable	1.04518	5.14806	0.00581067	0.892724	1.19764	1	PbGEM-313781
Phase4	PBANKA_1332600	PBANKA_133260	PF3D7_1469500		conserved Plasmodium protein, unknown function	Essential	0.0946408	5.67974	0.00341445	-0.0222259	0.211507	2	PbGEM-338307
Phase4	PBANKA_1333900	PBANKA_133390	PF3D7_1470700		conserved Plasmodium protein, unknown function	Essential	0.179316	3.71674	0.0243131	-0.132537	0.49117	1	PbGEM-536795	Vector has relatively short homology arms - there is a possibility of the Essential call being a technical failure
Phase4	PBANKA_1334000	PBANKA_133400	PF3D7_1470800		conserved Plasmodium protein, unknown function	Essential	0.103662	3.69268	0.0249052	-0.211966	0.41929	2	PbGEM-314469
Phase4	PBANKA_1334300	PBANKA_133430	PF3D7_1471100	EXP2	exported protein 2	Essential	0.135331	4.92713	0.00724725	-0.0349303	0.305593	2	PbGEM-314485
Phase4	PBANKA_1336500	PBANKA_133650	PF3D7_1473300		conserved Plasmodium protein, unknown function	Dispensable	1.00081	4.00355	0.0182508	0.730621	1.271	2	PbGEM-314709
Phase4	PBANKA_1339300	PBANKA_133930	PF3D7_1324100		conserved Plasmodium protein, unknown function	Dispensable	0.818555	3.06419	0.0466915	0.386391	1.25072	2	PbGEM-315053
Phase4	PBANKA_1340400	PBANKA_134040	PF3D7_1325200		oxidoreductase, putative	Dispensable	1.0194	5.97673	0.00253711	0.918656	1.12013	1	PbGEM-058661
Phase4	PBANKA_1348300	PBANKA_134830	PF3D7_1333600	UTP4	U3 small nucleolar RNA-associated protein 4, putative	Essential	0.116101	5.96319	0.0025717	0.0146774	0.217525	2	PbGEM-338787
Phase4	PBANKA_1349700	PBANKA_134970	PF3D7_1335800		conserved Plasmodium protein, unknown function	Dispensable	0.949446	4.92437	0.00726732	0.778948	1.11994	2	PbGEM-316451
Phase4	PBANKA_1349900	PBANKA_134990	PF3D7_1336000		conserved Plasmodium protein, unknown function	Essential	0.0642546	5.48937	0.00413045	-0.0642825	0.192792	2	PbGEM-316475
Phase4	PBANKA_1351600	PBANKA_135160	PF3D7_1337900		conserved Plasmodium protein, unknown function	Essential	0.0569564	8.13466	0.000293198	0.0227103	0.0912024	1	PbGEM-536939
Phase4	PBANKA_1354600	PBANKA_135460	PF3D7_1341500	ISC1	inner membrane complex suture component, putative	Dispensable	0.982113	4.66145	0.00945274	0.787663	1.17656	1	PbGEM-338923
Phase4	PBANKA_1359200	PBANKA_135920	PF3D7_1346300	ALBA2	DNA/RNA-binding protein Alba 2, putative	Dispensable	0.676336	3.35925	0.0347613	0.303449	1.04922	1	PbGEM-253702
Phase4	PBANKA_1359400	PBANKA_135940	PF3D7_1346500		conserved Plasmodium protein, unknown function	Slow	0.666223	5.74458	0.00320007	0.553085	0.779361	1	PbGEM-317603
Phase4	PBANKA_1359600	PBANKA_135960	PF3D7_1346700	P48/45	transmission blocking target antigen precursor;6-cysteine protein	Dispensable	0.94489	6.26484	0.00190202	0.857666	1.03211	2	PbGEM-061442
Phase4	PBANKA_1404300	PBANKA_140430	PF3D7_1305800		conserved Plasmodium protein, unknown function	Dispensable	1.0265	5.22161	0.00539861	0.879546	1.17345	1	PbGEM-339443
Phase4	PBANKA_1404600	PBANKA_140460	PF3D7_1306100		conserved Plasmodium protein, unknown function	Essential	0.0748427	6.52686	0.00146359	-0.00167103	0.151356	2	PbGEM-537075
Phase4	PBANKA_1405000	PBANKA_140500	PF3D7_1306500		conserved Plasmodium protein, unknown function	Dispensable	1.00179	5.45005	0.00429608	0.870704	1.13288	1	PbGEM-062978
Phase4	PBANKA_1408400	PBANKA_140840	PF3D7_1309900		conserved Plasmodium protein, unknown function	Essential	0.146558	7.0169	0.000896596	0.0866721	0.206445	2	PbGEM-319555
Phase4	PBANKA_1410100	PBANKA_141010	PF3D7_1311600		conserved Plasmodium protein, unknown function	Essential	0.0958031	6.32419	0.00179242	0.0111291	0.180477	2	PbGEM-339627
Phase4	PBANKA_1411200	PBANKA_141120	PF3D7_1312800		conserved Plasmodium protein, unknown function	Slow	0.216059	6.41085	0.00164362	0.134976	0.297142	2	PbGEM-319995
Phase4	PBANKA_1412500	PBANKA_141250	PF3D7_1314100		conserved Plasmodium protein, unknown function	Essential	0.130749	4.84299	0.00788342	-0.0468286	0.308326	2	PbGEM-339707
Phase4	PBANKA_1414700	PBANKA_141470	PF3D7_1316200		ADP-ribosylation factor, putative	Dispensable	0.961755	7.50972	0.000547735	0.914948	1.00856	1	PbGEM-343260
Phase4	PBANKA_1415800	PBANKA_141580	PF3D7_1317300		conserved Plasmodium protein, unknown function	Essential	0.0539497	5.78003	0.00308861	-0.0572008	0.1651	1	PbGEM-537147	Vector has relatively short homology arms - there is a possibility of the Essential call being a technical failure
Phase4	PBANKA_1416200	PBANKA_141620	PF3D7_1317700		conserved Plasmodium protein, unknown function	Essential	0.1	1	0.114717	-0.0636614	1.29113	1	PbGEM-537163	Essential phenotype assigned based on very low number of parasites in the population on day 6
Phase4	PBANKA_1417700	PBANKA_141770	PF3D7_1319200		conserved Plasmodium protein, unknown function	Dispensable	0.866668	4.5482	0.0105862	0.66089	1.07245	1	PbGEM-537195
Phase4	PBANKA_1418100	PBANKA_141810	PF3D7_1319600		conserved Plasmodium protein, unknown function	Dispensable	0.993464	4.86087	0.00774376	0.817467	1.16946	2	PbGEM-064794
Phase4	PBANKA_1419300	PBANKA_141930	PF3D7_1321000		conserved Plasmodium protein, unknown function	Dispensable	0.847644	4.4858	0.0112678	0.635344	1.05994	1	PbGEM-064944
Phase4	PBANKA_1422800	PBANKA_142280	PF3D7_0814700		conserved Plasmodium protein, unknown function	Dispensable	1.02425	6.184	0.00206216	0.933426	1.11507	1	PbGEM-539339
Phase4	PBANKA_1425200	PBANKA_142520	PF3D7_0812300	SSP3	sporozoite surface protein 3, putative	Dispensable	0.921499	4.76746	0.00850199	0.737087	1.10591	1	PbGEM-321587
Phase4	PBANKA_1425700	PBANKA_142570	PF3D7_0811800		conserved Plasmodium protein, unknown function	Essential	0.0991539	7.41	0.000605169	0.0499535	0.148354	2	PbGEM-321643
Phase4	PBANKA_1427100	PBANKA_142710	PF3D7_0810400	AQP2	aquaporin, putative	Dispensable	1.01237	5.42592	0.00440103	0.879691	1.14505	1	PbGEM-321755
Phase4	PBANKA_1428100	PBANKA_142810	PF3D7_0809200		asparagine-rich antigen, putative	Dispensable	0.970702	6.1798	0.00207083	0.879689	1.06171	1	PbGEM-321843
Phase4	PBANKA_1430300	PBANKA_143030	PF3D7_1214500		conserved Plasmodium protein, unknown function	Dispensable	0.928563	5.48636	0.00414288	0.799833	1.05729	1	PbGEM-111148
Phase4	PBANKA_1433100	PBANKA_143310	PF3D7_1217500		conserved Plasmodium protein, unknown function	Essential	0.135859	6.3103	0.00181749	0.0505948	0.221123	2	PbGEM-256196
Phase4	PBANKA_1433300	PBANKA_143330	PF3D7_1217700		conserved Plasmodium protein, unknown function	Essential	0.101153	5.27539	0.00511596	-0.0418984	0.244205	2	PbGEM-322563
Phase4	PBANKA_1433600	PBANKA_143360	PF3D7_1218000	TRAMP	thrombospondin-related apical membrane protein	Essential	0.120197	5.66601	0.00346165	0.00252529	0.237868	3	PbGEM-322619
Phase4	PBANKA_1434300	PBANKA_143430	PF3D7_1218700		conserved Plasmodium protein, unknown function	Dispensable	1.03171	5.03312	0.00651841	0.870241	1.19319	1	PbGEM-340195
Phase4	PBANKA_1435200	PBANKA_143520	PF3D7_1220000		zinc finger protein, putative	Dispensable	0.91167	4.72615	0.00886056	0.723409	1.09993	1	PbGEM-067210
Phase4	PBANKA_1441700	PBANKA_144170	PF3D7_1226900		conserved Plasmodium protein, unknown function	Dispensable	0.952816	5.67085	0.00344492	0.835429	1.0702	1	PbGEM-340435
Phase4	PBANKA_1443100	PBANKA_144310	PF3D7_1228400		conserved Plasmodium protein, unknown function	Essential	0.12432	3.58466	0.0277462	-0.208824	0.457464	2	PbGEM-323899
Phase4	PBANKA_1448300	PBANKA_144830	PF3D7_1233700		homocysteine S-methyltransferase, putative	Dispensable	0.956855	3.31668	0.036273	0.575946	1.33776	1	PbGEM-537603
Phase4	PBANKA_1449000	PBANKA_144900	PF3D7_1234400		aspartyl protease, putative	Dispensable	0.987714	5.05477	0.00637884	0.827978	1.14745	1	PbGEM-069268
Phase4	PBANKA_1457700	PBANKA_145770	PF3D7_1244500		conserved Plasmodium protein, unknown function	Dispensable	1.06096	5.04127	0.00646555	0.900145	1.22178	1	PbGEM-080757
Phase4	PBANKA_1459100	PBANKA_145910	PF3D7_1246000		conserved Plasmodium protein, unknown function	Dispensable	0.999351	5.91239	0.00270572	0.895318	1.10338	2	PbGEM-070786,PbGEM-258884
Phase4	PBANKA_1460600	PBANKA_146060	PF3D7_1247600		conserved Plasmodium protein, unknown function	Dispensable	1.03629	7.32707	0.000657495	0.985004	1.08757	2	PbGEM-071005
Phase4	PBANKA_1461300	PBANKA_146130	PF3D7_1248400		conserved Plasmodium protein, unknown function	Dispensable	1.02025	5.02387	0.00657904	0.858028	1.18247	1	PbGEM-080906
Phase4	PBANKA_1018000	PBANKA_101800	PF3D7_1426600		conserved Plasmodium protein, unknown function	Slow	0.333594	5.55022	0.00388661	0.208908	0.458279	2	PbGEM-036911
Phase4	PBANKA_0828900	PBANKA_082890	PF3D7_0928100		conserved Plasmodium protein, unknown function	Dispensable	0.960795	5.32401	0.00487317	0.821179	1.10041	1	PbGEM-027163
Phase4	PBANKA_0907600	PBANKA_090760	PF3D7_1141400	PIGH	phosphatidylinositol N-acetylglucosaminyltransferase subunit H, putative	Essential	0.185751	5.75349	0.00317169	0.0731158	0.298387	2	PbGEM-287898
Phase4	PBANKA_1341200	PBANKA_134120	PF3D7_1326100		WD repeat-containing protein, putative	Slow	0.39589	4.91442	0.00734	0.224542	0.567238	2	PbGEM-315301
Phase4	PBANKA_0928400	PBANKA_092840	PF3D7_1119700		conserved Plasmodium protein, unknown function	Dispensable	0.972978	4.48228	0.0113076	0.760304	1.18565	1	PbGEM-290512
Phase4	PBANKA_1427900	PBANKA_142790	PF3D7_0809500		histone acetyltransferase subunit NuA4, putative	Slow	0.181644	6.50135	0.00150141	0.104148	0.25914	2	PbGEM-321795
Phase4	PBANKA_0503500	PBANKA_050350	PF3D7_1019300		zinc finger protein, putative	Slow	0.449683	3.50829	0.0299481	0.103573	0.795794	2	PbGEM-013945
Phase4	PBANKA_1202300	PBANKA_120230	PF3D7_1003900		conserved Plasmodium protein, unknown function	Dispensable	1.01702	6.29015	0.00185448	0.93089	1.10314	1	PbGEM-303794
Phase4	PBANKA_0414700	PBANKA_041470	PF3D7_0906600		zinc finger protein, putative	Slow	0.424351	3.61012	0.0270486	0.0954221	0.75328	2	PbGEM-230718
Phase4	PBANKA_1012300	PBANKA_101230	PF3D7_1432600		conserved Plasmodium protein, unknown function	Slow	0.767634	4.87459	0.0076382	0.59284	0.942427	2	PbGEM-294240
Phase4	PBANKA_0602400	PBANKA_060240	PF3D7_1203400		transporter, putative	Dispensable	0.782713	4.49496	0.0111651	0.571383	0.994043	2	PbGEM-017291
Phase4	PBANKA_0710500	PBANKA_071050	PF3D7_0820300		conserved Plasmodium protein, unknown function	Slow	0.864212	6.22183	0.0019856	0.775092	0.953332	1	PbGEM-281386
Phase4	PBANKA_0522000	PBANKA_052200	PF3D7_0420600		conserved Plasmodium protein, unknown function	Essential	0.0913777	6.0347	0.00239422	-0.00648382	0.189239	2	PbGEM-276450
Phase4	PBANKA_1027200	PBANKA_102720	PF3D7_1415500		conserved Plasmodium protein, unknown function	Dispensable	1.05716	5.00293	0.00671825	0.893235	1.22109	2	PbGEM-334219
Phase4	PBANKA_0809500	PBANKA_080950	PF3D7_0908100		conserved Plasmodium protein, unknown function	Dispensable	1.02929	5.49691	0.00409942	0.901233	1.15734	1	PbGEM-331475
Phase4	PBANKA_0106700	PBANKA_010670	PF3D7_0608100		conserved Plasmodium protein, unknown function	Essential	0.132827	5.79533	0.00304173	0.0225236	0.243131	2	PbGEM-266835
Phase4	PBANKA_0926000	PBANKA_092600	PF3D7_1122300		conserved Plasmodium protein, unknown function	Dispensable	1.03138	4.93792	0.0071695	0.862036	1.20073	1	PbGEM-290089
Phase4	PBANKA_0107800	PBANKA_010780	PF3D7_0609200		citrate synthase-like protein, putative	Essential	0.175931	6.29653	0.00184269	0.0900783	0.261784	3	PbGEM-266971
Phase4	PBANKA_1228100	PBANKA_122810	PF3D7_0802100	ApiAP2	transcription factor with AP2 domain(s), putative	Essential	0.164369	4.07813	0.0169392	-0.0959322	0.42467	2	PbGEM-336907	Vector has relatively short homology arms - there is a possibility of the Essential call being a technical failure
Phase4	PBANKA_1102300	PBANKA_110230	PF3D7_0502600		conserved Plasmodium protein, unknown function	Dispensable	0.906756	5.37497	0.00463104	0.770653	1.04286	2	PbGEM-334675
Phase4	PBANKA_1219900	PBANKA_121990	PF3D7_0709400		Cg7 protein, putative	Essential	0.100597	6.7977	0.00111633	0.0337742	0.167421	2	PbGEM-306210
Phase4	PBANKA_1303100	PBANKA_130310	PF3D7_1439200		conserved Plasmodium protein, unknown function	Dispensable	1.07533	5.37598	0.00462638	0.939293	1.21136	1	PbGEM-310335
Phase4	PBANKA_0413400	PBANKA_041340	PF3D7_0315600		zinc finger protein, putative	Dispensable	1.04032	4.68076	0.00927192	0.847735	1.2329	1	PbGEM-329075
Phase4	PBANKA_1227500	PBANKA_122750	PF3D7_0802700		conserved Plasmodium protein, unknown function	Dispensable	1.02596	5.29297	0.00502678	0.884163	1.16776	2	PbGEM-307282
Phase4	PBANKA_0206800	PBANKA_020680	PF3D7_0106500		conserved Plasmodium protein, unknown function	Essential	0.0204757	7.29892	0.000676267	-0.0315346	0.0724859	2	PbGEM-268219
Phase4	PBANKA_0207900	PBANKA_020790	PF3D7_0105400.1		conserved Plasmodium protein, unknown function	Slow	0.285753	5.01647	0.00662791	0.122929	0.448577	2	PbGEM-268387
Phase4	PBANKA_0307700	PBANKA_030770	PF3D7_0210800		conserved Plasmodium protein, unknown function	Slow	0.654891	4.90458	0.00741258	0.482699	0.827084	2	PbGEM-270187
Phase4	PBANKA_0307800	PBANKA_030780	PF3D7_0210900		conserved Plasmodium protein, unknown function	Slow	0.452722	4.02105	0.0179341	0.184885	0.720559	2	PbGEM-533443
Phase4	PBANKA_0407300	PBANKA_040730	PF3D7_0309100		conserved Plasmodium protein, unknown function	Dispensable	1.05728	5.39575	0.00453584	0.922584	1.19198	1	PbGEM-011857
Phase4	PBANKA_0408100	PBANKA_040810	PF3D7_0310000		50S ribosomal protein L9, apicoplast, putative	Essential	0.121645	6.55621	0.00142127	0.0462459	0.197045	2	PbGEM-272106
Phase4	PBANKA_0413200	PBANKA_041320	PF3D7_0315400		conserved Plasmodium protein, unknown function	Slow	0.540906	5.13698	0.0058754	0.387604	0.694209	2	PbGEM-329067
Phase4	PBANKA_0413800	PBANKA_041380	PF3D7_0316000	MA	microneme associated antigen, putative	Dispensable	1.00222	5.05702	0.00636449	0.842668	1.16178	1	PbGEM-272770
Phase4	PBANKA_0700700	PBANKA_070070			Plasmodium exported protein, unknown function	Slow	0.846186	5.43532	0.00435985	0.714128	0.978245	1	PbGEM-330491
Phase4	PBANKA_0706900	PBANKA_070690	PF3D7_0823700		conserved Plasmodium protein, unknown function	Dispensable	1.02068	5.49382	0.00411209	0.892428	1.14893	1	PbGEM-280818
Phase4	PBANKA_0713400	PBANKA_071340	PF3D7_0817400		phosphatase, putative	Essential	0.10034	7.03007	0.000884866	0.0408467	0.159834	2	PbGEM-281754
Phase4	PBANKA_0801100	PBANKA_080110	PF3D7_0703400		conserved Plasmodium protein, unknown function	Essential	0.0982511	7.56459	0.000518489	0.0527104	0.143792	2	PbGEM-282906
Phase4	PBANKA_0816200	PBANKA_081620	PF3D7_0915200		ribonuclease H2 subunit C, putative	Slow	0.405173	6.85443	0.00105477	0.340218	0.470127	2	PbGEM-284562
Phase4	PBANKA_0817300	PBANKA_081730	PF3D7_0916300		conserved Plasmodium protein, unknown function	Essential	0.102114	5.59163	0.00372893	-0.0200157	0.224244	2	PbGEM-090998
Phase4	PBANKA_0817800	PBANKA_081780	PF3D7_0916800		conserved Plasmodium protein, unknown function	Essential	0.0323593	8.35185	0.00023596	0.00163733	0.0630813	2	PbGEM-284722
Phase4	PBANKA_0827000	PBANKA_082700	PF3D7_0926200		conserved Plasmodium protein, unknown function	Essential	0.0764944	6.7289	0.00119585	0.00733238	0.145656	2	PbGEM-285682
Phase4	PBANKA_0834100	PBANKA_083410	PF3D7_0933300		conserved Plasmodium protein, unknown function	Essential	0.0903376	5.64224	0.00354491	-0.0287407	0.209416	2	PbGEM-332083
Phase4	PBANKA_0904200	PBANKA_090420	PF3D7_1144800		conserved Plasmodium protein, unknown function	Dispensable	1.01356	6.01405	0.00244416	0.914687	1.11244	1	PbGEM-260676
Phase4	PBANKA_0914800	PBANKA_091480	PF3D7_1133600		conserved Plasmodium protein, unknown function	Essential	0.0804841	7.26452	0.000699939	0.0275714	0.133397	2	PbGEM-288881
Phase4	PBANKA_0917100	PBANKA_091710	PF3D7_1131100		conserved Plasmodium protein, unknown function	Slow	0.558012	6.00439	0.00246789	0.458656	0.657368	1	PbGEM-289209
Phase4	PBANKA_0921000	PBANKA_092100	PF3D7_1127400		conserved Plasmodium protein, unknown function	Essential	0.113141	6.15657	0.00211951	0.0210644	0.205217	2	PbGEM-289585
Phase4	PBANKA_0925600	PBANKA_092560	PF3D7_1122700		conserved Plasmodium protein, unknown function	Essential	0.0983429	7.40323	0.000609283	0.0489756	0.14771	3	PbGEM-290017
Phase4	PBANKA_0935300	PBANKA_093530	PF3D7_1112300		conserved Plasmodium protein, unknown function	Essential	0.108849	6.78031	0.00113592	0.0414422	0.176256	2	PbGEM-291440
Phase4	PBANKA_1001900	PBANKA_100190	PF3D7_0404200		conserved Plasmodium protein, unknown function	Essential	0.109824	8.0464	0.000320252	0.0740327	0.145615	2	PbGEM-292680
Phase4	PBANKA_1011100	PBANKA_101110	PF3D7_1433800		conserved Plasmodium protein, unknown function	Essential	0.0405112	6.41934	0.00162973	-0.0402285	0.121251	1	PbGEM-535355
Phase4	PBANKA_1037800	PBANKA_103780	PF3D7_1404300	SOAP	secreted ookinete adhesive protein	Dispensable	0.997139	10	1.87825e-05	0.988471	1.00581	54	PbGEM-097822
Phase4	PBANKA_1107000	PBANKA_110700	PF3D7_0507400		conserved Plasmodium protein, unknown function	Dispensable	0.937822	5.21437	0.00543785	0.790338	1.08531	1	PbGEM-298629
Phase4	PBANKA_1108900	PBANKA_110890	PF3D7_0509300		conserved Plasmodium protein, unknown function	Dispensable	1.01497	5.33283	0.00483037	0.875965	1.15397	1	PbGEM-298853
Phase4	PBANKA_1110600	PBANKA_111060	PF3D7_0511100		conserved Plasmodium protein, unknown function	Dispensable	0.905764	6.21911	0.00199102	0.816523	0.995006	2	PbGEM-041538
Phase4	PBANKA_1129200	PBANKA_112920	PF3D7_0630400		conserved Plasmodium protein, unknown function	Dispensable	1.01802	5.11428	0.00601028	0.862972	1.17308	1	PbGEM-335547
Phase4	PBANKA_1132800	PBANKA_113280	PF3D7_1356500		conserved Plasmodium protein, unknown function	Dispensable	1.0001	6.1572	0.00211817	0.908049	1.09214	1	PbGEM-335707
Phase4	PBANKA_1137400	PBANKA_113740	PF3D7_1361300		conserved Plasmodium protein, unknown function	Dispensable	0.957163	5.7637	0.00313949	0.845101	1.06923	2	PbGEM-100629
Phase4	PBANKA_1143200	PBANKA_114320	PF3D7_1367300		conserved Plasmodium protein, unknown function	Dispensable	1.00855	5.63595	0.00356727	0.889093	1.128	1	PbGEM-335947
Phase4	PBANKA_1203600	PBANKA_120360	PF3D7_1005400		conserved Plasmodium protein, unknown function	Dispensable	1.04844	5.04895	0.00641606	0.888237	1.20864	1	PbGEM-303986
Phase4	PBANKA_1204000	PBANKA_120400	PF3D7_1005800		conserved Plasmodium protein, unknown function	Dispensable	0.842056	4.63918	0.00966565	0.645428	1.03868	1	PbGEM-336155
Phase4	PBANKA_1207400	PBANKA_120740	PF3D7_1009100		conserved Plasmodium protein, unknown function	Dispensable	1.01766	6.05974	0.00233502	0.921015	1.1143	1	PbGEM-336259
Phase4	PBANKA_1212100	PBANKA_121210	PF3D7_1013700		conserved Plasmodium protein, unknown function	Essential	0.0749161	7.65931	0.000471633	0.0314819	0.11835	2	PbGEM-305202
Phase4	PBANKA_1225400	PBANKA_122540	PF3D7_0805200	GAMER	gamete release protein;IMC-associated apicomplexan protein	Dispensable	0.985152	5.59396	0.00372026	0.863164	1.10714	2	PbGEM-050063
Phase4	PBANKA_1328800	PBANKA_132880	PF3D7_1465400		conserved Plasmodium protein, unknown function	Essential	0.142651	6.55468	0.00142344	0.067194	0.218108	2	PbGEM-057053
Phase4	PBANKA_1335600	PBANKA_133560	PF3D7_1472400		M1-family alanyl aminopeptidase, putative	Dispensable	0.942786	5.0674	0.00629879	0.784056	1.10152	1	PbGEM-057987
Phase4	PBANKA_1344900	PBANKA_134490	PF3D7_1329900		conserved Plasmodium protein, unknown function	Essential	0.109808	7.86187	0.000385151	0.0705578	0.149059	3	PbGEM-338675
Phase4	PBANKA_1353800	PBANKA_135380	PF3D7_1340400		conserved Plasmodium protein, unknown function	Dispensable	1.03075	7.18661	0.000756648	0.975736	1.08577	1	PbGEM-108229
Phase4	PBANKA_1358200	PBANKA_135820	PF3D7_1345300		conserved Plasmodium protein, unknown function	Dispensable	0.968775	5.32181	0.00488389	0.829006	1.10855	1	PbGEM-317435
Phase4	PBANKA_1361800	PBANKA_136180	PF3D7_1349000		conserved Plasmodium protein, unknown function	Dispensable	0.97157	4.68241	0.00925667	0.779147	1.16399	2	PbGEM-339211
Phase4	PBANKA_1362700	PBANKA_136270	PF3D7_1349900		conserved Plasmodium protein, unknown function	Essential	0.130344	7.38315	0.000621637	0.0804785	0.180209	2	PbGEM-254930
Phase4	PBANKA_1402100	PBANKA_140210	PF3D7_1303600		conserved Plasmodium protein, unknown function	Essential	0.0577102	7.88839	0.000375075	0.0189765	0.0964439	2	PbGEM-339363
Phase4	PBANKA_1418000	PBANKA_141800	PF3D7_1319500		conserved Plasmodium protein, unknown function	Essential	0.129491	5.9269	0.00266673	0.0262107	0.232772	2	PbGEM-320763
Phase4	PBANKA_1423400	PBANKA_142340	PF3D7_0814100		conserved Plasmodium protein, unknown function	Essential	0.124383	5.23366	0.00533396	-0.0216849	0.270451	2	PbGEM-339947
Phase4	PBANKA_1426800	PBANKA_142680	PF3D7_0810700		conserved Plasmodium protein, unknown function	Essential	0.033693	6.21944	0.00199036	-0.055534	0.12292	1	PbGEM-537283	Vector has relatively short homology arms - there is a possibility of the Essential call being a technical failure
Phase4	PBANKA_1430600	PBANKA_143060	PF3D7_1214800		conserved Plasmodium protein, unknown function	Dispensable	1.00112	5.0444	0.00644531	0.840558	1.16169	1	PbGEM-066521
Phase4	PBANKA_1464600	PBANKA_146460	PF3D7_1251600		conserved Plasmodium protein, unknown function	Dispensable	1.03454	5.23785	0.00531168	0.888773	1.1803	2	PbGEM-326555
Phase4	PBANKA_1034000	PBANKA_103400	PF3D7_1408500		conserved Plasmodium protein, unknown function	Essential	0.120415	6.24538	0.00193939	0.032338	0.208492	2	PbGEM-296910
Phase4	PBANKA_1244400	PBANKA_124440	PF3D7_0530000		conserved Plasmodium protein, unknown function	Dispensable	1.05716	5.17515	0.00565537	0.906754	1.20756	1	PbGEM-337307
Phase4	PBANKA_0703500	PBANKA_070350	PF3D7_0827200		conserved Plasmodium protein, unknown function	Dispensable	0.932752	6.19612	0.00203732	0.842478	1.02302	1	PbGEM-280330
Phase4	PBANKA_0524800	PBANKA_052480		SEP1	early transcribed membrane protein;small exported protein	Dispensable	0.965904	4.68613	0.00922229	0.773839	1.15797	2	PbGEM-276786
Phase4	PBANKA_1112100	PBANKA_111210			conserved Plasmodium protein, unknown function	Dispensable	0.878473	5.14391	0.00583485	0.725701	1.03125	2	PbGEM-299227
Phase4	PBANKA_0701200	PBANKA_070120			conserved Plasmodium protein, unknown function	Essential	0.442156	3.18729	0.0412837	0.0357883	0.848524	2	PbGEM-330515	Vector has relatively short homology arms - there is a possibility of the Essential call being a technical failure
Phase4	PBANKA_0512700	PBANKA_051270	PF3D7_1028600		conserved Plasmodium protein, unknown function	Slow	0.909262	6.422	0.0016254	0.82863	0.989894	1	PbGEM-275114
Phase4	PBANKA_0522300	PBANKA_052230	PF3D7_0421900		conserved Plasmodium protein, unknown function	Dispensable	0.983396	5.02199	0.00659141	0.821021	1.14577	1	PbGEM-016675
Phase4	PBANKA_0618000	PBANKA_061800	PF3D7_0720500		conserved Plasmodium protein, unknown function	Slow	0.31576	4.68239	0.00925688	0.123334	0.508185	1	PbGEM-534179
Phase4	PBANKA_0709400	PBANKA_070940	PF3D7_0821400		conserved Plasmodium protein, unknown function	Slow	0.234264	6.41569	0.00163569	0.153377	0.315151	2	PbGEM-021641
Phase4	PBANKA_0829400	PBANKA_082940	PF3D7_0928600		conserved Plasmodium protein, unknown function	Slow	0.653656	4.73195	0.00880926	0.46594	0.841371	2	PbGEM-285962
Phase4	PBANKA_0832000	PBANKA_083200	PF3D7_0931200	Sel2	selenoprotein, putative	Dispensable	0.970466	5.81694	0.0029767	0.861348	1.07958	2	PbGEM-286266
Phase4	PBANKA_0832800	PBANKA_083280	PF3D7_0932000		conserved Plasmodium protein, unknown function	Dispensable	0.990149	4.83103	0.00797832	0.811507	1.16879	1	PbGEM-286394
Phase4	PBANKA_0909400	PBANKA_090940	PF3D7_1139600		conserved Plasmodium protein, unknown function	Dispensable	1.07898	5.16665	0.00570365	0.927933	1.23002	1	PbGEM-288138
Phase4	PBANKA_1005200	PBANKA_100520	PF3D7_0407600		conserved Plasmodium protein, unknown function	Dispensable	0.982464	5.99523	0.00249061	0.882652	1.08228	1	PbGEM-293248
Phase4	PBANKA_1024500	PBANKA_102450	PF3D7_1418200		conserved Plasmodium protein, unknown function	Essential	0.137467	6.09847	0.00224631	0.0426761	0.232257	2	PbGEM-295694
Phase4	PBANKA_1307900	PBANKA_130790	PF3D7_1444000		conserved Plasmodium protein, unknown function	Dispensable	1.00973	5.75836	0.00315628	0.897366	1.12209	1	PbGEM-536539
Phase4	PBANKA_1417000	PBANKA_141700	PF3D7_1318500		conserved Plasmodium protein, unknown function	Dispensable	1.09845	4.68271	0.00925392	0.906052	1.29084	1	PbGEM-320627
Phase4	PBANKA_1435000	PBANKA_143500	PF3D7_1219800		conserved Plasmodium protein, unknown function	Dispensable	1.00694	5.32807	0.00485344	0.867611	1.14628	1	PbGEM-322779
Phase5	PBANKA_1466100	PBANKA_000330			BIR protein;PIR protein	Slow	0.870778	5.80889	0.00300077	0.76122	0.980337	2	PbGEM-327467
Phase5	PBANKA_1400100	PBANKA_140010			BIR protein;PIR protein	Essential	0.276412	2.40478	0.0902851	-0.324537	0.877362	2	PbGEM-537051	Vector has relatively short homology arms - there is a possibility of the Essential call being a technical failure
Phase5	PBANKA_1040200	PBANKA_104020			BIR protein;PIR protein	Dispensable	0.883899	4.76084	0.0085584	0.698876	1.06892	2	PbGEM-297662
Phase5	PBANKA_1400071	PBANKA_090040			BIR protein;PIR protein	Slow	0.871171	5.87879	0.00279817	0.765376	0.976966	2	PbGEM-332171
Phase5	PBANKA_1465500	PBANKA_146550			BIR protein;PIR protein	Dispensable	0.698268	3.0579	0.0469863	0.264742	1.13179	2	PbGEM-341203
Phase5	PBANKA_1246700	PBANKA_124670			BIR protein;PIR protein	Dispensable	0.826772	4.71398	0.008969	0.637363	1.01618	2	PbGEM-052974
Phase5	PBANKA_0400600	PBANKA_040060			BIR protein;PIR protein	Dispensable	0.960499	5.06766	0.00629713	0.80179	1.11921	1	PbGEM-328747
Phase5	PBANKA_0800100	PBANKA_080010			BIR protein;PIR protein	Dispensable	0.880806	4.61371	0.00991497	0.681658	1.07995	2	PbGEM-331123
Phase5	PBANKA_0517000	PBANKA_051700		ETRAMP10.2	early transcribed membrane protein	Dispensable	0.975974	4.88583	0.00755282	0.80216	1.14979	1	PbGEM-275706
Phase5	PBANKA_1246600	PBANKA_124660		CP1	fam-b protein;cleft-like protein 1	Dispensable	0.964451	4.67863	0.00929173	0.771663	1.15724	1	PbGEM-052958
Phase5	PBANKA_1000600	PBANKA_100060			erythrocyte membrane antigen 1	Dispensable	0.926208	5.91762	0.0026916	0.822447	1.02997	2	PbGEM-292488
Phase5	PBANKA_1040300	PBANKA_104030			fam-b protein	Slow	0.678984	4.64349	0.00962407	0.48278	0.875189	1	PbGEM-297678
Phase5	PBANKA_1100700	PBANKA_110070			fam-a protein	Essential	0.388906	3.31782	0.0362319	0.0082126	0.769599	1	PbGEM-535635	Vector has relatively short homology arms - there is a possibility of the Essential call being a technical failure
Phase5	PBANKA_0623200	PBANKA_062320			lysophospholipase, putative	Dispensable	0.802935	4.46553	0.0114986	0.588472	1.0174	2	PbGEM-088411
Phase5	PBANKA_1400051	PBANKA_090020			BIR protein;PIR protein	Dispensable	0.940564	4.91212	0.00735689	0.769019	1.11211	1	PbGEM-534763
Phase5	PBANKA_0623100	PBANKA_062310			tryptophan-rich antigen;tryptophan-rich protein	Slow	0.564112	4.14811	0.0157943	0.312762	0.815463	1	PbGEM-088402
Phase5	PBANKA_1400200	PBANKA_140020			BIR protein;PIR protein	Slow	0.803227	5.46423	0.00423562	0.673063	0.93339	2	PbGEM-318395
Phase5	PBANKA_0943900	PBANKA_094390			BIR protein;PIR protein	Dispensable	1.00142	6.13078	0.00217488	0.908148	1.09469	1	PbGEM-292384
Phase5	PBANKA_0418500	PBANKA_041850			Plasmodium exported protein, unknown function	Dispensable	1.03332	5.77949	0.00309029	0.922136	1.1445	1	PbGEM-329211
Phase5	PBANKA_0214600	PBANKA_021460			Plasmodium exported protein, unknown function	Slow	0.814698	5.49093	0.00412402	0.686261	0.943135	2	PbGEM-269179
Phase5	PBANKA_1403000	PBANKA_140300			small heat shock protein, putative	Dispensable	0.902831	4.66148	0.00945247	0.708383	1.09728	1	PbGEM-537067
Phase5	PBANKA_1000300	PBANKA_100030			Plasmodium exported protein, unknown function	Dispensable	0.780656	3.1051	0.0448202	0.357241	1.20407	1	PbGEM-535235
Phase5	PBANKA_1329600	PBANKA_132960			conserved Plasmodium protein, unknown function	Slow	0.623342	3.63031	0.026508	0.297717	0.948968	2	PbGEM-338227
Phase5	PBANKA_0613100	PBANKA_061310			conserved Plasmodium protein, unknown function	Essential	0.27624	2.43674	0.0874455	-0.315184	0.867663	2	PbGEM-330195	Vector has relatively short homology arms - there is a possibility of the Essential call being a technical failure
Phase5	PBANKA_0506100	PBANKA_050610			conserved Plasmodium protein, unknown function	Essential	0.136972	4.42061	0.0120269	-0.0823626	0.356307	2	PbGEM-274202
Phase5	PBANKA_1207100	PBANKA_120710			Plasmodium exported protein, unknown function	Dispensable	0.9795	4.94089	0.00714821	0.810405	1.14859	1	PbGEM-336251
Phase5	PBANKA_1138700	PBANKA_113870			conserved Plasmodium protein, unknown function	Dispensable	0.859711	4.72458	0.00887445	0.671303	1.04812	1	PbGEM-335859
Phase5	PBANKA_1001200	PBANKA_100120			conserved Plasmodium protein, unknown function	Dispensable	0.991854	5.84006	0.00290868	0.88399	1.09972	2	PbGEM-292616
Phase5	PBANKA_0510800	PBANKA_051080			conserved Plasmodium protein, unknown function	Slow	0.561464	3.59187	0.0275467	0.22952	0.893408	2	PbGEM-274890
Phase5	PBANKA_1330900	PBANKA_133090			conserved Plasmodium protein, unknown function	Dispensable	0.993133	5.4052	0.00449316	0.859071	1.12719	2	PbGEM-057298
Phase5	PBANKA_1324200	PBANKA_132420			conserved Plasmodium protein, unknown function	Slow	0.708604	4.91684	0.00732227	0.537463	0.879744	2	PbGEM-338059
Phase5	PBANKA_1435400	PBANKA_143540			conserved Plasmodium protein, unknown function	Dispensable	0.789748	4.19972	0.0149998	0.5448	1.0347	2	PbGEM-340251
Phase5	PBANKA_0902600	PBANKA_090270		LRR10	leucine-rich repeat protein	Dispensable	1.01692	6.00437	0.00246796	0.917568	1.11628	1	PbGEM-287290
Phase5	PBANKA_0308900	PBANKA_030890			conserved Plasmodium protein, unknown function	Slow	0.773764	4.60814	0.00997037	0.57406	0.973467	2	PbGEM-533467
Phase5	PBANKA_1100900	PBANKA_110090			fam-a protein	Dispensable	0.946167	4.72033	0.0089122	0.757358	1.13498	1	PbGEM-297805
Phase5	PBANKA_0524300	PBANKA_052430			tryptophan-rich antigen;tryptophan-rich protein	Slow	0.57187	4.73539	0.00877901	0.384477	0.759263	2	PbGEM-016974
Phase5	PBANKA_1447900	PBANKA_144790			conserved Plasmodium protein, unknown function	Slow	0.883623	6.25257	0.0019255	0.795862	0.971384	2	PbGEM-340675
Phase5	PBANKA_0100100	PBANKA_010010			fam-a protein	Dispensable	1.03272	5.60972	0.00366208	0.911691	1.15375	1	PbGEM-327491
Phase5	PBANKA_0207600	PBANKA_020760			asparagine-rich antigen, putative	Essential	0.481895	3.15547	0.0426183	0.0690111	0.894779	2	PbGEM-082330	Vector has relatively short homology arms - there is a possibility of the Essential call being a technical failure
Phase5	PBANKA_0411900	PBANKA_041190			conserved Plasmodium protein, unknown function	Dispensable	1.0077	5.26203	0.00518479	0.863685	1.15171	2	PbGEM-272490
Phase5	PBANKA_0519300	PBANKA_051930			conserved Plasmodium protein, unknown function	Essential	0.198012	3.79702	0.0224375	-0.101571	0.497596	1	PbGEM-533899
Phase5	PBANKA_1334900	PBANKA_133490			conserved Plasmodium protein, unknown function	Dispensable	1.01815	4.73662	0.00876822	0.830877	1.20543	1	PbGEM-106899
Phase5	PBANKA_1335000	PBANKA_133500			conserved Plasmodium protein, unknown function	Dispensable	1.05549	4.74764	0.00867216	0.869237	1.24173	1	PbGEM-057898
Phase5	PBANKA_1400700	PBANKA_140070			Plasmodium exported protein, unknown function	Dispensable	0.829896	4.30707	0.0134729	0.59775	1.06204	2	PbGEM-062339
Phase5	PBANKA_1020300	PBANKA_102030			ankyrin, putative	Dispensable	0.946252	5.60362	0.00368449	0.824852	1.06765	1	PbGEM-037288
Phase5	PBANKA_0201600	PBANKA_020160		ETRAMP	early transcribed membrane protein	Essential	0.118876	3.95221	0.0192122	-0.15834	0.396092	2	PbGEM-533243
Phase5	PBANKA_0107200	PBANKA_010720			conserved Plasmodium protein, unknown function	Dispensable	1.05103	6.04554	0.00236841	0.953697	1.14836	1	PbGEM-327755
Phase5	PBANKA_0410650	PBANKA_041065			conserved Plasmodium protein, unknown function	Dispensable	0.996853	5.09616	0.00612018	0.84039	1.15332	2	PbGEM-084632
Phase5	PBANKA_0501200	PBANKA_050120		UIS4	early transcribed membrane protein;up-regulated in infective sporozoites	Dispensable	1.03556	4.92864	0.00723634	0.865422	1.20569	1	PbGEM-329235
Phase5	PBANKA_0502000	PBANKA_050200			conserved Plasmodium protein, unknown function	Dispensable	0.988311	5.30725	0.00495553	0.84752	1.1291	1	PbGEM-273690
Phase5	PBANKA_0513500	PBANKA_051350			conserved Plasmodium protein, unknown function	Dispensable	0.782493	3.97608	0.018759	0.508566	1.05642	2	PbGEM-533851
Phase5	PBANKA_0519500	PBANKA_051950			conserved Plasmodium protein, unknown function	Essential	0.350411	2.9057	0.0547107	-0.117395	0.818218	1	PbGEM-533923
Phase5	PBANKA_0608800	PBANKA_060880			conserved Plasmodium protein, unknown function	Dispensable	1.01368	5.67652	0.00342546	0.89663	1.13074	2	PbGEM-277818
Phase5	PBANKA_0800400	PBANKA_080040			conserved Plasmodium protein, unknown function	Slow	0.74409	5.0977	0.00611078	0.587747	0.900433	1	PbGEM-331139
Phase5	PBANKA_0825300	PBANKA_082530			conserved Plasmodium protein, unknown function	Dispensable	0.796218	4.65527	0.00951137	0.601165	0.99127	1	PbGEM-285522
Phase5	PBANKA_0832100	PBANKA_083210			conserved Plasmodium protein, unknown function	Dispensable	0.927832	4.48625	0.0112628	0.715579	1.14008	2	PbGEM-332011
Phase5	PBANKA_0836600	PBANKA_083660			fam-b protein	Dispensable	0.957458	5.51928	0.00400875	0.830829	1.08409	1	PbGEM-286858
Phase5	PBANKA_1400081	PBANKA_090050			BIR protein;PIR protein	Slow	0.254515	5.51244	0.00403624	0.127452	0.381578	1	PbGEM-534771
Phase5	PBANKA_1008600	PBANKA_100860			conserved Plasmodium protein, unknown function	Dispensable	0.956307	5.06071	0.00634106	0.797045	1.11557	2	PbGEM-293744
Phase5	PBANKA_1029100	PBANKA_102910			conserved Plasmodium protein, unknown function	Dispensable	1.01539	5.55165	0.00388104	0.890791	1.13998	1	PbGEM-296326
Phase5	PBANKA_1101000	PBANKA_110100			fam-a protein	Dispensable	1.10302	5.30709	0.00495632	0.962219	1.24382	2	PbGEM-297821
Phase5	PBANKA_1145900	PBANKA_114590			conserved rodent malaria protein, unknown function	Dispensable	1.16026	4.70969	0.00900758	0.970445	1.35008	1	PbGEM-456558
Phase5	PBANKA_1207900	PBANKA_120790			protein phosphatase, putative	Dispensable	1.01828	4.77018	0.00847889	0.834116	1.20244	2	PbGEM-304618
Phase5	PBANKA_0836800	PBANKA_083680		EMAP1	fam-a protein;erythrocyte membrane associated protein 1	Dispensable	1.00041	5.275	0.00511796	0.857328	1.14349	1	PbGEM-332155
Phase5	PBANKA_0112641	PBANKA_124600			fam-b protein	Dispensable	0.797857	4.5039	0.0110658	0.587469	1.00824	1	PbGEM-536459
Phase5	PBANKA_1400400	PBANKA_140040			fam-b protein	Dispensable	0.950747	5.20108	0.00551062	0.80228	1.09921	2	PbGEM-318427
Phase5	PBANKA_0111300	PBANKA_011130			conserved Plasmodium protein, unknown function	Essential	0.116272	6.53021	0.0014587	0.0398858	0.192658	2	PbGEM-327835
Phase5	PBANKA_0111300	PBANKA_011130			conserved Plasmodium protein, unknown function	Essential	0.116272	6.53021	0.0014587	0.0398858	0.192658	2	PbGEM-327835
Phase5	PBANKA_0502650	PBANKA_050265			conserved Plasmodium protein, unknown function	Dispensable	0.987698	3.90213	0.0201988	0.703453	1.27194	2	PbGEM-231805

## Sheet: Core haematozoan orthologs 
P. berghei current ID	P. berghei previous ID	P. falciparum ID	Gene name	Product	Phenotype
PBANKA_0925400	PBANKA_092540	PF3D7_1122900		dynein heavy chain, putative	Essential
PBANKA_0507300	PBANKA_050730	PF3D7_1023100		dynein heavy chain, putative	Dispensable
PBANKA_0108800	PBANKA_010880	PF3D7_0610400		histone H3, putative	Essential
PBANKA_1117100	PBANKA_111710	PF3D7_0617900	H3.3	histone H3 variant, putative	Slow
PBANKA_1117000	PBANKA_111700	PF3D7_0617800	H2A	histone H2A, putative	Slow
PBANKA_1420600	PBANKA_142060	PF3D7_0714000	H2B.Z	histone H2B variant, putative	Essential
PBANKA_0941800	PBANKA_094180	PF3D7_1105100	H2B	histone H2B, putative	Essential
PBANKA_0941900	PBANKA_094190	PF3D7_1105000		histone H4, putative	Essential
PBANKA_0711900	PBANKA_071190	PF3D7_0818900	HSP70	heat shock protein 70	Essential
PBANKA_1302800	PBANKA_130280	PF3D7_1438900	TPx1	thioredoxin peroxidase 1	Dispensable
PBANKA_1430800	PBANKA_143080	PF3D7_1215000	Trx-Px2	thioredoxin peroxidase 2, putative	Dispensable
PBANKA_1459300	PBANKA_145930	PF3D7_1246200		actin I	Essential
PBANKA_1030100	PBANKA_103010	PF3D7_1412500		actin II	Dispensable
PBANKA_0818600	PBANKA_081860	PF3D7_0917600	PRP43	pre-mRNA-splicing factor ATP-dependent RNA helicase PRP43, putative	Essential
PBANKA_0514100	PBANKA_051410	PF3D7_1030100	PRP22	pre-mRNA-splicing factor ATP-dependent RNA helicase PRP22, putative	Essential
PBANKA_0314200	PBANKA_031420	PF3D7_0217500	CDPK1	calcium-dependent protein kinase 1	Dispensable
PBANKA_1351500	PBANKA_135150	PF3D7_1337800	CDPK5	calcium-dependent protein kinase 5	Essential
PBANKA_0615200	PBANKA_061520	PF3D7_0717500	CDPK4	calcium-dependent protein kinase 4	Slow
PBANKA_0408200	PBANKA_040820	PF3D7_0310100	CDPK3	calcium-dependent protein kinase 3	Dispensable
PBANKA_0522700	PBANKA_052270	PF3D7_0422300		alpha tubulin 2	Essential
PBANKA_0417700	PBANKA_041770	PF3D7_0903700		alpha tubulin 1	Dispensable
PBANKA_1434800	PBANKA_143480	PF3D7_1219600		aminophospholipid-transporting P-ATPase, putative	Essential
PBANKA_1206900	PBANKA_120690	PF3D7_1008700		tubulin beta chain, putative	Essential
PBANKA_1320900	PBANKA_132090	PF3D7_1457200	TRX1	thioredoxin 1, putative	Slow
PBANKA_0826300	PBANKA_082630		TLP2	thioredoxin-like protein 2, putative	Essential
PBANKA_0928500	PBANKA_092850	PF3D7_1119600		ATP-dependent zinc metalloprotease FTSH, putative	Essential
PBANKA_0919700	PBANKA_091970	PF3D7_1128500		conserved Plasmodium protein, unknown function	Essential
PBANKA_0811900	PBANKA_081190	PF3D7_0910800	NBP35	cytosolic Fe-S cluster assembly factor NBP35, putative	Essential
PBANKA_1124900	PBANKA_112490	PF3D7_0626100		oxidoreductase, putative	Slow
PBANKA_0805700	PBANKA_080570	PF3D7_0708400	HSP90	heat shock protein 90, putative	Slow
PBANKA_1326400	PBANKA_132640	PF3D7_1462800	GAPDH	glyceraldehyde-3-phosphate dehydrogenase, putative	Essential
PBANKA_1133400	PBANKA_113340		EF-1alpha	elongation factor 1-alpha	Slow
PBANKA_0832900	PBANKA_083290	PF3D7_0932100		protein MAM3, putative	Slow
PBANKA_0714200	PBANKA_071420	PF3D7_0816600	ClpB1	chaperone protein ClpB1, putative	Essential
PBANKA_0931200	PBANKA_093120	PF3D7_1116800	HSP101	heat shock protein 101	Essential
PBANKA_0807000	PBANKA_080700	PF3D7_0318200	RPB1	DNA-directed RNA polymerase II subunit RPB1, putative	Essential
PBANKA_1344000	PBANKA_134400	PF3D7_1329000		DNA-directed RNA polymerase III subunit RPC1, putative	Essential
PBANKA_0819500	PBANKA_081950	PF3D7_0918600	RECQ1	ATP-dependent DNA helicase Q1, putative	Dispensable
PBANKA_1014800	PBANKA_101480	PF3D7_1429900	WRN	ADP-dependent DNA helicase RecQ, putative	Slow
PBANKA_0916600	PBANKA_091660	PF3D7_1131800		oxysterol-binding protein, putative	Slow
PBANKA_1206200	PBANKA_120620	PF3D7_1008000	HDA2	histone deacetylase 2, putative	Essential
PBANKA_0520400	PBANKA_052040	PF3D7_1037500	DYN2	dynamin-like protein, putative	Slow
PBANKA_1355700	PBANKA_135570	PF3D7_1342600	MyoA	myosin A	Essential
PBANKA_0207000	PBANKA_020700	PF3D7_0106300	SERCA	calcium-transporting ATPase, putative	Essential
PBANKA_0610400	PBANKA_061040	PF3D7_1211900	ATP4	non-SERCA-type Ca2+ -transporting P-ATPase, putative	Slow
PBANKA_1422700	PBANKA_142270	PF3D7_0814900	FeSOD	superoxide dismutase [Fe], putative	Slow
PBANKA_1431700	PBANKA_143170	PF3D7_1216000		serine--tRNA ligase, putative	Essential
PBANKA_0615400	PBANKA_061540	PF3D7_0717700		serine--tRNA ligase, putative	Dispensable
PBANKA_1233900	PBANKA_123390	PF3D7_0519100		mitochondrial ribosomal protein L14 precursor, putative	Essential
PBANKA_1346700	PBANKA_134670	PF3D7_1331800		60S ribosomal protein L23, putative	Essential
PBANKA_1126500	PBANKA_112650	PF3D7_0627800	ACS	acetyl-CoA synthetase, putative	Essential
PBANKA_1231000	PBANKA_123100	PF3D7_0516200		40S ribosomal protein S11, putative	Essential
PBANKA_1125600	PBANKA_112560	PF3D7_0626800		pyruvate kinase, putative	Essential
PBANKA_1355200	PBANKA_135520	PF3D7_1342100	IRP	aconitate hydratase, putative;iron regulatory protein, putative	Essential
PBANKA_0101200	PBANKA_010120	PF3D7_0602400	EF-G	elongation factor G, putative	Essential
PBANKA_1447700	PBANKA_144770	PF3D7_1233000	EF-G	elongation factor G, putative	Essential
PBANKA_0312400	PBANKA_031240	PF3D7_0215700	RPB2	DNA-directed RNA polymerase II subunit RPB2, putative	Slow
PBANKA_0605200	PBANKA_060520	PF3D7_1206600	RPC2	DNA-directed RNA polymerase III subunit RPC2, putative	Essential
PBANKA_0505100	PBANKA_050510	PF3D7_1020900	ARF1	ADP-ribosylation factor, putative	Essential
PBANKA_1214300	PBANKA_121430	PF3D7_1015900	ENO	enolase, putative	Essential
PBANKA_0502300	PBANKA_050230	PF3D7_1018000		tRNA pseudouridine synthase, putative	Dispensable
PBANKA_1025200	PBANKA_102520	PF3D7_1417500	CBF5	H/ACA ribonucleoprotein complex subunit 4, putative	Essential
PBANKA_0522900	PBANKA_052290	PF3D7_0422500	BRR2	pre-mRNA-splicing helicase BRR2, putative	Essential
PBANKA_1303000	PBANKA_130300	PF3D7_1439100		DEAD/DEAH helicase, putative	Dispensable
PBANKA_0610300	PBANKA_061030	PF3D7_1211800		polyubiquitin, putative	Essential
PBANKA_1431900	PBANKA_143190	PF3D7_1216200		glycerol-3-phosphate dehydrogenase, putative	Dispensable
PBANKA_0932900	PBANKA_093290	PF3D7_1114800	G3PDH	glycerol-3-phosphate dehydrogenase, putative	Dispensable
PBANKA_0712600	PBANKA_071260	PF3D7_0818200	14-3-3I	14-3-3 protein	Essential
PBANKA_1142400	PBANKA_114240	PF3D7_1366500		nucleoside diphosphate kinase b, putative	Slow
PBANKA_0807100	PBANKA_080710	PF3D7_0318100		stomatin-like protein	Dispensable
PBANKA_1213700	PBANKA_121370	PF3D7_1015300	METAP1b	methionine aminopeptidase 1b, putative	Dispensable
PBANKA_1242100	PBANKA_124210	PF3D7_0527300	METAP1a	methionine aminopeptidase 1a, putative	Essential
PBANKA_1310800	PBANKA_131080	PF3D7_1447000		40S ribosomal protein S5, putative	Essential
PBANKA_1325600	PBANKA_132560	PF3D7_1461900		valine--tRNA ligase, putative	Essential
PBANKA_0206500	PBANKA_020650	PF3D7_0106800	RAB5c	ras-related protein Rab-5C, putative	Dispensable
PBANKA_1311700	PBANKA_131170	PF3D7_1447900	MDR2	multidrug resistance protein 2, putative;ABC transporter B family member 2, putative	Slow
PBANKA_0929500	PBANKA_092950	PF3D7_1118600	MYST	histone acetyltransferase, putative	Essential
PBANKA_1360000	PBANKA_136000	PF3D7_1347100	TOP3	DNA topoisomerase 3, putative	Slow
PBANKA_0302300	PBANKA_030230	PF3D7_0204500	AspAT	aspartate aminotransferase, putative	Slow
PBANKA_0910200	PBANKA_091020	PF3D7_1138500	PPM2	protein phosphatase PPM2	Slow
PBANKA_0826500	PBANKA_082650	PF3D7_0925700	HDAC1	histone deacetylase 1, putative	Essential
PBANKA_1122900	PBANKA_112290	PF3D7_0624000	HK	hexokinase, putative	Essential
PBANKA_1462800	PBANKA_146280	PF3D7_1249900		apicoplast dimethyladenosine synthase, putative	Essential
PBANKA_0835600	PBANKA_083560	PF3D7_0934800	PKAc	cAMP-dependent protein kinase catalytic subunit	Essential
PBANKA_1434200	PBANKA_143420	PF3D7_1218600		arginine--tRNA ligase, putative	Essential
PBANKA_1109200	PBANKA_110920	PF3D7_0509600		asparagine--tRNA ligase, putative	Essential
PBANKA_0308600	PBANKA_030860	PF3D7_0211800		asparagine--tRNA ligase, putative	Slow
PBANKA_1425100	PBANKA_142510	PF3D7_0812400	KARalpha	karyopherin alpha, putative	Essential
PBANKA_1207200	PBANKA_120720	PF3D7_1008900	AK1	adenylate kinase, putative	Essential
PBANKA_0922300	PBANKA_092230	PF3D7_1126000	ThrRS	threonine--tRNA ligase, putative	Essential
PBANKA_1347800	PBANKA_134780	PF3D7_1333000	CPN20	20 kDa chaperonin, putative	Essential
PBANKA_1441900	PBANKA_144190	PF3D7_1227100		ATP-dependent RNA helicase, putative	Essential
PBANKA_1309700	PBANKA_130970	PF3D7_1445900	DDX5	ATP-dependent RNA helicase DDX5, putative	Slow
PBANKA_0310000	PBANKA_031000	PF3D7_0213100	SIS1	protein SIS1, putative	Dispensable
PBANKA_0810600	PBANKA_081060	PF3D7_0909400		exoribonuclease, putative	Essential
PBANKA_0823400	PBANKA_082340	PF3D7_0922500	PGK	phosphoglycerate kinase, putative	Essential
PBANKA_0710100	PBANKA_071010	PF3D7_0820700	KDH	2-oxoglutarate dehydrogenase E1 component, putative	Dispensable
PBANKA_0912100	PBANKA_091210	PF3D7_1136500.1	CK1	casein kinase 1, putative	Essential
PBANKA_1023400	PBANKA_102340	PF3D7_1419800.1	GR	glutathione reductase, putative	Dispensable
PBANKA_1214000	PBANKA_121400	PF3D7_1015600	HSP60	heat shock protein 60, putative	Essential
PBANKA_1216500	PBANKA_121650	PF3D7_0322000	CYP19A	peptidyl-prolyl cis-trans isomerase, putative	Slow
PBANKA_0507400	PBANKA_050740	PF3D7_1023200	OMPDC	orotidine 5'-phosphate decarboxylase, putative	Slow
PBANKA_0713300	PBANKA_071330	PF3D7_0817500		protein kinase c inhibitor-like protein, putative	Dispensable
PBANKA_1439200	PBANKA_143920	PF3D7_1224300	PABP	polyadenylate-binding protein, putative	Essential
PBANKA_0918800	PBANKA_091880	PF3D7_1129400		RNA methyltransferase, putative	Essential
PBANKA_1445300	PBANKA_144530	PF3D7_1230600		sun-family protein, putative	Essential
PBANKA_1143600	PBANKA_114360	PF3D7_1367700	AlaRS	alanine--tRNA ligase, putative	Essential
PBANKA_1234000	PBANKA_123400	PF3D7_0519200		V-type proton ATPase 16 kDa proteolipid subunit, putative	Essential
PBANKA_1308900	PBANKA_130890	PF3D7_1445100		histidine--tRNA ligase, putative	Essential
PBANKA_0602000	PBANKA_060200	PF3D7_1203000	ORC1	origin recognition complex subunit 1, putative	Essential
PBANKA_1328700	PBANKA_132870	PF3D7_1465300		tRNA 3'-trailer sequence RNase, putative	Essential
PBANKA_1036600	PBANKA_103660	PF3D7_1405600		ribonucleotide reductase small subunit, putative	Essential
PBANKA_1127000	PBANKA_112700	PF3D7_0628300	CEPT	choline/ethanolaminephosphotransferase	Essential
PBANKA_0826400	PBANKA_082640	PF3D7_0925600		zinc binding protein (Yippee), putative	Dispensable
PBANKA_1243000	PBANKA_124300	PF3D7_0528400	DHHC7	palmitoyltransferase	Essential
PBANKA_0714000	PBANKA_071400	PF3D7_0816800	DMC1	meiotic recombination protein DMC1	Dispensable
PBANKA_1406700	PBANKA_140670	PF3D7_1308200	CPSII	carbamoyl phosphate synthetase, putative	Essential
PBANKA_1038300	PBANKA_103830	PF3D7_1403700	TRAM	translocation associated membrane protein, putative	Dispensable
PBANKA_0611600	PBANKA_061160	PF3D7_1437200		ribonucleoside-diphosphate reductase, large subunit, putative	Essential
PBANKA_0520200	PBANKA_052020	PF3D7_1037300		ADP/ATP transporter on adenylate translocase, putative	Slow
PBANKA_0509300	PBANKA_050930	PF3D7_1025100		glutamine--fructose-6-phosphate aminotransferase [isomerizing], putative	Slow
PBANKA_0702800	PBANKA_070280	PF3D7_0827900		protein disulfide isomerase	Essential
PBANKA_0407700	PBANKA_040770	PF3D7_0309600		60S acidic ribosomal protein P2, putative	Essential
PBANKA_0943200	PBANKA_094320	PF3D7_1103700		casein kinase II beta chain, putative	Essential
PBANKA_1426900	PBANKA_142690	PF3D7_0810600	DBP1	ATP-dependent RNA helicase DBP1, putative	Slow
PBANKA_1032300	PBANKA_103230	PF3D7_1410200		cytidine triphosphate synthetase, putative	Essential
PBANKA_0404700	PBANKA_040470	PF3D7_0306300	GRX1	glutaredoxin 1, putative	Dispensable
PBANKA_1408100	PBANKA_140810	PF3D7_1309600		ribosomal RNA methyltransferase, putative	Essential
PBANKA_1130900	PBANKA_113090	PF3D7_1354300		methyltransferase, putative	Essential
PBANKA_0943600	PBANKA_094360	PF3D7_1103100		60S acidic ribosomal protein P1, putative	Essential
PBANKA_0602800	PBANKA_060280	PF3D7_1203900	UBC	ubiquitin-conjugating enzyme E2, putative	Essential
PBANKA_1034400	PBANKA_103440	PF3D7_1407800	PM4	plasmepsin IV	Slow
PBANKA_0821700	PBANKA_082170	PF3D7_0920800		inosine-5'-monophosphate dehydrogenase, putative	Essential
PBANKA_0410400	PBANKA_041040	PF3D7_0312400	GSK3	glycogen synthase kinase 3	Dispensable
PBANKA_1428800	PBANKA_142880	PF3D7_1212800		iron-sulfur subunit of succinate dehydrogenase, putative	Dispensable
PBANKA_1105100	PBANKA_110510	PF3D7_0505500	MSH6	DNA mismatch repair protein MSH6, putative	Essential
PBANKA_1234200	PBANKA_123420	PF3D7_0519400	RPS24	40S ribosomal protein S24, putative	Essential
PBANKA_1303600	PBANKA_130360	PF3D7_1439700		leucine carboxyl methyltransferase, putative	Essential
PBANKA_1364200	PBANKA_136420	PF3D7_1351400		60S ribosomal protein L17, putative	Essential
PBANKA_0938600	PBANKA_093860	PF3D7_1108400	CK2alpha	casein kinase 2, alpha subunit	Essential
PBANKA_1103400	PBANKA_110340	PF3D7_0503800	RPL31	60S ribosomal protein L31, putative	Essential
PBANKA_1122800	PBANKA_112280	PF3D7_0623900		ribonuclease H2 subunit A, putative	Slow
PBANKA_1340100	PBANKA_134010	PF3D7_1324900	LDH	L-lactate dehydrogenase	Essential
PBANKA_1117700	PBANKA_111770	PF3D7_0618500	MDH	malate dehydrogenase, putative	Slow
PBANKA_1022600	PBANKA_102260	PF3D7_1420600	PANK	pantothenate kinase, putative	Dispensable
PBANKA_1037600	PBANKA_103760	PF3D7_1404500	RRP5	rRNA biogenesis protein RRP5, putative	Slow
PBANKA_0829700	PBANKA_082970	PF3D7_0928900	GK	guanylate kinase, putative	Slow
PBANKA_0804000	PBANKA_080400	PF3D7_0706400	RPL37	60S ribosomal protein L37, putative	Essential
PBANKA_1314800	PBANKA_131480	PF3D7_1451100	eEF2	elongation factor 2, putative	Essential
PBANKA_1118600	PBANKA_111860	PF3D7_0619400		cell division cycle protein 48 homologue, putative	Essential
PBANKA_0518200	PBANKA_051820	PF3D7_1034400	SDHA	flavoprotein subunit of succinate dehydrogenase, putative	Dispensable
PBANKA_1423600	PBANKA_142360	PF3D7_0813900		40S ribosomal protein S16, putative	Essential
PBANKA_1142500	PBANKA_114250	PF3D7_1366600		signal recognition particle receptor alpha subunit, putative	Essential
PBANKA_0927800	PBANKA_092780	PF3D7_1120500		tRNA nucleotidyltransferase, putative	Essential
PBANKA_0300800	PBANKA_030080	PF3D7_0202700	OPP	octaprenyl pyrophosphate synthase, putative	Essential
PBANKA_1016100	PBANKA_101610	PF3D7_1428600		peptide chain release factor 1, putative	Dispensable
PBANKA_1007000	PBANKA_100700	PF3D7_0409400		DnaJ protein, putative	Essential
PBANKA_1345600	PBANKA_134560	PF3D7_1330600		elongation factor Tu, putative	Essential
PBANKA_1143400	PBANKA_114340	PF3D7_1367500		NADH-cytochrome b5 reductase, putative	Dispensable
PBANKA_1202400	PBANKA_120240	PF3D7_1004000		60S ribosomal protein L13, putative	Essential
PBANKA_0211300	PBANKA_021130	PF3D7_0727200	NFS	cysteine desulfurase, putative	Essential
PBANKA_0816000	PBANKA_081600	PF3D7_0915000	NDH2	type II NADH:ubiquinone oxidoreductase	Dispensable
PBANKA_1355100	PBANKA_135510	PF3D7_1342000		40S ribosomal protein S6, putative	Essential
PBANKA_0417500	PBANKA_041750	PF3D7_0903900	RPL32	60S ribosomal protein L32, putative	Essential
PBANKA_1141200	PBANKA_114120	PF3D7_1365400	Uba2	ubiquitin-activating enzyme, putative	Essential
PBANKA_1446900	PBANKA_144690	PF3D7_1232200	LPD1	dihydrolipoyl dehydrogenase, mitochondrial, putative	Slow
PBANKA_0504100	PBANKA_050410	PF3D7_1019900	ATG8	autophagy-related protein 8	Essential
PBANKA_0923600	PBANKA_092360	PF3D7_1124700	MGE1	GrpE protein homolog, mitochondrial, putative	Essential
PBANKA_1008800	PBANKA_100880	PF3D7_1436000		glucose-6-phosphate isomerase, putative	Essential
PBANKA_1309200	PBANKA_130920	PF3D7_1445400	CLK1	serine/threonine kinase-1, putative	Essential
PBANKA_1027800	PBANKA_102780	PF3D7_1414900		ATP-dependent protease, putative	Essential
PBANKA_1338300	PBANKA_133830	PF3D7_1323100		60S ribosomal protein L6, putative	Essential
PBANKA_1430400	PBANKA_143040	PF3D7_1214600		adrenodoxin-type ferredoxin, putative	Essential
PBANKA_1303800	PBANKA_130380	PF3D7_1439900	TIM	triosephosphate isomerase, putative	Essential
PBANKA_0503600	PBANKA_050360	PF3D7_1019400		60S ribosomal protein L30e, putative	Essential
PBANKA_1406800	PBANKA_140680	PF3D7_1308300	RPS27	40S ribosomal protein S27, putative	Essential
PBANKA_0516300	PBANKA_051630	PF3D7_1032500		DER1-like protein, putative	Slow
PBANKA_1331800	PBANKA_133180	PF3D7_1468500	DER1-1	derlin-1, putative	Slow
PBANKA_0510900	PBANKA_051090	PF3D7_1026800	RPS2	40S ribosomal protein S2, putative	Essential
PBANKA_0835300	PBANKA_083530	PF3D7_0934500		V-type proton ATPase subunit E, putative	Essential
PBANKA_1225600	PBANKA_122560	PF3D7_0805000		alpha/beta hydrolase, putative	Dispensable
PBANKA_1001500	PBANKA_100150	PF3D7_0403800		alpha/beta hydrolase, putative	Slow
PBANKA_1318200	PBANKA_131820	PF3D7_1454500	ISU	iron sulfur cluster assembly protein, putative	Essential
PBANKA_1231800	PBANKA_123180	PF3D7_0517000		60S ribosomal protein L12, putative	Essential
PBANKA_0834400	PBANKA_083440	PF3D7_0933600	MAS1	mitochondrial-processing peptidase subunit beta, putative	Slow
PBANKA_0405300	PBANKA_040530	PF3D7_0306900		40S ribosomal protein S23, putative	Essential
PBANKA_0717800	PBANKA_071780	PF3D7_0415900		60S ribosomal protein L15, putative	Essential
PBANKA_0203800	PBANKA_020380	PF3D7_0109800		phenylalanine--tRNA ligase alpha subunit, putative	Essential
PBANKA_0313300	PBANKA_031330	PF3D7_0216600		MtN3-like protein	Dispensable
PBANKA_1033900	PBANKA_103390	PF3D7_1408600		40S ribosomal protein S8e, putative	Essential
PBANKA_0934300	PBANKA_093430	PF3D7_1113300		protein tyrosine phosphatase, putative	Essential
PBANKA_1326800	PBANKA_132680	PF3D7_1463200	RFC3	replication factor C subunit 3, putative	Essential
PBANKA_1105400	PBANKA_110540	PF3D7_0505800	SUMO	small ubiquitin-related modifier, putative	Essential
PBANKA_1358600	PBANKA_135860	PF3D7_1345700	IDH	isocitrate dehydrogenase [NADP], mitochondrial, putative	Slow
PBANKA_1135600	PBANKA_113560	PF3D7_1359300	DIS3	exosome complex exonuclease RRP44, putative	Essential
PBANKA_1405400	PBANKA_140540	PF3D7_1306900	SNRPA	U1 small nuclear ribonucleoprotein A, putative	Essential
PBANKA_1003800	PBANKA_100380	PF3D7_0406100		V-type proton ATPase subunit B, putative	Essential
PBANKA_0619100	PBANKA_061910	PF3D7_0721600		40S ribosomal protein S5, putative	Essential
PBANKA_1005500	PBANKA_100550	PF3D7_0407900		AAA family ATPase, putative	Dispensable
PBANKA_1440700	PBANKA_144070	PF3D7_1225800	UBA1	ubiquitin-activating enzyme E1, putative	Dispensable
PBANKA_0906400	PBANKA_090640	PF3D7_1142600		60S ribosomal protein L35ae, putative	Essential
PBANKA_1403300	PBANKA_140330		NIF1	NLI interacting factor-like phosphatase	Slow
PBANKA_1115500	PBANKA_111550	PF3D7_0515900	NIF2	NLI interacting factor-like phosphatase	Slow
PBANKA_1409800	PBANKA_140980	PF3D7_1311300		ATP synthase subunit gamma, mitochondrial, putative	Slow
PBANKA_0606100	PBANKA_060610	PF3D7_1207600	MiaA	tRNA delta(2)-isopentenylpyrophosphate transferase, putative	Dispensable
PBANKA_1242700	PBANKA_124270	PF3D7_0528100		AP-1 complex subunit beta, putative	Essential
PBANKA_1135100	PBANKA_113510	PF3D7_1358800	RPS15	40S ribosomal protein S15, putative	Essential
PBANKA_0410800	PBANKA_041080	PF3D7_0313100		ubiquitin-protein ligase, putative	Essential
PBANKA_1350700	PBANKA_135070	PF3D7_1336900		tryptophan--tRNA ligase, putative	Essential
PBANKA_1226800	PBANKA_122680	PF3D7_0803400	RAD54	DNA repair and recombination protein RAD54, putative	Slow
PBANKA_1450300	PBANKA_145030	PF3D7_1235700	ATPbeta	ATP synthase subunit beta, mitochondrial	Slow
PBANKA_1209800	PBANKA_120980	PF3D7_1011400		proteasome subunit beta type-5, putative	Essential
PBANKA_1359000	PBANKA_135900	PF3D7_1346100	SEC61	protein transport protein SEC61 subunit alpha, putative	Essential
PBANKA_0937000	PBANKA_093700	PF3D7_1110600		mitochondrial ribosomal protein L11 precursor, putative	Essential
PBANKA_1124500	PBANKA_112450	PF3D7_0625600		poly(A) polymerase PAP, putative	Essential
PBANKA_0938500	PBANKA_093850	PF3D7_1108500		succinyl-CoA synthetase alpha subunit, putative	Slow
PBANKA_0401100	PBANKA_040110	PF3D7_0302100	SRPK1	serine/threonine protein kinase, putative	Slow
PBANKA_1022300	PBANKA_102230	PF3D7_1420900		mannose-1-phosphate guanyltransferase, putative	Slow
PBANKA_1011400	PBANKA_101140	PF3D7_1433500	TOP2	DNA topoisomerase 2, putative	Essential
PBANKA_1305100	PBANKA_130510	PF3D7_1441200		60S ribosomal protein L10a, putative	Essential
PBANKA_0942700	PBANKA_094270	PF3D7_1104200	SNF2L	chromatin remodeling protein, putative	Essential
PBANKA_1317500	PBANKA_131750	PF3D7_1453800	GluPho	glucose-6-phosphate dehydrogenase-6-phosphogluconolactonase, putative	Slow
PBANKA_1306200	PBANKA_130620	PF3D7_1442300		tRNA binding protein, putative	Slow
PBANKA_1231400	PBANKA_123140	PF3D7_0516600	MB2	translation initiation factor IF-2, putative;sporozoite surface antigen MB2, putative	Slow
PBANKA_1354400	PBANKA_135440	PF3D7_1341200		60S ribosomal protein L18, putative	Essential
PBANKA_1013100	PBANKA_101310	PF3D7_1431700		60S ribosomal protein L14, putative	Essential
PBANKA_1458600	PBANKA_145860	PF3D7_1245400		mitochondrial ribosomal protein L3 precursor, putative	Essential
PBANKA_0819200	PBANKA_081920	PF3D7_0918200		50S ribosomal protein L3, apicoplast, putative	Essential
PBANKA_0937700	PBANKA_093770	PF3D7_1109900	RPL36	60S ribosomal protein L36, putative	Essential
PBANKA_0617200	PBANKA_061720	PF3D7_0719700		40S ribosomal protein S10, putative	Essential
PBANKA_0826200	PBANKA_082620	PF3D7_0925400		protein phosphatase-beta, putative	Essential
PBANKA_1308600	PBANKA_130860	PF3D7_1444800	ALDO2	fructose-bisphosphate aldolase 2	Essential
PBANKA_1426200	PBANKA_142620	PF3D7_0811300	CAF1	CCR4-associated factor 1, putative	Essential
PBANKA_1344300	PBANKA_134430	PF3D7_1329300		chromatin assembly factor 1 subunit, putative	Essential
PBANKA_0203000	PBANKA_020300	PF3D7_0110700		chromatin assembly factor 1 protein WD40 domain, putative	Slow
PBANKA_1011600	PBANKA_101160	PF3D7_1433300		chromatin assembly factor 1 P55 subunit, putative	Slow
PBANKA_1144100	PBANKA_114410	PF3D7_1368200	ABCE1	ABC transporter E family member 1, putative	Essential
PBANKA_1211000	PBANKA_121100	PF3D7_1012600	GMPS	GMP synthase [glutamine-hydrolyzing], putative	Slow
PBANKA_0806000	PBANKA_080600	PF3D7_0319300		ubiquitin-conjugating enzyme, putative	Dispensable
PBANKA_1429600	PBANKA_142960	PF3D7_1213800	PRS	proline--tRNA ligase	Essential
PBANKA_1004800	PBANKA_100480	PF3D7_0407200	PTH2	peptidyl-tRNA hydrolase 2, putative	Essential
PBANKA_0709100	PBANKA_070910	PF3D7_0821700		60S ribosomal protein L22, putative	Essential
PBANKA_1420900	PBANKA_142090	PF3D7_0714300	DHHC4	palmitoyltransferase, putative	Essential
PBANKA_1329700	PBANKA_132970	PF3D7_1466300	RPN2	26S proteasome regulatory subunit RPN2, putative	Essential
PBANKA_1135400	PBANKA_113540	PF3D7_1359100		riboflavin kinase / FAD synthase family protein, putative	Essential
PBANKA_0824100	PBANKA_082410	PF3D7_0923200	NOS	nitric oxide synthase, putative	Essential
PBANKA_0916400	PBANKA_091640	PF3D7_1132000		ubiquitin-like protein, putative	Slow
PBANKA_0313800	PBANKA_031380	PF3D7_0217100		ATP synthase F1, alpha subunit, putative	Slow
PBANKA_1006900	PBANKA_100690	PF3D7_0409300		conserved Plasmodium protein, unknown function	Dispensable
PBANKA_1318400	PBANKA_131840	PF3D7_1454700		6-phosphogluconate dehydrogenase, decarboxylating, putative	Essential
PBANKA_0717000	PBANKA_071700	PF3D7_0415000		ATPase, putative	Slow
PBANKA_1318100	PBANKA_131810	PF3D7_1454400	APP	aminopeptidase P, putative	Essential
PBANKA_1241000	PBANKA_124100	PF3D7_0526200.1	ARF-GAP	ADP-ribosylation factor GTPase-activating protein, putative	Dispensable
PBANKA_1015600	PBANKA_101560			apicoplast ribosomal protein L15 precursor, putative	Essential
PBANKA_1015000	PBANKA_101500			mitochondrial ribosomal protein L15 precursor, putative	Essential
PBANKA_1324000	PBANKA_132400	PF3D7_1460300		60S ribosomal protein L29, putative	Slow
PBANKA_1458300	PBANKA_145830	PF3D7_1245100		kinesin-13, putative	Essential
PBANKA_0930200	PBANKA_093020	PF3D7_1117800	MLH	DNA mismatch repair protein MLH, putative	Essential
PBANKA_0708000	PBANKA_070800	PF3D7_0822600	SEC23	protein transport protein SEC23, putative	Essential
PBANKA_1351900	PBANKA_135190	PF3D7_1338200		60S ribosomal protein L6-2, putative	Essential
PBANKA_0520500	PBANKA_052050	PF3D7_1037600		DNA repair helicase RAD25, putative	Essential
PBANKA_1113100	PBANKA_111310	PF3D7_0513400		GTP-binding protein, putative	Essential
PBANKA_1306100	PBANKA_130610	PF3D7_1442200		GTP-binding protein, putative	Essential
PBANKA_0302700	PBANKA_030270	PF3D7_0204900		methyltransferase, putative	Essential
PBANKA_0404800	PBANKA_040480	PF3D7_0306400		FAD-dependent glycerol-3-phosphate dehydrogenase, putative	Slow
PBANKA_1031100	PBANKA_103110	PF3D7_1411400	PREX	plastid replication-repair enzyme, putative	Essential
PBANKA_0601100	PBANKA_060110	PF3D7_1202200		mitochondrial phosphate carrier protein, putative	Essential
PBANKA_1039400	PBANKA_103940	PF3D7_1402500		ubiquitin-40S ribosomal protein S27a, putative	Essential
PBANKA_0924900	PBANKA_092490	PF3D7_1123400		translation elongation factor EF-1, subunit alpha, putative	Essential
PBANKA_0210200	PBANKA_021020	PF3D7_0102900		aspartate--tRNA ligase, putative	Essential
PBANKA_0405600	PBANKA_040560	PF3D7_0307300		EB1 homolog, putative	Dispensable
PBANKA_1010200	PBANKA_101020	PF3D7_1434600	METAP2	methionine aminopeptidase 2, putative	Essential
PBANKA_1235600	PBANKA_123560	PF3D7_0520900	SAHH	adenosylhomocysteinase, putative	Slow
PBANKA_1016800	PBANKA_101680	PF3D7_1427800	RRP41	exosome complex exonuclease RRP41, putative	Slow
PBANKA_1410400	PBANKA_141040	PF3D7_1311900		V-type proton ATPase catalytic subunit A, putative	Essential
PBANKA_1225700	PBANKA_122570	PF3D7_0804900		GTPase-activating protein, putative	Essential
PBANKA_0608400	PBANKA_060840	PF3D7_1210000	RPL1	50S ribosomal protein L1, apicoplast, putative	Essential
PBANKA_1221500	PBANKA_122150	PF3D7_0710900	RPL1	50S ribosomal protein L1, mitochondrial, putative	Essential
PBANKA_0904100	PBANKA_090410	PF3D7_1144900	RAB6	ras-related protein Rab-6, putative	Essential
PBANKA_0100900	PBANKA_010090	PF3D7_0602100		ATP-dependent RNA helicase, putative	Essential
PBANKA_0405400	PBANKA_040540	PF3D7_0307100		40S ribosomal protein S12, putative	Essential
PBANKA_1010300	PBANKA_101030	PF3D7_1434500		dynein-related AAA-type ATPase, putative	Essential
PBANKA_0311100	PBANKA_031110	PF3D7_0214200		mitochondrial large ribosomal subunit, putative	Essential
PBANKA_1022800	PBANKA_102280	PF3D7_1420400	GlyRS	glycine--tRNA ligase, putative	Essential
PBANKA_1130200	PBANKA_113020	PF3D7_1353600	ERD2	ER lumen protein retaining receptor, putative	Essential
PBANKA_0202700	PBANKA_020270	PF3D7_0111000		kinesin-8, putative	Dispensable
PBANKA_0805900	PBANKA_080590	PF3D7_0319400		kinesin-8, putative	Dispensable
PBANKA_0812800	PBANKA_081280	PF3D7_0911700		GTP-binding protein, putative	Slow
PBANKA_1302400	PBANKA_130240	PF3D7_1438500	CPSF3	cleavage and polyadenylation specificity factor subunit 3, putative	Essential
PBANKA_0401800	PBANKA_040180	PF3D7_0303200		HAD superfamily protein, putative	Essential
PBANKA_0202900	PBANKA_020290	PF3D7_0110800		transcription initiation factor TFIIB, putative	Slow
PBANKA_0102100	PBANKA_010210	PF3D7_0603300	DHODH	dihydroorotate dehydrogenase, putative	Slow
PBANKA_1309900	PBANKA_130990	PF3D7_1446200	LAP	M17 leucyl aminopeptidase, putative	Slow
PBANKA_1034100	PBANKA_103410	PF3D7_1408400		DNA repair helicase, putative	Slow
PBANKA_1219700	PBANKA_121970	PF3D7_0709200	GLP3	glutaredoxin-like protein	Dispensable
PBANKA_1137200	PBANKA_113720	PF3D7_1361100	SEC24A	protein transport protein Sec24A, putative	Slow
PBANKA_1303700	PBANKA_130370	PF3D7_1439800		vesicle-associated membrane protein, putative	Essential
PBANKA_0602700	PBANKA_060270	PF3D7_1203700	NAPL	nucleosome assembly protein, putative	Essential
PBANKA_0105600	PBANKA_010560	PF3D7_0607000		translation initiation factor IF-2, putative	Essential
PBANKA_0519700	PBANKA_051970	PF3D7_1036700	PhLP2	phosducin-like protein, putative	Dispensable
PBANKA_1319200	PBANKA_131920	PF3D7_1455500		AP-1 complex subunit gamma, putative	Essential
PBANKA_1210100	PBANKA_121010	PF3D7_1011700	RAD23	DNA repair protein RAD23, putative	Slow
PBANKA_1442500	PBANKA_144250	PF3D7_1227800		histone acetyltransferase, putative	Essential
PBANKA_1348100	PBANKA_134810	PF3D7_1333400		conserved Plasmodium protein, unknown function	Dispensable
PBANKA_1127500	PBANKA_112750	PF3D7_0628800	GATB	glutamyl-tRNA(Gln) amidotransferase subunit B, putative	Essential
PBANKA_0106100	PBANKA_010610	PF3D7_0607500	COQ2	para-hydroxybenzoate--polyprenyltransferase, putative	Essential
PBANKA_1018500	PBANKA_101850	PF3D7_1426100		transcription factor 3b, putative	Essential
PBANKA_1218200	PBANKA_121820	PF3D7_0320300	CCT5	T-complex protein 1 subunit epsilon, putative	Essential
PBANKA_1417800	PBANKA_141780	PF3D7_1319300		N2,N2-dimethylguanosine tRNA methyltransferase, putative	Slow
PBANKA_1030000	PBANKA_103000	PF3D7_1412600	DHS	deoxyhypusine synthase, putative	Essential
PBANKA_1463200	PBANKA_146320	PF3D7_1250300	VPS26	vacuolar protein sorting-associated protein 26, putative	Essential
PBANKA_1346200	PBANKA_134620	PF3D7_1331300	SP21	signal peptidase 21 kDa subunit, putative	Essential
PBANKA_1356600	PBANKA_135660	PF3D7_1343600		UDP-N-acetylglucosamine pyrophosphorylase, putative	Slow
PBANKA_1419100	PBANKA_141910	PF3D7_1320800		dihydrolipoyllysine-residue succinyltransferase component of 2-oxoglutarate dehydrogenase complex, putative	Dispensable
PBANKA_1219400	PBANKA_121940	PF3D7_0708900		Cg3 protein, putative	Essential
PBANKA_0416300	PBANKA_041630	PF3D7_0905100	NUP100	nucleoporin NUP100/NSP100, putative	Essential
PBANKA_1038000	PBANKA_103800	PF3D7_1404100		cytochrome c, putative	Essential
PBANKA_1427500	PBANKA_142750	PF3D7_0810000		acyl-CoA binding protein, putative	Dispensable
PBANKA_1401300	PBANKA_140130	PF3D7_1302800		40S ribosomal protein S7, putative	Essential
PBANKA_0815300	PBANKA_081530	PF3D7_0914300		met-10+ like protein, putative	Essential
PBANKA_1438800	PBANKA_143880	PF3D7_1223900		50S ribosomal protein L24, putative	Essential
PBANKA_1402600	PBANKA_140260	PF3D7_1304100		DNA ligase I, putative	Essential
PBANKA_0504000	PBANKA_050400	PF3D7_1019800		tRNA methyltransferase, putative	Essential
PBANKA_1456900	PBANKA_145690	PF3D7_1243600		translation initiation factor SUI1, putative	Essential
PBANKA_1305300	PBANKA_130530	PF3D7_1441400	FACT-S	FACT complex subunit SSRP1, putative	Essential
PBANKA_1108600	PBANKA_110860	PF3D7_0509000		SNAP protein, putative	Essential
PBANKA_0814200	PBANKA_081420	PF3D7_0913200		elongation factor 1-beta, putative	Dispensable
PBANKA_0930000	PBANKA_093000	PF3D7_1118100		AP-1 complex subunit sigma, putative	Essential
PBANKA_1421100	PBANKA_142110	PF3D7_0714500		transcription elongation factor s-II, putative	Essential
PBANKA_0901400	PBANKA_090140	PF3D7_1147700		mitochondrial ATP synthase delta subunit, putative	Slow
PBANKA_0518800	PBANKA_051880	PF3D7_1035000		tRNA pseudouridine synthase D, putative	Dispensable
PBANKA_1121700	PBANKA_112170	PF3D7_0622800		leucine--tRNA ligase, putative	Essential
PBANKA_1405300	PBANKA_140530	PF3D7_1306800		RED-like protein, putative	Essential
PBANKA_0111200	PBANKA_011120	PF3D7_0612900		nucleolar GTP-binding protein 1, putative	Essential
PBANKA_1114200	PBANKA_111420	PF3D7_0514600		ribose 5-phosphate epimerase, putative	Essential
PBANKA_1347200	PBANKA_134720	PF3D7_1332400		nucleotidyltransferase, putative	Slow
PBANKA_0921600	PBANKA_092160	PF3D7_1126800		RNA-binding protein, putative	Dispensable
PBANKA_1103000	PBANKA_110300	PF3D7_0503300	SRSF12	serine/arginine-rich splicing factor 12, putative	Essential
PBANKA_0304200	PBANKA_030420	PF3D7_0206600		DNA-directed RNA polymerase III subunit RPC10, putative	Slow
PBANKA_1213000	PBANKA_121300	PF3D7_1014600	ADA2	transcriptional coactivator ADA2, putative	Essential
PBANKA_1018400	PBANKA_101840	PF3D7_1426200	PRMT1	protein arginine N-methyltransferase 1, putative	Slow
PBANKA_1237200	PBANKA_123720	PF3D7_0522500	RPL17	50S ribosomal protein L17, apicoplast, putative	Essential
PBANKA_0911400	PBANKA_091140	PF3D7_1137300		conserved Plasmodium protein, unknown function	Slow
PBANKA_0107300	PBANKA_010730	PF3D7_0608700	CCT6	T-complex protein 1 subunit zeta, putative	Slow
PBANKA_0501300	PBANKA_050130	PF3D7_1017000		DNA polymerase delta catalytic subunit, putative	Essential
PBANKA_0306800	PBANKA_030680	PF3D7_0209800	UAP56	ATP-dependent RNA helicase UAP56, putative	Essential
PBANKA_1032600	PBANKA_103260	PF3D7_1409900	CDS	cytidine diphosphate-diacylglycerol synthase, putative	Essential
PBANKA_0703200	PBANKA_070320	PF3D7_0827500		apicoplast ribosomal protein L21 precursor, putative	Essential
PBANKA_0917500	PBANKA_091760	PF3D7_1130700	SMC1	structural maintenance of chromosomes protein 1, putative	Essential
PBANKA_0928800	PBANKA_092880	PF3D7_1119300	U2AF1	splicing factor U2AF small subunit, putative	Essential
PBANKA_1338400	PBANKA_133840	PF3D7_1323200		V-type proton ATPase subunit G, putative	Essential
PBANKA_0929000	PBANKA_092900	PF3D7_1119100		tRNA m(1)G methyltransferase, putative	Dispensable
PBANKA_1140600	PBANKA_114060	PF3D7_1364800	RPB5	DNA-directed RNA polymerases I, II, and III subunit RPABC1, putative	Essential
PBANKA_1206600	PBANKA_120660	PF3D7_1008400		26S protease regulatory subunit 4, putative	Essential
PBANKA_0304600	PBANKA_030460	PF3D7_0207200		iron-sulfur assembly protein, putative	Essential
PBANKA_1237400	PBANKA_123740	PF3D7_0522700	SufA	iron-sulfur assembly protein	Dispensable
PBANKA_0316000	PBANKA_031600	PF3D7_0219600	RFC1	replication factor C subunit 1, putative	Dispensable
PBANKA_0718100	PBANKA_071810	PF3D7_0416100	GATA	glutamyl-tRNA(Gln) amidotransferase subunit A	Slow
PBANKA_1346600	PBANKA_134660	PF3D7_1331700		glutamine--tRNA ligase, putative	Essential
PBANKA_1006100	PBANKA_100610	PF3D7_0408500	FEN1	flap endonuclease 1, putative	Slow
PBANKA_0414500	PBANKA_041450	PF3D7_0316700		HVA22/TB2/DP1 family protein, putative	Slow
PBANKA_1409900	PBANKA_140990	PF3D7_1311400	AP1M1	AP-1 complex subunit mu-1, putative	Essential
PBANKA_1445600	PBANKA_144560	PF3D7_1230900	RIO1	serine/threonine protein kinase RIO1, putative	Slow
PBANKA_0719600	PBANKA_071960	PF3D7_0417500		memo-like protein	Dispensable
PBANKA_1434700	PBANKA_143470	PF3D7_1219100		clathrin heavy chain, putative	Essential
PBANKA_1444100	PBANKA_144410	PF3D7_1229500	CCT3	T-complex protein 1 subunit gamma, putative	Essential
PBANKA_0905000	PBANKA_090500	PF3D7_1144000	RPS21	40S ribosomal protein S21, putative	Essential
PBANKA_0942900	PBANKA_094290	PF3D7_1104000		phenylalanine--tRNA ligase beta subunit, putative	Essential
PBANKA_0928100	PBANKA_092810	PF3D7_1120100	PGM1	phosphoglycerate mutase, putative	Essential
PBANKA_1456400	PBANKA_145640	PF3D7_1243000		SNARE protein, putative	Essential
PBANKA_0311000	PBANKA_031100	PF3D7_0214100	SEC31	protein transport protein SEC31, putative	Essential
PBANKA_1223200	PBANKA_122320	PF3D7_0807400		conserved Plasmodium protein, unknown function	Slow
PBANKA_0622500	PBANKA_062250	PF3D7_0725000		exonuclease I, putative	Slow
PBANKA_1244000	PBANKA_124400	PF3D7_0529500		cell cycle regulator protein, putative	Dispensable
PBANKA_0619600	PBANKA_061960	PF3D7_0722100		PelOta protein homologue, putative	Dispensable
PBANKA_0930300	PBANKA_093030	PF3D7_1117700		GTP-binding nuclear protein RAN/TC4, putative	Essential
PBANKA_1037700	PBANKA_103770	PF3D7_1404400		mitochondrial ribosomal protein L16 precursor, putative	Essential
PBANKA_1413000	PBANKA_141300	PF3D7_1314500		cop-coated vesicle membrane protein p24 precursor, putative	Dispensable
PBANKA_0831700	PBANKA_083170	PF3D7_0930900	NFU1	NifU-like protein, putative	Dispensable
PBANKA_1413100	PBANKA_141310	PF3D7_1314600	LipL1	lipoate-protein ligase 1	Essential
PBANKA_0203400	PBANKA_020340	PF3D7_0110200	ERV1	FAD-linked sulfhydryl oxidase ERV1, putative	Essential
PBANKA_1238800	PBANKA_123880	PF3D7_0524000		karyopherin beta, putative	Dispensable
PBANKA_1017100	PBANKA_101710	PF3D7_1427500	MSH2-1	DNA mismatch repair protein MSH2, putative	Slow
PBANKA_0804300	PBANKA_080430	PF3D7_0706700	MSH2-2	DNA mismatch repair protein MSH2	Dispensable
PBANKA_1007200	PBANKA_100720	PF3D7_0409600	RPA1	replication protein A1, large subunit, putative	Slow
PBANKA_0704500	PBANKA_070450	PF3D7_0826100		E3 ubiquitin-protein ligase, putative	Essential
PBANKA_1035500	PBANKA_103550	PF3D7_1406700	VPS29	vacuolar protein sorting-associated protein 29, putative	Essential
PBANKA_1228400	PBANKA_122840	PF3D7_0801800		mannose-6-phosphate isomerase, putative	Slow
PBANKA_1426500	PBANKA_142650	PF3D7_0811000	CUL1	cullin-1, putative	Essential
PBANKA_1226500	PBANKA_122650	PF3D7_0803800		proteasome subunit beta type-4, putative	Slow
PBANKA_0710800	PBANKA_071080	PF3D7_0820000	SRCAP	Snf2-related CBP activator, putative	Essential
PBANKA_1236400	PBANKA_123640	PF3D7_0521800		nucleotide binding protein, putative	Dispensable
PBANKA_1020400	PBANKA_102040	PF3D7_1423000	NOG2	nucleolar GTP-binding protein 2, putative	Essential
PBANKA_0911200	PBANKA_091120	PF3D7_1137500		apicoplast ribosomal protein S14p/S29e precursor, putative	Essential
PBANKA_1003100	PBANKA_100310	PF3D7_0405400	PRPF8	pre-mRNA-processing-splicing factor 8, putative	Essential
PBANKA_1352000	PBANKA_135200	PF3D7_1338300		elongation factor 1-gamma, putative	Essential
PBANKA_1439500	PBANKA_143950	PF3D7_1224600		cytochrome c heme lyase, putative	Essential
PBANKA_0834900	PBANKA_083490	PF3D7_0934100	XPD	TFIIH basal transcription factor complex helicase XPD subunit, putative	Essential
PBANKA_0919800	PBANKA_091980	PF3D7_1128400	GGPPS	geranylgeranyl pyrophosphate synthase, putative	Essential
PBANKA_0211500	PBANKA_021150	PF3D7_0727400		proteasome subunit alpha type-5, putative	Essential
PBANKA_0902500	PBANKA_090260	PF3D7_1146600	NFYB	CCAAT-box DNA binding protein subunit B, putative	Slow
PBANKA_1438300	PBANKA_143830	PF3D7_1223400		phospholipid-transporting ATPase, putative	Slow
PBANKA_1029800	PBANKA_102980	PF3D7_1412800	NMT	glycylpeptide N-tetradecanoyltransferase, putative	Essential
PBANKA_1455100	PBANKA_145510	PF3D7_1241700	RFC4	replication factor C subunit 4, putative	Dispensable
PBANKA_0903900	PBANKA_090390	PF3D7_1145100	SEC21	coatomer subunit gamma, putative	Slow
PBANKA_1141500	PBANKA_114150	PF3D7_1365700		SNARE associated Golgi protein, putative	Essential
PBANKA_0516600	PBANKA_051660	PF3D7_1032800	LRR1	leucine-rich repeat protein	Dispensable
PBANKA_0418200	PBANKA_041820	PF3D7_0903200	RAB7	ras-related protein RAB7, putative	Essential
PBANKA_1110500	PBANKA_111050	PF3D7_0511000	TCTP	histamine-releasing factor;translationally-controlled tumor protein homolog	Slow
PBANKA_1014900	PBANKA_101490	PF3D7_1429800		coatamer protein, beta subunit, putative	Essential
PBANKA_1223100	PBANKA_122310	PF3D7_0807500		proteasome subunit alpha type-6, putative	Essential
PBANKA_0712300	PBANKA_071230	PF3D7_0818500		zinc finger protein, putative	Slow
PBANKA_0106000	PBANKA_010600	PF3D7_0607400		G-protein associated signal transduction protein, putative	Dispensable
PBANKA_0512100	PBANKA_051210	PF3D7_1028000		methyltransferase, putative	Slow
PBANKA_1415600	PBANKA_141560	PF3D7_1317100	MCM4	DNA replication licensing factor MCM4, putative	Essential
PBANKA_0313100	PBANKA_031310	PF3D7_0216400	VPS45	vacuolar protein sorting-associated protein 45, putative	Essential
PBANKA_0105500	PBANKA_010550	PF3D7_0606900	GLP2	glutaredoxin-like protein	Slow
PBANKA_0911800	PBANKA_091180	PF3D7_1136800		DnaJ protein, putative	Essential
PBANKA_0828500	PBANKA_082850	PF3D7_0927700	PPP4	serine/threonine protein phosphatase 4	Dispensable
PBANKA_1126400	PBANKA_112640	PF3D7_0627700		transportin, putative	Essential
PBANKA_0501700	PBANKA_050170	PF3D7_1017400		phosphomannomutase, putative	Dispensable
PBANKA_0923700	PBANKA_092370	PF3D7_1124600	EK	ethanolamine kinase, putative	Slow
PBANKA_0418300	PBANKA_041830	PF3D7_0903100	RER1	protein RER1, putative	Slow
PBANKA_1007800	PBANKA_100780	PF3D7_0410400	RRP4	exosome complex component RRP4, putative	Essential
PBANKA_0940800	PBANKA_094080	PF3D7_1106100		apicoplast ribosomal protein S15 precursor, putative	Essential
PBANKA_0401600	PBANKA_040160	PF3D7_0303000	NSF	N-ethylmaleimide-sensitive fusion protein, putative	Essential
PBANKA_1126200	PBANKA_112620	PF3D7_0627500	DJ1	protein DJ-1, putative	Dispensable
PBANKA_0621800	PBANKA_062180	PF3D7_0724300	COQ3	3-demethylubiquinone-9 3-methyltransferase, putative	Slow
PBANKA_1360500	PBANKA_136050	PF3D7_1347700	ECT	ethanolamine-phosphate cytidylyltransferase	Slow
PBANKA_1217300	PBANKA_121730	PF3D7_0321200	ALG7	UDP-N-acetylglucosamine--dolichyl-phosphate N-acetylglucosaminephosphotransferase, putative	Essential
PBANKA_0805600	PBANKA_080560	PF3D7_0708300	BUD32	EKC/KEOPS complex subunit BUD32, putative	Essential
PBANKA_0702500	PBANKA_070250	PF3D7_0828200		leucine--tRNA ligase, putative	Essential
PBANKA_1137000	PBANKA_113700	PF3D7_1360800	BLN	bergheilysin	Essential
PBANKA_0613400	PBANKA_061340	PF3D7_0412100		mitochondrial ribosomal protein S12 precursor, putative	Essential
PBANKA_1109400	PBANKA_110940	PF3D7_0509800	PI4K	phosphatidylinositol 4-kinase, putative	Essential
PBANKA_1328100	PBANKA_132810	PF3D7_1464700		ATP synthase (C/AC39) subunit, putative	Essential
PBANKA_0521400	PBANKA_052140	PF3D7_0420100	RIO2	serine/threonine protein kinase RIO2, putative	Essential
PBANKA_1335300	PBANKA_133530	PF3D7_1472100	YIP1	protein transport protein YIP1, putative	Essential
PBANKA_1403400	PBANKA_140340	PF3D7_1304900	RPB11	DNA-directed RNA polymerase II subunit RPB11, putative	Essential
PBANKA_0913700	PBANKA_091370	PF3D7_1134800		coatomer subunit delta, putative	Slow
PBANKA_1339900	PBANKA_133990	PF3D7_1324700		SNARE protein, putative	Essential
PBANKA_0401500	PBANKA_040150	PF3D7_0302900		exportin-1, putative	Essential
PBANKA_1334100	PBANKA_133410	PF3D7_1470900		proteasome subunit beta type-2, putative	Essential
PBANKA_1401600	PBANKA_140160	PF3D7_1303100		methyltransferase-like protein, putative	Slow
PBANKA_1322700	PBANKA_132270	PF3D7_1459000		ATP-dependent RNA helicase DBP5, putative	Essential
PBANKA_0614500	PBANKA_061450	PF3D7_0716800	EIF3I	eukaryotic translation initiation factor 3 subunit I, putative	Essential
PBANKA_1452800	PBANKA_145280	PF3D7_1238300	CWC22	pre-mRNA-splicing factor CWC22, putative	Essential
PBANKA_0816100	PBANKA_081610	PF3D7_0915100	UBC9	SUMO-conjugating enzyme UBC9, putative	Essential
PBANKA_0405200	PBANKA_040520	PF3D7_0306800	CCT2	T-complex protein 1 subunit beta, putative	Essential
PBANKA_0803600	PBANKA_080360	PF3D7_0706000		importin-7, putative	Slow
PBANKA_0315200	PBANKA_031520	PF3D7_0218500	SNRPD2	small nuclear ribonucleoprotein Sm D2, putative	Dispensable
PBANKA_1241900	PBANKA_124190	PF3D7_0527100	UBC13	ubiquitin-conjugating enzyme E2 N, putative	Essential
PBANKA_0101300	PBANKA_010130	PF3D7_0602500		geranylgeranyltransferase, putative	Essential
PBANKA_1033600	PBANKA_103360	PF3D7_1408900		tRNA-dihydrouridine synthase, putative	Dispensable
PBANKA_1240000	PBANKA_124000	PF3D7_0525200	SMC6	structural maintenance of chromosomes protein 6, putative	Essential
PBANKA_0808200	PBANKA_080820	PF3D7_0317000		proteasome subunit alpha type-3, putative	Essential
PBANKA_0832600	PBANKA_083260	PF3D7_0931800		proteasome subunit beta type-6, putative	Slow
PBANKA_1024900	PBANKA_102490	PF3D7_1417800	MCM2	DNA replication licensing factor MCM2;DNA replication licensing factor MCM2, putative	Essential
PBANKA_0936500	PBANKA_093650	PF3D7_1111100	RFC5	replication factor C subunit 5, putative	Essential
PBANKA_0912700	PBANKA_091270	PF3D7_1135900		3-oxo-5-alpha-steroid 4-dehydrogenase, putative	Essential
PBANKA_1014400	PBANKA_101440	PF3D7_1430300		acid phosphatase, putative	Dispensable
PBANKA_0404200	PBANKA_040420	PF3D7_0305700		ubiquitin-conjugating enzyme E2, putative	Essential
PBANKA_1213100	PBANKA_121310	PF3D7_1014700		prohibitin, putative	Essential
PBANKA_0210600	PBANKA_021060	PF3D7_0726500		ubiquitin carboxyl-terminal hydrolase, putative	Essential
PBANKA_1457300	PBANKA_145730	PF3D7_1244000		glucose inhibited division protein a homologue, putative	Essential
PBANKA_0605300	PBANKA_060530	PF3D7_1206700	EIF5	eukaryotic translation initiation factor 5, putative	Essential
PBANKA_0836000	PBANKA_083600	PF3D7_0935200	VPS33	vacuolar protein sorting-associated protein 33, putative	Essential
PBANKA_0707300	PBANKA_070730	PF3D7_0823300	GCN5	histone acetyltransferase GCN5, putative	Essential
PBANKA_0406500	PBANKA_040650	PF3D7_0308200	CCT7	T-complex protein 1 subunit eta, putative	Essential
PBANKA_0211900	PBANKA_021190	PF3D7_0727800		cation transporting ATPase, putative	Essential
PBANKA_0917900	PBANKA_091790	PF3D7_1130400	RPT5	26S protease regulatory subunit 6A, putative	Essential
PBANKA_0206600	PBANKA_020660	PF3D7_0106700		asparagine and aspartate rich protein 2, putative	Essential
PBANKA_0104600	PBANKA_010460	PF3D7_0605800	RAD50	DNA repair protein RAD50, putative	Dispensable
PBANKA_1405100	PBANKA_140510	PF3D7_1306600		V-type proton ATPase subunit H, putative	Essential
PBANKA_1413400	PBANKA_141340	PF3D7_1314900	P44	general transcription factor IIH subunit 2, putative	Essential
PBANKA_1217700	PBANKA_121770	PF3D7_0320800	DOZI	ATP-dependent RNA helicase DDX6	Dispensable
PBANKA_1242000	PBANKA_124200	PF3D7_0527200	USP14	ubiquitin carboxyl-terminal hydrolase 14, putative	Dispensable
PBANKA_0105400	PBANKA_010540	PF3D7_0606700		coatomer alpha subunit, putative	Essential
PBANKA_0922800	PBANKA_092280	PF3D7_1125500	SNRPD1	small nuclear ribonucleoprotein Sm D1, putative	Essential
PBANKA_0920100	PBANKA_092010	PF3D7_1128100		cochaperone prefoldin complex subunit, putative	Slow
PBANKA_0407100	PBANKA_040710	PF3D7_0308900	SF3B1	splicing factor 3B subunit 1, putative	Essential
PBANKA_1404900	PBANKA_140490	PF3D7_1306400	RPT4	26S protease regulatory subunit 10B, putative	Essential
PBANKA_0715600	PBANKA_071560	PF3D7_0413600	RPT3	26S protease regulatory subunit 6B, putative	Slow
PBANKA_1134100	PBANKA_113410	PF3D7_1357800	CCT4	T-complex protein 1 subunit delta, putative	Essential
PBANKA_1233100	PBANKA_123310	PF3D7_0518300		proteasome subunit beta type-1, putative	Essential
PBANKA_1451600	PBANKA_145160	PF3D7_1237000	UBA2	SUMO-activating enzyme subunit 2, putative	Essential
PBANKA_1422400	PBANKA_142240	PF3D7_0815200		importin beta, putative	Essential
PBANKA_0929600	PBANKA_092960	PF3D7_1118500		pre-RNA processing ribonucleoprotein, putative	Essential
PBANKA_0305300	PBANKA_030530	PF3D7_0208200	KRR1	KRR1 small subunit processome component, putative	Essential
PBANKA_0517800	PBANKA_051780	PF3D7_1034000		Sec1 family protein, putative	Slow
PBANKA_1432800	PBANKA_143280	PF3D7_1217200	MRD1	multiple RNA-binding domain-containing protein 1, putative	Essential
PBANKA_1013500	PBANKA_101350	PF3D7_1431300		cytosolic preribosomal GTPase, putative	Essential
PBANKA_1301400	PBANKA_130140	PF3D7_1474800		proteasome subunit alpha type-1, putative	Essential
PBANKA_0937100	PBANKA_093710	PF3D7_1110500	VPS35	vacuolar protein sorting-associated protein 35, putative	Essential
PBANKA_0511400	PBANKA_051140	PF3D7_1027300	nPrx	merozoite capping protein 1, putative;peroxiredoxin, putative	Slow
PBANKA_0502200	PBANKA_050220	PF3D7_1017900	RPN5	26S proteasome regulatory subunit p55, putative	Essential
PBANKA_1006800	PBANKA_100680	PF3D7_0409200	SOF1	protein SOF1, putative	Essential
PBANKA_0514500	PBANKA_051450	PF3D7_1030500	RPN9	26S proteasome regulatory subunit RPN9, putative	Essential
PBANKA_1128500	PBANKA_112850	PF3D7_0629700		SET domain protein, putative	Essential
PBANKA_1131000	PBANKA_113100	PF3D7_1354400		V-type proton ATPase 21 kDa proteolipid subunit, putative	Essential
PBANKA_1348000	PBANKA_134800	PF3D7_1333300		transmembrane protein Tmp21 homologue, putative	Dispensable
PBANKA_0511200	PBANKA_051120	PF3D7_1027100	MPP10	U3 small nucleolar ribonucleoprotein protein MPP10, putative	Essential
PBANKA_0213500	PBANKA_021350	PF3D7_0729400		ribosome biogenesis protein BRX1 homolog, putative	Essential
PBANKA_0607800	PBANKA_060780	PF3D7_1209400	CIA1	cytosolic iron-sulfur protein assembly protein 1, putative	Essential
PBANKA_0712000	PBANKA_071200	PF3D7_0818800	IMP4	U3 small nucleolar ribonucleoprotein protein IMP4, putative	Essential
PBANKA_1217600	PBANKA_121760	PF3D7_0320900	H2A.Z	histone H2A variant, putative	Essential
PBANKA_0109200	PBANKA_010920	PF3D7_0610900	SPT5	transcription elongation factor SPT5, putative	Slow
PBANKA_1109000	PBANKA_110900	PF3D7_0509400		RNA polymerase I, putative	Essential
PBANKA_1346800	PBANKA_134680	PF3D7_1332000		Qa-SNARE protein, putative	Essential
PBANKA_0523100	PBANKA_052310	PF3D7_0422700	EIF4A3	eukaryotic initiation factor 4A-III, putative	Essential
PBANKA_0913800	PBANKA_091380	PF3D7_1134700	RPA2	DNA-directed RNA polymerase I subunit RPA2, putative	Essential
PBANKA_0813900	PBANKA_081390	PF3D7_0912900	RPN8	26S proteasome regulatory subunit RPN8, putative	Essential
PBANKA_0403500	PBANKA_040350	PF3D7_0305000	EF-Ts	elongation factor (EF-TS), putative	Essential
PBANKA_1129100	PBANKA_112910	PF3D7_0630300		DNA polymerase epsilon catalytic subunit A, putative	Essential
PBANKA_0940900	PBANKA_094090	PF3D7_1106000	RUVB2	RuvB-like helicase 2, putative	Essential
PBANKA_0812000	PBANKA_081200	PF3D7_0910900		DNA primase large subunit, putative	Essential
PBANKA_0207200	PBANKA_020720	PF3D7_0106100		V-type proton ATPase subunit C, putative	Essential
PBANKA_0303600	PBANKA_030360	PF3D7_0205900	RPN1	26S proteasome regulatory subunit RPN1, putative	Slow
PBANKA_1448500	PBANKA_144850	PF3D7_1233900	SENP1	sentrin-specific protease 1, putative	Essential
PBANKA_0919000	PBANKA_091900	PF3D7_1129200	RPN7	26S proteasome regulatory subunit RPN7, putative	Essential
PBANKA_0802700	PBANKA_080270	PF3D7_0705000		methyltransferase, putative	Essential
PBANKA_1131600	PBANKA_113160	PF3D7_1355100	MCM6	DNA replication licensing factor MCM6, putative	Essential
PBANKA_1108300	PBANKA_110830	PF3D7_0508700	PRP5	pre-mRNA-processing ATP-dependent RNA helicase PRP5, putative	Essential
PBANKA_0604800	PBANKA_060480	PF3D7_1206200	EIF3C	eukaryotic translation initiation factor 3 subunit C, putative	Essential
PBANKA_1144700	PBANKA_114470	PF3D7_1368800	ERCC4	DNA repair endonuclease, putative	Slow
PBANKA_0511500	PBANKA_051150	PF3D7_1027400	RPB7	DNA-directed RNA polymerase II subunit RPB7, putative	Essential
PBANKA_0407200	PBANKA_040720	PF3D7_0309000	YVH1	dual specificity protein phosphatase	Slow
PBANKA_0611900	PBANKA_061190	PF3D7_1436900		histidine triad protein, putative	Dispensable
PBANKA_0806200	PBANKA_080620	PF3D7_0319100	RBX1	E3 ubiquitin-protein ligase RBX1, putative	Essential
PBANKA_0306900	PBANKA_030690	PF3D7_0210000		Sec61-gamma subunit of protein translocation complex, putative	Essential
PBANKA_0717500	PBANKA_071750	PF3D7_0415500	CBP20	nuclear cap-binding protein subunit 2, putative	Dispensable
PBANKA_0210400	PBANKA_021040	PF3D7_0726300	PMS1	DNA mismatch repair protein PMS1, putative	Essential
PBANKA_1138200	PBANKA_113820	PF3D7_1362200	RUVB3	RuvB-like helicase 3, putative	Essential
PBANKA_0301500	PBANKA_030150	PF3D7_0203700	MAK16	protein MAK16, putative	Essential
PBANKA_1326300	PBANKA_132630	PF3D7_1462700		cytochrome c1 precursor, putative	Essential
PBANKA_0833100	PBANKA_083310	PF3D7_0932300	M18AAP	M18 aspartyl aminopeptidase, putative	Dispensable
PBANKA_1119100	PBANKA_111910	PF3D7_0619900	SF3A2	splicing factor 3A subunit 2, putative	Essential
PBANKA_1356200	PBANKA_135620	PF3D7_1343200		tRNA guanosine-2'-O-methyltransferase, putative	Slow
PBANKA_1445800	PBANKA_144580	PF3D7_1231100	RAB2	ras-related protein Rab-2, putative	Essential
PBANKA_1325300	PBANKA_132530	PF3D7_1461600	SF3B2	splicing factor 3B subunit 2, putative	Slow
PBANKA_0314700	PBANKA_031470	PF3D7_0218000	RFC2	replication factor C subunit 2, putative	Slow
PBANKA_1107200	PBANKA_110720	PF3D7_0507600	CAF40	cell differentiation protein, putative	Essential
PBANKA_1401200	PBANKA_140120	PF3D7_1302700		ATP-dependent RNA helicase DHR1, putative	Essential
PBANKA_1237500	PBANKA_123750	PF3D7_0522800	BUD31	pre-mRNA-splicing factor BUD31, putative	Essential
PBANKA_1309000	PBANKA_130900	PF3D7_1445200	MAK5	ATP-dependent RNA helicase MAK5, putative	Essential
PBANKA_1134000	PBANKA_113400	PF3D7_1357700	UTP21	U3 small nucleolar RNA-associated protein 21, putative	Essential
PBANKA_0701500	PBANKA_070150	PF3D7_0829200		prohibitin, putative	Essential
PBANKA_0919500	PBANKA_091950	PF3D7_1128700	GPI8	GPI-anchor transamidase, putative	Essential
PBANKA_1232200	PBANKA_123220	PF3D7_0517400	FACT-L	FACT complex subunit SPT16	Essential
PBANKA_1410000	PBANKA_141000	PF3D7_1311500	RPT1	26S protease regulatory subunit 7, putative	Essential
PBANKA_0211100	PBANKA_021110	PF3D7_0727000	VPS53	vacuolar protein sorting-associated protein 53, putative	Essential
PBANKA_0805100	PBANKA_080510	PF3D7_0707900		ribosomal protein S8e, putative	Slow
PBANKA_1302600	PBANKA_130260	PF3D7_1438700		DNA primase small subunit, putative	Essential
PBANKA_0921500	PBANKA_092150	PF3D7_1126900	SNRPF	small nuclear ribonucleoprotein F, putative	Slow
PBANKA_1239700	PBANKA_123970	PF3D7_0524900		conserved Plasmodium protein, unknown function	Essential
PBANKA_1034700	PBANKA_103470	PF3D7_1407500		multifunctional methyltransferase subunit TRM112, putative	Essential
PBANKA_0102200	PBANKA_010220	PF3D7_0603400	TEX1	trophozoite exported protein 1, putative	Dispensable
PBANKA_1143000	PBANKA_114300	PF3D7_1367100		U1 small nuclear ribonucleoprotein, putative	Essential
PBANKA_0410300	PBANKA_041030	PF3D7_0312300	RPN12	26S proteasome regulatory subunit RPN12, putative	Slow
PBANKA_0611000	PBANKA_061100	PF3D7_1437800		trafficking protein particle complex subunit 5, putative	Essential
PBANKA_0901600	PBANKA_090160	PF3D7_1147500		farnesyltransferase beta subunit, putative	Essential
PBANKA_0613800	PBANKA_061380	PF3D7_0716100	SDA1	protein SDA1, putative	Essential
PBANKA_1001400	PBANKA_100140	PF3D7_0403700	CLF1	pre-mRNA-splicing factor CLF1, putative	Essential
PBANKA_1303400	PBANKA_130340	PF3D7_1439500		CCAAT-binding transcription factor, putative	Dispensable
PBANKA_1405500	PBANKA_140550	PF3D7_1307000	RRP40	exosome complex component RRP40, putative	Essential
PBANKA_1033200	PBANKA_103320	PF3D7_1409300	DDI1	DNA damage-inducible protein 1, putative	Essential
PBANKA_0402300	PBANKA_040230	PF3D7_0303700	BCKDH-E2	lipoamide acyltransferase component of branched-chain alpha-keto acid dehydrogenase complex, putative	Slow
PBANKA_1432000	PBANKA_143200	PF3D7_1216300	SRP19	signal recognition particle subunit SRP19, putative	Essential
PBANKA_0720600	PBANKA_072060	PF3D7_0418500	BET3	trafficking protein particle complex subunit 3, putative	Slow
PBANKA_0705100	PBANKA_070510	PF3D7_0825500	KRI1	protein KRI1, putative	Essential
PBANKA_1111800	PBANKA_111180	PF3D7_0512200	GS	glutathione synthetase	Dispensable
PBANKA_0918200	PBANKA_091820	PF3D7_1130000		phosphoacetylglucosamine mutase, putative	Slow
PBANKA_1241800	PBANKA_124180	PF3D7_0527000	MCM3	DNA replication licensing factor MCM3, putative	Essential
PBANKA_1351800	PBANKA_135180	PF3D7_1338100	RPN3	26S proteasome regulatory subunit RPN3, putative	Essential
PBANKA_0605700	PBANKA_060570	PF3D7_1207100		small subunit rRNA processing factor, putative	Essential
PBANKA_1307400	PBANKA_130740	PF3D7_1443500	PARN	poly(A)-specific ribonuclease PARN, putative	Essential
PBANKA_1205000	PBANKA_120500	PF3D7_1006800	GBP2	single-strand telomeric DNA-binding protein GBP2, putative	Slow
PBANKA_1129300	PBANKA_112930	PF3D7_0630500	YTM1	ribosome biogenesis protein YTM1, putative	Essential
PBANKA_1129700	PBANKA_112970	PF3D7_0630900	HAS1	ATP-dependent RNA helicase HAS1, putative	Essential
PBANKA_1103200	PBANKA_110320	PF3D7_0503500		protein kinase, putative	Dispensable
PBANKA_0407500	PBANKA_040750	PF3D7_0309300		N2227-like protein, putative	Slow
PBANKA_1458000	PBANKA_145800	PF3D7_1244800		zinc finger protein, putative	Slow
PBANKA_1211300	PBANKA_121130	PF3D7_1012900	ATG18	autophagy-related protein 18, putative	Essential
PBANKA_0406800	PBANKA_040680	PF3D7_0308600	PRPF19	pre-mRNA-processing factor 19, putative	Essential
PBANKA_0818700	PBANKA_081870	PF3D7_0917700		XPA binding protein 1, putative	Essential
PBANKA_0901100	PBANKA_090110	PF3D7_1148000		serine/threonine protein kinase, putative	Essential
PBANKA_1216200	PBANKA_121620	PF3D7_0322300	DGAT	diacylglycerol O-acyltransferase, putative	Essential
PBANKA_0519800	PBANKA_051980	PF3D7_1036800		acetyl-CoA transporter, putative	Slow
PBANKA_0616100	PBANKA_061610	PF3D7_0718500		prefoldin subunit 3, putative	Slow
PBANKA_0508100	PBANKA_050810	PF3D7_1023900	CHD1	chromodomain-helicase-DNA-binding protein 1, putative;SNF2 helicase, putative	Essential
PBANKA_1109800	PBANKA_110980	PF3D7_0510200	CYP87	peptidyl-prolyl cis-trans isomerase, putative	Slow
PBANKA_1232500	PBANKA_123250	PF3D7_0517700	EIF3B	eukaryotic translation initiation factor 3 subunit B, putative	Essential
PBANKA_1227700	PBANKA_122770	PF3D7_0802500		inositol 5-phosphatase, putative	Slow
PBANKA_1454300	PBANKA_145430	PF3D7_1239900	VPS16	vacuolar protein sorting-associated protein 16, putative	Essential
PBANKA_1441500	PBANKA_144150	PF3D7_1226700	RRP9	U3 small nucleolar RNA-interacting protein 2, putative	Essential
PBANKA_1024300	PBANKA_102430	PF3D7_1418900	DBP4	ATP-dependent RNA helicase DBP4, putative	Essential
PBANKA_0517700	PBANKA_051770	PF3D7_1033900		ubiquitin-conjugating enzyme, putative	Dispensable
PBANKA_1023200	PBANKA_102320	PF3D7_1420000	SF3B4	splicing factor 3B subunit 4, putative	Slow
PBANKA_1408000	PBANKA_140800	PF3D7_1309500	GAR1	H/ACA ribonucleoprotein complex subunit 1, putative	Essential
PBANKA_0937800	PBANKA_093780	PF3D7_1109400	ENP1	essential nuclear protein 1, putative	Essential
PBANKA_0803100	PBANKA_080310	PF3D7_0705400	MCM7	DNA replication licensing factor MCM7, putative	Essential
PBANKA_0203300	PBANKA_020330	PF3D7_0110400	RPB9	DNA-directed RNA polymerase II subunit RPB9, putative	Slow
PBANKA_1131900	PBANKA_113190	PF3D7_1355500	PP5	serine/threonine protein phosphatase 5	Dispensable
PBANKA_0939900	PBANKA_093990	PF3D7_1107000	LSM4	U6 snRNA-associated Sm-like protein LSm4, putative	Essential
PBANKA_1300900	PBANKA_130090	PF3D7_1475300	COX11	cytochrome c oxidase assembly protein COX11, putative	Essential
PBANKA_1354000	PBANKA_135400	PF3D7_1340600	DBR1	RNA lariat debranching enzyme, putative	Essential
PBANKA_1411100	PBANKA_141110	PF3D7_1312600	BCKDHA	2-oxoisovalerate dehydrogenase subunit alpha, mitochondrial	Slow
PBANKA_1340200	PBANKA_134020	PF3D7_1325000	LSM6	U6 snRNA-associated Sm-like protein LSm6, putative	Slow
PBANKA_1206100	PBANKA_120610	PF3D7_1007900	EIF3D	eukaryotic translation initiation factor 3 subunit D, putative	Essential
PBANKA_1010100	PBANKA_101010	PF3D7_1434700	TIM17	mitochondrial import inner membrane translocase subunit TIM17, putative	Slow
PBANKA_1361100	PBANKA_136110	PF3D7_1348300		elongation factor Tu, putative	Essential
PBANKA_0706000	PBANKA_070600	PF3D7_0824600	DRE2	Fe-S cluster assembly protein DRE2, putative	Essential
PBANKA_0805800	PBANKA_080580	PF3D7_0319500		RNA-binding protein, putative	Essential
PBANKA_1010500	PBANKA_101050	PF3D7_1434300	HOP	Hsp70/Hsp90 organizing protein, putative	Dispensable
PBANKA_1316200	PBANKA_131620	PF3D7_1452500		SNARE protein, putative	Essential
PBANKA_1455200	PBANKA_145520	PF3D7_1241800	DBP9	ATP-dependent RNA helicase DBP9, putative	Essential
PBANKA_1432500	PBANKA_143250	PF3D7_1216900		DNA-binding chaperone, putative	Essential
PBANKA_1133800	PBANKA_113380	PF3D7_1357500		DNA helicase, putative	Dispensable
PBANKA_0609300	PBANKA_060930	PF3D7_1210900	PIGM	GPI mannosyltransferase I, putative	Essential
PBANKA_0703700	PBANKA_070370	PF3D7_0827000	DBP10	ATP-dependent RNA helicase DBP10, putative	Slow
PBANKA_1020600	PBANKA_102060	PF3D7_1422800	ARP4a	actin-related protein, putative	Essential
PBANKA_1006700	PBANKA_100670	PF3D7_0409100	PRPF31	U4/U6 small nuclear ribonucleoprotein PRP31, putative	Essential
PBANKA_1216600	PBANKA_121660	PF3D7_0321900	CARL	cyclic amine resistance locus protein, putative	Essential
PBANKA_1036400	PBANKA_103640	PF3D7_1405800	BOP1	ribosome biogenesis protein BOP1, putative	Slow
PBANKA_1332000	PBANKA_133200	PF3D7_1468800	U2AF2	splicing factor U2AF large subunit, putative	Essential
PBANKA_1435300	PBANKA_143530	PF3D7_1220100	PRP17	pre-mRNA-processing factor 17, putative	Essential
PBANKA_1104200	PBANKA_110420	PF3D7_0504600	BCKDHB	2-oxoisovalerate dehydrogenase subunit beta, mitochondrial, putative	Slow
PBANKA_1322800	PBANKA_132280	PF3D7_1459100		GTP-binding protein, putative	Essential
PBANKA_0618800	PBANKA_061880	PF3D7_0721300	DBP7	ATP-dependent RNA helicase DBP7, putative	Slow
PBANKA_0714800	PBANKA_071480	PF3D7_0816000	RRB1	ribosome assembly protein RRB1, putative	Essential
PBANKA_1415100	PBANKA_141510	PF3D7_1316600	CCT	choline-phosphate cytidylyltransferase	Essential
PBANKA_0315400	PBANKA_031540	PF3D7_0218700	PRP45	pre-mRNA-processing protein 45, putative	Essential
PBANKA_1357200	PBANKA_135720	PF3D7_1344200	HSP110	heat shock protein 110, putative	Essential
PBANKA_1450500	PBANKA_145050	PF3D7_1235900	XAB2	pre-mRNA-splicing factor SYF1, putative	Essential
PBANKA_1350600	PBANKA_135060	PF3D7_1336800	NUDC	nuclear movement protein, putative	Essential
PBANKA_1337100	PBANKA_133710	PF3D7_1321700	SF1	splicing factor 1, putative	Essential
PBANKA_0811100	PBANKA_081110	PF3D7_0909900		helicase SKI2W, putative	Dispensable
PBANKA_0811300	PBANKA_081130	PF3D7_0910100		Ran-binding protein, putative	Essential
PBANKA_1218400	PBANKA_121840	PF3D7_0320100	SEC22	protein transport protein SEC22, putative	Essential
PBANKA_1122500	PBANKA_112250	PF3D7_0623600		conserved Plasmodium protein, unknown function	Essential
PBANKA_0720800	PBANKA_072080	PF3D7_0418700		RNA-binding protein NOB1, putative	Essential
PBANKA_1417300	PBANKA_141730	PF3D7_1318800	SEC63	translocation protein SEC63, putative	Essential
PBANKA_1460300	PBANKA_146030	PF3D7_1247300		GPI mannosyltransferase 2, putative	Essential
PBANKA_0701600	PBANKA_070160	PF3D7_0829100		conserved protein, unknown function	Dispensable
PBANKA_0505700	PBANKA_050570	PF3D7_1021500	ROK1	ATP-dependent RNA helicase ROK1, putative	Slow
PBANKA_1009800	PBANKA_100980	PF3D7_1435000		cytochrome c oxidase assembly protein, putative	Essential
PBANKA_1355900	PBANKA_135590	PF3D7_1342800	PEPCK	phosphoenolpyruvate carboxykinase, putative	Dispensable
PBANKA_1008300	PBANKA_100830	PF3D7_1436500		GTP-binding protein, putative	Essential
PBANKA_0702300	PBANKA_070230	PF3D7_0828400	OXA1	mitochondrial inner membrane protein OXA1, putative	Essential
PBANKA_1017700	PBANKA_101770	PF3D7_1426900		ubiquinol-cytochrome c reductase hinge protein, putative	Essential
PBANKA_0905200	PBANKA_090520	PF3D7_1143800		conserved Plasmodium protein, unknown function	Dispensable
PBANKA_1350800	PBANKA_135080	PF3D7_1337000		endopeptidase, putative	Essential
PBANKA_1122600	PBANKA_112260	PF3D7_0623700	SUV3	ATP-dependent RNA helicase SUV3, putative	Essential
PBANKA_0708400	PBANKA_070840	PF3D7_0822300	SNRPG	small nuclear ribonucleoprotein G, putative	Essential
PBANKA_0622700	PBANKA_062270	PF3D7_0725200		mago nashi protein homologue, putative	Slow
PBANKA_1233200	PBANKA_123320	PF3D7_0518400	CYC3	cyclin	Dispensable
PBANKA_1440600	PBANKA_144060	PF3D7_1225700		conserved Plasmodium protein, unknown function	Essential
PBANKA_1223600	PBANKA_122360	PF3D7_0807000		gas41 homologue, putative	Essential
PBANKA_0416900	PBANKA_041690	PF3D7_0904500		prefoldin subunit 4, putative	Slow
PBANKA_0306300	PBANKA_030630	PF3D7_0209200		3' exoribonuclease, putative	Essential
PBANKA_1357700	PBANKA_135770	PF3D7_1344800	ATCase	aspartate carbamoyltransferase, putative	Essential
PBANKA_0715000	PBANKA_071500	PF3D7_0815800	VPS9	vacuolar protein sorting-associated protein 9, putative	Essential
PBANKA_0617500	PBANKA_061750	PF3D7_0720000	CSL4	exosome complex component CSL4, putative	Essential
PBANKA_1449400	PBANKA_144940	PF3D7_1234800	SF3B3	splicing factor 3B subunit 3, putative	Essential
PBANKA_1107300	PBANKA_110730	PF3D7_0507700	NPL4	nuclear protein localization protein 4, putative	Essential
PBANKA_0922900	PBANKA_092290	PF3D7_1125400	TIM44	mitochondrial import inner membrane translocase subunit TIM44, putative	Essential
PBANKA_1126100	PBANKA_112610	PF3D7_0627400	TIM22	mitochondrial import inner membrane translocase subunit TIM22, putative	Essential
PBANKA_0938900	PBANKA_093890	PF3D7_1108000		IWS1-like protein, putative	Slow
PBANKA_0514000	PBANKA_051400	PF3D7_1030000	SPT4	transcription elongation factor SPT4, putative	Essential
PBANKA_0937400	PBANKA_093740	PF3D7_1110200	PRPF6	pre-mRNA-processing factor 6, putative	Essential
PBANKA_0924500	PBANKA_092450	PF3D7_1123800	SMC5	structural maintenance of chromosomes protein 5, putative	Essential
PBANKA_1233300	PBANKA_123330	PF3D7_0518500	DDX23	ATP-dependent RNA helicase DDX23, putative	Essential
PBANKA_1021900	PBANKA_102190	PF3D7_1421400	RPC34	DNA-directed RNA polymerase III subunit RPC6, putative	Essential
PBANKA_1362000	PBANKA_136200	PF3D7_1349200		glutamate--tRNA ligase, putative	Essential
PBANKA_0110400	PBANKA_011040	PF3D7_0612100	EIF3L	eukaryotic translation initiation factor 3 subunit L, putative	Slow
PBANKA_1356900	PBANKA_135690	PF3D7_1343900	PRPF4	U4/U6 small nuclear ribonucleoprotein PRP4, putative	Essential
PBANKA_1407800	PBANKA_140780	PF3D7_1309300	PRPF3	U4/U6 small nuclear ribonucleoprotein PRP3, putative	Essential
PBANKA_0709000	PBANKA_070900	PF3D7_0821800		protein transport protein SEC61 subunit beta, putative	Essential
PBANKA_1407900	PBANKA_140790	PF3D7_1309400		HORMA domain protein, putative	Dispensable
PBANKA_0303700	PBANKA_030370	PF3D7_0206000	RAD2	DNA repair protein RAD2, putative	Dispensable
PBANKA_1432900	PBANKA_143290	PF3D7_1217300		GTP-binding protein, putative	Essential
PBANKA_0704100	PBANKA_070410	PF3D7_0826500	UBE4B	ubiquitin conjugation factor E4 B, putative	Slow
PBANKA_1459700	PBANKA_145970	PF3D7_1246600	BUD13	pre-mRNA-splicing factor CWC26, putative	Essential
PBANKA_1012400	PBANKA_101240	PF3D7_1432500		RNA methyltransferase, putative	Slow
PBANKA_1461100	PBANKA_146110	PF3D7_1248200	RBM22	pre-mRNA-splicing factor RBM22, putative	Essential
PBANKA_0806400	PBANKA_080640	PF3D7_0318900		conserved protein, unknown function	Dispensable
PBANKA_1454000	PBANKA_145400	PF3D7_1239500	GyrB	DNA gyrase subunit B, putative	Essential
PBANKA_1314400	PBANKA_131440	PF3D7_1450700		conserved Plasmodium protein, unknown function	Essential
PBANKA_1336300	PBANKA_133630	PF3D7_1473100		GTPase-activating protein, putative	Essential
PBANKA_1326900	PBANKA_132690	PF3D7_1463300		DNA polymerase alpha subunit B, putative	Essential
PBANKA_1029700	PBANKA_102970	PF3D7_1412900.1		ubiquitin-conjugating enzyme, putative	Dispensable
PBANKA_1358400	PBANKA_135840	PF3D7_1345500		ubiquitin-conjugating enzyme E2, putative	Essential
PBANKA_0933000	PBANKA_093300	PF3D7_1114700	CLK3	serine/threonine protein kinase, putative	Essential
PBANKA_0614300	PBANKA_061430	PF3D7_0716600	SufS	cysteine desulfurase	Slow
PBANKA_1035300	PBANKA_103530	PF3D7_1406900		radical SAM protein, putative	Essential
PBANKA_0823600	PBANKA_082360	PF3D7_0922700	PRP18	pre-mRNA-splicing factor 18, putative	Essential
PBANKA_1341600	PBANKA_134160	PF3D7_1326400		translation initiation factor eIF-2B subunit gamma, putative	Essential
PBANKA_0904500	PBANKA_090450	PF3D7_1144500		ubiquitin activating enzyme (E1) subunit Aos1, putative	Essential
PBANKA_0311200	PBANKA_031120	PF3D7_0214400		conserved Plasmodium protein, unknown function	Essential
PBANKA_1235100	PBANKA_123510	PF3D7_0520300	LSM2	U6 snRNA-associated Sm-like protein LSm2, putative	Essential
PBANKA_0409100	PBANKA_040910	PF3D7_0311100		pre-mRNA splicing factor, putative	Slow
PBANKA_0213000	PBANKA_021300	PF3D7_0728900		RNA-binding protein, putative	Essential
PBANKA_0206300	PBANKA_020630	PF3D7_0107000	CEN1	centrin-1, putative	Essential
PBANKA_1337200	PBANKA_133720	PF3D7_1321800		protein transport protein SFT2, putative	Dispensable
PBANKA_0311900	PBANKA_031190	PF3D7_0215100		RING zinc finger protein, putative	Slow
PBANKA_1421900	PBANKA_142190	PF3D7_0715600		GTP-binding translation elongation factor, putative	Essential
PBANKA_1138400	PBANKA_113840	PF3D7_1362400	Pcalp	calpain, putative	Essential
PBANKA_0202500	PBANKA_020250	PF3D7_0111300		replication factor c protein, putative	Essential
PBANKA_0515200	PBANKA_051520	PF3D7_1031200	MORN1	MORN repeat-containing protein 1, putative	Dispensable
PBANKA_1403200	PBANKA_140320	PF3D7_1304700		cyclin, putative	Essential
PBANKA_1208400	PBANKA_120840	PF3D7_1010000		ribosomal protein L43, mitochondrial, putative	Essential
PBANKA_0211000	PBANKA_021100	PF3D7_0726900	TIM50	mitochondrial import inner membrane translocase subunit TIM50, putative	Essential
PBANKA_1111900	PBANKA_111190	PF3D7_0512300	MAT1	CDK-activating kinase assembly factor, putative	Essential
PBANKA_1030800	PBANKA_103080	PF3D7_1411700		conserved protein, unknown function	Slow
PBANKA_1127300	PBANKA_112730	PF3D7_0628600		conserved Plasmodium protein, unknown function	Slow
PBANKA_1115700	PBANKA_111570	PF3D7_0616200	NDC80	kinetochore protein NDC80, putative	Essential
PBANKA_1345700	PBANKA_134570	PF3D7_1330700		GPI transamidase subunit PIG-U, putative	Essential
PBANKA_1225800	PBANKA_122580	PF3D7_0804800	CYP24	peptidyl-prolyl cis-trans isomerase, putative	Essential
PBANKA_0106600	PBANKA_010660	PF3D7_0608000	DPH7	diphthine methyltransferase, putative	Slow
PBANKA_0408600	PBANKA_040860	PF3D7_0310600.1	EIF3K	eukaryotic translation initiation factor 3 subunit K, putative	Slow
PBANKA_0803000	PBANKA_080300	PF3D7_0705300	ORC2	origin recognition complex subunit 2, putative	Slow
PBANKA_0600800	PBANKA_060080	PF3D7_1201800	COX19	cytochrome c oxidase assembly protein COX19, putative	Essential
PBANKA_0620500	PBANKA_062050	PF3D7_0723000		tRNAHis guanylyltransferase, putative	Essential
PBANKA_1438600	PBANKA_143860	PF3D7_1223700		iron transporter, putative	Dispensable
PBANKA_1307200	PBANKA_130720	PF3D7_1443300	LSM5	U6 snRNA-associated Sm-like protein LSm5, putative	Essential
PBANKA_1222100	PBANKA_122210	PF3D7_0711500		regulator of chromosome condensation, putative	Dispensable
PBANKA_1130100	PBANKA_113010	PF3D7_1353500	TFB4	RNA polymerase II transcription factor B subunit 4, putative	Essential
PBANKA_0203900	PBANKA_020390	PF3D7_0109700		conserved protein, unknown function	Slow
PBANKA_1230000	PBANKA_123000	PF3D7_0615300	GWT1	GPI-anchored wall transfer protein 1, putative	Slow
PBANKA_1233400	PBANKA_123340	PF3D7_0518600	WDR26	WD repeat-containing protein 26, putative	Dispensable
PBANKA_1020200	PBANKA_102020	PF3D7_1423200	CYP52	peptidyl-prolyl cis-trans isomerase, putative	Dispensable
PBANKA_0613900	PBANKA_061390	PF3D7_0716200		conserved Plasmodium protein, unknown function	Essential
PBANKA_1013800	PBANKA_101380	PF3D7_1430900		cytochrome c oxidase subunit 2, putative	Essential
PBANKA_1243600	PBANKA_124360	PF3D7_0529000		conserved Plasmodium protein, unknown function	Essential
PBANKA_1015700	PBANKA_101570	PF3D7_1429000		protein archease, putative	Essential
PBANKA_0927300	PBANKA_092730	PF3D7_1121000	DHHC3	palmitoyltransferase	Essential
PBANKA_1207700	PBANKA_120770	PF3D7_1009400		zinc finger protein, putative	Dispensable
PBANKA_0108700	PBANKA_010870	PF3D7_0610200	RBM25	RNA-binding protein 25, putative	Slow
PBANKA_1118100	PBANKA_111810		GPI1	phosphatidylinositol N-acetylglucosaminyltransferase subunit GPI1, putative	Essential
PBANKA_1118100	PBANKA_111810		GPI1	phosphatidylinositol N-acetylglucosaminyltransferase subunit GPI1, putative	Essential
PBANKA_0603500	PBANKA_060350	PF3D7_1204600		cytidine deaminase, putative	Essential
PBANKA_1013300	PBANKA_101330	PF3D7_1431500	MAPK1	mitogen-activated protein kinase 1	Dispensable
PBANKA_1443000	PBANKA_144300	PF3D7_1228300	NEK1	NIMA related kinase 1, putative	Essential
PBANKA_1039300	PBANKA_103930	PF3D7_1402700	SR140	U2 snRNP-associated SURP motif-containing protein, putative	Slow
PBANKA_0110100	PBANKA_011010	PF3D7_0611800		conserved Plasmodium protein, unknown function	Slow
PBANKA_1437500	PBANKA_143750	PF3D7_1222400	AP2-G	transcription factor with AP2 domain(s)	Fast
PBANKA_0902300	PBANKA_090240			conserved Plasmodium protein, unknown function	Dispensable
PBANKA_0939600	PBANKA_093960	PF3D7_1107300	PAIP1	polyadenylate-binding protein-interacting protein 1, putative	Essential
PBANKA_0826900	PBANKA_082690	PF3D7_0926100		protein kinase, putative	Essential
PBANKA_0912600	PBANKA_091260			conserved Plasmodium protein, unknown function	Dispensable
PBANKA_0910100	PBANKA_091010	PF3D7_1138600		beta-catenin-like protein 1, putative	Slow
PBANKA_1232800	PBANKA_123280	PF3D7_0518000		conserved Plasmodium protein, unknown function	Dispensable
PBANKA_1036200	PBANKA_103620	PF3D7_1406000	RBM8A	RNA-binding protein 8A, putative	Slow
PBANKA_1409700	PBANKA_140970	PF3D7_1311200		alternative splicing regulator, putative	Essential
PBANKA_1435600	PBANKA_143560	PF3D7_1220400	DRN1	debranching enzyme-associated ribonuclease, putative	Essential
PBANKA_1447100	PBANKA_144710	PF3D7_1232400		conserved protein, unknown function	Slow
PBANKA_1238200	PBANKA_123820	PF3D7_0523400		DnaJ protein, putative	Slow
PBANKA_0819000	PBANKA_081900	PF3D7_0918000	GAP50	glideosome-associated protein 50, putative;secreted acid phosphatase, putative	Essential
PBANKA_1451200	PBANKA_145120	PF3D7_1236600		p25-alpha family protein, putative	Fast
PBANKA_1353500	PBANKA_135350	PF3D7_1340100	RRP42	exosome complex component RRP42, putative	Essential
PBANKA_1119700	PBANKA_111970	PF3D7_0620500		cleavage stimulation factor subunit 1, putative	Slow
PBANKA_1436800	PBANKA_143680	PF3D7_1221600		protein TSSC1, putative	Essential
PBANKA_0906300	PBANKA_090630	PF3D7_1142700		methyltransferase, putative	Essential
PBANKA_0804900	PBANKA_080490	PF3D7_0707700		E3 ubiquitin-protein ligase, putative	Slow
PBANKA_0410100	PBANKA_041010	PF3D7_0312100		E3 ubiquitin-protein ligase, putative	Dispensable
PBANKA_1447800	PBANKA_144780	PF3D7_1233100		conserved Plasmodium protein, unknown function	Essential
PBANKA_0806100	PBANKA_080610	PF3D7_0319200		conserved Plasmodium protein, unknown function	Dispensable
PBANKA_1116800	PBANKA_111680	PF3D7_0617200		conserved Plasmodium protein, unknown function	Essential
PBANKA_0802600	PBANKA_080260	PF3D7_0704900		peptide chain release factor, putative	Slow
PBANKA_0929100	PBANKA_092910	PF3D7_1119000		acyl-CoA-binding protein, putative	Slow
PBANKA_1315100	PBANKA_131510	PF3D7_1451400	Sir2b	transcriptional regulatory protein sir2b	Dispensable
PBANKA_0418000	PBANKA_041800	PF3D7_0903400		DEAD/DEAH box helicase, putative	Essential
PBANKA_0806600	PBANKA_080660	PF3D7_0318600		cleavage and polyadenylation specificity factor, putative	Slow
PBANKA_1034900	PBANKA_103490	PF3D7_1407300	PRP38B	pre-mRNA-splicing factor 38B, putative	Slow
PBANKA_1441600	PBANKA_144160	PF3D7_1226800	ATX3	ataxin-3, putative	Dispensable
PBANKA_0507000	PBANKA_050700	PF3D7_1022800	GcpE	4-hydroxy-3-methylbut-2-en-1-yl diphosphate synthase, putative	Essential
PBANKA_1228200	PBANKA_122820	PF3D7_0802000	GDH3	glutamate dehydrogenase, putative	Dispensable
PBANKA_0616000	PBANKA_061600	PF3D7_0718400		mitochondrial ribosomal protein S8 precursor, putative	Dispensable
PBANKA_1352100	PBANKA_135210	PF3D7_1338400		conserved Plasmodium protein, unknown function	Dispensable
PBANKA_1428500	PBANKA_142850	PF3D7_1212500		glycerol-3-phosphate 1-O-acyltransferase, putative	Essential
PBANKA_0936600	PBANKA_093660	PF3D7_1111000		conserved Plasmodium protein, unknown function	Slow
PBANKA_1406100	PBANKA_140610	PF3D7_1307600		DNA-directed RNA polymerase alpha chain, putative	Essential
PBANKA_1330600	PBANKA_133060	PF3D7_1467300	DXR	1-deoxy-D-xylulose 5-phosphate reductoisomerase, putative	Essential
PBANKA_1460700	PBANKA_146070	PF3D7_1247800	DPAP2	dipeptidyl aminopeptidase 2	Dispensable
PBANKA_0931300	PBANKA_093130	PF3D7_1116700	DPAP1	dipeptidyl aminopeptidase 1, putative	Essential
PBANKA_1113000	PBANKA_111300	PF3D7_0513300	PNP	purine nucleoside phosphorylase, putative	Essential
PBANKA_1410300	PBANKA_141030	PF3D7_1311800	M1AAP	M1-family alanyl aminopeptidase, putative	Essential
PBANKA_1127800	PBANKA_112780	PF3D7_0629200		DnaJ protein, putative	Slow
PBANKA_0929800	PBANKA_092980	PF3D7_1118300		insulinase, putative	Dispensable
PBANKA_0417300	PBANKA_041730	PF3D7_0904100		AP-4 complex subunit epsilon, putative	Essential
PBANKA_0312600	PBANKA_031260	PF3D7_0215900	DHHC11	palmitoyltransferase, putative	Dispensable
PBANKA_0407900	PBANKA_040790	PF3D7_0309800		YTH domain-containing protein, putative	Essential
PBANKA_1039500	PBANKA_103950	PF3D7_1402400		U1 small nuclear ribonucleoprotein C, putative	Essential
PBANKA_1205400	PBANKA_120540	PF3D7_1007200		rhoGAP GTPase, putative	Dispensable
PBANKA_1001600	PBANKA_100160	PF3D7_0403900		SET domain protein, putative	Slow
PBANKA_0819700	PBANKA_081970	PF3D7_0918800		dihydrouridine synthase, putative	Slow
PBANKA_0511300	PBANKA_051130	PF3D7_1027200		mitochondrial ribosomal protein S22 precursor, putative	Essential
PBANKA_0503700	PBANKA_050370	PF3D7_1019500.1		conserved Plasmodium protein, unknown function	Dispensable
PBANKA_0304300	PBANKA_030430	PF3D7_0206700	ASL	adenylosuccinate lyase, putative	Essential
PBANKA_1102800	PBANKA_110280	PF3D7_0503100	IspE	4-diphosphocytidyl-2-C-methyl-D-erythritol kinase, putative	Essential
PBANKA_0702100	PBANKA_070210	PF3D7_0828600	FT1	folate transporter 1, putative	Dispensable
PBANKA_0931500	PBANKA_093150	PF3D7_1116500	FT2	folate transporter 2, putative	Dispensable
PBANKA_1114600	PBANKA_111460	PF3D7_0515000	CWC2	pre-mRNA-splicing factor CWC2, putative	Essential
PBANKA_0928600	PBANKA_092860	PF3D7_1119500		AP-4 complex subunit mu, putative	Essential
PBANKA_0816400	PBANKA_081640	PF3D7_0915400	PFK9	6-phosphofructokinase, putative	Essential
PBANKA_0809100	PBANKA_080910	PF3D7_0907700		subunit of proteaseome activator complex, putative	Slow
PBANKA_1427000	PBANKA_142700	PF3D7_0810500	PPM7	protein phosphatase PPM7	Dispensable
PBANKA_1005900	PBANKA_100590	PF3D7_0408300		zinc finger, RAN binding protein, putative	Dispensable
PBANKA_1202600	PBANKA_120260	PF3D7_1004300		E3 ubiquitin-protein ligase, putative	Dispensable
PBANKA_1312300	PBANKA_131230	PF3D7_1448600		SNARE protein, putative	Essential
PBANKA_0615900	PBANKA_061590	PF3D7_0718300	CRMP2	cysteine repeat modular protein 2	Dispensable
PBANKA_0812400	PBANKA_081240	PF3D7_0911300	CRMP1	cysteine repeat modular protein 1	Dispensable
PBANKA_1322400	PBANKA_132240	PF3D7_1458700		exonuclease V, mitochondrial, putative	Slow
PBANKA_1416600	PBANKA_141660	PF3D7_1318100		ferredoxin, putative	Essential
PBANKA_1361900	PBANKA_136190	PF3D7_1349100		nucleoside diphosphate hydrolase, putative	Dispensable
PBANKA_1342800	PBANKA_134280	PF3D7_1327600	NMNAT	nicotinate-nucleotide adenylyltransferase, putative	Slow
PBANKA_0925200	PBANKA_092520	PF3D7_1123100	CDPK7	calcium-dependent protein kinase 7	Essential
PBANKA_1426100	PBANKA_142610	PF3D7_0811400		conserved protein, unknown function	Dispensable
PBANKA_0817000	PBANKA_081700	PF3D7_0916000		sugar transporter, putative	Dispensable
PBANKA_0301700	PBANKA_030170	PF3D7_0203900		5'-3' exonuclease, putative	Slow
PBANKA_1338700	PBANKA_133870	PF3D7_1323500	PMV	plasmepsin V, putative	Essential
PBANKA_1232700	PBANKA_123270	PF3D7_0517900		zinc finger protein, putative	Essential
PBANKA_1329500	PBANKA_132950	PF3D7_1466100	PPKL	protein phosphatase containing kelch-like domains	Slow
PBANKA_1136900	PBANKA_113690	PF3D7_1360700	PIAS	E3 SUMO-protein ligase PIAS, putative	Essential
PBANKA_0111600	PBANKA_011160	PF3D7_0613300	ROP14	rhoptry protein ROP14, putative	Dispensable
PBANKA_1219500	PBANKA_121950	PF3D7_0709000	CRT	chloroquine resistance transporter, putative	Essential
PBANKA_1122100	PBANKA_112210	PF3D7_0623200		ferredoxin--NADP reductase, putative	Essential
PBANKA_0910300	PBANKA_091030	PF3D7_1138400	GCalpha	guanylyl cyclase, putative	Slow
PBANKA_0409300	PBANKA_040930	PF3D7_0311300		phosphatidylinositol 3- and 4-kinase, putative	Slow
PBANKA_1014500	PBANKA_101450	PF3D7_1430200		plasmepsin IX, putative	Essential
PBANKA_1222500	PBANKA_122250	PF3D7_0808200		plasmepsin X	Essential
PBANKA_1345400	PBANKA_134540	PF3D7_1330400.1		ER lumen protein retaining receptor 1, putative	Essential
PBANKA_1132000	PBANKA_113200	PF3D7_1355700	NIF3	NLI interacting factor-like phosphatase	Essential
PBANKA_1033400	PBANKA_103340	PF3D7_1409100		aldo-keto reductase, putative	Essential
PBANKA_1006300	PBANKA_100630	PF3D7_0408700	PLP1	perforin-like protein 1;sporozoite micronemal protein essential for cell traversal	Dispensable
PBANKA_0824200	PBANKA_082420	PF3D7_0923300	PLP3	perforin-like protein 3	Dispensable
PBANKA_1020100	PBANKA_102010	PF3D7_1423300	PP7	serine/threonine protein phosphatase 7	Essential
PBANKA_1302200	PBANKA_130220	PF3D7_1438100		translocation protein sec62, putative	Essential
PBANKA_0600900	PBANKA_060090	PF3D7_1201900		conserved Plasmodium protein, unknown function	Dispensable
PBANKA_0417400	PBANKA_041740	PF3D7_0904000		GTPase-activating protein, putative	Slow
PBANKA_1035200	PBANKA_103520	PF3D7_1407000	CCp3	LCCL domain-containing protein;scavenger receptor-like protein;LCCL/lectin adhesive-like protein 1	Dispensable
PBANKA_1446800	PBANKA_144680	PF3D7_1232100	CPN60	60 kDa chaperonin, putative	Essential
PBANKA_1411300	PBANKA_141130	PF3D7_1312900	EIF4G	eukaryotic translation initation factor 4 gamma, putative	Essential
PBANKA_1418400	PBANKA_141840	PF3D7_1320100		ATP-dependent Clp protease adaptor protein ClpS, putative	Essential
PBANKA_0717300	PBANKA_071730	PF3D7_0415300	CRK3	cdc2-related protein kinase 3	Essential
PBANKA_0938300	PBANKA_093830	PF3D7_1108700		heat shock protein, putative	Essential
PBANKA_1315300	PBANKA_131530	PF3D7_1451600	LAP5	LCCL domain-containing protein	Dispensable
PBANKA_1106500	PBANKA_110650	PF3D7_0506900	ROM4	rhomboid protease ROM4	Slow
PBANKA_0824500	PBANKA_082450	PF3D7_0923600	LplA2	lipoate-protein ligase 2, putative	Slow
PBANKA_0517500	PBANKA_051750	PF3D7_1033700	BDP1	bromodomain protein 1, putative	Essential
PBANKA_0801300	PBANKA_080130	PF3D7_0703600		conserved Plasmodium protein, unknown function	Slow
PBANKA_1144800	PBANKA_114480	PF3D7_1368900		conserved Plasmodium protein, unknown function	Dispensable
PBANKA_1442000	PBANKA_144200	PF3D7_1227200	KCh1	potassium channel	Dispensable
PBANKA_0614600	PBANKA_061460	PF3D7_0716900		drug metabolite transporter, putative	Essential
PBANKA_1108100	PBANKA_110810	PF3D7_0508500		guanidine nucleotide exchange factor, putative	Essential
PBANKA_1305200	PBANKA_130520	PF3D7_1441300		serine/threonine protein kinase, putative	Dispensable
PBANKA_1335800	PBANKA_133580	PF3D7_1472600		protein disulfide-isomerase, putative	Dispensable
PBANKA_1334600	PBANKA_133460	PF3D7_1471400		diacylglycerol kinase, putative	Slow
PBANKA_1244300	PBANKA_124430	PF3D7_0529900		zinc finger protein, putative	Dispensable
PBANKA_1224400	PBANKA_122440	PF3D7_0806300		ferlin, putative	Essential
PBANKA_0716700	PBANKA_071670	PF3D7_0414700		GTP-binding protein, putative	Slow
PBANKA_0208300	PBANKA_020830	PF3D7_0104800	NPT1	novel putative transporter 1	Dispensable
PBANKA_0933700	PBANKA_093370	PF3D7_1113900	MAPK2	mitogen-activated protein kinase 2	Dispensable
PBANKA_1121400	PBANKA_112140	PF3D7_0622500		RNA methyltransferase, putative	Dispensable
PBANKA_1341500	PBANKA_134150	PF3D7_1326300		RNA-binding protein, putative	Essential
PBANKA_1462200	PBANKA_146220	PF3D7_1249300	PPM4	protein phosphatase PPM4	Dispensable
PBANKA_1348400	PBANKA_134840	PF3D7_1333700	CenH3	histone H3-like centromeric protein CSE4, putative	Essential
PBANKA_1358100	PBANKA_135810	PF3D7_1345200	ROM6	rhomboid protease ROM6	Essential
PBANKA_0808700	PBANKA_080870	PF3D7_0907200		GTPase-activating protein, putative	Slow
PBANKA_1441100	PBANKA_144110	PF3D7_1226300	HAD2	haloacid dehalogenase-like hydrolase, putative	Dispensable
PBANKA_1430700	PBANKA_143070	PF3D7_1214900		conserved Plasmodium protein, unknown function	Essential
PBANKA_1310400	PBANKA_131040	PF3D7_1446600	CEN2	centrin-2, putative	Essential
PBANKA_0306700	PBANKA_030670	PF3D7_0209600		transporter, putative	Essential
PBANKA_1364400	PBANKA_136440	PF3D7_1351700	IMC1f	inner membrane complex protein 1f, putative	Slow
PBANKA_1423100	PBANKA_142310	PF3D7_0814400		phospholipase, putative	Slow
PBANKA_1327400	PBANKA_132740	PF3D7_1464000		YL1 nuclear protein, putative	Essential
PBANKA_0942500	PBANKA_094250	PF3D7_1104400		conserved Plasmodium protein, unknown function	Essential
PBANKA_1428900	PBANKA_142890	PF3D7_1212900	BDP2	bromodomain protein 2, putative	Slow
PBANKA_1428400	PBANKA_142840	PF3D7_1212400		conserved Plasmodium protein, unknown function	Slow
PBANKA_1116300	PBANKA_111630	PF3D7_0616800	MQO	malate:quinone oxidoreductase, putative	Slow
PBANKA_0712100	PBANKA_071210	PF3D7_0818700		DNA helicase, putative	Dispensable
PBANKA_1347000	PBANKA_134700	PF3D7_1332200		conserved Plasmodium protein, unknown function	Essential
PBANKA_1126800	PBANKA_112680	PF3D7_0628100		HECT-domain (ubiquitin-transferase), putative	Slow
PBANKA_1447400	PBANKA_144740	PF3D7_1232700		conserved Plasmodium protein, unknown function	Essential
PBANKA_0411700	PBANKA_041170	PF3D7_0314000		co-chaperone p23, putative	Dispensable
PBANKA_1300700	PBANKA_130070	PF3D7_1475500	CCp1	LCCL domain-containing protein	Dispensable
PBANKA_1457500	PBANKA_145750	PF3D7_1244200	TFB2	RNA polymerase II transcription factor B subunit 2, putative	Essential
PBANKA_1327600	PBANKA_132760	PF3D7_1464200		zinc finger protein, putative	Essential
PBANKA_1354100	PBANKA_135410	PF3D7_1340700	RAB11b	ras-related protein Rab-11B, putative	Essential
PBANKA_1227600	PBANKA_122760	PF3D7_0802600	ACbeta	adenylyl cyclase beta, putative	Essential
PBANKA_1415400	PBANKA_141540	PF3D7_1316900		conserved Plasmodium protein, unknown function	Essential
PBANKA_1441400	PBANKA_144140	PF3D7_1226600	PCNA2	proliferating cell nuclear antigen 2, putative	Dispensable
PBANKA_0931600	PBANKA_093160	PF3D7_1116400	SEC12	guanine nucleotide-exchange factor SEC12, putative	Essential
PBANKA_0704400	PBANKA_070440	PF3D7_0826200		alpha/beta hydrolase, putative	Dispensable
PBANKA_1126900	PBANKA_112690	PF3D7_0628200	PK4	eukaryotic translation initiation factor 2-alpha kinase	Slow
PBANKA_1342400	PBANKA_134240	PF3D7_1327200	RPR2	ribonuclease P protein subunit RPR2, putative	Essential
PBANKA_0932500	PBANKA_093250	PF3D7_1115200		SET domain protein, putative	Slow
PBANKA_0105800	PBANKA_010580	PF3D7_0607200		RING zinc finger protein, putative	Dispensable
PBANKA_0604300	PBANKA_060430	PF3D7_1205600		conserved Plasmodium protein, unknown function	Essential
PBANKA_1313500	PBANKA_131350	PF3D7_1449800		conserved Plasmodium protein, unknown function	Essential
PBANKA_1233800	PBANKA_123380	PF3D7_0519000	SLBP	histone RNA hairpin-binding protein, putative	Slow
PBANKA_0102600	PBANKA_010260	PF3D7_0603800	CEP76	centrosomal protein CEP76, putative	Essential
PBANKA_1338900	PBANKA_133890	PF3D7_1323700	GAPM1	glideosome associated protein with multiple membrane spans 1, putative	Essential
PBANKA_0502500	PBANKA_050250	PF3D7_1018200	PPP8	serine/threonine protein phosphatase 8	Slow
PBANKA_1212800	PBANKA_121280	PF3D7_1014400	MRK	MO15-related protein kinase	Essential
PBANKA_1210200	PBANKA_121020	PF3D7_1011800	PREBP	PRE-binding protein, putative	Essential
PBANKA_1028800	PBANKA_102880	PF3D7_1413900		DnaJ protein, putative	Essential
PBANKA_1210700	PBANKA_121070	PF3D7_1012300	QCR7	cytochrome b-c1 complex subunit 7, putative	Essential
PBANKA_1029900	PBANKA_102990	PF3D7_1412700		AAA family ATPase, putative	Essential
PBANKA_1004900	PBANKA_100490	PF3D7_0407300		transcription factor, putative	Essential
PBANKA_1319300	PBANKA_131930	PF3D7_1455600		ferlin, putative	Essential
PBANKA_1102900	PBANKA_110290	PF3D7_0503200		conserved Plasmodium protein, unknown function	Essential
PBANKA_0414300	PBANKA_041430	PF3D7_0316500	NUF2	kinetochore protein NUF2, putative	Essential
PBANKA_0706800	PBANKA_070680	PF3D7_0823800		DnaJ protein, putative	Slow
PBANKA_1422500	PBANKA_142250	PF3D7_0815100		RAP protein, putative	Essential
PBANKA_1107700	PBANKA_110770	PF3D7_0508100		SET domain protein, putative	Essential
PBANKA_0106900	PBANKA_010690			conserved Plasmodium protein, unknown function	Essential
PBANKA_1331400	PBANKA_133140	PF3D7_1468100		conserved Plasmodium protein, unknown function	Essential
PBANKA_1304300	PBANKA_130430	PF3D7_1440400		conserved Plasmodium protein, unknown function	Essential
PBANKA_0606900	PBANKA_060690	PF3D7_1208400		amino acid transporter, putative	Dispensable
PBANKA_0214500	PBANKA_021450	PF3D7_0730400		conserved Plasmodium protein, unknown function	Dispensable
PBANKA_1137800	PBANKA_113780	PF3D7_1361800		conserved Plasmodium protein, unknown function	Essential
PBANKA_0603900	PBANKA_060390	PF3D7_1205200	HADO	HAD domain ookinete protein	Dispensable
PBANKA_0820000	PBANKA_082000	PF3D7_0919100		DNAJ-like molecular chaperone protein, putative	Essential
PBANKA_1026500	PBANKA_102650	PF3D7_1416200	MCA3	metacaspase-like protein	Slow
PBANKA_1115300	PBANKA_111530	PF3D7_0515700	GAP40	glideosome-associated protein 40, putative	Essential
PBANKA_0814000	PBANKA_081400	PF3D7_0913000		conserved protein, unknown function	Essential
PBANKA_1319500	PBANKA_131950	PF3D7_1455800	CCP2	LCCL domain-containing protein	Dispensable
PBANKA_1005300	PBANKA_100530	PF3D7_0407700		conserved Plasmodium protein, unknown function	Slow
PBANKA_0830400	PBANKA_083040	PF3D7_0929600		G2 protein	Dispensable
PBANKA_0833000	PBANKA_083300	PF3D7_0932200	PFN	profilin, putative	Slow
PBANKA_0502600	PBANKA_050260	PF3D7_1018300		conserved Plasmodium protein, unknown function	Essential
PBANKA_0943300	PBANKA_094330	PF3D7_1103600	ALP2a	actin-like protein, putative	Slow
PBANKA_0936900	PBANKA_093690	PF3D7_1110700	ALP1	actin-like protein, putative	Slow
PBANKA_0932800	PBANKA_093280	PF3D7_1114900		conserved Plasmodium protein, unknown function	Essential
PBANKA_1459500	PBANKA_145950	PF3D7_1246400	MTIP	myosin A tail domain interacting protein MTIP, putative;myosin light chain 1, putative	Essential
PBANKA_0520900	PBANKA_052090	PF3D7_1038000.1		antigen UB05, putative	Essential
PBANKA_0821100	PBANKA_082110	PF3D7_0920200		CS domain protein, putative	Essential
PBANKA_1123500	PBANKA_112350	PF3D7_0624600	ISWI	SNF2 helicase, putative	Essential
PBANKA_1448000	PBANKA_144800	PF3D7_1233300		pentatricopeptide repeat domain-containing protein, putative	Essential
PBANKA_1105200	PBANKA_110520	PF3D7_0505600		conserved Plasmodium protein, unknown function	Essential
PBANKA_1139700	PBANKA_113970	PF3D7_1363700		conserved Plasmodium protein, unknown function	Essential
PBANKA_1015900	PBANKA_101590	PF3D7_1428800.1		transcription initiation TFIID-like, putative	Essential
PBANKA_1447600	PBANKA_144760	PF3D7_1232900		nucleotidyltransferase, putative	Essential
PBANKA_0305800	PBANKA_030580	PF3D7_0208700.1		conserved Plasmodium protein, unknown function	Slow
PBANKA_1403500	PBANKA_140350	PF3D7_1305000		conserved Plasmodium protein, unknown function	Essential
PBANKA_1109100	PBANKA_110910	PF3D7_0509500		conserved Plasmodium protein, unknown function	Slow
PBANKA_1420400	PBANKA_142040	PF3D7_0713800	NELFA	negative elongation factor A, putative	Slow
PBANKA_1343600	PBANKA_134360	PF3D7_1328400		conserved Plasmodium protein, unknown function	Essential
PBANKA_0809400	PBANKA_080940	PF3D7_0908000		P1 nuclease, putative	Dispensable
PBANKA_1116900	PBANKA_111690	PF3D7_0617300		conserved Plasmodium protein, unknown function	Dispensable
PBANKA_0514200	PBANKA_051420	PF3D7_1030200		conserved Plasmodium protein, unknown function	Essential
PBANKA_0720900	PBANKA_072090	PF3D7_0418800		conserved Plasmodium protein, unknown function	Dispensable
PBANKA_0615600	PBANKA_061560	PF3D7_0717900		conserved Plasmodium protein, unknown function	Essential
PBANKA_0100800	PBANKA_010080	PF3D7_0602000		conserved Plasmodium protein, unknown function	Dispensable
PBANKA_0941100	PBANKA_094110	PF3D7_1105800		conserved Plasmodium protein, unknown function	Essential
PBANKA_1412000	PBANKA_141200	PF3D7_1313600		conserved Plasmodium protein, unknown function	Essential
PBANKA_0515600	PBANKA_051560	PF3D7_1031800		conserved Plasmodium protein, unknown function	Dispensable
PBANKA_1035400	PBANKA_103540	PF3D7_1406800	GAPM3	glideosome associated protein with multiple membrane spans 3, putative	Essential
PBANKA_1033100	PBANKA_103310	PF3D7_1409400		conserved Plasmodium protein, unknown function	Essential
PBANKA_0207300	PBANKA_020730	PF3D7_0106000		conserved Plasmodium protein, unknown function	Dispensable
PBANKA_1409400	PBANKA_140940	PF3D7_1310900		mitochondrial ribosomal protein S15 precursor, putative	Slow
PBANKA_0506500	PBANKA_050650	PF3D7_1022300	ZIPCO	ZIP domain-containing protein	Slow
PBANKA_1349800	PBANKA_134980	PF3D7_1335900	TRAP	sporozoite surface protein 2;thrombospondin-related anonymous protein	Dispensable
PBANKA_0104300	PBANKA_010430	PF3D7_0605500		cyclin dependent kinase binding protein, putative	Dispensable
PBANKA_1313100	PBANKA_131310	PF3D7_1449400	MUS81	crossover junction endonuclease MUS81, putative	Essential
PBANKA_0615000	PBANKA_061500	PF3D7_0717300		transcription initiation factor IIE subunit alpha, putative	Essential
PBANKA_0520000	PBANKA_052000	PF3D7_1037100		pyruvate kinase 2, putative	Essential
PBANKA_1319100	PBANKA_131910	PF3D7_1455400	HlyIII	hemolysin III, putative	Dispensable
PBANKA_0714300	PBANKA_071430	PF3D7_0816500	HSP20	small heat shock protein HSP20	Dispensable
PBANKA_0611800	PBANKA_061180	PF3D7_1437000		N-acetyltransferase, putative	Essential
PBANKA_1402700	PBANKA_140270	PF3D7_1304200.1		CorA-like Mg2+ transporter protein, putative	Dispensable
PBANKA_1202000	PBANKA_120200	PF3D7_1003600	IMC1c	inner membrane complex protein 1c	Slow
PBANKA_0931900	PBANKA_093190	PF3D7_1116100		serine esterase, putative	Dispensable
PBANKA_0808300	PBANKA_080830	PF3D7_0316900		E3 ubiquitin-protein ligase, putative	Essential
PBANKA_1309100	PBANKA_130910	PF3D7_1445300		mitochondrial ribosomal protein S29 precursor, putative	Essential
PBANKA_0711200	PBANKA_071120	PF3D7_0819600		conserved Plasmodium protein, unknown function	Dispensable
PBANKA_1307800	PBANKA_130780	PF3D7_1443900		heat shock protein 90, putative	Essential
PBANKA_1107400	PBANKA_110740	PF3D7_0507800		conserved Plasmodium protein, unknown function	Essential
PBANKA_1109900	PBANKA_110990	PF3D7_0510300	SIP	stripes inner membrane complex protein, putative	Dispensable
PBANKA_0704900	PBANKA_070490	PF3D7_0825700		conserved Plasmodium protein, unknown function	Dispensable
PBANKA_0620700	PBANKA_062070	PF3D7_0723200		conserved Plasmodium protein, unknown function	Dispensable
PBANKA_0706100	PBANKA_070610	PF3D7_0824500		conserved Plasmodium protein, unknown function	Slow
PBANKA_1442400	PBANKA_144240	PF3D7_1227700		conserved Plasmodium protein, unknown function	Dispensable
PBANKA_0404400	PBANKA_040440	PF3D7_0306000		conserved Plasmodium protein, unknown function	Essential
PBANKA_0620300	PBANKA_062030	PF3D7_0722800		conserved Plasmodium protein, unknown function	Dispensable
PBANKA_0616800	PBANKA_061680	PF3D7_0719300	ARP6	actin-related protein, putative	Dispensable
PBANKA_0415300	PBANKA_041530	PF3D7_0906000	RNaseII	exoribonuclease II, putative	Essential
PBANKA_0606200	PBANKA_060620	PF3D7_1207700		blood stage antigen 41-3 precursor, putative	Dispensable
PBANKA_1214200	PBANKA_121420	PF3D7_1015800		ribonucleotide reductase small subunit, putative	Essential
PBANKA_0716600	PBANKA_071660	PF3D7_0414600		conserved Plasmodium protein, unknown function	Slow
PBANKA_0517600	PBANKA_051760	PF3D7_1033800		plasmepsin VII	Dispensable
PBANKA_0517100	PBANKA_051710	PF3D7_1033300		conserved Plasmodium protein, unknown function	Dispensable
PBANKA_0932600	PBANKA_093260	PF3D7_1115100		conserved Plasmodium protein, unknown function	Dispensable
PBANKA_1112700	PBANKA_111270	PF3D7_0513000		conserved Plasmodium protein, unknown function	Dispensable
PBANKA_0828600	PBANKA_082860	PF3D7_0927800	COX5B	cytochrome c oxidase subunit 5B, putative	Essential
PBANKA_0706300	PBANKA_070630	PF3D7_0824300		GTP-binding protein, putative	Slow
PBANKA_1139500	PBANKA_113950	PF3D7_1363500		conserved Plasmodium protein, unknown function	Dispensable
PBANKA_1240600	PBANKA_124060	PF3D7_0525800	IMC1g	inner membrane complex protein 1g, putative	Essential
PBANKA_0908200	PBANKA_090820	PF3D7_1140800		conserved Plasmodium protein, unknown function	Slow
PBANKA_1328900	PBANKA_132890	PF3D7_1465500		potassium channel, putative	Dispensable
PBANKA_0707400	PBANKA_070740	PF3D7_0823200		RNA-binding protein, putative	Slow
PBANKA_1415300	PBANKA_141530	PF3D7_1316800	SEC20	protein transport protein SEC20, putative	Essential
PBANKA_0610100	PBANKA_061010	PF3D7_1211600	LSD1	lysine-specific histone demethylase 1, putative	Dispensable
PBANKA_1113200	PBANKA_111320	PF3D7_0513500	PAM16	mitochondrial import inner membrane translocase subunit TIM16, putative	Essential
PBANKA_1120500	PBANKA_112050	PF3D7_0621500	RPP1	ribonuclease P/MRP protein subunit RPP1, putative	Slow
PBANKA_1347900	PBANKA_134790	PF3D7_1333200	UBA1	ubiquitin activating enzyme, putative	Essential
PBANKA_1332900	PBANKA_133290	PF3D7_1469700	MED6	mediator of RNA polymerase II transcription subunit 6, putative	Essential
PBANKA_1013700	PBANKA_101370	PF3D7_1431000		mitochondrial ribosomal protein L17-2 precursor, putative	Essential
PBANKA_0915100	PBANKA_091510	PF3D7_1133300		LEM3/CDC50 family protein, putative	Dispensable
PBANKA_0925000	PBANKA_092500	PF3D7_1123300		RING zinc finger protein, putative	Dispensable
PBANKA_0906900	PBANKA_090690	PF3D7_1142100		conserved Plasmodium protein, unknown function	Essential
PBANKA_0308100	PBANKA_030810	PF3D7_0211300		ubiquinol-cytochrome-c reductase complex assembly factor 1, putative	Slow
PBANKA_0610000	PBANKA_061000	PF3D7_1211500		mitochondrial ribosomal protein S18 precursor, putative	Essential
PBANKA_0904400	PBANKA_090440	PF3D7_1144600	TFG2	transcription initiation factor IIF subunit beta, putative	Slow
PBANKA_1200900	PBANKA_120090	PF3D7_1002500		conserved Plasmodium protein, unknown function	Essential
PBANKA_1402500	PBANKA_140250	PF3D7_1304000		condensin complex subunit 2, putative	Essential
PBANKA_0827900	PBANKA_082790	PF3D7_0927100		conserved Plasmodium protein, unknown function	Slow
PBANKA_1437000	PBANKA_143700	PF3D7_1221800		conserved Plasmodium protein, unknown function	Essential
PBANKA_1410900	PBANKA_141090	PF3D7_1312400	IF2a	translation initiation factor IF-2, putative	Essential
PBANKA_1431000	PBANKA_143100	PF3D7_1215200	CYP32	peptidyl-prolyl cis-trans isomerase, putative	Essential
PBANKA_1402400	PBANKA_140240	PF3D7_1303900		conserved Plasmodium protein, unknown function	Dispensable
PBANKA_0822200	PBANKA_082220	PF3D7_0921300		conserved Plasmodium protein, unknown function	Essential
PBANKA_1137700	PBANKA_113770	PF3D7_1361700		cytochrome c oxidase subunit 2, putative	Essential
PBANKA_1329800	PBANKA_132980	PF3D7_1466400	AP2-Sp	transcription factor with AP2 domain(s)	Slow
PBANKA_1328600	PBANKA_132860	PF3D7_1465200		conserved Plasmodium protein, unknown function	Essential
PBANKA_0619300	PBANKA_061930	PF3D7_0721800		conserved Plasmodium protein, unknown function	Essential
PBANKA_0516800	PBANKA_051680	PF3D7_1033000		conserved Plasmodium protein, unknown function	Essential
PBANKA_1219200	PBANKA_121920	PF3D7_0708700		Cg8 protein, putative	Essential
PBANKA_1417900	PBANKA_141790	PF3D7_1319400		conserved Plasmodium protein, unknown function	Essential
PBANKA_1024800	PBANKA_102480	PF3D7_1417900		conserved Plasmodium protein, unknown function	Dispensable
PBANKA_1343500	PBANKA_134350	PF3D7_1328300		conserved Plasmodium protein, unknown function	Dispensable
PBANKA_1318300	PBANKA_131830	PF3D7_1454600		mitochondrial ribosomal protein S11 precursor, putative	Essential
PBANKA_1105000	PBANKA_110500	PF3D7_0505400		conserved Plasmodium protein, unknown function	Essential
PBANKA_0208500	PBANKA_020850	PF3D7_0104600		conserved Plasmodium protein, unknown function	Essential
PBANKA_0617300	PBANKA_061730	PF3D7_0719800		conserved Plasmodium protein, unknown function	Essential
PBANKA_0933300	PBANKA_093330	PF3D7_1114400		conserved Plasmodium protein, unknown function	Essential
PBANKA_1210500	PBANKA_121050	PF3D7_1012100		conserved Plasmodium protein, unknown function	Essential
PBANKA_0109600	PBANKA_010960	PF3D7_0611300		conserved Plasmodium protein, unknown function	Dispensable
PBANKA_0404900	PBANKA_040490	PF3D7_0306500		conserved Plasmodium protein, unknown function	Essential
PBANKA_0906200	PBANKA_090620	PF3D7_1142800		conserved Plasmodium protein, unknown function	Dispensable
PBANKA_0212400	PBANKA_021240	PF3D7_0728300		conserved Plasmodium protein, unknown function	Essential
PBANKA_1239500	PBANKA_123950	PF3D7_0524700		mitochondrial import receptor subunit TOM22, putative	Essential
PBANKA_0409800	PBANKA_040980	PF3D7_0311800		conserved protein, unknown function	Slow
PBANKA_0901800	PBANKA_090180	PF3D7_1147300		conserved Plasmodium protein, unknown function	Dispensable
PBANKA_0505200	PBANKA_050520	PF3D7_1021000		conserved Plasmodium protein, unknown function	Essential
PBANKA_0808000	PBANKA_080800	PF3D7_0317200	CRK4	cdc2-related protein kinase 4	Essential
PBANKA_0907800	PBANKA_090780	PF3D7_1141200		conserved Plasmodium protein, unknown function	Dispensable
PBANKA_1223500	PBANKA_122350	PF3D7_0807100	DHH1	ATP-dependent RNA helicase DHH1, putative	Essential
PBANKA_1408300	PBANKA_140830	PF3D7_1309800		conserved Plasmodium protein, unknown function	Essential
PBANKA_1004400	PBANKA_100440	PF3D7_0406800		conserved Plasmodium protein, unknown function	Essential
PBANKA_1235500	PBANKA_123550	PF3D7_0520800		conserved Plasmodium protein, unknown function	Essential
PBANKA_1012800	PBANKA_101280	PF3D7_1432100		voltage-dependent anion-selective channel protein, putative	Essential
PBANKA_1035800	PBANKA_103580	PF3D7_1406400		pentatricopeptide repeat domain-containing protein, putative	Essential
PBANKA_0109500	PBANKA_010950	PF3D7_0611200	ApiAP2	transcription factor with AP2 domain(s), putative	Slow
PBANKA_0911600	PBANKA_091160	PF3D7_1137100		mitochondrial ribosomal protein S9 precursor, putative	Essential
PBANKA_1244600	PBANKA_124460	PF3D7_0530200	PPT	phosphoenolpyruvate/phosphate translocator	Essential
PBANKA_0939800	PBANKA_093980	PF3D7_1107100		nucleic acid binding protein, putative	Dispensable
PBANKA_1310600	PBANKA_131060	PF3D7_1446800	HDP	heme detoxification protein, putative	Essential
PBANKA_0615800	PBANKA_061580	PF3D7_0718100	EST	exported serine/threonine protein kinase	Essential
PBANKA_1420200	PBANKA_142020	PF3D7_0713600		mitochondrial ribosomal protein S5 precursor, putative	Essential
PBANKA_0413300	PBANKA_041330	PF3D7_0315500		mitochondrial ribosomal protein L29/L47 precursor, putative	Essential
PBANKA_0703100	PBANKA_070310	PF3D7_0827600		conserved Plasmodium protein, unknown function	Essential
PBANKA_1307100	PBANKA_130710	PF3D7_1443200		conserved Plasmodium protein, unknown function	Essential
PBANKA_0904300	PBANKA_090430	PF3D7_1144700	TIC20	apicoplast import protein Tic20, putative	Slow
PBANKA_1453300	PBANKA_145330	PF3D7_1238800	ACS11	acyl-CoA synthetase, putative	Slow
PBANKA_0102900	PBANKA_010290	PF3D7_0604100	SIP2	transcription factor with AP2 domain(s), putative;SPE2-interacting protein, putative	Essential
PBANKA_0835200	PBANKA_083520	PF3D7_0934400	ApiAP2	transcription factor with AP2 domain(s), putative	Essential
PBANKA_0919400	PBANKA_091940	PF3D7_1128900		conserved Plasmodium protein, unknown function	Essential
PBANKA_1204200	PBANKA_120420	PF3D7_1006000		conserved Plasmodium protein, unknown function	Dispensable
PBANKA_1204100	PBANKA_120410	PF3D7_1005900		conserved Plasmodium protein, unknown function	Essential
PBANKA_0207800	PBANKA_020780	PF3D7_0105500		conserved Plasmodium protein, unknown function	Essential
PBANKA_0621400	PBANKA_062140	PF3D7_0723900		conserved Plasmodium protein, unknown function	Dispensable
PBANKA_1138000	PBANKA_113800	PF3D7_1362000		conserved Plasmodium protein, unknown function	Essential
PBANKA_0924700	PBANKA_092470	PF3D7_1123600		RAP protein, putative	Essential
PBANKA_1329400	PBANKA_132940	PF3D7_1466000		conserved Plasmodium protein, unknown function	Dispensable
PBANKA_1328400	PBANKA_132840	PF3D7_1465000		conserved Plasmodium protein, unknown function	Essential
PBANKA_0622800	PBANKA_062280	PF3D7_0725300		conserved Plasmodium protein, unknown function	Essential
PBANKA_1320400	PBANKA_132040	PF3D7_1456700		conserved Plasmodium protein, unknown function	Essential
PBANKA_1243400	PBANKA_124340	PF3D7_0528800		nucleolar preribosomal GTPase, putative	Essential
PBANKA_0104000	PBANKA_010400	PF3D7_0605200		conserved Plasmodium protein, unknown function	Essential
PBANKA_0603400	PBANKA_060340	PF3D7_1204500		conserved Plasmodium protein, unknown function	Essential
PBANKA_1338100	PBANKA_133810	PF3D7_1322900		conserved Plasmodium protein, unknown function	Dispensable
PBANKA_1203100	PBANKA_120310	PF3D7_1004800		ADP/ATP carrier protein, putative	Essential
PBANKA_0406900	PBANKA_040690	PF3D7_0308700		conserved Plasmodium protein, unknown function	Essential
PBANKA_1103800	PBANKA_110380	PF3D7_0504200	DDX27	ATP-dependent RNA helicase DDX27, putative	Essential
PBANKA_1010400	PBANKA_101040	PF3D7_1434400		conserved Plasmodium protein, unknown function	Essential
PBANKA_1403700	PBANKA_140370	PF3D7_1305200	ApiAP2	transcription factor with AP2 domain(s), putative	Essential
PBANKA_0400900	PBANKA_040090	PF3D7_0301900		conserved Plasmodium protein, unknown function	Essential
PBANKA_0204600	PBANKA_020460	PF3D7_0109000	PHIL1	photosensitized INA-labeled protein PHIL1, putative	Essential
PBANKA_0208100	PBANKA_020810	PF3D7_0105200		RAP protein, putative	Essential
PBANKA_0413900	PBANKA_041390	PF3D7_0316100		mitochondrial ribosomal protein L27 precursor, putative	Essential
PBANKA_1410200	PBANKA_141020	PF3D7_1311700		cytochrome c2 precursor,putative	Dispensable
PBANKA_1223700	PBANKA_122370	PF3D7_0806900		conserved Plasmodium protein, unknown function	Essential
PBANKA_1039700	PBANKA_103970	PF3D7_1402200		conserved Plasmodium protein, unknown function	Essential
PBANKA_1008900	PBANKA_100890	PF3D7_1435900		conserved Plasmodium protein, unknown function	Essential
PBANKA_1333800	PBANKA_133380	PF3D7_1470600		RAP protein, putative	Essential
PBANKA_0621100	PBANKA_062110	PF3D7_0723600		conserved Plasmodium protein, unknown function	Essential
PBANKA_0701300	PBANKA_070130	PF3D7_0829400		prolyl 4-hydroxylase subunit alpha, putative	Dispensable
PBANKA_1357400	PBANKA_135740	PF3D7_1344500	USB1	U6 snRNA phosphodiesterase, putative	Slow
PBANKA_1222000	PBANKA_122200	PF3D7_0711400	SAP18	histone deacetylase complex subunit SAP18, putative	Slow
PBANKA_1039800	PBANKA_103980	PF3D7_1402100		conserved Plasmodium protein, unknown function	Dispensable
PBANKA_1440400	PBANKA_144040	PF3D7_1225500		small subunit rRNA processing factor, putative	Slow
PBANKA_1144900	PBANKA_114490	PF3D7_1369000	GPAA1	glycosylphosphatidylinositol anchor attachment 1 protein, putative	Essential
PBANKA_1403900	PBANKA_140390	PF3D7_1305400		AAR2 protein, putative	Essential
PBANKA_1314200	PBANKA_131420	PF3D7_1450500		conserved Plasmodium protein, unknown function	Slow
PBANKA_1364100	PBANKA_136410	PF3D7_1351300		conserved Plasmodium protein, unknown function	Dispensable
PBANKA_1448200	PBANKA_144820	PF3D7_1233600		asparagine/aspartate rich protein, putative	Slow
PBANKA_1309400	PBANKA_130940	PF3D7_1445600		RNA-binding protein, putative	Essential
PBANKA_0503200	PBANKA_050320	PF3D7_1019000		eukaryotic translation initiation factor subunit eIF2A, putative	Essential
PBANKA_0510400	PBANKA_051040	PF3D7_1026200		conserved Plasmodium protein, unknown function	Essential
PBANKA_0211200	PBANKA_021120	PF3D7_0727100		conserved Plasmodium protein, unknown function	Essential
PBANKA_0707100	PBANKA_070710	PF3D7_0823500	IMC1i	inner membrane complex protein 1i	Dispensable
PBANKA_1358300	PBANKA_135830	PF3D7_1345400		conserved Plasmodium protein, unknown function	Essential
PBANKA_1006200	PBANKA_100620	PF3D7_0408600	SIAP1	sporozoite invasion-associated protein 1	Dispensable
PBANKA_1221400	PBANKA_122140	PF3D7_0710800		conserved Plasmodium protein, unknown function	Essential
PBANKA_0614000	PBANKA_061400	PF3D7_0716300		conserved Plasmodium protein, unknown function	Essential
PBANKA_1352400	PBANKA_135240	PF3D7_1338700		conserved Plasmodium protein, unknown function	Essential
PBANKA_0810900	PBANKA_081090	PF3D7_0909700		FHA domain protein, putative	Essential
PBANKA_1319000	PBANKA_131900	PF3D7_1455300		conserved Plasmodium protein, unknown function	Essential
PBANKA_1201600	PBANKA_120160	PF3D7_1003200		ribosome-binding factor A, putative	Slow
PBANKA_1434400	PBANKA_143440	PF3D7_1218800	PSOP17	secreted ookinete protein, putative	Dispensable
PBANKA_1401400	PBANKA_140140	PF3D7_1302900		conserved Plasmodium protein, unknown function	Essential
PBANKA_1216900	PBANKA_121690	PF3D7_0321600	DDX42	ATP-dependent RNA helicase DDX42, putative	Dispensable
PBANKA_1139300	PBANKA_113930	PF3D7_1363300		50S ribosomal protein L9, mitochondrial, putative	Essential
PBANKA_1360300	PBANKA_136030	PF3D7_1347500	ALBA4	DNA/RNA-binding protein Alba 4, putative	Slow
PBANKA_0818500	PBANKA_081850	PF3D7_0917500		conserved Plasmodium protein, unknown function	Essential
PBANKA_0814700	PBANKA_081470	PF3D7_0913700		conserved Plasmodium protein, unknown function	Essential
PBANKA_1413800	PBANKA_141380	PF3D7_1315300		conserved Plasmodium protein, unknown function	Essential
PBANKA_1338800	PBANKA_133880	PF3D7_1323600		conserved Plasmodium protein, unknown function	Essential
PBANKA_0606000	PBANKA_060600	PF3D7_1207500		RNA-binding protein, putative	Essential
PBANKA_1210300	PBANKA_121030	PF3D7_1011900	HO	heme oxygenase, putative	Essential
PBANKA_1206400	PBANKA_120640	PF3D7_1008200		endonuclease, putative	Slow
PBANKA_1109500	PBANKA_110950	PF3D7_0509900		conserved Plasmodium protein, unknown function	Essential
PBANKA_1036800	PBANKA_103680	PF3D7_1405400		DNA mismatch repair protein, putative	Dispensable
PBANKA_1138500	PBANKA_113850	PF3D7_1362500		exonuclease, putative	Essential
PBANKA_0914900	PBANKA_091490	PF3D7_1133500		conserved Plasmodium protein, unknown function	Essential
PBANKA_0713100	PBANKA_071310	PF3D7_0817700	RON5	rhoptry neck protein 5, putative	Essential
PBANKA_0803300	PBANKA_080330	PF3D7_0705600		RNA helicase, putative	Essential
PBANKA_1225500	PBANKA_122550	PF3D7_0805100		conserved Plasmodium protein, unknown function	Dispensable
PBANKA_0410000	PBANKA_041000	PF3D7_0312000		conserved Plasmodium protein, unknown function	Essential
PBANKA_1142300	PBANKA_114230	PF3D7_1366400	RHOP148	rhoptry protein RHOP148, putative	Slow
PBANKA_1121500	PBANKA_112150	PF3D7_0622600		conserved Plasmodium protein, unknown function	Essential
PBANKA_1129000	PBANKA_112900	PF3D7_0630200	PSOP6	secreted ookinete protein, putative	Dispensable
PBANKA_1241200	PBANKA_124120	PF3D7_0526400		conserved Plasmodium protein, unknown function	Dispensable
PBANKA_1032800	PBANKA_103280	PF3D7_1409700		conserved Plasmodium protein, unknown function	Essential
PBANKA_1443700	PBANKA_144370			conserved Plasmodium protein, unknown function	Essential
PBANKA_1436900	PBANKA_143690	PF3D7_1221700		FbpA domain protein, putative	Slow
PBANKA_0301100	PBANKA_030110	PF3D7_0203200		conserved Plasmodium protein, unknown function	Essential
PBANKA_1421200	PBANKA_142120	PF3D7_0714600		conserved Plasmodium protein, unknown function	Slow
PBANKA_1120800	PBANKA_112080	PF3D7_0621900	SRP68	signal recognition particle subunit SRP68, putative	Essential
PBANKA_0521700	PBANKA_052170	PF3D7_0420300	ApiAP2	transcription factor with AP2 domain(s), putative	Essential
PBANKA_1139800	PBANKA_113980	PF3D7_1363800	GEX1	nuclear fusion protein	Dispensable
PBANKA_1337600	PBANKA_133760	PF3D7_1322300		conserved Plasmodium protein, unknown function	Essential
PBANKA_1226200	PBANKA_122620	PF3D7_0804400	METAP1c	methionine aminopeptidase 1c, putative	Essential
PBANKA_1026300	PBANKA_102630	PF3D7_1416400		conserved Plasmodium protein, unknown function	Dispensable
PBANKA_1003700	PBANKA_100370	PF3D7_0406000		conserved Plasmodium protein, unknown function	Essential
PBANKA_1115000	PBANKA_111500	PF3D7_0515400		conserved Plasmodium protein, unknown function	Dispensable
PBANKA_1233600	PBANKA_123360	PF3D7_0518800	PSOP13	secreted ookinete protein, putative	Dispensable
PBANKA_1416100	PBANKA_141610	PF3D7_1317600		conserved Plasmodium protein, unknown function	Essential
PBANKA_1236900	PBANKA_123690	PF3D7_0522200	TAF10	transcription initiation factor TFIID subunit 10, putative	Essential
PBANKA_1346300	PBANKA_134630	PF3D7_1331400	UIS19	CPW-WPC family protein, putative	Dispensable
PBANKA_0106300	PBANKA_010630	PF3D7_0607700		conserved Plasmodium protein, unknown function	Slow
PBANKA_1009700	PBANKA_100970	PF3D7_1435100		ribonuclease H2 subunit B, putative	Slow
PBANKA_1114400	PBANKA_111440	PF3D7_0514800		kinase, putative	Dispensable
PBANKA_0909700	PBANKA_090970	PF3D7_1139200		conserved Plasmodium protein, unknown function	Essential
PBANKA_1404700	PBANKA_140470	PF3D7_1306200		conserved Plasmodium protein, unknown function	Essential
PBANKA_0831800	PBANKA_083180	PF3D7_0931000		elongation factor Tu, putative	Dispensable
PBANKA_1411800	PBANKA_141180	PF3D7_1313400		DEAD box helicase, putative	Essential
PBANKA_1410700	PBANKA_141070	PF3D7_1312200		conserved Plasmodium protein, unknown function	Essential
PBANKA_1124600	PBANKA_112460	PF3D7_0625700		conserved Plasmodium protein, unknown function	Slow
PBANKA_1025900	PBANKA_102590	PF3D7_1416800		lysine--tRNA ligase, putative	Essential
PBANKA_0927100	PBANKA_092710	PF3D7_1121200		conserved Plasmodium protein, unknown function	Essential
PBANKA_0516100	PBANKA_051610	PF3D7_1032300		conserved Plasmodium protein, unknown function	Essential
