# Supplementary material for: Functional Profiling of a Plasmodium Genome Reveals an Abundance of Essential Genes
Source: Cell. 2017 Jul 13;170(2):260–272.e8. doi: 10.1016/j.cell.2017.06.030 (PMC5509546; doi:10.1016/j.cell.2017.06.030)
Supplement: Table S7. All GO Enrichment Data Including which Genes Are Responsible for Enrichment, Related to Figures 6 and S4 [file mmc7.xlsx]

## Sheet: Enrichment p-values
GO ID	Term description	Enriched in	p-value (Weight01 algorithm)
GO:0000014	single-stranded DNA endodeoxyribonucleas...	Dispensable	0.0286
GO:0000175	3'-5'-exoribonuclease activity	Essential	0.01577
GO:0000398	mRNA splicing, via spliceosome	Essential	0.0094
GO:0003676	nucleic acid binding	Essential	0.01937
GO:0003729	mRNA binding	Slow	0.0284
GO:0003774	motor activity	Dispensable	0.0017
GO:0003779	actin binding	Dispensable	0.0172
GO:0003824	catalytic activity	Dispensable	0.011
GO:0003899	DNA-directed RNA polymerase activity	Essential	0.00575
GO:0004004	ATP-dependent RNA helicase activity	Essential	0.03789
GO:0004129	cytochrome-c oxidase activity	Essential	0.03155
GO:0004175	endopeptidase activity	Essential	0.00187
GO:0005484	SNAP receptor activity	Essential	0.00098
GO:0005507	copper ion binding	Essential	0.01577
GO:0005515	protein binding	Essential	0.01957
GO:0005516	calmodulin binding	Dispensable	0.0135
GO:0005681	spliceosomal complex	Essential	0.02236
GO:0005730	nucleolus	Essential	0.00277
GO:0005737	cytoplasm	Dispensable	0.03078
GO:0005783	endoplasmic reticulum	Essential	0.02701
GO:0005784	Sec61 translocon complex	Essential	0.03034
GO:0005794	Golgi apparatus	Essential	0.01641
GO:0005829	cytosol	Slow	0.04
GO:0005840	ribosome	Essential	0.00132
GO:0005851	eukaryotic translation initiation factor...	Slow	0.019
GO:0005886	plasma membrane	Dispensable	0.00069
GO:0006041	glucosamine metabolic process	Slow	0.036
GO:0006351	transcription, DNA-templated	Essential	0.046
GO:0006415	translational termination	Dispensable	0.0253
GO:0006479	protein methylation	Slow	0.036
GO:0006506	GPI anchor biosynthetic process	Essential	0.0265
GO:0006537	glutamate biosynthetic process	Slow	0.036
GO:0006656	phosphatidylcholine biosynthetic process	Slow	0.036
GO:0006950	response to stress	Slow	0.013
GO:0006979	response to oxidative stress	Dispensable	0.0084
GO:0007035	vacuolar acidification	Essential	0.039
GO:0008017	microtubule binding	Dispensable	0.0238
GO:0008276	protein methyltransferase activity	Slow	0.0359
GO:0008409	5'-3' exonuclease activity	Slow	0.0364
GO:0008565	protein transporter activity	Essential	0.01539
GO:0009986	cell surface	Dispensable	0.00117
GO:0015031	protein transport	Essential	0.0431
GO:0015934	large ribosomal subunit	Essential	0.02854
GO:0015986	ATP synthesis coupled proton transport	Slow	0.014
GO:0016020	membrane	Dispensable	0.01235
GO:0016021	integral component of membrane	Dispensable	0.00242
GO:0016272	prefoldin complex	Slow	0.019
GO:0016459	myosin complex	Dispensable	0.02397
GO:0016740	transferase activity	Dispensable	0.0297
GO:0016787	hydrolase activity	Dispensable	0.0018
GO:0016887	ATPase activity	Essential	0.03525
GO:0020005	symbiont-containing vacuole membrane	Dispensable	0.01411
GO:0020020	food vacuole	Essential	0.02377
GO:0022625	cytosolic large ribosomal subunit	Essential	0.00023
GO:0030131	clathrin adaptor complex	Essential	0.03034
GO:0031201	SNARE complex	Essential	0.00091
GO:0031338	regulation of vesicle fusion	Essential	0.0015
GO:0032021	NELF complex	Slow	0.031
GO:0032040	small-subunit processome	Essential	0.01505
GO:0033644	host cell membrane	Dispensable	0.03397
GO:0042273	ribosomal large subunit biogenesis	Essential	0.0393
GO:0042555	MCM complex	Essential	0.03034
GO:0042626	ATPase activity, coupled to transmembran...	Slow	0.0155
GO:0042800	histone methyltransferase activity (H3-K...	Slow	0.0366
GO:0043190	ATP-binding cassette (ABC) transporter c...	Slow	0.031
GO:0044312	crystalloid	Dispensable	0.00355
GO:0045261	proton-transporting ATP synthase complex...	Slow	0.031
GO:0046658	anchored component of plasma membrane	Dispensable	0.03649
GO:0046933	proton-transporting ATP synthase activit...	Slow	0.0056
GO:0051028	mRNA transport	Dispensable	0.0231
GO:0051082	unfolded protein binding	Slow	0.0286
GO:0051603	proteolysis involved in cellular protein...	Slow	0.036
GO:0051879	Hsp90 protein binding	Dispensable	0.0286
GO:0055114	oxidation-reduction process	Dispensable	0.0407

## Sheet: Asssociated genes
GO ID	GO term	Gene ID	Gene product	Phenotype	Relative growth rate	Confidence
GO:0000014	single-stranded DNA endodeoxyribonucleas...	PBANKA_010460	DNA repair protein RAD50, putative	Dispensable	0.979304	5.70722
GO:0000014	single-stranded DNA endodeoxyribonucleas...	PBANKA_030370	DNA repair protein RAD2, putative	Dispensable	0.947822	5.23848
GO:0000014	single-stranded DNA endodeoxyribonucleas...	PBANKA_051530	conserved Plasmodium protein, unknown function	Dispensable	0.923957	5.4362
GO:0000175	3'-5'-exoribonuclease activity	PBANKA_041530	exoribonuclease II, putative	Essential	0.134731	5.65816
GO:0000175	3'-5'-exoribonuclease activity	PBANKA_061750	exosome complex component CSL4, putative	Essential	0.0959824	4.14219
GO:0000175	3'-5'-exoribonuclease activity	PBANKA_100780	exosome complex component RRP4, putative	Essential	0.0740108	2.53821
GO:0000175	3'-5'-exoribonuclease activity	PBANKA_113560	exosome complex exonuclease RRP44, putative	Essential	0.180168	5.95096
GO:0000175	3'-5'-exoribonuclease activity	PBANKA_113950	conserved Plasmodium protein, unknown function	Dispensable	0.934712	6.38924
GO:0000175	3'-5'-exoribonuclease activity	PBANKA_130740	poly(A)-specific ribonuclease PARN, putative	Essential	0.18693	2.71329
GO:0000175	3'-5'-exoribonuclease activity	PBANKA_135350	exosome complex component RRP42, putative	Essential	0.238475	3.28862
GO:0000175	3'-5'-exoribonuclease activity	PBANKA_140550	exosome complex component RRP40, putative	Essential	0.1	1
GO:0000398	mRNA splicing, via spliceosome	PBANKA_031540	pre-mRNA-processing protein 45, putative	Essential	0.235779	3.57032
GO:0000398	mRNA splicing, via spliceosome	PBANKA_040680	pre-mRNA-processing factor 19, putative	Essential	0.122704	4.85443
GO:0000398	mRNA splicing, via spliceosome	PBANKA_051400	transcription elongation factor SPT4, putative	Essential	0.1	1
GO:0000398	mRNA splicing, via spliceosome	PBANKA_071750	nuclear cap-binding protein subunit 2, putative	Dispensable	0.951185	7.19526
GO:0000398	mRNA splicing, via spliceosome	PBANKA_082360	pre-mRNA-splicing factor 18, putative	Essential	0.270955	3.57062
GO:0000398	mRNA splicing, via spliceosome	PBANKA_092150	small nuclear ribonucleoprotein F, putative	Slow	0.529403	3.15826
GO:0000398	mRNA splicing, via spliceosome	PBANKA_092280	small nuclear ribonucleoprotein Sm D1, putative	Essential	0.149269	4.69029
GO:0000398	mRNA splicing, via spliceosome	PBANKA_092880	splicing factor U2AF small subunit, putative	Essential	0.127186	5.6024
GO:0000398	mRNA splicing, via spliceosome	PBANKA_093740	pre-mRNA-processing factor 6, putative	Essential	0.1	1
GO:0000398	mRNA splicing, via spliceosome	PBANKA_093990	U6 snRNA-associated Sm-like protein LSm4, putative	Essential	0.0735941	5.44469
GO:0000398	mRNA splicing, via spliceosome	PBANKA_100140	pre-mRNA-splicing factor CLF1, putative	Essential	0.1	1
GO:0000398	mRNA splicing, via spliceosome	PBANKA_100310	pre-mRNA-processing-splicing factor 8, putative	Essential	0.1	1
GO:0000398	mRNA splicing, via spliceosome	PBANKA_100670	U4/U6 small nuclear ribonucleoprotein PRP31, putative	Essential	0.11588	3.84919
GO:0000398	mRNA splicing, via spliceosome	PBANKA_102320	splicing factor 3B subunit 4, putative	Slow	0.436457	3.71722
GO:0000398	mRNA splicing, via spliceosome	PBANKA_111460	pre-mRNA-splicing factor CWC2, putative	Essential	0.135984	6.23157
GO:0000398	mRNA splicing, via spliceosome	PBANKA_112250	conserved Plasmodium protein, unknown function	Essential	0.1	1
GO:0000398	mRNA splicing, via spliceosome	PBANKA_123510	U6 snRNA-associated Sm-like protein LSm2, putative	Essential	0.0980698	5.05022
GO:0000398	mRNA splicing, via spliceosome	PBANKA_123750	pre-mRNA-splicing factor BUD31, putative	Essential	0.119108	4.85281
GO:0000398	mRNA splicing, via spliceosome	PBANKA_132530	splicing factor 3B subunit 2, putative	Slow	0.287485	5.26217
GO:0000398	mRNA splicing, via spliceosome	PBANKA_133200	splicing factor U2AF large subunit, putative	Essential	0.1	1
GO:0000398	mRNA splicing, via spliceosome	PBANKA_134020	U6 snRNA-associated Sm-like protein LSm6, putative	Slow	0.368187	5.39703
GO:0000398	mRNA splicing, via spliceosome	PBANKA_135690	U4/U6 small nuclear ribonucleoprotein PRP4, putative	Essential	0.20547	5.36084
GO:0000398	mRNA splicing, via spliceosome	PBANKA_140540	U1 small nuclear ribonucleoprotein A, putative	Essential	0.17907	3.89563
GO:0000398	mRNA splicing, via spliceosome	PBANKA_140780	U4/U6 small nuclear ribonucleoprotein PRP3, putative	Essential	0.0497499	7.25843
GO:0000398	mRNA splicing, via spliceosome	PBANKA_143530	pre-mRNA-processing factor 17, putative	Essential	0.0619819	4.17397
GO:0000398	mRNA splicing, via spliceosome	PBANKA_145050	pre-mRNA-splicing factor SYF1, putative	Essential	0.012863	7.58809
GO:0000398	mRNA splicing, via spliceosome	PBANKA_145280	pre-mRNA-splicing factor CWC22, putative	Essential	0.1	1
GO:0000398	mRNA splicing, via spliceosome	PBANKA_145970	pre-mRNA-splicing factor CWC26, putative	Essential	0.0397187	4.45031
GO:0000398	mRNA splicing, via spliceosome	PBANKA_146110	pre-mRNA-splicing factor RBM22, putative	Essential	0.231394	5.26624
GO:0003676	nucleic acid binding	PBANKA_010080	conserved Plasmodium protein, unknown function	Dispensable	1.0007	5.73824
GO:0003676	nucleic acid binding	PBANKA_010090	ATP-dependent RNA helicase, putative	Essential	0.226017	2.85938
GO:0003676	nucleic acid binding	PBANKA_010120	elongation factor G, putative	Essential	0.102693	4.82027
GO:0003676	nucleic acid binding	PBANKA_010240	conserved Plasmodium protein, unknown function	Dispensable	0.984449	5.62079
GO:0003676	nucleic acid binding	PBANKA_010290	transcription factor with AP2 domain(s), putative;SPE2-interacting protein, putative	Essential	0.122878	5.41018
GO:0003676	nucleic acid binding	PBANKA_010490	RNA-binding protein, putative	Slow	0.36073	5.86703
GO:0003676	nucleic acid binding	PBANKA_010520	polypyrimidine tract-binding protein, putative	Dispensable	0.861025	5.10171
GO:0003676	nucleic acid binding	PBANKA_010560	translation initiation factor IF-2, putative	Essential	0.10977	5.16745
GO:0003676	nucleic acid binding	PBANKA_010570	MYND finger protein, putative	Dispensable	0.968551	5.37218
GO:0003676	nucleic acid binding	PBANKA_010870	RNA-binding protein 25, putative	Slow	0.31712	6.58212
GO:0003676	nucleic acid binding	PBANKA_010880	histone H3, putative	Essential	0.164108	5.93822
GO:0003676	nucleic acid binding	PBANKA_011040	eukaryotic translation initiation factor 3 subunit L, putative	Slow	0.818022	6.08009
GO:0003676	nucleic acid binding	PBANKA_020330	DNA-directed RNA polymerase II subunit RPB9, putative	Slow	0.361566	4.41319
GO:0003676	nucleic acid binding	PBANKA_020350	selenocysteine-specific elongation factor selB homologue, putative	Dispensable	0.887347	4.78878
GO:0003676	nucleic acid binding	PBANKA_020380	phenylalanine--tRNA ligase alpha subunit, putative	Essential	0.151303	3.09358
GO:0003676	nucleic acid binding	PBANKA_020670	conserved Plasmodium protein, unknown function	Dispensable	0.854546	5.06453
GO:0003676	nucleic acid binding	PBANKA_021020	aspartate--tRNA ligase, putative	Essential	0.167816	3.85117
GO:0003676	nucleic acid binding	PBANKA_021040	DNA mismatch repair protein PMS1, putative	Essential	0.177272	4.11794
GO:0003676	nucleic acid binding	PBANKA_021140	DNA (cytosine-5)-methyltransferase, putative	Dispensable	0.978139	5.89177
GO:0003676	nucleic acid binding	PBANKA_021160	conserved Plasmodium protein, unknown function	Essential	0.222694	3.89878
GO:0003676	nucleic acid binding	PBANKA_021200	conserved Plasmodium protein, unknown function	Dispensable	0.995906	4.93975
GO:0003676	nucleic acid binding	PBANKA_021300	RNA-binding protein, putative	Essential	0.0335238	7.49592
GO:0003676	nucleic acid binding	PBANKA_021420	tRNA pseudouridine synthase D, putative	Dispensable	1.01551	5.59401
GO:0003676	nucleic acid binding	PBANKA_030170	5'-3' exonuclease, putative	Slow	0.220822	5.51692
GO:0003676	nucleic acid binding	PBANKA_030240	conserved Plasmodium protein, unknown function	Slow	0.717042	6.37739
GO:0003676	nucleic acid binding	PBANKA_030260	3'-5' exonuclease, putative	Dispensable	1.0006	6.72958
GO:0003676	nucleic acid binding	PBANKA_030340	RNA-binding protein, putative	Dispensable	0.881866	4.38447
GO:0003676	nucleic acid binding	PBANKA_030370	DNA repair protein RAD2, putative	Dispensable	0.947822	5.23848
GO:0003676	nucleic acid binding	PBANKA_030420	DNA-directed RNA polymerase III subunit RPC10, putative	Slow	0.185457	6.60803
GO:0003676	nucleic acid binding	PBANKA_030530	KRR1 small subunit processome component, putative	Essential	0.0431385	6.06808
GO:0003676	nucleic acid binding	PBANKA_030660	conserved Plasmodium protein, unknown function	Dispensable	1.05596	5.34484
GO:0003676	nucleic acid binding	PBANKA_030680	ATP-dependent RNA helicase UAP56, putative	Essential	0.291418	2.75566
GO:0003676	nucleic acid binding	PBANKA_030860	asparagine--tRNA ligase, putative	Slow	0.419613	5.90955
GO:0003676	nucleic acid binding	PBANKA_030940	conserved Plasmodium protein, unknown function	Essential	0.0893595	7.03304
GO:0003676	nucleic acid binding	PBANKA_031240	DNA-directed RNA polymerase II subunit RPB2, putative	Slow	0.468224	4.66796
GO:0003676	nucleic acid binding	PBANKA_031250	origin recognition complex subunit 5, putative	Essential	0.195877	4.24717
GO:0003676	nucleic acid binding	PBANKA_031410	conserved Plasmodium protein, unknown function	Essential	0.0913613	6.77595
GO:0003676	nucleic acid binding	PBANKA_031470	replication factor C subunit 2, putative	Slow	0.482272	3.35428
GO:0003676	nucleic acid binding	PBANKA_031500	apicoplast RNA methyltransferase precursor, putative	Dispensable	0.967622	5.26226
GO:0003676	nucleic acid binding	PBANKA_031590	pseudouridine synthase, putative	Dispensable	0.998124	6.98876
GO:0003676	nucleic acid binding	PBANKA_031600	replication factor C subunit 1, putative	Dispensable	0.839796	1.97924
GO:0003676	nucleic acid binding	PBANKA_040190	DNA-directed RNA polymerases I, II, and III subunit RPABC2, putative	Essential	0.285253	4.3086
GO:0003676	nucleic acid binding	PBANKA_040350	elongation factor (EF-TS), putative	Essential	0.0703188	7.26943
GO:0003676	nucleic acid binding	PBANKA_040390	conserved Plasmodium protein, unknown function	Essential	0.0696121	5.85314
GO:0003676	nucleic acid binding	PBANKA_040600	conserved Plasmodium protein, unknown function	Essential	0.232356	4.99973
GO:0003676	nucleic acid binding	PBANKA_040790	YTH domain-containing protein, putative	Essential	0.184874	5.23512
GO:0003676	nucleic acid binding	PBANKA_040810	50S ribosomal protein L9, apicoplast, putative	Essential	0.121645	6.55621
GO:0003676	nucleic acid binding	PBANKA_040840	phosphoglycerate mutase, putative	Dispensable	1.06593	5.22966
GO:0003676	nucleic acid binding	PBANKA_040860	eukaryotic translation initiation factor 3 subunit K, putative	Slow	0.810181	5.96321
GO:0003676	nucleic acid binding	PBANKA_041240	zinc finger protein, putative	Dispensable	0.944911	7.15805
GO:0003676	nucleic acid binding	PBANKA_041470	zinc finger protein, putative	Slow	0.424351	3.61012
GO:0003676	nucleic acid binding	PBANKA_041800	DEAD/DEAH box helicase, putative	Essential	0.331287	3.93862
GO:0003676	nucleic acid binding	PBANKA_041810	conserved Plasmodium protein, unknown function	Dispensable	1.14541	5.10381
GO:0003676	nucleic acid binding	PBANKA_050130	DNA polymerase delta catalytic subunit, putative	Essential	0.1	1
GO:0003676	nucleic acid binding	PBANKA_050230	tRNA pseudouridine synthase, putative	Dispensable	0.930995	5.68618
GO:0003676	nucleic acid binding	PBANKA_050570	ATP-dependent RNA helicase ROK1, putative	Slow	0.755436	6.08638
GO:0003676	nucleic acid binding	PBANKA_050840	RNA-binding protein, putative	Essential	0.0577828	8.01295
GO:0003676	nucleic acid binding	PBANKA_051040	conserved Plasmodium protein, unknown function	Essential	0.0749338	7.65214
GO:0003676	nucleic acid binding	PBANKA_051150	DNA-directed RNA polymerase II subunit RPB7, putative	Essential	0.256139	2.81511
GO:0003676	nucleic acid binding	PBANKA_051260	conserved Plasmodium protein, unknown function	Essential	0.0919907	5.43417
GO:0003676	nucleic acid binding	PBANKA_051390	conserved Plasmodium protein, unknown function	Slow	0.70708	5.28326
GO:0003676	nucleic acid binding	PBANKA_051400	transcription elongation factor SPT4, putative	Essential	0.1	1
GO:0003676	nucleic acid binding	PBANKA_051410	pre-mRNA-splicing factor ATP-dependent RNA helicase PRP22, putative	Essential	0.0414075	2.55439
GO:0003676	nucleic acid binding	PBANKA_051440	conserved Plasmodium protein, unknown function	Dispensable	1.07999	4.86249
GO:0003676	nucleic acid binding	PBANKA_051670	RNA polymerase II-associated protein 1, putative	Essential	0.217694	4.43238
GO:0003676	nucleic acid binding	PBANKA_051750	bromodomain protein 1, putative	Essential	0.0941888	4.15792
GO:0003676	nucleic acid binding	PBANKA_051880	tRNA pseudouridine synthase D, putative	Dispensable	0.959731	6.65788
GO:0003676	nucleic acid binding	PBANKA_052050	DNA repair helicase RAD25, putative	Essential	0.144355	5.35856
GO:0003676	nucleic acid binding	PBANKA_052290	pre-mRNA-splicing helicase BRR2, putative	Essential	0.0404137	5.03554
GO:0003676	nucleic acid binding	PBANKA_052310	eukaryotic initiation factor 4A-III, putative	Essential	0.0744911	5.68144
GO:0003676	nucleic acid binding	PBANKA_060100	ATP dependent RNA helicase, putative	Essential	0.213802	4.00721
GO:0003676	nucleic acid binding	PBANKA_060200	origin recognition complex subunit 1, putative	Essential	0.314556	2.70709
GO:0003676	nucleic acid binding	PBANKA_060270	nucleosome assembly protein, putative	Essential	0.179416	5.10697
GO:0003676	nucleic acid binding	PBANKA_060480	eukaryotic translation initiation factor 3 subunit C, putative	Essential	0.289366	3.25158
GO:0003676	nucleic acid binding	PBANKA_060520	DNA-directed RNA polymerase III subunit RPC2, putative	Essential	0.204121	4.05762
GO:0003676	nucleic acid binding	PBANKA_060530	eukaryotic translation initiation factor 5, putative	Essential	0.339574	2.5564
GO:0003676	nucleic acid binding	PBANKA_060600	RNA-binding protein, putative	Essential	0.158424	6.30746
GO:0003676	nucleic acid binding	PBANKA_060770	zinc finger transcription factor, putative	Essential	0.0365789	5.74628
GO:0003676	nucleic acid binding	PBANKA_060860	zinc finger protein, putative	Dispensable	0.991207	5.23295
GO:0003676	nucleic acid binding	PBANKA_060890	general transcription factor 3C polypeptide 5, putative	Essential	0.135225	4.47976
GO:0003676	nucleic acid binding	PBANKA_061400	conserved Plasmodium protein, unknown function	Essential	0.0947429	6.28121
GO:0003676	nucleic acid binding	PBANKA_061450	eukaryotic translation initiation factor 3 subunit I, putative	Essential	0.101934	5.09342
GO:0003676	nucleic acid binding	PBANKA_061500	transcription initiation factor IIE subunit alpha, putative	Essential	0.283716	3.81164
GO:0003676	nucleic acid binding	PBANKA_061750	exosome complex component CSL4, putative	Essential	0.0959824	4.14219
GO:0003676	nucleic acid binding	PBANKA_061880	ATP-dependent RNA helicase DBP7, putative	Slow	0.594295	5.29417
GO:0003676	nucleic acid binding	PBANKA_061910	40S ribosomal protein S5, putative	Essential	0.0685814	6.5233
GO:0003676	nucleic acid binding	PBANKA_062140	conserved Plasmodium protein, unknown function	Dispensable	0.794759	4.21582
GO:0003676	nucleic acid binding	PBANKA_062250	exonuclease I, putative	Slow	0.764387	5.15096
GO:0003676	nucleic acid binding	PBANKA_070220	translation initiation factor eIF-2B subunit alpha, putative	Slow	0.504367	6.46313
GO:0003676	nucleic acid binding	PBANKA_070310	conserved Plasmodium protein, unknown function	Essential	0.0501621	6.75695
GO:0003676	nucleic acid binding	PBANKA_070320	apicoplast ribosomal protein L21 precursor, putative	Essential	0.0844682	8.44901
GO:0003676	nucleic acid binding	PBANKA_070370	ATP-dependent RNA helicase DBP10, putative	Slow	0.548704	3.57638
GO:0003676	nucleic acid binding	PBANKA_070650	exonuclease, putative	Essential	0.12241	5.87887
GO:0003676	nucleic acid binding	PBANKA_070680	DnaJ protein, putative	Slow	0.678064	4.42608
GO:0003676	nucleic acid binding	PBANKA_070740	RNA-binding protein, putative	Slow	0.73868	4.76831
GO:0003676	nucleic acid binding	PBANKA_070950	ATP-dependent RNA helicase DHX36, putative	Essential	0.145826	4.96348
GO:0003676	nucleic acid binding	PBANKA_070990	conserved Plasmodium protein, unknown function	Dispensable	0.881557	4.85491
GO:0003676	nucleic acid binding	PBANKA_071070	conserved Plasmodium protein, unknown function	Essential	0.033151	7.84193
GO:0003676	nucleic acid binding	PBANKA_071180	conserved Plasmodium protein, unknown function	Essential	0.0576757	7.75385
GO:0003676	nucleic acid binding	PBANKA_071230	zinc finger protein, putative	Slow	0.839671	5.4886
GO:0003676	nucleic acid binding	PBANKA_071400	meiotic recombination protein DMC1	Dispensable	0.965631	6.04331
GO:0003676	nucleic acid binding	PBANKA_071650	RNA-binding protein, putative	Dispensable	0.938786	5.73026
GO:0003676	nucleic acid binding	PBANKA_071750	nuclear cap-binding protein subunit 2, putative	Dispensable	0.951185	7.19526
GO:0003676	nucleic acid binding	PBANKA_071790	RNA-binding protein, putative	Slow	0.542926	3.41911
GO:0003676	nucleic acid binding	PBANKA_071830	DNA helicase MCM9, putative	Dispensable	0.974223	6.79979
GO:0003676	nucleic acid binding	PBANKA_080180	conserved Plasmodium protein, unknown function	Essential	0.1	1
GO:0003676	nucleic acid binding	PBANKA_080260	peptide chain release factor, putative	Slow	0.419552	4.66506
GO:0003676	nucleic acid binding	PBANKA_080300	origin recognition complex subunit 2, putative	Slow	0.43607	3.9842
GO:0003676	nucleic acid binding	PBANKA_080310	DNA replication licensing factor MCM7, putative	Essential	0.1	1
GO:0003676	nucleic acid binding	PBANKA_080330	RNA helicase, putative	Essential	0.0717132	5.81892
GO:0003676	nucleic acid binding	PBANKA_080430	DNA mismatch repair protein MSH2	Dispensable	0.958263	6.17332
GO:0003676	nucleic acid binding	PBANKA_080580	RNA-binding protein, putative	Essential	0.269508	3.92988
GO:0003676	nucleic acid binding	PBANKA_080660	cleavage and polyadenylation specificity factor, putative	Slow	0.320248	4.91558
GO:0003676	nucleic acid binding	PBANKA_080700	DNA-directed RNA polymerase II subunit RPB1, putative	Essential	0.0679773	4.872
GO:0003676	nucleic acid binding	PBANKA_080750	conserved Plasmodium protein, unknown function	Essential	0.337087	2.40333
GO:0003676	nucleic acid binding	PBANKA_080810	6-cysteine protein	Dispensable	0.957462	4.88588
GO:0003676	nucleic acid binding	PBANKA_080900	translation initiation factor SUI1, putative	Dispensable	0.990859	5.15954
GO:0003676	nucleic acid binding	PBANKA_080940	P1 nuclease, putative	Dispensable	1.0431	4.66765
GO:0003676	nucleic acid binding	PBANKA_081060	exoribonuclease, putative	Essential	0.1	1
GO:0003676	nucleic acid binding	PBANKA_081110	helicase SKI2W, putative	Dispensable	0.918416	5.49108
GO:0003676	nucleic acid binding	PBANKA_081420	elongation factor 1-beta, putative	Dispensable	0.957375	7.35123
GO:0003676	nucleic acid binding	PBANKA_081860	pre-mRNA-splicing factor ATP-dependent RNA helicase PRP43, putative	Essential	0.13327	2.73866
GO:0003676	nucleic acid binding	PBANKA_081950	ATP-dependent DNA helicase Q1, putative	Dispensable	0.870802	4.87704
GO:0003676	nucleic acid binding	PBANKA_082180	U4/U6 snRNA-associated-splicing factor, putative	Essential	0.0270775	7.73466
GO:0003676	nucleic acid binding	PBANKA_082430	conserved Plasmodium protein, unknown function	Dispensable	0.994026	5.36735
GO:0003676	nucleic acid binding	PBANKA_082440	cyclin-dependent kinases regulatory subunit, putative	Dispensable	0.956902	5.08116
GO:0003676	nucleic acid binding	PBANKA_082800	zinc finger protein, putative	Dispensable	0.837712	4.4994
GO:0003676	nucleic acid binding	PBANKA_083110	conserved Plasmodium protein, unknown function	Dispensable	1.01187	5.09023
GO:0003676	nucleic acid binding	PBANKA_083490	TFIIH basal transcription factor complex helicase XPD subunit, putative	Essential	0.0514423	5.70838
GO:0003676	nucleic acid binding	PBANKA_090210	sporozoite asparagine-rich protein;sporozoite and liver stage asparagine-rich protein	Dispensable	0.918877	5.23727
GO:0003676	nucleic acid binding	PBANKA_090260	CCAAT-box DNA binding protein subunit B, putative	Slow	0.886506	6.38438
GO:0003676	nucleic acid binding	PBANKA_090400	conserved Plasmodium protein, unknown function	Dispensable	0.985145	6.94699
GO:0003676	nucleic acid binding	PBANKA_090870	conserved Plasmodium protein, unknown function	Slow	0.902616	6.94404
GO:0003676	nucleic acid binding	PBANKA_090980	RNA-binding protein, putative	Dispensable	0.985818	5.3432
GO:0003676	nucleic acid binding	PBANKA_091230	tudor staphylococcal nuclease, putative	Dispensable	0.967888	5.9226
GO:0003676	nucleic acid binding	PBANKA_091380	DNA-directed RNA polymerase I subunit RPA2, putative	Essential	0.382298	3.75226
GO:0003676	nucleic acid binding	PBANKA_091760	structural maintenance of chromosomes protein 1, putative	Essential	0.0327757	6.50602
GO:0003676	nucleic acid binding	PBANKA_091880	RNA methyltransferase, putative	Essential	0.227397	4.62605
GO:0003676	nucleic acid binding	PBANKA_092160	RNA-binding protein, putative	Dispensable	1.03101	7.12426
GO:0003676	nucleic acid binding	PBANKA_092280	small nuclear ribonucleoprotein Sm D1, putative	Essential	0.149269	4.69029
GO:0003676	nucleic acid binding	PBANKA_092490	translation elongation factor EF-1, subunit alpha, putative	Essential	0.135119	4.7076
GO:0003676	nucleic acid binding	PBANKA_092780	tRNA nucleotidyltransferase, putative	Essential	0.233564	4.24864
GO:0003676	nucleic acid binding	PBANKA_092880	splicing factor U2AF small subunit, putative	Essential	0.127186	5.6024
GO:0003676	nucleic acid binding	PBANKA_093020	DNA mismatch repair protein MLH, putative	Essential	0.053739	6.5975
GO:0003676	nucleic acid binding	PBANKA_093040	peptidyl-tRNA hydrolase ICT1, putative	Dispensable	1.0132	5.36475
GO:0003676	nucleic acid binding	PBANKA_093310	conserved Plasmodium protein, unknown function	Essential	0.029558	6.53176
GO:0003676	nucleic acid binding	PBANKA_093530	conserved Plasmodium protein, unknown function	Essential	0.108849	6.78031
GO:0003676	nucleic acid binding	PBANKA_093660	conserved Plasmodium protein, unknown function	Slow	0.844202	6.61587
GO:0003676	nucleic acid binding	PBANKA_093720	asparagine-rich antigen, putative	Essential	0.0959394	6.58803
GO:0003676	nucleic acid binding	PBANKA_093780	essential nuclear protein 1, putative	Essential	0.0394566	6.53222
GO:0003676	nucleic acid binding	PBANKA_093890	IWS1-like protein, putative	Slow	0.817911	6.10194
GO:0003676	nucleic acid binding	PBANKA_093960	polyadenylate-binding protein-interacting protein 1, putative	Essential	0.357408	3.46287
GO:0003676	nucleic acid binding	PBANKA_093980	nucleic acid binding protein, putative	Dispensable	1.001	6.08066
GO:0003676	nucleic acid binding	PBANKA_093990	U6 snRNA-associated Sm-like protein LSm4, putative	Essential	0.0735941	5.44469
GO:0003676	nucleic acid binding	PBANKA_094020	dna2/nam7 helicase family member, putative	Dispensable	0.991804	5.39073
GO:0003676	nucleic acid binding	PBANKA_094180	histone H2B, putative	Essential	0.136062	6.56064
GO:0003676	nucleic acid binding	PBANKA_094190	histone H4, putative	Essential	0.058805	4.20726
GO:0003676	nucleic acid binding	PBANKA_094270	chromatin remodeling protein, putative	Essential	0.245144	2.61299
GO:0003676	nucleic acid binding	PBANKA_094290	phenylalanine--tRNA ligase beta subunit, putative	Essential	0.324613	3.08805
GO:0003676	nucleic acid binding	PBANKA_100140	pre-mRNA-splicing factor CLF1, putative	Essential	0.1	1
GO:0003676	nucleic acid binding	PBANKA_100270	ATP-dependent RNA helicase DDX51, putative	Essential	0.0711688	5.1605
GO:0003676	nucleic acid binding	PBANKA_100310	pre-mRNA-processing-splicing factor 8, putative	Essential	0.1	1
GO:0003676	nucleic acid binding	PBANKA_100440	conserved Plasmodium protein, unknown function	Essential	0.0862523	7.69892
GO:0003676	nucleic acid binding	PBANKA_100490	transcription factor, putative	Essential	0.0564182	5.76346
GO:0003676	nucleic acid binding	PBANKA_100610	flap endonuclease 1, putative	Slow	0.549899	4.18505
GO:0003676	nucleic acid binding	PBANKA_100650	tRNA N6-adenosine threonylcarbamoyltransferase, putative	Essential	0.1	1
GO:0003676	nucleic acid binding	PBANKA_100720	replication protein A1, large subunit, putative	Slow	0.477271	4.96015
GO:0003676	nucleic acid binding	PBANKA_100730	peptide chain release factor 2, putative	Dispensable	0.848754	4.97773
GO:0003676	nucleic acid binding	PBANKA_100780	exosome complex component RRP4, putative	Essential	0.0740108	2.53821
GO:0003676	nucleic acid binding	PBANKA_100840	conserved Plasmodium protein, unknown function	Essential	0.0577933	7.58629
GO:0003676	nucleic acid binding	PBANKA_101230	conserved Plasmodium protein, unknown function	Slow	0.767634	4.87459
GO:0003676	nucleic acid binding	PBANKA_101390	conserved Plasmodium protein, unknown function	Dispensable	0.971137	4.15832
GO:0003676	nucleic acid binding	PBANKA_101480	ADP-dependent DNA helicase RecQ, putative	Slow	0.711609	5.20977
GO:0003676	nucleic acid binding	PBANKA_101530	rRNA (adenosine-2'-O-)-methyltransferase, putative	Dispensable	0.765342	3.75511
GO:0003676	nucleic acid binding	PBANKA_101590	transcription initiation TFIID-like, putative	Essential	0.09258	5.41103
GO:0003676	nucleic acid binding	PBANKA_101610	peptide chain release factor 1, putative	Dispensable	1.02981	6.09601
GO:0003676	nucleic acid binding	PBANKA_101620	protein kinase, putative	Dispensable	0.933689	5.12805
GO:0003676	nucleic acid binding	PBANKA_101710	DNA mismatch repair protein MSH2, putative	Slow	0.425319	4.52935
GO:0003676	nucleic acid binding	PBANKA_101910	DEAD/DEAH box helicase, putative	Dispensable	0.995481	5.76129
GO:0003676	nucleic acid binding	PBANKA_102190	DNA-directed RNA polymerase III subunit RPC6, putative	Essential	0.0641454	5.78335
GO:0003676	nucleic acid binding	PBANKA_102320	splicing factor 3B subunit 4, putative	Slow	0.436457	3.71722
GO:0003676	nucleic acid binding	PBANKA_102410	ATP-dependent rRNA helicase SPB4, putative	Dispensable	0.886266	5.21436
GO:0003676	nucleic acid binding	PBANKA_102430	ATP-dependent RNA helicase DBP4, putative	Essential	0.179057	4.90983
GO:0003676	nucleic acid binding	PBANKA_102490	DNA replication licensing factor MCM2;DNA replication licensing factor MCM2, putative	Essential	0.154148	4.23104
GO:0003676	nucleic acid binding	PBANKA_102520	H/ACA ribonucleoprotein complex subunit 4, putative	Essential	0.178763	4.24665
GO:0003676	nucleic acid binding	PBANKA_103110	plastid replication-repair enzyme, putative	Essential	0.265497	3.63842
GO:0003676	nucleic acid binding	PBANKA_103270	CUGBP Elav-like family member 2, putative	Dispensable	1.03383	5.45682
GO:0003676	nucleic acid binding	PBANKA_103410	DNA repair helicase, putative	Slow	0.784567	6.36522
GO:0003676	nucleic acid binding	PBANKA_103510	rRNA 2'-O-methyltransferase fibrillarin, putative	Essential	0.352353	3.9618
GO:0003676	nucleic acid binding	PBANKA_103620	RNA-binding protein 8A, putative	Slow	0.192788	7.29667
GO:0003676	nucleic acid binding	PBANKA_103680	DNA mismatch repair protein, putative	Dispensable	0.995421	6.66066
GO:0003676	nucleic acid binding	PBANKA_103770	mitochondrial ribosomal protein L16 precursor, putative	Essential	0.0381759	6.77405
GO:0003676	nucleic acid binding	PBANKA_103820	nuclear formin-like protein	Dispensable	0.978671	4.73466
GO:0003676	nucleic acid binding	PBANKA_103930	U2 snRNP-associated SURP motif-containing protein, putative	Slow	0.391993	6.30974
GO:0003676	nucleic acid binding	PBANKA_103950	U1 small nuclear ribonucleoprotein C, putative	Essential	0.0665678	4.96147
GO:0003676	nucleic acid binding	PBANKA_103980	conserved Plasmodium protein, unknown function	Dispensable	0.953281	5.2589
GO:0003676	nucleic acid binding	PBANKA_110300	serine/arginine-rich splicing factor 12, putative	Essential	0.143103	4.39981
GO:0003676	nucleic acid binding	PBANKA_110380	ATP-dependent RNA helicase DDX27, putative	Essential	0.131008	6.58641
GO:0003676	nucleic acid binding	PBANKA_110400	ATP-dependent helicase, putative	Essential	0.0897049	4.08918
GO:0003676	nucleic acid binding	PBANKA_110510	DNA mismatch repair protein MSH6, putative	Essential	0.1125	5.11711
GO:0003676	nucleic acid binding	PBANKA_110830	pre-mRNA-processing ATP-dependent RNA helicase PRP5, putative	Essential	0.386507	3.28515
GO:0003676	nucleic acid binding	PBANKA_110840	single-stranded DNA-binding protein, putative	Slow	0.192833	8.82459
GO:0003676	nucleic acid binding	PBANKA_110900	RNA polymerase I, putative	Essential	0.0471764	6.49009
GO:0003676	nucleic acid binding	PBANKA_110910	conserved Plasmodium protein, unknown function	Slow	0.235422	5.53492
GO:0003676	nucleic acid binding	PBANKA_110920	asparagine--tRNA ligase, putative	Essential	0.230537	2.73694
GO:0003676	nucleic acid binding	PBANKA_110970	conserved Plasmodium protein, unknown function	Essential	0.0243613	7.88085
GO:0003676	nucleic acid binding	PBANKA_111100	RNA pseudouridylate synthase, putative	Dispensable	0.906908	5.04656
GO:0003676	nucleic acid binding	PBANKA_111290	conserved Plasmodium protein, unknown function	Essential	0.0187574	7.33617
GO:0003676	nucleic acid binding	PBANKA_111380	ATP-dependent DNA helicase UvrD, putative	Dispensable	0.958306	5.80205
GO:0003676	nucleic acid binding	PBANKA_111460	pre-mRNA-splicing factor CWC2, putative	Essential	0.135984	6.23157
GO:0003676	nucleic acid binding	PBANKA_111700	histone H2A, putative	Slow	0.36046	4.13906
GO:0003676	nucleic acid binding	PBANKA_111710	histone H3 variant, putative	Slow	0.339922	7.06316
GO:0003676	nucleic acid binding	PBANKA_111910	splicing factor 3A subunit 2, putative	Essential	0.1	1
GO:0003676	nucleic acid binding	PBANKA_111970	cleavage stimulation factor subunit 1, putative	Slow	0.854726	7.34812
GO:0003676	nucleic acid binding	PBANKA_112080	signal recognition particle subunit SRP68, putative	Essential	0.165772	3.45182
GO:0003676	nucleic acid binding	PBANKA_112180	transcription factor with AP2 domain(s), putative	Essential	0.422966	2.64158
GO:0003676	nucleic acid binding	PBANKA_112250	conserved Plasmodium protein, unknown function	Essential	0.1	1
GO:0003676	nucleic acid binding	PBANKA_112280	ribonuclease H2 subunit A, putative	Slow	0.39201	5.88215
GO:0003676	nucleic acid binding	PBANKA_112310	conserved Plasmodium protein, unknown function	Dispensable	1.00166	4.56168
GO:0003676	nucleic acid binding	PBANKA_112350	SNF2 helicase, putative	Essential	0.105184	5.71073
GO:0003676	nucleic acid binding	PBANKA_112410	conserved Plasmodium protein, unknown function	Essential	0.126467	5.97745
GO:0003676	nucleic acid binding	PBANKA_112420	DNA polymerase 1, putative	Essential	0.0967826	6.35871
GO:0003676	nucleic acid binding	PBANKA_112450	poly(A) polymerase PAP, putative	Essential	0.0298824	4.13262
GO:0003676	nucleic acid binding	PBANKA_112730	conserved Plasmodium protein, unknown function	Slow	0.338855	5.76892
GO:0003676	nucleic acid binding	PBANKA_112910	DNA polymerase epsilon catalytic subunit A, putative	Essential	0.34269	3.02524
GO:0003676	nucleic acid binding	PBANKA_112970	ATP-dependent RNA helicase HAS1, putative	Essential	0.0829011	4.77818
GO:0003676	nucleic acid binding	PBANKA_113160	DNA replication licensing factor MCM6, putative	Essential	0.0464908	4.61611
GO:0003676	nucleic acid binding	PBANKA_113340	elongation factor 1-alpha	Slow	0.849963	5.60789
GO:0003676	nucleic acid binding	PBANKA_113490	zinc finger protein, putative	Essential	0.0330161	4.93921
GO:0003676	nucleic acid binding	PBANKA_113550	high mobility group protein B4, putative	Dispensable	0.883495	5.79023
GO:0003676	nucleic acid binding	PBANKA_113560	exosome complex exonuclease RRP44, putative	Essential	0.180168	5.95096
GO:0003676	nucleic acid binding	PBANKA_113850	exonuclease, putative	Essential	0.120688	5.97807
GO:0003676	nucleic acid binding	PBANKA_113950	conserved Plasmodium protein, unknown function	Dispensable	0.934712	6.38924
GO:0003676	nucleic acid binding	PBANKA_114060	DNA-directed RNA polymerases I, II, and III subunit RPABC1, putative	Essential	0.214061	3.78747
GO:0003676	nucleic acid binding	PBANKA_114280	conserved Plasmodium protein, unknown function	Essential	0.0407121	6.88615
GO:0003676	nucleic acid binding	PBANKA_114300	U1 small nuclear ribonucleoprotein, putative	Essential	0.0847347	6.17918
GO:0003676	nucleic acid binding	PBANKA_114360	alanine--tRNA ligase, putative	Essential	0.1	1
GO:0003676	nucleic acid binding	PBANKA_114470	DNA repair endonuclease, putative	Slow	0.791036	5.00489
GO:0003676	nucleic acid binding	PBANKA_120370	regulator of nonsense transcripts 1, putative	Dispensable	0.846973	3.34785
GO:0003676	nucleic acid binding	PBANKA_120440	DNA/RNA-binding protein Alba 3, putative	Slow	0.480466	5.78228
GO:0003676	nucleic acid binding	PBANKA_120500	single-strand telomeric DNA-binding protein GBP2, putative	Slow	0.442945	5.68094
GO:0003676	nucleic acid binding	PBANKA_120610	eukaryotic translation initiation factor 3 subunit D, putative	Essential	0.1	1
GO:0003676	nucleic acid binding	PBANKA_120640	endonuclease, putative	Slow	0.438437	6.33456
GO:0003676	nucleic acid binding	PBANKA_120950	conserved Plasmodium protein, unknown function	Essential	0.0876725	5.25738
GO:0003676	nucleic acid binding	PBANKA_121010	DNA repair protein RAD23, putative	Slow	0.822673	5.91398
GO:0003676	nucleic acid binding	PBANKA_121020	PRE-binding protein, putative	Essential	0.142277	5.81358
GO:0003676	nucleic acid binding	PBANKA_121230	translation initiation factor eIF-2B subunit delta, putative	Slow	0.506124	5.12264
GO:0003676	nucleic acid binding	PBANKA_121300	transcriptional coactivator ADA2, putative	Essential	0.0598413	5.94216
GO:0003676	nucleic acid binding	PBANKA_121690	ATP-dependent RNA helicase DDX42, putative	Dispensable	0.979539	6.09404
GO:0003676	nucleic acid binding	PBANKA_121760	histone H2A variant, putative	Essential	0.0838766	5.90304
GO:0003676	nucleic acid binding	PBANKA_121770	ATP-dependent RNA helicase DDX6	Dispensable	0.915095	5.53292
GO:0003676	nucleic acid binding	PBANKA_121960	cg1 protein, putative	Dispensable	1.01532	5.57859
GO:0003676	nucleic acid binding	PBANKA_122100	DNA repair protein RAD14, putative	Dispensable	1.03522	5.89656
GO:0003676	nucleic acid binding	PBANKA_122350	ATP-dependent RNA helicase DHH1, putative	Essential	0.0760227	6.23279
GO:0003676	nucleic acid binding	PBANKA_122680	DNA repair and recombination protein RAD54, putative	Slow	0.782146	4.66009
GO:0003676	nucleic acid binding	PBANKA_123100	40S ribosomal protein S11, putative	Essential	0.199548	4.14599
GO:0003676	nucleic acid binding	PBANKA_123110	tRNA pseudouridine synthase, putative	Slow	0.239328	6.42015
GO:0003676	nucleic acid binding	PBANKA_123140	translation initiation factor IF-2, putative;sporozoite surface antigen MB2, putative	Slow	0.356262	4.29615
GO:0003676	nucleic acid binding	PBANKA_123190	conserved Plasmodium protein, unknown function	Essential	0.0552036	6.77463
GO:0003676	nucleic acid binding	PBANKA_123250	eukaryotic translation initiation factor 3 subunit B, putative	Essential	0.10305	5.5267
GO:0003676	nucleic acid binding	PBANKA_123330	ATP-dependent RNA helicase DDX23, putative	Essential	0.100918	5.98127
GO:0003676	nucleic acid binding	PBANKA_123380	histone RNA hairpin-binding protein, putative	Slow	0.654086	5.58662
GO:0003676	nucleic acid binding	PBANKA_123980	zinc finger protein, putative	Essential	0.154194	5.99366
GO:0003676	nucleic acid binding	PBANKA_124180	DNA replication licensing factor MCM3, putative	Essential	0.0613415	5.29522
GO:0003676	nucleic acid binding	PBANKA_124250	RNA helicase, putative	Essential	0.174922	4.462
GO:0003676	nucleic acid binding	PBANKA_124400	cell cycle regulator protein, putative	Dispensable	0.917582	5.04746
GO:0003676	nucleic acid binding	PBANKA_124580	conserved Plasmodium protein, unknown function	Essential	0.1	1
GO:0003676	nucleic acid binding	PBANKA_130300	DEAD/DEAH helicase, putative	Dispensable	0.893705	5.26752
GO:0003676	nucleic acid binding	PBANKA_130340	CCAAT-binding transcription factor, putative	Dispensable	0.925172	5.67089
GO:0003676	nucleic acid binding	PBANKA_130430	conserved Plasmodium protein, unknown function	Essential	0.126819	6.5044
GO:0003676	nucleic acid binding	PBANKA_130510	60S ribosomal protein L10a, putative	Essential	0.0643203	6.82861
GO:0003676	nucleic acid binding	PBANKA_130530	FACT complex subunit SSRP1, putative	Essential	0.478587	3.14173
GO:0003676	nucleic acid binding	PBANKA_130600	replication factor A protein 3, putative	Essential	0.11686	4.97052
GO:0003676	nucleic acid binding	PBANKA_130620	tRNA binding protein, putative	Slow	0.523987	5.33675
GO:0003676	nucleic acid binding	PBANKA_130670	conserved Plasmodium protein, unknown function	Dispensable	1.02844	4.79719
GO:0003676	nucleic acid binding	PBANKA_130740	poly(A)-specific ribonuclease PARN, putative	Essential	0.18693	2.71329
GO:0003676	nucleic acid binding	PBANKA_130900	ATP-dependent RNA helicase MAK5, putative	Essential	0.0794582	5.96386
GO:0003676	nucleic acid binding	PBANKA_130940	RNA-binding protein, putative	Essential	0.0357109	8.21596
GO:0003676	nucleic acid binding	PBANKA_130970	ATP-dependent RNA helicase DDX5, putative	Slow	0.413171	4.93914
GO:0003676	nucleic acid binding	PBANKA_131080	40S ribosomal protein S5, putative	Essential	0.0733228	5.94869
GO:0003676	nucleic acid binding	PBANKA_131260	conserved Plasmodium protein, unknown function	Dispensable	1.04362	5.01225
GO:0003676	nucleic acid binding	PBANKA_131310	crossover junction endonuclease MUS81, putative	Essential	0.0117057	5.30472
GO:0003676	nucleic acid binding	PBANKA_131450	conserved Plasmodium protein, unknown function	Essential	0.0732847	7.37034
GO:0003676	nucleic acid binding	PBANKA_131480	elongation factor 2, putative	Essential	0.212512	5.3365
GO:0003676	nucleic acid binding	PBANKA_131900	conserved Plasmodium protein, unknown function	Essential	0.1	1
GO:0003676	nucleic acid binding	PBANKA_132100	conserved Plasmodium protein, unknown function	Dispensable	1.04185	5.46373
GO:0003676	nucleic acid binding	PBANKA_132230	conserved Plasmodium protein, unknown function	Essential	0.0272226	4.48342
GO:0003676	nucleic acid binding	PBANKA_132270	ATP-dependent RNA helicase DBP5, putative	Essential	0.102886	6.49915
GO:0003676	nucleic acid binding	PBANKA_132680	replication factor C subunit 3, putative	Essential	0.128656	4.23517
GO:0003676	nucleic acid binding	PBANKA_132690	DNA polymerase alpha subunit B, putative	Essential	0.0425672	7.28861
GO:0003676	nucleic acid binding	PBANKA_132700	DNA-directed RNA polymerase III subunit RPC4, putative	Essential	0.255313	4.89257
GO:0003676	nucleic acid binding	PBANKA_132980	transcription factor with AP2 domain(s)	Slow	0.702573	5.41162
GO:0003676	nucleic acid binding	PBANKA_133040	DNA-3-methyladenine glycosylase, putative	Dispensable	0.944145	5.73109
GO:0003676	nucleic acid binding	PBANKA_133200	splicing factor U2AF large subunit, putative	Essential	0.1	1
GO:0003676	nucleic acid binding	PBANKA_133220	translation initiation factor IF-1, putative	Essential	0.0724008	7.07614
GO:0003676	nucleic acid binding	PBANKA_133700	conserved Plasmodium protein, unknown function	Essential	0.0730754	3.17584
GO:0003676	nucleic acid binding	PBANKA_133710	splicing factor 1, putative	Essential	0.125565	3.78876
GO:0003676	nucleic acid binding	PBANKA_133830	60S ribosomal protein L6, putative	Essential	0.0332616	7.84502
GO:0003676	nucleic acid binding	PBANKA_133880	conserved Plasmodium protein, unknown function	Essential	0.1	1
GO:0003676	nucleic acid binding	PBANKA_134150	RNA-binding protein, putative	Essential	0.0482191	6.37817
GO:0003676	nucleic acid binding	PBANKA_134380	transcriptional regulatory protein sir2a	Dispensable	0.967856	5.72905
GO:0003676	nucleic acid binding	PBANKA_134400	DNA-directed RNA polymerase III subunit RPC1, putative	Essential	0.211622	4.63232
GO:0003676	nucleic acid binding	PBANKA_134560	elongation factor Tu, putative	Essential	0.145336	4.68395
GO:0003676	nucleic acid binding	PBANKA_134580	RNA-binding protein, putative	Slow	0.863366	6.25215
GO:0003676	nucleic acid binding	PBANKA_134600	DNA polymerase theta, putative	Dispensable	1.01944	7.09973
GO:0003676	nucleic acid binding	PBANKA_134700	conserved Plasmodium protein, unknown function	Essential	0.115041	5.00419
GO:0003676	nucleic acid binding	PBANKA_134840	histone H3-like centromeric protein CSE4, putative	Essential	0.1	1
GO:0003676	nucleic acid binding	PBANKA_135110	exoribonuclease, putative	Essential	0.136483	6.02915
GO:0003676	nucleic acid binding	PBANKA_135200	elongation factor 1-gamma, putative	Essential	0.128802	5.85784
GO:0003676	nucleic acid binding	PBANKA_135210	conserved Plasmodium protein, unknown function	Dispensable	0.971441	5.36187
GO:0003676	nucleic acid binding	PBANKA_135580	DNA-directed RNA polymerases I, II, and III subunit RPABC4, putative	Essential	0.0415016	3.63415
GO:0003676	nucleic acid binding	PBANKA_135620	tRNA guanosine-2'-O-methyltransferase, putative	Slow	0.793307	5.18496
GO:0003676	nucleic acid binding	PBANKA_135630	conserved Plasmodium protein, unknown function	Essential	0.0746948	5.78261
GO:0003676	nucleic acid binding	PBANKA_135920	DNA/RNA-binding protein Alba 2, putative	Dispensable	0.676336	3.35925
GO:0003676	nucleic acid binding	PBANKA_136030	DNA/RNA-binding protein Alba 4, putative	Slow	0.846486	5.62095
GO:0003676	nucleic acid binding	PBANKA_136110	elongation factor Tu, putative	Essential	0.0886813	2.41128
GO:0003676	nucleic acid binding	PBANKA_140120	ATP-dependent RNA helicase DHR1, putative	Essential	0.176435	5.02413
GO:0003676	nucleic acid binding	PBANKA_140160	methyltransferase-like protein, putative	Slow	0.540857	10
GO:0003676	nucleic acid binding	PBANKA_140260	DNA ligase I, putative	Essential	0.1	1
GO:0003676	nucleic acid binding	PBANKA_140340	DNA-directed RNA polymerase II subunit RPB11, putative	Essential	0.111158	4.46297
GO:0003676	nucleic acid binding	PBANKA_140540	U1 small nuclear ribonucleoprotein A, putative	Essential	0.17907	3.89563
GO:0003676	nucleic acid binding	PBANKA_140550	exosome complex component RRP40, putative	Essential	0.1	1
GO:0003676	nucleic acid binding	PBANKA_140560	U3 small nucleolar RNA-associated protein 6, putative	Essential	0.123088	6.4022
GO:0003676	nucleic acid binding	PBANKA_140580	ATP-dependent RNA helicase DBP6, putative	Essential	0.0540864	8.09532
GO:0003676	nucleic acid binding	PBANKA_140660	CCAAT-binding transcription factor, putative	Dispensable	0.983287	6.11479
GO:0003676	nucleic acid binding	PBANKA_140830	conserved Plasmodium protein, unknown function	Essential	0.0961709	6.68977
GO:0003676	nucleic acid binding	PBANKA_140920	RNA-binding protein, putative	Dispensable	1.06032	6.26501
GO:0003676	nucleic acid binding	PBANKA_141090	translation initiation factor IF-2, putative	Essential	0.107184	6.55226
GO:0003676	nucleic acid binding	PBANKA_141130	eukaryotic translation initation factor 4 gamma, putative	Essential	0.142137	4.92967
GO:0003676	nucleic acid binding	PBANKA_141180	DEAD box helicase, putative	Essential	0.0679731	4.87829
GO:0003676	nucleic acid binding	PBANKA_141560	DNA replication licensing factor MCM4, putative	Essential	0.1	1
GO:0003676	nucleic acid binding	PBANKA_141780	N2,N2-dimethylguanosine tRNA methyltransferase, putative	Slow	0.553335	3.77771
GO:0003676	nucleic acid binding	PBANKA_141860	conserved Plasmodium protein, unknown function	Dispensable	1.0292	5.18776
GO:0003676	nucleic acid binding	PBANKA_142020	mitochondrial ribosomal protein S5 precursor, putative	Essential	0.087751	6.89469
GO:0003676	nucleic acid binding	PBANKA_142060	histone H2B variant, putative	Essential	0.1	1
GO:0003676	nucleic acid binding	PBANKA_142110	transcription elongation factor s-II, putative	Essential	0.125679	6.48319
GO:0003676	nucleic acid binding	PBANKA_142190	GTP-binding translation elongation factor, putative	Essential	0.178065	4.9614
GO:0003676	nucleic acid binding	PBANKA_142620	CCR4-associated factor 1, putative	Essential	0.332958	3.56602
GO:0003676	nucleic acid binding	PBANKA_142690	ATP-dependent RNA helicase DBP1, putative	Slow	0.71623	5.05203
GO:0003676	nucleic acid binding	PBANKA_143140	conserved Plasmodium protein, unknown function	Dispensable	1.03418	5.4328
GO:0003676	nucleic acid binding	PBANKA_143200	signal recognition particle subunit SRP19, putative	Essential	0.0261238	7.4895
GO:0003676	nucleic acid binding	PBANKA_143250	DNA-binding chaperone, putative	Essential	0.11178	7.24148
GO:0003676	nucleic acid binding	PBANKA_143270	meiotic recombination protein SPO11, putative	Dispensable	0.994722	5.03588
GO:0003676	nucleic acid binding	PBANKA_143280	multiple RNA-binding domain-containing protein 1, putative	Essential	0.0607536	7.23246
GO:0003676	nucleic acid binding	PBANKA_143920	polyadenylate-binding protein, putative	Essential	0.062313	5.58834
GO:0003676	nucleic acid binding	PBANKA_144010	conserved Plasmodium protein, unknown function	Essential	0.086888	5.20554
GO:0003676	nucleic acid binding	PBANKA_144140	proliferating cell nuclear antigen 2, putative	Dispensable	0.866827	5.34842
GO:0003676	nucleic acid binding	PBANKA_144150	U3 small nucleolar RNA-interacting protein 2, putative	Essential	0.0874019	3.90774
GO:0003676	nucleic acid binding	PBANKA_144190	ATP-dependent RNA helicase, putative	Essential	0.257726	3.97522
GO:0003676	nucleic acid binding	PBANKA_144260	RNA pseudouridylate synthase, putative	Essential	0.104872	6.08869
GO:0003676	nucleic acid binding	PBANKA_144320	RNA pseudouridylate synthase, putative	Essential	0.0192794	7.23037
GO:0003676	nucleic acid binding	PBANKA_144600	conserved Plasmodium protein, unknown function	Dispensable	0.904479	4.79068
GO:0003676	nucleic acid binding	PBANKA_144630	pre-mRNA-splicing factor ATP-dependent RNA helicase PRP2, putative	Essential	0.071124	5.2472
GO:0003676	nucleic acid binding	PBANKA_144720	CG2-related protein, putative	Dispensable	0.782462	4.35122
GO:0003676	nucleic acid binding	PBANKA_144770	elongation factor G, putative	Essential	0.0487834	6.20074
GO:0003676	nucleic acid binding	PBANKA_144890	DNA polymerase epsilon subunit B, putative	Essential	0.1	1
GO:0003676	nucleic acid binding	PBANKA_144940	splicing factor 3B subunit 3, putative	Essential	0.0935973	4.78944
GO:0003676	nucleic acid binding	PBANKA_145000	tetQ family GTPase, putative	Dispensable	0.912664	5.96908
GO:0003676	nucleic acid binding	PBANKA_145010	mRNA methyltransferase, putative	Essential	0.0282186	6.22929
GO:0003676	nucleic acid binding	PBANKA_145070	clustered-asparagine-rich protein, putative	Slow	0.437427	6.49041
GO:0003676	nucleic acid binding	PBANKA_145280	pre-mRNA-splicing factor CWC22, putative	Essential	0.1	1
GO:0003676	nucleic acid binding	PBANKA_145510	replication factor C subunit 4, putative	Dispensable	0.787399	2.87227
GO:0003676	nucleic acid binding	PBANKA_145520	ATP-dependent RNA helicase DBP9, putative	Essential	0.176143	4.44787
GO:0003676	nucleic acid binding	PBANKA_145690	translation initiation factor SUI1, putative	Essential	0.0695693	8.18098
GO:0003676	nucleic acid binding	PBANKA_145960	conserved Plasmodium protein, unknown function	Essential	0.0603603	6.94199
GO:0003676	nucleic acid binding	PBANKA_145980	conserved Plasmodium protein, unknown function	Dispensable	0.903007	5.61909
GO:0003676	nucleic acid binding	PBANKA_146110	pre-mRNA-splicing factor RBM22, putative	Essential	0.231394	5.26624
GO:0003676	nucleic acid binding	PBANKA_146350	translation initiation factor eIF-2B subunit beta, putative	Slow	0.502442	6.72648
GO:0003676	nucleic acid binding	PBANKA_146370	DNA repair protein rhp16, putative	Dispensable	0.871698	4.09706
GO:0003729	mRNA binding	PBANKA_080660	cleavage and polyadenylation specificity factor, putative	Slow	0.320248	4.91558
GO:0003729	mRNA binding	PBANKA_103620	RNA-binding protein 8A, putative	Slow	0.192788	7.29667
GO:0003729	mRNA binding	PBANKA_120500	single-strand telomeric DNA-binding protein GBP2, putative	Slow	0.442945	5.68094
GO:0003729	mRNA binding	PBANKA_122350	ATP-dependent RNA helicase DHH1, putative	Essential	0.0760227	6.23279
GO:0003729	mRNA binding	PBANKA_123380	histone RNA hairpin-binding protein, putative	Slow	0.654086	5.58662
GO:0003729	mRNA binding	PBANKA_133710	splicing factor 1, putative	Essential	0.125565	3.78876
GO:0003729	mRNA binding	PBANKA_143920	polyadenylate-binding protein, putative	Essential	0.062313	5.58834
GO:0003774	motor activity	PBANKA_020270	kinesin-8, putative	Dispensable	0.969755	5.0718
GO:0003774	motor activity	PBANKA_020920	parasite-infected erythrocyte surface protein	Dispensable	0.974336	5.89045
GO:0003774	motor activity	PBANKA_021390	dynein light chain, putative	Dispensable	1.0268	5.39643
GO:0003774	motor activity	PBANKA_031050	conserved Plasmodium protein, unknown function	Dispensable	0.925858	3.56924
GO:0003774	motor activity	PBANKA_040370	conserved Plasmodium protein, unknown function	Essential	0.029442	7.44699
GO:0003774	motor activity	PBANKA_041490	dynein light intermediate chain 2, putative	Dispensable	1.04568	6.16031
GO:0003774	motor activity	PBANKA_050730	dynein heavy chain, putative	Dispensable	0.904666	1.9848
GO:0003774	motor activity	PBANKA_050780	conserved Plasmodium protein, unknown function	Dispensable	1.01183	5.3147
GO:0003774	motor activity	PBANKA_050970	conserved Plasmodium protein, unknown function	Essential	0.1	1
GO:0003774	motor activity	PBANKA_051990	conserved Plasmodium protein, unknown function	Slow	0.63332	4.22162
GO:0003774	motor activity	PBANKA_052040	dynamin-like protein, putative	Slow	0.231964	5.70012
GO:0003774	motor activity	PBANKA_060120	dynein heavy chain, putative	Slow	0.707103	4.32722
GO:0003774	motor activity	PBANKA_061230	conserved Plasmodium protein, unknown function	Slow	0.565046	4.85891
GO:0003774	motor activity	PBANKA_061570	dynein heavy chain, putative	Slow	0.596248	3.37058
GO:0003774	motor activity	PBANKA_062240	kinesin-19, putative	Dispensable	0.977968	5.92603
GO:0003774	motor activity	PBANKA_070200	conserved Plasmodium protein, unknown function	Dispensable	1.00144	6.26364
GO:0003774	motor activity	PBANKA_070810	dynein light chain 1	Dispensable	0.996504	5.76107
GO:0003774	motor activity	PBANKA_080590	kinesin-8, putative	Dispensable	0.957943	5.59742
GO:0003774	motor activity	PBANKA_081510	conserved Plasmodium protein, unknown function	Essential	0.0878809	6.82605
GO:0003774	motor activity	PBANKA_083250	PIH1 domain-containing protein, putative	Dispensable	0.998349	5.39508
GO:0003774	motor activity	PBANKA_090250	kinesin-like protein, putative	Dispensable	1.00933	5.85328
GO:0003774	motor activity	PBANKA_090400	conserved Plasmodium protein, unknown function	Dispensable	0.985145	6.94699
GO:0003774	motor activity	PBANKA_090850	myosin heavy chain subunit, putative	Dispensable	1.0153	4.95418
GO:0003774	motor activity	PBANKA_091410	conserved Plasmodium protein, unknown function	Dispensable	0.861357	4.51851
GO:0003774	motor activity	PBANKA_092540	dynein heavy chain, putative	Essential	0.160871	2.9555
GO:0003774	motor activity	PBANKA_092720	conserved Plasmodium protein, unknown function	Essential	0.0640329	6.68759
GO:0003774	motor activity	PBANKA_092940	myosin light chain B, putative	Slow	0.242317	5.78718
GO:0003774	motor activity	PBANKA_100430	conserved Plasmodium protein, unknown function	Essential	0.0354464	7.95155
GO:0003774	motor activity	PBANKA_100570	conserved Plasmodium protein, unknown function	Dispensable	0.998651	4.61085
GO:0003774	motor activity	PBANKA_100920	conserved Plasmodium protein, unknown function	Essential	0.118784	5.4468
GO:0003774	motor activity	PBANKA_101830	dynein-associated protein, putative	Dispensable	0.961269	5.67679
GO:0003774	motor activity	PBANKA_102630	conserved Plasmodium protein, unknown function	Dispensable	0.966896	5.20672
GO:0003774	motor activity	PBANKA_103010	actin II	Dispensable	0.971148	5.96153
GO:0003774	motor activity	PBANKA_103400	conserved Plasmodium protein, unknown function	Essential	0.120415	6.24538
GO:0003774	motor activity	PBANKA_103850	conserved Plasmodium protein, unknown function	Dispensable	1.08408	5.48972
GO:0003774	motor activity	PBANKA_110130	conserved rodent malaria protein, unknown function	Slow	0.499602	4.69491
GO:0003774	motor activity	PBANKA_110330	myosin B	Dispensable	0.993138	6.42888
GO:0003774	motor activity	PBANKA_111680	conserved Plasmodium protein, unknown function	Essential	0.140201	3.94959
GO:0003774	motor activity	PBANKA_112530	conserved Plasmodium protein, unknown function	Dispensable	0.978207	5.41271
GO:0003774	motor activity	PBANKA_120180	conserved Plasmodium protein, unknown function	Slow	0.778206	5.53266
GO:0003774	motor activity	PBANKA_120820	kinesin-4, putative	Slow	0.433988	3.52274
GO:0003774	motor activity	PBANKA_121630	conserved Plasmodium protein, unknown function	Dispensable	1.02888	4.95509
GO:0003774	motor activity	PBANKA_121680	conserved Plasmodium protein, unknown function	Dispensable	1.01493	5.36326
GO:0003774	motor activity	PBANKA_122410	kinesin-like protein, putative	Slow	0.754377	5.66657
GO:0003774	motor activity	PBANKA_123590	conserved Plasmodium protein, unknown function	Slow	0.740628	4.45719
GO:0003774	motor activity	PBANKA_130390	conserved Plasmodium protein, unknown function	Essential	0.159092	4.3765
GO:0003774	motor activity	PBANKA_130450	conserved Plasmodium protein, unknown function	Dispensable	0.918959	5.16939
GO:0003774	motor activity	PBANKA_132220	spindle assembly abnormal protein 4, putative	Dispensable	0.931713	4.81703
GO:0003774	motor activity	PBANKA_132790	conserved Plasmodium protein, unknown function	Slow	0.785845	6.06973
GO:0003774	motor activity	PBANKA_134050	conserved Plasmodium protein, unknown function	Slow	0.540652	4.70659
GO:0003774	motor activity	PBANKA_134100	conserved Plasmodium protein, unknown function	Essential	0.054499	4.62054
GO:0003774	motor activity	PBANKA_134250	conserved Plasmodium protein, unknown function	Dispensable	0.929967	4.00243
GO:0003774	motor activity	PBANKA_135570	myosin A	Essential	0.265919	4.14267
GO:0003774	motor activity	PBANKA_135890	dynactin subunit 2, putative	Dispensable	1.00199	6.11425
GO:0003774	motor activity	PBANKA_143090	conserved Plasmodium protein, unknown function	Dispensable	0.91371	5.93183
GO:0003774	motor activity	PBANKA_144240	conserved Plasmodium protein, unknown function	Dispensable	0.912985	4.77878
GO:0003774	motor activity	PBANKA_145420	conserved Plasmodium protein, unknown function	Essential	0.1	1
GO:0003774	motor activity	PBANKA_145830	kinesin-13, putative	Essential	0.113813	6.8728
GO:0003774	motor activity	PBANKA_145880	kinesin, putative	Essential	0.0716114	4.93327
GO:0003779	actin binding	PBANKA_020920	parasite-infected erythrocyte surface protein	Dispensable	0.974336	5.89045
GO:0003779	actin binding	PBANKA_031050	conserved Plasmodium protein, unknown function	Dispensable	0.925858	3.56924
GO:0003779	actin binding	PBANKA_040370	conserved Plasmodium protein, unknown function	Essential	0.029442	7.44699
GO:0003779	actin binding	PBANKA_051990	conserved Plasmodium protein, unknown function	Slow	0.63332	4.22162
GO:0003779	actin binding	PBANKA_061230	conserved Plasmodium protein, unknown function	Slow	0.565046	4.85891
GO:0003779	actin binding	PBANKA_070200	conserved Plasmodium protein, unknown function	Dispensable	1.00144	6.26364
GO:0003779	actin binding	PBANKA_083250	PIH1 domain-containing protein, putative	Dispensable	0.998349	5.39508
GO:0003779	actin binding	PBANKA_083300	profilin, putative	Slow	0.565412	5.62487
GO:0003779	actin binding	PBANKA_090400	conserved Plasmodium protein, unknown function	Dispensable	0.985145	6.94699
GO:0003779	actin binding	PBANKA_090850	myosin heavy chain subunit, putative	Dispensable	1.0153	4.95418
GO:0003779	actin binding	PBANKA_091410	conserved Plasmodium protein, unknown function	Dispensable	0.861357	4.51851
GO:0003779	actin binding	PBANKA_092720	conserved Plasmodium protein, unknown function	Essential	0.0640329	6.68759
GO:0003779	actin binding	PBANKA_092940	myosin light chain B, putative	Slow	0.242317	5.78718
GO:0003779	actin binding	PBANKA_100430	conserved Plasmodium protein, unknown function	Essential	0.0354464	7.95155
GO:0003779	actin binding	PBANKA_100570	conserved Plasmodium protein, unknown function	Dispensable	0.998651	4.61085
GO:0003779	actin binding	PBANKA_100920	conserved Plasmodium protein, unknown function	Essential	0.118784	5.4468
GO:0003779	actin binding	PBANKA_102630	conserved Plasmodium protein, unknown function	Dispensable	0.966896	5.20672
GO:0003779	actin binding	PBANKA_103400	conserved Plasmodium protein, unknown function	Essential	0.120415	6.24538
GO:0003779	actin binding	PBANKA_110310	actin-depolymerizing factor 1	Essential	0.0910486	5.89886
GO:0003779	actin binding	PBANKA_110330	myosin B	Dispensable	0.993138	6.42888
GO:0003779	actin binding	PBANKA_111680	conserved Plasmodium protein, unknown function	Essential	0.140201	3.94959
GO:0003779	actin binding	PBANKA_111850	conserved Plasmodium protein, unknown function	Slow	0.770971	5.22661
GO:0003779	actin binding	PBANKA_112530	conserved Plasmodium protein, unknown function	Dispensable	0.978207	5.41271
GO:0003779	actin binding	PBANKA_120180	conserved Plasmodium protein, unknown function	Slow	0.778206	5.53266
GO:0003779	actin binding	PBANKA_121630	conserved Plasmodium protein, unknown function	Dispensable	1.02888	4.95509
GO:0003779	actin binding	PBANKA_121680	conserved Plasmodium protein, unknown function	Dispensable	1.01493	5.36326
GO:0003779	actin binding	PBANKA_123590	conserved Plasmodium protein, unknown function	Slow	0.740628	4.45719
GO:0003779	actin binding	PBANKA_130390	conserved Plasmodium protein, unknown function	Essential	0.159092	4.3765
GO:0003779	actin binding	PBANKA_130450	conserved Plasmodium protein, unknown function	Dispensable	0.918959	5.16939
GO:0003779	actin binding	PBANKA_130860	fructose-bisphosphate aldolase 2	Essential	0.115612	4.7311
GO:0003779	actin binding	PBANKA_132220	spindle assembly abnormal protein 4, putative	Dispensable	0.931713	4.81703
GO:0003779	actin binding	PBANKA_132790	conserved Plasmodium protein, unknown function	Slow	0.785845	6.06973
GO:0003779	actin binding	PBANKA_134050	conserved Plasmodium protein, unknown function	Slow	0.540652	4.70659
GO:0003779	actin binding	PBANKA_134100	conserved Plasmodium protein, unknown function	Essential	0.054499	4.62054
GO:0003779	actin binding	PBANKA_134250	conserved Plasmodium protein, unknown function	Dispensable	0.929967	4.00243
GO:0003779	actin binding	PBANKA_135570	myosin A	Essential	0.265919	4.14267
GO:0003779	actin binding	PBANKA_143090	conserved Plasmodium protein, unknown function	Dispensable	0.91371	5.93183
GO:0003779	actin binding	PBANKA_143630	conserved Plasmodium protein, unknown function	Dispensable	1.06084	5.80568
GO:0003779	actin binding	PBANKA_144240	conserved Plasmodium protein, unknown function	Dispensable	0.912985	4.77878
GO:0003779	actin binding	PBANKA_145420	conserved Plasmodium protein, unknown function	Essential	0.1	1
GO:0003824	catalytic activity	PBANKA_010080	conserved Plasmodium protein, unknown function	Dispensable	1.0007	5.73824
GO:0003824	catalytic activity	PBANKA_010090	ATP-dependent RNA helicase, putative	Essential	0.226017	2.85938
GO:0003824	catalytic activity	PBANKA_010110	liver merozoite formation protein	Dispensable	1.00322	5.53069
GO:0003824	catalytic activity	PBANKA_010120	elongation factor G, putative	Essential	0.102693	4.82027
GO:0003824	catalytic activity	PBANKA_010130	geranylgeranyltransferase, putative	Essential	0.1	1
GO:0003824	catalytic activity	PBANKA_010200	mitochondrial chaperone BCS1, putative	Essential	0.14624	6.76089
GO:0003824	catalytic activity	PBANKA_010210	dihydroorotate dehydrogenase, putative	Slow	0.195965	6.35852
GO:0003824	catalytic activity	PBANKA_010400	conserved Plasmodium protein, unknown function	Essential	0.133985	6.82887
GO:0003824	catalytic activity	PBANKA_010460	DNA repair protein RAD50, putative	Dispensable	0.979304	5.70722
GO:0003824	catalytic activity	PBANKA_010550	glutaredoxin-like protein	Slow	0.230529	6.37973
GO:0003824	catalytic activity	PBANKA_010560	translation initiation factor IF-2, putative	Essential	0.10977	5.16745
GO:0003824	catalytic activity	PBANKA_010590	uroporphyrinogen III decarboxylase, putative	Dispensable	0.77035	4.09113
GO:0003824	catalytic activity	PBANKA_010610	para-hydroxybenzoate--polyprenyltransferase, putative	Essential	0.0880514	6.73907
GO:0003824	catalytic activity	PBANKA_010640	GTP-binding protein, putative	Essential	0.0948968	6.47484
GO:0003824	catalytic activity	PBANKA_010660	diphthine methyltransferase, putative	Slow	0.822738	5.26781
GO:0003824	catalytic activity	PBANKA_010740	ornithine aminotransferase, putative	Dispensable	0.94155	5.1029
GO:0003824	catalytic activity	PBANKA_010780	citrate synthase-like protein, putative	Essential	0.175931	6.29653
GO:0003824	catalytic activity	PBANKA_010890	peptidyl-tRNA hydrolase PTRHD1, putative	Dispensable	1.0444	5.08985
GO:0003824	catalytic activity	PBANKA_010910	transketolase, putative	Essential	0.0662215	4.91381
GO:0003824	catalytic activity	PBANKA_020260	conserved Plasmodium protein, unknown function	Slow	0.385322	5.14823
GO:0003824	catalytic activity	PBANKA_020270	kinesin-8, putative	Dispensable	0.969755	5.0718
GO:0003824	catalytic activity	PBANKA_020310	phosphatidylinositol-4-phosphate 5-kinase, putative	Essential	0.136642	4.70712
GO:0003824	catalytic activity	PBANKA_020330	DNA-directed RNA polymerase II subunit RPB9, putative	Slow	0.361566	4.41319
GO:0003824	catalytic activity	PBANKA_020340	FAD-linked sulfhydryl oxidase ERV1, putative	Essential	0.0659561	6.26759
GO:0003824	catalytic activity	PBANKA_020350	selenocysteine-specific elongation factor selB homologue, putative	Dispensable	0.887347	4.78878
GO:0003824	catalytic activity	PBANKA_020380	phenylalanine--tRNA ligase alpha subunit, putative	Essential	0.151303	3.09358
GO:0003824	catalytic activity	PBANKA_020580	serine/threonine protein kinase, putative	Slow	0.251245	5.14873
GO:0003824	catalytic activity	PBANKA_020640	2-C-methyl-D-erythritol 4-phosphate cytidylyltransferase, putative	Essential	0.102936	3.39539
GO:0003824	catalytic activity	PBANKA_020650	ras-related protein Rab-5C, putative	Dispensable	0.738949	3.34495
GO:0003824	catalytic activity	PBANKA_020670	conserved Plasmodium protein, unknown function	Dispensable	0.854546	5.06453
GO:0003824	catalytic activity	PBANKA_020680	conserved Plasmodium protein, unknown function	Essential	0.0204757	7.29892
GO:0003824	catalytic activity	PBANKA_020700	calcium-transporting ATPase, putative	Essential	0.1	1
GO:0003824	catalytic activity	PBANKA_020720	V-type proton ATPase subunit C, putative	Essential	0.195077	4.89542
GO:0003824	catalytic activity	PBANKA_020920	parasite-infected erythrocyte surface protein	Dispensable	0.974336	5.89045
GO:0003824	catalytic activity	PBANKA_021020	aspartate--tRNA ligase, putative	Essential	0.167816	3.85117
GO:0003824	catalytic activity	PBANKA_021060	ubiquitin carboxyl-terminal hydrolase, putative	Essential	0.354864	3.62245
GO:0003824	catalytic activity	PBANKA_021130	cysteine desulfurase, putative	Essential	0.00992726	6.17031
GO:0003824	catalytic activity	PBANKA_021140	DNA (cytosine-5)-methyltransferase, putative	Dispensable	0.978139	5.89177
GO:0003824	catalytic activity	PBANKA_021150	proteasome subunit alpha type-5, putative	Essential	0.251151	4.46189
GO:0003824	catalytic activity	PBANKA_021190	cation transporting ATPase, putative	Essential	0.1	1
GO:0003824	catalytic activity	PBANKA_021330	1-cys peroxiredoxin, putative	Dispensable	0.951354	6.12447
GO:0003824	catalytic activity	PBANKA_021360	mRNA (N6-adenosine)-methyltransferase, putative	Essential	0.147935	4.63466
GO:0003824	catalytic activity	PBANKA_021390	dynein light chain, putative	Dispensable	1.0268	5.39643
GO:0003824	catalytic activity	PBANKA_021420	tRNA pseudouridine synthase D, putative	Dispensable	1.01551	5.59401
GO:0003824	catalytic activity	PBANKA_030080	octaprenyl pyrophosphate synthase, putative	Essential	0.0705861	6.2396
GO:0003824	catalytic activity	PBANKA_030170	5'-3' exonuclease, putative	Slow	0.220822	5.51692
GO:0003824	catalytic activity	PBANKA_030230	aspartate aminotransferase, putative	Slow	0.29201	5.91663
GO:0003824	catalytic activity	PBANKA_030240	conserved Plasmodium protein, unknown function	Slow	0.717042	6.37739
GO:0003824	catalytic activity	PBANKA_030260	3'-5' exonuclease, putative	Dispensable	1.0006	6.72958
GO:0003824	catalytic activity	PBANKA_030270	methyltransferase, putative	Essential	0.187365	6.00874
GO:0003824	catalytic activity	PBANKA_030370	DNA repair protein RAD2, putative	Dispensable	0.947822	5.23848
GO:0003824	catalytic activity	PBANKA_030420	DNA-directed RNA polymerase III subunit RPC10, putative	Slow	0.185457	6.60803
GO:0003824	catalytic activity	PBANKA_030430	adenylosuccinate lyase, putative	Essential	0.0410056	4.98519
GO:0003824	catalytic activity	PBANKA_030470	serine repeat antigen 5	Dispensable	0.930113	5.22428
GO:0003824	catalytic activity	PBANKA_030480	serine repeat antigen 4	Slow	0.594218	4.37819
GO:0003824	catalytic activity	PBANKA_030500	serine repeat antigen 2	Dispensable	0.975794	5.74406
GO:0003824	catalytic activity	PBANKA_030510	serine repeat antigen 1	Dispensable	1.04445	4.92106
GO:0003824	catalytic activity	PBANKA_030560	acyl carrier protein, putative	Essential	0.0674369	6.53023
GO:0003824	catalytic activity	PBANKA_030660	conserved Plasmodium protein, unknown function	Dispensable	1.05596	5.34484
GO:0003824	catalytic activity	PBANKA_030680	ATP-dependent RNA helicase UAP56, putative	Essential	0.291418	2.75566
GO:0003824	catalytic activity	PBANKA_030820	apicoplast beta-ketoacyl-acyl carrier protein synthase III precursor, putative	Slow	0.840949	5.51766
GO:0003824	catalytic activity	PBANKA_030840	UDP-N-acetylglucosamine transferase subunit ALG14, putative	Slow	0.162976	7.34095
GO:0003824	catalytic activity	PBANKA_030850	tyrosine kinase-like protein, putative	Dispensable	0.991338	7.57142
GO:0003824	catalytic activity	PBANKA_030860	asparagine--tRNA ligase, putative	Slow	0.419613	5.90955
GO:0003824	catalytic activity	PBANKA_030940	conserved Plasmodium protein, unknown function	Essential	0.0893595	7.03304
GO:0003824	catalytic activity	PBANKA_030980	Leu/Phe-tRNA protein transferase, putative	Slow	0.792119	5.29932
GO:0003824	catalytic activity	PBANKA_031030	protein kinase 7	Essential	0.10869	7.88533
GO:0003824	catalytic activity	PBANKA_031050	conserved Plasmodium protein, unknown function	Dispensable	0.925858	3.56924
GO:0003824	catalytic activity	PBANKA_031140	serine/threonine protein kinase, putative	Essential	0.125912	5.59394
GO:0003824	catalytic activity	PBANKA_031180	acyl-CoA synthetase, putative	Dispensable	0.935593	5.5372
GO:0003824	catalytic activity	PBANKA_031240	DNA-directed RNA polymerase II subunit RPB2, putative	Slow	0.468224	4.66796
GO:0003824	catalytic activity	PBANKA_031250	origin recognition complex subunit 5, putative	Essential	0.195877	4.24717
GO:0003824	catalytic activity	PBANKA_031260	palmitoyltransferase, putative	Dispensable	0.960147	4.50548
GO:0003824	catalytic activity	PBANKA_031270	DEAD/DEAH helicase, putative	Dispensable	0.97028	6.5333
GO:0003824	catalytic activity	PBANKA_031320	conserved Plasmodium protein, unknown function	Dispensable	1.03431	4.85553
GO:0003824	catalytic activity	PBANKA_031380	ATP synthase F1, alpha subunit, putative	Slow	0.526375	5.65369
GO:0003824	catalytic activity	PBANKA_031410	conserved Plasmodium protein, unknown function	Essential	0.0913613	6.77595
GO:0003824	catalytic activity	PBANKA_031420	calcium-dependent protein kinase 1	Dispensable	0.982535	8.18371
GO:0003824	catalytic activity	PBANKA_031480	conserved Plasmodium membrane protein, unknown function	Dispensable	1.02003	6.18964
GO:0003824	catalytic activity	PBANKA_031490	conserved Plasmodium protein, unknown function	Dispensable	1.02898	4.67679
GO:0003824	catalytic activity	PBANKA_031500	apicoplast RNA methyltransferase precursor, putative	Dispensable	0.967622	5.26226
GO:0003824	catalytic activity	PBANKA_031590	pseudouridine synthase, putative	Dispensable	0.998124	6.98876
GO:0003824	catalytic activity	PBANKA_031600	replication factor C subunit 1, putative	Dispensable	0.839796	1.97924
GO:0003824	catalytic activity	PBANKA_040110	serine/threonine protein kinase, putative	Slow	0.661449	6.68305
GO:0003824	catalytic activity	PBANKA_040120	ABC transporter B family member 4, putative	Dispensable	0.930602	5.60892
GO:0003824	catalytic activity	PBANKA_040160	N-ethylmaleimide-sensitive fusion protein, putative	Essential	0.265116	3.80336
GO:0003824	catalytic activity	PBANKA_040190	DNA-directed RNA polymerases I, II, and III subunit RPABC2, putative	Essential	0.285253	4.3086
GO:0003824	catalytic activity	PBANKA_040220	plasmoredoxin	Dispensable	0.966769	6.76065
GO:0003824	catalytic activity	PBANKA_040230	lipoamide acyltransferase component of branched-chain alpha-keto acid dehydrogenase complex, putative	Slow	0.508619	5.52551
GO:0003824	catalytic activity	PBANKA_040240	IBR domain protein, putative	Dispensable	0.961679	4.99834
GO:0003824	catalytic activity	PBANKA_040370	conserved Plasmodium protein, unknown function	Essential	0.029442	7.44699
GO:0003824	catalytic activity	PBANKA_040410	AP endonuclease (DNA-[apurinic or apyrimidinic site] lyase), putative	Dispensable	1.09095	4.67642
GO:0003824	catalytic activity	PBANKA_040420	ubiquitin-conjugating enzyme E2, putative	Essential	0.1	1
GO:0003824	catalytic activity	PBANKA_040430	P-loop containing nucleoside triphosphate hydrolase, putative	Dispensable	0.904428	5.02879
GO:0003824	catalytic activity	PBANKA_040440	conserved Plasmodium protein, unknown function	Essential	0.0540559	5.71182
GO:0003824	catalytic activity	PBANKA_040470	glutaredoxin 1, putative	Dispensable	0.979172	6.28841
GO:0003824	catalytic activity	PBANKA_040480	FAD-dependent glycerol-3-phosphate dehydrogenase, putative	Slow	0.903519	6.59919
GO:0003824	catalytic activity	PBANKA_040680	pre-mRNA-processing factor 19, putative	Essential	0.122704	4.85443
GO:0003824	catalytic activity	PBANKA_040720	dual specificity protein phosphatase	Slow	0.362479	5.07432
GO:0003824	catalytic activity	PBANKA_040740	serine/threonine protein kinase, putative	Essential	0.1	1
GO:0003824	catalytic activity	PBANKA_040760	asparagine synthetase [glutamine-hydrolyzing]	Slow	0.638893	6.2099
GO:0003824	catalytic activity	PBANKA_040820	calcium-dependent protein kinase 3	Dispensable	1.00147	8.05056
GO:0003824	catalytic activity	PBANKA_040840	phosphoglycerate mutase, putative	Dispensable	1.06593	5.22966
GO:0003824	catalytic activity	PBANKA_040920	valine--tRNA ligase, putative	Essential	0.0780217	6.76356
GO:0003824	catalytic activity	PBANKA_040930	phosphatidylinositol 3- and 4-kinase, putative	Slow	0.637493	4.16161
GO:0003824	catalytic activity	PBANKA_040940	protein kinase, putative	Dispensable	0.912052	4.93706
GO:0003824	catalytic activity	PBANKA_040950	conserved Plasmodium protein, unknown function	Dispensable	0.973301	5.21159
GO:0003824	catalytic activity	PBANKA_040960	dolichyl-diphosphooligosaccharide--protein glycosyltransferase subunit 1, putative	Essential	0.0962144	6.63706
GO:0003824	catalytic activity	PBANKA_041010	E3 ubiquitin-protein ligase, putative	Dispensable	0.965324	6.59775
GO:0003824	catalytic activity	PBANKA_041040	glycogen synthase kinase 3	Dispensable	1.05629	5.48917
GO:0003824	catalytic activity	PBANKA_041080	ubiquitin-protein ligase, putative	Essential	0.148956	4.99948
GO:0003824	catalytic activity	PBANKA_041240	zinc finger protein, putative	Dispensable	0.944911	7.15805
GO:0003824	catalytic activity	PBANKA_041360	zinc finger protein, putative	Essential	0.135908	5.18384
GO:0003824	catalytic activity	PBANKA_041490	dynein light intermediate chain 2, putative	Dispensable	1.04568	6.16031
GO:0003824	catalytic activity	PBANKA_041530	exoribonuclease II, putative	Essential	0.134731	5.65816
GO:0003824	catalytic activity	PBANKA_041680	ubiquitin specific protease, putative	Dispensable	1.00489	6.86876
GO:0003824	catalytic activity	PBANKA_041770	alpha tubulin 1	Dispensable	0.985388	6.43983
GO:0003824	catalytic activity	PBANKA_041810	conserved Plasmodium protein, unknown function	Dispensable	1.14541	5.10381
GO:0003824	catalytic activity	PBANKA_041820	ras-related protein RAB7, putative	Essential	0.244408	4.39886
GO:0003824	catalytic activity	PBANKA_050130	DNA polymerase delta catalytic subunit, putative	Essential	0.1	1
GO:0003824	catalytic activity	PBANKA_050170	phosphomannomutase, putative	Dispensable	0.953071	6.76723
GO:0003824	catalytic activity	PBANKA_050220	26S proteasome regulatory subunit p55, putative	Essential	0.1	1
GO:0003824	catalytic activity	PBANKA_050230	tRNA pseudouridine synthase, putative	Dispensable	0.930995	5.68618
GO:0003824	catalytic activity	PBANKA_050250	serine/threonine protein phosphatase 8	Slow	0.393568	4.42275
GO:0003824	catalytic activity	PBANKA_050280	conserved Plasmodium protein, unknown function	Essential	0.0399217	7.05431
GO:0003824	catalytic activity	PBANKA_050400	tRNA methyltransferase, putative	Essential	0.083041	5.37156
GO:0003824	catalytic activity	PBANKA_050500	dihydrolipoamide acyltransferase, putative	Dispensable	0.875378	3.78203
GO:0003824	catalytic activity	PBANKA_050520	conserved Plasmodium protein, unknown function	Essential	0.0551438	7.55684
GO:0003824	catalytic activity	PBANKA_050570	ATP-dependent RNA helicase ROK1, putative	Slow	0.755436	6.08638
GO:0003824	catalytic activity	PBANKA_050590	conserved Plasmodium protein, unknown function	Slow	0.167404	7.18679
GO:0003824	catalytic activity	PBANKA_050700	4-hydroxy-3-methylbut-2-en-1-yl diphosphate synthase, putative	Essential	0.144278	4.08963
GO:0003824	catalytic activity	PBANKA_050730	dynein heavy chain, putative	Dispensable	0.904666	1.9848
GO:0003824	catalytic activity	PBANKA_050740	orotidine 5'-phosphate decarboxylase, putative	Slow	0.294974	5.27947
GO:0003824	catalytic activity	PBANKA_050780	conserved Plasmodium protein, unknown function	Dispensable	1.01183	5.3147
GO:0003824	catalytic activity	PBANKA_050930	glutamine--fructose-6-phosphate aminotransferase [isomerizing], putative	Slow	0.537041	3.82255
GO:0003824	catalytic activity	PBANKA_050970	conserved Plasmodium protein, unknown function	Essential	0.1	1
GO:0003824	catalytic activity	PBANKA_051040	conserved Plasmodium protein, unknown function	Essential	0.0749338	7.65214
GO:0003824	catalytic activity	PBANKA_051100	biotin--acetyl-CoA-carboxylase, putative	Dispensable	1.0042	5.91792
GO:0003824	catalytic activity	PBANKA_051130	mitochondrial ribosomal protein S22 precursor, putative	Essential	0.0874149	7.30904
GO:0003824	catalytic activity	PBANKA_051140	merozoite capping protein 1, putative;peroxiredoxin, putative	Slow	0.680356	6.89586
GO:0003824	catalytic activity	PBANKA_051150	DNA-directed RNA polymerase II subunit RPB7, putative	Essential	0.256139	2.81511
GO:0003824	catalytic activity	PBANKA_051210	methyltransferase, putative	Slow	0.376627	5.9521
GO:0003824	catalytic activity	PBANKA_051220	protoporphyrinogen oxidase, putative	Dispensable	0.843298	5.08964
GO:0003824	catalytic activity	PBANKA_051260	conserved Plasmodium protein, unknown function	Essential	0.0919907	5.43417
GO:0003824	catalytic activity	PBANKA_051360	adenosine deaminase, putative	Dispensable	1.01855	5.44876
GO:0003824	catalytic activity	PBANKA_051410	pre-mRNA-splicing factor ATP-dependent RNA helicase PRP22, putative	Essential	0.0414075	2.55439
GO:0003824	catalytic activity	PBANKA_051440	conserved Plasmodium protein, unknown function	Dispensable	1.07999	4.86249
GO:0003824	catalytic activity	PBANKA_051450	26S proteasome regulatory subunit RPN9, putative	Essential	0.0307606	6.22457
GO:0003824	catalytic activity	PBANKA_051530	conserved Plasmodium protein, unknown function	Dispensable	0.923957	5.4362
GO:0003824	catalytic activity	PBANKA_051630	DER1-like protein, putative	Slow	0.734495	5.29972
GO:0003824	catalytic activity	PBANKA_051670	RNA polymerase II-associated protein 1, putative	Essential	0.217694	4.43238
GO:0003824	catalytic activity	PBANKA_051690	S-adenosylmethionine decarboxylase, putative	Essential	0.199667	2.74431
GO:0003824	catalytic activity	PBANKA_051720	haloacid dehalogenase-like hydrolase, putative	Dispensable	1.01965	5.84098
GO:0003824	catalytic activity	PBANKA_051760	plasmepsin VII	Dispensable	0.996767	6.06564
GO:0003824	catalytic activity	PBANKA_051770	ubiquitin-conjugating enzyme, putative	Dispensable	1.01076	6.86642
GO:0003824	catalytic activity	PBANKA_051820	flavoprotein subunit of succinate dehydrogenase, putative	Dispensable	0.81311	3.81803
GO:0003824	catalytic activity	PBANKA_051830	conserved Plasmodium protein, unknown function	Dispensable	1.02242	5.02287
GO:0003824	catalytic activity	PBANKA_051880	tRNA pseudouridine synthase D, putative	Dispensable	0.959731	6.65788
GO:0003824	catalytic activity	PBANKA_051990	conserved Plasmodium protein, unknown function	Slow	0.63332	4.22162
GO:0003824	catalytic activity	PBANKA_052000	pyruvate kinase 2, putative	Essential	0.131445	4.9895
GO:0003824	catalytic activity	PBANKA_052040	dynamin-like protein, putative	Slow	0.231964	5.70012
GO:0003824	catalytic activity	PBANKA_052050	DNA repair helicase RAD25, putative	Essential	0.144355	5.35856
GO:0003824	catalytic activity	PBANKA_052100	GDP dissociation inhibitor, putative	Essential	0.0760589	4.55153
GO:0003824	catalytic activity	PBANKA_052140	serine/threonine protein kinase RIO2, putative	Essential	0.0731707	6.39007
GO:0003824	catalytic activity	PBANKA_052230	conserved Plasmodium protein, unknown function	Dispensable	0.983396	5.02199
GO:0003824	catalytic activity	PBANKA_052240	steroid dehydrogenase, putative	Essential	0.202649	3.86264
GO:0003824	catalytic activity	PBANKA_052270	alpha tubulin 2	Essential	0.0665351	6.92195
GO:0003824	catalytic activity	PBANKA_052290	pre-mRNA-splicing helicase BRR2, putative	Essential	0.0404137	5.03554
GO:0003824	catalytic activity	PBANKA_052310	eukaryotic initiation factor 4A-III, putative	Essential	0.0744911	5.68144
GO:0003824	catalytic activity	PBANKA_060100	ATP dependent RNA helicase, putative	Essential	0.213802	4.00721
GO:0003824	catalytic activity	PBANKA_060120	dynein heavy chain, putative	Slow	0.707103	4.32722
GO:0003824	catalytic activity	PBANKA_060150	trimethylguanosine synthase, putative	Dispensable	0.97578	4.79214
GO:0003824	catalytic activity	PBANKA_060280	ubiquitin-conjugating enzyme E2, putative	Essential	0.210003	5.313
GO:0003824	catalytic activity	PBANKA_060350	cytidine deaminase, putative	Essential	0.16716	4.23318
GO:0003824	catalytic activity	PBANKA_060380	O-phosphoseryl-tRNA(Sec) selenium transferase, putative	Dispensable	0.97535	5.9973
GO:0003824	catalytic activity	PBANKA_060390	HAD domain ookinete protein	Dispensable	0.800671	4.35185
GO:0003824	catalytic activity	PBANKA_060440	targeted glyoxalase II, putative	Dispensable	1.01273	7.53509
GO:0003824	catalytic activity	PBANKA_060470	shewanella-like protein phosphatase 2, putative	Dispensable	1.08851	5.5106
GO:0003824	catalytic activity	PBANKA_060520	DNA-directed RNA polymerase III subunit RPC2, putative	Essential	0.204121	4.05762
GO:0003824	catalytic activity	PBANKA_060610	tRNA delta(2)-isopentenylpyrophosphate transferase, putative	Dispensable	0.965606	5.04188
GO:0003824	catalytic activity	PBANKA_060800	porphobilinogen deaminase, putative	Dispensable	1.01286	5.67567
GO:0003824	catalytic activity	PBANKA_060930	GPI mannosyltransferase I, putative	Essential	0.174893	5.48517
GO:0003824	catalytic activity	PBANKA_061010	lysine-specific histone demethylase 1, putative	Dispensable	0.977017	2.53672
GO:0003824	catalytic activity	PBANKA_061030	polyubiquitin, putative	Essential	0.0948969	4.74743
GO:0003824	catalytic activity	PBANKA_061040	non-SERCA-type Ca2+ -transporting P-ATPase, putative	Slow	0.639574	4.57793
GO:0003824	catalytic activity	PBANKA_061110	succinyl-CoA ligase, putative	Dispensable	0.950422	4.88948
GO:0003824	catalytic activity	PBANKA_061140	pantothenate kinase, putative	Dispensable	0.913401	4.83838
GO:0003824	catalytic activity	PBANKA_061160	ribonucleoside-diphosphate reductase, large subunit, putative	Essential	0.1	1
GO:0003824	catalytic activity	PBANKA_061180	N-acetyltransferase, putative	Essential	0.1	1
GO:0003824	catalytic activity	PBANKA_061190	histidine triad protein, putative	Dispensable	0.986723	3.713
GO:0003824	catalytic activity	PBANKA_061230	conserved Plasmodium protein, unknown function	Slow	0.565046	4.85891
GO:0003824	catalytic activity	PBANKA_061260	conserved Plasmodium protein, unknown function	Essential	0.0947864	7.19536
GO:0003824	catalytic activity	PBANKA_061400	conserved Plasmodium protein, unknown function	Essential	0.0947429	6.28121
GO:0003824	catalytic activity	PBANKA_061430	cysteine desulfurase	Slow	0.495115	3.81639
GO:0003824	catalytic activity	PBANKA_061510	queuine tRNA-ribosyltransferase, putative	Dispensable	0.874682	4.29999
GO:0003824	catalytic activity	PBANKA_061520	calcium-dependent protein kinase 4	Slow	0.856154	7.04999
GO:0003824	catalytic activity	PBANKA_061540	serine--tRNA ligase, putative	Dispensable	0.738502	3.92633
GO:0003824	catalytic activity	PBANKA_061570	dynein heavy chain, putative	Slow	0.596248	3.37058
GO:0003824	catalytic activity	PBANKA_061580	exported serine/threonine protein kinase	Essential	0.118744	3.5179
GO:0003824	catalytic activity	PBANKA_061670	NIMA related kinase 4	Dispensable	0.971336	8.06012
GO:0003824	catalytic activity	PBANKA_061750	exosome complex component CSL4, putative	Essential	0.0959824	4.14219
GO:0003824	catalytic activity	PBANKA_061880	ATP-dependent RNA helicase DBP7, putative	Slow	0.594295	5.29417
GO:0003824	catalytic activity	PBANKA_062050	tRNAHis guanylyltransferase, putative	Essential	0.0513235	7.42243
GO:0003824	catalytic activity	PBANKA_062180	3-demethylubiquinone-9 3-methyltransferase, putative	Slow	0.313242	5.60189
GO:0003824	catalytic activity	PBANKA_062240	kinesin-19, putative	Dispensable	0.977968	5.92603
GO:0003824	catalytic activity	PBANKA_062250	exonuclease I, putative	Slow	0.764387	5.15096
GO:0003824	catalytic activity	PBANKA_070130	prolyl 4-hydroxylase subunit alpha, putative	Dispensable	0.965852	6.37483
GO:0003824	catalytic activity	PBANKA_070200	conserved Plasmodium protein, unknown function	Dispensable	1.00144	6.26364
GO:0003824	catalytic activity	PBANKA_070250	leucine--tRNA ligase, putative	Essential	0.220895	3.09777
GO:0003824	catalytic activity	PBANKA_070270	rhomboid protease ROM3	Dispensable	0.997118	6.50302
GO:0003824	catalytic activity	PBANKA_070280	protein disulfide isomerase	Essential	0.198759	2.60784
GO:0003824	catalytic activity	PBANKA_070370	ATP-dependent RNA helicase DBP10, putative	Slow	0.548704	3.57638
GO:0003824	catalytic activity	PBANKA_070410	ubiquitin conjugation factor E4 B, putative	Slow	0.508607	4.91368
GO:0003824	catalytic activity	PBANKA_070450	E3 ubiquitin-protein ligase, putative	Essential	0.198452	3.91269
GO:0003824	catalytic activity	PBANKA_070630	GTP-binding protein, putative	Slow	0.189075	6.19429
GO:0003824	catalytic activity	PBANKA_070650	exonuclease, putative	Essential	0.12241	5.87887
GO:0003824	catalytic activity	PBANKA_070680	DnaJ protein, putative	Slow	0.678064	4.42608
GO:0003824	catalytic activity	PBANKA_070700	lipoate-protein ligase B	Dispensable	0.945989	5.59471
GO:0003824	catalytic activity	PBANKA_070730	histone acetyltransferase GCN5, putative	Essential	0.1	1
GO:0003824	catalytic activity	PBANKA_070760	serine/threonine protein kinase VPS15, putative	Essential	0.0420143	7.28398
GO:0003824	catalytic activity	PBANKA_070810	dynein light chain 1	Dispensable	0.996504	5.76107
GO:0003824	catalytic activity	PBANKA_070950	ATP-dependent RNA helicase DHX36, putative	Essential	0.145826	4.96348
GO:0003824	catalytic activity	PBANKA_070990	conserved Plasmodium protein, unknown function	Dispensable	0.881557	4.85491
GO:0003824	catalytic activity	PBANKA_071010	2-oxoglutarate dehydrogenase E1 component, putative	Dispensable	0.970995	4.86825
GO:0003824	catalytic activity	PBANKA_071080	Snf2-related CBP activator, putative	Essential	0.1	1
GO:0003824	catalytic activity	PBANKA_071180	conserved Plasmodium protein, unknown function	Essential	0.0576757	7.75385
GO:0003824	catalytic activity	PBANKA_071190	heat shock protein 70	Essential	0.0175482	3.23624
GO:0003824	catalytic activity	PBANKA_071250	dynactin subunit 6, putative	Dispensable	1.00296	5.55998
GO:0003824	catalytic activity	PBANKA_071330	protein kinase c inhibitor-like protein, putative	Dispensable	1.00789	5.75761
GO:0003824	catalytic activity	PBANKA_071390	adenylate kinase 2, putative	Dispensable	1.07725	5.45353
GO:0003824	catalytic activity	PBANKA_071400	meiotic recombination protein DMC1	Dispensable	0.965631	6.04331
GO:0003824	catalytic activity	PBANKA_071420	chaperone protein ClpB1, putative	Essential	0.104396	6.66005
GO:0003824	catalytic activity	PBANKA_071470	phosphopantothenoylcysteine decarboxylase, putative	Dispensable	0.989312	6.62816
GO:0003824	catalytic activity	PBANKA_071490	dihydrolipoyl dehydrogenase, apicoplast, putative	Dispensable	0.968687	5.90168
GO:0003824	catalytic activity	PBANKA_071510	ubiquitin, putative	Slow	0.263405	5.36707
GO:0003824	catalytic activity	PBANKA_071550	phosphoglucomutase-2	Slow	0.837723	5.53847
GO:0003824	catalytic activity	PBANKA_071560	26S protease regulatory subunit 6B, putative	Slow	0.533178	4.43601
GO:0003824	catalytic activity	PBANKA_071700	ATPase, putative	Slow	0.56598	4.117
GO:0003824	catalytic activity	PBANKA_071730	cdc2-related protein kinase 3	Essential	0.126984	4.64631
GO:0003824	catalytic activity	PBANKA_071760	GTP:AMP phosphotransferase, putative	Slow	0.245066	7.62794
GO:0003824	catalytic activity	PBANKA_071810	glutamyl-tRNA(Gln) amidotransferase subunit A	Slow	0.251185	5.31818
GO:0003824	catalytic activity	PBANKA_071830	DNA helicase MCM9, putative	Dispensable	0.974223	6.79979
GO:0003824	catalytic activity	PBANKA_071840	histone acetyltransferase, putative	Slow	0.656777	3.99034
GO:0003824	catalytic activity	PBANKA_072080	RNA-binding protein NOB1, putative	Essential	0.129367	5.12612
GO:0003824	catalytic activity	PBANKA_072200	phosphatidylinositol 4-kinase, putative	Slow	0.630661	4.46319
GO:0003824	catalytic activity	PBANKA_080050	chitinase	Slow	0.792259	4.88593
GO:0003824	catalytic activity	PBANKA_080180	conserved Plasmodium protein, unknown function	Essential	0.1	1
GO:0003824	catalytic activity	PBANKA_080220	serine/threonine protein kinase, putative	Slow	0.4331	5.53732
GO:0003824	catalytic activity	PBANKA_080230	E3 ubiquitin-protein ligase, putative	Essential	0.0617545	4.18912
GO:0003824	catalytic activity	PBANKA_080250	conserved Plasmodium protein, unknown function	Dispensable	0.943376	6.11039
GO:0003824	catalytic activity	PBANKA_080270	methyltransferase, putative	Essential	0.154483	2.37003
GO:0003824	catalytic activity	PBANKA_080310	DNA replication licensing factor MCM7, putative	Essential	0.1	1
GO:0003824	catalytic activity	PBANKA_080320	inositol-phosphate phosphatase, putative	Essential	0.0492864	6.63476
GO:0003824	catalytic activity	PBANKA_080490	E3 ubiquitin-protein ligase, putative	Slow	0.487025	5.17304
GO:0003824	catalytic activity	PBANKA_080560	EKC/KEOPS complex subunit BUD32, putative	Essential	0.0944746	6.87168
GO:0003824	catalytic activity	PBANKA_080570	heat shock protein 90, putative	Slow	0.522486	5.32616
GO:0003824	catalytic activity	PBANKA_080590	kinesin-8, putative	Dispensable	0.957943	5.59742
GO:0003824	catalytic activity	PBANKA_080600	ubiquitin-conjugating enzyme, putative	Dispensable	0.840239	4.99823
GO:0003824	catalytic activity	PBANKA_080620	E3 ubiquitin-protein ligase RBX1, putative	Essential	0.0663799	6.56797
GO:0003824	catalytic activity	PBANKA_080630	P-type ATPase, putative	Dispensable	0.961903	4.40128
GO:0003824	catalytic activity	PBANKA_080650	triosephosphate isomerase, putative	Dispensable	1.04216	6.15386
GO:0003824	catalytic activity	PBANKA_080700	DNA-directed RNA polymerase II subunit RPB1, putative	Essential	0.0679773	4.872
GO:0003824	catalytic activity	PBANKA_080800	cdc2-related protein kinase 4	Essential	0.0523058	7.16415
GO:0003824	catalytic activity	PBANKA_080810	6-cysteine protein	Dispensable	0.957462	4.88588
GO:0003824	catalytic activity	PBANKA_080820	proteasome subunit alpha type-3, putative	Essential	0.0387565	6.19617
GO:0003824	catalytic activity	PBANKA_080830	E3 ubiquitin-protein ligase, putative	Essential	0.162446	4.21801
GO:0003824	catalytic activity	PBANKA_080890	ATP-dependent protease ATPase subunit ClpY, putative	Slow	0.689208	5.25837
GO:0003824	catalytic activity	PBANKA_080930	peptide deformylase, putative	Essential	0.0523825	6.84925
GO:0003824	catalytic activity	PBANKA_080940	P1 nuclease, putative	Dispensable	1.0431	4.66765
GO:0003824	catalytic activity	PBANKA_081060	exoribonuclease, putative	Essential	0.1	1
GO:0003824	catalytic activity	PBANKA_081110	helicase SKI2W, putative	Dispensable	0.918416	5.49108
GO:0003824	catalytic activity	PBANKA_081120	SET domain protein, putative	Dispensable	0.968511	5.75889
GO:0003824	catalytic activity	PBANKA_081200	DNA primase large subunit, putative	Essential	0.144509	2.96188
GO:0003824	catalytic activity	PBANKA_081210	phosphatidylinositol N-acetylglucosaminyltransferase, putative	Essential	0.249188	3.03607
GO:0003824	catalytic activity	PBANKA_081280	GTP-binding protein, putative	Slow	0.67737	6.33427
GO:0003824	catalytic activity	PBANKA_081490	arginine--tRNA ligase, putative	Essential	0.106763	5.25527
GO:0003824	catalytic activity	PBANKA_081510	conserved Plasmodium protein, unknown function	Essential	0.0878809	6.82605
GO:0003824	catalytic activity	PBANKA_081600	type II NADH:ubiquinone oxidoreductase	Dispensable	0.933961	6.20589
GO:0003824	catalytic activity	PBANKA_081610	SUMO-conjugating enzyme UBC9, putative	Essential	0.0510169	6.89243
GO:0003824	catalytic activity	PBANKA_081640	6-phosphofructokinase, putative	Essential	0.1	1
GO:0003824	catalytic activity	PBANKA_081760	methyltransferase, putative	Dispensable	0.981852	6.92926
GO:0003824	catalytic activity	PBANKA_081860	pre-mRNA-splicing factor ATP-dependent RNA helicase PRP43, putative	Essential	0.13327	2.73866
GO:0003824	catalytic activity	PBANKA_081900	glideosome-associated protein 50, putative;secreted acid phosphatase, putative	Essential	0.116446	3.06496
GO:0003824	catalytic activity	PBANKA_081950	ATP-dependent DNA helicase Q1, putative	Dispensable	0.870802	4.87704
GO:0003824	catalytic activity	PBANKA_081970	dihydrouridine synthase, putative	Slow	0.748767	5.25961
GO:0003824	catalytic activity	PBANKA_082170	inosine-5'-monophosphate dehydrogenase, putative	Essential	0.439193	3.27772
GO:0003824	catalytic activity	PBANKA_082340	phosphoglycerate kinase, putative	Essential	0.176847	2.62125
GO:0003824	catalytic activity	PBANKA_082350	glutamine synthetase, putative	Dispensable	0.948006	6.0006
GO:0003824	catalytic activity	PBANKA_082380	3-oxoacyl-[acyl-carrier-protein] reductase, putative	Dispensable	0.960013	6.55009
GO:0003824	catalytic activity	PBANKA_082410	nitric oxide synthase, putative	Essential	0.127093	4.26265
GO:0003824	catalytic activity	PBANKA_082440	cyclin-dependent kinases regulatory subunit, putative	Dispensable	0.956902	5.08116
GO:0003824	catalytic activity	PBANKA_082450	lipoate-protein ligase 2, putative	Slow	0.43857	6.89729
GO:0003824	catalytic activity	PBANKA_082490	patatin-like phospholipase, putative	Dispensable	0.693657	3.67615
GO:0003824	catalytic activity	PBANKA_082520	thiamine pyrophosphokinase, putative	Dispensable	1.01366	6.25335
GO:0003824	catalytic activity	PBANKA_082620	protein phosphatase-beta, putative	Essential	0.109289	6.13762
GO:0003824	catalytic activity	PBANKA_082630	thioredoxin-like protein 2, putative	Essential	0.0788229	7.26968
GO:0003824	catalytic activity	PBANKA_082650	histone deacetylase 1, putative	Essential	0.1	1
GO:0003824	catalytic activity	PBANKA_082690	protein kinase, putative	Essential	0.285325	3.85334
GO:0003824	catalytic activity	PBANKA_082710	protein kinase, putative	Dispensable	0.932823	6.77142
GO:0003824	catalytic activity	PBANKA_082790	conserved Plasmodium protein, unknown function	Slow	0.781143	4.67981
GO:0003824	catalytic activity	PBANKA_082850	serine/threonine protein phosphatase 4	Dispensable	0.933278	6.45202
GO:0003824	catalytic activity	PBANKA_082860	cytochrome c oxidase subunit 5B, putative	Essential	0.0579222	8.08959
GO:0003824	catalytic activity	PBANKA_082870	phosphatidylserine decarboxylase, putative	Essential	0.0937956	6.50927
GO:0003824	catalytic activity	PBANKA_082880	cytochrome c oxidase subunit 6B, putative	Essential	0.0834566	5.74463
GO:0003824	catalytic activity	PBANKA_082960	serine/threonine protein kinase, putative	Dispensable	0.995494	7.32946
GO:0003824	catalytic activity	PBANKA_082970	guanylate kinase, putative	Slow	0.444564	5.19697
GO:0003824	catalytic activity	PBANKA_083180	elongation factor Tu, putative	Dispensable	1.01459	4.94241
GO:0003824	catalytic activity	PBANKA_083200	selenoprotein, putative	Dispensable	0.970466	5.81694
GO:0003824	catalytic activity	PBANKA_083250	PIH1 domain-containing protein, putative	Dispensable	0.998349	5.39508
GO:0003824	catalytic activity	PBANKA_083260	proteasome subunit beta type-6, putative	Slow	0.420229	3.69339
GO:0003824	catalytic activity	PBANKA_083310	M18 aspartyl aminopeptidase, putative	Dispensable	0.993568	5.65978
GO:0003824	catalytic activity	PBANKA_083330	palmitoyltransferase, putative	Dispensable	0.944856	5.13939
GO:0003824	catalytic activity	PBANKA_083440	mitochondrial-processing peptidase subunit beta, putative	Slow	0.516054	3.24079
GO:0003824	catalytic activity	PBANKA_083460	delta tubulin, putative	Dispensable	1.03622	6.21418
GO:0003824	catalytic activity	PBANKA_083490	TFIIH basal transcription factor complex helicase XPD subunit, putative	Essential	0.0514423	5.70838
GO:0003824	catalytic activity	PBANKA_083530	V-type proton ATPase subunit E, putative	Essential	0.336083	3.33363
GO:0003824	catalytic activity	PBANKA_083560	cAMP-dependent protein kinase catalytic subunit	Essential	0.0673599	5.91172
GO:0003824	catalytic activity	PBANKA_083610	phosphatidylinositol N-acetylglucosaminyltransferase subunit P, putative	Essential	0.0537589	6.29486
GO:0003824	catalytic activity	PBANKA_090110	serine/threonine protein kinase, putative	Essential	0.0422789	6.82926
GO:0003824	catalytic activity	PBANKA_090140	mitochondrial ATP synthase delta subunit, putative	Slow	0.793204	6.22771
GO:0003824	catalytic activity	PBANKA_090160	farnesyltransferase beta subunit, putative	Essential	0.1	1
GO:0003824	catalytic activity	PBANKA_090170	conserved Plasmodium protein, unknown function	Essential	0.0813607	8.03956
GO:0003824	catalytic activity	PBANKA_090210	sporozoite asparagine-rich protein;sporozoite and liver stage asparagine-rich protein	Dispensable	0.918877	5.23727
GO:0003824	catalytic activity	PBANKA_090250	kinesin-like protein, putative	Dispensable	1.00933	5.85328
GO:0003824	catalytic activity	PBANKA_090380	serine/threonine protein kinase, putative	Essential	0.142399	5.07522
GO:0003824	catalytic activity	PBANKA_090400	conserved Plasmodium protein, unknown function	Dispensable	0.985145	6.94699
GO:0003824	catalytic activity	PBANKA_090410	ras-related protein Rab-6, putative	Essential	0.19574	5.07711
GO:0003824	catalytic activity	PBANKA_090420	conserved Plasmodium protein, unknown function	Dispensable	1.01356	6.01405
GO:0003824	catalytic activity	PBANKA_090450	ubiquitin activating enzyme (E1) subunit Aos1, putative	Essential	0.139448	5.12165
GO:0003824	catalytic activity	PBANKA_090510	carbohydrate kinase, putative	Dispensable	0.965367	5.34163
GO:0003824	catalytic activity	PBANKA_090520	conserved Plasmodium protein, unknown function	Dispensable	0.992122	6.37237
GO:0003824	catalytic activity	PBANKA_090660	coproporphyrinogen-III oxidase, putative	Slow	0.574931	5.26033
GO:0003824	catalytic activity	PBANKA_090760	phosphatidylinositol N-acetylglucosaminyltransferase subunit H, putative	Essential	0.185751	5.75349
GO:0003824	catalytic activity	PBANKA_090780	conserved Plasmodium protein, unknown function	Dispensable	0.881678	5.47055
GO:0003824	catalytic activity	PBANKA_090850	myosin heavy chain subunit, putative	Dispensable	1.0153	4.95418
GO:0003824	catalytic activity	PBANKA_090870	conserved Plasmodium protein, unknown function	Slow	0.902616	6.94404
GO:0003824	catalytic activity	PBANKA_090930	adrenodoxin reductase, putative	Essential	0.1	1
GO:0003824	catalytic activity	PBANKA_091020	protein phosphatase PPM2	Slow	0.782761	5.14113
GO:0003824	catalytic activity	PBANKA_091030	guanylyl cyclase, putative	Slow	0.36097	4.48441
GO:0003824	catalytic activity	PBANKA_091170	subtilisin-like protease 2	Essential	0.147582	4.56852
GO:0003824	catalytic activity	PBANKA_091210	casein kinase 1, putative	Essential	0.0636025	6.41757
GO:0003824	catalytic activity	PBANKA_091230	tudor staphylococcal nuclease, putative	Dispensable	0.967888	5.9226
GO:0003824	catalytic activity	PBANKA_091270	3-oxo-5-alpha-steroid 4-dehydrogenase, putative	Essential	0.0781522	6.44749
GO:0003824	catalytic activity	PBANKA_091380	DNA-directed RNA polymerase I subunit RPA2, putative	Essential	0.382298	3.75226
GO:0003824	catalytic activity	PBANKA_091410	conserved Plasmodium protein, unknown function	Dispensable	0.861357	4.51851
GO:0003824	catalytic activity	PBANKA_091460	RNA (uracil-5-)methyltransferase, putative	Essential	0.322929	3.53867
GO:0003824	catalytic activity	PBANKA_091670	conserved Plasmodium protein, unknown function	Dispensable	1.01615	5.40632
GO:0003824	catalytic activity	PBANKA_091760	structural maintenance of chromosomes protein 1, putative	Essential	0.0327757	6.50602
GO:0003824	catalytic activity	PBANKA_091790	26S protease regulatory subunit 6A, putative	Essential	0.0900432	4.19862
GO:0003824	catalytic activity	PBANKA_091820	phosphoacetylglucosamine mutase, putative	Slow	0.767812	6.03393
GO:0003824	catalytic activity	PBANKA_091860	phosphatidylinositol-4-phosphate 5-kinase, putative	Dispensable	1.0305	3.24354
GO:0003824	catalytic activity	PBANKA_091870	A/G-specific adenine glycosylase, putative	Dispensable	0.952094	6.37698
GO:0003824	catalytic activity	PBANKA_091880	RNA methyltransferase, putative	Essential	0.227397	4.62605
GO:0003824	catalytic activity	PBANKA_091900	26S proteasome regulatory subunit RPN7, putative	Essential	0.0448697	6.74471
GO:0003824	catalytic activity	PBANKA_091930	spermidine synthase, putative	Essential	0.22753	3.127
GO:0003824	catalytic activity	PBANKA_091950	GPI-anchor transamidase, putative	Essential	0.262482	3.07919
GO:0003824	catalytic activity	PBANKA_091980	geranylgeranyl pyrophosphate synthase, putative	Essential	0.125847	4.17719
GO:0003824	catalytic activity	PBANKA_091990	6-phosphofructokinase, putative	Dispensable	1.00875	5.64988
GO:0003824	catalytic activity	PBANKA_092090	conserved Plasmodium protein, unknown function	Slow	0.22745	5.46518
GO:0003824	catalytic activity	PBANKA_092110	methyltransferase, putative	Dispensable	0.788736	4.31327
GO:0003824	catalytic activity	PBANKA_092140	protein phosphatase, putative	Slow	0.815307	5.38743
GO:0003824	catalytic activity	PBANKA_092180	steryl ester hydrolase, putative	Dispensable	1.01197	5.90985
GO:0003824	catalytic activity	PBANKA_092230	threonine--tRNA ligase, putative	Essential	0.0755455	5.89039
GO:0003824	catalytic activity	PBANKA_092370	ethanolamine kinase, putative	Slow	0.308043	4.68737
GO:0003824	catalytic activity	PBANKA_092380	pyruvate dehydrogenase E1 component subunit alpha	Essential	0.0448992	7.06457
GO:0003824	catalytic activity	PBANKA_092490	translation elongation factor EF-1, subunit alpha, putative	Essential	0.135119	4.7076
GO:0003824	catalytic activity	PBANKA_092520	calcium-dependent protein kinase 7	Essential	0.110976	7.16175
GO:0003824	catalytic activity	PBANKA_092540	dynein heavy chain, putative	Essential	0.160871	2.9555
GO:0003824	catalytic activity	PBANKA_092550	calcium-dependent protein kinase 6	Slow	0.80752	6.85336
GO:0003824	catalytic activity	PBANKA_092660	protein GCN20, putative;ABC transporter F family member 2, putative	Dispensable	1.00029	7.69457
GO:0003824	catalytic activity	PBANKA_092700	tyrosine kinase-like protein, putative	Slow	0.733382	4.19492
GO:0003824	catalytic activity	PBANKA_092720	conserved Plasmodium protein, unknown function	Essential	0.0640329	6.68759
GO:0003824	catalytic activity	PBANKA_092730	palmitoyltransferase	Essential	0.251106	4.92503
GO:0003824	catalytic activity	PBANKA_092780	tRNA nucleotidyltransferase, putative	Essential	0.233564	4.24864
GO:0003824	catalytic activity	PBANKA_092810	phosphoglycerate mutase, putative	Essential	0.192948	4.60855
GO:0003824	catalytic activity	PBANKA_092840	conserved Plasmodium protein, unknown function	Dispensable	0.972978	4.48228
GO:0003824	catalytic activity	PBANKA_092850	ATP-dependent zinc metalloprotease FTSH, putative	Essential	0.0183639	8.10115
GO:0003824	catalytic activity	PBANKA_092870	ubiquitin-protein ligase, putative	Dispensable	0.971389	5.50843
GO:0003824	catalytic activity	PBANKA_092900	tRNA m(1)G methyltransferase, putative	Dispensable	0.981155	6.19171
GO:0003824	catalytic activity	PBANKA_092940	myosin light chain B, putative	Slow	0.242317	5.78718
GO:0003824	catalytic activity	PBANKA_092950	histone acetyltransferase, putative	Essential	0.219269	4.88728
GO:0003824	catalytic activity	PBANKA_092970	haloacid dehalogenase-like hydrolase, putative	Dispensable	0.986449	7.26051
GO:0003824	catalytic activity	PBANKA_092980	insulinase, putative	Dispensable	1.09162	4.79257
GO:0003824	catalytic activity	PBANKA_093020	DNA mismatch repair protein MLH, putative	Essential	0.053739	6.5975
GO:0003824	catalytic activity	PBANKA_093030	GTP-binding nuclear protein RAN/TC4, putative	Essential	0.202555	4.60064
GO:0003824	catalytic activity	PBANKA_093040	peptidyl-tRNA hydrolase ICT1, putative	Dispensable	1.0132	5.36475
GO:0003824	catalytic activity	PBANKA_093090	deubiquinating/deneddylating enzyme, putative	Slow	0.901559	6.65547
GO:0003824	catalytic activity	PBANKA_093130	dipeptidyl aminopeptidase 1, putative	Essential	0.329496	3.00549
GO:0003824	catalytic activity	PBANKA_093140	dolichyl-diphosphooligosaccharide--protein glycosyltransferase subunit STT3, putative	Essential	0.133645	5.69194
GO:0003824	catalytic activity	PBANKA_093210	palmitoyltransferase	Dispensable	0.959452	6.38064
GO:0003824	catalytic activity	PBANKA_093250	SET domain protein, putative	Slow	0.516112	4.64355
GO:0003824	catalytic activity	PBANKA_093290	glycerol-3-phosphate dehydrogenase, putative	Dispensable	0.988989	5.95955
GO:0003824	catalytic activity	PBANKA_093300	serine/threonine protein kinase, putative	Essential	0.0460905	6.50039
GO:0003824	catalytic activity	PBANKA_093350	rhomboid protease ROM1	Dispensable	1.00699	6.38805
GO:0003824	catalytic activity	PBANKA_093370	mitogen-activated protein kinase 2	Dispensable	1.01596	8.44726
GO:0003824	catalytic activity	PBANKA_093390	glyoxalase I, putative	Dispensable	1.02487	5.43786
GO:0003824	catalytic activity	PBANKA_093530	conserved Plasmodium protein, unknown function	Essential	0.108849	6.78031
GO:0003824	catalytic activity	PBANKA_093550	conserved Plasmodium protein, unknown function	Essential	0.0762516	4.071
GO:0003824	catalytic activity	PBANKA_093640	conserved Plasmodium protein, unknown function	Essential	0.278399	4.15422
GO:0003824	catalytic activity	PBANKA_093660	conserved Plasmodium protein, unknown function	Slow	0.844202	6.61587
GO:0003824	catalytic activity	PBANKA_093850	succinyl-CoA synthetase alpha subunit, putative	Slow	0.610223	6.20423
GO:0003824	catalytic activity	PBANKA_093860	casein kinase 2, alpha subunit	Essential	0.131238	5.06737
GO:0003824	catalytic activity	PBANKA_094010	protein kinase, putative	Dispensable	0.994862	5.68685
GO:0003824	catalytic activity	PBANKA_094020	dna2/nam7 helicase family member, putative	Dispensable	0.991804	5.39073
GO:0003824	catalytic activity	PBANKA_094090	RuvB-like helicase 2, putative	Essential	0.271921	3.69032
GO:0003824	catalytic activity	PBANKA_094250	conserved Plasmodium protein, unknown function	Essential	0.253391	4.97132
GO:0003824	catalytic activity	PBANKA_094270	chromatin remodeling protein, putative	Essential	0.245144	2.61299
GO:0003824	catalytic activity	PBANKA_094290	phenylalanine--tRNA ligase beta subunit, putative	Essential	0.324613	3.08805
GO:0003824	catalytic activity	PBANKA_094320	casein kinase II beta chain, putative	Essential	0.23349	4.8077
GO:0003824	catalytic activity	PBANKA_100110	ubiquitin specific protease, putative	Essential	0.0431364	4.26923
GO:0003824	catalytic activity	PBANKA_100150	alpha/beta hydrolase, putative	Slow	0.7668	5.53257
GO:0003824	catalytic activity	PBANKA_100160	SET domain protein, putative	Slow	0.871526	6.42973
GO:0003824	catalytic activity	PBANKA_100240	dipeptidyl aminopeptidase 3, putative	Slow	0.736928	5.47419
GO:0003824	catalytic activity	PBANKA_100270	ATP-dependent RNA helicase DDX51, putative	Essential	0.0711688	5.1605
GO:0003824	catalytic activity	PBANKA_100380	V-type proton ATPase subunit B, putative	Essential	0.18151	3.85705
GO:0003824	catalytic activity	PBANKA_100430	conserved Plasmodium protein, unknown function	Essential	0.0354464	7.95155
GO:0003824	catalytic activity	PBANKA_100480	peptidyl-tRNA hydrolase 2, putative	Essential	0.0857031	6.41419
GO:0003824	catalytic activity	PBANKA_100550	AAA family ATPase, putative	Dispensable	0.953227	6.37144
GO:0003824	catalytic activity	PBANKA_100570	conserved Plasmodium protein, unknown function	Dispensable	0.998651	4.61085
GO:0003824	catalytic activity	PBANKA_100610	flap endonuclease 1, putative	Slow	0.549899	4.18505
GO:0003824	catalytic activity	PBANKA_100690	conserved Plasmodium protein, unknown function	Dispensable	1.02719	5.5016
GO:0003824	catalytic activity	PBANKA_100710	conserved Plasmodium protein, unknown function	Dispensable	1.07817	5.02692
GO:0003824	catalytic activity	PBANKA_100770	protein phosphatase PPM1	Slow	0.307513	5.01101
GO:0003824	catalytic activity	PBANKA_100780	exosome complex component RRP4, putative	Essential	0.0740108	2.53821
GO:0003824	catalytic activity	PBANKA_100810	ribosome biogenesis GTPase A, putative	Essential	0.115912	5.49774
GO:0003824	catalytic activity	PBANKA_100870	conserved Plasmodium protein, unknown function	Dispensable	0.890245	5.36539
GO:0003824	catalytic activity	PBANKA_100880	glucose-6-phosphate isomerase, putative	Essential	0.179024	2.94896
GO:0003824	catalytic activity	PBANKA_100920	conserved Plasmodium protein, unknown function	Essential	0.118784	5.4468
GO:0003824	catalytic activity	PBANKA_100950	NAD(P)H-dependent glutamate synthase, putative	Slow	0.716067	4.67113
GO:0003824	catalytic activity	PBANKA_100980	cytochrome c oxidase assembly protein, putative	Essential	0.0556499	8.37599
GO:0003824	catalytic activity	PBANKA_101020	methionine aminopeptidase 2, putative	Essential	0.185172	3.73343
GO:0003824	catalytic activity	PBANKA_101030	dynein-related AAA-type ATPase, putative	Essential	0.1	1
GO:0003824	catalytic activity	PBANKA_101080	CCR4-associated factor 16, putative	Slow	0.850279	6.28312
GO:0003824	catalytic activity	PBANKA_101140	DNA topoisomerase 2, putative	Essential	0.295223	2.52334
GO:0003824	catalytic activity	PBANKA_101330	mitogen-activated protein kinase 1	Dispensable	1.01119	8.51928
GO:0003824	catalytic activity	PBANKA_101380	cytochrome c oxidase subunit 2, putative	Essential	0.0778991	6.56657
GO:0003824	catalytic activity	PBANKA_101400	NADP-specific glutamate dehydrogenase, putative	Slow	0.313107	6.47461
GO:0003824	catalytic activity	PBANKA_101410	exodeoxyribonuclease III, putative	Dispensable	0.946536	5.98594
GO:0003824	catalytic activity	PBANKA_101440	acid phosphatase, putative	Dispensable	0.682852	3.44605
GO:0003824	catalytic activity	PBANKA_101450	plasmepsin IX, putative	Essential	0.30505	2.59882
GO:0003824	catalytic activity	PBANKA_101480	ADP-dependent DNA helicase RecQ, putative	Slow	0.711609	5.20977
GO:0003824	catalytic activity	PBANKA_101530	rRNA (adenosine-2'-O-)-methyltransferase, putative	Dispensable	0.765342	3.75511
GO:0003824	catalytic activity	PBANKA_101620	protein kinase, putative	Dispensable	0.933689	5.12805
GO:0003824	catalytic activity	PBANKA_101680	exosome complex exonuclease RRP41, putative	Slow	0.597798	4.95937
GO:0003824	catalytic activity	PBANKA_101750	lipase, putative	Dispensable	0.871433	4.88155
GO:0003824	catalytic activity	PBANKA_101770	ubiquinol-cytochrome c reductase hinge protein, putative	Essential	0.209109	4.58098
GO:0003824	catalytic activity	PBANKA_101810	ABC transporter G family member 2, putative	Slow	0.833181	5.23333
GO:0003824	catalytic activity	PBANKA_101830	dynein-associated protein, putative	Dispensable	0.961269	5.67679
GO:0003824	catalytic activity	PBANKA_101840	protein arginine N-methyltransferase 1, putative	Slow	0.807047	5.24743
GO:0003824	catalytic activity	PBANKA_101910	DEAD/DEAH box helicase, putative	Dispensable	0.995481	5.76129
GO:0003824	catalytic activity	PBANKA_101980	calcium-dependent protein kinase, putative	Dispensable	0.847251	4.30125
GO:0003824	catalytic activity	PBANKA_102010	serine/threonine protein phosphatase 7	Essential	0.119873	4.90277
GO:0003824	catalytic activity	PBANKA_102020	peptidyl-prolyl cis-trans isomerase, putative	Dispensable	1.0287	6.3987
GO:0003824	catalytic activity	PBANKA_102040	nucleolar GTP-binding protein 2, putative	Essential	0.287822	4.15914
GO:0003824	catalytic activity	PBANKA_102100	conserved Plasmodium protein, unknown function	Essential	0.0693098	5.34919
GO:0003824	catalytic activity	PBANKA_102190	DNA-directed RNA polymerase III subunit RPC6, putative	Essential	0.0641454	5.78335
GO:0003824	catalytic activity	PBANKA_102230	mannose-1-phosphate guanyltransferase, putative	Slow	0.395378	5.55413
GO:0003824	catalytic activity	PBANKA_102260	pantothenate kinase, putative	Dispensable	1.00852	6.05886
GO:0003824	catalytic activity	PBANKA_102280	glycine--tRNA ligase, putative	Essential	0.1	1
GO:0003824	catalytic activity	PBANKA_102340	glutathione reductase, putative	Dispensable	0.989497	5.08788
GO:0003824	catalytic activity	PBANKA_102390	glutathione S-transferase, putative	Dispensable	0.876669	4.82798
GO:0003824	catalytic activity	PBANKA_102400	thioredoxin-like protein, putative	Essential	0.0621317	6.96687
GO:0003824	catalytic activity	PBANKA_102410	ATP-dependent rRNA helicase SPB4, putative	Dispensable	0.886266	5.21436
GO:0003824	catalytic activity	PBANKA_102430	ATP-dependent RNA helicase DBP4, putative	Essential	0.179057	4.90983
GO:0003824	catalytic activity	PBANKA_102490	DNA replication licensing factor MCM2;DNA replication licensing factor MCM2, putative	Essential	0.154148	4.23104
GO:0003824	catalytic activity	PBANKA_102520	H/ACA ribonucleoprotein complex subunit 4, putative	Essential	0.178763	4.24665
GO:0003824	catalytic activity	PBANKA_102590	lysine--tRNA ligase, putative	Essential	0.215505	4.31323
GO:0003824	catalytic activity	PBANKA_102630	conserved Plasmodium protein, unknown function	Dispensable	0.966896	5.20672
GO:0003824	catalytic activity	PBANKA_102650	metacaspase-like protein	Slow	0.643519	4.17848
GO:0003824	catalytic activity	PBANKA_102780	ATP-dependent protease, putative	Essential	0.0452586	6.63911
GO:0003824	catalytic activity	PBANKA_102920	FeS assembly ATPase SufC;ABC transporter I family member 1	Essential	0.0889988	4.5737
GO:0003824	catalytic activity	PBANKA_102980	glycylpeptide N-tetradecanoyltransferase, putative	Essential	0.0335642	6.8771
GO:0003824	catalytic activity	PBANKA_103000	deoxyhypusine synthase, putative	Essential	0.369402	3.82794
GO:0003824	catalytic activity	PBANKA_103010	actin II	Dispensable	0.971148	5.96153
GO:0003824	catalytic activity	PBANKA_103020	conserved Plasmodium protein, unknown function	Essential	0.0645805	6.39448
GO:0003824	catalytic activity	PBANKA_103080	conserved protein, unknown function	Slow	0.783944	5.06973
GO:0003824	catalytic activity	PBANKA_103110	plastid replication-repair enzyme, putative	Essential	0.265497	3.63842
GO:0003824	catalytic activity	PBANKA_103130	rhomboid protease ROM8	Essential	0.1014	3.79635
GO:0003824	catalytic activity	PBANKA_103230	cytidine triphosphate synthetase, putative	Essential	0.185173	4.66374
GO:0003824	catalytic activity	PBANKA_103260	cytidine diphosphate-diacylglycerol synthase, putative	Essential	0.0913709	3.693
GO:0003824	catalytic activity	PBANKA_103320	DNA damage-inducible protein 1, putative	Essential	0.121177	4.63977
GO:0003824	catalytic activity	PBANKA_103340	aldo-keto reductase, putative	Essential	0.211881	4.51066
GO:0003824	catalytic activity	PBANKA_103360	tRNA-dihydrouridine synthase, putative	Dispensable	0.991299	5.82499
GO:0003824	catalytic activity	PBANKA_103400	conserved Plasmodium protein, unknown function	Essential	0.120415	6.24538
GO:0003824	catalytic activity	PBANKA_103410	DNA repair helicase, putative	Slow	0.784567	6.36522
GO:0003824	catalytic activity	PBANKA_103440	plasmepsin IV	Slow	0.67437	10
GO:0003824	catalytic activity	PBANKA_103510	rRNA 2'-O-methyltransferase fibrillarin, putative	Essential	0.352353	3.9618
GO:0003824	catalytic activity	PBANKA_103530	radical SAM protein, putative	Essential	0.132064	5.0122
GO:0003824	catalytic activity	PBANKA_103560	ATP-dependent Clp protease, putative	Essential	0.111266	4.38469
GO:0003824	catalytic activity	PBANKA_103660	ribonucleotide reductase small subunit, putative	Essential	0.150811	2.89878
GO:0003824	catalytic activity	PBANKA_103680	DNA mismatch repair protein, putative	Dispensable	0.995421	6.66066
GO:0003824	catalytic activity	PBANKA_103810	DNA-directed RNA polymerase II subunit RPB4, putative	Essential	0.325282	4.10512
GO:0003824	catalytic activity	PBANKA_103820	nuclear formin-like protein	Dispensable	0.978671	4.73466
GO:0003824	catalytic activity	PBANKA_103850	conserved Plasmodium protein, unknown function	Dispensable	1.08408	5.48972
GO:0003824	catalytic activity	PBANKA_103970	conserved Plasmodium protein, unknown function	Essential	0.0841138	8.71846
GO:0003824	catalytic activity	PBANKA_103980	conserved Plasmodium protein, unknown function	Dispensable	0.953281	5.2589
GO:0003824	catalytic activity	PBANKA_104000	conserved Plasmodium protein, unknown function	Dispensable	0.963077	4.68273
GO:0003824	catalytic activity	PBANKA_104010	choline kinase	Slow	0.163204	7.05372
GO:0003824	catalytic activity	PBANKA_110130	conserved rodent malaria protein, unknown function	Slow	0.499602	4.69491
GO:0003824	catalytic activity	PBANKA_110280	4-diphosphocytidyl-2-C-methyl-D-erythritol kinase, putative	Essential	0.12702	5.0886
GO:0003824	catalytic activity	PBANKA_110290	conserved Plasmodium protein, unknown function	Essential	0.226522	4.84753
GO:0003824	catalytic activity	PBANKA_110320	protein kinase, putative	Dispensable	1.01001	6.44796
GO:0003824	catalytic activity	PBANKA_110330	myosin B	Dispensable	0.993138	6.42888
GO:0003824	catalytic activity	PBANKA_110360	cation transporting P-ATPase, putative	Essential	0.00977472	7.61113
GO:0003824	catalytic activity	PBANKA_110380	ATP-dependent RNA helicase DDX27, putative	Essential	0.131008	6.58641
GO:0003824	catalytic activity	PBANKA_110400	ATP-dependent helicase, putative	Essential	0.0897049	4.08918
GO:0003824	catalytic activity	PBANKA_110420	2-oxoisovalerate dehydrogenase subunit beta, mitochondrial, putative	Slow	0.606497	10
GO:0003824	catalytic activity	PBANKA_110650	rhomboid protease ROM4	Slow	0.740391	6.30329
GO:0003824	catalytic activity	PBANKA_110690	conserved Plasmodium protein, unknown function	Dispensable	1.00833	5.49066
GO:0003824	catalytic activity	PBANKA_110710	subtilisin-like protease 1	Essential	0.0724644	5.19403
GO:0003824	catalytic activity	PBANKA_110730	nuclear protein localization protein 4, putative	Essential	0.376322	3.69032
GO:0003824	catalytic activity	PBANKA_110830	pre-mRNA-processing ATP-dependent RNA helicase PRP5, putative	Essential	0.386507	3.28515
GO:0003824	catalytic activity	PBANKA_110900	RNA polymerase I, putative	Essential	0.0471764	6.49009
GO:0003824	catalytic activity	PBANKA_110910	conserved Plasmodium protein, unknown function	Slow	0.235422	5.53492
GO:0003824	catalytic activity	PBANKA_110920	asparagine--tRNA ligase, putative	Essential	0.230537	2.73694
GO:0003824	catalytic activity	PBANKA_110940	phosphatidylinositol 4-kinase, putative	Essential	0.0592775	5.23794
GO:0003824	catalytic activity	PBANKA_110980	peptidyl-prolyl cis-trans isomerase, putative	Slow	0.520449	4.91434
GO:0003824	catalytic activity	PBANKA_111100	RNA pseudouridylate synthase, putative	Dispensable	0.906908	5.04656
GO:0003824	catalytic activity	PBANKA_111180	glutathione synthetase	Dispensable	0.830014	4.99855
GO:0003824	catalytic activity	PBANKA_111300	purine nucleoside phosphorylase, putative	Essential	0.1	1
GO:0003824	catalytic activity	PBANKA_111330	deoxyribodipyrimidine photo-lyase, putative	Slow	0.814553	5.06333
GO:0003824	catalytic activity	PBANKA_111350	ras-related protein Rab-1A, putative	Essential	0.1	1
GO:0003824	catalytic activity	PBANKA_111380	ATP-dependent DNA helicase UvrD, putative	Dispensable	0.958306	5.80205
GO:0003824	catalytic activity	PBANKA_111420	ribose 5-phosphate epimerase, putative	Essential	0.148721	3.75976
GO:0003824	catalytic activity	PBANKA_111440	kinase, putative	Dispensable	0.83277	4.46709
GO:0003824	catalytic activity	PBANKA_111470	rhomboid protease ROM9	Dispensable	0.97117	5.91229
GO:0003824	catalytic activity	PBANKA_111490	phosphatidylinositol 3-kinase, putative	Essential	0.0765978	5.77924
GO:0003824	catalytic activity	PBANKA_111550	NLI interacting factor-like phosphatase	Slow	0.224382	6.19666
GO:0003824	catalytic activity	PBANKA_111630	malate:quinone oxidoreductase, putative	Slow	0.895859	6.36828
GO:0003824	catalytic activity	PBANKA_111680	conserved Plasmodium protein, unknown function	Essential	0.140201	3.94959
GO:0003824	catalytic activity	PBANKA_111690	conserved Plasmodium protein, unknown function	Dispensable	1.01618	4.82941
GO:0003824	catalytic activity	PBANKA_111770	malate dehydrogenase, putative	Slow	0.860341	5.49384
GO:0003824	catalytic activity	PBANKA_111810	phosphatidylinositol N-acetylglucosaminyltransferase subunit GPI1, putative	Essential	0.1	1
GO:0003824	catalytic activity	PBANKA_111860	cell division cycle protein 48 homologue, putative	Essential	0.18602	5.11955
GO:0003824	catalytic activity	PBANKA_111870	acyl-CoA synthetase, putative	Dispensable	0.971654	5.84867
GO:0003824	catalytic activity	PBANKA_112020	pyridoxine biosynthesis protein PDX1, putative	Dispensable	0.905464	4.98038
GO:0003824	catalytic activity	PBANKA_112050	ribonuclease P/MRP protein subunit RPP1, putative	Slow	0.258363	5.45602
GO:0003824	catalytic activity	PBANKA_112110	radical SAM protein, putative	Dispensable	0.958938	5.21583
GO:0003824	catalytic activity	PBANKA_112140	RNA methyltransferase, putative	Dispensable	0.901568	5.57116
GO:0003824	catalytic activity	PBANKA_112170	leucine--tRNA ligase, putative	Essential	0.1	1
GO:0003824	catalytic activity	PBANKA_112190	chorismate synthase, putative	Dispensable	0.847599	3.15087
GO:0003824	catalytic activity	PBANKA_112210	ferredoxin--NADP reductase, putative	Essential	0.248282	4.05912
GO:0003824	catalytic activity	PBANKA_112240	superoxide dismutase [Fe], putative	Dispensable	1.00116	5.31587
GO:0003824	catalytic activity	PBANKA_112260	ATP-dependent RNA helicase SUV3, putative	Essential	0.119944	6.10809
GO:0003824	catalytic activity	PBANKA_112270	tyrosine kinase-like protein, putative	Slow	0.224992	6.54786
GO:0003824	catalytic activity	PBANKA_112280	ribonuclease H2 subunit A, putative	Slow	0.39201	5.88215
GO:0003824	catalytic activity	PBANKA_112290	hexokinase, putative	Essential	0.0810778	4.6093
GO:0003824	catalytic activity	PBANKA_112350	SNF2 helicase, putative	Essential	0.105184	5.71073
GO:0003824	catalytic activity	PBANKA_112360	N-acetylglucosaminylphosphatidylinositol deacetylase, putative	Essential	0.194498	4.34003
GO:0003824	catalytic activity	PBANKA_112410	conserved Plasmodium protein, unknown function	Essential	0.126467	5.97745
GO:0003824	catalytic activity	PBANKA_112420	DNA polymerase 1, putative	Essential	0.0967826	6.35871
GO:0003824	catalytic activity	PBANKA_112450	poly(A) polymerase PAP, putative	Essential	0.0298824	4.13262
GO:0003824	catalytic activity	PBANKA_112490	oxidoreductase, putative	Slow	0.456342	6.4222
GO:0003824	catalytic activity	PBANKA_112510	3-oxoacyl-acyl-carrier protein synthase, putative	Dispensable	1.0756	3.88437
GO:0003824	catalytic activity	PBANKA_112530	conserved Plasmodium protein, unknown function	Dispensable	0.978207	5.41271
GO:0003824	catalytic activity	PBANKA_112560	pyruvate kinase, putative	Essential	0.1	1
GO:0003824	catalytic activity	PBANKA_112620	protein DJ-1, putative	Dispensable	0.928138	6.318
GO:0003824	catalytic activity	PBANKA_112650	acetyl-CoA synthetase, putative	Essential	0.104281	5.21764
GO:0003824	catalytic activity	PBANKA_112670	6-pyruvoyltetrahydropterin synthase, putative	Dispensable	0.92413	5.00197
GO:0003824	catalytic activity	PBANKA_112680	HECT-domain (ubiquitin-transferase), putative	Slow	0.385378	3.97848
GO:0003824	catalytic activity	PBANKA_112690	eukaryotic translation initiation factor 2-alpha kinase	Slow	0.815463	5.39371
GO:0003824	catalytic activity	PBANKA_112700	choline/ethanolaminephosphotransferase	Essential	0.353691	3.92866
GO:0003824	catalytic activity	PBANKA_112710	conserved Plasmodium protein, unknown function	Dispensable	1.03416	7.41478
GO:0003824	catalytic activity	PBANKA_112750	glutamyl-tRNA(Gln) amidotransferase subunit B, putative	Essential	0.0524313	6.97209
GO:0003824	catalytic activity	PBANKA_112810	phospholipase;phosphatidylcholine-sterol acyltransferase	Dispensable	0.971951	6.83132
GO:0003824	catalytic activity	PBANKA_112890	conserved Plasmodium protein, unknown function	Dispensable	1.00723	5.70637
GO:0003824	catalytic activity	PBANKA_112910	DNA polymerase epsilon catalytic subunit A, putative	Essential	0.34269	3.02524
GO:0003824	catalytic activity	PBANKA_112970	ATP-dependent RNA helicase HAS1, putative	Essential	0.0829011	4.77818
GO:0003824	catalytic activity	PBANKA_113090	methyltransferase, putative	Essential	0.0631547	6.50333
GO:0003824	catalytic activity	PBANKA_113140	metacaspase 1	Dispensable	0.862967	5.30931
GO:0003824	catalytic activity	PBANKA_113160	DNA replication licensing factor MCM6, putative	Essential	0.0464908	4.61611
GO:0003824	catalytic activity	PBANKA_113190	serine/threonine protein phosphatase 5	Dispensable	0.926816	4.88134
GO:0003824	catalytic activity	PBANKA_113230	conserved Plasmodium protein, unknown function	Dispensable	0.950458	5.00004
GO:0003824	catalytic activity	PBANKA_113340	elongation factor 1-alpha	Slow	0.849963	5.60789
GO:0003824	catalytic activity	PBANKA_113380	DNA helicase, putative	Dispensable	0.9863	6.60736
GO:0003824	catalytic activity	PBANKA_113420	pyrroline-5-carboxylate reductase, putative	Dispensable	0.94339	5.58592
GO:0003824	catalytic activity	PBANKA_113540	riboflavin kinase / FAD synthase family protein, putative	Essential	0.1	1
GO:0003824	catalytic activity	PBANKA_113560	exosome complex exonuclease RRP44, putative	Essential	0.180168	5.95096
GO:0003824	catalytic activity	PBANKA_113590	conserved Plasmodium protein, unknown function	Dispensable	0.999406	4.72652
GO:0003824	catalytic activity	PBANKA_113670	guanylyl cyclase beta	Slow	0.650273	3.99622
GO:0003824	catalytic activity	PBANKA_113690	E3 SUMO-protein ligase PIAS, putative	Essential	0.0769853	5.68583
GO:0003824	catalytic activity	PBANKA_113700	bergheilysin	Essential	0.0780967	5.9333
GO:0003824	catalytic activity	PBANKA_113770	cytochrome c oxidase subunit 2, putative	Essential	0.0506998	6.17213
GO:0003824	catalytic activity	PBANKA_113820	RuvB-like helicase 3, putative	Essential	0.150159	3.48806
GO:0003824	catalytic activity	PBANKA_113840	calpain, putative	Essential	0.19132	3.43072
GO:0003824	catalytic activity	PBANKA_113850	exonuclease, putative	Essential	0.120688	5.97807
GO:0003824	catalytic activity	PBANKA_113950	conserved Plasmodium protein, unknown function	Dispensable	0.934712	6.38924
GO:0003824	catalytic activity	PBANKA_113970	conserved Plasmodium protein, unknown function	Essential	0.145577	5.92498
GO:0003824	catalytic activity	PBANKA_114060	DNA-directed RNA polymerases I, II, and III subunit RPABC1, putative	Essential	0.214061	3.78747
GO:0003824	catalytic activity	PBANKA_114120	ubiquitin-activating enzyme, putative	Essential	0.122416	6.87989
GO:0003824	catalytic activity	PBANKA_114130	glycine cleavage system T protein;aminomethyltransferase, mitochondrial	Dispensable	0.91561	6.23438
GO:0003824	catalytic activity	PBANKA_114140	conserved Plasmodium protein, unknown function	Dispensable	0.940772	4.35256
GO:0003824	catalytic activity	PBANKA_114200	conserved Plasmodium protein, unknown function	Essential	0.158679	5.67251
GO:0003824	catalytic activity	PBANKA_114240	nucleoside diphosphate kinase b, putative	Slow	0.568181	6.46162
GO:0003824	catalytic activity	PBANKA_114250	signal recognition particle receptor alpha subunit, putative	Essential	0.208314	2.546
GO:0003824	catalytic activity	PBANKA_114280	conserved Plasmodium protein, unknown function	Essential	0.0407121	6.88615
GO:0003824	catalytic activity	PBANKA_114340	NADH-cytochrome b5 reductase, putative	Dispensable	0.921309	5.64874
GO:0003824	catalytic activity	PBANKA_114360	alanine--tRNA ligase, putative	Essential	0.1	1
GO:0003824	catalytic activity	PBANKA_114410	ABC transporter E family member 1, putative	Essential	0.156892	5.75599
GO:0003824	catalytic activity	PBANKA_114470	DNA repair endonuclease, putative	Slow	0.791036	5.00489
GO:0003824	catalytic activity	PBANKA_114490	glycosylphosphatidylinositol anchor attachment 1 protein, putative	Essential	0.181445	4.39343
GO:0003824	catalytic activity	PBANKA_120180	conserved Plasmodium protein, unknown function	Slow	0.778206	5.53266
GO:0003824	catalytic activity	PBANKA_120370	regulator of nonsense transcripts 1, putative	Dispensable	0.846973	3.34785
GO:0003824	catalytic activity	PBANKA_120390	DnaJ protein, putative	Essential	0.235902	5.16638
GO:0003824	catalytic activity	PBANKA_120410	conserved Plasmodium protein, unknown function	Essential	0.0916584	7.56929
GO:0003824	catalytic activity	PBANKA_120620	histone deacetylase 2, putative	Essential	0.195606	5.34228
GO:0003824	catalytic activity	PBANKA_120640	endonuclease, putative	Slow	0.438437	6.33456
GO:0003824	catalytic activity	PBANKA_120660	26S protease regulatory subunit 4, putative	Essential	0.0617809	5.80502
GO:0003824	catalytic activity	PBANKA_120690	tubulin beta chain, putative	Essential	0.0719053	6.38326
GO:0003824	catalytic activity	PBANKA_120720	adenylate kinase, putative	Essential	0.061842	2.12431
GO:0003824	catalytic activity	PBANKA_120750	conserved Plasmodium protein, unknown function	Essential	0.264811	3.08464
GO:0003824	catalytic activity	PBANKA_120790	protein phosphatase, putative	Dispensable	1.01828	4.77018
GO:0003824	catalytic activity	PBANKA_120820	kinesin-4, putative	Slow	0.433988	3.52274
GO:0003824	catalytic activity	PBANKA_120930	conserved Plasmodium protein, unknown function	Essential	0.199779	4.54088
GO:0003824	catalytic activity	PBANKA_120950	conserved Plasmodium protein, unknown function	Essential	0.0876725	5.25738
GO:0003824	catalytic activity	PBANKA_120980	proteasome subunit beta type-5, putative	Essential	0.27496	3.75397
GO:0003824	catalytic activity	PBANKA_121030	heme oxygenase, putative	Essential	0.112606	4.9959
GO:0003824	catalytic activity	PBANKA_121080	hypoxanthine-guanine phosphoribosyltransferase, putative	Slow	0.28767	4.97346
GO:0003824	catalytic activity	PBANKA_121090	phosphoglucomutase, putative	Dispensable	0.992349	4.27424
GO:0003824	catalytic activity	PBANKA_121100	GMP synthase [glutamine-hydrolyzing], putative	Slow	0.638289	5.37372
GO:0003824	catalytic activity	PBANKA_121190	phosphoinositide-specific phospholipase C	Essential	0.00407608	7.07432
GO:0003824	catalytic activity	PBANKA_121240	GDP-L-fucose synthase, putative	Dispensable	0.964151	6.76567
GO:0003824	catalytic activity	PBANKA_121280	MO15-related protein kinase	Essential	0.1	1
GO:0003824	catalytic activity	PBANKA_121340	FAD synthetase, putative	Dispensable	0.97776	4.69534
GO:0003824	catalytic activity	PBANKA_121370	methionine aminopeptidase 1b, putative	Dispensable	0.96095	5.60224
GO:0003824	catalytic activity	PBANKA_121400	heat shock protein 60, putative	Essential	0.0991221	4.16154
GO:0003824	catalytic activity	PBANKA_121420	ribonucleotide reductase small subunit, putative	Essential	0.140175	5.19769
GO:0003824	catalytic activity	PBANKA_121430	enolase, putative	Essential	0.335415	3.19405
GO:0003824	catalytic activity	PBANKA_121620	diacylglycerol O-acyltransferase, putative	Essential	0.1	1
GO:0003824	catalytic activity	PBANKA_121630	conserved Plasmodium protein, unknown function	Dispensable	1.02888	4.95509
GO:0003824	catalytic activity	PBANKA_121650	peptidyl-prolyl cis-trans isomerase, putative	Slow	0.328272	4.79006
GO:0003824	catalytic activity	PBANKA_121680	conserved Plasmodium protein, unknown function	Dispensable	1.01493	5.36326
GO:0003824	catalytic activity	PBANKA_121710	protein kinase, putative	Slow	0.853959	5.82066
GO:0003824	catalytic activity	PBANKA_121730	UDP-N-acetylglucosamine--dolichyl-phosphate N-acetylglucosaminephosphotransferase, putative	Essential	0.120787	6.44925
GO:0003824	catalytic activity	PBANKA_121770	ATP-dependent RNA helicase DDX6	Dispensable	0.915095	5.53292
GO:0003824	catalytic activity	PBANKA_121780	signal peptidase complex subunit SPC2, putative	Essential	0.122013	6.33673
GO:0003824	catalytic activity	PBANKA_121800	nicotinamidase, putative	Dispensable	1.00201	6.439
GO:0003824	catalytic activity	PBANKA_121880	ABC transporter I family member 1, putative	Essential	0.106249	5.09203
GO:0003824	catalytic activity	PBANKA_121970	glutaredoxin-like protein	Dispensable	1.05437	6.70435
GO:0003824	catalytic activity	PBANKA_122010	ribonucleases P/MRP protein subunit POP1, putative	Essential	0.1	1
GO:0003824	catalytic activity	PBANKA_122030	lysophospholipase, putative	Dispensable	1.09366	4.84522
GO:0003824	catalytic activity	PBANKA_122160	cell division cycle ATPase, putative	Essential	0.108412	6.06397
GO:0003824	catalytic activity	PBANKA_122250	plasmepsin X	Essential	0.364217	3.65233
GO:0003824	catalytic activity	PBANKA_122270	conserved Plasmodium protein, unknown function	Slow	0.754031	4.98392
GO:0003824	catalytic activity	PBANKA_122310	proteasome subunit alpha type-6, putative	Essential	0.210776	4.80088
GO:0003824	catalytic activity	PBANKA_122390	protein tyrosine phosphatase	Essential	0.196839	3.75238
GO:0003824	catalytic activity	PBANKA_122410	kinesin-like protein, putative	Slow	0.754377	5.66657
GO:0003824	catalytic activity	PBANKA_122500	serine/threonine protein kinase, FIKK family	Slow	0.297709	5.77799
GO:0003824	catalytic activity	PBANKA_122520	acetyltransferase, putative	Dispensable	0.960932	6.01005
GO:0003824	catalytic activity	PBANKA_122580	peptidyl-prolyl cis-trans isomerase, putative	Essential	0.476167	2.92062
GO:0003824	catalytic activity	PBANKA_122620	methionine aminopeptidase 1c, putative	Essential	0.1	1
GO:0003824	catalytic activity	PBANKA_122650	proteasome subunit beta type-4, putative	Slow	0.356161	5.74675
GO:0003824	catalytic activity	PBANKA_122740	serine/threonine protein phosphatase 2B catalytic subunit A	Essential	0.213827	4.20104
GO:0003824	catalytic activity	PBANKA_122760	adenylyl cyclase beta, putative	Essential	0.192787	4.33984
GO:0003824	catalytic activity	PBANKA_122770	inositol 5-phosphatase, putative	Slow	0.360084	4.86508
GO:0003824	catalytic activity	PBANKA_122820	glutamate dehydrogenase, putative	Dispensable	0.96079	4.91752
GO:0003824	catalytic activity	PBANKA_122840	mannose-6-phosphate isomerase, putative	Slow	0.611301	5.45257
GO:0003824	catalytic activity	PBANKA_122850	sentrin-specific protease 2, putative	Essential	0.0736148	6.0356
GO:0003824	catalytic activity	PBANKA_123000	GPI-anchored wall transfer protein 1, putative	Slow	0.279915	4.87638
GO:0003824	catalytic activity	PBANKA_123005	ribonuclease, putative	Essential	0.0846571	5.58076
GO:0003824	catalytic activity	PBANKA_123070	conserved Plasmodium protein, unknown function	Dispensable	0.889276	4.38837
GO:0003824	catalytic activity	PBANKA_123110	tRNA pseudouridine synthase, putative	Slow	0.239328	6.42015
GO:0003824	catalytic activity	PBANKA_123140	translation initiation factor IF-2, putative;sporozoite surface antigen MB2, putative	Slow	0.356262	4.29615
GO:0003824	catalytic activity	PBANKA_123150	ubiquitin carboxyl-terminal hydrolase 2, putative	Slow	0.828714	5.19487
GO:0003824	catalytic activity	PBANKA_123230	UTP--glucose-1-phosphate uridylyltransferase, putative	Dispensable	0.979248	6.00112
GO:0003824	catalytic activity	PBANKA_123280	conserved Plasmodium protein, unknown function	Dispensable	1.04424	4.39305
GO:0003824	catalytic activity	PBANKA_123310	proteasome subunit beta type-1, putative	Essential	0.1	1
GO:0003824	catalytic activity	PBANKA_123400	V-type proton ATPase 16 kDa proteolipid subunit, putative	Essential	0.0500719	5.18324
GO:0003824	catalytic activity	PBANKA_123490	protein phosphatase PPM9	Dispensable	1.00052	6.52643
GO:0003824	catalytic activity	PBANKA_123560	adenosylhomocysteinase, putative	Slow	0.778079	5.7014
GO:0003824	catalytic activity	PBANKA_123590	conserved Plasmodium protein, unknown function	Slow	0.740628	4.45719
GO:0003824	catalytic activity	PBANKA_123780	multidrug resistance protein 1, putative;ABC transporter B family member 1, putative	Essential	0.387369	3.20272
GO:0003824	catalytic activity	PBANKA_123970	conserved Plasmodium protein, unknown function	Essential	0.237923	2.94724
GO:0003824	catalytic activity	PBANKA_124180	DNA replication licensing factor MCM3, putative	Essential	0.0613415	5.29522
GO:0003824	catalytic activity	PBANKA_124190	ubiquitin-conjugating enzyme E2 N, putative	Essential	0.0638889	7.40951
GO:0003824	catalytic activity	PBANKA_124200	ubiquitin carboxyl-terminal hydrolase 14, putative	Dispensable	0.866825	4.27718
GO:0003824	catalytic activity	PBANKA_124210	methionine aminopeptidase 1a, putative	Essential	0.0583851	7.20799
GO:0003824	catalytic activity	PBANKA_124250	RNA helicase, putative	Essential	0.174922	4.462
GO:0003824	catalytic activity	PBANKA_124300	palmitoyltransferase	Essential	0.0958003	6.35741
GO:0003824	catalytic activity	PBANKA_124490	conserved Plasmodium protein, unknown function	Dispensable	1.002	6.46008
GO:0003824	catalytic activity	PBANKA_130050	tubulin epsilon chain, putative	Dispensable	0.945545	6.37272
GO:0003824	catalytic activity	PBANKA_130140	proteasome subunit alpha type-1, putative	Essential	0.1	1
GO:0003824	catalytic activity	PBANKA_130150	protein kinase, putative	Slow	0.167959	7.61834
GO:0003824	catalytic activity	PBANKA_130260	DNA primase small subunit, putative	Essential	0.1	1
GO:0003824	catalytic activity	PBANKA_130280	thioredoxin peroxidase 1	Dispensable	0.994579	6.13041
GO:0003824	catalytic activity	PBANKA_130300	DEAD/DEAH helicase, putative	Dispensable	0.893705	5.26752
GO:0003824	catalytic activity	PBANKA_130360	leucine carboxyl methyltransferase, putative	Essential	0.0574189	5.44052
GO:0003824	catalytic activity	PBANKA_130380	triosephosphate isomerase, putative	Essential	0.123068	5.40779
GO:0003824	catalytic activity	PBANKA_130390	conserved Plasmodium protein, unknown function	Essential	0.159092	4.3765
GO:0003824	catalytic activity	PBANKA_130410	porphobilinogen synthase, putative;delta-aminolevulinic acid dehydratase, putative	Essential	0.106929	6.21921
GO:0003824	catalytic activity	PBANKA_130420	stromal-processing peptidase, putative	Essential	0.100224	7.42043
GO:0003824	catalytic activity	PBANKA_130440	allantoicase, putative	Dispensable	0.996305	5.35434
GO:0003824	catalytic activity	PBANKA_130450	conserved Plasmodium protein, unknown function	Dispensable	0.918959	5.16939
GO:0003824	catalytic activity	PBANKA_130520	serine/threonine protein kinase, putative	Dispensable	0.97558	8.03118
GO:0003824	catalytic activity	PBANKA_130560	metalloprotease, putative	Slow	0.814927	4.9357
GO:0003824	catalytic activity	PBANKA_130620	tRNA binding protein, putative	Slow	0.523987	5.33675
GO:0003824	catalytic activity	PBANKA_130690	serine/threonine protein kinase, putative	Dispensable	0.939749	6.52164
GO:0003824	catalytic activity	PBANKA_130740	poly(A)-specific ribonuclease PARN, putative	Essential	0.18693	2.71329
GO:0003824	catalytic activity	PBANKA_130760	dephospho-CoA kinase, putative	Essential	0.0421805	6.49542
GO:0003824	catalytic activity	PBANKA_130780	heat shock protein 90, putative	Essential	0.138699	4.99195
GO:0003824	catalytic activity	PBANKA_130860	fructose-bisphosphate aldolase 2	Essential	0.115612	4.7311
GO:0003824	catalytic activity	PBANKA_130890	histidine--tRNA ligase, putative	Essential	0.1	1
GO:0003824	catalytic activity	PBANKA_130900	ATP-dependent RNA helicase MAK5, putative	Essential	0.0794582	5.96386
GO:0003824	catalytic activity	PBANKA_130920	serine/threonine kinase-1, putative	Essential	0.111511	6.49969
GO:0003824	catalytic activity	PBANKA_130970	ATP-dependent RNA helicase DDX5, putative	Slow	0.413171	4.93914
GO:0003824	catalytic activity	PBANKA_130990	M17 leucyl aminopeptidase, putative	Slow	0.249834	5.8632
GO:0003824	catalytic activity	PBANKA_131060	heme detoxification protein, putative	Essential	0.0839101	7.527
GO:0003824	catalytic activity	PBANKA_131170	multidrug resistance protein 2, putative;ABC transporter B family member 2, putative	Slow	0.890665	6.10238
GO:0003824	catalytic activity	PBANKA_131310	crossover junction endonuclease MUS81, putative	Essential	0.0117057	5.30472
GO:0003824	catalytic activity	PBANKA_131400	NADPH--cytochrome P450 reductase, putative	Essential	0.177468	5.12699
GO:0003824	catalytic activity	PBANKA_131450	conserved Plasmodium protein, unknown function	Essential	0.0732847	7.37034
GO:0003824	catalytic activity	PBANKA_131460	acetyl-CoA acetyltransferase, putative	Essential	0.134985	7.2793
GO:0003824	catalytic activity	PBANKA_131480	elongation factor 2, putative	Essential	0.212512	5.3365
GO:0003824	catalytic activity	PBANKA_131510	transcriptional regulatory protein sir2b	Dispensable	0.872689	4.92256
GO:0003824	catalytic activity	PBANKA_131600	degradation in the ER (DER1) like protein, putative	Slow	0.790493	5.43612
GO:0003824	catalytic activity	PBANKA_131720	pyridine nucleotide transhydrogenase, putative	Dispensable	1.02946	4.98896
GO:0003824	catalytic activity	PBANKA_131750	glucose-6-phosphate dehydrogenase-6-phosphogluconolactonase, putative	Slow	0.43429	6.78285
GO:0003824	catalytic activity	PBANKA_131800	serine/threonine protein kinase KIN, putative	Dispensable	0.961624	6.74186
GO:0003824	catalytic activity	PBANKA_131810	aminopeptidase P, putative	Essential	0.206282	5.32957
GO:0003824	catalytic activity	PBANKA_131840	6-phosphogluconate dehydrogenase, decarboxylating, putative	Essential	0.261886	2.90108
GO:0003824	catalytic activity	PBANKA_131870	protein phosphatase PPM3	Dispensable	1.00987	4.76411
GO:0003824	catalytic activity	PBANKA_131900	conserved Plasmodium protein, unknown function	Essential	0.1	1
GO:0003824	catalytic activity	PBANKA_131960	polyprenol reductase, putative	Essential	0.136758	5.12718
GO:0003824	catalytic activity	PBANKA_131980	serine hydroxymethyltransferase, putative	Slow	0.169412	6.67022
GO:0003824	catalytic activity	PBANKA_132010	conserved Plasmodium protein, unknown function	Dispensable	1.02299	4.3296
GO:0003824	catalytic activity	PBANKA_132050	V-type H(+)-translocating pyrophosphatase, putative	Slow	0.269125	7.34012
GO:0003824	catalytic activity	PBANKA_132070	signal peptide peptidase, putative	Essential	0.0618672	5.5802
GO:0003824	catalytic activity	PBANKA_132090	thioredoxin 1, putative	Slow	0.589469	6.6588
GO:0003824	catalytic activity	PBANKA_132170	berghepain-1	Slow	0.461607	6.2988
GO:0003824	catalytic activity	PBANKA_132200	conserved Plasmodium protein, unknown function	Dispensable	0.9388	5.42261
GO:0003824	catalytic activity	PBANKA_132210	aminodeoxychorismate lyase, putative	Dispensable	0.661358	2.95835
GO:0003824	catalytic activity	PBANKA_132220	spindle assembly abnormal protein 4, putative	Dispensable	0.931713	4.81703
GO:0003824	catalytic activity	PBANKA_132240	exonuclease V, mitochondrial, putative	Slow	0.153541	8.09678
GO:0003824	catalytic activity	PBANKA_132270	ATP-dependent RNA helicase DBP5, putative	Essential	0.102886	6.49915
GO:0003824	catalytic activity	PBANKA_132280	GTP-binding protein, putative	Essential	0.245422	3.86876
GO:0003824	catalytic activity	PBANKA_132330	pyridoxal 5'-phosphate synthase, putative	Dispensable	0.96622	5.86784
GO:0003824	catalytic activity	PBANKA_132360	biotin protein ligase, putative	Dispensable	0.934657	6.66731
GO:0003824	catalytic activity	PBANKA_132560	valine--tRNA ligase, putative	Essential	0.235808	4.62175
GO:0003824	catalytic activity	PBANKA_132640	glyceraldehyde-3-phosphate dehydrogenase, putative	Essential	0.1	1
GO:0003824	catalytic activity	PBANKA_132650	conserved Plasmodium protein, unknown function	Essential	0.0925512	7.06049
GO:0003824	catalytic activity	PBANKA_132690	DNA polymerase alpha subunit B, putative	Essential	0.0425672	7.28861
GO:0003824	catalytic activity	PBANKA_132700	DNA-directed RNA polymerase III subunit RPC4, putative	Essential	0.255313	4.89257
GO:0003824	catalytic activity	PBANKA_132790	conserved Plasmodium protein, unknown function	Slow	0.785845	6.06973
GO:0003824	catalytic activity	PBANKA_132800	serine/threonine protein phosphatase, putative	Essential	0.1	1
GO:0003824	catalytic activity	PBANKA_132810	ATP synthase (C/AC39) subunit, putative	Essential	0.1	1
GO:0003824	catalytic activity	PBANKA_132870	tRNA 3'-trailer sequence RNase, putative	Essential	0.0949927	5.61345
GO:0003824	catalytic activity	PBANKA_132910	plasmepsin VIII, putative	Dispensable	1.00536	6.63825
GO:0003824	catalytic activity	PBANKA_132950	protein phosphatase containing kelch-like domains	Slow	0.722012	5.3788
GO:0003824	catalytic activity	PBANKA_132970	26S proteasome regulatory subunit RPN2, putative	Essential	0.202621	3.67354
GO:0003824	catalytic activity	PBANKA_133040	DNA-3-methyladenine glycosylase, putative	Dispensable	0.944145	5.73109
GO:0003824	catalytic activity	PBANKA_133060	1-deoxy-D-xylulose 5-phosphate reductoisomerase, putative	Essential	0.336872	4.05347
GO:0003824	catalytic activity	PBANKA_133180	derlin-1, putative	Slow	0.790757	5.87854
GO:0003824	catalytic activity	PBANKA_133280	biotin carboxylase subunit of acetyl CoA carboxylase, putative	Essential	0.092568	4.90083
GO:0003824	catalytic activity	PBANKA_133410	proteasome subunit beta type-2, putative	Essential	0.1	1
GO:0003824	catalytic activity	PBANKA_133460	diacylglycerol kinase, putative	Slow	0.369054	5.71306
GO:0003824	catalytic activity	PBANKA_133560	M1-family alanyl aminopeptidase, putative	Dispensable	0.942786	5.0674
GO:0003824	catalytic activity	PBANKA_133580	protein disulfide-isomerase, putative	Dispensable	0.988165	6.05971
GO:0003824	catalytic activity	PBANKA_133740	adenosine-diphosphatase, putative	Essential	0.0988483	4.52227
GO:0003824	catalytic activity	PBANKA_133820	beta-hydroxyacyl-ACP dehydratase, putative	Dispensable	0.969804	6.1536
GO:0003824	catalytic activity	PBANKA_133840	V-type proton ATPase subunit G, putative	Essential	0.197176	4.97089
GO:0003824	catalytic activity	PBANKA_133870	plasmepsin V, putative	Essential	0.0203569	6.05448
GO:0003824	catalytic activity	PBANKA_133880	conserved Plasmodium protein, unknown function	Essential	0.1	1
GO:0003824	catalytic activity	PBANKA_134000	dihydrofolate synthase/folylpolyglutamate synthase, putative	Essential	0.0899454	3.15815
GO:0003824	catalytic activity	PBANKA_134010	L-lactate dehydrogenase	Essential	0.0457475	6.5274
GO:0003824	catalytic activity	PBANKA_134040	oxidoreductase, putative	Dispensable	1.0194	5.97673
GO:0003824	catalytic activity	PBANKA_134050	conserved Plasmodium protein, unknown function	Slow	0.540652	4.70659
GO:0003824	catalytic activity	PBANKA_134100	conserved Plasmodium protein, unknown function	Essential	0.054499	4.62054
GO:0003824	catalytic activity	PBANKA_134240	ribonuclease P protein subunit RPR2, putative	Essential	0.1	1
GO:0003824	catalytic activity	PBANKA_134250	conserved Plasmodium protein, unknown function	Dispensable	0.929967	4.00243
GO:0003824	catalytic activity	PBANKA_134280	nicotinate-nucleotide adenylyltransferase, putative	Slow	0.411976	6.45781
GO:0003824	catalytic activity	PBANKA_134300	ribose-phosphate pyrophosphokinase, putative	Slow	0.878463	5.84124
GO:0003824	catalytic activity	PBANKA_134400	DNA-directed RNA polymerase III subunit RPC1, putative	Essential	0.211622	4.63232
GO:0003824	catalytic activity	PBANKA_134560	elongation factor Tu, putative	Essential	0.145336	4.68395
GO:0003824	catalytic activity	PBANKA_134620	signal peptidase 21 kDa subunit, putative	Essential	0.257897	3.20917
GO:0003824	catalytic activity	PBANKA_134660	glutamine--tRNA ligase, putative	Essential	0.1	1
GO:0003824	catalytic activity	PBANKA_134700	conserved Plasmodium protein, unknown function	Essential	0.115041	5.00419
GO:0003824	catalytic activity	PBANKA_134720	nucleotidyltransferase, putative	Slow	0.71055	6.42279
GO:0003824	catalytic activity	PBANKA_134790	ubiquitin activating enzyme, putative	Essential	0.228475	4.25207
GO:0003824	catalytic activity	PBANKA_135040	conserved Plasmodium protein, unknown function	Essential	0.376422	3.16299
GO:0003824	catalytic activity	PBANKA_135070	tryptophan--tRNA ligase, putative	Essential	0.0148146	8.19254
GO:0003824	catalytic activity	PBANKA_135080	endopeptidase, putative	Essential	0.0499972	7.7744
GO:0003824	catalytic activity	PBANKA_135090	protein kinase 6	Essential	0.149607	5.30437
GO:0003824	catalytic activity	PBANKA_135120	conserved Plasmodium protein, unknown function	Dispensable	0.957313	5.19526
GO:0003824	catalytic activity	PBANKA_135150	calcium-dependent protein kinase 5	Essential	0.24412	4.39217
GO:0003824	catalytic activity	PBANKA_135160	conserved Plasmodium protein, unknown function	Essential	0.0569564	8.13466
GO:0003824	catalytic activity	PBANKA_135180	26S proteasome regulatory subunit RPN3, putative	Essential	0.0590209	5.8805
GO:0003824	catalytic activity	PBANKA_135200	elongation factor 1-gamma, putative	Essential	0.128802	5.85784
GO:0003824	catalytic activity	PBANKA_135260	serine/threonine protein kinase, putative	Dispensable	1.00038	7.69561
GO:0003824	catalytic activity	PBANKA_135330	ABC transporter B family member 5, putative	Slow	0.906455	7.34299
GO:0003824	catalytic activity	PBANKA_135350	exosome complex component RRP42, putative	Essential	0.238475	3.28862
GO:0003824	catalytic activity	PBANKA_135400	RNA lariat debranching enzyme, putative	Essential	0.0208165	5.5979
GO:0003824	catalytic activity	PBANKA_135410	ras-related protein Rab-11B, putative	Essential	0.1	1
GO:0003824	catalytic activity	PBANKA_135470	GPI mannosyltransferase 3, putative	Essential	0.1	1
GO:0003824	catalytic activity	PBANKA_135520	aconitate hydratase, putative;iron regulatory protein, putative	Essential	0.152144	4.18085
GO:0003824	catalytic activity	PBANKA_135570	myosin A	Essential	0.265919	4.14267
GO:0003824	catalytic activity	PBANKA_135580	DNA-directed RNA polymerases I, II, and III subunit RPABC4, putative	Essential	0.0415016	3.63415
GO:0003824	catalytic activity	PBANKA_135590	phosphoenolpyruvate carboxykinase, putative	Dispensable	0.944214	4.98421
GO:0003824	catalytic activity	PBANKA_135620	tRNA guanosine-2'-O-methyltransferase, putative	Slow	0.793307	5.18496
GO:0003824	catalytic activity	PBANKA_135640	DNA repair protein RAD5, putative	Dispensable	0.830819	4.95629
GO:0003824	catalytic activity	PBANKA_135660	UDP-N-acetylglucosamine pyrophosphorylase, putative	Slow	0.808614	6.73444
GO:0003824	catalytic activity	PBANKA_135740	U6 snRNA phosphodiesterase, putative	Slow	0.165197	7.51544
GO:0003824	catalytic activity	PBANKA_135750	lipoyl synthase	Dispensable	0.998868	4.64437
GO:0003824	catalytic activity	PBANKA_135770	aspartate carbamoyltransferase, putative	Essential	0.166679	5.97549
GO:0003824	catalytic activity	PBANKA_135800	thioredoxin 2	Slow	0.753417	4.69015
GO:0003824	catalytic activity	PBANKA_135810	rhomboid protease ROM6	Essential	0.133671	7.75101
GO:0003824	catalytic activity	PBANKA_135840	ubiquitin-conjugating enzyme E2, putative	Essential	0.0474275	7.08006
GO:0003824	catalytic activity	PBANKA_135860	isocitrate dehydrogenase [NADP], mitochondrial, putative	Slow	0.305374	7.16983
GO:0003824	catalytic activity	PBANKA_135890	dynactin subunit 2, putative	Dispensable	1.00199	6.11425
GO:0003824	catalytic activity	PBANKA_136000	DNA topoisomerase 3, putative	Slow	0.55478	6.86648
GO:0003824	catalytic activity	PBANKA_136050	ethanolamine-phosphate cytidylyltransferase	Slow	0.566053	4.3674
GO:0003824	catalytic activity	PBANKA_136110	elongation factor Tu, putative	Essential	0.0886813	2.41128
GO:0003824	catalytic activity	PBANKA_136190	nucleoside diphosphate hydrolase, putative	Dispensable	0.923938	5.40047
GO:0003824	catalytic activity	PBANKA_136200	glutamate--tRNA ligase, putative	Essential	0.1	1
GO:0003824	catalytic activity	PBANKA_136210	tyrosine kinase-like protein, putative	Slow	0.971341	8.93225
GO:0003824	catalytic activity	PBANKA_136270	conserved Plasmodium protein, unknown function	Essential	0.130344	7.38315
GO:0003824	catalytic activity	PBANKA_136320	ubiquitin-activating enzyme E1, putative	Slow	0.735646	5.68025
GO:0003824	catalytic activity	PBANKA_136440	inner membrane complex protein 1f, putative	Slow	0.891474	7.02589
GO:0003824	catalytic activity	PBANKA_136480	ABC transporter B family member 6, putative	Essential	0.0739068	6.23506
GO:0003824	catalytic activity	PBANKA_140120	ATP-dependent RNA helicase DHR1, putative	Essential	0.176435	5.02413
GO:0003824	catalytic activity	PBANKA_140160	methyltransferase-like protein, putative	Slow	0.540857	10
GO:0003824	catalytic activity	PBANKA_140240	conserved Plasmodium protein, unknown function	Dispensable	0.98188	5.68476
GO:0003824	catalytic activity	PBANKA_140260	DNA ligase I, putative	Essential	0.1	1
GO:0003824	catalytic activity	PBANKA_140330	NLI interacting factor-like phosphatase	Slow	0.660578	3.74873
GO:0003824	catalytic activity	PBANKA_140340	DNA-directed RNA polymerase II subunit RPB11, putative	Essential	0.111158	4.46297
GO:0003824	catalytic activity	PBANKA_140410	membrane integral peptidase, M50 family, putative	Slow	0.768178	6.33592
GO:0003824	catalytic activity	PBANKA_140440	conserved Plasmodium protein, unknown function	Dispensable	1.05294	5.82006
GO:0003824	catalytic activity	PBANKA_140470	conserved Plasmodium protein, unknown function	Essential	0.175409	5.75006
GO:0003824	catalytic activity	PBANKA_140480	SAM dependent methyltransferase, putative	Dispensable	0.922923	5.89276
GO:0003824	catalytic activity	PBANKA_140490	26S protease regulatory subunit 10B, putative	Essential	0.18358	4.3138
GO:0003824	catalytic activity	PBANKA_140510	V-type proton ATPase subunit H, putative	Essential	0.1	1
GO:0003824	catalytic activity	PBANKA_140520	conserved Plasmodium protein, unknown function	Dispensable	1.05357	5.29732
GO:0003824	catalytic activity	PBANKA_140550	exosome complex component RRP40, putative	Essential	0.1	1
GO:0003824	catalytic activity	PBANKA_140580	ATP-dependent RNA helicase DBP6, putative	Essential	0.0540864	8.09532
GO:0003824	catalytic activity	PBANKA_140610	DNA-directed RNA polymerase alpha chain, putative	Essential	0.16882	4.11065
GO:0003824	catalytic activity	PBANKA_140670	carbamoyl phosphate synthetase, putative	Essential	0.1	1
GO:0003824	catalytic activity	PBANKA_140700	conserved Plasmodium protein, unknown function	Dispensable	0.67858	3.46703
GO:0003824	catalytic activity	PBANKA_140810	ribosomal RNA methyltransferase, putative	Essential	0.136725	5.73946
GO:0003824	catalytic activity	PBANKA_140900	conserved protein, unknown function	Dispensable	0.938074	5.65278
GO:0003824	catalytic activity	PBANKA_140980	ATP synthase subunit gamma, mitochondrial, putative	Slow	0.853169	5.41835
GO:0003824	catalytic activity	PBANKA_141000	26S protease regulatory subunit 7, putative	Essential	0.1	1
GO:0003824	catalytic activity	PBANKA_141030	M1-family alanyl aminopeptidase, putative	Essential	0.319453	3.2411
GO:0003824	catalytic activity	PBANKA_141040	V-type proton ATPase catalytic subunit A, putative	Essential	0.0631449	7.31267
GO:0003824	catalytic activity	PBANKA_141050	malonyl CoA-acyl carrier protein transacylase precursor, putative	Dispensable	0.907346	5.23757
GO:0003824	catalytic activity	PBANKA_141090	translation initiation factor IF-2, putative	Essential	0.107184	6.55226
GO:0003824	catalytic activity	PBANKA_141110	2-oxoisovalerate dehydrogenase subunit alpha, mitochondrial	Slow	0.551733	6.44087
GO:0003824	catalytic activity	PBANKA_141180	DEAD box helicase, putative	Essential	0.0679731	4.87829
GO:0003824	catalytic activity	PBANKA_141310	lipoate-protein ligase 1	Essential	0.0340968	8.32588
GO:0003824	catalytic activity	PBANKA_141360	serine/threonine protein kinase, putative	Dispensable	1.02083	6.75171
GO:0003824	catalytic activity	PBANKA_141450	protein kinase, putative	Dispensable	0.979148	7.95293
GO:0003824	catalytic activity	PBANKA_141460	inositol polyphosphate kinase, putative	Dispensable	0.986517	6.18467
GO:0003824	catalytic activity	PBANKA_141470	ADP-ribosylation factor, putative	Dispensable	0.961755	7.50972
GO:0003824	catalytic activity	PBANKA_141510	choline-phosphate cytidylyltransferase	Essential	0.197301	4.04004
GO:0003824	catalytic activity	PBANKA_141560	DNA replication licensing factor MCM4, putative	Essential	0.1	1
GO:0003824	catalytic activity	PBANKA_141780	N2,N2-dimethylguanosine tRNA methyltransferase, putative	Slow	0.553335	3.77771
GO:0003824	catalytic activity	PBANKA_141860	conserved Plasmodium protein, unknown function	Dispensable	1.0292	5.18776
GO:0003824	catalytic activity	PBANKA_141910	dihydrolipoyllysine-residue succinyltransferase component of 2-oxoglutarate dehydrogenase complex, putative	Dispensable	0.998613	5.84475
GO:0003824	catalytic activity	PBANKA_141970	palmitoyltransferase, putative	Essential	0.19229	5.05555
GO:0003824	catalytic activity	PBANKA_141980	3',5'-cyclic nucleotide phosphodiesterase, putative	Essential	0.0727238	4.9746
GO:0003824	catalytic activity	PBANKA_142090	palmitoyltransferase, putative	Essential	0.332926	3.2398
GO:0003824	catalytic activity	PBANKA_142160	calcium/calmodulin-dependent protein kinase, putative	Dispensable	0.997042	7.59561
GO:0003824	catalytic activity	PBANKA_142190	GTP-binding translation elongation factor, putative	Essential	0.178065	4.9614
GO:0003824	catalytic activity	PBANKA_142270	superoxide dismutase [Fe], putative	Slow	0.822804	5.71434
GO:0003824	catalytic activity	PBANKA_142370	GDP-mannose 4,6-dehydratase, putative	Dispensable	1.00924	5.65864
GO:0003824	catalytic activity	PBANKA_142380	ABC transporter F family member 1, putative	Essential	0.0686871	6.68741
GO:0003824	catalytic activity	PBANKA_142600	histone-arginine methyltransferase CARM1, putative	Slow	0.844454	5.894
GO:0003824	catalytic activity	PBANKA_142670	hydroxymethyldihydropterin pyrophosphokinase-dihydropteroate synthase, putative	Essential	0.1	1
GO:0003824	catalytic activity	PBANKA_142690	ATP-dependent RNA helicase DBP1, putative	Slow	0.71623	5.05203
GO:0003824	catalytic activity	PBANKA_142700	protein phosphatase PPM7	Dispensable	1.01732	5.47453
GO:0003824	catalytic activity	PBANKA_142720	protein phosphatase PPM5	Dispensable	1.1112	4.92869
GO:0003824	catalytic activity	PBANKA_142780	peptidase family C50, putative	Essential	0.250519	4.21976
GO:0003824	catalytic activity	PBANKA_142850	glycerol-3-phosphate 1-O-acyltransferase, putative	Essential	0.103056	6.23573
GO:0003824	catalytic activity	PBANKA_142880	iron-sulfur subunit of succinate dehydrogenase, putative	Dispensable	0.969083	6.4992
GO:0003824	catalytic activity	PBANKA_142960	proline--tRNA ligase	Essential	0.141335	4.94007
GO:0003824	catalytic activity	PBANKA_142970	conserved Plasmodium protein, unknown function	Essential	0.135485	4.20513
GO:0003824	catalytic activity	PBANKA_142990	GPI ethanolamine phosphate transferase 3, putative	Essential	0.1	1
GO:0003824	catalytic activity	PBANKA_143070	conserved Plasmodium protein, unknown function	Essential	0.0782339	7.21272
GO:0003824	catalytic activity	PBANKA_143080	thioredoxin peroxidase 2, putative	Dispensable	0.965138	5.55392
GO:0003824	catalytic activity	PBANKA_143090	conserved Plasmodium protein, unknown function	Dispensable	0.91371	5.93183
GO:0003824	catalytic activity	PBANKA_143100	peptidyl-prolyl cis-trans isomerase, putative	Essential	0.120008	7.07347
GO:0003824	catalytic activity	PBANKA_143170	serine--tRNA ligase, putative	Essential	0.248892	2.23329
GO:0003824	catalytic activity	PBANKA_143190	glycerol-3-phosphate dehydrogenase, putative	Dispensable	0.849296	3.19197
GO:0003824	catalytic activity	PBANKA_143270	meiotic recombination protein SPO11, putative	Dispensable	0.994722	5.03588
GO:0003824	catalytic activity	PBANKA_143420	arginine--tRNA ligase, putative	Essential	0.1	1
GO:0003824	catalytic activity	PBANKA_143480	aminophospholipid-transporting P-ATPase, putative	Essential	0.1	1
GO:0003824	catalytic activity	PBANKA_143620	histone-lysine N-methyltransferase, H3 lysine-4 specific, putative	Slow	0.848789	5.58153
GO:0003824	catalytic activity	PBANKA_143670	conserved Plasmodium protein, unknown function	Essential	0.0490788	7.57017
GO:0003824	catalytic activity	PBANKA_143700	conserved Plasmodium protein, unknown function	Essential	0.0159305	7.38077
GO:0003824	catalytic activity	PBANKA_143830	phospholipid-transporting ATPase, putative	Slow	0.376927	3.87021
GO:0003824	catalytic activity	PBANKA_143890	GTP cyclohydrolase I, putative	Dispensable	0.934351	4.36252
GO:0003824	catalytic activity	PBANKA_143950	cytochrome c heme lyase, putative	Essential	0.0589945	7.30799
GO:0003824	catalytic activity	PBANKA_144000	isoleucine--tRNA ligase, putative	Slow	0.531312	3.12101
GO:0003824	catalytic activity	PBANKA_144040	small subunit rRNA processing factor, putative	Slow	0.376419	3.86009
GO:0003824	catalytic activity	PBANKA_144070	ubiquitin-activating enzyme E1, putative	Dispensable	0.989767	2.92849
GO:0003824	catalytic activity	PBANKA_144100	haloacid dehalogenase-like hydrolase, putative	Dispensable	1.0339	6.09017
GO:0003824	catalytic activity	PBANKA_144110	haloacid dehalogenase-like hydrolase, putative	Dispensable	0.918934	4.77977
GO:0003824	catalytic activity	PBANKA_144160	ataxin-3, putative	Dispensable	0.802769	3.76907
GO:0003824	catalytic activity	PBANKA_144170	conserved Plasmodium protein, unknown function	Dispensable	0.952816	5.67085
GO:0003824	catalytic activity	PBANKA_144190	ATP-dependent RNA helicase, putative	Essential	0.257726	3.97522
GO:0003824	catalytic activity	PBANKA_144240	conserved Plasmodium protein, unknown function	Dispensable	0.912985	4.77878
GO:0003824	catalytic activity	PBANKA_144250	histone acetyltransferase, putative	Essential	0.1	1
GO:0003824	catalytic activity	PBANKA_144260	RNA pseudouridylate synthase, putative	Essential	0.104872	6.08869
GO:0003824	catalytic activity	PBANKA_144300	NIMA related kinase 1, putative	Essential	0.114278	5.24206
GO:0003824	catalytic activity	PBANKA_144320	RNA pseudouridylate synthase, putative	Essential	0.0192794	7.23037
GO:0003824	catalytic activity	PBANKA_144380	multidrug resistance-associated protein 2;ABC transporter C family member 2	Slow	0.641335	4.59113
GO:0003824	catalytic activity	PBANKA_144400	macrophage migration inhibitory factor	Dispensable	0.999356	6.39293
GO:0003824	catalytic activity	PBANKA_144530	sun-family protein, putative	Essential	0.1	1
GO:0003824	catalytic activity	PBANKA_144560	serine/threonine protein kinase RIO1, putative	Slow	0.291753	4.88455
GO:0003824	catalytic activity	PBANKA_144580	ras-related protein Rab-2, putative	Essential	0.212706	2.49738
GO:0003824	catalytic activity	PBANKA_144630	pre-mRNA-splicing factor ATP-dependent RNA helicase PRP2, putative	Essential	0.071124	5.2472
GO:0003824	catalytic activity	PBANKA_144690	dihydrolipoyl dehydrogenase, mitochondrial, putative	Slow	0.82783	6.5576
GO:0003824	catalytic activity	PBANKA_144760	nucleotidyltransferase, putative	Essential	0.144557	5.83898
GO:0003824	catalytic activity	PBANKA_144770	elongation factor G, putative	Essential	0.0487834	6.20074
GO:0003824	catalytic activity	PBANKA_144830	homocysteine S-methyltransferase, putative	Dispensable	0.956855	3.31668
GO:0003824	catalytic activity	PBANKA_144850	sentrin-specific protease 1, putative	Essential	0.223303	3.12352
GO:0003824	catalytic activity	PBANKA_144890	DNA polymerase epsilon subunit B, putative	Essential	0.1	1
GO:0003824	catalytic activity	PBANKA_144900	aspartyl protease, putative	Dispensable	0.987714	5.05477
GO:0003824	catalytic activity	PBANKA_144980	inorganic pyrophosphatase, putative	Dispensable	0.964629	5.59157
GO:0003824	catalytic activity	PBANKA_145000	tetQ family GTPase, putative	Dispensable	0.912664	5.96908
GO:0003824	catalytic activity	PBANKA_145010	mRNA methyltransferase, putative	Essential	0.0282186	6.22929
GO:0003824	catalytic activity	PBANKA_145030	ATP synthase subunit beta, mitochondrial	Slow	0.778667	4.83481
GO:0003824	catalytic activity	PBANKA_145160	SUMO-activating enzyme subunit 2, putative	Essential	0.0375515	7.43252
GO:0003824	catalytic activity	PBANKA_145330	acyl-CoA synthetase, putative	Slow	0.40983	3.84301
GO:0003824	catalytic activity	PBANKA_145400	DNA gyrase subunit B, putative	Essential	0.1319	3.72227
GO:0003824	catalytic activity	PBANKA_145420	conserved Plasmodium protein, unknown function	Essential	0.1	1
GO:0003824	catalytic activity	PBANKA_145440	3-hydroxyisobutyryl-coenzyme A hydrolase, putative	Essential	0.10364	6.35525
GO:0003824	catalytic activity	PBANKA_145510	replication factor C subunit 4, putative	Dispensable	0.787399	2.87227
GO:0003824	catalytic activity	PBANKA_145520	ATP-dependent RNA helicase DBP9, putative	Essential	0.176143	4.44787
GO:0003824	catalytic activity	PBANKA_145540	conserved Plasmodium protein, unknown function	Dispensable	0.951629	6.01931
GO:0003824	catalytic activity	PBANKA_145600	protein geranylgeranyltransferase type II, alpha subunit, putative	Essential	0.0360202	5.96744
GO:0003824	catalytic activity	PBANKA_145730	glucose inhibited division protein a homologue, putative	Essential	0.0573401	7.8731
GO:0003824	catalytic activity	PBANKA_145750	RNA polymerase II transcription factor B subunit 2, putative	Essential	0.199741	4.27172
GO:0003824	catalytic activity	PBANKA_145830	kinesin-13, putative	Essential	0.113813	6.8728
GO:0003824	catalytic activity	PBANKA_145880	kinesin, putative	Essential	0.0716114	4.93327
GO:0003824	catalytic activity	PBANKA_145920	delta-aminolevulinic acid synthetase	Dispensable	0.971708	5.69896
GO:0003824	catalytic activity	PBANKA_145960	conserved Plasmodium protein, unknown function	Essential	0.0603603	6.94199
GO:0003824	catalytic activity	PBANKA_145980	conserved Plasmodium protein, unknown function	Dispensable	0.903007	5.61909
GO:0003824	catalytic activity	PBANKA_145990	signal recognition particle, beta subunit, putative	Essential	0.0587753	8.51221
GO:0003824	catalytic activity	PBANKA_146030	GPI mannosyltransferase 2, putative	Essential	0.268225	4.34883
GO:0003824	catalytic activity	PBANKA_146050	serine/threonine protein kinase, putative	Slow	0.868337	6.71216
GO:0003824	catalytic activity	PBANKA_146060	conserved Plasmodium protein, unknown function	Dispensable	1.03629	7.32707
GO:0003824	catalytic activity	PBANKA_146070	dipeptidyl aminopeptidase 2	Dispensable	1.01307	6.13975
GO:0003824	catalytic activity	PBANKA_146100	methyltransferase, putative	Dispensable	1.00199	6.7833
GO:0003824	catalytic activity	PBANKA_146220	protein phosphatase PPM4	Dispensable	0.952404	4.88943
GO:0003824	catalytic activity	PBANKA_146280	apicoplast dimethyladenosine synthase, putative	Essential	0.145768	5.58401
GO:0003824	catalytic activity	PBANKA_146370	DNA repair protein rhp16, putative	Dispensable	0.871698	4.09706
GO:0003899	DNA-directed RNA polymerase activity	PBANKA_020330	DNA-directed RNA polymerase II subunit RPB9, putative	Slow	0.361566	4.41319
GO:0003899	DNA-directed RNA polymerase activity	PBANKA_030420	DNA-directed RNA polymerase III subunit RPC10, putative	Slow	0.185457	6.60803
GO:0003899	DNA-directed RNA polymerase activity	PBANKA_031240	DNA-directed RNA polymerase II subunit RPB2, putative	Slow	0.468224	4.66796
GO:0003899	DNA-directed RNA polymerase activity	PBANKA_040190	DNA-directed RNA polymerases I, II, and III subunit RPABC2, putative	Essential	0.285253	4.3086
GO:0003899	DNA-directed RNA polymerase activity	PBANKA_051150	DNA-directed RNA polymerase II subunit RPB7, putative	Essential	0.256139	2.81511
GO:0003899	DNA-directed RNA polymerase activity	PBANKA_051670	RNA polymerase II-associated protein 1, putative	Essential	0.217694	4.43238
GO:0003899	DNA-directed RNA polymerase activity	PBANKA_060520	DNA-directed RNA polymerase III subunit RPC2, putative	Essential	0.204121	4.05762
GO:0003899	DNA-directed RNA polymerase activity	PBANKA_080700	DNA-directed RNA polymerase II subunit RPB1, putative	Essential	0.0679773	4.872
GO:0003899	DNA-directed RNA polymerase activity	PBANKA_081200	DNA primase large subunit, putative	Essential	0.144509	2.96188
GO:0003899	DNA-directed RNA polymerase activity	PBANKA_091380	DNA-directed RNA polymerase I subunit RPA2, putative	Essential	0.382298	3.75226
GO:0003899	DNA-directed RNA polymerase activity	PBANKA_092840	conserved Plasmodium protein, unknown function	Dispensable	0.972978	4.48228
GO:0003899	DNA-directed RNA polymerase activity	PBANKA_102190	DNA-directed RNA polymerase III subunit RPC6, putative	Essential	0.0641454	5.78335
GO:0003899	DNA-directed RNA polymerase activity	PBANKA_103110	plastid replication-repair enzyme, putative	Essential	0.265497	3.63842
GO:0003899	DNA-directed RNA polymerase activity	PBANKA_103810	DNA-directed RNA polymerase II subunit RPB4, putative	Essential	0.325282	4.10512
GO:0003899	DNA-directed RNA polymerase activity	PBANKA_110900	RNA polymerase I, putative	Essential	0.0471764	6.49009
GO:0003899	DNA-directed RNA polymerase activity	PBANKA_112410	conserved Plasmodium protein, unknown function	Essential	0.126467	5.97745
GO:0003899	DNA-directed RNA polymerase activity	PBANKA_114060	DNA-directed RNA polymerases I, II, and III subunit RPABC1, putative	Essential	0.214061	3.78747
GO:0003899	DNA-directed RNA polymerase activity	PBANKA_130260	DNA primase small subunit, putative	Essential	0.1	1
GO:0003899	DNA-directed RNA polymerase activity	PBANKA_132700	DNA-directed RNA polymerase III subunit RPC4, putative	Essential	0.255313	4.89257
GO:0003899	DNA-directed RNA polymerase activity	PBANKA_134400	DNA-directed RNA polymerase III subunit RPC1, putative	Essential	0.211622	4.63232
GO:0003899	DNA-directed RNA polymerase activity	PBANKA_135580	DNA-directed RNA polymerases I, II, and III subunit RPABC4, putative	Essential	0.0415016	3.63415
GO:0003899	DNA-directed RNA polymerase activity	PBANKA_140340	DNA-directed RNA polymerase II subunit RPB11, putative	Essential	0.111158	4.46297
GO:0003899	DNA-directed RNA polymerase activity	PBANKA_140610	DNA-directed RNA polymerase alpha chain, putative	Essential	0.16882	4.11065
GO:0004004	ATP-dependent RNA helicase activity	PBANKA_010090	ATP-dependent RNA helicase, putative	Essential	0.226017	2.85938
GO:0004004	ATP-dependent RNA helicase activity	PBANKA_030680	ATP-dependent RNA helicase UAP56, putative	Essential	0.291418	2.75566
GO:0004004	ATP-dependent RNA helicase activity	PBANKA_050570	ATP-dependent RNA helicase ROK1, putative	Slow	0.755436	6.08638
GO:0004004	ATP-dependent RNA helicase activity	PBANKA_051410	pre-mRNA-splicing factor ATP-dependent RNA helicase PRP22, putative	Essential	0.0414075	2.55439
GO:0004004	ATP-dependent RNA helicase activity	PBANKA_052290	pre-mRNA-splicing helicase BRR2, putative	Essential	0.0404137	5.03554
GO:0004004	ATP-dependent RNA helicase activity	PBANKA_052310	eukaryotic initiation factor 4A-III, putative	Essential	0.0744911	5.68144
GO:0004004	ATP-dependent RNA helicase activity	PBANKA_060100	ATP dependent RNA helicase, putative	Essential	0.213802	4.00721
GO:0004004	ATP-dependent RNA helicase activity	PBANKA_061880	ATP-dependent RNA helicase DBP7, putative	Slow	0.594295	5.29417
GO:0004004	ATP-dependent RNA helicase activity	PBANKA_070370	ATP-dependent RNA helicase DBP10, putative	Slow	0.548704	3.57638
GO:0004004	ATP-dependent RNA helicase activity	PBANKA_070950	ATP-dependent RNA helicase DHX36, putative	Essential	0.145826	4.96348
GO:0004004	ATP-dependent RNA helicase activity	PBANKA_081110	helicase SKI2W, putative	Dispensable	0.918416	5.49108
GO:0004004	ATP-dependent RNA helicase activity	PBANKA_100270	ATP-dependent RNA helicase DDX51, putative	Essential	0.0711688	5.1605
GO:0004004	ATP-dependent RNA helicase activity	PBANKA_102410	ATP-dependent rRNA helicase SPB4, putative	Dispensable	0.886266	5.21436
GO:0004004	ATP-dependent RNA helicase activity	PBANKA_102430	ATP-dependent RNA helicase DBP4, putative	Essential	0.179057	4.90983
GO:0004004	ATP-dependent RNA helicase activity	PBANKA_112260	ATP-dependent RNA helicase SUV3, putative	Essential	0.119944	6.10809
GO:0004004	ATP-dependent RNA helicase activity	PBANKA_112970	ATP-dependent RNA helicase HAS1, putative	Essential	0.0829011	4.77818
GO:0004004	ATP-dependent RNA helicase activity	PBANKA_120370	regulator of nonsense transcripts 1, putative	Dispensable	0.846973	3.34785
GO:0004004	ATP-dependent RNA helicase activity	PBANKA_121770	ATP-dependent RNA helicase DDX6	Dispensable	0.915095	5.53292
GO:0004004	ATP-dependent RNA helicase activity	PBANKA_124250	RNA helicase, putative	Essential	0.174922	4.462
GO:0004004	ATP-dependent RNA helicase activity	PBANKA_130300	DEAD/DEAH helicase, putative	Dispensable	0.893705	5.26752
GO:0004004	ATP-dependent RNA helicase activity	PBANKA_132270	ATP-dependent RNA helicase DBP5, putative	Essential	0.102886	6.49915
GO:0004004	ATP-dependent RNA helicase activity	PBANKA_140120	ATP-dependent RNA helicase DHR1, putative	Essential	0.176435	5.02413
GO:0004004	ATP-dependent RNA helicase activity	PBANKA_140580	ATP-dependent RNA helicase DBP6, putative	Essential	0.0540864	8.09532
GO:0004004	ATP-dependent RNA helicase activity	PBANKA_144190	ATP-dependent RNA helicase, putative	Essential	0.257726	3.97522
GO:0004004	ATP-dependent RNA helicase activity	PBANKA_144630	pre-mRNA-splicing factor ATP-dependent RNA helicase PRP2, putative	Essential	0.071124	5.2472
GO:0004004	ATP-dependent RNA helicase activity	PBANKA_145520	ATP-dependent RNA helicase DBP9, putative	Essential	0.176143	4.44787
GO:0004129	cytochrome-c oxidase activity	PBANKA_082860	cytochrome c oxidase subunit 5B, putative	Essential	0.0579222	8.08959
GO:0004129	cytochrome-c oxidase activity	PBANKA_082880	cytochrome c oxidase subunit 6B, putative	Essential	0.0834566	5.74463
GO:0004129	cytochrome-c oxidase activity	PBANKA_101380	cytochrome c oxidase subunit 2, putative	Essential	0.0778991	6.56657
GO:0004129	cytochrome-c oxidase activity	PBANKA_113770	cytochrome c oxidase subunit 2, putative	Essential	0.0506998	6.17213
GO:0004129	cytochrome-c oxidase activity	PBANKA_135040	conserved Plasmodium protein, unknown function	Essential	0.376422	3.16299
GO:0004175	endopeptidase activity	PBANKA_021150	proteasome subunit alpha type-5, putative	Essential	0.251151	4.46189
GO:0004175	endopeptidase activity	PBANKA_050220	26S proteasome regulatory subunit p55, putative	Essential	0.1	1
GO:0004175	endopeptidase activity	PBANKA_051450	26S proteasome regulatory subunit RPN9, putative	Essential	0.0307606	6.22457
GO:0004175	endopeptidase activity	PBANKA_051760	plasmepsin VII	Dispensable	0.996767	6.06564
GO:0004175	endopeptidase activity	PBANKA_070270	rhomboid protease ROM3	Dispensable	0.997118	6.50302
GO:0004175	endopeptidase activity	PBANKA_080820	proteasome subunit alpha type-3, putative	Essential	0.0387565	6.19617
GO:0004175	endopeptidase activity	PBANKA_083260	proteasome subunit beta type-6, putative	Slow	0.420229	3.69339
GO:0004175	endopeptidase activity	PBANKA_083440	mitochondrial-processing peptidase subunit beta, putative	Slow	0.516054	3.24079
GO:0004175	endopeptidase activity	PBANKA_091170	subtilisin-like protease 2	Essential	0.147582	4.56852
GO:0004175	endopeptidase activity	PBANKA_091790	26S protease regulatory subunit 6A, putative	Essential	0.0900432	4.19862
GO:0004175	endopeptidase activity	PBANKA_091900	26S proteasome regulatory subunit RPN7, putative	Essential	0.0448697	6.74471
GO:0004175	endopeptidase activity	PBANKA_091950	GPI-anchor transamidase, putative	Essential	0.262482	3.07919
GO:0004175	endopeptidase activity	PBANKA_092850	ATP-dependent zinc metalloprotease FTSH, putative	Essential	0.0183639	8.10115
GO:0004175	endopeptidase activity	PBANKA_093350	rhomboid protease ROM1	Dispensable	1.00699	6.38805
GO:0004175	endopeptidase activity	PBANKA_101450	plasmepsin IX, putative	Essential	0.30505	2.59882
GO:0004175	endopeptidase activity	PBANKA_102650	metacaspase-like protein	Slow	0.643519	4.17848
GO:0004175	endopeptidase activity	PBANKA_102780	ATP-dependent protease, putative	Essential	0.0452586	6.63911
GO:0004175	endopeptidase activity	PBANKA_103130	rhomboid protease ROM8	Essential	0.1014	3.79635
GO:0004175	endopeptidase activity	PBANKA_103320	DNA damage-inducible protein 1, putative	Essential	0.121177	4.63977
GO:0004175	endopeptidase activity	PBANKA_103440	plasmepsin IV	Slow	0.67437	10
GO:0004175	endopeptidase activity	PBANKA_103560	ATP-dependent Clp protease, putative	Essential	0.111266	4.38469
GO:0004175	endopeptidase activity	PBANKA_110650	rhomboid protease ROM4	Slow	0.740391	6.30329
GO:0004175	endopeptidase activity	PBANKA_110690	conserved Plasmodium protein, unknown function	Dispensable	1.00833	5.49066
GO:0004175	endopeptidase activity	PBANKA_110710	subtilisin-like protease 1	Essential	0.0724644	5.19403
GO:0004175	endopeptidase activity	PBANKA_111470	rhomboid protease ROM9	Dispensable	0.97117	5.91229
GO:0004175	endopeptidase activity	PBANKA_113140	metacaspase 1	Dispensable	0.862967	5.30931
GO:0004175	endopeptidase activity	PBANKA_113700	bergheilysin	Essential	0.0780967	5.9333
GO:0004175	endopeptidase activity	PBANKA_113840	calpain, putative	Essential	0.19132	3.43072
GO:0004175	endopeptidase activity	PBANKA_120390	DnaJ protein, putative	Essential	0.235902	5.16638
GO:0004175	endopeptidase activity	PBANKA_120660	26S protease regulatory subunit 4, putative	Essential	0.0617809	5.80502
GO:0004175	endopeptidase activity	PBANKA_120980	proteasome subunit beta type-5, putative	Essential	0.27496	3.75397
GO:0004175	endopeptidase activity	PBANKA_122250	plasmepsin X	Essential	0.364217	3.65233
GO:0004175	endopeptidase activity	PBANKA_122270	conserved Plasmodium protein, unknown function	Slow	0.754031	4.98392
GO:0004175	endopeptidase activity	PBANKA_122310	proteasome subunit alpha type-6, putative	Essential	0.210776	4.80088
GO:0004175	endopeptidase activity	PBANKA_122650	proteasome subunit beta type-4, putative	Slow	0.356161	5.74675
GO:0004175	endopeptidase activity	PBANKA_123310	proteasome subunit beta type-1, putative	Essential	0.1	1
GO:0004175	endopeptidase activity	PBANKA_130140	proteasome subunit alpha type-1, putative	Essential	0.1	1
GO:0004175	endopeptidase activity	PBANKA_130420	stromal-processing peptidase, putative	Essential	0.100224	7.42043
GO:0004175	endopeptidase activity	PBANKA_130560	metalloprotease, putative	Slow	0.814927	4.9357
GO:0004175	endopeptidase activity	PBANKA_132070	signal peptide peptidase, putative	Essential	0.0618672	5.5802
GO:0004175	endopeptidase activity	PBANKA_132910	plasmepsin VIII, putative	Dispensable	1.00536	6.63825
GO:0004175	endopeptidase activity	PBANKA_132970	26S proteasome regulatory subunit RPN2, putative	Essential	0.202621	3.67354
GO:0004175	endopeptidase activity	PBANKA_133410	proteasome subunit beta type-2, putative	Essential	0.1	1
GO:0004175	endopeptidase activity	PBANKA_133870	plasmepsin V, putative	Essential	0.0203569	6.05448
GO:0004175	endopeptidase activity	PBANKA_135080	endopeptidase, putative	Essential	0.0499972	7.7744
GO:0004175	endopeptidase activity	PBANKA_135180	26S proteasome regulatory subunit RPN3, putative	Essential	0.0590209	5.8805
GO:0004175	endopeptidase activity	PBANKA_135810	rhomboid protease ROM6	Essential	0.133671	7.75101
GO:0004175	endopeptidase activity	PBANKA_140410	membrane integral peptidase, M50 family, putative	Slow	0.768178	6.33592
GO:0004175	endopeptidase activity	PBANKA_140490	26S protease regulatory subunit 10B, putative	Essential	0.18358	4.3138
GO:0004175	endopeptidase activity	PBANKA_141000	26S protease regulatory subunit 7, putative	Essential	0.1	1
GO:0004175	endopeptidase activity	PBANKA_141030	M1-family alanyl aminopeptidase, putative	Essential	0.319453	3.2411
GO:0004175	endopeptidase activity	PBANKA_141860	conserved Plasmodium protein, unknown function	Dispensable	1.0292	5.18776
GO:0004175	endopeptidase activity	PBANKA_144900	aspartyl protease, putative	Dispensable	0.987714	5.05477
GO:0005484	SNAP receptor activity	PBANKA_081170	SNARE protein, putative	Essential	0.0641492	6.55993
GO:0005484	SNAP receptor activity	PBANKA_094280	syntaxin, putative	Essential	0.263573	4.34529
GO:0005484	SNAP receptor activity	PBANKA_101290	SNARE protein, putative	Essential	0.0804426	4.95203
GO:0005484	SNAP receptor activity	PBANKA_121840	protein transport protein SEC22, putative	Essential	0.105552	5.72994
GO:0005484	SNAP receptor activity	PBANKA_124450	SNARE protein, putative	Essential	0.1883	5.07193
GO:0005484	SNAP receptor activity	PBANKA_131230	SNARE protein, putative	Essential	0.0732196	4.52427
GO:0005484	SNAP receptor activity	PBANKA_131620	SNARE protein, putative	Essential	0.1	1
GO:0005484	SNAP receptor activity	PBANKA_133990	SNARE protein, putative	Essential	0.284787	4.40721
GO:0005484	SNAP receptor activity	PBANKA_134680	Qa-SNARE protein, putative	Essential	0.1	1
GO:0005484	SNAP receptor activity	PBANKA_145640	SNARE protein, putative	Essential	0.138371	3.53582
GO:0005507	copper ion binding	PBANKA_051130	mitochondrial ribosomal protein S22 precursor, putative	Essential	0.0874149	7.30904
GO:0005507	copper ion binding	PBANKA_101380	cytochrome c oxidase subunit 2, putative	Essential	0.0778991	6.56657
GO:0005507	copper ion binding	PBANKA_113770	cytochrome c oxidase subunit 2, putative	Essential	0.0506998	6.17213
GO:0005507	copper ion binding	PBANKA_121940	Cg3 protein, putative	Essential	0.114536	6.30714
GO:0005507	copper ion binding	PBANKA_130090	cytochrome c oxidase assembly protein COX11, putative	Essential	0.0731817	7.56549
GO:0005507	copper ion binding	PBANKA_135040	conserved Plasmodium protein, unknown function	Essential	0.376422	3.16299
GO:0005515	protein binding	PBANKA_010460	DNA repair protein RAD50, putative	Dispensable	0.979304	5.70722
GO:0005515	protein binding	PBANKA_010730	T-complex protein 1 subunit zeta, putative	Slow	0.632351	4.26427
GO:0005515	protein binding	PBANKA_010880	histone H3, putative	Essential	0.164108	5.93822
GO:0005515	protein binding	PBANKA_010970	SWI/SNF-related matrix-associated actin-dependent regulator of chromatin	Slow	0.720487	4.75098
GO:0005515	protein binding	PBANKA_020270	kinesin-8, putative	Dispensable	0.969755	5.0718
GO:0005515	protein binding	PBANKA_020290	transcription initiation factor TFIIB, putative	Slow	0.313281	4.49758
GO:0005515	protein binding	PBANKA_020300	chromatin assembly factor 1 protein WD40 domain, putative	Slow	0.586029	5.95995
GO:0005515	protein binding	PBANKA_020310	phosphatidylinositol-4-phosphate 5-kinase, putative	Essential	0.136642	4.70712
GO:0005515	protein binding	PBANKA_020420	tubulin-specific chaperone a, putative	Dispensable	0.958516	5.55489
GO:0005515	protein binding	PBANKA_020920	parasite-infected erythrocyte surface protein	Dispensable	0.974336	5.89045
GO:0005515	protein binding	PBANKA_021020	aspartate--tRNA ligase, putative	Essential	0.167816	3.85117
GO:0005515	protein binding	PBANKA_030380	cysteine desulfuration protein SufE	Essential	0.13447	6.54993
GO:0005515	protein binding	PBANKA_030610	transmission-blocking target antigen s230;6-cysteine protein	Dispensable	1.02215	5.21907
GO:0005515	protein binding	PBANKA_031000	protein SIS1, putative	Dispensable	0.89949	5.53497
GO:0005515	protein binding	PBANKA_031050	conserved Plasmodium protein, unknown function	Dispensable	0.925858	3.56924
GO:0005515	protein binding	PBANKA_040150	exportin-1, putative	Essential	0.163235	5.55697
GO:0005515	protein binding	PBANKA_040210	spindle pole body protein, putative	Essential	0.109218	5.84297
GO:0005515	protein binding	PBANKA_040280	EH domain-containing protein, putative	Dispensable	0.97887	5.53294
GO:0005515	protein binding	PBANKA_040350	elongation factor (EF-TS), putative	Essential	0.0703188	7.26943
GO:0005515	protein binding	PBANKA_040370	conserved Plasmodium protein, unknown function	Essential	0.029442	7.44699
GO:0005515	protein binding	PBANKA_040460	activator of Hsp90 ATPase, putative	Dispensable	0.975187	5.60961
GO:0005515	protein binding	PBANKA_040520	T-complex protein 1 subunit beta, putative	Essential	0.147008	4.35395
GO:0005515	protein binding	PBANKA_040560	EB1 homolog, putative	Dispensable	1.01933	5.8245
GO:0005515	protein binding	PBANKA_040650	T-complex protein 1 subunit eta, putative	Essential	0.1	1
GO:0005515	protein binding	PBANKA_040680	pre-mRNA-processing factor 19, putative	Essential	0.122704	4.85443
GO:0005515	protein binding	PBANKA_040720	dual specificity protein phosphatase	Slow	0.362479	5.07432
GO:0005515	protein binding	PBANKA_041170	co-chaperone p23, putative	Dispensable	0.953798	6.24518
GO:0005515	protein binding	PBANKA_041490	dynein light intermediate chain 2, putative	Dispensable	1.04568	6.16031
GO:0005515	protein binding	PBANKA_041600	high molecular weight rhoptry protein 3, putative	Essential	0.075049	5.06812
GO:0005515	protein binding	PBANKA_041690	prefoldin subunit 4, putative	Slow	0.866719	6.36905
GO:0005515	protein binding	PBANKA_041820	ras-related protein RAB7, putative	Essential	0.244408	4.39886
GO:0005515	protein binding	PBANKA_050410	autophagy-related protein 8	Essential	0.0670989	7.04677
GO:0005515	protein binding	PBANKA_050700	4-hydroxy-3-methylbut-2-en-1-yl diphosphate synthase, putative	Essential	0.144278	4.08963
GO:0005515	protein binding	PBANKA_050740	orotidine 5'-phosphate decarboxylase, putative	Slow	0.294974	5.27947
GO:0005515	protein binding	PBANKA_051060	cell division cycle protein 20 homolog	Dispensable	1.05074	5.64366
GO:0005515	protein binding	PBANKA_051660	leucine-rich repeat protein	Dispensable	0.955461	5.60839
GO:0005515	protein binding	PBANKA_051750	bromodomain protein 1, putative	Essential	0.0941888	4.15792
GO:0005515	protein binding	PBANKA_051990	conserved Plasmodium protein, unknown function	Slow	0.63332	4.22162
GO:0005515	protein binding	PBANKA_060270	nucleosome assembly protein, putative	Essential	0.179416	5.10697
GO:0005515	protein binding	PBANKA_060480	eukaryotic translation initiation factor 3 subunit C, putative	Essential	0.289366	3.25158
GO:0005515	protein binding	PBANKA_061230	conserved Plasmodium protein, unknown function	Slow	0.565046	4.85891
GO:0005515	protein binding	PBANKA_061430	cysteine desulfurase	Slow	0.495115	3.81639
GO:0005515	protein binding	PBANKA_061610	prefoldin subunit 3, putative	Slow	0.747037	5.60049
GO:0005515	protein binding	PBANKA_061970	rhoptry-associated leucine zipper-like protein 1, putative	Essential	0.189044	3.52803
GO:0005515	protein binding	PBANKA_062240	kinesin-19, putative	Dispensable	0.977968	5.92603
GO:0005515	protein binding	PBANKA_070200	conserved Plasmodium protein, unknown function	Dispensable	1.00144	6.26364
GO:0005515	protein binding	PBANKA_070730	histone acetyltransferase GCN5, putative	Essential	0.1	1
GO:0005515	protein binding	PBANKA_070810	dynein light chain 1	Dispensable	0.996504	5.76107
GO:0005515	protein binding	PBANKA_071190	heat shock protein 70	Essential	0.0175482	3.23624
GO:0005515	protein binding	PBANKA_071260	14-3-3 protein	Essential	0.1	1
GO:0005515	protein binding	PBANKA_071490	dihydrolipoyl dehydrogenase, apicoplast, putative	Dispensable	0.968687	5.90168
GO:0005515	protein binding	PBANKA_080310	DNA replication licensing factor MCM7, putative	Essential	0.1	1
GO:0005515	protein binding	PBANKA_080360	importin-7, putative	Slow	0.805138	5.22035
GO:0005515	protein binding	PBANKA_080450	rhoptry-associated membrane antigen, putative	Essential	0.165682	3.36543
GO:0005515	protein binding	PBANKA_080560	EKC/KEOPS complex subunit BUD32, putative	Essential	0.0944746	6.87168
GO:0005515	protein binding	PBANKA_080570	heat shock protein 90, putative	Slow	0.522486	5.32616
GO:0005515	protein binding	PBANKA_080590	kinesin-8, putative	Dispensable	0.957943	5.59742
GO:0005515	protein binding	PBANKA_080700	DNA-directed RNA polymerase II subunit RPB1, putative	Essential	0.0679773	4.872
GO:0005515	protein binding	PBANKA_080880	conserved Plasmodium protein, unknown function	Essential	0.00836236	7.75991
GO:0005515	protein binding	PBANKA_081070	subpellicular microtubule protein 1, putative	Dispensable	1.00105	4.87184
GO:0005515	protein binding	PBANKA_081170	SNARE protein, putative	Essential	0.0641492	6.55993
GO:0005515	protein binding	PBANKA_081850	conserved Plasmodium protein, unknown function	Essential	0.118811	6.58274
GO:0005515	protein binding	PBANKA_081900	glideosome-associated protein 50, putative;secreted acid phosphatase, putative	Essential	0.116446	3.06496
GO:0005515	protein binding	PBANKA_082100	chaperone protein, putative	Slow	0.825815	5.07941
GO:0005515	protein binding	PBANKA_083100	merozoite surface protein 1	Essential	0.203402	3.02086
GO:0005515	protein binding	PBANKA_083250	PIH1 domain-containing protein, putative	Dispensable	0.998349	5.39508
GO:0005515	protein binding	PBANKA_083300	profilin, putative	Slow	0.565412	5.62487
GO:0005515	protein binding	PBANKA_083490	TFIIH basal transcription factor complex helicase XPD subunit, putative	Essential	0.0514423	5.70838
GO:0005515	protein binding	PBANKA_083560	cAMP-dependent protein kinase catalytic subunit	Essential	0.0673599	5.91172
GO:0005515	protein binding	PBANKA_090250	kinesin-like protein, putative	Dispensable	1.00933	5.85328
GO:0005515	protein binding	PBANKA_090260	CCAAT-box DNA binding protein subunit B, putative	Slow	0.886506	6.38438
GO:0005515	protein binding	PBANKA_090400	conserved Plasmodium protein, unknown function	Dispensable	0.985145	6.94699
GO:0005515	protein binding	PBANKA_090850	myosin heavy chain subunit, putative	Dispensable	1.0153	4.95418
GO:0005515	protein binding	PBANKA_091230	tudor staphylococcal nuclease, putative	Dispensable	0.967888	5.9226
GO:0005515	protein binding	PBANKA_091410	conserved Plasmodium protein, unknown function	Dispensable	0.861357	4.51851
GO:0005515	protein binding	PBANKA_092010	cochaperone prefoldin complex subunit, putative	Slow	0.748845	6.01593
GO:0005515	protein binding	PBANKA_092280	small nuclear ribonucleoprotein Sm D1, putative	Essential	0.149269	4.69029
GO:0005515	protein binding	PBANKA_092360	GrpE protein homolog, mitochondrial, putative	Essential	0.28899	3.90329
GO:0005515	protein binding	PBANKA_092720	conserved Plasmodium protein, unknown function	Essential	0.0640329	6.68759
GO:0005515	protein binding	PBANKA_092890	conserved protein, unknown function	Slow	0.413129	6.61387
GO:0005515	protein binding	PBANKA_092940	myosin light chain B, putative	Slow	0.242317	5.78718
GO:0005515	protein binding	PBANKA_093020	DNA mismatch repair protein MLH, putative	Essential	0.053739	6.5975
GO:0005515	protein binding	PBANKA_093120	heat shock protein 101	Essential	0.105051	3.83891
GO:0005515	protein binding	PBANKA_093200	rhoptry neck protein 4	Essential	0.0543654	6.74036
GO:0005515	protein binding	PBANKA_093290	glycerol-3-phosphate dehydrogenase, putative	Dispensable	0.988989	5.95955
GO:0005515	protein binding	PBANKA_093830	heat shock protein, putative	Essential	0.130156	4.71333
GO:0005515	protein binding	PBANKA_093860	casein kinase 2, alpha subunit	Essential	0.131238	5.06737
GO:0005515	protein binding	PBANKA_094090	RuvB-like helicase 2, putative	Essential	0.271921	3.69032
GO:0005515	protein binding	PBANKA_094180	histone H2B, putative	Essential	0.136062	6.56064
GO:0005515	protein binding	PBANKA_094190	histone H4, putative	Essential	0.058805	4.20726
GO:0005515	protein binding	PBANKA_094280	syntaxin, putative	Essential	0.263573	4.34529
GO:0005515	protein binding	PBANKA_100210	6-cysteine protein	Dispensable	1.01796	6.50412
GO:0005515	protein binding	PBANKA_100260	6-cysteine protein	Slow	0.923337	6.76421
GO:0005515	protein binding	PBANKA_100380	V-type proton ATPase subunit B, putative	Essential	0.18151	3.85705
GO:0005515	protein binding	PBANKA_100430	conserved Plasmodium protein, unknown function	Essential	0.0354464	7.95155
GO:0005515	protein binding	PBANKA_100570	conserved Plasmodium protein, unknown function	Dispensable	0.998651	4.61085
GO:0005515	protein binding	PBANKA_100700	DnaJ protein, putative	Essential	0.158997	4.29812
GO:0005515	protein binding	PBANKA_100850	translocon component PTEX150	Essential	0.209011	5.26675
GO:0005515	protein binding	PBANKA_100920	conserved Plasmodium protein, unknown function	Essential	0.118784	5.4468
GO:0005515	protein binding	PBANKA_101050	Hsp70/Hsp90 organizing protein, putative	Dispensable	0.83188	4.75658
GO:0005515	protein binding	PBANKA_101160	chromatin assembly factor 1 P55 subunit, putative	Slow	0.782735	4.99288
GO:0005515	protein binding	PBANKA_101290	SNARE protein, putative	Essential	0.0804426	4.95203
GO:0005515	protein binding	PBANKA_102490	DNA replication licensing factor MCM2;DNA replication licensing factor MCM2, putative	Essential	0.154148	4.23104
GO:0005515	protein binding	PBANKA_102630	conserved Plasmodium protein, unknown function	Dispensable	0.966896	5.20672
GO:0005515	protein binding	PBANKA_103110	plastid replication-repair enzyme, putative	Essential	0.265497	3.63842
GO:0005515	protein binding	PBANKA_103120	conserved Plasmodium protein, unknown function	Essential	0.0521133	5.61173
GO:0005515	protein binding	PBANKA_103210	rhoptry-associated protein 1, putative	Slow	0.71284	5.01468
GO:0005515	protein binding	PBANKA_103320	DNA damage-inducible protein 1, putative	Essential	0.121177	4.63977
GO:0005515	protein binding	PBANKA_103400	conserved Plasmodium protein, unknown function	Essential	0.120415	6.24538
GO:0005515	protein binding	PBANKA_103780	secreted ookinete adhesive protein	Dispensable	0.997139	10
GO:0005515	protein binding	PBANKA_110310	actin-depolymerizing factor 1	Essential	0.0910486	5.89886
GO:0005515	protein binding	PBANKA_110330	myosin B	Dispensable	0.993138	6.42888
GO:0005515	protein binding	PBANKA_110400	ATP-dependent helicase, putative	Essential	0.0897049	4.08918
GO:0005515	protein binding	PBANKA_110840	single-stranded DNA-binding protein, putative	Slow	0.192833	8.82459
GO:0005515	protein binding	PBANKA_110860	SNAP protein, putative	Essential	0.325472	2.37335
GO:0005515	protein binding	PBANKA_111190	CDK-activating kinase assembly factor, putative	Essential	0.209991	4.78808
GO:0005515	protein binding	PBANKA_111320	mitochondrial import inner membrane translocase subunit TIM16, putative	Essential	0.29942	3.8347
GO:0005515	protein binding	PBANKA_111380	ATP-dependent DNA helicase UvrD, putative	Dispensable	0.958306	5.80205
GO:0005515	protein binding	PBANKA_111490	phosphatidylinositol 3-kinase, putative	Essential	0.0765978	5.77924
GO:0005515	protein binding	PBANKA_111680	conserved Plasmodium protein, unknown function	Essential	0.140201	3.94959
GO:0005515	protein binding	PBANKA_111700	histone H2A, putative	Slow	0.36046	4.13906
GO:0005515	protein binding	PBANKA_111710	histone H3 variant, putative	Slow	0.339922	7.06316
GO:0005515	protein binding	PBANKA_111850	conserved Plasmodium protein, unknown function	Slow	0.770971	5.22661
GO:0005515	protein binding	PBANKA_112530	conserved Plasmodium protein, unknown function	Dispensable	0.978207	5.41271
GO:0005515	protein binding	PBANKA_112640	transportin, putative	Essential	0.19421	4.82199
GO:0005515	protein binding	PBANKA_112780	DnaJ protein, putative	Slow	0.898157	6.23333
GO:0005515	protein binding	PBANKA_112850	SET domain protein, putative	Essential	0.023848	5.05262
GO:0005515	protein binding	PBANKA_113160	DNA replication licensing factor MCM6, putative	Essential	0.0464908	4.61611
GO:0005515	protein binding	PBANKA_113410	T-complex protein 1 subunit delta, putative	Essential	0.245586	4.25099
GO:0005515	protein binding	PBANKA_113550	high mobility group protein B4, putative	Dispensable	0.883495	5.79023
GO:0005515	protein binding	PBANKA_113810	14-3-3 protein, putative	Dispensable	1.03689	6.243
GO:0005515	protein binding	PBANKA_113820	RuvB-like helicase 3, putative	Essential	0.150159	3.48806
GO:0005515	protein binding	PBANKA_120180	conserved Plasmodium protein, unknown function	Slow	0.778206	5.53266
GO:0005515	protein binding	PBANKA_120200	inner membrane complex protein 1c	Slow	0.683005	5.4503
GO:0005515	protein binding	PBANKA_120440	DNA/RNA-binding protein Alba 3, putative	Slow	0.480466	5.78228
GO:0005515	protein binding	PBANKA_120820	kinesin-4, putative	Slow	0.433988	3.52274
GO:0005515	protein binding	PBANKA_121300	transcriptional coactivator ADA2, putative	Essential	0.0598413	5.94216
GO:0005515	protein binding	PBANKA_121400	heat shock protein 60, putative	Essential	0.0991221	4.16154
GO:0005515	protein binding	PBANKA_121430	enolase, putative	Essential	0.335415	3.19405
GO:0005515	protein binding	PBANKA_121510	Rh5 interacting protein, putative	Essential	0.0660337	7.21283
GO:0005515	protein binding	PBANKA_121630	conserved Plasmodium protein, unknown function	Dispensable	1.02888	4.95509
GO:0005515	protein binding	PBANKA_121680	conserved Plasmodium protein, unknown function	Dispensable	1.01493	5.36326
GO:0005515	protein binding	PBANKA_121760	histone H2A variant, putative	Essential	0.0838766	5.90304
GO:0005515	protein binding	PBANKA_121770	ATP-dependent RNA helicase DDX6	Dispensable	0.915095	5.53292
GO:0005515	protein binding	PBANKA_121820	T-complex protein 1 subunit epsilon, putative	Essential	0.260781	4.01693
GO:0005515	protein binding	PBANKA_121840	protein transport protein SEC22, putative	Essential	0.105552	5.72994
GO:0005515	protein binding	PBANKA_122160	cell division cycle ATPase, putative	Essential	0.108412	6.06397
GO:0005515	protein binding	PBANKA_122410	kinesin-like protein, putative	Slow	0.754377	5.66657
GO:0005515	protein binding	PBANKA_123250	eukaryotic translation initiation factor 3 subunit B, putative	Essential	0.10305	5.5267
GO:0005515	protein binding	PBANKA_123320	cyclin	Dispensable	1.0549	5.04456
GO:0005515	protein binding	PBANKA_123590	conserved Plasmodium protein, unknown function	Slow	0.740628	4.45719
GO:0005515	protein binding	PBANKA_123880	karyopherin beta, putative	Dispensable	0.792073	2.25112
GO:0005515	protein binding	PBANKA_124200	ubiquitin carboxyl-terminal hydrolase 14, putative	Dispensable	0.866825	4.27718
GO:0005515	protein binding	PBANKA_124450	SNARE protein, putative	Essential	0.1883	5.07193
GO:0005515	protein binding	PBANKA_130070	LCCL domain-containing protein	Dispensable	0.931777	5.65375
GO:0005515	protein binding	PBANKA_130280	thioredoxin peroxidase 1	Dispensable	0.994579	6.13041
GO:0005515	protein binding	PBANKA_130340	CCAAT-binding transcription factor, putative	Dispensable	0.925172	5.67089
GO:0005515	protein binding	PBANKA_130390	conserved Plasmodium protein, unknown function	Essential	0.159092	4.3765
GO:0005515	protein binding	PBANKA_130450	conserved Plasmodium protein, unknown function	Dispensable	0.918959	5.16939
GO:0005515	protein binding	PBANKA_130780	heat shock protein 90, putative	Essential	0.138699	4.99195
GO:0005515	protein binding	PBANKA_130860	fructose-bisphosphate aldolase 2	Essential	0.115612	4.7311
GO:0005515	protein binding	PBANKA_131060	heme detoxification protein, putative	Essential	0.0839101	7.527
GO:0005515	protein binding	PBANKA_131230	SNARE protein, putative	Essential	0.0732196	4.52427
GO:0005515	protein binding	PBANKA_131620	SNARE protein, putative	Essential	0.1	1
GO:0005515	protein binding	PBANKA_131810	aminopeptidase P, putative	Essential	0.206282	5.32957
GO:0005515	protein binding	PBANKA_132070	signal peptide peptidase, putative	Essential	0.0618672	5.5802
GO:0005515	protein binding	PBANKA_132220	spindle assembly abnormal protein 4, putative	Dispensable	0.931713	4.81703
GO:0005515	protein binding	PBANKA_132640	glyceraldehyde-3-phosphate dehydrogenase, putative	Essential	0.1	1
GO:0005515	protein binding	PBANKA_132790	conserved Plasmodium protein, unknown function	Slow	0.785845	6.06973
GO:0005515	protein binding	PBANKA_132800	serine/threonine protein phosphatase, putative	Essential	0.1	1
GO:0005515	protein binding	PBANKA_133430	exported protein 2	Essential	0.135331	4.92713
GO:0005515	protein binding	PBANKA_133650	conserved Plasmodium protein, unknown function	Dispensable	1.00081	4.00355
GO:0005515	protein binding	PBANKA_133890	glideosome associated protein with multiple membrane spans 1, putative	Essential	0.10791	5.01068
GO:0005515	protein binding	PBANKA_133990	SNARE protein, putative	Essential	0.284787	4.40721
GO:0005515	protein binding	PBANKA_134010	L-lactate dehydrogenase	Essential	0.0457475	6.5274
GO:0005515	protein binding	PBANKA_134050	conserved Plasmodium protein, unknown function	Slow	0.540652	4.70659
GO:0005515	protein binding	PBANKA_134100	conserved Plasmodium protein, unknown function	Essential	0.054499	4.62054
GO:0005515	protein binding	PBANKA_134250	conserved Plasmodium protein, unknown function	Dispensable	0.929967	4.00243
GO:0005515	protein binding	PBANKA_134380	transcriptional regulatory protein sir2a	Dispensable	0.967856	5.72905
GO:0005515	protein binding	PBANKA_134430	chromatin assembly factor 1 subunit, putative	Essential	0.0423597	4.50323
GO:0005515	protein binding	PBANKA_134680	Qa-SNARE protein, putative	Essential	0.1	1
GO:0005515	protein binding	PBANKA_134780	20 kDa chaperonin, putative	Essential	0.0774687	1.71022
GO:0005515	protein binding	PBANKA_134840	histone H3-like centromeric protein CSE4, putative	Essential	0.1	1
GO:0005515	protein binding	PBANKA_134980	sporozoite surface protein 2;thrombospondin-related anonymous protein	Dispensable	0.945135	4.8766
GO:0005515	protein binding	PBANKA_135120	conserved Plasmodium protein, unknown function	Dispensable	0.957313	5.19526
GO:0005515	protein binding	PBANKA_135570	myosin A	Essential	0.265919	4.14267
GO:0005515	protein binding	PBANKA_140320	cyclin, putative	Essential	0.178425	4.15859
GO:0005515	protein binding	PBANKA_140340	DNA-directed RNA polymerase II subunit RPB11, putative	Essential	0.111158	4.46297
GO:0005515	protein binding	PBANKA_140610	DNA-directed RNA polymerase alpha chain, putative	Essential	0.16882	4.11065
GO:0005515	protein binding	PBANKA_140660	CCAAT-binding transcription factor, putative	Dispensable	0.983287	6.11479
GO:0005515	protein binding	PBANKA_140910	ras-related protein Rab-5B, putative	Essential	0.226132	4.36638
GO:0005515	protein binding	PBANKA_140990	AP-1 complex subunit mu-1, putative	Essential	0.0709517	4.48787
GO:0005515	protein binding	PBANKA_141130	eukaryotic translation initation factor 4 gamma, putative	Essential	0.142137	4.92967
GO:0005515	protein binding	PBANKA_141340	general transcription factor IIH subunit 2, putative	Essential	0.0385925	6.47344
GO:0005515	protein binding	PBANKA_141730	translocation protein SEC63, putative	Essential	0.099823	5.08399
GO:0005515	protein binding	PBANKA_142060	histone H2B variant, putative	Essential	0.1	1
GO:0005515	protein binding	PBANKA_142160	calcium/calmodulin-dependent protein kinase, putative	Dispensable	0.997042	7.59561
GO:0005515	protein binding	PBANKA_142240	importin beta, putative	Essential	0.108462	2.06696
GO:0005515	protein binding	PBANKA_142270	superoxide dismutase [Fe], putative	Slow	0.822804	5.71434
GO:0005515	protein binding	PBANKA_142510	karyopherin alpha, putative	Essential	0.37067	3.29588
GO:0005515	protein binding	PBANKA_142650	cullin-1, putative	Essential	0.311723	3.9092
GO:0005515	protein binding	PBANKA_142890	bromodomain protein 2, putative	Slow	0.653553	5.7792
GO:0005515	protein binding	PBANKA_143090	conserved Plasmodium protein, unknown function	Dispensable	0.91371	5.93183
GO:0005515	protein binding	PBANKA_143190	glycerol-3-phosphate dehydrogenase, putative	Dispensable	0.849296	3.19197
GO:0005515	protein binding	PBANKA_143200	signal recognition particle subunit SRP19, putative	Essential	0.0261238	7.4895
GO:0005515	protein binding	PBANKA_143360	thrombospondin-related apical membrane protein	Essential	0.120197	5.66601
GO:0005515	protein binding	PBANKA_143630	conserved Plasmodium protein, unknown function	Dispensable	1.06084	5.80568
GO:0005515	protein binding	PBANKA_143690	FbpA domain protein, putative	Slow	0.181743	6.49589
GO:0005515	protein binding	PBANKA_143730	endoplasmin, putative	Essential	0.0725927	6.63648
GO:0005515	protein binding	PBANKA_143920	polyadenylate-binding protein, putative	Essential	0.062313	5.58834
GO:0005515	protein binding	PBANKA_144240	conserved Plasmodium protein, unknown function	Dispensable	0.912985	4.77878
GO:0005515	protein binding	PBANKA_144400	macrophage migration inhibitory factor	Dispensable	0.999356	6.39293
GO:0005515	protein binding	PBANKA_144410	T-complex protein 1 subunit gamma, putative	Essential	0.144608	4.62344
GO:0005515	protein binding	PBANKA_144680	60 kDa chaperonin, putative	Essential	0.0214269	4.82407
GO:0005515	protein binding	PBANKA_144690	dihydrolipoyl dehydrogenase, mitochondrial, putative	Slow	0.82783	6.5576
GO:0005515	protein binding	PBANKA_145400	DNA gyrase subunit B, putative	Essential	0.1319	3.72227
GO:0005515	protein binding	PBANKA_145420	conserved Plasmodium protein, unknown function	Essential	0.1	1
GO:0005515	protein binding	PBANKA_145640	SNARE protein, putative	Essential	0.138371	3.53582
GO:0005515	protein binding	PBANKA_145830	kinesin-13, putative	Essential	0.113813	6.8728
GO:0005515	protein binding	PBANKA_145880	kinesin, putative	Essential	0.0716114	4.93327
GO:0005515	protein binding	PBANKA_145950	myosin A tail domain interacting protein MTIP, putative;myosin light chain 1, putative	Essential	0.0781679	5.36955
GO:0005516	calmodulin binding	PBANKA_020920	parasite-infected erythrocyte surface protein	Dispensable	0.974336	5.89045
GO:0005516	calmodulin binding	PBANKA_031050	conserved Plasmodium protein, unknown function	Dispensable	0.925858	3.56924
GO:0005516	calmodulin binding	PBANKA_040370	conserved Plasmodium protein, unknown function	Essential	0.029442	7.44699
GO:0005516	calmodulin binding	PBANKA_051990	conserved Plasmodium protein, unknown function	Slow	0.63332	4.22162
GO:0005516	calmodulin binding	PBANKA_061230	conserved Plasmodium protein, unknown function	Slow	0.565046	4.85891
GO:0005516	calmodulin binding	PBANKA_090400	conserved Plasmodium protein, unknown function	Dispensable	0.985145	6.94699
GO:0005516	calmodulin binding	PBANKA_091410	conserved Plasmodium protein, unknown function	Dispensable	0.861357	4.51851
GO:0005516	calmodulin binding	PBANKA_092720	conserved Plasmodium protein, unknown function	Essential	0.0640329	6.68759
GO:0005516	calmodulin binding	PBANKA_100430	conserved Plasmodium protein, unknown function	Essential	0.0354464	7.95155
GO:0005516	calmodulin binding	PBANKA_100570	conserved Plasmodium protein, unknown function	Dispensable	0.998651	4.61085
GO:0005516	calmodulin binding	PBANKA_100920	conserved Plasmodium protein, unknown function	Essential	0.118784	5.4468
GO:0005516	calmodulin binding	PBANKA_102630	conserved Plasmodium protein, unknown function	Dispensable	0.966896	5.20672
GO:0005516	calmodulin binding	PBANKA_103400	conserved Plasmodium protein, unknown function	Essential	0.120415	6.24538
GO:0005516	calmodulin binding	PBANKA_111680	conserved Plasmodium protein, unknown function	Essential	0.140201	3.94959
GO:0005516	calmodulin binding	PBANKA_112530	conserved Plasmodium protein, unknown function	Dispensable	0.978207	5.41271
GO:0005516	calmodulin binding	PBANKA_120180	conserved Plasmodium protein, unknown function	Slow	0.778206	5.53266
GO:0005516	calmodulin binding	PBANKA_121630	conserved Plasmodium protein, unknown function	Dispensable	1.02888	4.95509
GO:0005516	calmodulin binding	PBANKA_121680	conserved Plasmodium protein, unknown function	Dispensable	1.01493	5.36326
GO:0005516	calmodulin binding	PBANKA_123590	conserved Plasmodium protein, unknown function	Slow	0.740628	4.45719
GO:0005516	calmodulin binding	PBANKA_130450	conserved Plasmodium protein, unknown function	Dispensable	0.918959	5.16939
GO:0005516	calmodulin binding	PBANKA_132220	spindle assembly abnormal protein 4, putative	Dispensable	0.931713	4.81703
GO:0005516	calmodulin binding	PBANKA_132790	conserved Plasmodium protein, unknown function	Slow	0.785845	6.06973
GO:0005516	calmodulin binding	PBANKA_134050	conserved Plasmodium protein, unknown function	Slow	0.540652	4.70659
GO:0005516	calmodulin binding	PBANKA_134100	conserved Plasmodium protein, unknown function	Essential	0.054499	4.62054
GO:0005516	calmodulin binding	PBANKA_134250	conserved Plasmodium protein, unknown function	Dispensable	0.929967	4.00243
GO:0005516	calmodulin binding	PBANKA_142160	calcium/calmodulin-dependent protein kinase, putative	Dispensable	0.997042	7.59561
GO:0005516	calmodulin binding	PBANKA_143090	conserved Plasmodium protein, unknown function	Dispensable	0.91371	5.93183
GO:0005516	calmodulin binding	PBANKA_144240	conserved Plasmodium protein, unknown function	Dispensable	0.912985	4.77878
GO:0005516	calmodulin binding	PBANKA_145420	conserved Plasmodium protein, unknown function	Essential	0.1	1
GO:0005681	spliceosomal complex	PBANKA_031520	small nuclear ribonucleoprotein Sm D2, putative	Dispensable	0.839183	2.58652
GO:0005681	spliceosomal complex	PBANKA_031540	pre-mRNA-processing protein 45, putative	Essential	0.235779	3.57032
GO:0005681	spliceosomal complex	PBANKA_052290	pre-mRNA-splicing helicase BRR2, putative	Essential	0.0404137	5.03554
GO:0005681	spliceosomal complex	PBANKA_052310	eukaryotic initiation factor 4A-III, putative	Essential	0.0744911	5.68144
GO:0005681	spliceosomal complex	PBANKA_082360	pre-mRNA-splicing factor 18, putative	Essential	0.270955	3.57062
GO:0005681	spliceosomal complex	PBANKA_092880	splicing factor U2AF small subunit, putative	Essential	0.127186	5.6024
GO:0005681	spliceosomal complex	PBANKA_100310	pre-mRNA-processing-splicing factor 8, putative	Essential	0.1	1
GO:0005681	spliceosomal complex	PBANKA_100670	U4/U6 small nuclear ribonucleoprotein PRP31, putative	Essential	0.11588	3.84919
GO:0005681	spliceosomal complex	PBANKA_102320	splicing factor 3B subunit 4, putative	Slow	0.436457	3.71722
GO:0005681	spliceosomal complex	PBANKA_103100	conserved Plasmodium protein, unknown function	Essential	0.1786	4.72157
GO:0005681	spliceosomal complex	PBANKA_110300	serine/arginine-rich splicing factor 12, putative	Essential	0.143103	4.39981
GO:0005681	spliceosomal complex	PBANKA_111460	pre-mRNA-splicing factor CWC2, putative	Essential	0.135984	6.23157
GO:0005681	spliceosomal complex	PBANKA_111910	splicing factor 3A subunit 2, putative	Essential	0.1	1
GO:0005681	spliceosomal complex	PBANKA_132530	splicing factor 3B subunit 2, putative	Slow	0.287485	5.26217
GO:0005681	spliceosomal complex	PBANKA_134020	U6 snRNA-associated Sm-like protein LSm6, putative	Slow	0.368187	5.39703
GO:0005681	spliceosomal complex	PBANKA_140540	U1 small nuclear ribonucleoprotein A, putative	Essential	0.17907	3.89563
GO:0005681	spliceosomal complex	PBANKA_143530	pre-mRNA-processing factor 17, putative	Essential	0.0619819	4.17397
GO:0005681	spliceosomal complex	PBANKA_144630	pre-mRNA-splicing factor ATP-dependent RNA helicase PRP2, putative	Essential	0.071124	5.2472
GO:0005681	spliceosomal complex	PBANKA_144940	splicing factor 3B subunit 3, putative	Essential	0.0935973	4.78944
GO:0005681	spliceosomal complex	PBANKA_145050	pre-mRNA-splicing factor SYF1, putative	Essential	0.012863	7.58809
GO:0005681	spliceosomal complex	PBANKA_145280	pre-mRNA-splicing factor CWC22, putative	Essential	0.1	1
GO:0005730	nucleolus	PBANKA_030150	protein MAK16, putative	Essential	0.0924979	6.07533
GO:0005730	nucleolus	PBANKA_040190	DNA-directed RNA polymerases I, II, and III subunit RPABC2, putative	Essential	0.285253	4.3086
GO:0005730	nucleolus	PBANKA_051120	U3 small nucleolar ribonucleoprotein protein MPP10, putative	Essential	0.0369097	6.87881
GO:0005730	nucleolus	PBANKA_061380	protein SDA1, putative	Essential	0.17377	4.5812
GO:0005730	nucleolus	PBANKA_071200	U3 small nucleolar ribonucleoprotein protein IMP4, putative	Essential	0.0302602	6.87659
GO:0005730	nucleolus	PBANKA_071480	ribosome assembly protein RRB1, putative	Essential	0.101535	6.03298
GO:0005730	nucleolus	PBANKA_091380	DNA-directed RNA polymerase I subunit RPA2, putative	Essential	0.382298	3.75226
GO:0005730	nucleolus	PBANKA_091880	RNA methyltransferase, putative	Essential	0.227397	4.62605
GO:0005730	nucleolus	PBANKA_092960	pre-RNA processing ribonucleoprotein, putative	Essential	0.20082	2.3268
GO:0005730	nucleolus	PBANKA_093780	essential nuclear protein 1, putative	Essential	0.0394566	6.53222
GO:0005730	nucleolus	PBANKA_100680	protein SOF1, putative	Essential	0.0636246	5.9815
GO:0005730	nucleolus	PBANKA_102040	nucleolar GTP-binding protein 2, putative	Essential	0.287822	4.15914
GO:0005730	nucleolus	PBANKA_103510	rRNA 2'-O-methyltransferase fibrillarin, putative	Essential	0.352353	3.9618
GO:0005730	nucleolus	PBANKA_110900	RNA polymerase I, putative	Essential	0.0471764	6.49009
GO:0005730	nucleolus	PBANKA_112930	ribosome biogenesis protein YTM1, putative	Essential	0.0874532	6.99696
GO:0005730	nucleolus	PBANKA_113400	U3 small nucleolar RNA-associated protein 21, putative	Essential	0.0903911	6.88427
GO:0005730	nucleolus	PBANKA_113840	calpain, putative	Essential	0.19132	3.43072
GO:0005730	nucleolus	PBANKA_134380	transcriptional regulatory protein sir2a	Dispensable	0.967856	5.72905
GO:0005730	nucleolus	PBANKA_134830	U3 small nucleolar RNA-associated protein 4, putative	Essential	0.116101	5.96319
GO:0005730	nucleolus	PBANKA_135580	DNA-directed RNA polymerases I, II, and III subunit RPABC4, putative	Essential	0.0415016	3.63415
GO:0005730	nucleolus	PBANKA_140800	H/ACA ribonucleoprotein complex subunit 1, putative	Essential	0.0838511	5.19015
GO:0005730	nucleolus	PBANKA_144150	U3 small nucleolar RNA-interacting protein 2, putative	Essential	0.0874019	3.90774
GO:0005737	cytoplasm	PBANKA_010080	conserved Plasmodium protein, unknown function	Dispensable	1.0007	5.73824
GO:0005737	cytoplasm	PBANKA_010110	liver merozoite formation protein	Dispensable	1.00322	5.53069
GO:0005737	cytoplasm	PBANKA_010120	elongation factor G, putative	Essential	0.102693	4.82027
GO:0005737	cytoplasm	PBANKA_010200	mitochondrial chaperone BCS1, putative	Essential	0.14624	6.76089
GO:0005737	cytoplasm	PBANKA_010210	dihydroorotate dehydrogenase, putative	Slow	0.195965	6.35852
GO:0005737	cytoplasm	PBANKA_010330	conserved Plasmodium protein, unknown function	Dispensable	0.842374	4.63392
GO:0005737	cytoplasm	PBANKA_010510	conserved Plasmodium protein, unknown function	Dispensable	1.05199	5.19252
GO:0005737	cytoplasm	PBANKA_010530	conserved Plasmodium protein, unknown function	Dispensable	0.902098	4.34494
GO:0005737	cytoplasm	PBANKA_010540	coatomer alpha subunit, putative	Essential	0.0390882	5.76642
GO:0005737	cytoplasm	PBANKA_010550	glutaredoxin-like protein	Slow	0.230529	6.37973
GO:0005737	cytoplasm	PBANKA_010590	uroporphyrinogen III decarboxylase, putative	Dispensable	0.77035	4.09113
GO:0005737	cytoplasm	PBANKA_010610	para-hydroxybenzoate--polyprenyltransferase, putative	Essential	0.0880514	6.73907
GO:0005737	cytoplasm	PBANKA_010620	spindle assembly abnormal protein 6, putative	Dispensable	1.01683	5.9113
GO:0005737	cytoplasm	PBANKA_010630	conserved Plasmodium protein, unknown function	Slow	0.796133	5.23236
GO:0005737	cytoplasm	PBANKA_010660	diphthine methyltransferase, putative	Slow	0.822738	5.26781
GO:0005737	cytoplasm	PBANKA_010670	conserved Plasmodium protein, unknown function	Essential	0.132827	5.79533
GO:0005737	cytoplasm	PBANKA_010730	T-complex protein 1 subunit zeta, putative	Slow	0.632351	4.26427
GO:0005737	cytoplasm	PBANKA_010910	transketolase, putative	Essential	0.0662215	4.91381
GO:0005737	cytoplasm	PBANKA_010920	transcription elongation factor SPT5, putative	Slow	0.741797	5.20012
GO:0005737	cytoplasm	PBANKA_010970	SWI/SNF-related matrix-associated actin-dependent regulator of chromatin	Slow	0.720487	4.75098
GO:0005737	cytoplasm	PBANKA_011000	60S ribosomal protein L39, putative	Slow	0.61741	4.70748
GO:0005737	cytoplasm	PBANKA_011040	eukaryotic translation initiation factor 3 subunit L, putative	Slow	0.818022	6.08009
GO:0005737	cytoplasm	PBANKA_020340	FAD-linked sulfhydryl oxidase ERV1, putative	Essential	0.0659561	6.26759
GO:0005737	cytoplasm	PBANKA_020380	phenylalanine--tRNA ligase alpha subunit, putative	Essential	0.151303	3.09358
GO:0005737	cytoplasm	PBANKA_020640	2-C-methyl-D-erythritol 4-phosphate cytidylyltransferase, putative	Essential	0.102936	3.39539
GO:0005737	cytoplasm	PBANKA_020670	conserved Plasmodium protein, unknown function	Dispensable	0.854546	5.06453
GO:0005737	cytoplasm	PBANKA_020710	conserved Plasmodium protein, unknown function	Slow	0.465143	5.96219
GO:0005737	cytoplasm	PBANKA_020720	V-type proton ATPase subunit C, putative	Essential	0.195077	4.89542
GO:0005737	cytoplasm	PBANKA_020920	parasite-infected erythrocyte surface protein	Dispensable	0.974336	5.89045
GO:0005737	cytoplasm	PBANKA_020960	conserved Plasmodium protein, unknown function	Dispensable	0.871105	3.39692
GO:0005737	cytoplasm	PBANKA_021010	vacuolar protein sorting-associated protein VTA1, putative	Dispensable	0.987803	5.80361
GO:0005737	cytoplasm	PBANKA_021020	aspartate--tRNA ligase, putative	Essential	0.167816	3.85117
GO:0005737	cytoplasm	PBANKA_021070	conserved Plasmodium protein, unknown function	Essential	0.0336545	5.90117
GO:0005737	cytoplasm	PBANKA_021100	mitochondrial import inner membrane translocase subunit TIM50, putative	Essential	0.0345453	8.72758
GO:0005737	cytoplasm	PBANKA_021120	conserved Plasmodium protein, unknown function	Essential	0.0552644	8.24487
GO:0005737	cytoplasm	PBANKA_021130	cysteine desulfurase, putative	Essential	0.00992726	6.17031
GO:0005737	cytoplasm	PBANKA_021160	conserved Plasmodium protein, unknown function	Essential	0.222694	3.89878
GO:0005737	cytoplasm	PBANKA_021190	cation transporting ATPase, putative	Essential	0.1	1
GO:0005737	cytoplasm	PBANKA_021200	conserved Plasmodium protein, unknown function	Dispensable	0.995906	4.93975
GO:0005737	cytoplasm	PBANKA_021240	conserved Plasmodium protein, unknown function	Essential	0.0774505	6.62392
GO:0005737	cytoplasm	PBANKA_021290	conserved Plasmodium protein, unknown function	Essential	0.090899	6.83232
GO:0005737	cytoplasm	PBANKA_021330	1-cys peroxiredoxin, putative	Dispensable	0.951354	6.12447
GO:0005737	cytoplasm	PBANKA_030080	octaprenyl pyrophosphate synthase, putative	Essential	0.0705861	6.2396
GO:0005737	cytoplasm	PBANKA_030170	5'-3' exonuclease, putative	Slow	0.220822	5.51692
GO:0005737	cytoplasm	PBANKA_030200	conserved Plasmodium protein, unknown function	Essential	0.051984	7.2401
GO:0005737	cytoplasm	PBANKA_030210	conserved Plasmodium protein, unknown function	Dispensable	1.00221	6.59574
GO:0005737	cytoplasm	PBANKA_030240	conserved Plasmodium protein, unknown function	Slow	0.717042	6.37739
GO:0005737	cytoplasm	PBANKA_030260	3'-5' exonuclease, putative	Dispensable	1.0006	6.72958
GO:0005737	cytoplasm	PBANKA_030270	methyltransferase, putative	Essential	0.187365	6.00874
GO:0005737	cytoplasm	PBANKA_030380	cysteine desulfuration protein SufE	Essential	0.13447	6.54993
GO:0005737	cytoplasm	PBANKA_030460	iron-sulfur assembly protein, putative	Essential	0.136708	5.83473
GO:0005737	cytoplasm	PBANKA_030470	serine repeat antigen 5	Dispensable	0.930113	5.22428
GO:0005737	cytoplasm	PBANKA_030540	conserved Plasmodium protein, unknown function	Essential	0.091734	4.51196
GO:0005737	cytoplasm	PBANKA_030560	acyl carrier protein, putative	Essential	0.0674369	6.53023
GO:0005737	cytoplasm	PBANKA_030570	ribosome-recycling factor, putative	Essential	0.0858484	7.06107
GO:0005737	cytoplasm	PBANKA_030660	conserved Plasmodium protein, unknown function	Dispensable	1.05596	5.34484
GO:0005737	cytoplasm	PBANKA_030680	ATP-dependent RNA helicase UAP56, putative	Essential	0.291418	2.75566
GO:0005737	cytoplasm	PBANKA_030690	Sec61-gamma subunit of protein translocation complex, putative	Essential	0.140189	3.84671
GO:0005737	cytoplasm	PBANKA_030770	conserved Plasmodium protein, unknown function	Slow	0.654891	4.90458
GO:0005737	cytoplasm	PBANKA_030820	apicoplast beta-ketoacyl-acyl carrier protein synthase III precursor, putative	Slow	0.840949	5.51766
GO:0005737	cytoplasm	PBANKA_030860	asparagine--tRNA ligase, putative	Slow	0.419613	5.90955
GO:0005737	cytoplasm	PBANKA_030940	conserved Plasmodium protein, unknown function	Essential	0.0893595	7.03304
GO:0005737	cytoplasm	PBANKA_030960	SRR1-like protein	Slow	0.730338	4.7575
GO:0005737	cytoplasm	PBANKA_031000	protein SIS1, putative	Dispensable	0.89949	5.53497
GO:0005737	cytoplasm	PBANKA_031030	protein kinase 7	Essential	0.10869	7.88533
GO:0005737	cytoplasm	PBANKA_031050	conserved Plasmodium protein, unknown function	Dispensable	0.925858	3.56924
GO:0005737	cytoplasm	PBANKA_031100	protein transport protein SEC31, putative	Essential	0.1	1
GO:0005737	cytoplasm	PBANKA_031110	mitochondrial large ribosomal subunit, putative	Essential	0.076283	7.30615
GO:0005737	cytoplasm	PBANKA_031160	conserved Plasmodium protein, unknown function	Essential	0.0299551	7.04308
GO:0005737	cytoplasm	PBANKA_031180	acyl-CoA synthetase, putative	Dispensable	0.935593	5.5372
GO:0005737	cytoplasm	PBANKA_031200	conserved Plasmodium protein, unknown function	Dispensable	1.00843	6.90278
GO:0005737	cytoplasm	PBANKA_031230	conserved Plasmodium protein, unknown function	Slow	0.534065	6.07176
GO:0005737	cytoplasm	PBANKA_031260	palmitoyltransferase, putative	Dispensable	0.960147	4.50548
GO:0005737	cytoplasm	PBANKA_031380	ATP synthase F1, alpha subunit, putative	Slow	0.526375	5.65369
GO:0005737	cytoplasm	PBANKA_031490	conserved Plasmodium protein, unknown function	Dispensable	1.02898	4.67679
GO:0005737	cytoplasm	PBANKA_031500	apicoplast RNA methyltransferase precursor, putative	Dispensable	0.967622	5.26226
GO:0005737	cytoplasm	PBANKA_031560	40S ribosomal protein S30, putative	Essential	0.0694246	7.36293
GO:0005737	cytoplasm	PBANKA_031580	ribosome associated membrane protein RAMP4, putative	Dispensable	0.974774	5.77429
GO:0005737	cytoplasm	PBANKA_031590	pseudouridine synthase, putative	Dispensable	0.998124	6.98876
GO:0005737	cytoplasm	PBANKA_040090	conserved Plasmodium protein, unknown function	Essential	0.0877198	7.93955
GO:0005737	cytoplasm	PBANKA_040110	serine/threonine protein kinase, putative	Slow	0.661449	6.68305
GO:0005737	cytoplasm	PBANKA_040120	ABC transporter B family member 4, putative	Dispensable	0.930602	5.60892
GO:0005737	cytoplasm	PBANKA_040160	N-ethylmaleimide-sensitive fusion protein, putative	Essential	0.265116	3.80336
GO:0005737	cytoplasm	PBANKA_040230	lipoamide acyltransferase component of branched-chain alpha-keto acid dehydrogenase complex, putative	Slow	0.508619	5.52551
GO:0005737	cytoplasm	PBANKA_040280	EH domain-containing protein, putative	Dispensable	0.97887	5.53294
GO:0005737	cytoplasm	PBANKA_040290	conserved Plasmodium protein, unknown function	Essential	0.231326	5.23793
GO:0005737	cytoplasm	PBANKA_040350	elongation factor (EF-TS), putative	Essential	0.0703188	7.26943
GO:0005737	cytoplasm	PBANKA_040370	conserved Plasmodium protein, unknown function	Essential	0.029442	7.44699
GO:0005737	cytoplasm	PBANKA_040390	conserved Plasmodium protein, unknown function	Essential	0.0696121	5.85314
GO:0005737	cytoplasm	PBANKA_040410	AP endonuclease (DNA-[apurinic or apyrimidinic site] lyase), putative	Dispensable	1.09095	4.67642
GO:0005737	cytoplasm	PBANKA_040430	P-loop containing nucleoside triphosphate hydrolase, putative	Dispensable	0.904428	5.02879
GO:0005737	cytoplasm	PBANKA_040440	conserved Plasmodium protein, unknown function	Essential	0.0540559	5.71182
GO:0005737	cytoplasm	PBANKA_040480	FAD-dependent glycerol-3-phosphate dehydrogenase, putative	Slow	0.903519	6.59919
GO:0005737	cytoplasm	PBANKA_040490	conserved Plasmodium protein, unknown function	Essential	0.0772158	7.67426
GO:0005737	cytoplasm	PBANKA_040520	T-complex protein 1 subunit beta, putative	Essential	0.147008	4.35395
GO:0005737	cytoplasm	PBANKA_040530	40S ribosomal protein S23, putative	Essential	0.050592	5.94449
GO:0005737	cytoplasm	PBANKA_040540	40S ribosomal protein S12, putative	Essential	0.0816388	6.01554
GO:0005737	cytoplasm	PBANKA_040620	conserved Plasmodium protein, unknown function	Dispensable	0.879647	3.16925
GO:0005737	cytoplasm	PBANKA_040640	conserved Plasmodium protein, unknown function	Essential	0.0552715	6.79237
GO:0005737	cytoplasm	PBANKA_040650	T-complex protein 1 subunit eta, putative	Essential	0.1	1
GO:0005737	cytoplasm	PBANKA_040720	dual specificity protein phosphatase	Slow	0.362479	5.07432
GO:0005737	cytoplasm	PBANKA_040730	conserved Plasmodium protein, unknown function	Dispensable	1.05728	5.39575
GO:0005737	cytoplasm	PBANKA_040770	60S acidic ribosomal protein P2, putative	Essential	0.0246728	8.08488
GO:0005737	cytoplasm	PBANKA_040810	50S ribosomal protein L9, apicoplast, putative	Essential	0.121645	6.55621
GO:0005737	cytoplasm	PBANKA_040840	phosphoglycerate mutase, putative	Dispensable	1.06593	5.22966
GO:0005737	cytoplasm	PBANKA_040860	eukaryotic translation initiation factor 3 subunit K, putative	Slow	0.810181	5.96321
GO:0005737	cytoplasm	PBANKA_040920	valine--tRNA ligase, putative	Essential	0.0780217	6.76356
GO:0005737	cytoplasm	PBANKA_040960	dolichyl-diphosphooligosaccharide--protein glycosyltransferase subunit 1, putative	Essential	0.0962144	6.63706
GO:0005737	cytoplasm	PBANKA_040980	conserved protein, unknown function	Slow	0.834743	5.46999
GO:0005737	cytoplasm	PBANKA_041000	conserved Plasmodium protein, unknown function	Essential	0.114746	6.97483
GO:0005737	cytoplasm	PBANKA_041010	E3 ubiquitin-protein ligase, putative	Dispensable	0.965324	6.59775
GO:0005737	cytoplasm	PBANKA_041080	ubiquitin-protein ligase, putative	Essential	0.148956	4.99948
GO:0005737	cytoplasm	PBANKA_041160	conserved Plasmodium protein, unknown function	Dispensable	0.965047	4.93089
GO:0005737	cytoplasm	PBANKA_041170	co-chaperone p23, putative	Dispensable	0.953798	6.24518
GO:0005737	cytoplasm	PBANKA_041320	conserved Plasmodium protein, unknown function	Slow	0.540906	5.13698
GO:0005737	cytoplasm	PBANKA_041330	mitochondrial ribosomal protein L29/L47 precursor, putative	Essential	0.0747534	6.13413
GO:0005737	cytoplasm	PBANKA_041340	zinc finger protein, putative	Dispensable	1.04032	4.68076
GO:0005737	cytoplasm	PBANKA_041360	zinc finger protein, putative	Essential	0.135908	5.18384
GO:0005737	cytoplasm	PBANKA_041390	mitochondrial ribosomal protein L27 precursor, putative	Essential	0.114729	6.70579
GO:0005737	cytoplasm	PBANKA_041420	conserved Plasmodium protein, unknown function	Essential	0.0656642	7.58089
GO:0005737	cytoplasm	PBANKA_041430	kinetochore protein NUF2, putative	Essential	0.188976	5.23764
GO:0005737	cytoplasm	PBANKA_041730	AP-4 complex subunit epsilon, putative	Essential	0.143034	4.96855
GO:0005737	cytoplasm	PBANKA_041750	60S ribosomal protein L32, putative	Essential	0.199109	4.25584
[truncated: 3,627 more rows]
