# Supplementary material for: Functional Profiling of a Plasmodium Genome Reveals an Abundance of Essential Genes
Source: Cell. 2017 Jul 13;170(2):260–272.e8. doi: 10.1016/j.cell.2017.06.030 (PMC5509546; doi:10.1016/j.cell.2017.06.030)
Supplement: Table S8. Summary of the Phenotyping Data, Gene Identifiers, and Known or Putative Functions of the Transporters Shown in Figure 6B, Related to Figure 6 [file mmc8.xlsx]

## Sheet: Sheet1
Table S5: Annotation and knockout (KO) phenotypes of selected Plasmodium transporters.
Gene identifiers			Product	Known or putative functiona	Asexual blood-stage KO phenotypes
P. berghei		P. falciparum			P. berghei PlasmoGEM	Other
Electrochemical Potential-driven Transporters (TC 2.A)
Major Facilitator (MFS) Superfamily (TC 2.A.1)
Sugar Porter (SP) Family (TC 2.A.1.1)
PBANKA_030250		PF3D7_0204700 PFB0210c	HT1	Hexose transporter 1 (PfHT1, PfHT). PfHT1 mediates the transport of glucose and fructose (Woodrow et al., 2000; Woodrow et al., 1999).	Not studied	Essential in P. falciparum (Slavic et al., 2010) and in P. berghei (Blume et al., 2011; Slavic et al., 2010).
Drug: H+ Antiporter-1 (DHA1) Family (TC 2.A.1.2)
PBANKA_123130		PF3D7_0516500 PFE0825w	MDT	Metabolite/drug transporter (PfMDT, PbMFS1) (Martin et al., 2005). Amplification of pfmdt has been associated with reductions in the parasite’s susceptibility to doxycycline (Achieng et al., 2014; Briolant et al., 2010; Gaillard et al., 2013).	Not studied	Dispensable in P. berghei (Kenthirapalan et al., 2016).
Peptide-Acetyl-Coenzyme A Transporter (PAT) Family (TC 2.A.1.25)
PBANKA_051980		PF3D7_1036800 PF10_0360	ACT	Acetyl-CoA transporter (PfACT, PfAT) (Martin et al., 2005). Certain mutations in pfact and pbact, such as the gain of stop codons partway into the coding sequence, confer high-level resistance to imidazolopiperazines and to unrelated scaffolds (Lim et al., 2016).	Growth defect	Growth defect in P. falciparum and dispensable/growth defect in P. berghei (Lim et al., 2016).
Resistance-Nodulation-Cell Division (RND) Superfamily (TC 2.A.6)
Eukaryotic (Putative) Sterol Transporter (EST) Family (TC 2.A.6.6)
PBANKA_020590		PF3D7_0107500 PFA0375c	NPC1	Lipid/sterol : H+ symporter (Martin et al., 2005).	Essential	Not available
Drug/Metabolite Transporter (DMT) Superfamily (TC 2.A.7)
10 TMS Drug/Metabolite Exporter (DME) Family (TC 2.A.7.3)
PBANKA_121950		PF3D7_0709000 MAL7P1.27	CRT	Chloroquine resistance transporter (PfCRT) (Fidock et al., 2000; Martin and Kirk, 2004). Substrates include chloroquine, quinine, quinidine, quinacrine, and methylene blue (Bellanca et al., 2014; Callaghan et al., 2015; Martin et al., 2009b; Naude et al., 2005; Papakrivos et al., 2012; Richards et al., 2016; Summers et al., 2014; van Schalkwyk et al., 2016).	Essential	Essential in P. falciparum (Waller et al., 2003) and in P. berghei (Ecker et al., 2012).
Triose-phosphate Transporter (TPT) Family (TC 2.A.7.9)
PBANKA_110790		PF3D7_0508300 PFE0410w	opPT	Phosphoenolpyruvate and triose-Pi : Pi antiporter (PfopPT, PfoTPT) (Gardner et al., 2002; Mullin et al., 2006). PfopPT transports phosphoenolpyruvate, dihydroxyacetone, and 3-phosphoglycerate across the outer membrane of the apicoplast (Lim et al., 2010).	Not studied	Essential in P. berghei (Banerjee et al., 2012).
PBANKA_124460		PF3D7_0530200 PFE1510c	ipPT	Phosphoenolpyruvate and triose-Pi : Pi antiporter (PfipPT, PfiTPT) (Gardner et al., 2002; Mullin et al., 2006). PfipPT transports phosphoenolpyruvate, dihydroxyacetone, and 3-phosphoglycerate across the inner membrane of the apicoplast (Lim et al., 2010).	Essential	Dispensable in P. berghei (Banerjee et al., 2012).
UDP-galactose: UMP Antiporter (UGA) Family (TC 2.A.7.11)
PBANKA_093430		PF3D7_1113300 PF11_0141	UGT	UDP-galactose and/or UDP-glucose : UMP antiporter (PfUGT) (Gardner et al., 2002; Martin et al., 2005). The introduction of F37V into PfUGT confers high-level resistance to imidazolopiperazines and to unrelated scaffolds (Lim et al., 2016).	Essential	Not available
Inorganic Phosphate Transporter (PiT) Family (TC 2.A.20)
PBANKA_135430		PF3D7_1340900 MAL13P1.206	PiT	Pi : Na+ symporter (PfPiT) (Gardner et al., 2002; Martin et al., 2005). PfPiT mediates the Na+-dependent uptake of Pi into the parasite with a stoichiometry of 2Na+ : 1Pi (Saliba et al., 2006).	Not studied	Not available
Mitochondrial Carrier (MC) Superfamily
Mitochondrial Carrier (MC) Family (TC 2.A.29)
PBANKA_120310		PF3D7_1004800 PF10_0051	AAC1	ATP : ADP antiporter (Gardner et al., 2002; Hatin et al., 1992).	Essential	Not available
PBANKA_052020		PF3D7_1037300 PF10_0366	AAC2	ATP : ADP antiporter (Gardner et al., 2002; Hatin et al., 1992). Mutations in the P. falciparum transporter (I301N and I119S) have been associated with lab-induced resistance to aminopyrazoles and spiroindolones (Flannery et al., 2015).	Growth defect	Not available
PBANKA_060110		PF3D7_1202200 PFL0110c	PiC	Pi : H+ symporter (Gardner et al., 2002).	Essential	Not available
Monovalent Cation:H+ Antiporter-1 (CPA1) Family (TC 2.A.36)
PBANKA_140200		PF3D7_1303500 PF13_0019	NHE	Na+ : H+ antiporter (PfNHE) (Gardner et al., 2002). Polymorphisms in PfNHE have been linked to reductions in the parasite’s sensitivity to quinine (Ferdig et al., 2004; Nkrumah et al., 2009; Okombo et al., 2011).	Not studied	Not available
Mitochondrial Pyruvate Carrier (MPC) Family (TC 2.A.105)
PBANKA_135420		PF3D7_1340800 PF13_0223	MPC1	Subunit 1 of a mitochondrial pyruvate : H+ transporter.	Not studied	Not available
PBANKA_133360		PF3D7_1470400 PF14_0671	MPC2	Subunit 2 of a mitochondrial pyruvate : H+ transporter.	Not studied	Not available
Primary Active (P-P-bond-hydrolysis-driven) Transporters (TC 3.A)
ATP-binding Cassette (ABC) Superfamily (TC 3.A.1)
Multidrug Resistance Exporter (MDR) Family (TC 3.A.1.201; ABCB family)
PBANKA_123780		PF3D7_0523000 PFE1150w	MDR1	Multidrug resistance protein 1 (MDR family; PfMDR1, PfPgh1) (Cowman et al., 1991; Foote et al., 1989; Wilson et al., 1989). Amplification of pfmdr1 confers mefloquine resistance and also reduces the parasite’s sensitivity to lumefantrine (Cowman et al., 1994; Price et al., 2004; Reed et al., 2000; Sisowath et al., 2005). Furthermore, mutations in PfMDR1 can influence the parasite’s sensitivity to…	Essential	Essential in P. berghei (Rijpma et al., 2016a) and in P. falciparum (Rijpma et al., 2016a; Sidhu et al., 2005).
Conjugate Transporter (CT) Family (TC 3.A.1.208; ABCC family)
No P. berghei ortholog		PF3D7_0112200	MRP1	ABC transporter (CT family; PfMRP1, PfMRP) (Gardner et al., 2002; Kavishe et al., 2009; Klokouzas et al., 2004; Martin et al., 2005). Indirect experimental evidence suggests that PfMRP1 mediates the export from the intraerythrocytic parasite of (i) glutathione, chloroquine, and quinine (and/or glutathione-drug conjugates) (Raj et al., 2009) and/or (ii) folate and methotrexate (Rijpma et al., 2016…	No P. berghei ortholog	Growth defect (Raj et al., 2009) or dispensable (Rijpma et al., 2016c) in P. falciparum. Deletion of both pfmrp1 and pfmrp2 was also without effect (Rijpma et al., 2016c).
		PFA0590w
PBANKA_144380		PF3D7_1229100 PFL1410c	MRP2	ABC transporter (CT family; PfMRP2, PbMRP) (Gardner et al., 2002; Kavishe et al., 2009; Martin et al., 2005). Increased expression of PfMRP2 has been linked to decreases in the sensitivity of the intraerythrocytic parasite to chloroquine, mefloquine, and quinine (Mok et al., 2014; Veiga et al., 2010), and microindel polymorphisms have been associated with changes in the parasite’s responses to pi…	Growth defect	Dispensable in P. berghei and in P. falciparum (Rijpma et al., 2016c). Deletion of both pfmrp1 and pfmrp2 was also without effect (Rijpma et al., 2016c).
Eye Pigment Precursor Transporter (EPP) Family (TC 3.A.1.204; ABCG family)
PBANKA_101810		PF3D7_1426500 PF14_0244	ABCG1	ABC transporter (EPP family; PfABCG, PfABCG1, PbABCG2, gABCG2) (Gardner et al., 2002; Martin et al., 2005). Indirect experimental evidence suggests that PfABCG facilitates the accumulation of neutral lipids in a novel compartment within female gametocytes and perhaps also within early ring-stage parasites (Tran et al., 2014). Disruption of pfabcg decreases the intraerythrocytic parasite’s sensiti…	Growth defect	Dispensable in P. berghei (Kenthirapalan et al., 2016) and in P. falciparum (Eastman et al., 2013; Tran et al., 2014).
H+- or Na+-translocating F-type, V-type and A-type ATPase (F-ATPase) Superfamily (TC 3.A.2)
PBANKA_090140		PF3D7_1147700 PF11_0485	d	F1F0-type ATPase: α, β, δ, ε and γ subunits of the catalytic F1 complex of an H+-translocating F1F0-type ATPase as well as the b, c and OSCP subunits of the membrane-spanning F0 component (Gardner et al., 2002; Martin et al., 2009a). The candidate b subunit (PF11_0262) was reported by (Balabaskaran Nina et al., 2011). Whilst genes encoding the a, d, and F6 subunits of the F0 component are yet to …	Growth defect	Not available
PBANKA_031380		PF3D7_0217100 PFB0795w	a		Growth defect	Not available
PBANKA_145030		PF3D7_1235700 PFL1725w	b		Growth defect	Growth defect in P. berghei (Sturm et al., 2015) and essential in P. falciparum (Balabaskaran Nina et al., 2011).
PBANKA_140850		PF3D7_1310000 MAL13P1.47	OSCP		Not studied	Not available
PBANKA_140980		PF3D7_1311300 PF13_0061	g		Growth defect	Essential in P. falciparum (Balabaskaran Nina et al., 2011).
PBANKA_142180		PF3D7_0715500 MAL7P1.75	e		Not studied	Not available
PBANKA_080350		PF3D7_0705900	c		Not studied	Not available
		MAL7P1.340
PBANKA_092320		PF3D7_1125100 PF11_0262	b		Not studied	Not available
PBANKA_123400		PF3D7_0519200 PFE0965c	16 kDa proteolipid subunit	V-type H+ ATPase: V0 and V1 components of a H+-translocating V-type ATPase (Gardner et al., 2002; Karcz et al., 1993; Karcz et al., 1994; Martin et al., 2009a). The V-type ATPase extrudes H+ from the cytosol of the intraerythrocytic parasite, is the primary source of the large, inwardly-negative potential across the parasite’s plasma membrane, and also functions to acidify the parasite’s digestiv…	Essential	Not available
PBANKA_122380		PF3D7_0806800 PF08_0113	A subunit		Not studied	Not available
PBANKA_113100		PF3D7_1354400 MAL13P1.271	21 kDa proteolipid subunit		Essential	Not available
PBANKA_132810		PF3D7_1464700 PF14_0615	C/AC39 subunit		Essential	Not available
PBANKA_090890		PF3D7_1140100 PF11_0412	F subunit		Not studied	Not available
PBANKA_100380		PF3D7_0406100 PFD0305c	B subunit		Essential	Not available
PBANKA_020720		PF3D7_0106100 PFA0300c	C subunit		Essential	Not available
PBANKA_141040		PF3D7_1311900 PF13_0065	vapA subunit		Essential	Not available
PBANKA_133840		PF3D7_1323200 PF13_0130	G subunit		Essential	Essential in P. berghei (Fonager et al., 2012).
PBANKA_135500		PF3D7_1341900 PF13_0227	D subunit		Not studied	Not available
PBANKA_140510		PF3D7_1306600 PF13_0034	H subunit		Essential	Not available
PBANKA_083530		PF3D7_0934500 PFI1670c	E subunit		Essential	Not available
P-type ATPase (P-ATPase) Superfamily (TC 3.A.3)
PBANKA_061040		PF3D7_1211900 PFL0590c	ATP4	P-type Na+-transporting ATPase (PfATP4, PfATPase4) (Trottein and Cowman, 1995). A body of data suggests that PfATP4 functions to pump Na+ out of the cytosol of the intraerythrocytic parasite (Spillman et al., 2013; Spillman and Kirk, 2015). Mutations in PfATP4 can alter the parasite’s sensitivity to a diverse range of candidate antimalarials, including the spiroindolones and aminopyrazoles (Flann…	Growth defect	Not available
PBANKA_091030		PF3D7_1138400 PF11_0395	GCa	Phospholipid flippase and guanylyl cyclase (PfGCa) (Carucci et al., 2000; Martin et al., 2005). PfGCa possesses the domains of both a phospholipid-translocating P-ATPase and a guanylyl cyclase.	Growth defect	Essential in P. berghei (Kenthirapalan et al., 2016; Moon et al., 2009).
PBANKA_113670		PF3D7_1360500 PF13_0320	GCb	Phospholipid flippase and guanylyl cyclase (PfGCb) (Carucci et al., 2000; Martin et al., 2005). PfGCb possesses the domains of both a phospholipid-translocating P-ATPase and a guanylyl cyclase.	Growth defect	Dispensable in P. berghei (Hirai et al., 2006; Kenthirapalan et al., 2016; Moon et al., 2009).
PBANKA_080630		PF3D7_0319000 PFC0840w	ATP7	Phospholipid flippase (PfATP7, PfATPase7) (Bowman et al., 1999; Gardner et al., 2002; Martin et al., 2005).	Dispensable	Essential in P. berghei (Kenthirapalan et al., 2016).
PBANKA_143480		PF3D7_1219600 PFL0950c	ATP2	Phospholipid flippase (PfATP2, PfATPase2) (Martin et al., 2005; Trottein and Cowman, 1995).	Essential	Essential in P. berghei (Kenthirapalan et al., 2016; Pasini et al., 2013).
PBANKA_143830		PF3D7_1223400 PFL1125w	ATP8	Phospholipid flippase (PbATP8) (Gardner et al., 2002).	Growth defect	Essential in P. berghei (Kenthirapalan et al., 2016).
No P. berghei ortholog		PF3D7_1468600 PF14_0654	ATP11	Phospholipid flippase or an inorganic-cation-transporting P-ATPase (Martin et al., 2005).	No P. berghei ortholog	Not available
H+-translocating Pyrophosphatase (H+-PPase) Family (TC 3.A.10)
PBANKA_144980		PF3D7_1235200 PFL1700c	VP2	V-type K+-independent H+-translocating inorganic pyrophosphatase (PfVP2) (Martin et al., 2005; McIntosh et al., 2001).	Dispensable	Not available
PBANKA_132050		PF3D7_1456800 PF14_0541	VP1	V-type K+-dependent H+-translocating inorganic pyrophosphatase (PfVP1) (Martin et al., 2005; McIntosh et al., 2001).	Growth defect	Not available
The Transport Classification (TC) number of the transporter family is shown.
a The papers cited are those that report a putative function for the protein (e.g., as provided by (Gardner et al., 2002; Martin et al., 2009a; Martin et al., 2005)), the cloning of the corresponding gene, the protein’s subcellular localization, the protein’s function (from direct or indirect experimental evidence), and/or the disruption of the gene. The references provided are not exhaustive. Fo…
References
Achieng, A.O., Ingasia, L.A., Juma, D.W., Cheruiyot, A.C., Okudo, C.A., Yeda, R.A., Cheruiyot, J., Akala, H.M., Johnson, J., Andangalu, B., et al. (2014). Reduced in vitro doxycycline susceptibility in plasmodium falciparum field isolates from Kenya is associated with PfTetQ KYNNNN sequence polymorphism. Antimicrob Agents Chemother 58, 5894-5899.
Allen, R.J., and Kirk, K. (2004). The membrane potential of the intraerythrocytic malaria parasite Plasmodium falciparum. J Biol Chem 279, 11264-11272.
Balabaskaran Nina, P., Morrisey, J.M., Ganesan, S.M., Ke, H., Pershing, A.M., Mather, M.W., and Vaidya, A.B. (2011). ATP synthase complex of Plasmodium falciparum: dimeric assembly in mitochondrial membranes and resistance to genetic disruption. J Biol Chem 286, 41312-41322.
Banerjee, T., Jaijyan, D.K., Surolia, N., Singh, A.P., and Surolia, A. (2012). Apicoplast triose phosphate transporter (TPT) gene knockout is lethal for Plasmodium. Mol Biochem Parasitol 186, 44-50.
Bellanca, S., Summers, R.L., Meyrath, M., Dave, A., Nash, M.N., Dittmer, M., Sanchez, C.P., Stein, W.D., Martin, R.E., and Lanzer, M. (2014). Multiple drugs compete for transport via the Plasmodium falciparum chloroquine resistance transporter at distinct but interdependent sites. J Biol Chem 289, 36336-36351.
Blume, M., Hliscs, M., Rodriguez-Contreras, D., Sanchez, M., Landfear, S., Lucius, R., Matuschewski, K., and Gupta, N. (2011). A constitutive pan-hexose permease for the Plasmodium life cycle and transgenic models for screening of antimalarial sugar analogs. FASEB J 25, 1218-1229.
Bowman, S., Lawson, D., Basham, D., Brown, D., Chillingworth, T., Churcher, C.M., Craig, A., Davies, R.M., Devlin, K., Feltwell, T., et al. (1999). The complete nucleotide sequence of chromosome 3 of Plasmodium falciparum. Nature 400, 532-538.
Briolant, S., Wurtz, N., Zettor, A., Rogier, C., and Pradines, B. (2010). Susceptibility of Plasmodium falciparum isolates to doxycycline is associated with pftetQ sequence polymorphisms and pftetQ and pfmdt copy numbers. J Infect Dis 201, 153-159.
Callaghan, P.S., Hassett, M.R., and Roepe, P.D. (2015). Functional Comparison of 45 Naturally Occurring Isoforms of the Plasmodium falciparum Chloroquine Resistance Transporter (PfCRT). Biochemistry 54, 5083-5094.
Carucci, D.J., Witney, A.A., Muhia, D.K., Warhurst, D.C., Schaap, P., Meima, M., Li, J.L., Taylor, M.C., Kelly, J.M., and Baker, D.A. (2000). Guanylyl cyclase activity associated with putative bifunctional integral membrane proteins in Plasmodium falciparum. J Biol Chem 275, 22147-22156.
Cowman, A.F., Galatis, D., and Thompson, J.K. (1994). Selection for mefloquine resistance in Plasmodium falciparum is linked to amplification of the pfmdr1 gene and cross-resistance to halofantrine and quinine. Proc Natl Acad Sci U S A 91, 1143-1147.
Cowman, A.F., Karcz, S., Galatis, D., and Culvenor, J.G. (1991). A P-glycoprotein homologue of Plasmodium falciparum is localized on the digestive vacuole. J Cell Biol 113, 1033-1042.
Dahlstrom, S., Ferreira, P.E., Veiga, M.I., Sedighi, N., Wiklund, L., Martensson, A., Farnert, A., Sisowath, C., Osorio, L., Darban, H., et al. (2009a). Plasmodium falciparum multidrug resistance protein 1 and artemisinin-based combination therapy in Africa. J Infect Dis 200, 1456-1464.
Dahlstrom, S., Veiga, M.I., Martensson, A., Bjorkman, A., and Gil, J.P. (2009b). Polymorphism in PfMRP1 (Plasmodium falciparum multidrug resistance protein 1) amino acid 1466 associated with resistance to sulfadoxine-pyrimethamine treatment. Antimicrob Agents Chemother 53, 2553-2556.
Eastman, R.T., Pattaradilokrat, S., Raj, D.K., Dixit, S., Deng, B., Miura, K., Yuan, J., Tanaka, T.Q., Johnson, R.L., Jiang, H., et al. (2013). A class of tricyclic compounds blocking malaria parasite oocyst development and transmission. Antimicrob Agents Chemother 57, 425-435.
Ecker, A., Lewis, R.E., Ekland, E.H., Jayabalasingham, B., and Fidock, D.A. (2012). Tricks in Plasmodium's molecular repertoire--escaping 3'UTR excision-based conditional silencing of the chloroquine resistance transporter gene. International journal for parasitology 42, 969-974.
Ferdig, M.T., Cooper, R.A., Mu, J., Deng, B., Joy, D.A., Su, X.Z., and Wellems, T.E. (2004). Dissecting the loci of low-level quinine resistance in malaria parasites. Mol Microbiol 52, 985-997.
Fidock, D.A., Nomura, T., Talley, A.K., Cooper, R.A., Dzekunov, S.M., Ferdig, M.T., Ursos, L.M., Sidhu, A.B., Naude, B., Deitsch, K.W., et al. (2000). Mutations in the P. falciparum digestive vacuole transmembrane protein PfCRT and evidence for their role in chloroquine resistance. Mol Cell 6, 861-871.
Flannery, E.L., McNamara, C.W., Kim, S.W., Kato, T.S., Li, F., Teng, C.H., Gagaring, K., Manary, M.J., Barboa, R., Meister, S., et al. (2015). Mutations in the P-type cation-transporter ATPase 4, PfATP4, mediate resistance to both aminopyrazole and spiroindolone antimalarials. ACS Chem Biol 10, 413-420.
Fonager, J., Pasini, E.M., Braks, J.A., Klop, O., Ramesar, J., Remarque, E.J., Vroegrijk, I.O., van Duinen, S.G., Thomas, A.W., Khan, S.M., et al. (2012). Reduced CD36-dependent tissue sequestration of Plasmodium-infected erythrocytes is detrimental to malaria parasite growth in vivo. J Exp Med 209, 93-107.
Foote, S.J., Thompson, J.K., Cowman, A.F., and Kemp, D.J. (1989). Amplification of the multidrug resistance gene in some chloroquine-resistant isolates of P. falciparum. Cell 57, 921-930.
Gaillard, T., Briolant, S., Houze, S., Baragatti, M., Wurtz, N., Hubert, V., Lavina, M., Pascual, A., Travaille, C., Le Bras, J., et al. (2013). PftetQ and pfmdt copy numbers as predictive molecular markers of decreased ex vivo doxycycline susceptibility in imported Plasmodium falciparum malaria. Malar J 12, 414.
Gardner, M.J., Hall, N., Fung, E., and al., e. (2002). Genome sequence of the human malaria parasite Plasmodium falciparum. Nature 419, 498-511.
Gupta, B., Xu, S., Wang, Z., Sun, L., Miao, J., Cui, L., and Yang, Z. (2014). Plasmodium falciparum multidrug resistance protein 1 (pfmrp1) gene and its association with in vitro drug susceptibility of parasite isolates from north-east Myanmar. J Antimicrob Chemother 69, 2110-2117.
Hatin, I., Jambou, R., Ginsburg, H., and Jaureguiberry, G. (1992). Single or multiple localization of ADP/ATP transporter in human malarial Plasmodium falciparum. Biochem Pharmacol 43, 71-75.
Hayashi, M., Yamada, H., Mitamura, T., Horii, T., Yamamoto, A., and Moriyama, Y. (2000). Vacuolar H(+)-ATPase localized in plasma membranes of malaria parasite cells, Plasmodium falciparum, is involved in regional acidification of parasitized erythrocytes. J Biol Chem 275, 34353-34358.
Hirai, M., Arai, M., Kawai, S., and Matsuoka, H. (2006). PbGCbeta is essential for Plasmodium ookinete motility to invade midgut cell and for successful completion of parasite life cycle in mosquitoes. J Biochem 140, 747-757.
Jimenez-Diaz, M.B., Ebert, D., Salinas, Y., Pradhan, A., Lehane, A.M., Myrand-Lapierre, M.E., O'Loughlin, K.G., Shackleford, D.M., Justino de Almeida, M., Carrillo, A.K., et al. (2014). (+)-SJ733, a clinical candidate for malaria that acts through ATP4 to induce rapid host-mediated clearance of Plasmodium. Proc Natl Acad Sci U S A 111, E5455-5462.
Karcz, S.R., Herrmann, V.R., and Cowman, A.F. (1993). Cloning and characterization of a vacuolar ATPase A subunit homologue from Plasmodium falciparum. Mol Biochem Parasitol 58, 333-344.
Karcz, S.R., Herrmann, V.R., Trottein, F., and Cowman, A.F. (1994). Cloning and characterization of the vacuolar ATPase B subunit from Plasmodium falciparum. Mol Biochem Parasitol 65, 123-133.
Kavishe, R.A., van den Heuvel, J.M., van de Vegte-Bolmer, M., Luty, A.J., Russel, F.G., and Koenderink, J.B. (2009). Localization of the ATP-binding cassette (ABC) transport proteins PfMRP1, PfMRP2, and PfMDR5 at the Plasmodium falciparum plasma membrane. Malar J 8, 205.
Kenthirapalan, S., Waters, A.P., Matuschewski, K., and Kooij, T.W. (2016). Functional profiles of orphan membrane transporters in the life cycle of the malaria parasite. Nat Commun 7, 10519.
Klokouzas, A., Tiffert, T., van Schalkwyk, D., Wu, C.P., van Veen, H.W., Barrand, M.A., and Hladky, S.B. (2004). Plasmodium falciparum expresses a multidrug resistance-associated protein. Biochem Biophys Res Commun 321, 197-201.
Lim, L., Linka, M., Mullin, K.A., Weber, A.P., and McFadden, G.I. (2010). The carbon and energy sources of the non-photosynthetic plastid in the malaria parasite. FEBS Lett 584, 549-554.
Lim, M.Y., LaMonte, G., Lee, M.C., Reimer, C., Tan, B.H., Corey, V., Tjahjadi, B.F., Chua, A., Nachon, M., Wintjens, R., et al. (2016). UDP-galactose and acetyl-CoA transporters as Plasmodium multidrug resistance genes. Nat Microbiol 1, 16166.
Martin, R.E., Ginsburg, H., and Kirk, K. (2009a). Membrane transport proteins of the malaria parasite. Mol Microbiol 74, 519-528.
Martin, R.E., Henry, R.I., Abbey, J.L., Clements, J.D., and Kirk, K. (2005). The 'permeome' of the malaria parasite: an overview of the membrane transport proteins of Plasmodium falciparum. Genome Biol 6, R26.
Martin, R.E., and Kirk, K. (2004). The malaria parasite's chloroquine resistance transporter is a member of the drug/metabolite transporter superfamily. Mol Biol Evol 21, 1938-1949.
Martin, R.E., Marchetti, R.V., Cowan, A.I., Howitt, S.M., Bröer, S., and Kirk, K. (2009b). Chloroquine transport via the malaria parasite's chloroquine resistance transporter. Science 325, 1680-1682.
McIntosh, M.T., Drozdowicz, Y.M., Laroiya, K., Rea, P.A., and Vaidya, A.B. (2001). Two classes of plant-like vacuolar-type H+-pyrophosphatases in malaria parasites. Mol Biochem Parasitol 114, 183-195.
Mok, S., Liong, K.Y., Lim, E.H., Huang, X., Zhu, L., Preiser, P.R., and Bozdech, Z. (2014). Structural polymorphism in the promoter of pfmrp2 confers Plasmodium falciparum tolerance to quinoline drugs. Mol Microbiol 91, 918-934.
Moon, R.W., Taylor, C.J., Bex, C., Schepers, R., Goulding, D., Janse, C.J., Waters, A.P., Baker, D.A., and Billker, O. (2009). A cyclic GMP signalling module that regulates gliding motility in a malaria parasite. PLoS Pathog 5, e1000599.
Mullin, K.A., Lim, L., Ralph, S.A., Spurck, T.P., Handman, E., and McFadden, G.I. (2006). Membrane transporters in the relict plastid of malaria parasites. Proc Natl Acad Sci U S A 103, 9572-9577.
Naude, B., Brzostowski, J.A., Kimmel, A.R., and Wellems, T.E. (2005). Dictyostelium discoideum expresses a malaria chloroquine resistance mechanism upon transfection with mutant, but not wild-type, Plasmodium falciparum transporter PfCRT. J Biol Chem 280, 25596-25603.
Nkrumah, L.J., Riegelhaupt, P.M., Moura, P., Johnson, D.J., Patel, J., Hayton, K., Ferdig, M.T., Wellems, T.E., Akabas, M.H., and Fidock, D.A. (2009). Probing the multifactorial basis of Plasmodium falciparum quinine resistance: evidence for a strain-specific contribution of the sodium-proton exchanger PfNHE. Mol Biochem Parasitol 165, 122-131.
Okombo, J., Abdi, A.I., Kiara, S.M., Mwai, L., Pole, L., Sutherland, C.J., Nzila, A., and Ochola-Oyier, L.I. (2013). Repeat polymorphisms in the low-complexity regions of Plasmodium falciparum ABC transporters and associations with in vitro antimalarial responses. Antimicrob Agents Chemother 57, 6196-6204.
Okombo, J., Ohuma, E., Picot, S., and Nzila, A. (2011). Update on genetic markers of quinine resistance in Plasmodium falciparum. Mol Biochem Parasitol 177, 77-82.
Papakrivos, J., Sa, J.M., and Wellems, T.E. (2012). Functional characterization of the Plasmodium falciparum chloroquine-resistance transporter (PfCRT) in transformed Dictyostelium discoideum vesicles. PLoS One 7, e39569.
Pasini, E.M., Braks, J.A., Fonager, J., Klop, O., Aime, E., Spaccapelo, R., Otto, T.D., Berriman, M., Hiss, J.A., Thomas, A.W., et al. (2013). Proteomic and genetic analyses demonstrate that Plasmodium berghei blood stages export a large and diverse repertoire of proteins. Mol Cell Proteomics 12, 426-448.
Price, R.N., Uhlemann, A.C., Brockman, A., McGready, R., Ashley, E., Phaipun, L., Patel, R., Laing, K., Looareesuwan, S., White, N.J., et al. (2004). Mefloquine resistance in Plasmodium falciparum and increased pfmdr1 gene copy number. Lancet 364, 438-447.
Raj, D.K., Mu, J., Jiang, H., Kabat, J., Singh, S., Sullivan, M., Fay, M.P., McCutchan, T.F., and Su, X.Z. (2009). Disruption of a Plasmodium falciparum multidrug resistance-associated protein (PfMRP) alters its fitness and transport of antimalarial drugs and glutathione. J Biol Chem 284, 7687-7696.
Reed, M.B., Saliba, K.J., Caruana, S.R., Kirk, K., and Cowman, A.F. (2000). Pgh1 modulates sensitivity and resistance to multiple antimalarials in Plasmodium falciparum. Nature 403, 906-909.
Richards, S.N., Nash, M.N., Baker, E.S., Webster, M.W., Lehane, A.M., Shafik, S.H., and Martin, R.E. (2016). Molecular Mechanisms for Drug Hypersensitivity Induced by the Malaria Parasite's Chloroquine Resistance Transporter. PLoS Pathog 12, e1005725.
Rijpma, S.R., van der Velden, M., Annoura, T., Matz, J.M., Kenthirapalan, S., Kooij, T.W., Matuschewski, K., van Gemert, G.J., van de Vegte-Bolmer, M., Siebelink-Stoter, R., et al. (2016a). Vital and dispensable roles of Plasmodium multidrug resistance transporters during blood- and mosquito-stage development. Mol Microbiol 101, 78-91.
Rijpma, S.R., van der Velden, M., Bilos, A., Jansen, R.S., Mahakena, S., Russel, F.G., Sauerwein, R.W., van de Wetering, K., and Koenderink, J.B. (2016b). MRP1 mediates folate transport and antifolate sensitivity in Plasmodium falciparum. FEBS Lett 590, 482-492.
Rijpma, S.R., van der Velden, M., Gonzalez-Pons, M., Annoura, T., van Schaijk, B.C., van Gemert, G.J., van den Heuvel, J.J., Ramesar, J., Chevalley-Maurel, S., Ploemen, I.H., et al. (2016c). Multidrug ATP-binding cassette transporters are essential for hepatic development of Plasmodium sporozoites. Cell Microbiol 18, 369-383.
Rottmann, M., McNamara, C., Yeung, B.K., Lee, M.C., Zou, B., Russell, B., Seitz, P., Plouffe, D.M., Dharia, N.V., Tan, J., et al. (2010). Spiroindolones, a potent compound class for the treatment of malaria. Science 329, 1175-1180.
Sa, J.M., Twu, O., Hayton, K., Reyes, S., Fay, M.P., Ringwald, P., and Wellems, T.E. (2009). Geographic patterns of Plasmodium falciparum drug resistance distinguished by differential responses to amodiaquine and chloroquine. Proc Natl Acad Sci U S A 106, 18883-18889.
Saliba, K.J., and Kirk, K. (1999). pH regulation in the intracellular malaria parasite, Plasmodium falciparum. H(+) extrusion via a V-type H(+)-ATPase. J Biol Chem 274, 33213-33219.
Saliba, K.J., Martin, R.E., Broer, A., Henry, R.I., McCarthy, C.S., Downie, M.J., Allen, R.J., Mullin, K.A., McFadden, G.I., Broer, S., et al. (2006). Sodium-dependent uptake of inorganic phosphate by the intracellular malaria parasite. Nature 443, 582-585.
Sidhu, A.B., Valderramos, S.G., and Fidock, D.A. (2005). pfmdr1 mutations contribute to quinine resistance and enhance mefloquine and artemisinin sensitivity in Plasmodium falciparum. Mol Microbiol 57, 913-926.
Sisowath, C., Stromberg, J., Martensson, A., Msellem, M., Obondo, C., Bjorkman, A., and Gil, J.P. (2005). In vivo selection of Plasmodium falciparum pfmdr1 86N coding alleles by artemether-lumefantrine (Coartem). J Infect Dis 191, 1014-1017.
Slavic, K., Straschil, U., Reininger, L., Doerig, C., Morin, C., Tewari, R., and Krishna, S. (2010). Life cycle studies of the hexose transporter of Plasmodium species and genetic validation of their essentiality. Mol Microbiol 75, 1402-1413.
Spillman, N.J., Allen, R.J., McNamara, C.W., Yeung, B.K., Winzeler, E.A., Diagana, T.T., and Kirk, K. (2013). Na(+) regulation in the malaria parasite Plasmodium falciparum involves the cation ATPase PfATP4 and is a target of the spiroindolone antimalarials. Cell Host Microbe 13, 227-237.
Spillman, N.J., and Kirk, K. (2015). The malaria parasite cation ATPase PfATP4 and its role in the mechanism of action of a new arsenal of antimalarial drugs. Int J Parasitol Drugs Drug Resist 5, 149-162.
Sturm, A., Mollard, V., Cozijnsen, A., Goodman, C.D., and McFadden, G.I. (2015). Mitochondrial ATP synthase is dispensable in blood-stage Plasmodium berghei rodent malaria but essential in the mosquito phase. Proc Natl Acad Sci U S A 112, 10216-10223.
Summers, R.L., Dave, A., Dolstra, T.J., Bellanca, S., Marchetti, R.V., Nash, M.N., Richards, S.N., Goh, V., Schenk, R.L., Stein, W.D., et al. (2014). Diverse mutational pathways converge on saturable chloroquine transport via the malaria parasite's chloroquine resistance transporter. Proc Natl Acad Sci U S A 111, E1759-1767.
Tran, P.N., Brown, S.H., Mitchell, T.W., Matuschewski, K., McMillan, P.J., Kirk, K., Dixon, M.W., and Maier, A.G. (2014). A female gametocyte-specific ABC transporter plays a role in lipid metabolism in the malaria parasite. Nat Commun 5, 4773.
Trottein, F., and Cowman, A.F. (1995). Molecular cloning and sequence of two novel P-type adenosinetriphosphatases from Plasmodium falciparum. Eur J Biochem 227, 214-225.
van Schalkwyk, D.A., Nash, M.N., Shafik, S.H., Summers, R.L., Lehane, A.M., Smith, P.J., and Martin, R.E. (2016). Verapamil-Sensitive Transport of Quinacrine and Methylene Blue via the Plasmodium falciparum Chloroquine Resistance Transporter Reduces the Parasite's Susceptibility to these Tricyclic Drugs. J Infect Dis 213, 800-810.
Veiga, M.I., Dhingra, S.K., Henrich, P.P., Straimer, J., Gnadig, N., Uhlemann, A.C., Martin, R.E., Lehane, A.M., and Fidock, D.A. (2016). Globally prevalent PfMDR1 mutations modulate Plasmodium falciparum susceptibility to artemisinin-based combination therapies. Nat Commun 7, 11553.
Veiga, M.I., Ferreira, P.E., Jornhagen, L., Malmberg, M., Kone, A., Schmidt, B.A., Petzold, M., Bjorkman, A., Nosten, F., and Gil, J.P. (2011). Novel polymorphisms in Plasmodium falciparum ABC transporter genes are associated with major ACT antimalarial drug resistance. PLoS One 6, e20212.
Veiga, M.I., Ferreira, P.E., Schmidt, B.A., Ribacke, U., Bjorkman, A., Tichopad, A., and Gil, J.P. (2010). Antimalarial exposure delays Plasmodium falciparum intra-erythrocytic cycle and drives drug transporter genes expression. PLoS One 5, e12408.
Veiga, M.I., Osorio, N.S., Ferreira, P.E., Franzen, O., Dahlstrom, S., Lum, J.K., Nosten, F., and Gil, J.P. (2014). Complex polymorphisms in the Plasmodium falciparum multidrug resistance protein 2 gene and its contribution to antimalarial response. Antimicrob Agents Chemother 58, 7390-7397.
Waller, K.L., Muhle, R.A., Ursos, L.M., Horrocks, P., Verdier-Pinard, D., Sidhu, A.B., Fujioka, H., Roepe, P.D., and Fidock, D.A. (2003). Chloroquine resistance modulated in vitro by expression levels of the Plasmodium falciparum chloroquine resistance transporter. J Biol Chem 278, 33593-33601.
Wilson, C.M., Serrano, A.E., Wasley, A., Bogenschutz, M.P., Shankar, A.H., and Wirth, D.F. (1989). Amplification of a gene related to mammalian mdr genes in drug-resistant Plasmodium falciparum. Science 244, 1184-1186.
Woodrow, C.J., Burchmore, R.J., and Krishna, S. (2000). Hexose permeation pathways in Plasmodium falciparum-infected erythrocytes. Proc Natl Acad Sci U S A 97, 9931-9936.
Woodrow, C.J., Penny, J.I., and Krishna, S. (1999). Intraerythrocytic Plasmodium falciparum expresses a high affinity facilitative hexose transporter. J Biol Chem 274, 7272-7277.
