# Supplementary material for: Functional Profiling of a Plasmodium Genome Reveals an Abundance of Essential Genes
Source: Cell. 2017 Jul 13;170(2):260–272.e8. doi: 10.1016/j.cell.2017.06.030 (PMC5509546; doi:10.1016/j.cell.2017.06.030)
Supplement: Data S1. Reproducible Analysis Procedure — The file archive includes an R-markdown document, which will reproduce all bioinformatic procedures conducted. [file mmc9.zip]

Archive with 86 entries (83 files):
- countfiles/
- countfiles/inv1.csv
- countfiles/inv2.csv
- countfiles/met1.csv
- countfiles/met10.csv
- countfiles/met11.csv
- countfiles/met12.csv
- countfiles/met13.csv
- countfiles/met14.csv
- countfiles/met15.csv
- countfiles/met2.csv
- countfiles/met3.csv
- countfiles/met4.csv
- countfiles/met5.csv
- countfiles/met6.csv
- countfiles/met7.csv
- countfiles/met8.csv
- countfiles/met9.csv
- countfiles/PbSTM18.csv
- countfiles/PbSTM21.csv
- countfiles/PbSTM22.csv
- countfiles/PbSTM23.csv
- countfiles/PbSTM24.csv
- countfiles/PbSTM25.csv
- countfiles/PbSTM26.csv
- countfiles/PbSTM27.csv
- countfiles/PbSTM28.csv
- countfiles/PbSTM29.csv
- countfiles/PbSTM30.csv
- countfiles/PbSTM31.csv
- countfiles/PbSTM32.csv
- countfiles/PbSTM37a.csv
- countfiles/PbSTM38.csv
- countfiles/PbSTM43.csv
- countfiles/PbSTM44.csv
- countfiles/PbSTM45.csv
- countfiles/PbSTM46.csv
- countfiles/PbSTM49.csv
- countfiles/PbSTM50.csv
- countfiles/PbSTM51.csv
- countfiles/PbSTM52.csv
- countfiles/PbSTM53.csv
- countfiles/PbSTM54.csv
- countfiles/PbSTM58.csv
- countfiles/PbSTM59.csv
- countfiles/PbSTM60.csv
- countfiles/PbSTM61.csv
- countfiles/PbSTM62.csv
- countfiles/PbSTM85.csv
- countfiles/PbSTM86.csv
- countfiles/PbSTM87.csv
- countfiles/PbSTM88.csv
- countfiles/PbSTM89.csv
- countfiles/PbSTM90.csv
- countfiles/PbSTM91.csv
- countfiles/stm26.csv
- countfiles/stm27.csv
- countfiles/stm28_2r.csv
- countfiles/stm37_4r.csv
- otherdata/
- otherdata/Apicoplast.txt
- otherdata/categories1.csv
- otherdata/controls.txt
- otherdata/ExpressionPatternOttoEtAl.csv
- otherdata/geneid2gopbnew.csv
- otherdata/geneid2gopf.csv
- otherdata/geneinfo.csv
- otherdata/genomiclocations.csv
- otherdata/homology_arm_lengths_and_cloneids.csv
- otherdata/MiottoEtAlConservation.txt
- otherdata/Mitochondria.csv
- otherdata/NonProteinCoding
- otherdata/OrthologTable.csv
- otherdata/OttoEtAlRPKM.csv
- otherdata/pbergheigenes.txt
- otherdata/pcrvariances.csv
- otherdata/phenoplasm2.txt
- otherdata/plasmogemenrichment.csv
- otherdata/rmgmdb.txt
- otherdata/sidiketalwithorthologs.csv
- otherdata/unknownfunction.csv
- otherdata/yeastphenotypes.tsv
- output/
- PerExperimentAnalysis.R
- ReproducibleAnalysis.pdf
- ReproducibleAnalysis.Rmd
