# Supplementary material for: Functional Profiling of a Plasmodium Genome Reveals an Abundance of Essential Genes
Source: Cell. 2017 Jul 13;170(2):260–272.e8. doi: 10.1016/j.cell.2017.06.030 (PMC5509546; doi:10.1016/j.cell.2017.06.030)
Supplement: Data S1. Reproducible Analysis Procedure — The file archive includes an R-markdown document, which will reproduce all bioinformatic procedures conducted. [file mmc9.zip › countfiles/inv1.csv]

barcode	gene	1.1	1.2	2.1	2.2	3.1	3.2	4.1	4.2	5.1	5.2	6.1	6.2	7.1	7.2	8.1	8.2	9.1	9.2	10.1	10.2	11.1	11.2	12.1	12.2	13.1	13.2	14.1	14.2	15.1	15.2	16.1	16.2
no_match		92874	101593	78751	87797	84728	94383	72676	82866	192835	196675	131874	150831	64645	74073	67968	79243	53174	62811	58934	69039	57536	68974	65256	77534	55021	64336	54014	65689	53609	63691	36006	46694
aaataagcgcg	PBANKA_131480	17	16	359	337	0	0	0	0	0	0	1	1	0	0	0	0	0	0	0	0	0	0	0	0	0	0	0	0	0	0	0	0
aacacaaccgc	PBANKA_140160	1540	1518	495	471	1246	1234	581	574	137	137	1621	1624	429	417	234	231	546	540	221	216	160	154	381	374	201	211	82	78	334	338	966	947
aacagatagtc	PBANKA_142880	0	0	0	0	0	0	0	0	0	0	0	0	0	0	0	0	0	0	0	0	0	0	0	0	0	0	1	0	0	0	0	0
aacataaaagt	PBANKA_031480	24131	23016	19661	18716	27243	25917	31653	30146	11822	11258	66925	63849	34367	32892	40177	38398	34631	33018	35965	34200	37855	36030	42077	39929	36999	35324	38059	36116	37689	35916	6052	5806
aacatataaca	PBANKA_142540	0	0	0	0	0	0	0	0	0	0	0	0	0	0	0	1	0	0	0	0	0	0	0	0	0	0	0	0	0	0	0	0
aaccaggagta	PBANKA_124430	0	0	0	0	0	0	1	0	0	0	0	0	0	0	0	0	0	0	0	0	0	0	0	0	0	0	0	0	0	0	0	0
aacccataaga	PBANKA_134170	0	0	0	0	0	0	0	0	0	0	0	0	1	0	0	0	0	0	0	0	0	0	0	0	0	0	0	0	0	0	0	0
aacgatttcaa	PBANKA_060550	1	0	0	0	0	0	1	0	0	0	0	0	0	0	0	0	0	0	0	0	0	0	0	1	0	0	0	1	0	0	0	0
aacgccaatgt	PBANKA_112430	1	0	0	0	0	0	1	0	0	0	0	0	0	0	0	0	0	0	0	0	0	0	0	0	0	0	0	1	0	0	0	0
aacgcctctgt	PBANKA_082870	698	671	468	458	867	863	166	168	37	37	158	149	11	10	0	0	12	12	0	0	2	2	0	0	4	4	6	6	0	0	5535	5360
aaggatctatc	PBANKA_136210	150	143	0	0	0	0	0	0	0	0	0	0	6	6	0	0	0	0	0	0	0	0	0	0	0	0	0	0	0	0	0	0
aatcctttact	PBANKA_040820	0	0	0	0	0	0	0	0	0	0	0	0	17	17	0	0	0	0	0	0	0	0	0	0	0	0	0	0	0	0	0	0
acaagaaagcg	PBANKA_141580	0	0	0	0	2	0	0	0	0	0	1	0	0	0	0	0	0	0	0	0	0	0	0	0	0	0	0	0	0	0	0	0
acacgacaagc	PBANKA_103780	2331	2250	5357	5179	3478	3340	2095	2029	1268	1228	3723	3594	2665	2569	4795	4635	2181	2125	2433	2349	3964	3832	2639	2585	2246	2204	3985	3834	2362	2267	723	697
acagtggtat	PBANKA_052140	0	0	0	0	0	0	0	0	0	0	0	0	11	12	0	0	0	0	0	0	0	0	0	0	0	0	0	0	0	0	0	0
acatcgtgttc	PBANKA_093240	0	0	0	0	0	0	0	0	0	0	0	0	0	0	0	1	0	0	0	0	0	0	0	0	0	0	0	0	0	0	0	0
accccgctgtc	PBANKA_103510	0	1	0	0	1	0	0	0	0	0	0	0	0	0	0	0	0	0	0	0	0	0	0	0	0	0	0	0	0	0	0	0
acggatgatgg	PBANKA_114490	18	17	328	316	0	0	0	0	0	0	0	0	0	0	0	0	0	0	0	0	0	0	0	0	0	0	0	0	0	0	0	0
actgacatgaa	PBANKA_052240	0	0	0	0	0	0	0	0	0	0	0	0	0	0	0	0	0	0	0	1	0	0	0	0	0	0	0	0	0	0	0	0
acttgtcggat	PBANKA_101290	0	0	0	0	0	0	12	12	0	0	0	0	0	0	0	0	0	0	0	0	0	0	0	0	0	0	0	0	0	0	0	0
agactacagac	PBANKA_101330	0	0	0	0	0	0	0	0	0	0	0	0	23	23	0	0	0	0	0	0	0	0	0	0	0	0	0	0	0	0	0	0
agcacgtagaa	PBANKA_110520	0	0	0	0	0	1	0	0	0	0	0	2	0	1	0	0	0	0	0	0	0	0	0	0	0	1	0	0	0	0	0	1
agcccgttgta	PBANKA_123730	17574	16852	18333	17578	27041	26018	22087	21206	8464	8116	67485	64782	22231	21348	21251	20418	33373	32000	21388	20536	19880	19039	39666	37966	21338	20528	18670	17810	33952	32657	14730	14153
agcgtaacagt	PBANKA_051820	0	0	0	0	0	0	0	0	0	0	0	0	0	0	0	0	0	1	0	0	0	0	0	0	0	0	0	0	0	0	0	0
aggacttatat	PBANKA_060530	0	0	0	0	0	0	0	0	0	0	0	1	0	0	0	0	0	0	0	0	0	0	0	0	0	0	0	0	0	0	0	0
aggcacatctg	PBANKA_092520	0	0	0	0	0	0	0	0	0	0	0	0	4	4	0	0	0	0	0	0	0	0	0	0	0	0	0	0	0	0	0	0
aggcgcgattt	PBANKA_113870	1	1	4	2	4	3	0	0	0	0	2	3	2	2	0	0	0	0	0	0	0	0	0	0	0	0	0	0	1	1	22	30
aggggatggtc	PBANKA_146060	17046	16338	15674	15037	13416	12840	24514	23443	9143	8747	35817	34380	27205	26098	30040	28765	18943	18185	27746	26508	29735	28325	24125	23032	28694	27526	29463	28029	23977	22956	5615	5390
agggttcctat	PBANKA_051500	1194	1154	1940	1872	1614	1548	1543	1477	407	397	3738	3625	1249	1211	1353	1314	2439	2338	1020	983	1362	1318	2625	2540	1260	1233	1357	1304	3104	3004	615	590
aggtgcgattt	PBANKA_113780	102	98	407	379	464	446	47	44	73	67	928	878	20	19	1	0	11	10	5	4	11	11	8	7	1	1	4	4	1	1	5897	5571
aggtttctaca	PBANKA_111470	18	16	459	443	0	0	0	0	0	0	0	0	0	0	0	0	0	0	0	0	0	0	0	0	0	0	0	0	0	0	0	0
agtaagccttc	PBANKA_110420	998	992	2361	2338	1779	1764	761	759	181	176	2092	2086	668	659	507	509	545	558	390	378	210	210	361	364	205	207	191	188	166	164	533	524
agtgcgtacgc	PBANKA_020460	112	111	1	2	2249	2203	59	56	58	59	49	50	9	10	0	0	62	61	0	0	5	5	44	47	2	2	5	5	57	58	5856	5716
agtggcttccg	PBANKA_111190	13	12	449	424	0	0	0	0	0	0	0	0	0	0	0	0	0	0	0	0	0	0	0	0	0	0	0	0	0	0	0	0
atacatgcaag	PBANKA_144040	0	0	0	0	0	0	16	16	0	0	0	0	0	0	0	0	0	0	0	0	0	0	0	0	0	0	0	0	0	0	0	0
atacttagttg	PBANKA_133760	0	0	0	0	0	0	18	17	0	0	0	0	0	0	0	0	0	0	0	0	0	0	0	0	0	0	0	0	0	0	0	0
atagggacaca	PBANKA_121780	0	0	0	0	0	0	129	130	0	0	0	0	0	0	0	0	0	0	0	0	0	0	0	0	0	0	0	0	0	0	0	0
atatgagaggt	PBANKA_101520	13	13	411	398	0	0	1	1	0	0	0	0	1	1	0	0	0	0	0	0	0	0	0	0	0	0	0	0	0	0	0	0
atcaaaatcca	PBANKA_061910	0	0	0	0	0	0	0	0	0	0	0	0	0	0	0	0	0	1	0	0	1	0	0	0	0	0	0	0	0	0	0	0
atcaatcaacg	PBANKA_052170	319	307	2	1	0	1	89	88	34	32	0	0	5	6	0	1	9	8	10	7	2	2	5	5	1	2	2	1	6	6	6783	6543
atcataaaact	PBANKA_051110	1	0	0	0	4	0	1	0	1	0	3	0	2	1	2	0	2	0	1	0	1	0	5	0	1	0	0	0	0	0	2	0
atcgaatcgcc	PBANKA_031420	0	0	0	0	0	0	0	0	0	0	0	0	1	1	0	0	0	0	0	0	0	0	0	0	0	0	0	0	0	0	0	0
atcgatttcca	PBANKA_051520	6640	6389	6002	5788	6341	6101	12264	11759	2521	2434	12813	12361	11012	10592	8529	8196	8276	7948	10597	10142	8883	8552	10801	10363	12100	11720	8319	7967	9418	9125	5572	5385
caagagtgcct	PBANKA_030670	681	651	2075	1964	2553	2419	73	67	135	133	1054	1010	16	15	105	100	135	129	0	0	22	23	79	80	10	7	14	17	35	34	13589	12895
cacattactgt	PBANKA_080340	1	0	0	0	0	0	0	0	0	0	0	0	0	0	0	0	0	0	0	0	0	0	0	1	0	0	0	0	0	0	0	0
cactccgagaa	PBANKA_130920	0	0	0	0	0	0	0	0	0	0	0	0	11	11	0	0	0	0	0	0	0	0	0	0	0	0	0	0	0	0	0	0
cacttgatgtt	PBANKA_093980	0	0	0	0	0	0	0	0	28	25	0	0	0	0	0	0	1	1	0	0	0	0	0	0	0	0	0	0	0	0	0	0
cagagatgaag	PBANKA_051160	0	0	0	0	0	0	0	0	0	0	0	0	0	0	0	0	0	0	0	0	0	0	0	0	0	0	0	0	0	1	0	0
cagggaggggc	PBANKA_144610	0	0	0	0	0	0	0	0	0	0	0	0	0	0	0	0	0	0	0	0	0	0	0	0	0	0	0	1	0	0	0	0
cataagcattc	PBANKA_080090	1	0	0	0	0	0	1	0	0	0	0	0	0	0	0	0	0	0	0	0	0	0	0	0	0	0	0	0	0	0	0	0
catacccaggc	PBANKA_124460	0	0	0	0	0	1	0	1	0	0	1	0	0	0	0	0	0	0	0	0	0	0	0	0	0	0	0	0	0	0	1	1
catacgttaaa	PBANKA_000440	0	0	0	0	0	0	0	0	0	0	0	0	0	0	0	1	0	0	0	0	0	0	0	0	0	3	0	0	0	0	0	0
catatcagcgt	PBANKA_110690	559	544	581	549	2292	2190	1193	1144	302	290	4660	4445	932	900	821	780	2628	2522	841	818	1208	1168	3622	3494	780	750	1653	1591	3197	3058	6392	6140
catcccctggc	PBANKA_102010	468	450	2	2	1083	1038	76	72	21	20	124	121	6	6	16	15	3	2	1	1	0	1	0	1	1	1	5	6	2	3	7268	6950
catgaaaaaag	PBANKA_070720	1	0	0	0	0	0	2	0	0	0	0	0	0	0	0	0	0	0	0	0	0	0	0	0	0	0	0	0	1	0	0	0
catggatgggc	PBANKA_113980	0	0	0	0	1	0	0	0	0	0	0	0	0	0	0	0	0	0	0	0	0	0	0	0	0	0	0	0	0	0	0	0
cattattgacc	PBANKA_041600	445	435	1	1	876	861	85	81	1	1	67	64	1	1	0	0	45	46	5	5	1	1	43	43	2	1	2	3	20	19	7820	7673
cattccgaacg	PBANKA_145730	0	0	0	0	0	0	0	0	1	0	0	0	0	0	0	0	0	0	0	0	0	0	0	0	0	0	0	0	0	0	0	0
cattgcagtcc	PBANKA_111530	655	618	12	13	851	820	61	59	54	54	193	182	65	62	32	31	37	32	11	10	0	0	20	19	8	7	5	6	17	17	5968	5732
ccaaacaggcg	PBANKA_122290	29	22	20	15	19	12	8	5	3	2	18	11	11	12	6	4	9	7	9	8	6	5	10	5	4	4	10	8	4	3	1	0
ccaacgtcctc	PBANKA_082490	1688	1661	1466	1459	2860	2775	811	812	25	26	731	720	405	408	46	47	356	351	297	284	18	19	227	228	317	310	10	9	141	147	7111	7042
ccacctgaatt	PBANKA_143730	18	18	456	441	0	0	0	0	0	0	0	0	0	0	0	0	0	0	0	0	0	0	0	0	0	0	0	0	0	0	0	0
ccacttcctat	PBANKA_132450	0	0	0	0	0	0	0	0	0	0	0	0	0	1	0	0	0	0	0	0	0	0	0	0	0	0	0	0	0	0	0	0
ccagaaatcca	PBANKA_100390	0	0	0	0	0	0	0	0	0	0	1	0	0	0	0	0	1	0	0	0	0	0	0	0	0	0	0	0	0	0	0	0
ccagccccctc	PBANKA_010300	0	0	0	0	0	0	0	0	0	0	1	0	0	0	0	0	0	0	0	0	0	0	0	0	0	0	0	0	0	0	0	0
ccatcgaaata	PBANKA_142310	15116	14559	10701	10302	15770	15225	15246	14660	5072	4869	41883	40299	16181	15614	15577	14950	17644	16929	15606	15044	14058	13501	20427	19717	14532	13989	13382	12820	16104	15517	6516	6269
cccctacatag	PBANKA_144410	0	0	0	0	0	0	10	12	0	0	0	0	0	0	0	0	0	0	0	0	0	0	0	0	0	0	0	0	0	0	0	0
ccgccagggtg	PBANKA_021230	0	0	0	0	0	0	6	6	0	0	0	0	0	0	0	0	0	0	0	0	0	0	0	0	0	0	0	0	0	0	0	0
ccggactacca	PBANKA_072150	230	223	793	781	1154	1149	30	33	2	2	2551	2516	146	146	0	0	755	749	193	193	37	33	915	894	231	227	2	2	635	621	6433	6349
ccggactcggc	PBANKA_123250	0	0	0	0	0	0	24	20	0	0	0	0	0	0	0	0	0	0	0	0	0	0	0	0	0	0	0	0	0	0	0	0
ccgtttttttc	PBANKA_000100	0	0	0	0	0	0	0	0	1	0	0	0	0	0	0	0	0	0	0	0	0	0	0	0	0	0	0	0	0	0	0	0
cctcttacccg	PBANKA_061520	13	13	551	542	0	0	0	0	0	0	0	0	14	13	0	0	0	1	0	0	0	0	0	0	0	0	0	0	0	0	0	0
cggagatggtc	PBANKA_144870	7	5	5	2	4	4	8	6	0	0	19	10	7	6	4	3	10	7	9	5	8	6	9	5	9	2	10	8	7	3	2	0
cggagtacgtt	PBANKA_103440	1198	1160	16	15	358	345	893	872	19	21	1422	1374	514	502	111	105	380	368	387	380	92	87	363	351	280	276	83	83	335	324	674	654
cggatagtcgt	PBANKA_081700	1762	1675	992	938	1389	1294	1111	1055	523	495	343	330	1033	984	1084	1027	38	36	629	599	1390	1302	70	64	426	397	1533	1455	28	26	6157	5833
cggcagctagc	PBANKA_091170	180	165	7	7	421	395	13	14	54	54	1	2	0	0	0	0	2	2	0	0	2	2	3	3	2	2	3	4	2	2	5702	5419
cgggtagggtc	PBANKA_082790	0	0	0	0	0	0	0	0	0	0	1	0	0	0	0	0	0	0	0	0	0	0	0	0	0	0	0	1	0	0	0	0
cggttttttta	PBANKA_082030	0	0	0	0	0	0	0	0	25	26	0	0	0	0	0	0	0	0	0	0	0	0	0	0	0	0	0	0	0	0	0	0
cgttaggtgtg	PBANKA_060820	0	0	0	0	0	0	0	0	0	0	1	0	0	0	0	0	0	0	0	0	0	0	0	0	0	0	0	0	0	0	0	0
cgttatgtggg	p230p-tag	450	431	514	492	289	270	1029	965	34	34	3965	3783	1169	1127	485	455	2245	2136	991	916	405	389	2983	2780	986	941	494	464	2485	2350	788	735
cgttcttcggc	PBANKA_135180	0	0	0	0	0	0	6	6	0	0	0	0	0	0	0	0	0	0	0	0	0	0	0	0	0	0	0	0	0	0	0	0
cgttcttcggg	PBANKA_113150	0	0	0	0	0	0	0	0	0	0	0	0	0	0	0	0	0	1	0	0	0	0	0	0	0	0	0	0	0	0	0	0
ctagaggttta	PBANKA_120200	477	454	5	5	1121	1045	635	600	96	86	1612	1549	546	527	233	217	334	315	331	315	161	152	327	318	277	264	124	117	231	217	4741	4489
ctattgtgtag	PBANKA_101590	0	0	0	0	0	0	32	29	0	0	0	0	0	0	0	0	0	0	0	0	0	0	0	0	0	0	0	0	0	0	0	0
ctcattcccgt	PBANKA_130470	0	0	0	0	286	278	0	0	0	0	0	0	0	0	0	0	2	2	0	0	0	0	1	1	0	0	0	0	8	8	44	44
ctggtctcgat	PBANKA_092860	0	1	0	0	0	0	0	0	0	0	0	0	0	0	0	0	0	0	0	0	0	0	0	0	0	0	0	0	0	0	0	0
ctgttctcgag	PBANKA_122440	682	649	1777	1733	933	909	290	277	66	68	378	367	272	267	94	93	44	42	152	148	32	30	32	29	103	103	27	29	12	12	4780	4639
cttcaagccgt	PBANKA_050650	0	0	0	0	0	0	0	0	0	0	0	0	0	0	20	20	0	0	0	0	0	0	0	0	0	0	0	0	0	0	0	0
cttgtaccgcc	PBANKA_082400	0	0	0	0	0	0	15	14	0	0	0	0	0	0	0	0	0	0	0	0	0	0	0	0	0	0	0	0	0	0	0	0
ctttactgggt	PBANKA_135260	0	0	0	0	0	0	0	0	0	0	0	0	8	7	0	0	0	0	0	0	0	0	0	0	3	3	0	0	0	0	0	0
gaaattaaagg	PBANKA_040580	0	0	0	0	0	0	0	0	0	0	0	1	0	0	0	0	0	0	0	0	0	0	0	0	0	0	0	0	0	0	0	0
gaaatttggca	PBANKA_010160	0	0	0	0	0	0	18	14	0	0	0	0	0	0	0	0	0	0	0	0	0	0	0	0	0	0	0	0	0	0	0	0
gaatgtttagc	PBANKA_060680	0	0	0	0	0	0	15	15	0	0	0	0	0	0	0	0	0	0	0	0	0	0	0	0	0	0	0	0	0	0	0	0
gacatgtaagt	PBANKA_062180	0	0	0	0	0	1	0	0	0	0	0	0	0	0	0	0	0	0	0	0	0	0	0	0	0	0	0	0	0	0	0	0
gacattcgagg	PBANKA_122540	6028	5759	7414	7107	7579	7312	12213	11732	1731	1655	15446	14879	10324	9924	7197	6895	7157	6822	11797	11266	7068	6731	8256	7904	11416	10974	7081	6787	8525	8222	5651	5428
gaccacgagag	PBANKA_145910	7171	6877	11733	11303	5690	5460	8693	8401	4975	4772	14637	14076	8750	8404	15076	14478	6469	6189	9004	8659	14936	14330	8743	8375	9308	8959	13471	12881	8985	8638	6428	6196
gacgcgaagtt	PBANKA_021190	14	14	327	317	0	0	0	0	0	0	0	0	0	0	0	0	0	0	0	0	0	0	0	0	0	0	0	0	0	0	0	0
gacgtcatgtg	PBANKA_142160	25	23	1	1	0	0	0	0	0	0	0	0	13	13	0	0	0	0	0	0	0	0	0	0	0	0	0	0	0	0	0	0
gactgtgtggg	PBANKA_092830	0	0	0	0	0	0	0	0	0	0	0	0	0	1	0	0	0	0	0	0	0	0	0	0	0	0	0	0	0	0	0	0
gagagagggtg	PBANKA_141450	0	0	0	0	0	0	0	0	23	21	0	0	8	7	0	0	0	0	0	0	0	0	0	0	0	0	0	0	0	0	0	0
gagattttaaa	PBANKA_111490	0	0	0	0	0	0	0	0	0	0	0	0	0	0	0	0	0	0	0	0	0	0	0	0	0	0	0	0	0	1	0	0
gaggcttaggg	PBANKA_133660	9121	8716	9477	9025	10789	10216	9363	8898	3969	3759	17357	16541	10255	9808	12495	11926	9547	9145	10397	9908	13878	13181	11572	10998	10480	10001	14622	13804	9442	9066	5101	4857
gagtagatctg	PBANKA_093370	0	0	0	0	0	0	0	0	0	0	0	0	13	10	0	0	0	0	0	0	0	0	0	0	0	0	0	0	0	0	0	0
gatcataggtc	PBANKA_040110	0	0	0	0	0	0	0	0	0	0	0	0	9	9	0	0	0	0	0	0	0	0	0	0	0	0	0	0	0	0	0	0
gcacccgccag	PBANKA_071150	0	0	1	0	0	0	0	0	0	0	0	0	0	0	0	0	0	0	0	0	0	0	0	0	0	0	0	0	0	0	0	0
gcacctctggc	PBANKA_110650	1722	1657	5510	5337	2230	2163	1272	1240	375	353	3415	3306	796	774	372	366	1416	1340	409	397	399	385	1050	1034	239	234	207	194	1053	1026	5162	4954
gcagaaatgta	PBANKA_133580	9253	8861	9031	8591	10222	9756	11859	11356	5478	5222	22900	21954	12509	12002	18794	17957	11373	10897	12582	12021	18768	17939	14807	14028	13758	13161	18811	17900	14863	14189	6399	6094
gcagatcgtgg	PBANKA_113550	0	0	0	0	0	0	59	59	0	0	0	0	0	0	0	0	0	0	0	0	0	0	0	0	0	0	0	0	0	0	0	0
gcaggttccgg	PBANKA_130690	0	0	0	0	0	0	0	0	0	0	0	0	24	22	1	0	0	0	0	0	0	0	0	0	0	0	0	0	0	0	0	0
gcatcagtcct	PBANKA_140580	0	0	0	0	0	0	38	37	0	0	0	0	0	0	0	0	0	0	0	0	0	0	0	0	0	0	0	0	0	0	0	0
gcccaattgta	PBANKA_110770	0	0	0	0	0	0	0	0	0	0	0	0	0	0	0	0	0	0	0	0	1	0	0	0	0	0	0	0	0	0	0	0
gcccccaaagc	PBANKA_131680	0	0	0	0	0	0	0	0	0	0	0	0	0	0	0	0	0	0	0	0	0	0	0	0	0	0	0	0	0	0	0	1
gcccggcgggt	PBANKA_130520	5120	4733	5416	5028	5741	5339	4562	4232	2263	2112	12798	11885	4306	4031	9532	8880	7569	7018	4477	4132	8928	8276	8469	7855	4278	3966	8596	7977	8362	7775	1737	1616
gccgaatatat	PBANKA_143310	19	20	493	478	0	0	0	0	0	0	0	0	0	0	1	1	0	0	0	0	0	0	0	0	0	0	0	0	0	0	0	0
gcctcctattt	PBANKA_124060	568	571	762	730	1738	1707	546	531	2	2	218	209	495	479	15	15	4	4	639	606	3	3	4	4	684	670	2	1	3	3	6024	5784
gcgaccagttg	PBANKA_113840	2	0	0	0	0	0	0	0	0	0	0	0	0	0	0	0	0	0	0	0	0	0	0	0	1	0	0	0	0	0	1	0
gcgatcagttt	PBANKA_112810	5407	5151	2797	2700	1923	1844	5724	5462	1545	1467	7174	6893	6472	6208	4556	4354	3469	3328	6057	5768	4211	3973	4462	4209	5579	5361	3926	3731	4909	4734	6623	6369
gcgcatctttc	PBANKA_051140	0	0	0	0	0	0	10	9	0	0	0	0	0	0	0	0	0	0	0	0	0	0	0	0	0	0	0	0	0	0	0	0
gcgtggaggca	PBANKA_101980	0	0	0	0	0	0	0	0	0	0	0	0	13	11	0	0	0	0	0	0	0	0	0	0	0	0	0	0	0	0	0	0
gctacaaagta	PBANKA_102350	0	0	0	0	0	0	0	0	0	0	0	0	0	0	0	0	0	0	0	0	0	0	0	1	0	0	0	0	0	0	0	0
gctcgatcgta	PBANKA_080220	850	837	14	12	666	638	285	271	1	1	406	405	155	151	177	174	99	92	80	77	53	55	49	43	67	60	22	22	31	31	6353	6142
ggacatcttat	PBANKA_090590	3715	3601	3464	3313	6064	5826	1358	1313	622	600	3992	3856	840	802	1148	1102	1678	1625	560	542	750	726	1236	1173	398	382	543	517	668	640	5668	5427
ggagaagttag	PBANKA_131820	14	11	318	299	0	0	0	0	0	0	0	0	0	0	0	0	0	0	0	0	0	0	0	0	0	0	0	0	0	0	0	0
ggagcgatgta	PBANKA_100040	0	0	0	0	0	0	0	1	0	0	0	0	0	0	0	0	0	0	0	0	0	0	0	0	0	0	0	0	0	0	0	0
ggaggaggatg	PBANKA_144560	0	0	0	0	0	0	0	0	0	0	0	0	5	5	0	0	0	0	0	0	0	0	0	0	0	0	0	0	0	0	0	0
ggagggaaacg	PBANKA_133890	167	155	2	1	270	270	46	49	43	43	0	0	30	29	26	26	5	6	6	5	47	43	2	1	0	0	36	37	0	0	6761	6469
ggcaggcgtgt	PBANKA_121310	0	0	1	0	0	0	0	0	0	0	0	0	0	0	0	0	0	0	0	0	0	0	0	0	0	0	0	0	0	0	0	0
ggcagtgtgcg	PBANKA_141980	0	0	0	0	0	0	0	0	0	0	0	0	0	0	0	0	0	0	0	0	0	0	1	0	0	0	0	0	0	0	0	0
ggccctctctc	PBANKA_090380	1244	1202	15	18	256	262	352	342	1	1	1	2	146	139	0	1	5	5	225	209	1	1	0	1	204	195	2	1	1	1	5165	5002
ggccgcccact	PBANKA_132350	0	0	0	1	0	0	0	0	0	0	0	0	0	0	0	0	0	0	0	0	0	0	0	0	0	0	0	0	0	0	0	0
ggcctagaagg	PBANKA_050960	0	0	0	0	0	0	0	0	0	0	0	0	0	1	0	0	0	0	0	0	0	0	0	0	0	0	0	0	0	0	0	0
ggcgatgtttc	PBANKA_092550	0	0	0	0	61	57	0	0	29	28	40	38	10	10	28	26	8	8	11	11	0	0	0	0	0	0	0	0	0	0	0	0
ggcttttccac	PBANKA_071810	0	0	0	0	0	0	71	70	0	0	0	0	0	0	0	0	0	0	0	0	0	0	0	0	0	0	0	0	0	0	0	0
gggcacatagc	PBANKA_094180	0	0	0	0	0	0	14	13	0	0	76	75	0	0	0	0	0	0	0	0	0	0	0	0	0	0	0	0	0	0	0	0
gggtgggttga	PBANKA_061060	16	16	422	384	0	0	23	22	0	0	0	0	0	0	0	0	0	0	0	0	0	0	0	0	0	0	1	0	0	0	0	0
ggtaaaggtgt	PBANKA_103930	0	0	0	0	0	0	45	38	0	0	0	0	0	0	0	0	0	0	0	0	0	0	0	0	0	0	0	0	0	0	0	0
ggtaagccatc	PBANKA_142640	0	0	0	0	0	1	0	0	0	0	0	0	0	0	0	0	0	0	0	0	0	0	0	0	0	0	0	0	0	0	0	0
gtaataaagaa	PBANKA_124180	0	0	0	0	0	0	0	0	0	0	0	0	0	0	0	0	0	0	0	0	0	0	0	0	0	0	0	0	2	2	0	0
gtagtgccccg	PBANKA_122740	387	375	985	973	0	0	13	14	27	25	155	147	105	102	77	74	8	9	35	30	34	34	1	1	41	39	23	26	2	2	4869	4763
gtcacaggaga	PBANKA_103540	143	139	3590	3472	1183	1136	49	50	0	0	113	102	11	11	0	0	24	25	0	0	1	1	1	2	0	0	5	5	1	1	6545	6325
gtgagttgccg	PBANKA_082090	0	0	1	1	0	0	15	13	0	0	0	0	0	0	0	0	0	0	0	0	0	0	0	0	1	1	0	0	0	0	0	0
gtgcttatcca	PBANKA_100240	4949	4728	5424	5196	9595	9195	4838	4634	1917	1824	10462	9995	3422	3287	5226	5039	3494	3340	2756	2612	3855	3694	3735	3602	2396	2305	2717	2583	3617	3452	5787	5503
gtggttgtgat	PBANKA_010290	252	236	1	1	786	719	1	0	34	32	134	122	8	8	134	126	21	19	3	3	16	15	3	2	6	5	8	8	7	5	5641	5296
taagccctcct	PBANKA_136190	35	29	1043	1012	0	0	0	0	0	0	0	0	0	0	0	0	0	0	0	0	0	0	0	0	0	0	0	1	0	0	0	0
taaggaaccgg	PBANKA_072050	350	350	863	852	699	681	22	21	0	0	156	155	65	59	0	0	5	5	23	23	0	0	0	0	55	57	0	0	5	5	5197	5076
taagttcgat	PBANKA_093370	0	0	0	0	0	0	0	0	0	0	0	0	0	0	0	0	0	0	0	0	0	0	7	8	0	0	0	0	0	0	0	0
taatcaaccgg	PBANKA_072300	0	0	0	0	0	0	0	0	0	0	0	0	0	0	0	0	0	0	0	0	0	0	0	0	0	0	0	0	0	0	0	1
tacacaaaaag	PBANKA_071840	0	0	1	0	0	1	0	0	0	0	3	0	1	0	0	0	2	0	2	0	0	0	3	0	3	1	1	0	0	0	0	0
taccatagaag	PBANKA_050570	0	0	0	0	0	0	0	0	0	0	0	0	0	0	0	0	0	0	0	0	0	0	0	0	0	0	0	0	3	3	0	0
taccgaaagac	PBANKA_082000	10	12	452	444	0	0	0	0	0	0	0	0	0	0	0	0	0	0	0	0	0	0	0	0	0	0	0	0	0	0	0	0
tacctgatcta	PBANKA_083560	0	0	0	0	0	1	0	0	42	40	136	133	2	2	1	1	5	5	0	0	12	11	2	1	0	0	2	1	0	0	4466	4309
tagctgaagta	PBANKA_113950	0	0	0	0	0	0	23	23	0	0	0	0	0	0	0	0	0	0	0	0	0	0	0	0	0	0	0	0	0	0	0	0
taggctttggg	PBANKA_135410	1	1	0	0	0	0	0	0	0	0	0	0	0	0	0	0	0	0	0	0	1	0	0	0	0	0	0	0	0	0	0	0
tagtgccaggc	PBANKA_140410	0	0	0	0	0	0	0	0	0	0	1	0	0	0	0	0	0	0	0	0	0	0	0	0	0	0	0	0	0	0	0	0
tagtgcgaggg	PBANKA_062240	2449	2335	6394	6074	4792	4585	2432	2302	1856	1756	6680	6378	2223	2105	5088	4862	3306	3154	2145	2003	5291	5018	3627	3425	2286	2161	5160	4893	3323	3191	4969	4743
tatacctaaag	PBANKA_093210	33334	32205	31909	30806	31260	30223	40166	38728	11736	11282	60887	58782	36157	34958	34322	33043	30397	29379	34284	33075	31324	30160	36808	35500	35048	33936	28625	27519	31878	30801	6037	5845
tatcattatat	PBANKA_API0031	0	0	0	0	0	0	0	0	0	0	0	1	0	0	0	0	0	0	0	0	0	0	0	0	0	0	0	0	0	0	0	0
tattccttttc	PBANKA_050380	0	1	0	0	0	0	0	0	0	2	0	0	0	0	0	0	0	2	0	0	0	0	0	0	0	0	0	0	0	0	0	0
tatttagcggc	PBANKA_123330	0	0	0	0	0	0	17	15	0	0	0	0	0	0	0	0	0	0	0	0	0	0	0	0	0	0	0	0	0	0	0	0
tcaaacaagcg	PBANKA_136440	18560	17796	13807	13231	17384	16720	17437	16712	7040	6724	31365	30179	15539	14962	19160	18439	15043	14441	12701	12148	15824	15137	15708	15020	11204	10689	13971	13288	12419	11927	5858	5617
tcagactccta	PBANKA_080960	205	202	487	473	532	527	20	19	15	16	111	112	6	7	0	1	23	24	3	3	2	2	19	19	1	1	3	4	17	18	6829	6774
tcagattcat	PBANKA_146050	0	0	0	0	0	0	0	0	0	0	0	0	16	15	25	23	0	0	0	0	0	0	0	0	0	0	0	0	0	0	0	0
tcccaccagcg	PBANKA_111910	0	0	0	1	0	2	0	0	0	0	0	0	0	0	0	1	0	0	0	0	0	0	0	0	0	0	0	0	0	1	0	0
tcgacagagag	PBANKA_142750	0	0	0	0	0	0	20	15	0	0	0	0	0	0	0	0	0	0	0	0	0	0	0	0	0	0	0	0	0	0	0	0
tctggaaacgg	PBANKA_133710	0	0	0	0	0	0	4	4	0	0	0	0	0	0	0	0	0	0	0	0	0	0	0	0	0	0	0	0	0	0	0	0
tgagaattccc	PBANKA_091030	339	316	450	434	511	496	100	96	21	19	118	112	78	73	0	0	0	0	36	36	9	8	3	3	17	16	1	1	5	5	6740	6475
tgccagcggac	PBANKA_061670	0	0	0	0	0	0	0	0	0	0	0	0	1	1	0	0	0	0	0	0	0	0	0	0	0	0	0	0	0	0	0	0
tgccttgtatg	PBANKA_051490	466	450	7	9	683	654	868	827	87	85	2982	2893	775	741	195	192	1858	1763	631	609	297	277	2660	2543	696	674	291	269	3109	2970	431	416
tgctgtgtgct	PBANKA_120800	4500	4290	5026	4750	2523	2424	4343	4129	2552	2417	5163	4961	4433	4250	8628	8202	2223	2145	3946	3748	9142	8725	3196	3017	4151	3927	9557	9093	2732	2639	5910	5646
tggaacacgca	PBANKA_090390	0	0	0	0	0	0	14	14	0	0	0	0	0	0	0	0	0	0	0	0	0	0	0	0	0	0	0	0	0	0	0	0
tggcgtgtgtg	PBANKA_120450	0	0	0	0	1	1	0	0	0	0	0	0	0	0	0	0	0	0	0	0	0	0	0	0	0	0	0	0	0	0	0	0
tggctcagat	PBANKA_071730	0	0	0	0	0	0	0	0	0	0	0	0	6	6	0	0	0	0	0	0	0	0	0	0	0	0	0	0	0	0	0	0
tggggctagcg	PBANKA_144630	0	0	0	0	0	0	0	0	0	0	0	0	0	0	0	0	0	0	0	1	0	0	0	0	0	0	0	0	0	0	0	0
tggttagtgtg	PBANKA_091210	0	0	0	0	0	0	0	0	0	0	0	0	7	7	0	0	0	0	0	0	0	0	0	0	0	0	0	0	0	0	0	0
tgtaataatcc	PBANKA_082620	0	0	0	0	0	0	44	44	0	0	0	0	0	0	0	0	0	0	0	0	0	0	0	0	0	0	0	0	0	0	0	0
tgtaccttat	PBANKA_041040	381	359	4	4	0	0	48	48	0	0	1	1	839	775	35	34	0	0	0	0	0	0	0	0	0	0	4	3	0	0	0	0
tgtccctttat	PBANKA_110660	0	0	0	0	0	0	0	0	0	0	1	0	0	0	0	0	0	0	0	0	0	0	0	0	0	0	0	0	0	0	0	0
tgtttaacgat	PBANKA_052130	36	36	935	922	0	0	0	0	0	0	0	0	0	0	0	1	0	0	0	0	0	0	0	0	0	0	1	0	0	0	0	0
ttactatgcta	PBANKA_120750	0	0	0	0	0	0	0	0	0	0	0	0	0	0	0	0	0	0	0	0	0	0	0	0	0	0	0	0	2	1	0	0
ttcagctcat	PBANKA_101330	10	10	429	382	0	0	0	0	0	0	0	0	0	0	0	0	0	0	0	0	0	0	0	0	0	0	0	0	0	0	0	0
ttccaccttac	PBANKA_030600-ko	0	0	0	1	207	213	0	0	0	0	99	107	12	10	0	0	60	66	0	0	1	1	177	179	0	0	0	1	131	142	1150	1149
ttggggtgaca	PBANKA_092640	0	0	0	0	0	0	0	0	0	0	0	0	0	0	0	0	0	0	2	2	0	0	0	0	0	0	0	0	0	0	0	0
tttgacgcaaa	PBANKA_123490	0	0	0	0	0	0	0	0	0	0	0	0	0	0	0	0	0	0	0	0	0	0	5	5	0	0	0	0	0	0	0	0
tttttcgtctc	PBANKA_031140	164	164	1096	1058	345	345	13	12	1	1	1048	1032	4	4	16	17	167	158	1	1	8	8	191	188	2	2	3	3	46	44	4847	4695
