# Supplementary material for: Functional Profiling of a Plasmodium Genome Reveals an Abundance of Essential Genes
Source: Cell. 2017 Jul 13;170(2):260–272.e8. doi: 10.1016/j.cell.2017.06.030 (PMC5509546; doi:10.1016/j.cell.2017.06.030)
Supplement: Data S1. Reproducible Analysis Procedure — The file archive includes an R-markdown document, which will reproduce all bioinformatic procedures conducted. [file mmc9.zip › countfiles/inv2.csv]

barcode	gene	17.1	17.2	18.1	18.2	19.1	19.2	20.1	20.2	21.1	21.2	22.1	22.2	23.1	23.2	24.1	24.2	25.1	25.2	26.1	26.2	27.1	27.2	28.1	28.2	29.1	29.2	30.1	30.2	31.1	31.2	32.1	32.2
no_match		9929	10089	6295	6464	8214	8243	5878	6185	7301	7682	8361	8733	6317	6496	6461	6566	6135	6448	6311	6568	4766	4890	5031	5311	6391	6701	7425	7712	6887	6952	6064	6455
aaagactcgaa	PBANKA_040180	393	400	129	132	208	208	15	15	25	25	24	24	3	3	4	4	12	12	10	10	2	2	3	4	5	5	3	3	7	8	1370	1393
aaagttagacc	PBANKA_113880	1133	1133	873	870	915	914	215	211	214	213	223	223	154	153	125	126	91	91	105	106	50	49	33	31	60	59	84	84	24	23	1650	1654
aaatcgtgcta	PBANKA_130380	0	0	0	0	0	0	1	0	0	0	0	0	0	0	0	0	0	0	0	0	0	0	0	0	0	0	0	0	0	0	0	0
aaatctgacga	PBANKA_135570	142	140	23	23	56	55	20	20	18	18	17	17	6	7	11	11	5	5	5	5	5	5	3	3	10	9	7	7	0	0	330	330
aacacaaccgc	PBANKA_140160	330	335	529	531	378	380	322	323	453	458	471	470	168	166	238	251	152	158	104	103	99	102	91	92	52	53	191	195	118	120	350	350
aacataaaagt	PBANKA_031480	5	5	0	0	0	0	0	0	0	0	0	0	0	0	0	0	0	0	0	0	0	0	0	0	0	0	0	0	0	0	0	0
aacgccaaacc	PBANKA_112010	298	302	348	347	219	219	220	224	343	353	301	305	333	333	286	283	242	242	293	294	228	225	203	203	239	237	364	360	213	216	548	554
aactagtccct	PBANKA_071750	47	48	43	43	0	0	0	0	0	0	3	3	0	0	0	0	0	0	0	0	0	0	0	0	0	0	0	0	16	16	0	0
aactcgatgca	PBANKA_082520	19	17	2	2	4	6	193	194	12	16	669	674	11	4	3	5	14	13	7	6	6	5	5	1	11	11	6	4	6	7	29	31
aactttgggcc	PBANKA_080450	154	154	21	21	17	16	1	1	0	0	3	3	0	0	0	0	2	2	0	0	2	2	5	5	0	0	3	3	5	5	92	91
aagcatttctg	PBANKA_141910	5	3	1	0	3	2	37	37	4	3	103	101	2	2	1	1	6	4	4	3	1	1	4	3	4	3	1	0	4	3	9	8
aagtgccaaat	PBANKA_100250	611	604	658	650	915	907	1064	1039	1061	1041	954	945	1413	1393	1166	1156	1020	994	1349	1338	932	923	864	852	1302	1271	1454	1439	973	959	623	616
aagtttggctt	PBANKA_130640	0	0	0	0	0	0	0	0	0	0	0	0	0	0	0	0	0	0	0	0	0	1	0	0	0	0	0	0	0	0	0	0
aataaatatgg	PBANKA_131420	336	330	445	439	474	473	489	484	441	434	745	737	571	561	401	397	479	474	470	463	263	259	393	388	483	477	463	454	558	551	537	529
aataggtggac	PBANKA_144720	702	716	487	487	590	591	157	157	259	260	319	316	219	218	166	171	240	238	213	212	158	158	224	225	186	190	235	231	260	268	552	555
aatcatttctg	PBANKA_061360	5	3	1	0	1	1	33	33	3	5	80	81	1	1	3	3	1	1	0	1	0	0	0	0	1	0	1	1	1	0	6	5
aatcctttact	PBANKA_040820	0	0	0	0	0	0	0	0	0	0	0	0	0	0	0	0	0	0	0	0	0	0	0	0	0	0	3	3	0	0	0	0
aatgtacatga	PBANKA_090610	521	521	348	350	361	361	585	584	468	463	325	324	643	644	286	279	344	346	426	417	231	231	228	224	349	349	332	331	224	223	466	459
acaacgttact	PBANKA_091890	0	0	0	0	0	0	0	0	0	0	0	0	0	0	0	0	0	0	0	0	0	0	0	0	0	0	0	0	0	0	2	1
acaagacgaag	PBANKA_050720	747	745	437	435	904	908	976	972	538	532	1374	1365	1133	1127	571	567	972	963	1153	1146	532	533	829	823	1089	1076	915	914	1141	1141	778	777
acacgacaagc	PBANKA_103780	506	514	497	503	662	661	651	648	642	637	1068	1072	801	799	576	581	754	757	684	688	502	503	627	622	663	661	780	780	742	753	266	271
acactgtgatt	PBANKA_090930	1	0	0	0	1	1	0	0	0	0	1	1	0	0	0	0	0	0	0	0	0	0	0	0	0	0	0	0	0	0	0	0
accctgctcct	PBANKA_040710	1	0	0	0	0	0	0	0	0	0	0	0	0	0	0	0	0	0	0	0	0	0	0	0	0	0	0	0	0	0	0	0
accgcagtccc	PBANKA_092160	1	1	35	35	37	36	0	0	13	12	0	0	0	0	0	0	0	0	3	3	1	1	1	1	0	0	1	1	21	21	0	0
acctgttcgac	PBANKA_134000	0	0	0	0	0	0	0	0	0	0	0	0	0	0	0	0	0	0	0	0	0	0	0	0	0	0	1	0	0	0	0	0
accttcggttt	PBANKA_011160	1640	1626	2321	2316	2254	2268	2708	2693	3963	3966	3363	3357	3617	3621	3809	3822	3199	3205	3521	3519	3106	3101	3098	3085	3523	3528	5059	5066	3676	3682	1569	1572
acgcggggcgc	PBANKA_143270	0	0	0	0	0	0	0	0	0	0	7	7	0	0	0	0	0	0	0	0	0	0	0	0	1	1	0	0	1	1	1	0
acgggcggata	PBANKA_121330	0	0	0	0	0	0	0	0	0	0	0	0	0	0	0	0	0	0	0	0	0	0	0	0	0	0	0	0	0	0	1	0
actagaggtaa	PBANKA_092940	117	117	80	80	129	128	100	100	13	13	26	27	99	101	14	14	11	9	86	87	3	3	0	0	66	65	5	5	0	0	787	773
actcccctaag	PBANKA_133040	4	3	1	1	2	2	29	27	0	3	80	82	0	1	1	3	4	4	2	1	0	0	0	0	1	2	1	0	0	0	12	11
actggctcgat	PBANKA_081510	265	260	87	85	100	100	3	3	20	20	12	12	2	2	2	2	0	0	3	3	3	3	0	0	2	2	3	3	1	1	686	681
acttcaatatc	PBANKA_050690	861	863	850	849	1377	1373	965	949	1308	1295	2198	2198	1234	1235	1350	1345	1717	1722	1356	1351	1104	1107	1544	1544	1297	1290	1846	1854	1932	1930	721	716
actttcacaca	PBANKA_050180	120	118	110	111	131	130	6	5	4	4	10	10	3	3	5	4	3	3	0	0	2	2	0	0	3	3	6	6	1	1	567	572
agatcttgtcg	PBANKA_121060	306	308	365	368	551	552	520	523	400	394	473	470	563	560	459	459	374	369	512	502	364	359	350	344	564	555	518	511	378	376	468	465
aggataccaac	PBANKA_146350	0	0	0	0	0	0	0	0	0	0	0	0	0	0	0	0	0	0	0	0	0	0	0	0	0	0	0	0	1	1	0	0
agggttcctat	PBANKA_051500	583	574	373	368	586	580	658	650	510	502	885	868	767	765	564	551	641	628	800	783	458	451	616	604	885	868	795	783	871	867	210	196
agtaagccttc	PBANKA_110420	407	410	488	486	447	449	138	140	292	299	251	251	176	177	148	147	88	92	103	104	95	95	62	63	61	65	75	75	71	71	238	240
agtcgggagac	PBANKA_144160	1	1	0	0	0	0	7	8	0	0	35	35	0	0	0	0	0	0	0	0	0	0	0	0	0	0	0	0	0	0	0	0
agttgacaaga	PBANKA_093200	442	442	115	119	129	129	2	2	24	24	12	12	2	2	0	0	5	5	0	0	2	2	1	1	0	0	4	4	2	2	635	633
ataaccgggtg	PBANKA_135740	494	492	389	386	418	418	155	151	83	82	121	119	15	15	16	16	19	18	4	4	2	2	3	3	6	6	3	3	3	3	404	397
atacacgtggt	PBANKA_131280	613	607	293	291	270	269	139	139	187	184	259	257	183	179	133	130	171	167	165	160	114	114	122	121	148	149	149	147	108	107	755	742
atagatcgttt	PBANKA_083300	670	669	320	320	356	357	176	175	203	204	210	209	175	171	107	105	132	131	130	131	41	40	37	38	49	47	54	54	20	21	820	815
atccgagatcg	PBANKA_093190	806	804	502	495	955	951	937	932	798	786	1174	1165	1206	1208	808	805	1077	1069	1265	1249	624	624	915	919	1148	1145	1041	1030	947	947	634	622
atcctggcaca	PBANKA_081240	0	0	0	0	0	0	0	0	0	0	0	0	0	0	0	0	1	1	0	0	0	0	0	0	0	0	0	0	0	0	0	0
atcgaatcgcc	PBANKA_031420	0	0	0	0	0	0	0	0	0	0	1	1	0	0	0	0	0	0	0	0	0	0	0	0	0	0	0	0	0	0	0	0
atcttcggatt	PBANKA_083380	0	0	0	1	0	1	0	1	0	1	0	0	0	0	0	1	0	0	0	0	0	0	0	0	0	1	0	0	0	0	0	1
atgattacctg	PBANKA_145950	168	169	97	96	51	50	3	3	14	14	13	13	2	2	7	7	0	0	1	1	3	3	1	1	0	0	6	6	0	0	551	545
atgggagaaga	PBANKA_120350	0	0	0	0	0	0	0	0	0	0	0	0	0	0	0	0	0	0	0	0	0	0	0	1	0	0	0	0	0	0	0	0
atgtcttattg	PBANKA_071660	356	349	521	519	1127	1133	562	559	915	907	1216	1214	669	664	821	815	1007	995	601	601	492	486	698	700	264	260	441	435	406	405	563	562
attcaagggct	PBANKA_061510	3	2	1	0	3	2	10	9	0	0	30	30	0	0	0	0	3	0	0	0	0	0	0	0	0	0	1	0	1	0	2	2
attcggtcgag	PBANKA_132890	23	23	0	0	0	0	0	0	0	0	0	0	3	3	0	0	0	0	0	0	0	0	0	0	0	0	0	0	4	4	0	0
attctaatatc	PBANKA_140440	0	0	0	0	0	0	1	0	0	0	0	0	0	0	0	0	0	0	0	0	0	0	0	0	0	0	0	0	0	0	0	0
attcttataac	PBANKA_090260	376	371	530	534	399	402	457	449	651	654	478	475	593	596	638	638	499	502	453	451	499	502	357	359	371	370	720	720	409	410	737	745
attgatctgta	PBANKA_103170	773	770	258	258	338	336	204	207	124	125	166	165	169	166	131	134	100	97	153	155	89	90	83	84	115	114	135	136	92	89	779	775
attttccatcc	PBANKA_135610	671	684	356	363	323	328	26	24	64	66	48	47	3	4	21	21	7	7	2	2	13	13	0	0	0	0	11	12	1	1	1301	1301
caaaacacgag	PBANKA_093690	648	646	558	553	890	890	532	534	571	576	820	819	558	562	425	429	502	501	350	347	261	261	328	329	244	242	169	168	183	185	900	904
caaagaaaaag	PBANKA_061580	0	0	0	0	0	0	0	0	0	0	0	0	1	0	0	0	0	0	0	0	0	0	0	0	0	0	0	0	0	0	0	0
caaagaccgcc	PBANKA_081760	0	0	0	0	0	0	0	0	4	3	0	0	0	0	1	1	0	0	0	0	0	0	0	0	4	5	0	0	13	13	0	0
caaagcaagag	PBANKA_111980	0	0	0	0	0	0	0	0	0	0	0	0	0	0	1	0	0	0	0	0	0	0	0	0	0	0	0	0	0	0	0	0
caacatcgggt	PBANKA_082160	549	549	283	285	355	358	155	158	119	119	365	365	163	158	99	98	171	170	136	134	55	56	152	151	178	175	122	122	148	147	769	765
caacatgcttc	PBANKA_122980	0	1	0	0	0	0	0	0	0	0	0	0	0	0	0	0	0	0	0	1	0	1	0	0	0	0	0	0	0	0	0	0
caacgtcaatc	PBANKA_092510	783	792	450	446	525	529	103	103	59	60	329	325	5	5	19	20	182	186	0	0	4	4	182	184	0	0	4	3	151	150	457	456
cacaactagac	PBANKA_040840	0	0	0	0	0	0	0	0	2	4	0	0	0	0	0	0	0	0	0	0	0	0	0	0	0	0	0	0	2	2	0	0
cacagagatct	PBANKA_112140	0	0	0	0	0	0	0	0	0	0	1	1	0	0	0	0	0	0	0	0	0	0	0	0	0	0	0	0	0	0	0	0
cactctctgcg	PBANKA_092900	29	29	0	0	0	0	0	0	0	0	0	0	0	0	0	0	0	0	0	0	0	0	0	0	0	0	0	0	1	1	0	0
cacttaaagca	PBANKA_142000	0	0	0	0	0	0	0	0	0	0	0	0	0	1	0	0	0	0	0	0	0	0	0	0	0	0	0	0	0	0	0	0
cagacgctgaa	PBANKA_040280	0	0	0	0	0	0	3	3	0	0	10	10	0	0	0	0	0	0	0	0	0	0	0	0	0	0	1	1	0	0	0	1
catccgaggcc	PBANKA_092090	839	840	565	564	744	740	83	81	104	102	178	177	40	37	65	64	91	89	24	24	42	42	34	33	28	28	24	24	20	20	1989	1988
catggatgggc	PBANKA_113980	0	0	0	0	0	0	0	0	0	0	0	0	0	0	0	0	1	1	0	0	0	0	0	0	0	0	0	0	0	0	0	0
catgtttggtc	PBANKA_121970	24	25	0	0	0	0	0	0	11	11	1	1	0	0	1	1	0	0	0	0	0	0	0	0	0	0	0	0	10	11	0	0
cattcagctac	PBANKA_040640	304	313	234	240	283	293	8	8	45	46	78	78	4	4	28	30	44	48	0	0	13	17	59	63	4	3	32	33	73	76	1459	1493
ccaaattcata	PBANKA_091150	718	717	676	678	1165	1175	1167	1166	1251	1246	1579	1565	1102	1102	1122	1117	1111	1107	1015	1015	756	753	925	919	662	659	773	769	857	853	636	627
ccagccggcat	PBANKA_091510	571	567	227	225	616	617	853	845	517	515	828	826	1087	1085	507	505	834	831	1156	1158	372	370	855	853	1014	1001	686	685	928	922	537	525
ccgaaatacag	PBANKA_021450	1425	1423	1524	1533	1651	1654	1559	1548	1808	1788	2340	2319	1850	1837	1671	1673	2166	2160	1937	1938	1389	1391	1764	1751	1824	1820	2295	2284	2079	2078	579	574
ccgacgcaatt	PBANKA_142090	0	0	0	0	19	19	0	0	0	0	1	1	0	0	0	0	0	0	9	9	0	0	0	0	0	0	0	0	0	0	0	0
ccgagtttacg	PBANKA_144100	71	71	0	0	47	47	0	0	0	0	1	1	4	4	1	1	0	0	2	2	0	0	0	0	0	0	3	3	28	28	0	0
ccgcatgacat	PBANKA_030110	52	52	12	12	31	32	0	0	0	0	8	8	0	0	2	2	0	0	0	0	0	0	0	0	0	0	2	2	0	0	377	375
ccgctactcga	PBANKA_091840	0	0	0	0	0	0	0	0	0	0	0	0	0	0	0	0	0	0	0	0	0	0	0	0	0	0	0	0	0	0	1	0
ccgctatactc	PBANKA_121440	787	784	522	525	652	660	669	668	909	913	824	826	857	857	826	820	633	637	765	767	686	689	764	763	769	771	1075	1067	698	700	473	478
ccgtcgaaact	PBANKA_051360	0	1	0	0	0	0	10	10	0	0	41	42	0	0	1	1	0	0	0	0	1	1	0	0	1	1	0	0	2	2	2	2
cctcctgtaga	PBANKA_062250	0	0	0	0	0	0	0	0	0	0	1	0	0	0	0	0	0	0	0	0	0	0	0	0	0	0	0	0	0	0	0	0
cctcgaaacag	PBANKA_111620	51	52	0	0	55	56	0	0	0	0	10	10	0	0	0	0	0	0	0	0	0	0	0	0	0	0	1	1	18	17	0	0
ccttaaatagc	PBANKA_111160	0	0	0	0	0	0	0	0	0	0	0	0	0	0	0	0	0	0	0	0	1	0	0	0	0	0	0	0	0	0	0	0
ccttgcaaagt	PBANKA_050410	201	199	106	106	123	123	9	8	9	9	5	4	0	0	0	0	4	4	5	5	0	0	4	4	0	0	0	0	2	2	609	606
cgaaactacta	PBANKA_051535	2702	2720	2033	2024	2650	2662	3264	3270	3282	3307	3556	3554	4146	4140	3439	3460	3227	3255	4078	4095	2841	2860	3110	3114	4227	4240	4677	4675	3804	3823	1963	1981
cgaaatttctg	PBANKA_142790	0	0	0	0	1	0	0	0	0	0	0	0	0	0	0	0	0	0	0	0	0	0	0	0	0	0	0	0	0	0	1	0
cgctaagtgcg	PBANKA_041700	1	0	0	0	0	0	0	0	0	0	0	0	0	0	0	0	0	0	0	0	0	0	0	0	0	0	0	0	0	0	0	0
cgctacgcgct	PBANKA_112870	0	0	0	0	0	0	0	0	0	0	0	0	0	0	0	0	0	0	0	0	0	0	0	0	0	0	0	0	0	1	0	0
cgctcactggt	PBANKA_103010	0	0	13	13	0	0	0	0	0	0	0	0	1	1	0	0	0	0	0	0	0	0	0	0	0	0	0	0	0	0	0	0
cgctccggtcc	PBANKA_144110	0	0	0	0	0	0	0	0	0	0	0	0	0	0	0	0	0	0	0	0	0	0	0	0	0	0	0	0	2	2	0	0
cgctgacaggt	PBANKA_082410	0	0	0	0	0	0	0	0	0	0	0	0	0	1	0	0	0	0	0	0	0	0	0	0	0	0	0	0	0	0	0	0
cggacggcagg	PBANKA_092560	678	674	528	530	557	552	171	175	165	162	208	204	34	34	14	14	18	18	16	15	2	2	1	1	28	28	1	1	0	0	438	431
cggagtacgtt	PBANKA_103440	145	146	231	233	175	172	148	148	117	116	207	202	129	130	56	56	86	87	77	78	40	41	41	41	41	44	30	31	28	27	209	210
cggttacccta	PBANKA_070200	402	409	556	555	601	599	574	573	758	751	675	672	808	815	762	769	617	621	808	807	599	597	680	674	791	794	1113	1106	708	711	434	429
cggtttctcac	PBANKA_131540	394	404	405	405	478	478	75	75	57	57	69	69	17	17	12	12	7	7	5	5	7	7	5	5	13	15	5	5	1	1	651	661
cgtaagctgac	PBANKA_142720	0	1	0	0	0	0	3	3	0	0	15	16	0	0	0	0	0	0	0	0	0	0	0	0	0	0	0	1	0	1	0	1
cgtaatgactc	PBANKA_130430	569	578	340	340	422	422	69	71	67	66	72	72	31	30	32	32	35	37	31	31	15	15	16	17	42	42	8	8	4	4	719	724
cgtcgactgat	PBANKA_145870	1122	1121	931	927	1106	1096	392	386	273	270	440	441	327	327	192	191	326	324	255	259	163	162	259	257	322	324	212	209	287	289	453	447
cgttatgtggg	p230p-tag	402	398	249	243	425	418	307	300	281	273	470	464	311	309	287	286	254	249	300	295	230	225	225	221	265	259	402	399	408	405	340	331
ctcatatagcg	PBANKA_112390	2716	2696	3632	3617	3944	3926	4712	4677	6226	6158	6225	6175	5830	5800	6716	6683	5346	5294	5977	5929	5428	5399	5598	5552	6103	6043	9065	9016	7287	7248	1559	1541
ctcatctgtcg	PBANKA_021450	0	0	0	0	0	0	0	0	0	0	0	0	0	0	0	0	0	0	0	0	0	0	0	0	0	0	1	0	0	0	0	0
ctccccattca	PBANKA_122760	732	747	226	225	415	422	22	21	39	38	49	48	28	28	2	2	24	24	17	16	0	0	14	14	15	15	0	0	24	24	2484	2483
ctccggtggct	PBANKA_100920	233	227	128	126	202	199	12	12	20	20	16	16	4	4	14	14	5	5	6	6	3	4	16	16	10	10	3	3	8	8	890	874
ctcctaaatga	PBANKA_092250	384	386	84	86	129	132	18	18	13	13	48	48	4	4	4	4	2	2	0	0	0	0	4	4	2	2	0	0	5	5	546	541
ctctgcccaag	PBANKA_121180	1139	1134	844	844	1051	1054	989	979	1192	1184	1405	1398	1199	1193	1309	1311	1301	1293	1211	1203	930	922	1251	1239	1212	1210	1424	1417	1609	1609	1266	1261
ctgggaaaaga	PBANKA_142220	11	4	5	4	8	6	82	79	4	1	252	250	8	5	6	6	8	4	4	1	3	3	1	1	3	4	4	4	1	1	27	26
cttacattggt	PBANKA_061040	0	0	0	0	0	0	0	0	0	0	0	0	0	0	0	0	1	0	0	0	1	1	0	0	0	0	0	0	0	0	0	0
ctttcgcagca	PBANKA_081430	0	0	0	0	0	0	0	0	0	0	0	0	0	0	0	1	0	0	0	0	0	0	0	0	0	0	0	0	0	0	0	0
cttttacaagt	PBANKA_100530	471	468	508	505	673	673	411	416	631	633	801	795	443	439	503	500	669	667	333	332	363	356	611	602	296	291	574	574	634	629	515	504
cttttaggtct	PBANKA_061970	500	495	80	79	230	230	105	104	25	24	143	143	43	44	5	5	71	69	37	35	1	1	63	61	24	24	1	1	110	108	617	612
gaagtgttgga	PBANKA_092170	234	230	151	146	219	216	115	111	138	133	150	150	119	118	108	105	81	81	71	69	75	72	44	45	30	29	101	99	36	36	874	845
gaatcgagagt	PBANKA_143360	537	525	185	182	277	275	39	39	32	28	30	31	3	3	40	38	1	1	1	1	13	12	0	0	0	0	33	32	0	0	889	881
gacattcgagg	PBANKA_122540	0	0	11	11	0	0	0	0	0	0	0	0	0	0	0	0	0	0	0	0	0	0	0	0	0	0	0	0	0	0	0	0
gacgctgggag	PBANKA_103110	0	0	0	0	0	0	0	0	0	0	10	10	0	0	0	0	0	0	0	0	0	0	0	0	1	1	0	0	0	1	1	1
gacgtcgaatc	PBANKA_122670	164	165	76	76	127	129	40	42	29	29	25	26	48	48	7	7	4	3	60	60	3	3	6	6	55	56	8	8	0	0	665	661
gactctatggt	PBANKA_010260	285	284	103	99	155	154	19	19	68	68	20	20	2	2	62	61	4	4	6	6	33	33	0	0	0	0	30	30	0	0	834	818
gagattgcgcg	PBANKA_020970	4	0	2	1	3	1	39	36	4	4	155	155	3	2	6	5	6	3	5	4	0	0	0	0	3	2	2	1	5	3	10	7
gagcctggtgg	PBANKA_041780	725	709	1288	1265	1272	1256	1236	1213	1712	1676	2179	2152	1652	1630	1627	1599	1823	1779	1567	1540	1499	1474	1448	1416	1954	1925	2472	2421	2005	1972	488	475
gagggtgtcct	PBANKA_071310	422	409	141	138	183	173	17	16	11	9	17	16	7	6	0	0	2	2	13	13	0	0	2	2	5	5	0	0	0	0	722	701
gagtagatctg	PBANKA_093370	18	17	0	0	0	0	0	0	0	0	0	0	0	0	0	0	0	0	0	0	0	0	0	0	0	0	0	0	0	0	0	0
gattaaagaat	PBANKA_090840	234	233	293	286	125	125	94	93	288	286	228	227	114	111	256	252	195	192	107	107	191	188	161	161	86	87	255	253	191	188	646	647
gcaggttccgg	PBANKA_130690	0	0	15	15	0	0	2	2	0	0	0	0	0	0	0	0	0	0	0	0	0	0	1	1	0	0	0	0	0	0	0	0
gcagtcccaac	PBANKA_101910	335	342	419	424	764	776	474	483	681	683	1034	1042	526	528	703	703	1064	1070	576	582	578	581	965	975	577	579	1100	1113	1177	1189	774	788
gccaatgtat	PBANKA_101090	0	0	0	0	0	0	0	0	0	0	1	1	0	0	0	0	0	0	0	0	0	0	0	0	0	0	0	0	0	0	0	0
gccttcaacgg	PBANKA_070620	0	0	0	0	0	0	0	0	0	1	0	0	0	0	0	0	0	0	0	0	0	0	0	0	0	0	0	0	0	0	0	0
gcgcatctttc	PBANKA_051140	559	561	297	297	467	472	230	226	213	217	369	368	212	218	127	127	250	248	139	138	72	72	143	144	114	116	102	103	97	99	288	289
gcgccgcgcgc	PBANKA_052180	1	2	1	0	4	1	34	35	4	3	114	110	2	1	0	0	3	2	1	1	0	0	0	0	1	0	0	0	2	2	3	3
gcgcctaaaga	PBANKA_070650	0	0	0	0	0	0	0	0	0	0	2	2	0	0	0	0	0	0	0	0	0	0	0	0	0	0	0	0	0	0	0	0
gcgcgctttct	PBANKA_143420	0	0	0	0	1	0	0	0	0	0	0	0	0	0	0	0	0	0	0	0	0	0	0	0	0	0	0	0	0	0	0	0
gcggcctgtat	PBANKA_103210	88	86	56	57	102	103	40	39	62	61	193	190	81	80	75	75	102	99	75	75	31	30	105	104	28	27	41	42	61	59	194	191
gcgtcgatcaa	PBANKA_050500	0	0	0	0	1	0	20	19	1	2	77	77	1	0	0	0	0	1	0	0	1	0	0	1	1	1	0	0	1	0	4	3
gctaagattca	PBANKA_081970	0	0	0	0	0	0	0	0	0	0	0	0	0	0	0	0	0	0	0	0	0	0	0	0	0	0	0	0	4	4	0	0
gctacgggagg	PBANKA_112410	193	191	165	163	179	176	15	14	31	32	94	93	7	7	32	32	95	96	16	16	12	12	77	77	16	16	15	15	73	72	538	525
gctacttcact	PBANKA_040690	494	491	222	223	263	258	26	26	33	34	77	75	34	33	9	9	3	3	28	29	1	1	4	4	11	11	0	0	1	2	379	378
gctctgtcatc	PBANKA_091240	229	230	417	417	264	263	332	331	514	515	421	418	405	401	641	641	375	374	322	315	484	484	385	375	338	337	827	822	519	511	452	444
gctggtacgaa	PBANKA_091230	0	0	6	6	0	0	0	0	0	0	0	0	0	0	0	0	0	0	0	0	0	0	0	0	0	0	0	0	2	2	0	0
ggcaccctacc	PBANKA_110760	856	872	865	877	876	901	956	976	1650	1686	1171	1181	1543	1576	1759	1798	950	976	1695	1712	1391	1425	904	920	1560	1584	2264	2311	1114	1149	656	667
ggcagtgtgcg	PBANKA_141980	317	308	116	113	102	101	24	24	7	7	9	9	8	8	6	6	2	3	3	3	0	0	0	0	17	18	1	1	0	0	799	789
ggcgttctaac	PBANKA_146460	0	0	0	0	0	0	0	0	1	0	0	0	0	0	0	0	0	0	0	0	0	0	0	0	0	0	0	0	0	0	0	0
gggcgaacgag	PBANKA_134640	498	493	615	602	442	439	565	558	564	553	599	595	587	587	505	493	460	453	411	404	294	291	335	332	365	362	437	433	405	395	449	446
ggggaggtaaa	PBANKA_102760	1232	1213	761	751	1330	1314	1435	1398	1912	1865	1973	1930	1806	1774	1813	1776	1703	1666	1694	1666	1313	1285	1569	1545	1413	1388	1941	1905	1843	1813	612	592
ggggcactcgc	PBANKA_091940	221	221	87	87	104	103	15	15	7	7	2	2	14	14	2	1	0	0	2	2	0	0	2	2	0	0	0	0	0	0	448	447
gggttcggacg	PBANKA_135080	0	0	0	0	0	0	0	0	1	0	0	0	0	0	0	0	0	0	0	0	0	0	1	1	0	0	0	0	1	0	0	0
ggtatgagccc	PBANKA_051720	0	0	0	0	0	0	0	0	0	0	0	0	0	0	0	0	0	0	0	0	0	0	0	0	0	0	0	0	2	2	0	0
ggtcagaccct	PBANKA_092700	0	0	0	0	0	0	0	0	0	0	0	0	0	0	0	0	0	0	2	2	0	0	0	0	0	0	0	0	0	0	0	0
ggttaggcgag	PBANKA_143910	261	253	264	263	361	359	414	408	530	524	664	658	520	516	401	400	411	406	402	401	326	319	357	352	350	347	549	540	409	402	568	562
ggttccgccta	PBANKA_140400	14	14	0	0	26	27	0	0	7	7	0	0	1	1	1	1	0	0	0	0	0	0	2	2	1	1	0	0	14	14	0	0
gtaaccacact	PBANKA_131750	0	0	0	0	0	0	2	2	0	0	12	12	0	0	0	0	0	0	0	0	0	0	0	0	0	0	0	0	0	0	0	0
gtatcaccagg	PBANKA_051980	17	17	8	8	18	18	6	6	3	2	0	0	0	0	0	0	2	2	0	0	0	0	0	0	0	0	1	1	13	13	0	0
gtcagatcgcc	PBANKA_103970	524	517	301	299	637	633	73	72	69	68	96	97	27	27	3	3	10	10	24	23	1	1	6	6	20	18	4	4	4	4	662	658
gtcccgttact	PBANKA_110320	22	21	0	0	25	25	0	0	5	5	11	11	0	0	0	0	0	0	1	1	0	0	1	1	0	0	0	0	14	15	0	0
gtccggttgaa	PBANKA_080250	393	393	296	291	234	232	453	448	582	570	413	414	756	755	612	599	310	305	614	609	465	463	302	296	512	511	648	643	480	473	675	663
gtccgtctaac	PBANKA_090860	1358	1374	1172	1168	1178	1172	1683	1685	1881	1877	2300	2297	2095	2094	1875	1872	1976	1968	2045	2052	1478	1475	1739	1729	1913	1896	2562	2559	2081	2088	554	559
gtgaagccctg	PBANKA_101010	0	0	0	0	0	0	0	0	0	0	0	0	0	0	0	0	1	1	0	0	0	0	0	0	0	0	0	0	0	0	0	0
gtgcttatcca	PBANKA_100240	0	0	0	0	0	0	0	0	0	0	0	0	0	0	0	0	1	1	0	0	0	0	0	0	0	0	0	0	0	0	0	0
gtggtgactca	PBANKA_040960	2	2	0	0	0	1	2	2	0	0	5	5	0	0	0	0	1	1	0	0	1	1	0	0	0	0	0	0	0	0	1	0
gtgtccaatga	PBANKA_134490	517	506	153	153	409	411	110	108	117	114	73	75	12	13	16	16	9	8	2	2	4	4	1	1	4	4	5	5	8	7	1338	1320
gttacgaaggg	PBANKA_040120	2	0	1	0	1	0	19	19	3	2	72	71	1	0	0	0	1	1	0	0	1	0	0	0	1	1	0	0	0	0	6	5
gttatgcctct	PBANKA_134650	28	26	12	12	0	1	0	0	0	0	8	8	0	0	0	0	0	0	1	1	0	0	1	1	0	0	0	0	13	13	0	0
taacctttatc	PBANKA_030950	125	125	28	28	188	187	17	17	5	5	10	9	2	2	4	3	8	8	0	0	1	1	6	7	0	0	0	0	11	11	480	482
taacttccctt	PBANKA_100360	718	720	771	780	597	604	545	548	789	794	1028	1020	539	539	722	715	642	641	458	457	479	483	559	563	432	424	622	623	585	587	682	678
taaggaaccgg	PBANKA_110710	0	0	0	0	0	0	0	0	0	0	1	1	0	0	0	0	0	0	0	0	0	0	0	0	0	0	0	0	0	0	0	0
taagttcgat	PBANKA_093370	0	0	0	0	0	0	0	0	0	0	0	0	0	0	0	0	0	0	4	4	0	0	0	0	0	0	0	0	0	0	0	0
taatgtgcccc	PBANKA_134700	267	267	101	102	88	87	15	15	0	0	15	14	12	12	8	8	1	1	12	12	7	7	1	1	13	13	1	1	0	0	677	670
tacagctagcc	PBANKA_144140	0	0	0	0	0	0	0	0	3	3	0	0	0	0	0	0	0	0	0	0	0	0	0	0	0	0	0	0	1	1	0	0
tactcgatgca	PBANKA_145980	0	0	0	0	0	0	0	0	0	0	3	3	0	0	0	0	0	0	0	0	0	0	0	0	0	1	0	0	1	0	0	0
tactgtgacgg	PBANKA_133060	0	0	0	0	0	0	0	0	1	1	0	0	0	0	0	0	0	0	0	0	0	0	0	0	0	0	0	0	0	0	0	0
tagatatattc	PBANKA_100550	594	597	1039	1046	723	732	1093	1097	1491	1500	1180	1181	1251	1268	1331	1337	1097	1101	1205	1211	1058	1057	931	934	1097	1101	1542	1553	1113	1131	666	668
tagcaaagctc	PBANKA_140920	1069	1063	1224	1232	1219	1220	1702	1698	2328	2317	2142	2146	2299	2309	2835	2849	2186	2190	2764	2768	2428	2431	2386	2381	2378	2399	3836	3834	2858	2884	385	383
tagcgtcgagg	PBANKA_080130	545	538	332	324	327	325	220	220	157	157	311	305	209	207	168	166	188	184	171	166	93	91	130	127	114	112	125	123	106	105	476	466
taggacgccgc	PBANKA_080930	0	1	0	0	0	0	0	0	0	0	0	0	0	0	0	0	0	0	0	0	0	0	0	0	0	0	0	0	1	1	0	0
tatgctcgcac	PBANKA_083020	0	0	0	0	0	0	1	1	0	0	2	2	0	0	0	0	0	0	0	0	0	0	0	0	0	0	0	0	0	0	1	1
tatgtgtcaac	PBANKA_120180	290	291	229	226	252	259	333	332	251	248	237	239	242	248	256	260	206	204	217	216	159	158	168	169	140	145	238	238	174	174	769	782
tcacacagaca	PBANKA_144290	196	198	273	271	252	252	60	60	72	70	57	58	5	5	10	10	9	9	4	4	2	2	1	1	5	5	4	4	1	1	624	622
tcattctgctg	PBANKA_130340	196	198	169	164	269	267	212	207	280	276	326	325	243	243	274	270	307	302	210	210	230	224	340	338	169	169	359	355	318	313	518	512
tcccatcaaac	PBANKA_051390	311	318	151	156	213	219	35	37	30	30	77	79	36	37	5	6	33	33	27	27	10	10	23	23	33	32	13	13	28	28	492	495
tcccattccct	PBANKA_143860	42	43	0	0	0	0	0	0	3	3	4	4	2	2	0	0	0	0	0	0	0	0	0	0	0	0	0	0	16	16	0	0
tcctcgagatg	PBANKA_031660	445	442	350	345	551	547	378	371	349	345	576	573	365	363	545	542	474	468	419	415	354	356	521	521	362	358	557	554	565	559	804	798
tcctttaattc	PBANKA_081130	0	0	0	0	0	0	3	3	0	0	0	0	0	0	0	0	0	0	0	0	0	0	0	0	0	0	0	0	0	0	0	0
tcgcgccacca	PBANKA_100170	167	170	58	57	107	106	8	8	8	8	12	11	3	3	1	1	4	4	9	9	1	1	1	1	2	2	2	2	1	1	153	156
tcgctacacat	PBANKA_100010	3527	3536	2942	2946	3689	3708	4084	4065	4765	4746	5950	5928	5097	5080	4787	4797	5251	5230	5220	5218	3937	3929	5355	5340	5418	5378	6034	6024	6104	6110	1611	1602
tctagtgatgt	PBANKA_110140	1251	1226	940	931	1043	1030	919	915	1053	1040	1041	1023	720	709	738	726	679	666	557	552	468	461	475	473	443	436	501	493	458	455	762	748
tctgctgtat	PBANKA_082690	0	0	0	0	0	0	0	0	0	0	4	4	0	0	0	0	0	0	0	0	0	0	0	0	0	0	0	0	0	0	0	0
tgcaggacagc	PBANKA_081950	0	0	0	0	0	0	0	0	5	5	0	0	0	0	0	0	2	2	0	0	0	0	0	0	0	0	0	0	1	1	0	0
tgccttgtatg	PBANKA_051490	211	208	143	138	119	115	195	193	252	248	235	234	174	175	281	282	91	92	249	247	203	202	106	104	202	202	394	394	119	116	201	195
tgctacgtaat	PBANKA_083100	237	233	69	69	124	124	10	10	20	20	3	3	5	5	42	42	2	2	2	2	37	37	0	0	0	0	35	34	0	0	1003	999
tgctccctggg	PBANKA_020510	0	0	0	0	0	0	0	0	0	0	0	0	0	0	0	0	0	0	0	0	0	0	0	0	0	0	0	0	1	1	0	0
tgctgtgtgct	PBANKA_120800	11	5	5	2	6	3	81	80	11	5	245	240	5	3	1	0	8	5	5	1	1	0	3	3	4	1	4	1	8	3	19	14
tggactgagtc	PBANKA_133270	215	211	157	155	89	91	25	23	0	0	8	8	3	3	2	2	3	3	2	1	0	0	0	0	10	10	0	0	2	2	850	843
tggccgcgtcg	PBANKA_080180	7	6	5	5	3	3	0	0	4	4	1	1	0	0	0	0	3	3	0	0	1	1	2	2	0	0	3	3	0	0	32	31
tggcctgagac	PBANKA_122630	0	0	0	0	0	0	0	0	0	0	0	0	0	0	0	0	0	0	0	0	0	0	0	0	0	0	0	0	0	0	1	0
tggcttctgct	PBANKA_136000	3	3	0	0	0	0	18	18	0	1	50	51	2	2	0	0	0	1	0	0	0	0	0	0	0	0	0	0	1	0	1	1
tggtagtgtct	PBANKA_040860	0	0	0	0	0	0	0	0	3	3	2	2	0	0	1	1	0	0	0	0	0	0	0	0	0	0	0	0	6	5	0	0
tggtccgtaga	PBANKA_072070	592	575	430	428	876	866	643	632	568	551	1157	1146	977	967	548	539	921	908	897	885	461	461	926	918	777	765	634	626	1070	1060	812	796
tgtacttgttt	PBANKA_133460	763	760	708	702	889	883	154	152	129	130	237	239	88	88	54	55	63	64	37	36	17	18	30	29	15	15	26	27	27	28	1541	1529
tgtcacgatac	PBANKA_071830	22	23	0	0	30	36	0	0	0	0	0	0	0	0	0	0	0	0	3	3	0	0	0	0	0	0	1	1	20	21	0	0
ttaaccgattc	PBANKA_141380	69	71	57	57	84	84	3	3	10	11	7	6	0	0	0	0	1	1	0	0	0	0	0	0	0	0	0	0	0	0	252	257
ttacatgctgg	PBANKA_145700	326	331	753	747	769	762	699	689	1150	1142	1316	1311	976	977	1118	1116	1364	1353	1090	1092	800	794	1331	1322	1175	1159	1270	1262	1918	1925	286	280
ttactgcaagc	PBANKA_083290	631	636	508	510	460	461	411	410	211	210	313	316	299	300	149	150	157	158	214	214	76	77	132	132	91	94	55	55	97	96	615	616
ttatatatagt	PBANKA_030450	668	663	367	367	533	529	141	140	118	116	227	226	86	84	58	56	97	94	40	38	21	22	37	37	13	13	20	20	19	19	698	698
ttccaccttac	PBANKA_030600-ko	0	0	0	0	12	12	3	3	0	0	5	6	0	0	0	0	0	0	0	0	0	0	0	0	0	0	0	0	3	3	0	0
ttccatactat	PBANKA_010630	166	170	183	183	178	174	54	52	142	140	57	58	49	49	68	68	51	51	57	57	32	32	42	41	51	51	66	68	51	52	805	808
ttccgtttgct	PBANKA_083590	0	0	0	0	0	0	0	0	0	0	0	0	0	0	1	0	0	0	0	0	0	0	0	0	0	0	0	0	0	0	0	0
ttcggggtcta	PBANKA_141200	243	241	197	192	159	157	47	46	9	9	56	55	23	24	9	10	11	11	0	0	4	4	8	9	4	4	8	8	11	11	716	695
ttctcggcgct	PBANKA_111570	0	0	0	0	0	0	0	0	0	0	0	0	0	0	0	0	0	0	0	0	0	0	0	0	0	0	0	0	0	1	0	0
ttgcgttcgac	PBANKA_136050	19	19	0	0	0	0	0	0	0	0	0	0	0	0	0	0	0	0	0	0	0	0	0	0	0	0	0	0	0	0	0	0
ttggggtgaca	PBANKA_092640	0	0	0	0	3	2	0	0	0	0	0	0	0	0	0	0	0	0	1	1	0	0	0	0	0	0	0	0	0	0	0	0
ttgtccatgca	PBANKA_071270	2120	2106	1763	1753	1722	1719	1435	1425	2218	2217	2201	2184	1999	1988	2322	2314	1742	1735	1885	1867	1917	1915	1819	1807	1910	1897	3122	3107	2316	2314	737	733
ttgtccctcca	PBANKA_051990	2	0	0	0	0	0	0	0	0	0	0	0	2	0	0	0	0	0	0	0	0	0	0	0	0	0	0	0	0	0	0	0
ttgtcgccgtc	PBANKA_092970	1469	1453	1579	1568	1773	1769	2049	2041	2534	2479	2858	2838	2760	2747	2748	2747	2641	2610	2403	2372	2126	2130	2481	2466	2525	2488	3525	3487	3066	3049	753	744
ttgtgccaaat	PBANKA_050850	0	0	0	0	1	1	2	2	0	0	0	0	0	0	0	0	0	0	0	0	0	0	0	0	1	1	0	0	0	0	0	1
tttagaagcca	PBANKA_060710	0	0	0	0	1	1	1	1	0	0	1	1	0	0	0	0	1	1	0	0	0	0	0	0	0	0	0	0	0	0	0	0
tttccagctaa	PBANKA_083460	0	0	0	0	0	0	0	0	0	0	0	0	0	0	0	0	1	1	0	0	0	0	0	0	1	1	0	0	9	9	0	0
tttcctctctg	PBANKA_101040	390	390	193	190	165	166	6	7	5	5	54	49	8	8	11	10	15	15	5	5	3	3	24	23	9	8	5	5	37	37	550	546
tttctatgtcc	PBANKA_110330	499	495	694	691	511	512	991	989	1395	1389	873	876	1287	1289	1386	1394	712	707	1284	1284	1047	1038	682	679	1104	1116	1561	1571	776	786	700	704
tttgcgtatgt	PBANKA_070220	22	22	0	0	0	0	0	0	0	0	0	0	0	0	0	0	0	0	0	0	0	0	0	0	0	0	0	0	2	2	0	0
tttgtaaccta	PBANKA_091390	0	0	0	0	0	0	0	0	0	0	0	0	0	0	0	0	0	0	0	0	0	0	0	0	0	0	1	0	0	0	0	0
