# Supplementary material for: Functional Profiling of a Plasmodium Genome Reveals an Abundance of Essential Genes
Source: Cell. 2017 Jul 13;170(2):260–272.e8. doi: 10.1016/j.cell.2017.06.030 (PMC5509546; doi:10.1016/j.cell.2017.06.030)
Supplement: Data S1. Reproducible Analysis Procedure — The file archive includes an R-markdown document, which will reproduce all bioinformatic procedures conducted. [file mmc9.zip › countfiles/met1.csv]

barcode	gene	17.1	17.2	18.1	18.2	19.1	19.2	20.1	20.2	21.1	21.2	22.1	22.2	23.1	23.2	24.1	24.2	25.1	25.2	26.1	26.2	27.1	27.2	28.1	28.2	29.1	29.2	30.1	30.2	31.1	31.2	32.1	32.2
no_match		40964	40406	63919	63327	36406	35167	15932	15461	22562	22218	21767	21223	15060	14287	14998	14581	17929	17477	14733	14341	13881	13044	15497	15065	14738	14454	16518	16049	14127	13491	17764	16618
aaaaaacagtg	PBANKA_113430	0	0	182	177	294	294	25	26	18	18	132	135	11	11	51	52	23	23	4	4	2	2	4	4	7	7	3	3	7	7	3314	3312
aaaccccgaca	PBANKA_040760	0	0	0	0	0	0	8	8	0	0	24	24	0	0	0	0	0	0	0	0	0	0	1	0	0	0	0	0	0	0	1	2
aaaccctgagg	PBANKA_051150	78	78	111	112	25	25	7	7	40	38	0	0	4	4	13	13	5	5	0	0	0	0	4	4	4	4	0	0	2	1	1195	1227
aaacctgtgcg	PBANKA_121500	0	0	0	0	0	0	0	0	0	0	0	0	0	0	0	1	0	0	0	0	0	0	0	0	0	0	0	0	0	0	0	0
aaatcgtgcta	PBANKA_130380	2	2	382	381	196	197	0	0	73	73	31	31	2	2	135	136	3	3	0	0	133	131	0	0	0	0	228	226	0	0	484	484
aacacaaccgc	PBANKA_140160	5324	5429	4484	4579	6423	6587	3566	3644	4317	4390	6233	6357	3901	3957	4044	4132	4709	4792	2840	2881	2158	2203	2413	2440	1135	1151	1314	1339	1450	1474	4129	4183
aacacattcga	PBANKA_140810	0	0	0	0	0	0	0	0	0	0	0	0	0	0	0	0	0	0	0	0	0	0	0	0	0	0	0	0	0	0	0	0
aacactacctt	PBANKA_140280	0	0	0	0	0	0	0	0	0	1	0	1	0	0	0	0	0	0	0	0	0	1	0	0	0	0	0	0	0	0	0	1
aacagacaaac	PBANKA_130360	0	0	0	0	0	0	0	0	0	0	0	0	0	0	0	0	0	0	0	0	0	0	0	0	0	0	0	0	0	0	0	0
aacagagagac	PBANKA_071820	0	0	0	0	0	0	0	0	0	0	0	0	0	0	0	0	0	0	0	0	0	0	0	0	0	0	0	0	0	0	0	0
aacagatagtc	PBANKA_142880	2	1	0	0	1	0	82	78	4	4	249	249	0	0	1	1	0	3	1	2	0	0	0	1	3	5	1	2	0	1	13	14
aacgattcctt	PBANKA_091790	0	0	0	0	0	0	0	0	0	0	0	0	0	0	0	0	0	0	0	0	0	0	0	0	0	0	0	0	0	0	0	0
aacgcctctgt	PBANKA_082870	639	644	520	532	1118	1134	97	102	122	123	152	153	9	9	20	20	11	11	1	1	1	1	0	0	0	0	0	0	6	6	1579	1615
aactcgatgca	PBANKA_082520	0	0	0	0	0	0	21	21	2	3	89	92	0	0	0	1	0	1	0	0	0	0	1	1	0	0	0	1	0	0	3	4
aactgaccgag	PBANKA_081060	0	0	0	0	0	0	0	0	0	0	0	0	0	0	0	0	0	0	0	0	0	0	0	0	0	0	0	0	0	0	0	0
aactgttcgat	PBANKA_110940	0	0	0	0	0	0	0	0	0	0	0	0	0	0	0	0	0	0	0	0	0	0	0	0	0	0	0	0	0	0	0	0
aagagatagat	PBANKA_021250	0	0	0	0	0	0	0	0	0	0	0	0	0	0	0	0	0	0	0	0	0	0	0	0	0	0	0	0	0	0	0	0
aagcatttctg	PBANKA_141910	1	0	0	0	1	0	18	23	0	0	75	75	0	0	0	0	0	0	0	1	1	0	0	0	0	2	1	1	0	0	1	1
aagcgttccac	PBANKA_050250	0	0	0	0	0	0	0	0	0	0	0	0	0	0	0	0	0	0	0	0	0	0	0	0	0	0	0	0	0	0	0	0
aaggatctatc	PBANKA_136210	402	410	585	589	231	232	8	8	29	29	109	105	17	17	9	10	21	20	5	5	0	0	1	1	0	0	0	0	1	1	1	1
aagggctggcc	PBANKA_145240	0	0	0	0	0	0	0	0	0	0	0	0	0	0	0	0	0	1	0	0	0	0	0	0	0	0	0	0	0	0	0	0
aagtacgaacc	PBANKA_135700	0	5	0	5	0	7	0	0	0	0	0	0	0	0	0	0	0	0	0	0	0	0	0	0	0	0	0	0	0	0	0	8
aagtttatagc	PBANKA_093450	0	0	0	0	0	0	0	0	0	0	0	0	0	0	0	0	0	0	0	0	0	0	0	0	0	0	0	0	0	0	0	0
aatagaggcgg	PBANKA_141550	0	0	0	0	56	55	0	0	0	0	0	0	0	0	0	0	0	0	0	0	0	0	0	0	0	0	0	0	0	0	6	6
aatcagcgcta	PBANKA_051100	3598	3617	2822	2862	4243	4311	4792	4859	5058	5098	8136	8193	6759	6829	7754	7812	7639	7692	7097	7180	7782	7864	7766	7798	7965	8037	9703	9749	6931	7007	1660	1685
aatcataccca	PBANKA_113200	0	0	0	0	0	1	0	0	0	0	0	0	0	0	0	0	0	0	0	0	0	0	0	0	0	0	0	0	0	0	0	0
aatcatttctg	PBANKA_061360	0	0	0	0	0	0	0	0	0	0	0	0	0	0	0	0	0	0	0	0	0	0	0	0	0	0	0	0	0	0	0	0
aatcccggcga	PBANKA_080560	0	0	0	0	0	0	0	0	0	0	0	0	0	0	0	0	0	0	0	0	0	0	0	0	0	0	0	0	0	0	0	0
aatccgcgtcg	PBANKA_143780	0	0	0	0	0	0	0	0	0	0	0	0	0	0	0	0	0	0	0	0	0	0	0	0	0	0	0	0	0	0	0	0
aatcctttact	PBANKA_040820	2089	2109	1611	1623	1692	1732	153	156	125	127	448	447	94	93	83	84	120	120	9	9	12	12	12	12	11	10	0	1	17	17	3	3
aatcctttagt	PBANKA_000310	1	0	0	1	1	1	0	0	0	0	0	0	0	0	0	0	0	0	0	0	0	0	0	0	0	0	0	0	0	0	0	0
aatggcagatg	PBANKA_111100	0	0	0	0	0	0	0	0	0	0	0	0	0	0	0	0	0	0	0	0	0	0	0	0	0	0	0	0	0	0	0	0
aattaaacgct	PBANKA_061430	0	0	0	0	0	0	0	0	0	0	0	0	0	0	0	0	0	0	0	0	0	0	0	0	0	0	0	0	0	0	0	0
aattcagcctt	PBANKA_122840	0	0	0	0	0	0	11	10	0	0	27	27	0	0	0	0	1	1	0	1	0	0	1	1	2	0	0	1	0	0	5	4
acacgacaagc	PBANKA_103780	8608	8731	5409	5510	7329	7475	4141	4184	4776	4855	8583	8705	6317	6410	6484	6552	8814	8964	7054	7143	7053	7166	7781	7907	7500	7577	8499	8567	7327	7415	2000	2035
acacgtgagcc	PBANKA_130890	0	0	0	0	0	0	0	0	6	6	0	0	0	0	8	10	0	0	0	0	0	0	0	0	0	0	0	0	0	0	660	662
acagggattca	PBANKA_083330	0	0	0	0	0	0	0	0	52	53	30	29	0	0	0	0	0	0	0	0	1	2	0	0	0	0	0	0	0	0	0	0
acagtggtat	PBANKA_052140	0	0	0	0	0	0	2	2	0	0	0	0	0	0	0	0	0	0	0	0	0	0	0	0	0	0	0	0	0	0	0	0
acatcagaaag	PBANKA_134380	0	0	2537	2561	0	0	3	3	0	0	43	43	1	1	0	0	1	1	0	0	0	0	0	0	0	0	0	0	0	0	0	0
accaaatagca	PBANKA_130610	0	0	0	0	0	0	0	0	0	0	0	0	0	0	0	0	0	0	0	0	0	0	0	0	0	0	0	0	0	0	0	0
accgaatatgt	PBANKA_080810	0	0	0	0	0	0	0	0	0	0	0	0	0	0	0	0	0	0	0	0	0	0	0	0	0	0	0	0	0	0	0	0
acctgttcgac	PBANKA_134000	0	0	0	0	0	0	0	0	0	0	0	0	0	0	0	0	0	0	0	0	0	0	0	0	0	0	0	0	0	0	0	0
acgaatgtgct	PBANKA_101610	696	696	367	369	1396	1408	1650	1648	1381	1387	1935	1934	1849	1853	1971	1971	2267	2263	1824	1828	2087	2099	2340	2349	1909	1908	2538	2553	2205	2226	650	655
acgaggaggct	PBANKA_011070	0	0	0	0	0	0	0	0	0	0	0	0	0	0	0	0	0	0	0	0	0	0	0	0	0	0	0	0	0	0	0	0
acgatacttca	PBANKA_112450	0	0	0	0	0	0	0	0	0	0	0	0	0	0	0	0	0	0	0	0	0	0	0	0	0	0	0	0	0	0	0	0
acgcaagcaca	PBANKA_083260	26	24	63	64	105	109	31	34	28	27	45	45	7	8	61	61	34	35	29	30	14	15	21	22	29	29	14	14	28	27	1359	1384
acggaccaagg	PBANKA_030850	449	448	84	85	98	101	8	8	0	0	0	0	0	0	8	8	4	4	0	0	0	0	0	0	0	0	0	0	0	0	0	0
acggagcctga	PBANKA_020640	0	0	98	100	140	143	0	0	20	22	9	9	4	4	3	3	0	0	0	0	1	1	0	0	0	0	0	1	2	2	527	536
acggagttcca	PBANKA_122030	0	0	2	2	1	1	16	18	1	2	43	43	0	0	0	0	0	0	1	0	0	0	0	0	1	1	0	0	1	0	0	0
acgggttcaac	PBANKA_113970	0	0	0	0	0	0	0	1	0	0	1	1	1	1	0	0	0	0	0	0	0	0	0	0	1	1	0	0	0	0	0	0
acgtatcaggg	PBANKA_082710	0	0	998	995	0	0	0	0	0	0	0	0	0	0	0	0	0	0	0	0	0	0	0	0	0	0	0	0	0	0	0	0
actatctaact	PBANKA_081640	0	0	0	0	0	0	0	0	0	0	0	0	0	0	0	0	0	0	0	0	0	0	0	0	0	0	0	0	0	0	38	39
actcccctaag	PBANKA_133040	0	1	0	0	2	2	18	18	0	0	33	31	1	1	0	0	0	1	0	0	0	0	0	0	0	0	0	0	0	0	2	2
actcgtacgct	PBANKA_133410	0	0	0	0	76	80	0	0	0	0	12	12	0	0	4	4	0	0	0	0	0	0	0	0	3	3	0	1	0	0	1513	1533
acttccgtcat	PBANKA_101680	154	159	42	44	134	134	14	15	62	64	88	92	26	27	46	43	48	49	33	34	52	55	43	47	11	12	49	49	28	28	800	807
acttgtgggtt	PBANKA_134400	0	0	0	0	0	0	0	0	0	0	0	0	0	0	0	0	0	0	0	0	0	0	0	0	0	0	0	0	0	0	0	0
agaacatactg	PBANKA_061140	439	443	73	73	134	138	93	96	147	146	192	194	138	145	260	261	180	178	110	112	299	301	189	184	121	127	338	343	187	187	1133	1148
agaacattttg	PBANKA_030360	0	0	0	0	0	0	0	0	0	0	0	0	0	0	0	0	0	0	0	0	0	0	0	0	0	0	0	0	1	0	0	0
agaccgagaca	PBANKA_030510	0	1	0	0	0	1	19	19	0	0	63	66	1	1	0	0	0	0	0	0	0	0	0	0	1	1	1	0	0	0	0	0
agacgccggct	PBANKA_143480	139	139	18	16	64	61	0	0	0	0	11	11	0	0	7	7	0	0	0	0	0	0	0	0	0	0	1	1	1	1	979	974
agacgggataa	PBANKA_091260	1273	1288	560	578	1886	1924	1446	1441	1289	1309	3052	3075	2195	2217	1973	1990	3295	3309	2176	2187	1911	1934	2975	2982	2293	2321	2102	2137	2663	2690	1761	1797
agactacagac	PBANKA_101330	2549	2636	1193	1229	1085	1116	274	285	129	134	306	318	64	68	50	52	147	151	12	15	1	1	6	7	3	3	6	7	14	13	0	1
agacttgtgcc	PBANKA_000390	0	0	0	0	0	0	0	0	0	0	0	0	0	0	0	0	0	0	0	0	0	0	0	0	0	0	0	0	0	0	0	0
agaggtcgata	PBANKA_141310	0	0	1	1	0	0	1	0	0	0	3	2	0	0	1	1	0	0	0	0	0	0	0	0	0	0	0	0	0	0	0	0
agaggtcgggt	PBANKA_112690	1	0	0	0	0	0	10	9	0	0	0	0	11	11	0	0	3	3	0	0	0	0	0	0	0	0	0	0	0	0	0	0
agagttttatg	PBANKA_131460	0	0	0	0	0	0	1	1	0	0	3	3	0	0	0	0	1	1	0	0	0	0	0	0	0	0	0	0	0	0	1	1
agatcaatacg	PBANKA_103340	739	734	407	411	393	405	111	112	66	67	240	241	9	10	17	17	65	65	3	2	0	0	47	47	4	4	0	0	58	62	1725	1736
agcaccctggt	PBANKA_140670	0	0	0	0	0	0	0	0	0	0	0	0	0	0	0	0	0	0	1	1	0	0	0	0	0	0	0	0	0	0	0	0
agcagtaaccc	PBANKA_091020	0	0	0	0	0	0	6	6	0	0	35	36	0	0	0	0	1	1	0	0	0	0	0	0	3	2	0	0	0	0	0	0
agcagtgcctt	PBANKA_040410	1901	1901	1205	1228	1077	1088	1502	1512	1280	1288	1808	1813	2407	2415	2258	2262	1728	1724	2645	2668	3215	3214	1854	1858	3002	3020	4714	4728	1424	1425	1444	1459
agcccactttt	PBANKA_051220	2	2	0	0	0	0	34	35	0	0	109	105	0	0	0	1	2	2	0	0	1	1	2	1	0	1	1	2	0	0	8	9
agcctcgcctc	PBANKA_135590	0	0	0	0	0	0	6	6	0	0	38	37	0	0	0	0	0	0	0	1	0	0	0	0	0	0	1	0	2	1	1	1
agcgtaacagt	PBANKA_051820	668	675	79	81	51	54	498	498	181	178	508	512	681	687	228	228	609	613	546	539	275	267	475	466	459	462	362	359	398	398	561	552
agctggagttt	PBANKA_131510	1	1	363	360	0	0	0	0	0	0	0	0	0	0	0	0	2	2	0	0	0	0	0	0	0	0	0	0	0	0	0	0
aggatatccaa	PBANKA_100880	0	0	0	0	0	0	0	0	0	1	0	0	0	0	0	0	0	0	0	0	0	0	0	0	0	0	0	0	0	0	0	0
aggcgggaaaa	PBANKA_092850	0	0	0	0	0	0	0	0	0	1	0	0	0	0	0	1	0	0	0	0	0	0	0	1	0	0	0	0	0	0	0	0
agggaatgtcg	PBANKA_103410	195	191	0	0	0	0	0	0	0	0	0	0	0	0	0	0	0	0	0	0	0	0	0	0	0	0	0	0	0	0	0	0
agggagaagag	PBANKA_121800	1293	1291	1141	1133	1695	1705	1537	1538	2399	2369	3885	3877	2536	2543	3068	3065	4499	4469	2897	2899	3113	3107	4330	4347	3091	3097	3457	3429	3975	3967	1515	1511
aggggatggtc	PBANKA_146060	6079	6063	3356	3370	6549	6592	5855	5857	4783	4792	9265	9285	9138	9223	5964	5976	10298	10344	11073	11097	6388	6414	9974	10022	10648	10683	8072	8052	9390	9474	1420	1427
agggttcctat	PBANKA_051500	4658	4626	6197	6197	5945	5951	3847	3834	5215	5166	8061	8031	5775	5755	6152	6138	8458	8409	7098	7051	6781	6763	8026	8013	7466	7453	7715	7692	7859	7879	1530	1515
agtaagccttc	PBANKA_110420	2283	2319	1774	1788	2144	2179	1200	1204	1519	1548	2170	2203	905	918	1291	1306	1617	1626	571	578	730	741	914	929	366	373	569	577	423	431	1484	1510
agtacgctgcg	PBANKA_112510	377	382	562	558	372	364	435	435	552	554	936	926	783	786	883	896	1059	1055	952	942	1049	1034	1049	1048	1142	1133	1399	1383	1275	1260	602	602
agtcgggagac	PBANKA_144160	0	0	0	0	0	0	6	6	0	0	21	22	0	0	0	0	0	0	0	0	0	0	0	0	0	0	0	0	0	0	0	0
agttgttgttt	PBANKA_094140	0	0	0	0	0	0	0	0	0	0	1	0	0	0	0	0	0	0	0	0	0	0	0	0	0	0	0	0	0	0	0	0
agtttcggtga	PBANKA_142700	0	0	0	0	3	0	25	24	1	1	48	47	0	0	0	0	0	0	0	0	1	1	1	1	2	1	0	1	0	0	4	4
ataggtggtga	PBANKA_071010	1	0	1	1	2	0	32	31	0	0	93	92	2	0	2	2	1	0	0	0	0	0	1	0	1	0	0	0	2	1	2	2
atattgtgcgc	PBANKA_051690	0	0	13	12	90	92	24	23	23	23	0	0	0	0	34	35	0	0	1	1	1	1	0	0	0	0	5	6	2	2	762	773
atcaggtacca	PBANKA_112190	308	309	532	548	406	413	502	507	365	379	298	303	639	651	759	771	582	584	748	763	515	526	621	626	992	1007	641	645	516	527	2196	2222
atcagtaaggg	PBANKA_114130	2	1	0	0	1	0	36	36	1	1	135	135	0	0	0	0	0	0	0	0	0	0	1	0	0	0	1	1	0	0	8	8
atccacattac	PBANKA_102200	0	0	0	0	0	0	0	0	0	0	0	0	0	0	0	0	0	0	0	0	0	0	0	0	0	0	0	0	0	0	0	0
atcgaatcgcc	PBANKA_031420	590	601	555	564	391	407	116	118	35	35	108	112	38	38	15	15	45	41	2	2	3	4	3	3	4	4	0	0	2	2	0	0
atctagactgc	PBANKA_060100	0	0	0	0	0	0	0	0	0	0	3	3	1	0	0	0	0	0	0	0	0	0	0	0	0	0	0	0	0	0	0	0
atgccagcagt	PBANKA_102520	0	0	0	0	1	1	0	0	0	0	0	0	0	0	0	0	0	0	0	0	0	0	0	0	0	0	0	0	0	0	0	0
atgcgggactt	PBANKA_051760	0	0	0	0	0	0	10	10	0	0	22	21	0	0	0	0	0	0	0	0	0	0	0	0	2	2	2	1	0	0	5	1
atgctatgggc	PBANKA_112360	72	75	173	174	170	174	38	39	0	0	64	64	5	5	4	3	8	9	0	0	1	1	6	6	0	0	2	2	9	9	924	941
atggagcggcg	PBANKA_121600	0	0	0	0	0	0	0	0	0	0	0	0	0	0	0	0	0	0	0	0	0	0	0	0	0	0	0	0	0	0	0	0
atggatcgacg	PBANKA_140550	0	0	0	0	0	0	1	2	0	0	4	4	0	0	0	0	0	0	0	0	0	0	0	0	0	0	0	0	0	0	0	0
attaaggcttc	PBANKA_113920	0	0	0	0	1	0	0	0	0	0	0	0	0	0	0	0	0	0	0	0	0	0	0	0	0	0	0	0	0	0	0	0
attatggttgc	PBANKA_041030	0	0	0	0	0	0	0	0	0	0	0	0	0	0	0	0	0	0	0	0	0	0	0	0	0	0	0	0	0	0	0	0
attcaagggct	PBANKA_010710	0	0	0	0	0	0	14	14	0	0	33	34	0	0	0	0	0	0	0	0	0	0	1	0	0	0	1	1	0	0	0	0
attcgggttaa	PBANKA_080650	0	1	0	0	0	0	0	0	0	0	0	0	0	0	1	1	0	0	0	0	0	0	0	0	0	0	0	0	0	0	1	1
attctccggcc	PBANKA_040260	0	0	0	0	0	0	0	0	0	0	0	0	0	0	0	0	0	0	0	0	0	0	0	0	0	0	0	0	0	0	0	0
atttagacgct	PBANKA_101340	0	0	0	0	0	0	0	0	0	0	0	0	0	0	0	0	0	0	0	0	0	0	0	0	0	0	0	0	0	0	0	0
attttcatctg	PBANKA_141030	0	0	0	0	0	0	0	0	0	0	0	0	0	0	0	0	0	0	0	0	0	0	0	0	0	0	0	0	0	0	0	0
caaacgctttc	PBANKA_081250	0	1	0	0	0	0	0	0	0	0	0	0	0	0	0	0	0	0	0	0	0	0	0	0	0	0	0	0	0	0	0	0
caaatgaacta	PBANKA_124300	0	0	0	0	0	0	0	0	0	0	0	0	0	0	0	0	0	0	0	0	0	0	0	0	0	0	0	0	0	0	0	0
caacatgcttc	PBANKA_122980	0	0	0	0	0	0	0	0	0	0	3	3	0	0	0	0	0	0	0	0	0	0	0	0	0	0	0	1	0	0	0	0
caaccccccgg	PBANKA_124070	207	209	212	215	0	0	8	7	0	0	42	42	145	145	0	0	0	0	0	0	0	0	0	0	0	0	0	0	0	0	0	0
caatcgatacg	PBANKA_031500	1	0	0	0	3	4	49	50	0	0	152	154	0	0	0	1	1	1	1	0	0	0	0	1	0	0	0	0	2	2	3	2
caccacctcat	PBANKA_144000	0	0	0	0	0	0	0	0	0	0	0	0	0	0	0	0	0	0	0	0	0	0	0	0	0	0	0	0	0	0	0	0
cacctctcatc	PBANKA_141050	1955	1998	1271	1309	1145	1186	2256	2315	2057	2105	2429	2483	2252	2316	3157	3219	2665	2721	2664	2718	3160	3248	3354	3420	2899	2957	4317	4418	2139	2163	1266	1309
cacctctgaaa	PBANKA_130650	0	0	0	0	0	0	0	0	0	0	0	0	0	0	0	0	0	0	0	0	0	0	0	0	0	0	0	0	0	0	0	0
cacgtcagtat	PBANKA_071760	0	0	0	0	0	0	6	7	0	0	24	23	0	0	0	0	0	0	0	0	0	0	0	0	0	0	0	0	1	1	1	0
cagacgcgttg	PBANKA_144850	0	0	0	0	0	0	0	0	0	0	0	0	0	0	0	0	0	0	0	0	0	0	0	0	0	0	0	0	0	0	0	0
cagcatctgta	PBANKA_120640	1	0	1	1	0	0	12	12	0	0	41	43	1	1	1	1	0	0	2	1	0	0	0	0	2	2	0	0	0	0	0	0
cagccggtcat	PBANKA_083310	2346	2326	1104	1101	1437	1443	1337	1349	1419	1419	1679	1679	2190	2200	1673	1661	1515	1502	3071	3061	1676	1679	1436	1436	3334	3332	1756	1749	1350	1344	1843	1837
caggtctgaaa	PBANKA_093850	0	0	1	1	0	0	9	9	0	0	44	45	1	0	0	0	0	0	0	0	0	0	0	0	2	2	0	0	0	0	0	0
cagtgatgcgg	PBANKA_122430	0	0	0	0	0	0	0	0	11	11	0	0	0	0	0	0	0	0	0	0	0	0	0	0	0	0	0	0	0	0	4	4
catatcgggag	PBANKA_010250	0	0	0	0	0	0	0	0	0	0	0	0	0	0	0	0	0	0	0	0	0	0	0	0	0	0	0	0	0	0	0	0
catcatctcga	PBANKA_021020	0	0	29	29	0	0	0	0	0	0	0	0	0	0	0	0	0	0	0	0	0	0	0	0	0	0	0	0	0	0	0	0
catcccctggc	PBANKA_102010	0	0	0	0	0	0	0	0	0	0	0	0	0	0	0	0	0	0	0	0	0	0	0	0	0	0	0	0	0	0	0	0
catggatgggc	PBANKA_113980	103	102	871	881	0	0	0	0	0	0	22	23	10	10	1	1	0	0	0	0	1	1	0	0	0	0	0	0	1	1	0	0
cattactgggt	PBANKA_143370	0	1	1	0	0	0	0	0	0	0	0	0	0	0	0	0	0	0	0	0	0	0	0	0	0	0	0	0	0	0	0	0
cattatagcta	PBANKA_093680	0	0	0	0	0	0	0	0	0	0	0	0	0	0	0	0	0	0	0	0	0	0	0	0	0	0	0	0	0	0	0	0
ccaaccatgat	PBANKA_142040	0	0	0	0	0	0	0	0	0	0	0	0	0	0	0	0	0	0	0	0	0	0	0	0	0	0	0	0	0	0	0	0
ccaactctctt	PBANKA_145210	0	0	0	0	0	0	0	0	0	0	1	0	0	0	0	0	0	0	0	1	0	0	0	0	0	0	0	0	0	0	0	0
ccaagcccggc	PBANKA_134620	104	105	0	0	274	275	14	15	0	0	18	17	17	17	4	4	32	31	0	0	0	0	10	11	0	0	0	0	0	0	1035	1040
ccaagcgaggc	PBANKA_030500	197	203	353	353	651	665	742	748	744	759	502	505	1014	1030	1144	1157	613	617	1183	1186	1086	1098	608	615	1270	1278	1249	1271	503	509	2140	2158
ccagctctcgt	PBANKA_112280	1663	1672	1460	1469	1356	1370	1007	1001	1388	1391	1299	1292	752	753	1208	1210	561	563	432	431	479	484	171	170	199	196	236	240	81	79	1328	1326
ccatcgtggcc	PBANKA_031590	1	1	2	2	3	1	103	103	1	0	328	333	0	0	1	2	0	0	0	0	0	2	1	4	0	0	1	0	0	0	22	18
ccatgctatca	PBANKA_070410	0	0	0	0	2	2	2	2	1	1	11	11	0	0	0	0	0	0	0	0	0	0	0	0	0	0	0	0	0	0	0	0
cccaccatgct	PBANKA_143080	1	0	2	2	0	0	29	29	0	0	75	77	0	1	0	0	1	3	1	0	0	0	1	0	0	0	0	2	0	0	9	10
cccaggttgcc	PBANKA_144530	1163	1159	283	285	361	365	125	125	40	39	322	322	44	45	21	21	11	12	16	17	5	4	1	1	16	18	14	15	0	0	1478	1470
cccaggttggc	PBANKA_010340	0	1	0	0	1	0	0	0	0	0	0	0	0	0	0	0	0	0	0	0	0	0	0	0	1	0	0	0	0	0	0	0
cccgatccttc	PBANKA_101530	880	890	283	290	238	250	92	94	139	144	420	426	225	226	184	181	186	187	276	275	204	209	234	240	268	266	220	223	208	215	1695	1733
cccgtatcttg	PBANKA_143830	0	0	0	0	0	0	0	0	0	0	0	0	0	0	0	0	0	0	0	0	0	0	0	0	0	0	0	0	0	0	0	0
cccgtccattg	PBANKA_090160	0	0	0	0	0	0	0	0	0	0	0	0	0	0	0	0	0	0	0	0	0	0	0	0	0	0	0	0	0	0	0	0
ccgacgcaatt	PBANKA_142090	376	379	87	87	73	75	4	4	157	156	55	55	9	10	0	0	0	0	0	0	0	0	2	2	0	0	0	0	0	0	0	0
ccgggtgcctc	PBANKA_102340	1	1	0	0	0	0	16	14	0	0	51	51	0	0	1	1	0	0	1	0	0	0	0	0	0	0	0	0	0	0	4	4
ccgtcgaaact	PBANKA_051360	745	753	202	205	221	227	499	503	311	324	310	307	533	538	380	376	281	288	739	748	378	379	274	273	743	748	465	467	261	256	499	489
ccgtcgttttt	PBANKA_140180	1	0	0	0	0	0	0	0	0	0	0	0	0	0	0	0	0	0	0	0	0	0	0	0	0	0	0	0	0	0	0	0
cctacttgatg	PBANKA_040190	0	0	0	0	0	0	0	0	0	0	0	0	0	0	0	0	0	0	0	0	0	0	0	0	0	0	0	0	0	0	0	0
cctcctgtaga	PBANKA_062250	2	2	0	0	1	0	1	0	0	0	3	0	1	0	0	0	4	2	1	0	0	0	5	4	2	0	4	2	2	0	7	1
cctcttacccg	PBANKA_061520	690	698	1114	1133	585	589	144	145	54	55	186	187	376	388	22	24	50	48	3	3	1	1	2	2	4	3	3	3	9	9	0	1
cgaacgcgaca	PBANKA_101620	0	0	0	0	0	0	3	3	0	0	11	11	0	0	0	0	0	0	0	0	0	0	0	0	2	3	0	0	0	0	0	0
cgaatagtacc	PBANKA_143900	0	0	0	0	0	0	0	0	0	0	0	0	0	0	0	0	0	0	0	0	0	0	0	0	0	0	0	0	0	0	0	0
cgacaccagac	PBANKA_081210	0	0	0	0	0	0	0	0	0	0	0	0	0	0	0	0	0	0	0	0	0	0	0	0	0	0	0	0	0	0	0	0
cgacatctcaa	PBANKA_114360	0	0	0	0	0	0	0	0	0	0	0	0	0	0	0	0	0	0	0	0	0	0	0	0	0	0	0	0	0	0	0	0
cgacggctgcg	PBANKA_131110	0	0	0	0	0	0	0	0	0	0	0	0	0	0	0	0	0	0	1	0	0	0	0	0	0	0	0	0	0	0	0	0
cgacgtcatga	PBANKA_082650	0	0	56	58	1	2	0	0	0	0	0	0	0	0	6	6	3	2	0	0	0	0	0	0	0	0	0	0	2	1	1026	1029
cgactagtacc	PBANKA_092110	0	0	0	0	0	0	8	9	0	0	18	16	0	0	0	0	0	0	0	0	0	0	0	0	0	0	0	0	0	0	0	1
cgatacctagt	PBANKA_146030	0	1	0	0	0	0	0	0	0	0	0	0	0	0	0	0	0	0	0	0	0	0	0	0	0	0	0	0	0	0	0	0
cgatgtttat	PBANKA_130690	0	0	0	0	0	0	0	0	0	0	0	0	0	0	0	0	0	0	0	0	0	0	0	0	0	0	0	0	0	0	0	0
cgcacgaaatc	PBANKA_130230	0	0	0	0	0	0	0	0	0	0	0	0	0	0	0	0	0	0	0	0	0	0	0	0	0	0	0	0	0	0	0	0
cgccacacgga	PBANKA_094290	0	0	0	0	0	0	0	0	0	0	0	0	0	0	0	0	0	0	0	0	0	0	0	0	0	1	0	0	0	0	0	0
cgccaccccag	PBANKA_020380	1	1	26	26	50	54	21	20	2	2	0	0	2	2	3	4	9	9	0	0	2	1	14	15	0	0	0	0	3	3	491	505
cgccagtgttg	PBANKA_070250	0	0	0	0	0	0	0	0	0	0	0	0	0	0	0	0	0	0	0	0	0	0	0	0	0	0	0	0	0	0	0	0
cgcccggctgt	PBANKA_113770	0	0	0	0	0	0	0	0	0	0	0	0	0	0	0	0	0	0	0	0	0	0	0	0	0	0	0	0	0	0	0	0
cgccctgtttg	PBANKA_131800	0	0	0	0	0	0	0	0	1	1	6	6	1	1	0	0	6	7	0	0	0	0	0	0	2	2	0	0	0	0	0	0
cgcgccaaatt	PBANKA_121740	0	0	0	0	0	0	0	0	0	0	0	0	0	0	0	0	0	0	0	0	0	0	0	0	0	0	0	0	0	0	0	0
cggagatggtc	PBANKA_144870	0	0	3	3	0	0	0	0	1	2	3	4	4	4	0	1	0	0	1	2	0	0	1	0	0	2	0	1	0	0	0	0
cggagtacgtt	PBANKA_103440	5109	5157	3643	3658	6000	6024	4625	4645	4866	4898	6948	7005	4624	4654	5041	5027	4802	4823	2927	2917	3328	3328	2903	2898	1309	1299	2272	2285	1471	1474	1943	1955
cggcagctagc	PBANKA_091170	153	154	103	102	69	69	9	9	55	55	12	11	1	1	37	36	0	0	0	0	7	7	0	0	0	0	5	6	5	5	1918	1935
cggccttagaa	PBANKA_111810	0	0	0	0	0	0	0	0	0	0	0	0	0	0	0	0	0	0	0	0	0	0	0	0	0	0	0	0	0	0	0	0
cggcgaacggt	PBANKA_020860	0	0	0	0	0	0	0	0	0	0	0	0	0	0	0	0	0	0	0	1	0	0	0	0	0	0	0	0	0	0	0	0
cggcgaatctc	PBANKA_112560	0	0	0	0	1	1	2	2	0	0	8	8	0	0	8	9	0	0	0	0	0	0	0	0	0	0	0	0	0	0	594	596
cggctagtact	PBANKA_081510	0	0	0	0	0	0	0	0	0	0	0	0	0	0	0	0	0	0	0	0	0	0	0	0	0	0	0	0	0	0	0	0
cggggcgtctc	PBANKA_135470	0	0	0	0	0	0	0	0	0	0	0	0	0	0	0	0	0	0	0	0	0	0	0	0	0	0	0	0	0	0	0	0
cgggtgctagt	PBANKA_051880	1442	1424	1932	1920	1902	1903	1624	1614	2139	2125	2560	2525	2041	2037	2905	2870	2883	2854	2132	2108	2890	2879	2536	2522	2118	2103	3354	3332	2264	2244	2187	2176
cgggtgtaagt	PBANKA_071490	1752	1725	673	664	1564	1543	1776	1757	1793	1763	2902	2854	2206	2186	2293	2256	2967	2914	2339	2310	2219	2195	3000	2969	2299	2265	2714	2680	2483	2465	1843	1822
cggttgtggat	PBANKA_070710	0	0	0	0	0	0	0	0	0	0	0	0	0	0	0	0	0	0	0	0	0	0	0	0	0	0	0	0	0	0	0	0
cgtaagctgac	PBANKA_142720	98	103	0	0	47	51	53	55	30	35	92	100	61	70	25	30	81	94	78	87	38	41	70	79	101	108	43	44	88	91	55	55
cgtaccctgca	PBANKA_132910	2522	2579	1200	1228	1334	1388	2089	2145	1961	2022	2964	3027	2822	2875	2773	2854	3038	3091	3308	3389	2884	2986	3068	3161	3153	3241	3358	3437	2758	2820	1072	1103
cgtcaacttca	PBANKA_144860	0	1	0	0	0	0	0	0	0	0	0	0	0	0	0	0	0	0	0	0	0	0	0	0	0	0	0	0	0	0	0	0
cgtcaattgtc	PBANKA_090660	0	0	229	234	0	0	0	0	24	22	0	0	0	0	25	24	10	10	4	4	13	13	1	1	7	8	5	5	1	1	928	924
cgtgcgaaatg	PBANKA_121340	3	0	1	2	0	1	48	49	1	1	163	156	0	1	0	0	0	0	1	0	2	1	1	0	1	0	0	0	0	0	4	3
cgtgttctagt	PBANKA_113320	0	0	0	0	0	0	0	0	0	0	0	0	0	0	2	0	0	0	0	0	0	0	1	0	0	0	0	0	0	0	0	0
cgttaggtgtg	PBANKA_060820	1	0	0	0	0	0	1	0	0	0	0	0	0	0	0	0	0	0	0	0	0	0	1	1	0	0	0	0	0	0	0	0
cgttatgtggg	p230p-tag	3905	3858	1633	1617	3655	3649	2005	1993	2015	1986	3748	3723	3201	3182	2869	2835	4097	4076	3755	3731	3292	3282	3755	3701	4192	4170	3693	3656	3801	3784	2286	2283
cgttttagtta	PBANKA_090140	1	0	0	0	0	0	28	28	0	1	82	82	0	1	1	2	2	1	1	0	1	0	0	0	0	1	1	0	1	1	2	2
ctacaagttca	PBANKA_070700	2	3	1	1	1	0	47	46	1	0	168	170	1	0	0	0	1	0	0	0	1	0	0	0	1	3	0	2	1	1	11	12
ctacgcggcgg	PBANKA_134330	0	0	0	0	0	0	0	0	0	0	0	0	0	0	0	0	0	0	0	0	0	0	0	0	0	0	0	0	0	0	7	7
ctataatggca	PBANKA_122450	0	0	0	0	0	0	0	0	0	0	0	0	0	0	0	0	0	0	0	0	0	0	0	0	0	0	0	0	0	0	0	0
ctcagtgaggt	PBANKA_123440	0	0	0	0	0	0	0	0	0	0	0	0	0	0	0	0	0	0	0	0	0	0	0	0	0	0	0	0	0	0	0	0
ctccagaatac	PBANKA_144500	0	0	0	0	0	0	0	0	0	0	0	0	0	0	0	0	0	0	0	0	0	0	0	0	0	0	0	0	0	0	0	1
ctcccactcaa	PBANKA_103000	0	0	99	101	238	244	0	0	12	12	25	25	0	0	17	16	12	12	6	6	7	7	8	11	2	2	12	12	13	13	1078	1100
ctcctttctac	PBANKA_091990	699	720	239	245	944	990	736	757	951	980	1387	1428	1042	1070	1388	1422	1678	1733	1027	1069	1532	1600	1898	1973	1016	1050	1776	1850	1651	1705	1776	1851
ctctcgttttt	PBANKA_135620	1	0	0	0	0	0	31	31	0	0	44	43	0	0	0	0	0	0	0	0	0	0	0	0	0	0	0	0	0	0	2	1
ctcttaatagg	PBANKA_071220	0	0	0	0	0	0	38	39	0	0	1	1	0	0	0	0	0	0	0	0	0	0	0	0	0	0	0	0	0	0	0	0
ctcttggtctg	PBANKA_080260	0	0	0	0	0	0	0	0	0	0	0	0	0	0	0	0	0	0	0	0	0	0	0	0	0	0	0	0	0	0	0	0
ctggcgcaggc	PBANKA_123310	0	0	0	0	0	0	0	0	0	0	0	0	0	0	0	0	0	0	0	0	0	0	0	0	0	0	0	0	0	0	0	0
cttacattggt	PBANKA_061040	0	0	0	0	0	0	0	0	0	0	0	0	0	0	0	0	0	0	0	0	0	0	0	0	0	0	0	0	0	0	0	0
cttacgtctgg	PBANKA_082340	511	511	130	126	83	88	0	0	17	18	0	0	2	2	6	6	1	1	0	0	1	1	0	0	0	0	0	0	5	5	1204	1204
cttagtggatt	PBANKA_093960	0	0	0	0	0	0	0	0	0	0	0	0	0	0	0	0	0	0	0	0	0	0	0	0	0	0	0	0	0	0	0	0
cttatgagagt	PBANKA_142970	0	0	0	0	0	0	0	0	0	0	0	0	0	0	0	0	0	0	0	0	0	0	0	0	0	0	0	0	0	0	0	0
cttcaagccct	PBANKA_121300	0	0	0	0	0	0	0	0	0	0	0	0	0	0	0	0	0	0	0	0	0	0	0	0	0	0	0	0	0	0	0	0
cttgcgggaac	PBANKA_141070	0	0	0	0	0	0	0	1	0	0	0	0	0	0	0	0	0	0	0	0	0	0	0	0	0	0	0	0	0	0	0	0
ctttactgggt	PBANKA_135260	630	644	1474	1491	568	572	66	68	101	101	145	150	38	38	31	30	54	53	1	1	3	3	0	0	1	1	0	0	0	0	1	1
ctttcgtggcc	PBANKA_083360	0	0	0	0	0	0	0	0	0	0	0	0	0	0	0	0	0	0	0	0	0	0	0	0	0	0	0	0	0	0	0	0
cttttcatcaa	PBANKA_010130	0	0	0	0	0	0	0	0	0	0	0	0	0	0	0	0	0	0	0	0	0	0	0	0	0	0	0	0	0	0	0	0
gaaagtctaat	PBANKA_142370	4319	4322	3502	3507	4775	4770	5056	5043	6728	6695	8313	8314	7801	7774	7055	6987	8745	8728	8706	8656	7230	7235	9006	8962	8905	8869	9365	9318	7890	7903	2675	2666
gaaatatgtct	PBANKA_101070	0	0	0	0	0	0	0	0	0	0	0	0	0	0	0	0	0	0	0	0	0	0	0	0	0	0	0	0	0	0	1	1
gaaccggatag	PBANKA_130110	1	0	0	0	0	0	0	0	0	0	0	0	0	0	0	0	0	0	0	0	0	0	0	0	0	0	0	0	0	0	0	0
gaagaacaaga	PBANKA_051210	548	551	360	358	414	415	44	44	309	317	135	138	26	23	122	123	71	70	16	16	44	43	40	40	16	15	27	27	43	43	2193	2207
gaaggtggtac	PBANKA_080630	0	0	0	0	0	0	16	18	0	1	43	40	1	1	0	0	0	0	0	0	0	0	1	1	2	2	0	0	0	0	1	1
gaatatgtaat	PBANKA_031240	0	0	0	0	0	0	0	0	1	0	0	0	0	0	0	0	0	0	0	0	0	0	0	0	0	0	0	0	0	0	0	0
gacaagagcgg	PBANKA_111400	0	0	0	0	0	0	0	0	0	0	0	0	0	0	0	0	0	0	0	0	0	0	0	0	0	0	0	0	0	0	0	0
gacactccaat	PBANKA_101860	0	0	0	0	0	0	0	0	0	1	0	0	0	0	0	0	0	0	0	1	0	0	0	0	0	0	0	0	0	0	0	0
gaccgccctct	PBANKA_135150	0	0	0	0	0	0	0	0	14	15	28	29	0	0	1	1	0	0	0	0	1	1	0	0	0	0	0	0	0	0	0	0
gacgaggggca	PBANKA_030230	245	248	68	69	429	431	462	464	264	265	369	376	144	143	98	98	79	76	58	61	33	34	38	39	39	39	30	30	15	15	516	521
gacgtcatgtg	PBANKA_142160	415	418	210	207	153	155	17	17	31	30	35	35	5	5	3	0	25	24	0	0	0	0	3	3	3	3	2	2	0	0	0	0
gacttcaatcg	PBANKA_112420	802	804	401	406	602	605	178	178	112	115	117	117	18	18	53	52	14	14	1	1	4	5	3	3	5	4	1	1	4	4	2113	2153
gacttgttgac	PBANKA_133280	0	0	0	0	0	0	0	0	0	0	0	0	0	0	0	0	0	0	0	0	0	0	0	0	0	0	0	0	0	0	0	0
gagaagatctc	PBANKA_145190	0	1	0	0	0	0	0	0	0	0	0	0	0	0	0	0	0	0	0	0	0	0	0	0	0	0	0	0	0	0	0	0
gagacaaatta	PBANKA_132970	0	0	0	0	0	0	0	0	0	0	0	0	0	0	0	0	0	0	0	0	0	0	0	0	0	0	0	0	0	0	0	0
gagagagggtg	PBANKA_141450	0	0	254	253	181	178	21	21	14	13	92	92	16	15	13	13	16	16	2	2	6	6	0	0	3	3	2	2	3	3	2	2
gagagcagtca	PBANKA_060350	0	0	0	0	0	0	0	0	0	0	0	0	0	0	0	0	0	0	0	0	0	0	0	0	0	0	0	1	0	0	0	0
gagatgctctt	PBANKA_122580	166	164	130	129	174	168	59	59	84	83	56	57	73	73	63	64	98	99	98	98	30	30	101	98	74	74	34	34	141	144	1217	1216
gagtagatctg	PBANKA_093370	1177	1168	1027	1012	352	355	59	61	6	6	242	243	18	19	34	33	89	88	1	1	1	1	0	0	0	0	0	0	4	4	0	0
gagtgaggaag	PBANKA_124330	0	0	0	0	0	0	0	0	0	0	0	0	0	0	0	0	0	0	0	0	0	0	0	0	0	0	0	0	0	0	0	0
gatagtttaat	PBANKA_082430	0	0	0	0	0	0	0	0	0	0	1	0	0	0	0	0	0	0	0	0	0	0	0	0	0	0	0	0	0	0	0	0
gatatggtaag	PBANKA_061110	0	0	0	1	0	0	9	9	0	0	22	22	0	0	0	1	0	0	0	0	0	0	0	0	1	1	0	0	0	0	4	3
gatattttgtc	PBANKA_135770	0	0	0	0	0	0	0	0	0	0	0	0	0	0	0	0	0	0	0	0	0	0	0	0	0	0	0	0	0	0	0	0
gatcagcgat	PBANKA_082960	0	0	0	0	1	1	0	0	0	0	1	0	0	0	0	0	0	0	0	0	0	0	0	0	0	0	0	0	0	0	0	0
gatcataggtc	PBANKA_040110	201	199	0	0	0	0	0	0	0	0	0	0	0	0	0	0	0	0	0	0	2	3	0	0	0	0	0	0	0	0	0	0
gatcctgtgcg	PBANKA_093390	5261	5208	3088	3064	3333	3352	3341	3322	3981	3967	5839	5812	5140	5155	5270	5283	5423	5378	6528	6484	5096	5077	6203	6187	7522	7451	6360	6377	5274	5253	2418	2414
gatcgacttct	PBANKA_131810	0	0	0	0	1	1	0	0	0	0	0	0	1	1	0	0	0	0	0	0	0	0	0	0	0	0	0	0	0	0	0	0
gatgaagcgcg	PBANKA_140610	82	82	221	225	160	159	17	18	47	48	56	56	10	10	10	10	7	7	0	0	0	0	1	1	0	0	0	0	0	0	1593	1599
gatgggaccgg	PBANKA_121100	359	352	622	622	669	659	428	427	363	362	1113	1113	377	380	343	349	587	580	220	220	216	211	381	383	170	168	211	208	270	265	1924	1911
gatgtggaaag	PBANKA_134490	0	0	0	0	0	0	0	0	0	0	0	0	0	0	0	0	0	0	0	0	0	0	0	0	0	0	0	0	0	0	0	0
gattgcaaacg	PBANKA_020330	0	0	0	0	0	0	0	0	0	0	0	0	0	0	0	0	0	0	0	0	0	0	0	0	0	0	0	0	0	0	0	0
gcaaccgcgag	PBANKA_092820	0	0	0	0	0	0	0	0	0	0	1	0	0	0	0	0	0	0	0	0	0	0	0	0	0	0	0	0	0	0	0	0
gcacccacgcg	PBANKA_030370	366	372	387	392	534	550	371	384	413	419	578	581	604	636	674	702	733	751	743	757	593	608	655	670	843	851	692	702	468	478	794	819
gcacctctggc	PBANKA_110650	0	0	0	0	0	0	3	3	0	0	19	19	0	0	0	0	0	0	0	0	0	0	0	0	0	0	0	0	0	0	0	0
gcacgtccggt	PBANKA_110920	0	0	0	0	0	0	0	0	0	0	1	1	0	0	0	0	0	0	0	0	0	0	0	0	0	0	0	0	0	0	0	0
gcacttgatcg	PBANKA_111330	391	393	198	195	274	273	372	379	396	402	499	516	530	538	391	388	328	330	385	387	368	372	279	284	327	331	420	425	229	235	631	632
gcagaaatgta	PBANKA_133580	933	946	532	525	637	644	847	855	829	822	1620	1609	1465	1455	1362	1364	1560	1557	1653	1664	1346	1358	1259	1263	1507	1509	1468	1447	1139	1141	587	591
gcaggggctcc	PBANKA_144890	95	94	0	0	129	135	0	0	1	1	0	0	2	2	2	2	10	10	0	0	0	0	5	5	0	0	0	0	7	7	588	604
gcaggttccgg	PBANKA_130690	419	413	505	495	436	437	24	24	5	5	94	94	147	145	0	0	14	14	1	1	0	0	0	0	0	0	0	0	5	4	0	0
gccccaggcgt	PBANKA_072010	0	0	0	0	0	0	0	0	0	0	0	0	0	0	0	0	0	0	0	0	0	0	0	0	0	0	0	0	0	0	0	0
gcccggcgggt	PBANKA_130520	1384	1303	467	442	234	229	91	85	65	61	113	105	23	21	5	5	83	80	6	6	1	1	2	3	3	3	3	3	0	0	1	1
gcccttgtgtg	PBANKA_071020	1	0	0	0	0	0	0	0	0	0	0	0	0	0	0	0	0	0	0	0	0	0	0	0	0	0	0	0	0	0	0	0
gccgaatatat	PBANKA_143310	0	0	0	0	1	0	0	0	0	0	1	1	0	0	0	0	0	0	0	0	0	0	0	0	0	0	0	0	0	0	0	0
gcctcaggcgt	PBANKA_011010	0	0	0	0	0	0	0	0	0	0	0	0	0	0	0	0	0	0	0	0	0	0	0	0	1	1	0	0	0	0	1	1
gcctgtccaca	PBANKA_121360	0	0	0	0	0	0	0	0	0	0	0	0	0	0	0	0	0	0	0	0	0	0	0	0	0	0	0	0	0	0	0	0
gcgcctaaaga	PBANKA_070650	159	160	315	314	41	43	19	19	23	22	6	6	12	13	9	9	5	5	0	0	0	0	0	0	0	0	0	0	1	1	391	393
gcgcgcgtacc	PBANKA_100270	0	0	0	0	0	0	0	0	0	0	1	1	0	0	0	0	0	0	0	0	0	0	0	0	0	0	0	0	0	0	0	0
gcgcgctttct	PBANKA_143420	12	12	19	19	26	25	0	0	0	0	0	0	0	0	3	3	0	0	0	0	0	0	0	0	1	1	0	0	0	0	417	413
gcgcgtccccc	PBANKA_101550	0	0	0	0	0	0	0	0	0	0	0	0	0	0	0	0	0	0	0	0	0	1	0	0	0	0	0	0	0	0	0	0
gcgctggaact	PBANKA_101400	0	0	0	0	0	0	1	0	1	1	4	4	0	0	0	0	0	0	0	0	0	0	0	0	0	0	0	2	0	0	0	0
gcgggttctct	PBANKA_143950	0	0	0	0	0	0	0	0	0	0	0	0	0	0	0	0	0	0	1	1	0	0	0	0	0	0	0	0	0	0	0	0
gcgtcgatcaa	PBANKA_050500	0	0	0	0	0	0	5	6	0	0	26	26	0	0	0	0	0	0	0	0	0	0	0	0	0	0	0	0	0	0	2	2
gcgtggagatt	PBANKA_091820	0	0	1	1	0	0	10	10	0	0	65	65	1	1	0	0	1	0	0	0	1	0	0	0	0	0	0	0	0	0	1	1
gcgtggaggca	PBANKA_101980	0	0	0	0	0	0	0	0	0	0	0	0	0	0	0	0	2	3	0	0	0	0	0	0	0	0	0	0	0	0	0	0
gctcgagtctc	PBANKA_021420	559	554	654	658	1273	1277	425	427	926	923	1708	1690	876	873	1413	1405	1657	1641	794	796	1688	1684	1548	1546	813	805	2200	2185	1404	1385	585	578
gctctcagtgg	PBANKA_071390	1241	1215	1089	1078	1253	1261	1735	1720	1690	1655	2387	2366	2447	2429	2631	2589	2437	2417	3105	3081	2970	2954	2943	2904	3684	3639	3696	3651	2557	2555	895	892
gctgcaccgat	PBANKA_146280	0	0	0	0	0	0	3	3	0	0	1	1	0	0	0	0	0	0	0	0	0	0	1	1	0	0	0	0	0	0	0	0
gctttcctcca	PBANKA_112020	1	1	362	366	741	748	545	549	533	544	769	771	556	565	846	862	859	863	434	441	836	839	960	964	366	370	996	1004	774	781	570	582
ggaggaggatg	PBANKA_144560	0	0	0	0	0	0	0	0	0	0	31	32	5	5	0	0	0	0	0	0	0	0	0	0	0	0	0	0	0	0	0	0
ggagggtatgc	PBANKA_135860	0	0	0	0	0	0	3	3	0	0	6	6	0	0	0	0	0	0	0	0	0	0	0	0	0	0	0	0	0	0	1	0
ggatcatacta	PBANKA_122160	0	0	0	0	0	0	0	0	0	0	0	0	0	0	0	0	0	0	0	0	0	0	0	0	0	0	0	0	0	0	0	0
ggcagtatcga	PBANKA_040230	517	516	498	493	676	673	298	298	203	206	422	424	160	163	239	244	252	253	97	97	138	136	134	130	58	56	86	89	55	54	2455	2468
ggcagtatggg	PBANKA_121690	1	0	0	0	0	0	0	0	0	0	0	0	0	0	0	0	0	0	0	0	0	0	0	0	0	0	0	0	0	0	1	0
ggccattcggt	PBANKA_103720	0	0	0	0	0	0	0	0	0	0	0	0	0	0	0	0	1	0	0	0	0	0	0	0	0	0	0	0	0	0	0	0
ggccctccggt	PBANKA_122100	2767	2778	1408	1397	2101	2124	2645	2650	2331	2332	4182	4186	3500	3537	3407	3385	3773	3793	4116	4114	3774	3770	4082	4115	4365	4352	4586	4599	3724	3712	1720	1745
ggccgactgcg	PBANKA_040480	1902	1890	1389	1384	2323	2313	1395	1398	1958	1933	2355	2342	1769	1763	2525	2519	2449	2428	1960	1927	2209	2198	2170	2138	1708	1686	2512	2489	1680	1668	1225	1210
ggcgatgtttc	PBANKA_092550	0	0	0	0	0	0	0	0	0	0	0	0	1	1	0	0	2	1	0	0	0	0	0	0	0	0	0	0	0	0	0	0
ggcggagtgat	PBANKA_123150	0	0	1	1	0	0	5	4	2	1	20	21	0	0	0	0	0	0	0	0	0	0	0	0	0	0	0	0	0	0	0	0
ggcggcttagg	PBANKA_061160	0	0	0	0	0	0	0	0	0	0	0	0	0	0	0	0	0	0	0	0	0	0	0	0	0	0	0	0	0	0	0	0
ggcgtaactta	PBANKA_134040	352	360	912	920	650	659	601	607	680	686	1175	1182	1010	1025	899	894	1608	1618	1126	1142	937	943	1673	1678	1149	1144	1073	1071	1523	1554	1773	1810
ggctaggccgc	PBANKA_041050	0	0	0	0	0	0	35	35	0	0	1	1	0	0	0	0	0	0	0	0	0	0	0	0	0	0	0	0	0	0	0	0
gggacaaacat	PBANKA_071560	36	35	0	0	209	208	36	35	0	0	13	13	54	56	13	12	38	37	20	20	0	0	41	42	28	32	2	2	31	31	726	725
gggaggcgact	PBANKA_050400	95	97	331	332	618	625	61	61	107	107	12	12	7	7	19	19	4	4	2	2	0	0	1	1	0	0	0	0	2	2	739	741
gggatgccctt	PBANKA_040460	0	0	0	0	0	1	0	0	0	0	0	0	0	0	0	0	0	0	0	0	0	0	0	0	0	0	0	0	0	0	0	0
gggcgtctccc	PBANKA_131720	750	742	85	87	260	266	259	268	376	381	454	453	446	444	633	624	295	292	603	604	687	701	306	306	579	579	827	828	331	339	1594	1578
gggcgttcggt	PBANKA_134550	0	0	0	0	0	0	0	0	0	0	0	0	0	0	0	0	2	0	0	0	0	0	0	0	0	0	1	0	0	0	1	0
gggttcggacg	PBANKA_135080	0	0	0	0	0	0	0	0	0	0	0	0	0	0	0	0	0	0	0	0	0	0	0	0	0	0	0	0	0	0	0	0
gggtttatccg	PBANKA_112240	205	206	250	249	205	204	361	356	407	406	436	446	490	498	621	629	397	404	549	548	603	603	365	367	605	609	835	828	294	291	705	714
ggtaagccatc	PBANKA_142640	0	0	0	0	0	0	0	0	0	0	1	0	0	0	0	0	0	0	0	0	0	0	0	0	0	0	0	0	0	0	0	0
ggtatgatctt	PBANKA_030860	0	0	0	0	0	0	0	0	0	0	0	0	0	0	0	0	0	0	0	0	0	0	0	0	0	0	0	0	0	0	0	0
ggtcagaccct	PBANKA_092700	0	0	0	0	0	0	0	0	0	0	2	2	0	0	0	0	0	0	0	0	0	0	0	0	0	0	0	0	0	0	0	0
ggtccggttcg	PBANKA_082750	0	0	0	0	0	0	20	20	0	0	75	74	2	1	0	1	0	0	0	0	0	0	1	0	0	0	0	0	0	0	1	0
ggtcgctggtt	PBANKA_140510	0	0	33	32	43	45	0	0	8	9	0	0	0	0	16	16	0	0	0	0	0	0	0	0	0	0	0	0	0	0	677	669
ggtgattatcc	PBANKA_061880	0	0	0	0	0	0	4	5	0	0	28	28	0	0	0	0	0	0	0	0	0	0	0	0	0	0	0	0	0	0	2	1
gtaaccacact	PBANKA_131750	0	0	0	0	1	1	0	0	1	1	2	2	0	0	0	0	0	0	0	0	0	0	0	0	0	0	0	0	0	0	0	1
gtaaggccata	PBANKA_142670	161	160	154	157	119	118	12	11	35	37	3	3	5	6	38	39	0	0	0	0	10	9	0	0	1	0	3	3	4	4	1707	1708
gtaaggccatt	PBANKA_111260	1	0	0	0	1	0	0	0	0	0	0	0	0	0	0	0	0	0	0	0	0	0	0	0	0	0	0	0	0	0	3	0
gtaccgaacgc	PBANKA_145440	4020	4066	1214	1226	1458	1468	1390	1397	1192	1193	1638	1650	533	524	485	482	440	443	63	62	43	43	61	60	8	8	15	15	14	14	1790	1810
gtaggggatga	PBANKA_093130	163	164	83	84	176	176	0	0	92	92	0	0	9	10	22	22	2	2	5	5	10	10	1	1	8	8	4	4	0	0	3541	3522
gtagtggtaac	PBANKA_041410	1	0	0	0	0	0	0	0	0	0	0	0	0	0	0	0	0	0	0	0	0	0	0	0	0	0	0	0	0	0	0	0
gtatacggatt	PBANKA_134280	96	99	96	96	49	45	93	90	74	74	111	111	104	107	140	140	26	26	24	24	82	82	25	25	11	10	96	96	2	2	647	647
gtcagccggag	PBANKA_132810	0	0	0	0	126	124	0	0	16	15	0	0	0	0	9	9	0	0	0	0	0	0	0	0	3	3	0	0	2	2	1397	1385
gtccccatcgc	PBANKA_031540	0	0	0	0	1	0	0	0	0	0	0	0	0	0	0	0	0	0	0	0	0	0	0	0	0	0	0	0	0	0	0	0
gtcctaacttc	PBANKA_101840	0	1	0	0	0	0	10	10	0	0	41	42	0	0	0	0	0	0	0	0	0	0	0	0	0	0	0	0	0	0	0	0
gtggcagatgt	PBANKA_010740	815	813	135	136	412	416	745	735	189	185	674	664	967	966	371	368	536	533	907	902	445	448	562	547	966	948	547	536	434	427	1484	1465
gtggcggttgt	PBANKA_050070	0	0	0	0	0	0	0	0	0	0	0	0	0	0	0	0	0	0	0	0	0	0	0	0	0	0	0	0	0	0	1	0
gtggtgactca	PBANKA_040960	67	67	0	0	276	273	37	36	81	81	99	101	46	46	73	74	51	52	5	5	14	11	8	8	0	0	0	0	1	1	311	312
gtggttgtaac	PBANKA_123230	1191	1188	636	620	919	919	659	652	749	745	1270	1267	896	888	1197	1184	1109	1103	880	866	1229	1230	1076	1073	846	841	1513	1491	974	970	630	627
gttcggggtga	PBANKA_050700	0	0	0	0	0	0	1	1	0	0	0	0	0	0	0	0	0	0	0	0	0	0	0	0	0	0	0	0	0	0	0	0
gttgcgagcac	PBANKA_030260	3220	3296	3369	3468	2143	2231	2809	2866	3996	4113	3329	3424	4073	4197	4515	4616	3870	3997	4967	5074	4769	4916	3644	3748	4762	4889	5525	5713	3394	3514	1139	1164
gttgggtgcac	PBANKA_020340	0	0	0	0	0	0	0	0	0	0	1	0	0	0	0	0	0	0	0	0	0	0	0	0	0	0	0	0	0	0	0	0
gtttatcgtcc	PBANKA_112270	0	0	0	0	0	0	0	0	0	0	19	19	2	2	0	0	1	1	0	0	0	0	0	0	0	0	0	0	0	0	0	0
taaacaatttc	PBANKA_082350	0	1	2	2	128	130	57	58	0	1	233	230	0	0	0	0	0	0	0	1	0	1	1	1	1	1	1	2	1	1	15	13
taagccctcct	PBANKA_136190	5624	5587	4151	4176	7123	7171	7443	7451	7229	7226	10181	10196	9224	9261	11478	11499	9361	9363	11133	11131	9781	9890	11024	11006	11123	11111	12977	13002	6814	6900	1515	1525
taaggaaccgg	PBANKA_072050	0	0	0	0	0	0	0	0	0	0	0	0	0	0	0	0	0	0	0	0	0	0	0	0	0	0	0	0	0	0	0	0
taaggttcacg	PBANKA_135520	262	262	127	126	700	692	71	71	140	138	52	52	8	8	22	25	10	9	4	4	5	5	8	8	4	4	4	4	5	4	1476	1453
taagttcgat	PBANKA_093370	0	0	32	33	0	0	0	0	0	0	0	0	1	1	0	0	0	0	0	0	0	0	0	0	0	0	0	0	0	0	0	0
tacaccgtttg	PBANKA_102230	300	303	260	263	242	252	176	176	132	129	238	239	57	56	59	62	47	48	23	25	28	29	21	22	21	21	27	26	23	24	1122	1127
tacagccactc	PBANKA_080820	0	0	0	0	0	0	0	0	15	14	24	26	10	10	9	9	4	4	1	1	1	1	5	5	1	1	2	2	3	3	575	594
tacagctagcc	PBANKA_144140	0	0	0	0	0	0	0	0	0	0	0	0	0	0	0	0	0	0	0	0	0	0	0	0	0	0	0	0	0	0	0	0
tacctatgaca	PBANKA_091980	204	215	54	57	16	15	9	9	0	0	24	24	2	2	3	3	0	0	0	0	0	0	0	0	0	0	0	0	2	2	655	670
tacgcaccggc	PBANKA_144260	610	626	247	250	392	401	124	124	168	170	211	216	28	26	38	38	24	28	2	2	1	2	1	1	2	2	2	2	1	1	891	898
tactagtcat	PBANKA_136210	0	0	0	0	0	0	0	0	0	0	0	0	10	11	0	0	0	0	0	0	0	0	0	0	0	0	0	0	0	0	0	0
tactcgatgca	PBANKA_145980	0	0	0	0	0	0	0	0	0	0	2	1	0	0	0	0	0	0	0	0	0	0	0	0	0	0	0	0	0	0	0	0
tactgtgacgg	PBANKA_133060	0	0	0	0	0	0	7	7	0	0	62	60	0	0	0	0	0	0	1	1	0	0	0	0	0	0	0	0	0	0	2	2
taggacacgcc	PBANKA_082170	0	0	0	0	0	0	0	0	0	0	0	0	0	0	0	0	0	0	0	0	0	0	0	0	0	0	0	0	0	0	0	0
taggacgccgc	PBANKA_080930	0	0	0	0	0	0	0	0	0	0	0	0	0	0	0	0	0	0	0	0	0	0	0	0	0	0	0	0	0	0	0	0
tagggcgaagt	PBANKA_021140	0	0	0	0	0	1	7	8	0	0	41	43	1	1	0	0	0	0	0	0	1	0	0	0	0	0	1	0	0	0	1	1
tagttgggatc	PBANKA_020230	253	254	176	178	94	94	105	102	225	223	66	68	128	126	209	210	81	81	131	128	130	133	35	35	127	127	152	153	42	43	2239	2227
tcaaaggtgcg	PBANKA_103560	0	0	104	98	151	150	12	11	21	20	68	67	1	1	16	16	5	5	0	0	5	4	0	0	0	0	4	4	0	0	500	491
tcaacaagtag	PBANKA_082960	1	1	493	487	0	0	0	0	0	0	0	0	10	10	0	0	0	0	0	0	0	0	0	0	0	0	0	0	0	0	0	0
tcaacctggga	PBANKA_093140	0	0	0	0	0	0	0	0	0	0	5	5	0	0	0	0	0	0	0	0	0	0	1	1	0	0	0	0	0	0	0	1
tcacctcgtgc	PBANKA_111180	985	1002	370	375	1017	1026	767	770	1164	1172	1641	1663	1179	1191	1202	1224	1202	1222	1347	1369	876	886	1121	1147	1259	1281	998	1020	717	733	1332	1365
tcagattcat	PBANKA_146050	940	955	708	710	438	440	43	43	34	34	279	284	24	24	14	14	43	39	0	0	3	3	1	1	0	0	2	4	7	7	1	1
tcaggcctact	PBANKA_090210	1	0	0	0	0	0	0	0	0	0	0	0	0	0	0	0	0	0	0	0	0	0	0	0	0	0	0	0	0	0	0	0
tcccccgtaca	PBANKA_135200	0	0	0	0	0	0	0	0	0	0	0	0	0	0	0	0	0	0	0	0	0	0	0	0	0	0	0	0	0	0	0	0
tcccttgatcg	PBANKA_145930	0	0	0	0	0	0	0	0	0	0	0	0	0	0	0	0	0	0	1	0	0	0	0	0	0	0	0	0	0	0	0	0
tccgcgcctgc	PBANKA_145600	0	0	0	0	0	0	0	0	0	0	0	1	0	0	0	0	0	0	0	0	0	0	0	0	0	0	0	0	0	0	0	0
tccggaaacgc	PBANKA_101140	0	0	57	57	89	89	0	0	0	0	58	57	0	0	12	11	0	0	0	0	0	0	0	0	0	0	0	0	0	0	1557	1575
tccgggataag	PBANKA_132870	0	0	0	0	0	0	0	0	0	0	0	0	0	0	0	0	0	0	0	0	0	0	0	0	0	0	0	1	0	0	0	0
tccgtcttat	PBANKA_082710	0	0	0	0	0	0	0	0	0	0	17	18	0	0	0	0	5	5	0	0	1	1	0	0	0	0	0	0	0	0	0	0
tcctcaatat	PBANKA_092640	0	0	0	0	0	0	0	0	0	0	12	12	0	0	0	0	0	0	0	0	0	0	0	0	0	0	0	0	0	0	0	0
tcgaaatctgt	PBANKA_060520	0	0	0	0	0	0	0	0	0	0	0	1	0	0	1	1	0	0	0	0	0	0	0	0	0	0	0	0	0	0	0	0
tcgacaccaac	PBANKA_061540	0	0	0	0	0	0	0	0	0	0	0	0	0	0	0	0	0	0	0	0	0	0	0	0	0	0	0	0	0	0	0	0
tcgcagggagc	PBANKA_051300	0	0	0	0	0	0	0	0	0	0	0	0	0	0	0	0	0	0	0	0	0	0	0	0	0	0	0	0	0	0	0	0
tcgcgtaaaga	PBANKA_112490	149	144	46	47	36	37	49	51	27	26	120	118	39	39	108	107	57	59	27	27	38	38	15	13	20	21	27	27	13	13	1036	1043
tcggcgcgaac	PBANKA_141510	0	0	0	0	0	0	0	0	0	0	0	0	0	0	0	0	0	0	0	0	0	0	0	0	0	0	0	0	0	0	0	0
tcgtcgccctg	PBANKA_134660	0	0	0	0	0	0	0	0	0	0	0	0	0	0	0	0	0	0	0	0	0	0	0	0	0	0	0	0	0	0	0	0
tctcggttat	PBANKA_061670	0	0	0	0	0	0	0	0	0	0	0	0	0	0	0	0	0	0	0	0	0	0	0	0	0	0	0	0	0	0	0	0
tctttcgtgcg	PBANKA_145330	0	0	0	0	0	0	0	0	0	0	0	0	0	0	0	0	0	0	0	0	0	0	0	0	0	0	0	0	0	0	0	0
tgaaccgttca	PBANKA_051670	0	0	0	0	0	0	0	0	0	0	0	0	0	0	0	0	0	0	0	0	0	0	0	0	0	0	0	0	0	0	0	0
tgaccactat	PBANKA_031030	0	0	0	0	0	0	0	0	0	0	0	0	0	0	0	0	0	0	0	0	0	0	0	0	0	0	0	0	0	0	0	0
tgaccatacaa	PBANKA_102590	36	37	38	40	13	14	0	0	5	5	2	2	0	0	0	0	0	0	0	0	0	0	0	0	0	0	0	0	0	0	246	251
tgatacgtat	PBANKA_080560	0	0	0	0	0	0	0	0	0	0	0	0	1	1	0	0	0	0	0	0	0	0	0	0	0	0	0	0	0	0	0	0
tgcagtagagg	PBANKA_020270	0	0	0	0	0	0	0	0	0	0	0	0	0	0	0	0	0	0	0	0	0	0	0	0	0	0	0	0	0	0	0	0
tgccagcggac	PBANKA_061670	603	619	18	17	315	319	27	28	21	22	39	39	19	19	1	1	13	13	0	0	0	0	1	1	1	1	0	0	0	0	0	0
tgcccattccc	PBANKA_136200	0	0	0	0	0	0	0	0	0	0	0	0	0	0	0	0	0	0	0	0	0	0	0	0	0	0	0	0	0	0	0	0
tgccttgtatg	PBANKA_051490	2118	2113	1230	1249	1926	1948	1521	1540	1660	1666	2682	2686	2269	2283	3177	3185	2239	2250	2901	2928	3106	3132	2428	2431	2555	2550	4396	4417	1958	1966	1501	1510
tgcgcgcttca	PBANKA_080270	0	0	0	0	0	0	0	0	0	0	0	0	0	0	0	0	0	0	0	0	0	0	0	0	0	0	0	0	1	1	76	74
tgctgtgtgct	PBANKA_120800	1	1	0	0	0	0	21	21	1	0	56	57	1	0	0	0	0	0	0	0	0	0	0	0	0	0	0	0	1	1	2	2
tgcttaaagag	PBANKA_050130	0	0	0	0	0	0	0	0	0	0	0	0	0	0	0	0	0	0	0	0	0	0	0	0	0	0	0	0	0	0	15	15
tggcagggagg	PBANKA_140490	0	0	0	0	0	0	0	0	0	0	0	0	0	0	0	0	0	0	0	0	0	0	0	0	0	0	1	0	0	0	0	0
tggcgatacgc	PBANKA_112290	0	0	0	1	0	0	0	0	0	0	0	0	0	0	0	0	0	0	0	0	0	0	0	0	0	0	0	0	0	0	0	0
tggctcagat	PBANKA_071730	181	180	0	0	0	0	0	0	0	0	0	0	0	0	4	4	0	0	0	0	0	0	0	0	0	0	0	0	0	0	0	0
tggcttctgct	PBANKA_136000	0	0	0	0	0	0	5	5	0	0	9	8	0	0	0	0	0	0	0	0	0	0	0	0	2	2	0	0	0	0	0	0
tgggaaggcgt	PBANKA_121620	0	0	71	71	56	59	0	0	5	4	0	0	11	11	4	3	0	0	0	0	1	1	0	0	0	0	2	2	0	0	664	660
tgggtggtatt	PBANKA_112850	0	0	0	0	0	0	0	0	0	0	1	0	0	0	0	0	0	0	0	0	0	0	0	0	0	0	0	0	0	0	0	0
tggtctcagtt	PBANKA_103260	0	0	0	0	0	0	1	1	0	0	0	0	0	0	0	0	0	0	0	0	0	0	0	0	0	0	0	0	0	0	0	0
tggttagtgtg	PBANKA_091210	0	0	0	0	0	0	0	0	0	0	0	0	0	0	0	0	0	0	0	0	1	1	0	0	0	0	0	0	0	0	0	0
tgtaatatcct	PBANKA_142270	0	0	0	0	2	1	36	36	1	0	125	127	1	1	0	0	0	0	0	0	0	1	0	0	0	0	0	0	0	0	5	5
tgtaccttat	PBANKA_041040	0	0	0	0	0	0	4	5	0	0	2	3	9	9	0	0	0	0	0	0	0	0	0	0	0	0	0	0	0	0	0	0
tgtcggccgcc	PBANKA_130620	0	0	0	0	0	0	6	6	0	0	11	10	0	0	0	0	0	0	0	0	0	0	0	0	0	0	0	0	0	0	0	0
tgtgacagccc	PBANKA_092370	0	0	0	0	0	0	0	0	0	0	0	0	0	0	0	0	0	0	0	0	0	0	0	0	0	0	0	0	0	0	0	0
tgtgacagctc	PBANKA_141610	0	0	0	0	0	0	0	0	0	0	0	0	0	0	0	0	0	0	0	0	0	0	0	0	0	0	0	0	0	0	0	0
tgttacgtata	PBANKA_070420	0	0	0	0	0	0	0	0	0	0	0	0	0	0	0	0	0	0	0	0	0	0	0	0	0	0	0	0	0	0	1	1
tgttgccataa	PBANKA_050260	0	0	0	0	0	0	0	0	0	0	0	0	0	0	0	0	0	0	0	0	0	0	0	0	0	0	0	0	0	0	0	0
tgtttaacgat	PBANKA_052130	0	0	0	0	0	0	0	0	0	0	0	0	0	0	0	0	0	0	0	0	0	0	0	0	0	0	0	0	0	0	0	0
ttaaagtgatt	PBANKA_112620	617	608	839	831	1662	1663	1210	1211	1347	1313	2438	2403	1420	1409	1892	1874	2361	2349	1347	1336	1850	1830	2100	2078	1337	1324	2082	2064	1790	1771	723	719
ttaattgcgac	PBANKA_121260	1	1	691	699	0	0	0	0	0	1	0	0	4	4	0	1	0	0	1	1	0	0	0	0	0	0	0	0	0	0	0	0
ttacagtcctc	PBANKA_121370	0	1	0	0	0	0	22	22	0	0	45	43	0	0	0	0	1	1	0	0	0	0	2	2	0	1	0	0	0	1	0	0
ttacccgcagc	PBANKA_134450	0	1	0	0	0	0	0	0	0	0	0	0	0	0	0	0	0	0	0	0	0	0	0	0	0	0	0	0	0	0	0	2
ttagacgcatc	PBANKA_130260	0	0	0	0	0	0	0	0	0	0	0	0	0	0	0	0	0	0	0	0	0	0	0	0	0	0	0	0	0	0	0	0
ttagttaaaga	PBANKA_111300	83	89	56	55	163	167	69	72	0	0	9	8	34	33	8	8	0	0	5	4	0	0	0	0	2	2	0	0	4	4	2630	2641
ttatgctaagg	PBANKA_092980	0	1	1	1	0	0	11	13	2	1	53	54	0	0	2	1	0	0	0	0	0	0	1	0	1	0	1	1	0	0	0	0
ttcaactggat	PBANKA_140340	185	184	0	0	185	189	0	0	3	3	0	0	6	7	5	5	7	7	0	0	0	0	4	4	5	5	1	1	0	0	1356	1369
ttcagctcat	PBANKA_101330	0	0	0	0	0	0	0	0	0	0	0	0	0	0	0	0	0	0	0	0	0	0	0	0	0	0	0	0	0	0	0	0
ttccaccttac	PBANKA_030600-ko	431	477	395	424	535	584	240	259	119	128	133	143	263	281	271	294	104	120	221	246	237	261	132	155	244	260	227	256	113	126	3242	3495
ttcccagggcc	PBANKA_092730	0	0	0	0	0	0	0	0	0	0	0	0	0	0	0	0	0	0	0	0	0	0	0	0	0	0	0	0	0	0	0	0
ttcgatgtatt	PBANKA_114240	0	1	1	1	0	0	4	4	0	0	8	8	0	0	0	0	0	0	0	0	1	1	0	0	0	0	1	0	1	0	1	2
ttcgggatacg	PBANKA_093290	673	680	1725	1716	2335	2336	2133	2143	2173	2156	2608	2596	3205	3192	3465	3474	3405	3416	3058	3058	3528	3544	3413	3401	2823	2822	4105	4103	3312	3302	701	702
ttcgggtaacg	PBANKA_030980	1	0	0	0	0	0	3	3	0	0	11	11	0	0	0	0	1	0	1	1	0	0	0	0	1	1	0	0	0	0	3	2
ttcgtggacaa	PBANKA_131330	0	0	0	0	0	0	0	0	0	0	0	0	0	0	0	0	0	0	0	0	0	0	0	0	0	0	0	0	0	0	0	0
ttcgtgggcaa	PBANKA_100480	0	0	0	0	0	0	0	0	0	0	0	0	0	0	0	0	0	0	0	0	0	0	0	0	0	0	0	0	0	0	0	0
ttctatgtatg	PBANKA_021620	0	0	0	0	0	0	0	0	0	0	0	0	0	0	0	0	0	0	0	0	0	0	0	0	0	0	0	0	0	0	0	0
ttctgtgtat	PBANKA_144560	0	0	0	0	0	0	0	0	0	0	2	2	11	10	0	0	0	0	0	0	0	0	0	0	0	0	0	0	0	0	0	0
ttgcccttacc	PBANKA_122010	208	217	54	55	359	368	0	0	12	14	0	0	0	0	10	11	6	6	0	0	0	0	1	1	0	0	3	2	9	9	2663	2755
ttgcgttcgac	PBANKA_136050	0	0	0	0	0	0	3	3	0	0	6	6	0	1	0	0	0	0	0	0	0	0	0	0	0	0	0	0	0	1	0	0
ttgctgtcggc	PBANKA_111510	0	0	0	0	0	0	0	0	0	0	0	0	0	0	0	0	0	0	0	0	0	0	0	0	0	0	0	0	0	0	0	0
ttggggtgaca	PBANKA_092640	198	195	2571	2544	0	0	23	24	0	0	254	248	7	7	4	4	0	0	0	0	0	0	3	2	0	0	0	0	0	0	1	0
ttggggtggcg	PBANKA_080240	0	0	1	0	0	0	0	0	0	0	0	0	0	0	0	0	0	0	0	0	0	0	0	0	0	0	0	0	0	0	0	0
ttgtacagaac	PBANKA_113310	0	0	0	0	0	0	0	0	0	0	1	2	0	0	0	0	0	0	0	0	0	0	0	0	0	0	0	0	0	0	0	0
ttgtcaggtcg	PBANKA_121730	1291	1282	1241	1242	717	715	435	432	644	648	880	864	116	112	159	154	145	142	4	4	18	18	18	17	4	4	2	2	3	3	1666	1649
ttgttaattga	PBANKA_132950	449	456	603	608	504	509	316	314	269	265	542	545	397	401	258	259	322	321	306	309	198	197	203	205	263	257	201	202	142	141	2433	2440
tttagacatac	PBANKA_111370	0	1	0	0	1	1	34	36	1	0	80	83	0	0	0	0	0	0	0	0	0	0	0	1	1	1	0	0	0	0	4	5
tttctggtaag	PBANKA_124200	371	370	308	303	267	269	336	334	180	176	445	451	345	339	290	295	262	263	424	423	335	339	232	234	563	553	329	318	206	200	1509	1494
ttttcgccgta	PBANKA_133560	2	2	278	276	658	657	249	252	590	591	596	604	376	377	594	603	449	450	448	450	533	530	519	514	489	482	609	622	433	444	1314	1330
