# Supplementary material for: Functional Profiling of a Plasmodium Genome Reveals an Abundance of Essential Genes
Source: Cell. 2017 Jul 13;170(2):260–272.e8. doi: 10.1016/j.cell.2017.06.030 (PMC5509546; doi:10.1016/j.cell.2017.06.030)
Supplement: Data S1. Reproducible Analysis Procedure — The file archive includes an R-markdown document, which will reproduce all bioinformatic procedures conducted. [file mmc9.zip › countfiles/met10.csv]

barcode	gene	17.1	17.2	18.1	18.2	19.1	19.2	20.1	20.2	21.1	21.2	22.1	22.2	23.1	23.2	24.1	24.2	25.1	25.2	26.1	26.2	27.1	27.2	28.1	28.2	29.1	29.2	30.1	30.2	31.1	31.2	32.1	32.2
no_match		27436	28313	26536	27467	30004	30650	21265	21895	27939	28787	28523	29340	19640	20343	21566	22409	20840	21707	19882	20768	18839	19559	20109	21067	16524	17693	20687	21809	19678	20685	14369	15175
aaaacttcgtg	PBANKA_144200	0	0	0	0	46	45	0	0	0	0	0	0	0	0	0	0	0	0	0	0	0	0	0	0	0	0	0	0	0	0	0	0
aaactgcatac	PBANKA_142650	0	0	0	0	138	142	0	0	0	0	102	101	3	3	3	3	91	93	2	2	0	0	67	66	0	0	0	0	63	64	604	611
aaagactcgaa	PBANKA_040180	84	88	67	66	397	392	10	10	40	41	886	888	45	45	16	16	1207	1204	21	18	19	20	1669	1666	9	8	2	3	2287	2281	1334	1343
aaagcactaag	PBANKA_134920	0	0	0	0	0	0	0	0	0	0	0	0	0	0	0	0	0	0	0	0	0	0	0	0	0	0	0	0	0	0	0	0
aaataagcgcg	PBANKA_131480	0	0	0	0	0	0	2	2	0	0	0	0	0	0	0	0	0	0	0	0	0	0	0	0	0	0	0	0	0	0	0	0
aacacaaccgc	PBANKA_140160	14027	13900	15137	15025	15533	15472	13547	13450	22074	21918	20424	20284	13559	13456	19042	18872	14929	14853	9626	9555	13744	13681	12061	11961	5144	5082	12070	11912	8212	8162	1313	1307
aacacattcga	PBANKA_140810	0	0	0	0	1	1	0	0	0	0	0	0	0	0	0	0	0	0	0	0	0	0	0	0	0	0	0	0	0	0	0	0
aacactacctt	PBANKA_140280	0	1	0	0	0	0	0	0	0	0	0	0	0	0	0	0	0	0	1	0	0	0	0	1	0	0	0	1	0	0	0	0
aacagacaaac	PBANKA_130360	0	0	0	0	0	0	0	0	0	0	0	0	0	0	0	0	0	0	0	0	0	0	0	0	0	0	0	0	0	0	0	0
aacataaaagt	PBANKA_031480	0	0	0	0	0	0	0	0	0	0	0	0	0	0	0	0	0	0	0	0	0	0	0	0	0	0	0	0	0	0	0	0
aacccataaga	PBANKA_134170	0	0	0	0	0	0	0	0	0	0	0	0	0	0	0	0	1	0	0	0	0	0	0	0	0	0	0	0	0	0	0	0
aaccgcagtaa	PBANKA_134870	0	0	0	0	0	0	0	0	0	0	0	0	0	0	0	0	0	0	0	0	0	0	0	0	0	0	0	0	0	0	0	0
aacgattcctt	PBANKA_091790	0	0	0	0	0	0	0	0	0	0	0	0	0	0	0	0	0	0	0	0	0	0	0	0	0	0	0	0	0	0	0	0
aactagtccct	PBANKA_071750	0	0	0	0	0	0	0	0	0	0	0	0	0	0	0	0	0	0	0	0	0	0	0	0	0	0	0	0	0	0	0	0
aactgaccgag	PBANKA_081060	0	0	0	0	0	0	0	0	0	0	0	0	0	0	0	0	0	0	0	0	0	0	0	0	0	0	0	0	0	0	0	0
aagaaaagccg	PBANKA_112180	0	0	0	0	0	0	0	1	0	0	0	0	0	0	0	0	0	0	0	0	0	0	0	0	0	0	0	0	0	0	0	0
aaggatctatc	PBANKA_136210	73	73	0	0	0	0	0	0	0	0	0	0	0	0	0	0	0	0	0	0	0	0	0	0	0	0	0	0	0	0	0	0
aagtcttaaac	PBANKA_031310	100	99	15	15	0	0	263	258	73	73	67	69	328	336	68	67	28	30	359	362	13	13	32	32	209	205	11	11	10	11	378	381
aatagtttatg	PBANKA_134790	76	75	0	0	71	71	0	0	50	50	20	20	1	1	22	22	18	18	1	1	12	12	18	17	1	1	0	0	10	10	574	558
aatcagcgcta	PBANKA_051100	0	0	80	79	0	0	0	0	0	0	0	0	0	0	0	0	0	0	0	0	0	0	0	0	0	0	0	0	0	0	0	0
aatcataccca	PBANKA_113200	0	0	0	0	0	0	0	0	0	0	0	0	0	0	0	0	0	0	0	0	0	0	0	0	0	0	0	0	0	0	0	0
aatcctttact	PBANKA_040820	0	0	0	0	0	0	0	0	16	16	0	0	0	0	0	0	0	0	0	0	0	0	0	0	0	0	0	0	0	0	0	0
aatggcagatg	PBANKA_111100	0	0	0	0	0	0	39	38	2	0	131	128	0	0	1	1	0	1	0	0	0	0	0	0	1	0	1	1	0	0	3	3
aattaaacgct	PBANKA_061430	0	0	0	0	0	0	0	0	0	0	0	0	0	0	0	0	0	0	0	0	0	0	0	0	0	0	0	0	0	0	0	0
acaaatttgga	PBANKA_031520	0	0	68	67	2	2	0	0	0	0	37	37	0	0	4	3	33	33	24	24	1	1	17	17	5	5	3	3	13	14	495	495
acaacaatcgt	PBANKA_041640	0	0	0	0	0	0	0	0	0	0	0	0	0	0	0	0	0	0	0	0	0	0	0	0	0	0	0	0	0	0	0	0
acaccctttaa	PBANKA_120600	0	0	0	0	0	0	0	0	0	0	0	0	0	0	0	0	0	0	0	0	0	0	0	0	0	0	0	0	0	0	0	0
acacgacaagc	PBANKA_103780	23	23	20	20	98	93	0	0	36	35	0	0	0	0	0	0	0	0	0	0	0	0	0	0	0	0	0	0	0	0	0	0
acagggattca	PBANKA_083330	0	0	0	0	0	0	0	0	0	0	0	0	0	0	0	0	5	5	0	0	0	0	0	0	0	0	0	0	0	0	0	0
acagtggtat	PBANKA_052140	0	0	0	0	0	0	0	0	19	18	0	0	0	0	0	0	0	0	0	0	0	0	0	0	0	0	0	0	0	0	0	0
acatcagaaag	PBANKA_134380	0	0	0	0	0	0	0	0	0	0	0	0	0	0	0	0	0	0	0	0	0	0	0	0	0	0	0	0	0	0	0	0
accaagcgggt	PBANKA_146340	648	645	202	201	1268	1251	474	466	355	348	2322	2302	784	770	182	179	2517	2482	792	778	78	75	2307	2260	879	863	53	52	2167	2148	1308	1297
accccgctgcc	PBANKA_111650	0	0	0	0	1	1	0	0	0	0	0	0	0	0	0	0	0	0	0	0	1	1	0	0	0	0	0	0	0	0	0	0
accccgctgtc	PBANKA_103510	122	126	173	173	65	63	0	0	49	46	44	44	4	4	216	209	7	7	2	3	268	265	8	7	6	5	262	260	16	16	167	170
acccgactggc	PBANKA_143020	0	0	0	0	0	1	0	0	0	0	0	0	0	0	0	0	0	0	0	0	0	0	0	0	0	0	0	0	0	0	0	0
accctacttgc	PBANKA_130090	7163	7198	7474	7495	5551	5589	1591	1599	2118	2136	1694	1713	247	245	268	264	322	324	47	49	29	29	172	173	10	11	18	18	104	106	1606	1602
accgcagtccc	PBANKA_092160	0	0	0	0	0	0	0	0	0	0	0	0	0	0	0	0	0	0	0	0	0	0	0	0	0	0	0	0	0	0	0	0
accggaagatc	PBANKA_112700	457	445	129	126	359	355	43	43	131	128	141	136	26	26	194	194	65	64	58	57	183	176	55	53	23	23	102	102	37	39	4990	4924
acctgaagcga	PBANKA_135840	0	0	65	62	104	106	78	78	15	14	31	32	25	25	2	2	0	0	13	14	0	0	0	0	1	1	0	0	1	1	567	560
acctgttcgac	PBANKA_134000	0	0	0	0	0	0	0	0	0	0	0	0	0	0	0	0	0	0	0	0	0	0	0	0	0	0	0	0	0	0	0	0
acgaatgtgct	PBANKA_101610	0	0	0	0	27	27	0	0	0	0	0	0	0	0	0	0	0	0	0	0	0	0	0	0	0	0	0	0	0	0	0	0
acgatacttca	PBANKA_112450	0	0	0	0	0	0	0	0	0	0	0	0	0	0	0	0	0	0	0	0	0	0	0	0	0	0	0	0	0	0	0	0
acggaccaagg	PBANKA_030850	0	0	0	0	0	0	0	0	0	0	0	0	0	0	0	0	0	0	0	0	0	0	0	0	0	0	0	0	0	0	0	0
acggatgatgg	PBANKA_114490	0	0	0	0	0	0	0	0	0	0	2	2	0	0	0	0	0	0	0	0	0	0	0	0	0	0	0	0	0	0	0	0
acgggttcaac	PBANKA_113970	0	0	0	0	0	0	0	0	0	0	4	3	0	0	0	0	0	0	0	0	0	0	0	0	0	0	0	0	0	0	0	0
acgtgggcctt	PBANKA_122350	63	62	0	0	0	0	0	0	15	14	5	6	0	0	7	7	2	2	0	0	0	0	0	0	0	0	0	0	3	3	492	481
acttgtcggat	PBANKA_101290	0	0	0	0	105	98	15	15	0	0	0	0	0	0	4	4	9	9	0	0	0	0	0	0	0	0	0	0	0	0	539	535
acttgtgggtt	PBANKA_134400	0	1	0	0	0	0	3	3	0	0	15	15	0	0	0	0	1	1	0	0	0	0	0	0	0	0	0	0	0	0	0	0
agaacattttg	PBANKA_030360	111	110	45	44	131	132	57	56	56	56	23	24	85	88	46	46	34	34	30	29	24	23	9	9	10	9	9	9	1	1	1520	1525
agacgggataa	PBANKA_091260	0	0	0	0	0	0	0	0	0	0	0	0	0	0	0	0	0	0	0	0	0	0	0	0	0	0	0	0	0	0	0	0
agactacagac	PBANKA_101330	0	0	0	0	0	0	0	0	0	0	0	0	0	0	0	0	0	0	0	0	0	0	0	0	0	0	0	0	0	0	0	0
agaggacgcct	PBANKA_135810	1791	1795	3324	3272	1232	1220	697	689	2145	2131	939	937	203	200	639	634	241	241	27	26	122	120	32	33	7	7	95	96	9	9	1008	1003
agaggtcgata	PBANKA_141310	0	0	0	0	0	1	3	3	0	0	0	0	0	0	0	0	0	0	0	0	0	0	0	0	1	0	0	0	0	0	0	0
agaggtcgggt	PBANKA_112690	0	0	0	0	0	0	0	0	0	0	0	0	0	0	0	0	0	0	0	0	0	0	0	0	0	0	0	0	0	0	0	0
agagttttatg	PBANKA_131460	0	0	0	0	0	0	0	0	0	1	1	1	0	0	0	0	0	0	0	1	0	0	1	0	1	0	1	0	0	0	1	1
agcaaacttgc	PBANKA_141920	0	0	0	1	0	0	0	0	1	0	0	0	0	0	0	0	0	0	0	0	0	0	0	0	0	0	0	0	0	0	0	0
agcaccccggc	PBANKA_051400	0	0	0	0	0	0	0	0	0	0	0	0	0	0	0	0	0	0	0	0	0	0	0	0	0	0	0	0	0	0	0	0
agcaccctggt	PBANKA_140670	0	1	0	0	0	1	0	0	0	0	5	5	0	0	0	0	0	0	1	1	1	1	0	0	0	0	0	0	0	0	2	2
agcagtgcctt	PBANKA_040410	0	0	0	0	0	0	8	8	0	0	0	0	0	0	0	0	0	0	0	0	0	0	0	0	0	0	0	0	0	0	0	0
agcatacactt	PBANKA_090510	0	0	0	0	0	0	3	2	0	0	0	0	0	0	0	0	0	0	0	0	0	0	0	0	0	0	0	0	0	0	0	0
agctggagttt	PBANKA_131510	0	0	0	0	0	0	0	0	0	0	0	0	0	0	0	0	0	0	0	0	0	0	0	0	0	0	0	0	0	0	0	0
aggatatccaa	PBANKA_100880	0	0	0	0	0	0	0	0	0	0	0	0	0	0	0	0	0	0	0	0	0	0	0	0	0	0	0	0	0	0	0	0
aggcacatctg	PBANKA_092520	43	41	0	0	0	0	0	0	0	0	0	0	0	0	0	0	0	0	0	0	0	0	0	0	0	0	0	0	0	0	0	0
aggctaatcaa	PBANKA_093250	0	0	0	0	0	0	1	1	1	0	1	1	0	0	0	0	0	0	0	0	0	0	0	0	0	0	0	0	0	0	0	0
agggacacaga	PBANKA_100670	132	134	0	0	47	45	0	0	0	0	29	28	0	0	13	13	13	13	1	1	6	6	8	8	0	0	0	0	3	3	572	571
agggagaagag	PBANKA_121800	0	0	0	0	0	0	0	0	0	0	0	0	0	0	0	0	0	0	0	0	0	0	0	0	0	0	0	0	0	0	0	0
agggattaacc	PBANKA_052380	0	0	0	0	0	0	0	0	0	0	0	0	0	0	0	0	0	0	0	0	0	0	0	0	0	0	0	0	0	0	0	0
aggggatggtc	PBANKA_146060	0	0	25	25	0	0	0	0	0	0	0	0	0	0	0	0	0	0	0	0	0	0	0	0	0	0	0	0	0	0	0	0
agggttcctat	PBANKA_051500	0	0	0	0	37	35	0	0	0	0	0	0	0	0	0	0	0	0	0	0	0	0	0	0	0	0	0	0	0	0	0	0
agtaagccttc	PBANKA_110420	16852	16767	16070	16010	12091	12090	20342	20268	22512	22384	22921	22868	22042	21952	21820	21678	19137	19004	24268	24157	18140	18107	19247	19180	19677	19486	17796	17675	16521	16470	1339	1345
agtacgctgcg	PBANKA_112510	0	0	0	0	0	0	0	0	0	0	0	0	0	0	0	0	0	0	0	0	0	0	0	0	0	0	0	0	0	0	0	0
agtatgccgtc	PBANKA_021280	1	1	0	0	0	0	0	0	0	0	0	0	0	0	0	0	0	0	0	0	0	0	0	0	0	0	0	0	0	0	0	0
agtcgggagac	PBANKA_144160	0	0	0	0	1	1	36	38	0	0	122	124	1	0	0	2	0	0	0	0	1	2	0	0	0	0	0	0	0	1	6	6
agtggcttccg	PBANKA_111190	0	0	0	0	0	0	3	3	1	1	3	2	0	0	0	0	0	0	0	0	1	1	0	0	0	0	0	0	0	0	0	0
atacatgcaag	PBANKA_144040	394	387	86	86	846	838	17	17	24	24	1554	1538	113	110	40	40	2111	2090	40	40	19	19	2962	2924	22	21	24	23	4706	4631	1284	1256
atactcacacc	PBANKA_145500	0	0	0	0	0	0	0	0	0	0	0	0	0	0	0	0	0	0	0	0	0	0	0	0	0	0	0	0	0	0	0	0
atacttagttg	PBANKA_133760	95	92	95	93	553	552	23	23	21	17	997	980	63	63	6	6	1317	1296	14	13	26	26	2251	2213	3	3	10	10	2754	2710	1546	1521
atagggacaca	PBANKA_121780	0	0	0	0	166	185	239	251	0	0	51	55	289	312	64	70	3	3	333	367	2	2	0	0	293	329	3	4	2	2	1875	2052
atcaattgctc	PBANKA_070680	0	0	0	0	24	24	0	0	0	0	0	0	0	0	0	0	0	0	0	0	0	0	0	0	0	0	0	0	0	0	0	0
atcacgacacc	PBANKA_092890	0	0	0	0	0	0	0	0	0	0	0	1	0	0	0	0	0	0	0	0	0	0	0	0	0	0	0	0	0	0	0	0
atcagagttga	PBANKA_140890	0	0	0	0	0	0	0	0	0	0	1	0	0	0	0	0	0	0	0	0	0	0	0	0	0	0	0	0	0	0	0	0
atcgaatcgcc	PBANKA_031420	0	0	0	0	0	0	0	0	0	0	0	0	0	0	0	0	0	0	0	0	0	0	0	0	0	0	0	0	0	0	0	0
atcgccctacg	PBANKA_144180	1	0	0	0	0	0	0	0	0	0	0	0	0	0	0	0	0	0	0	0	0	0	0	0	0	0	0	0	0	0	0	0
atctagactgc	PBANKA_060100	0	0	0	0	0	0	4	4	0	0	10	10	0	0	0	0	0	0	0	0	0	0	0	0	0	0	0	0	0	0	0	0
atgccagcagt	PBANKA_102520	0	0	0	0	0	0	1	1	0	0	0	0	0	0	0	0	0	0	0	0	0	0	0	0	0	0	0	0	0	0	0	0
atgcgcgcaaa	PBANKA_040940	0	0	0	0	0	0	0	0	0	0	0	0	0	0	0	0	0	0	0	0	0	0	0	0	0	0	0	0	0	0	0	0
atggagcggcg	PBANKA_121600	0	0	0	0	0	0	0	0	0	0	0	0	0	0	0	0	0	0	0	0	0	0	0	0	0	0	0	0	0	0	0	0
atggatcgacg	PBANKA_140550	5	4	0	1	2	1	154	154	6	5	523	528	0	0	0	1	4	3	2	2	4	5	2	3	3	3	8	1	1	2	29	30
attaaggcttc	PBANKA_113920	0	1	0	1	0	0	1	0	0	2	0	0	0	1	0	2	0	2	0	0	0	0	0	1	0	0	0	0	0	1	0	0
attaagttgtc	PBANKA_081380	0	0	0	0	0	0	0	0	0	0	0	1	0	0	0	0	0	0	0	0	0	0	0	0	0	0	0	0	0	0	0	0
attatggttgc	PBANKA_041030	0	0	0	0	0	0	0	0	0	0	0	0	0	0	0	0	0	0	0	0	0	0	0	0	0	0	0	0	0	1	0	0
attcggggaag	PBANKA_114510	0	0	0	0	0	0	0	0	0	0	0	0	0	0	0	0	0	0	0	0	0	0	0	0	0	0	0	0	0	0	0	0
attcgggttaa	PBANKA_080650	2	1	1	0	8	7	295	281	5	4	887	875	4	5	8	4	4	5	4	6	1	0	10	6	11	11	3	4	1	1	37	37
attcgtcagac	PBANKA_082580	0	0	0	0	0	0	0	0	0	0	0	0	0	0	0	0	0	0	0	0	0	0	0	0	0	0	0	0	0	0	0	0
attctccggcc	PBANKA_040260	0	0	0	0	102	100	0	0	0	0	0	0	0	0	0	0	0	0	0	0	0	0	0	0	0	0	0	0	0	0	0	0
attgtcatcca	PBANKA_041820	254	257	53	52	0	0	191	183	2	2	32	32	224	224	17	17	0	0	148	149	6	8	0	0	56	55	6	6	2	2	759	751
attttcatctg	PBANKA_141030	0	0	0	0	0	0	0	0	0	0	1	1	0	0	0	0	0	0	0	0	0	0	0	0	0	0	0	0	0	0	0	0
caaaaagtagc	PBANKA_050770	0	0	0	0	0	0	0	0	0	0	0	0	0	0	0	0	0	0	0	0	0	0	0	0	0	0	0	0	0	0	0	0
caaagaccgcc	PBANKA_081760	0	0	0	0	0	0	0	0	0	0	0	0	0	0	0	0	0	0	0	0	0	0	0	0	0	0	0	0	0	0	0	0
caacaagcccg	PBANKA_114300	203	201	239	239	121	121	48	46	281	280	91	89	18	18	29	28	58	58	13	13	13	13	36	35	2	2	19	19	6	7	1648	1627
caaccccccgg	PBANKA_124070	0	0	0	0	0	0	0	0	0	0	0	0	0	0	0	0	0	0	0	0	0	0	0	0	0	0	0	0	0	0	0	0
caagtaggttc	PBANKA_100980	1313	1294	1684	1660	440	434	142	141	403	399	246	247	19	19	50	48	16	16	9	9	1	1	0	0	1	1	1	1	1	1	625	617
caattagagtc	PBANKA_100810	554	556	351	350	592	591	70	68	615	605	123	121	13	14	662	662	26	28	4	4	1028	1028	17	16	4	4	1698	1697	11	11	675	665
cacaactagac	PBANKA_040840	0	0	0	0	0	0	0	0	0	0	0	0	0	0	0	0	0	0	0	0	0	0	0	0	0	0	0	0	0	0	0	0
caccacctcat	PBANKA_144000	0	1	0	0	0	0	4	4	0	0	6	6	0	1	0	0	0	0	0	0	0	0	0	0	0	1	0	0	0	1	0	0
cacctctcatc	PBANKA_141050	76	77	0	0	0	0	0	0	0	0	0	0	0	0	0	0	0	0	0	0	0	0	0	0	0	0	0	0	0	0	0	0
cacgatgcacg	PBANKA_070370	147	144	50	50	33	31	162	163	277	277	32	32	262	261	347	345	3	4	377	380	408	400	1	1	403	401	630	625	3	3	1174	1158
cacggcaagac	PBANKA_135720	37	34	99	100	222	235	8	8	1	1	137	144	5	5	5	5	132	131	0	0	0	0	181	185	0	0	0	0	101	99	558	567
cacgtcagtat	PBANKA_071760	1	0	0	0	2	2	43	43	2	2	144	144	2	2	1	1	0	0	0	1	2	2	1	1	3	2	2	2	2	2	6	7
cactccgagaa	PBANKA_130920	0	0	0	0	0	0	0	0	0	0	0	0	0	0	0	0	0	0	0	0	0	0	0	0	0	0	0	0	0	0	0	0
cactctctgcg	PBANKA_092900	0	0	0	0	0	0	0	0	0	0	0	0	0	0	0	0	0	0	0	0	0	0	0	0	0	0	0	0	0	0	0	0
cagacgataga	PBANKA_082880	259	256	943	925	412	403	94	95	1454	1440	271	269	33	31	2567	2527	123	122	0	0	4412	4315	53	52	21	20	8329	8167	40	41	548	538
cagacgcgttg	PBANKA_144850	0	0	0	0	0	0	0	0	0	0	1	1	0	0	0	0	0	0	0	0	0	0	0	0	0	0	0	0	0	0	0	0
cagacgctgaa	PBANKA_040280	1933	1926	2759	2735	2822	2816	5146	5117	5754	5707	5065	5040	8458	8421	9815	9724	5673	5628	13639	13570	12757	12685	8703	8640	19182	19020	23071	22918	16093	16003	302	302
cagagacgtgt	PBANKA_133990	0	0	0	0	1	1	0	0	0	0	11	11	0	0	0	0	1	1	0	0	0	0	0	0	0	0	0	0	0	0	2	2
cagccggtcat	PBANKA_083310	0	0	0	0	0	0	0	0	0	0	0	0	0	0	0	0	0	0	0	0	0	0	0	0	0	0	0	0	0	0	0	0
cagcttgctta	PBANKA_135400	395	394	1348	1332	191	193	30	30	6395	6385	63	63	13	12	7223	7175	29	28	4	4	7112	7073	47	47	23	21	9119	9051	32	31	449	441
caggcattctt	PBANKA_092490	1	1	0	0	89	88	0	0	16	16	25	25	1	1	12	12	7	7	0	0	1	1	1	1	2	2	0	0	3	3	1673	1656
caggttggtag	PBANKA_102720	0	0	0	0	0	0	0	0	0	0	0	0	0	0	0	0	0	0	0	0	0	0	0	0	0	0	0	0	0	0	0	0
cagtcccagct	PBANKA_071510	474	468	306	296	516	511	198	197	66	66	282	275	211	215	51	52	120	120	319	320	0	0	299	293	293	287	6	6	399	393	3706	3681
cataagcattc	PBANKA_080090	1	0	0	0	1	0	0	0	0	0	0	0	0	0	0	0	0	0	0	0	0	0	0	0	0	0	1	0	0	0	0	0
catacccaggc	PBANKA_124460	541	537	80	83	821	822	54	54	89	91	624	624	82	80	56	59	350	343	77	80	9	9	361	360	6	7	9	9	158	157	594	597
catagtgagcg	PBANKA_110840	6716	6632	7845	7754	6025	5971	2957	2905	3519	3471	3678	3634	1084	1069	1064	1052	1188	1172	340	335	231	222	386	384	78	76	51	50	111	108	2290	2258
catcaagctct	PBANKA_141130	238	237	12	12	238	238	58	58	331	332	153	150	19	20	125	124	44	43	9	10	55	58	15	14	6	6	15	15	11	12	738	740
catcatctcga	PBANKA_021020	0	0	0	0	0	0	0	0	0	0	0	0	0	0	0	0	0	0	0	0	0	0	0	0	0	0	0	0	0	0	0	0
catcccctggc	PBANKA_102010	1	0	0	0	0	0	0	0	0	0	0	0	0	0	0	0	0	0	0	0	0	0	0	0	0	1	0	0	0	0	1	1
catcgcggaga	PBANKA_102410	0	0	390	386	9	9	85	85	816	816	189	189	110	112	1843	1827	311	306	176	178	2747	2706	411	402	166	164	4355	4281	101	99	46	47
catggatgggc	PBANKA_113980	0	0	0	0	0	0	0	0	0	0	0	0	0	0	0	0	0	0	0	0	0	0	0	0	0	0	0	0	0	0	0	0
catgtttggtc	PBANKA_121970	0	0	0	0	0	0	0	0	0	0	0	0	0	0	0	0	0	0	0	0	0	0	0	0	0	0	0	0	0	0	0	0
cattccgaacg	PBANKA_145730	545	539	1023	1011	889	888	49	49	489	482	134	132	18	19	39	39	14	14	1	1	3	3	22	22	1	1	1	1	20	19	611	610
ccaaaacattc	PBANKA_091970	545	549	337	337	186	187	28	26	274	274	54	54	14	16	284	286	85	87	3	3	355	359	67	68	10	10	400	408	104	105	1327	1342
ccaagcgaggc	PBANKA_030500	0	0	0	0	0	0	0	0	0	0	0	0	0	0	0	0	0	0	0	0	0	0	0	0	0	0	0	0	0	0	0	0
ccacctgaatt	PBANKA_143730	0	0	0	0	0	0	0	0	0	0	0	0	0	0	0	0	0	0	0	0	0	0	0	0	0	0	0	0	0	0	0	1
ccagaggacgc	PBANKA_010120	0	0	26	26	363	361	36	34	14	14	136	137	14	14	2	2	163	160	4	4	0	0	224	222	7	6	0	0	181	183	689	685
ccagctctaaa	PBANKA_132270	359	359	1	1	1778	1760	30	30	53	53	448	451	34	34	23	24	461	463	10	10	5	4	392	391	0	0	2	2	273	272	1258	1250
ccagctctcgt	PBANKA_112280	0	0	0	0	0	0	0	0	0	0	0	0	0	0	0	0	0	0	0	0	0	0	0	0	0	0	0	0	0	0	0	0
ccatgaccgtc	PBANKA_143100	0	0	0	0	0	0	0	0	0	0	0	0	0	0	0	0	0	0	0	0	0	0	0	0	0	0	0	0	0	0	0	1
cccaaacccgc	PBANKA_052410	0	0	0	0	0	0	0	0	0	0	0	0	0	0	0	0	0	0	0	0	0	0	0	0	0	0	0	0	0	0	0	0
cccaagacatc	PBANKA_082360	41	40	657	661	330	331	216	216	1406	1402	173	168	169	170	1996	1972	217	215	135	135	2524	2504	146	141	51	53	4183	4160	99	98	2489	2482
cccacgcgggt	PBANKA_020470	0	0	0	0	0	0	0	0	1	1	0	0	0	0	0	0	0	0	0	0	0	0	0	0	0	0	0	0	0	1	0	0
cccctacatag	PBANKA_144410	352	344	86	85	411	411	118	119	307	306	579	571	31	31	208	207	431	429	25	25	123	125	539	531	14	14	116	115	458	463	1622	1620
cccgatccttc	PBANKA_101530	0	0	0	0	0	0	0	0	0	0	0	0	0	0	0	0	0	0	0	0	0	0	0	0	0	0	0	0	0	0	0	0
cccgtatcttg	PBANKA_143830	0	0	0	0	0	0	3	3	1	1	26	26	0	0	0	0	0	0	0	0	0	0	0	0	0	0	0	0	0	0	0	0
cccgtccattg	PBANKA_090160	0	0	0	0	1	1	4	4	0	0	12	12	0	0	0	0	0	0	1	0	0	0	0	0	0	0	0	0	0	0	0	0
ccctgttatta	PBANKA_080310	0	0	0	0	108	107	0	0	23	23	0	0	0	0	36	37	2	2	0	0	4	4	0	0	0	0	7	7	1	1	1662	1652
ccgaatgatgc	PBANKA_135690	75	76	69	71	172	170	28	28	17	17	87	85	2	2	20	20	25	25	35	35	0	0	14	14	12	12	1	1	8	8	1283	1268
ccgacgcaatt	PBANKA_142090	0	0	0	0	38	40	0	0	0	0	0	0	0	0	0	0	3	3	0	0	0	0	0	0	0	0	0	0	0	0	0	0
ccgagtttacg	PBANKA_144100	0	0	0	0	0	0	0	0	0	0	0	0	0	0	0	0	0	0	0	0	0	0	0	0	0	0	0	0	0	0	0	0
ccggactcggc	PBANKA_123250	110	110	1	1	115	116	0	0	0	0	349	349	25	25	10	10	100	99	13	14	0	0	130	127	6	6	0	0	61	60	1335	1343
ccggcttcctc	PBANKA_091660	0	0	0	0	0	0	0	0	0	0	0	0	0	0	0	0	0	0	0	0	0	0	0	0	0	0	0	0	0	0	2	2
ccgtcgaaact	PBANKA_051360	0	0	0	0	0	0	0	0	0	0	0	0	0	0	0	0	0	0	0	0	0	0	0	0	0	0	0	0	0	0	0	0
cctacttgatg	PBANKA_040190	0	0	0	0	0	0	4	4	0	0	9	11	0	0	0	0	0	0	0	0	0	0	0	0	0	0	0	0	0	0	1	1
cctattgtatg	PBANKA_112640	0	0	0	0	0	0	0	0	0	0	0	0	0	0	0	0	0	0	0	0	0	0	0	0	0	0	0	0	0	0	0	0
cctcgaaacag	PBANKA_111620	0	0	0	0	0	0	0	0	0	0	0	0	0	0	0	0	0	0	0	0	0	0	0	0	0	0	0	0	0	0	0	0
cctcttacccg	PBANKA_061520	80	82	0	0	0	0	8	8	29	31	4	4	0	0	0	0	0	0	0	0	0	0	0	0	0	0	0	0	0	0	0	0
cctgttcggcc	PBANKA_040420	0	0	0	0	0	0	0	0	0	0	0	0	0	0	0	0	0	0	0	0	0	0	0	0	0	0	0	0	0	0	0	0
cgaacgcgaca	PBANKA_101620	2	2	1	1	0	0	34	35	1	2	96	92	0	0	0	0	0	0	4	4	1	1	1	1	1	2	0	1	0	0	2	3
cgacaccagac	PBANKA_081210	0	0	0	0	0	0	0	0	0	0	1	1	0	0	0	0	0	0	0	0	0	0	0	0	0	0	0	0	0	0	0	0
cgacatctcaa	PBANKA_114360	0	0	0	0	0	0	1	1	0	1	0	0	0	0	0	0	0	0	0	0	0	0	0	0	0	0	0	0	0	0	0	0
cgaccgcgcat	PBANKA_112110	0	0	1	1	2	4	56	57	1	2	172	172	1	3	2	2	0	1	1	0	2	1	1	2	2	1	0	0	0	0	3	1
cgagttagggg	PBANKA_030840	1670	1628	1348	1318	1665	1639	592	583	753	738	459	453	174	168	184	179	116	111	33	34	51	50	37	38	31	29	50	49	26	26	647	638
cgatacctagt	PBANKA_146030	0	0	0	0	0	0	0	0	0	0	3	3	0	0	0	0	0	0	0	0	0	0	0	0	0	0	0	0	0	0	0	0
cgatgtttat	PBANKA_130690	0	0	0	0	0	0	0	0	0	0	0	0	0	0	0	0	0	0	0	0	0	0	0	0	0	0	0	0	0	0	0	0
cgcaaggaggg	PBANKA_103800	0	0	0	0	4	4	0	0	0	0	0	0	0	0	0	0	0	0	0	0	0	0	0	0	0	0	0	0	0	0	0	0
cgccacacgga	PBANKA_094290	0	0	0	0	0	0	0	0	0	0	0	0	0	0	0	0	0	0	0	0	0	0	0	0	1	1	0	0	0	0	0	0
cgccagtgttg	PBANKA_070250	0	0	0	0	0	0	0	0	0	0	1	1	0	0	0	0	0	0	0	0	0	0	0	0	0	0	0	0	0	0	0	0
cgccccccccc	PBANKA_122850	0	0	0	0	0	0	0	0	0	0	0	0	0	0	0	1	0	0	0	0	0	0	0	0	0	0	0	0	0	0	0	0
cgcccggctgt	PBANKA_113770	0	0	0	0	0	0	0	0	0	0	0	0	0	0	0	0	0	0	1	2	0	0	0	0	0	0	0	0	0	0	0	0
cgccctgtttg	PBANKA_131800	0	0	0	0	2	1	0	0	0	0	0	0	0	0	0	0	0	0	0	0	0	0	0	0	0	0	0	0	0	0	0	0
cgcctgctttc	PBANKA_081650	0	0	0	1	0	0	0	0	0	0	0	0	0	0	0	0	0	0	0	0	0	0	0	0	0	1	0	0	0	0	0	0
cggagtacgtt	PBANKA_103440	13400	13238	7275	7177	16122	15937	22633	22458	16706	16498	24487	24188	29232	28915	15644	15449	25127	24787	33597	33207	14369	14195	27284	26929	25324	24935	14460	14288	28787	28408	634	614
cggcccggata	PBANKA_061680	629	632	256	258	997	998	825	815	706	703	1284	1261	1037	1025	1398	1397	1859	1835	1614	1589	1796	1767	2618	2603	2538	2500	2697	2695	4545	4490	470	460
cggccttagaa	PBANKA_111810	0	0	0	0	0	0	0	0	0	0	0	0	0	0	0	0	0	0	0	0	0	0	0	0	0	0	0	0	0	0	0	0
cggcgtccctt	PBANKA_031400	0	0	0	0	0	0	0	0	0	0	0	0	0	0	0	0	0	0	0	0	0	0	0	0	0	0	0	0	0	0	0	0
cgggcgtgaaa	PBANKA_092360	185	182	275	273	48	48	153	150	39	37	76	74	164	164	41	41	92	90	207	201	44	45	94	93	125	117	69	70	123	122	455	454
cggggcgtctc	PBANKA_135470	0	0	0	0	0	0	0	0	0	0	1	1	0	0	0	0	0	0	0	0	0	0	0	0	0	0	0	1	0	0	0	0
cggggtacatg	PBANKA_103660	0	0	0	0	0	0	0	0	0	0	0	0	0	0	0	0	0	0	0	0	0	0	0	0	0	1	0	0	0	0	0	0
cgggtgctagt	PBANKA_051880	0	0	0	0	0	0	0	0	0	0	0	0	4	4	0	0	0	0	0	0	0	0	0	0	0	0	0	0	0	0	0	0
cgggtgtaagt	PBANKA_071490	0	0	0	0	0	0	0	0	0	0	0	0	0	0	0	0	0	0	0	0	0	0	0	0	0	0	0	0	0	0	0	0
cgtaacttgat	PBANKA_072200	0	0	0	0	71	70	0	0	0	0	31	31	2	2	21	20	0	0	8	8	0	0	1	1	5	5	1	1	4	5	1807	1775
cgtaagacagc	PBANKA_133450	0	0	0	0	0	0	0	0	0	0	0	0	0	0	0	0	0	0	0	0	0	0	0	0	0	0	0	0	0	0	0	0
cgtaagctgac	PBANKA_142720	0	0	0	0	0	0	0	0	0	0	0	0	0	0	0	0	0	0	0	0	0	0	0	0	0	0	0	0	0	0	0	0
cgtaccctgca	PBANKA_132910	0	0	0	0	0	0	0	0	0	0	0	0	0	0	0	0	0	0	0	0	0	0	0	0	0	0	0	0	0	0	0	0
cgtgaccgctc	PBANKA_144070	1	2	306	312	95	97	0	0	1124	1125	206	209	14	14	2138	2134	317	317	2	2	3365	3341	367	361	17	17	7067	7055	258	260	294	296
cgttatgtggg	p230p-tag	0	0	0	0	0	0	0	0	0	0	0	0	0	0	0	0	0	0	0	0	0	0	0	0	0	0	0	0	0	0	0	0
cgttcttcggc	PBANKA_135180	222	219	180	180	131	129	29	29	24	23	35	35	1	1	27	25	0	0	0	0	0	0	5	5	0	0	0	0	0	0	502	499
cgttcttcggg	PBANKA_113150	1	0	0	0	0	0	0	0	0	0	0	0	0	0	0	0	0	0	0	0	0	0	0	0	0	0	0	0	0	0	0	0
ctaatatacgg	PBANKA_132630	384	371	221	219	221	222	39	39	30	29	9	9	2	2	3	3	17	16	1	1	0	0	0	0	1	1	1	1	2	2	637	628
ctacagggtag	PBANKA_112610	0	0	0	0	0	0	1	1	0	0	3	3	0	0	0	0	0	0	0	0	0	0	0	0	0	0	0	0	1	1	0	0
ctaccgacaga	PBANKA_031250	0	0	0	0	0	0	1	1	0	0	1	1	0	0	0	0	0	0	0	0	0	0	0	0	0	0	0	0	0	0	0	0
ctaccgaccgc	PBANKA_113400	247	247	316	315	162	161	79	78	85	84	94	92	31	31	16	14	48	49	4	3	2	2	8	8	5	4	4	4	5	5	510	505
ctattgtgtag	PBANKA_101590	59	58	0	1	191	187	0	0	306	305	12	12	0	0	112	108	15	15	7	7	107	106	0	0	0	0	60	60	3	3	492	489
ctccccattca	PBANKA_122760	58	58	86	86	180	182	0	0	14	15	169	171	4	4	14	14	264	269	0	0	2	2	380	382	1	1	3	3	402	400	2127	2130
ctccgcatgca	PBANKA_110090	0	0	0	0	0	0	0	0	0	0	0	0	0	0	0	0	0	0	0	0	0	0	0	0	0	0	0	0	0	0	1	0
ctcctttctac	PBANKA_091990	0	0	0	0	0	0	0	0	0	0	0	0	0	0	0	0	0	0	0	0	0	0	0	0	0	0	0	0	0	0	0	0
ctctcccttac	PBANKA_132050	1053	1080	1780	1811	594	613	641	677	990	1029	750	789	258	267	521	534	239	247	162	164	190	200	148	150	52	52	76	78	64	64	490	510
ctcttggtctg	PBANKA_080260	0	0	0	0	0	0	1	1	0	0	2	2	0	0	0	0	0	0	0	0	0	0	0	0	0	0	0	0	0	0	1	0
ctgcgccttcg	PBANKA_112260	369	364	323	316	380	382	269	267	29	28	144	144	91	90	8	9	20	20	35	35	0	0	1	1	19	19	0	0	1	1	442	442
ctgcggcggta	PBANKA_110830	256	250	33	34	73	71	193	187	0	0	60	60	271	268	5	5	46	46	276	270	0	0	66	60	140	134	3	3	59	59	1114	1074
ctggacaacac	PBANKA_040650	0	0	0	0	108	110	0	0	0	0	0	0	0	0	8	8	0	0	0	0	0	0	0	1	0	0	0	0	1	1	559	571
ctggcgcaggc	PBANKA_123310	0	0	0	0	0	0	0	0	0	0	0	0	0	0	0	0	0	0	0	0	0	0	0	0	0	0	0	0	0	0	0	0
ctgggtacgat	PBANKA_141300	0	0	0	0	0	0	0	0	0	0	0	0	0	0	0	0	0	0	0	0	0	0	0	0	0	0	0	0	0	0	0	0
cttaagcgacg	PBANKA_060330	0	0	0	0	0	0	0	0	0	0	0	0	0	0	0	0	0	0	0	0	0	0	0	0	0	0	0	0	0	0	0	0
cttacattggt	PBANKA_061040	0	0	0	0	0	0	6	6	1	0	20	20	0	0	0	0	0	2	0	0	0	0	0	0	0	0	0	0	0	0	0	0
cttacggcgcc	PBANKA_061500	0	0	0	0	0	0	0	0	0	0	0	0	0	0	0	0	0	0	0	0	0	0	0	0	0	0	0	0	0	0	348	342
cttagtggatt	PBANKA_093960	0	0	0	0	0	0	1	1	0	1	3	3	0	0	0	0	0	0	0	0	0	0	0	0	0	0	0	0	0	0	0	0
cttatgagagt	PBANKA_142970	0	0	0	0	0	0	0	0	0	0	1	1	0	0	0	0	0	0	0	0	0	0	0	0	0	0	0	0	0	0	0	0
cttccgcgtat	PBANKA_083510	0	0	0	0	0	0	0	0	0	0	0	0	0	0	0	0	0	0	0	0	0	0	0	0	0	0	0	0	0	0	0	0
ctttactgggt	PBANKA_135260	0	0	0	0	0	0	0	0	13	13	0	0	0	0	0	0	0	0	0	0	0	0	0	0	0	0	0	0	0	0	0	0
cttttcatcaa	PBANKA_010130	0	0	0	0	0	0	0	0	0	0	0	0	0	0	0	0	0	0	0	0	0	0	0	0	0	0	0	0	0	0	0	0
gaaagtctaat	PBANKA_142370	0	0	184	186	29	28	0	0	25	25	0	0	6	6	2	2	0	0	0	0	0	0	0	0	0	0	0	0	0	0	0	0
gaactgaacta	PBANKA_093030	0	0	0	0	0	0	0	0	0	0	19	20	0	0	6	6	27	26	0	0	0	0	15	15	0	0	0	0	6	7	292	289
gaagaacaaga	PBANKA_051210	0	0	0	0	0	0	0	0	0	0	0	0	0	0	0	0	0	0	0	0	0	0	0	0	0	0	0	0	0	0	0	0
gaagttctagg	PBANKA_041080	96	96	79	77	497	484	149	149	55	53	86	85	211	208	68	67	54	52	179	177	76	76	16	16	174	171	108	106	15	14	613	598
gaatatgtaat	PBANKA_031240	1	0	0	0	0	1	12	12	0	0	73	73	0	0	0	0	0	0	0	0	0	0	0	0	0	0	0	0	0	0	1	1
gaatgtttagc	PBANKA_060680	319	309	575	564	483	476	205	204	62	62	129	127	110	106	14	14	14	14	94	94	20	19	0	0	27	24	4	5	3	3	556	550
gaccaaaatca	PBANKA_094090	55	58	0	0	142	140	14	14	0	0	11	12	1	1	3	3	241	239	1	1	1	1	283	275	0	0	1	1	181	179	873	863
gacccataagc	PBANKA_120870	404	406	365	361	425	421	451	435	158	159	476	471	275	269	177	177	374	366	328	325	105	104	442	438	210	213	103	99	424	421	679	672
gacccgtttca	PBANKA_092290	214	210	70	71	370	370	95	95	85	85	57	55	12	12	51	53	20	19	13	14	44	42	7	7	2	2	4	4	7	7	1450	1437
gacccttaagc	PBANKA_120140	0	0	0	0	0	0	0	0	0	0	0	0	0	0	0	0	0	0	0	0	0	0	0	1	0	0	0	0	0	0	1	1
gaccgccctct	PBANKA_135150	0	0	0	0	0	0	0	0	0	0	0	0	0	0	0	0	0	0	0	0	0	0	0	0	0	0	0	0	0	0	0	0
gacgaggggca	PBANKA_030230	0	0	0	0	0	0	0	0	0	0	0	0	0	0	0	0	0	0	0	0	0	0	0	0	0	0	0	0	0	0	0	0
gacgcgaagtt	PBANKA_021190	0	0	0	0	0	0	0	0	0	0	0	0	0	0	0	0	0	0	0	0	0	0	0	0	0	0	0	0	0	0	0	0
gacgctgggag	PBANKA_103110	0	0	0	0	0	0	0	0	0	0	0	0	0	0	0	0	0	0	0	0	0	0	0	0	0	0	0	0	0	0	0	0
gacgtcatgtg	PBANKA_142160	0	0	0	0	0	0	0	0	0	0	0	0	0	0	0	0	0	0	0	0	0	0	0	0	0	0	0	0	0	0	0	0
gagacaaatta	PBANKA_132970	0	0	0	0	0	0	0	0	0	0	1	1	0	0	0	0	0	0	0	0	0	0	0	0	0	0	0	0	0	0	0	0
gagagagggtg	PBANKA_141450	0	0	0	0	0	0	0	0	0	0	0	0	0	0	0	0	0	0	0	0	0	0	0	0	0	0	0	0	0	0	0	0
gagagcagtca	PBANKA_060350	0	0	0	0	0	0	11	11	0	0	76	74	0	0	0	0	0	0	0	1	0	0	0	0	0	0	0	0	1	1	0	1
gagagctaata	PBANKA_031470	0	0	0	0	1	1	0	0	0	0	119	118	1	1	19	18	96	95	1	1	0	0	31	33	2	2	0	0	42	41	561	554
gagatgctctt	PBANKA_122580	0	0	0	0	0	0	0	0	0	0	0	0	0	0	0	0	0	0	0	0	0	0	0	0	0	0	0	0	0	0	0	0
gagcttcttcg	PBANKA_080570	0	0	0	0	0	0	1	1	0	0	3	3	0	0	0	0	0	0	0	0	0	0	0	0	0	0	0	0	0	0	0	0
gagtacgtctt	PBANKA_142780	0	0	0	0	0	0	0	0	0	0	1	1	0	0	0	0	0	0	0	0	0	0	0	0	0	0	0	0	0	0	0	0
gagtagatctg	PBANKA_093370	0	0	0	0	0	0	0	0	0	0	12	13	0	0	0	0	0	0	0	0	0	0	0	0	0	0	0	0	0	0	0	0
gataactcttc	PBANKA_123780	0	0	0	0	0	0	0	0	0	0	0	0	0	0	0	0	0	0	0	0	0	0	0	0	0	0	0	0	0	0	0	0
gatattttgtc	PBANKA_135770	0	0	0	0	0	0	0	0	0	0	0	0	0	1	0	0	0	0	0	0	0	0	0	0	0	0	0	0	0	0	0	0
gatcataggtc	PBANKA_040110	0	0	0	0	110	105	0	0	0	0	0	0	0	0	0	0	0	0	0	0	0	0	0	0	0	0	0	0	1	1	0	0
gatccgtgcga	PBANKA_102490	0	0	94	93	56	55	0	0	14	14	0	0	0	0	13	12	7	7	0	0	0	0	2	2	0	0	0	0	7	7	1428	1420
gatcctgtgcg	PBANKA_093390	0	0	82	82	19	19	0	0	0	0	0	0	0	0	0	0	0	0	0	0	0	0	0	0	0	0	0	0	0	0	0	0
gatcgacttct	PBANKA_131810	0	1	0	0	0	0	5	6	0	0	15	15	0	0	0	0	1	1	0	0	0	0	0	0	1	1	0	0	0	1	0	0
gatgaagcgcg	PBANKA_140610	0	0	0	0	0	0	0	0	0	0	0	0	0	0	0	0	0	0	0	0	0	0	0	0	0	0	0	0	0	0	0	0
gatgcgaaaaa	PBANKA_094350	2052	2041	385	383	319	314	5021	4973	276	277	777	755	7346	7290	74	72	6	6	11835	11707	44	44	16	16	15377	15130	12	14	17	18	1718	1707
gatgggaccgg	PBANKA_121100	0	0	0	0	0	0	0	0	0	0	0	0	0	0	0	0	0	0	0	0	0	0	0	0	0	0	0	0	0	0	0	0
gatgggccctc	PBANKA_040150	34	33	111	112	320	323	6	6	202	201	69	69	1	1	25	25	43	43	0	0	17	17	32	33	2	2	17	17	15	19	666	658
gattgcaaacg	PBANKA_020330	0	0	0	0	0	0	1	1	0	0	1	1	0	0	0	0	0	0	0	0	0	0	0	0	0	0	0	0	0	0	0	0
gcaagtgtgcg	PBANKA_133350	0	0	0	0	0	0	0	0	0	0	0	0	0	0	0	0	0	0	0	0	0	0	0	0	0	0	0	0	0	0	1	0
gcacccacgcg	PBANKA_030370	0	0	0	0	0	0	0	0	0	0	0	0	0	0	0	0	0	0	0	0	0	0	0	0	0	0	0	0	0	0	0	0
gcaccgcaggc	PBANKA_102710	0	0	0	0	0	0	0	0	0	0	0	0	0	0	0	0	0	0	0	0	0	0	0	0	0	0	0	0	0	0	0	0
gcacctctggc	PBANKA_110650	3	3	2	3	1	2	98	100	0	0	270	265	0	0	0	1	1	2	1	3	1	2	0	0	4	4	0	0	1	1	10	12
gcacgtccggt	PBANKA_110920	0	0	0	0	0	0	5	5	0	0	26	25	0	0	0	0	0	0	0	0	0	0	0	0	0	0	1	1	1	0	0	0
gcactgtccag	PBANKA_123140	0	0	0	0	0	0	0	0	0	0	0	0	0	0	0	0	0	0	0	0	0	0	0	0	0	0	0	0	0	0	0	0
gcacttgatcg	PBANKA_111330	0	0	0	0	0	0	0	0	0	0	0	0	0	0	0	0	0	0	0	0	0	0	0	0	0	0	0	0	0	0	0	0
gcacttgttcc	PBANKA_080300	173	175	0	0	63	63	151	153	0	0	214	210	24	26	11	11	88	89	30	29	0	0	102	104	19	19	1	1	87	88	479	473
gcagaaatgta	PBANKA_133580	0	0	0	0	0	0	0	0	0	0	0	0	0	0	0	0	0	0	0	0	0	0	0	0	0	0	0	0	0	0	0	0
gcaggttccgg	PBANKA_130690	0	0	0	0	0	0	0	0	0	0	0	0	0	0	0	0	0	0	0	0	0	0	0	0	0	0	0	0	0	0	0	0
gcatcagtcct	PBANKA_140580	3616	3564	4640	4542	4938	4907	433	433	971	969	665	650	165	163	148	146	23	22	288	285	31	29	5	5	384	380	28	29	24	22	1670	1659
gccagcgatcc	PBANKA_136260	224	226	199	196	194	192	16	16	560	558	63	61	13	14	701	697	123	125	1	1	1585	1574	9	10	5	5	3327	3281	17	16	519	521
gccagcggtca	PBANKA_135020	0	0	0	0	0	0	0	0	0	0	0	0	0	0	0	0	0	0	0	0	0	0	0	0	0	0	1	0	0	0	0	0
gcccacgaggt	PBANKA_146320	92	92	0	0	116	116	17	17	1	1	37	35	1	1	10	10	25	24	9	9	15	14	25	22	2	2	1	1	10	8	1157	1145
gccccaggcgt	PBANKA_072010	0	0	0	0	0	0	0	0	0	0	0	0	0	0	0	0	0	0	0	0	0	0	0	0	0	0	0	0	0	0	0	0
gcccggcgggt	PBANKA_130520	72	62	0	0	0	0	0	0	0	0	0	0	0	0	0	0	0	0	0	0	0	0	0	0	0	0	0	0	0	0	0	0
gccgatcgcta	PBANKA_100490	0	0	89	91	270	267	0	0	35	36	36	35	2	2	2	2	2	2	0	0	3	3	13	12	0	0	0	0	5	4	581	571
gcctcaggcgt	PBANKA_011010	0	0	0	0	0	0	4	4	0	0	8	8	0	0	0	0	0	0	1	1	0	0	0	0	0	0	0	1	1	1	1	1
gccttacttga	PBANKA_123000	0	0	0	0	0	0	0	0	0	1	1	1	0	0	0	0	0	0	0	0	0	0	0	0	0	0	0	0	0	0	0	0
gcgcgcgtacc	PBANKA_100270	0	0	0	0	0	0	0	0	0	0	0	0	0	0	0	0	0	0	0	0	0	0	0	0	0	0	0	0	0	0	0	0
gcgctggaact	PBANKA_101400	0	1	0	0	0	0	2	2	0	0	7	7	0	0	0	0	0	0	0	0	0	0	0	0	0	0	0	0	0	0	0	0
gcggatctagc	PBANKA_041010	0	0	0	0	0	0	0	0	0	0	0	0	0	0	0	0	0	0	0	0	0	0	0	0	0	0	0	0	0	0	0	0
gcgggttctct	PBANKA_143950	0	0	0	0	0	0	0	0	0	0	0	0	0	0	0	0	0	0	0	0	0	0	0	0	0	0	0	0	0	0	0	0
gcgtcgatcaa	PBANKA_050500	1	0	0	2	3	1	63	65	1	2	275	277	1	3	0	0	0	3	2	0	3	3	0	1	9	7	1	1	1	1	15	15
gcgttagagaa	PBANKA_091800	0	0	0	0	0	0	0	0	0	0	0	0	0	0	0	0	0	0	0	0	0	0	0	0	0	0	0	0	0	0	0	0
gctcgagtctc	PBANKA_021420	0	0	0	0	0	0	0	0	0	0	0	0	0	0	0	0	0	0	0	0	0	0	0	0	0	0	0	0	0	0	0	0
gctcgtaatcc	PBANKA_135110	77	78	339	332	377	367	187	184	0	0	50	49	48	49	17	17	17	17	24	24	4	5	6	6	5	5	7	7	4	4	617	615
gctctcagtgg	PBANKA_071390	0	0	73	68	0	0	0	0	0	0	0	0	0	0	0	0	0	0	0	0	0	0	0	0	0	0	0	0	0	0	0	0
gctgcaccgat	PBANKA_146280	0	0	0	0	0	0	0	0	0	0	0	0	0	0	0	0	0	0	0	0	0	0	0	0	0	0	0	0	0	0	0	0
gctttcctcca	PBANKA_112020	78	76	1	1	47	47	0	0	0	0	0	0	0	0	0	0	0	0	0	0	0	0	0	0	0	0	0	0	0	0	0	0
gctttggcggc	PBANKA_143620	0	0	0	0	0	0	19	19	1	1	49	53	0	0	0	0	0	0	0	0	0	1	1	1	1	1	0	0	0	1	2	2
ggaaagcatgc	PBANKA_071290	0	0	0	0	0	0	0	0	0	0	0	0	0	0	0	0	0	0	0	0	0	0	0	0	0	0	0	0	0	0	0	0
ggaccactact	PBANKA_010090	1	1	0	0	282	276	72	73	29	29	159	163	15	14	7	7	41	40	10	10	13	13	14	14	1	1	1	1	13	13	1129	1133
ggagaagttag	PBANKA_131820	0	0	0	0	0	0	1	1	0	0	4	4	0	0	0	0	0	0	0	0	0	0	0	0	0	0	0	0	0	0	0	0
ggagactattc	PBANKA_103640	554	554	123	128	769	779	159	159	255	257	318	324	246	244	254	255	208	211	189	187	269	270	251	251	121	121	166	167	100	102	1100	1114
ggagagaactc	PBANKA_121840	0	0	0	0	0	0	0	0	0	0	1	1	0	0	0	0	0	0	0	0	0	0	0	0	0	0	0	0	0	0	0	0
ggagggtatgc	PBANKA_135860	2	1	1	1	0	0	14	14	0	0	43	41	0	0	0	1	0	0	0	0	1	1	0	0	0	0	0	0	0	0	1	1
ggatacaggta	PBANKA_142060	0	0	0	0	0	0	0	0	0	0	0	0	0	0	0	0	0	0	0	0	0	0	0	0	0	0	0	0	0	0	0	0
ggatctggcat	PBANKA_122410	0	0	0	0	0	0	0	0	0	0	0	0	0	0	0	0	0	0	0	0	0	0	0	0	0	0	0	0	0	0	0	0
ggcaccctacc	PBANKA_110760	0	0	0	0	0	0	0	0	0	0	0	0	0	0	0	0	0	0	0	0	0	0	0	0	0	0	0	0	0	0	0	0
ggcagtgtgcg	PBANKA_141980	0	0	1	1	64	63	191	188	0	0	41	40	172	176	3	3	13	11	228	224	0	0	6	6	160	157	0	0	1	1	825	807
ggccctccggt	PBANKA_122100	0	0	0	0	0	0	0	0	0	0	0	0	0	0	0	0	0	0	0	0	0	0	0	0	0	0	0	0	0	0	0	0
ggccgactgcg	PBANKA_040480	0	0	70	69	0	0	0	0	0	0	0	0	0	0	0	0	0	0	0	0	0	0	0	0	0	0	0	0	0	0	0	0
ggcgatgtttc	PBANKA_092550	0	0	0	0	33	33	0	0	0	0	0	0	0	0	0	0	0	0	0	0	0	0	0	0	0	0	0	0	0	0	0	0
ggcgcggggat	PBANKA_082860	1086	1071	1146	1115	1170	1139	126	122	128	126	85	84	19	19	12	12	5	5	28	26	3	3	0	0	1	1	1	1	4	3	1883	1833
ggcggcttagg	PBANKA_061160	0	0	0	0	0	0	0	0	0	0	0	0	1	1	0	0	0	0	0	0	0	0	0	0	0	0	0	0	0	0	0	0
ggcgtaactta	PBANKA_134040	0	0	0	0	0	0	0	0	0	0	0	0	0	0	0	0	0	0	0	0	0	0	0	0	0	0	0	0	0	0	0	0
ggctaggccgc	PBANKA_041050	0	0	56	56	0	0	0	0	0	0	0	0	0	0	0	0	0	0	0	0	0	0	0	0	0	0	0	0	0	0	0	0
ggcttttccac	PBANKA_071810	796	812	302	309	971	1000	75	76	426	436	234	237	25	28	428	435	279	287	13	13	398	396	310	311	3	4	254	258	242	247	1341	1355
gggaaaagggt	PBANKA_051410	0	0	0	0	0	0	0	0	0	0	0	0	0	0	0	0	0	0	0	0	0	0	0	0	0	0	0	0	0	0	0	2
gggaggccgac	PBANKA_130400	0	0	0	0	0	0	0	0	0	0	0	0	0	0	0	0	0	0	0	0	0	0	0	0	0	0	0	0	0	0	0	0
gggcacatagc	PBANKA_094180	119	116	0	0	747	738	91	90	69	65	170	168	16	18	16	16	112	111	5	5	3	2	88	87	1	1	3	3	91	93	1370	1349
gggcctcgact	PBANKA_145280	0	0	0	0	1	1	0	0	0	0	0	0	0	0	0	0	0	0	0	0	0	0	0	0	0	0	0	0	0	0	0	0
gggcgtctccc	PBANKA_131720	0	0	0	0	0	0	0	0	0	0	0	0	0	0	0	0	0	0	0	0	0	0	0	0	0	0	0	0	0	0	0	0
ggggtaactat	PBANKA_091380	0	0	0	0	0	0	1	1	0	0	1	1	0	0	0	0	0	0	0	0	0	0	0	0	0	0	0	0	0	0	0	0
gggtgggttga	PBANKA_061060	344	336	299	289	217	220	46	44	38	39	183	181	35	34	32	31	64	65	23	21	45	41	55	53	13	13	9	8	20	20	1670	1624
gggttcggacg	PBANKA_135080	0	0	0	0	0	0	0	0	0	0	0	0	0	0	0	0	0	0	0	0	0	0	0	0	0	0	0	0	0	0	0	0
gggtttatccg	PBANKA_112240	0	0	0	0	0	0	0	0	0	0	0	0	0	0	0	0	0	0	0	0	0	0	0	0	0	0	0	0	0	0	0	0
ggtaaacttcc	PBANKA_144880	0	0	0	0	0	0	0	0	0	0	0	0	0	0	0	0	0	0	0	0	1	0	0	0	0	0	0	0	0	0	0	0
ggtaaagctgt	PBANKA_081920	0	0	0	0	0	0	0	0	0	0	0	0	0	0	0	0	0	0	0	0	0	0	0	0	0	0	0	0	0	0	1	0
ggtaaaggtgt	PBANKA_103930	623	604	202	198	504	492	526	518	328	315	654	635	599	574	91	90	630	606	473	451	103	99	360	348	218	213	56	56	215	205	1605	1560
ggtaagccatc	PBANKA_142640	3754	3687	6639	6575	3911	3889	3905	3860	6944	6861	4346	4305	2420	2400	4029	4016	2249	2218	1209	1191	1874	1866	1284	1285	301	299	819	808	517	511	627	620
ggtacgaccaa	PBANKA_071630	0	0	0	0	0	0	0	0	0	0	0	0	0	0	0	0	0	0	0	0	0	0	0	0	0	0	0	0	0	0	0	0
ggtacgtagcc	PBANKA_071420	122	123	348	344	560	557	58	58	102	100	48	47	7	6	62	62	18	15	5	5	26	25	4	4	4	4	11	9	0	0	1649	1643
ggtatgagccc	PBANKA_051720	0	0	0	0	0	0	0	0	0	0	0	0	0	0	0	0	0	0	0	0	0	0	0	0	0	0	0	0	0	0	0	0
ggtatgatctt	PBANKA_030860	0	0	0	0	0	0	4	4	2	2	4	4	0	0	0	0	0	0	0	0	0	0	0	0	1	1	1	2	0	0	0	0
ggtgattatcc	PBANKA_061880	2	1	0	0	0	0	21	22	0	0	120	118	1	1	1	1	0	0	0	1	1	0	2	3	0	0	1	1	1	0	3	2
ggttccgccta	PBANKA_140400	0	0	0	0	0	0	0	0	0	0	0	0	0	0	0	0	0	0	0	0	0	0	0	0	0	0	0	0	0	0	0	0
gtaaccacact	PBANKA_131750	0	0	0	0	0	0	8	8	0	0	39	38	0	0	0	0	0	0	0	0	0	0	0	0	0	0	0	0	1	1	0	1
gtaataaagaa	PBANKA_124180	0	0	0	0	0	0	3	3	0	0	6	6	0	0	0	0	0	0	0	0	0	0	0	0	1	1	0	0	0	0	1	1
gtacaaataac	PBANKA_144250	0	0	0	0	0	0	0	0	0	0	0	0	6	6	6	7	3	3	14	14	0	0	0	0	4	4	0	0	0	0	662	661
gtaccgaacgc	PBANKA_145440	0	0	0	0	0	0	0	0	0	0	0	0	0	0	0	0	0	0	0	0	0	0	0	0	0	0	0	0	0	0	0	0
gtactgcgtcc	PBANKA_135640	0	0	0	0	0	0	0	0	0	0	9	10	1	1	0	0	0	0	0	0	0	0	0	0	0	0	0	0	0	0	0	0
gtaggggatga	PBANKA_093130	0	0	0	0	0	0	0	0	0	0	0	0	0	0	0	0	0	0	0	0	0	0	0	0	0	0	0	0	0	0	0	0
gtatcaccagg	PBANKA_051980	0	0	0	0	0	0	0	0	0	0	0	0	0	0	0	0	0	0	0	0	0	0	0	0	0	0	0	0	0	0	0	0
gtatcagaaat	PBANKA_113720	0	0	0	0	0	0	6	6	0	0	14	15	0	0	0	0	0	0	0	0	0	0	0	0	0	0	1	0	0	0	1	1
gtccacgccta	PBANKA_092150	0	0	0	0	0	0	5	2	0	0	25	25	0	0	0	0	0	0	0	0	0	0	0	0	0	0	0	0	0	0	0	0
gtccccatcgc	PBANKA_031540	1	0	0	0	0	0	1	1	0	0	1	1	0	0	0	0	0	0	0	0	0	0	0	0	0	0	0	0	0	0	0	0
gtcccgttact	PBANKA_110320	0	0	0	0	0	0	0	0	0	0	0	0	0	0	0	0	0	0	0	0	0	0	0	0	0	0	0	0	0	0	0	0
gtctaccgccc	PBANKA_110860	0	0	0	0	0	0	0	0	0	0	0	0	0	0	0	0	0	0	0	0	0	0	0	0	0	0	0	0	0	0	0	0
gtctttgaact	PBANKA_100730	0	0	0	0	0	0	0	0	0	0	0	0	0	0	0	0	8	8	0	0	0	0	0	0	0	0	0	0	0	0	0	0
gtgaagccctg	PBANKA_101010	33	31	0	0	70	68	9	9	21	21	107	106	3	3	24	24	81	78	1	1	5	4	133	132	0	0	2	2	68	67	263	253
gtgaatggact	PBANKA_144760	273	271	96	94	914	914	162	160	204	200	157	155	14	16	212	202	10	10	4	4	138	131	5	4	1	1	243	239	9	9	1301	1286
gttagcatgca	PBANKA_030820	0	0	0	0	0	0	0	0	0	0	0	0	3	3	0	0	0	0	0	0	0	0	0	0	0	0	0	0	0	0	0	0
gttcacatagt	PBANKA_142110	0	0	0	0	0	0	0	0	0	0	0	0	0	0	0	0	0	0	0	0	0	0	0	0	0	0	0	0	1	0	0	0
gttcggggtga	PBANKA_050700	0	0	0	0	0	0	1	1	0	0	0	0	0	0	0	0	0	0	0	0	0	0	0	0	0	0	0	0	0	0	0	0
gttgcgagcac	PBANKA_030260	0	0	0	0	0	0	0	0	0	0	0	0	0	0	0	0	0	0	0	0	0	0	0	0	0	0	0	0	0	0	0	0
gttggctgtaa	PBANKA_052100	0	0	0	0	0	0	0	0	0	0	0	0	1	1	3	2	0	0	0	0	0	0	0	0	2	2	0	0	0	0	635	633
gttgtctgtcg	PBANKA_030420	856	841	511	506	1272	1249	768	754	347	342	568	558	629	625	55	56	90	93	476	472	10	10	17	19	230	230	1	0	16	16	633	635
gttttaaaccc	PBANKA_120690	0	0	0	0	0	0	0	0	0	0	0	0	0	0	0	0	0	0	0	0	0	0	0	0	0	0	0	0	0	0	0	0
taaagtccctg	PBANKA_141090	231	223	0	0	251	249	57	57	0	0	105	105	15	15	11	10	14	14	0	1	2	2	11	9	1	1	0	0	12	12	479	468
taacttccctt	PBANKA_100360	0	0	0	0	0	0	0	0	0	0	0	0	0	0	0	0	0	0	0	0	0	0	0	0	0	0	0	0	0	0	0	0
taagccctcct	PBANKA_136190	0	0	73	72	41	40	0	0	0	0	0	0	0	0	0	0	0	0	0	0	0	0	0	0	0	0	0	0	0	0	0	0
taagttcgat	PBANKA_093370	0	0	0	0	0	0	0	0	0	0	0	0	0	0	0	0	0	0	0	0	0	0	0	0	0	0	0	0	0	0	0	0
tacacaaaaag	PBANKA_071840	804	785	0	0	366	362	848	843	138	132	535	527	933	923	107	102	603	590	1705	1679	62	59	794	778	1370	1336	125	125	1156	1127	436	423
tacaccgtttg	PBANKA_102230	0	0	0	0	0	0	0	0	0	0	0	0	0	0	0	0	0	0	0	0	0	0	0	0	0	0	0	0	0	0	0	0
tacacctaggt	PBANKA_030570	3420	3361	5899	5793	4487	4433	1094	1079	2334	2303	1530	1515	228	223	1147	1133	189	183	69	65	1591	1569	57	57	34	34	3092	3040	32	32	684	676
tacagctagcc	PBANKA_144140	0	0	0	0	0	0	0	0	0	0	0	0	0	0	0	0	0	0	0	0	0	0	0	0	0	0	0	0	0	0	0	0
taccgaaagac	PBANKA_082000	153	151	70	69	182	182	43	45	0	0	71	70	18	19	22	21	60	60	20	22	3	3	56	57	13	14	5	5	21	22	1016	1018
tacgcaccggc	PBANKA_144260	0	0	0	0	0	0	0	0	0	0	0	0	0	0	0	0	0	0	0	0	0	0	0	0	0	0	0	0	0	0	0	0
tacgcccctgg	PBANKA_080890	0	0	0	0	0	0	0	0	0	0	0	0	0	0	0	0	0	0	0	0	0	0	0	0	0	0	0	0	0	0	0	0
tacgggcgttc	PBANKA_134840	0	0	353	350	127	127	0	0	763	749	1	1	1	1	1375	1350	0	0	0	0	2612	2578	6	5	4	6	5037	4981	10	9	293	284
tactccttggt	PBANKA_100630	0	1	0	0	0	0	0	0	0	0	0	0	0	0	0	0	0	0	0	0	0	0	0	0	0	0	0	0	0	0	0	0
tactgtgacgg	PBANKA_133060	1	1	0	0	0	0	0	0	0	0	2	2	0	0	0	0	0	0	0	0	0	0	0	0	0	0	0	0	0	0	0	0
taggacacgcc	PBANKA_082170	0	0	0	0	0	0	0	0	0	0	1	1	0	0	0	0	0	0	0	0	0	0	0	0	0	0	0	0	0	0	0	0
taggacgccgc	PBANKA_080930	0	0	0	0	0	0	0	0	0	0	0	0	0	0	0	0	0	0	0	0	0	0	0	0	0	0	0	0	0	0	0	0
tagtccatatc	PBANKA_101490	0	0	0	0	0	0	0	0	0	0	0	0	0	0	27	26	0	0	0	0	30	30	0	0	0	0	64	65	0	0	626	615
tatatagcgca	PBANKA_020590	24	25	0	0	93	96	0	0	0	0	15	15	1	1	3	4	4	4	0	0	8	8	0	0	0	0	0	0	1	1	423	424
tatttagcggc	PBANKA_123330	117	113	258	251	244	245	30	28	258	245	50	47	13	13	226	227	35	36	1	1	298	295	43	41	2	2	355	356	32	32	614	602
tcaacaagtag	PBANKA_082960	0	0	0	0	0	0	0	0	0	0	0	0	0	0	0	0	0	0	0	0	0	0	0	0	0	0	0	0	0	0	0	0
tcaacctggga	PBANKA_093140	0	1	0	2	0	0	12	12	0	1	20	19	1	1	0	0	1	3	0	1	0	0	0	0	1	0	0	0	2	2	0	0
tcacctcgtgc	PBANKA_111180	0	0	0	0	0	0	0	0	0	0	0	0	0	0	0	0	0	0	0	0	0	0	0	0	0	0	0	0	0	0	0	0
tcactcatttc	PBANKA_072060	0	0	0	1	0	0	11	11	0	0	34	35	1	1	0	0	0	0	1	1	0	0	0	0	0	1	0	0	0	0	0	0
tcagattcat	PBANKA_146050	0	0	0	0	0	0	0	0	0	0	0	0	0	0	0	0	0	0	0	0	0	0	0	0	0	0	0	0	0	0	0	0
tcaggcgtacc	PBANKA_082630	0	0	0	0	0	0	0	0	0	0	0	0	0	0	0	0	0	0	0	0	0	0	0	0	0	0	0	0	0	0	0	0
tcatcaaaacc	PBANKA_083490	104	103	184	181	61	60	61	62	25	28	57	56	4	5	0	0	2	2	6	3	0	0	3	3	0	0	2	2	3	3	618	619
tcattcgcgat	PBANKA_103130	0	0	0	0	0	0	0	0	31	31	13	13	13	12	5	5	0	0	2	2	0	0	0	0	0	0	0	0	2	2	526	519
tccaggcagaa	PBANKA_123880	87	87	0	0	0	1	25	27	0	0	20	21	87	87	7	7	0	0	175	170	0	0	0	0	291	286	0	0	0	0	617	615
tccattcggct	PBANKA_093160	28	28	130	130	136	131	1	1	48	47	21	19	0	0	1	1	4	4	0	0	0	0	0	0	0	0	1	1	1	1	573	564
tcccaccagcg	PBANKA_111910	71	73	0	0	48	49	0	0	0	0	21	21	0	0	5	5	0	0	1	1	0	0	0	0	0	0	0	0	0	0	585	574
tcccattccct	PBANKA_143860	0	0	0	0	0	0	0	0	0	0	0	0	0	0	0	0	0	0	0	0	0	0	0	0	0	0	0	0	0	0	0	0
tcccccgtaca	PBANKA_135200	0	0	0	0	0	0	0	0	0	0	1	1	0	0	0	0	0	0	0	0	0	0	0	0	0	0	0	0	0	0	0	0
tcccttgatcg	PBANKA_145930	0	0	0	0	0	0	0	0	0	0	0	0	0	0	0	0	0	0	0	0	0	0	0	0	0	0	0	0	0	0	0	0
tccgattttcg	PBANKA_040160	0	0	0	0	0	0	0	0	0	0	0	0	0	0	0	0	0	0	0	0	0	0	0	0	0	0	0	0	0	0	0	0
tccgcaactcc	PBANKA_145510	0	0	0	0	0	0	0	0	0	0	0	0	0	0	0	0	0	0	0	0	0	0	0	0	0	0	0	0	0	0	0	0
tccgcgcctgc	PBANKA_145600	0	0	0	0	0	0	0	0	0	0	0	0	0	0	0	0	0	0	0	0	0	0	0	0	0	0	0	0	0	0	0	0
tccgcggcatt	PBANKA_113690	107	108	180	177	162	158	0	0	26	26	9	9	6	6	9	10	5	4	2	2	0	0	0	0	0	0	6	6	0	0	521	518
tccgctgacca	PBANKA_144320	0	0	19	18	54	53	0	0	0	0	0	0	0	0	0	0	0	0	0	0	0	0	0	0	0	0	0	0	0	0	0	0
tccgggataag	PBANKA_132870	0	0	0	0	0	0	0	0	0	0	0	0	0	0	0	0	0	0	0	0	0	0	0	0	0	0	0	0	0	0	0	0
tcctcaatat	PBANKA_092640	0	0	0	0	0	0	0	0	0	0	0	0	0	0	0	0	0	0	0	0	0	0	0	0	0	0	0	0	0	0	0	0
tcgaaatctgt	PBANKA_060520	0	0	0	0	0	0	0	0	0	0	1	1	0	0	0	0	0	0	0	0	0	0	0	0	0	0	0	0	0	0	0	0
tcgaagtgat	PBANKA_040940	0	0	0	0	0	0	0	0	0	0	0	0	0	0	0	0	0	0	0	0	0	0	0	0	0	0	0	0	0	0	0	0
tcgacaccaac	PBANKA_061540	0	0	0	0	0	0	1	1	0	0	5	5	0	1	0	0	0	0	0	0	0	0	0	0	0	0	0	0	0	0	2	2
tcgcattcgac	PBANKA_132340	0	0	0	0	0	0	0	0	1	0	0	0	0	0	0	0	0	0	0	0	0	0	0	0	0	0	0	0	0	0	0	0
tcgcgtaaaga	PBANKA_112490	0	0	0	0	0	0	0	0	0	0	0	0	0	0	0	0	0	0	0	0	0	0	0	0	0	0	0	0	0	0	0	0
tcgctgtgagc	PBANKA_134020	291	284	123	122	307	304	176	174	233	229	233	235	431	422	197	195	121	118	472	462	223	222	160	154	187	186	126	124	175	173	382	380
tcggaaccgat	PBANKA_102650	103	104	153	149	256	254	250	254	264	261	389	385	438	431	151	145	509	504	323	324	113	114	870	864	204	200	252	248	1155	1135	633	630
tcggcgcgaac	PBANKA_141510	0	0	0	0	0	0	0	1	0	0	0	0	0	0	0	0	0	0	0	0	0	0	0	0	0	0	0	0	0	0	0	0
tcggtagagaa	PBANKA_051780	0	0	0	0	0	0	2	2	2	2	1	2	0	0	0	0	0	0	0	0	1	1	0	0	0	0	0	0	0	0	0	0
tcgtcgccctg	PBANKA_134660	0	0	0	0	0	0	1	1	0	0	0	0	0	0	0	0	0	0	0	0	0	0	0	0	0	1	0	0	0	0	0	0
tcgtgacgcgg	PBANKA_051200	0	0	0	0	0	0	0	0	0	0	0	0	0	0	0	0	0	0	0	0	0	0	0	0	0	0	0	0	0	0	0	0
tctacgccagt	PBANKA_061100	0	0	0	0	0	0	0	0	0	0	0	0	0	0	0	0	0	0	0	0	0	0	0	0	0	0	0	0	0	0	0	0
tctagagcagg	PBANKA_091180	0	0	77	77	71	68	14	14	0	0	0	0	2	1	5	5	0	0	0	0	0	0	3	2	2	2	0	0	0	0	589	572
tctctcgtcct	PBANKA_140320	0	0	0	0	0	0	1	1	0	0	2	2	0	0	0	0	0	0	0	0	0	0	0	0	0	0	0	0	0	0	0	0
tctgaacgacg	PBANKA_020650	0	0	0	0	0	0	0	0	0	0	5	5	0	0	2	2	2	2	0	0	0	0	0	0	0	0	0	0	1	1	267	267
tctggaaacgg	PBANKA_133710	51	51	0	0	50	48	8	8	0	0	0	0	0	0	16	16	3	4	0	0	19	19	4	4	2	2	2	2	1	1	585	573
tctggaatctc	PBANKA_142990	0	0	0	0	0	0	0	0	0	0	0	0	0	0	0	0	0	0	0	0	0	0	0	0	0	0	0	0	0	0	0	0
tctttcgtgcg	PBANKA_145330	0	0	0	0	0	0	0	0	0	0	6	6	0	0	0	0	0	0	0	0	0	0	0	0	0	0	0	0	0	0	0	0
tgaaccgttca	PBANKA_051670	0	0	0	0	0	0	2	2	0	0	3	3	0	0	0	0	0	0	0	0	0	0	0	0	0	0	0	0	0	0	0	0
tgaagttgagt	PBANKA_110300	0	0	0	0	0	0	1	1	0	0	0	0	0	0	0	0	0	0	0	0	0	0	0	0	0	0	0	0	0	0	0	0
tgaccactat	PBANKA_031030	0	0	0	0	0	0	0	0	0	0	0	0	0	0	0	0	0	0	0	0	0	0	0	0	0	0	0	0	0	0	0	0
tgagcgcactc	PBANKA_103470	94	90	179	180	163	168	17	17	39	41	20	20	5	5	42	42	6	6	1	1	5	5	2	2	1	1	15	13	0	0	372	378
tgagctaccta	PBANKA_060270	0	0	0	0	0	0	0	0	0	0	0	0	0	0	0	0	0	0	0	0	0	0	0	0	0	0	0	0	0	0	0	0
tgatacgtat	PBANKA_080560	0	0	0	0	0	0	0	0	0	0	0	0	0	0	0	0	0	0	0	0	0	0	0	0	0	0	0	0	0	0	0	0
tgatcgccagt	PBANKA_070900	0	0	0	0	0	0	0	0	0	0	1	2	0	0	0	0	0	0	0	0	0	0	0	0	0	0	0	0	0	0	0	0
tgcaggacagc	PBANKA_081950	0	0	0	0	0	0	0	0	0	0	0	0	0	0	0	0	0	0	0	0	0	0	0	0	0	0	0	0	0	0	0	0
tgccagcggac	PBANKA_061670	0	0	0	0	0	0	0	0	0	0	0	0	0	0	0	0	0	0	0	0	0	0	0	0	0	0	0	0	0	0	0	0
tgccatcgcga	PBANKA_113270	0	0	155	154	221	218	0	0	11	11	45	47	66	64	12	12	0	0	70	70	0	0	0	0	34	34	0	0	0	0	522	519
tgcccattccc	PBANKA_136200	0	0	0	0	0	0	0	0	0	0	0	0	0	0	0	0	0	0	0	0	0	0	0	0	0	0	0	0	0	0	0	0
tgccgtaagcg	PBANKA_112210	0	0	0	0	0	0	0	0	0	0	0	0	0	0	0	0	0	0	0	0	0	0	0	0	0	0	0	0	0	0	0	0
tgccttgccga	PBANKA_140250	0	0	0	0	30	29	14	14	0	0	4	4	5	4	4	4	0	0	0	0	0	0	0	0	0	0	0	0	1	1	386	387
tgccttgtatg	PBANKA_051490	0	0	0	0	0	0	0	0	0	0	0	0	0	0	0	0	0	0	0	0	0	0	0	0	0	0	0	0	0	0	0	0
tgctacgtaat	PBANKA_083100	0	0	0	0	0	0	0	0	0	0	0	0	0	0	0	0	0	0	0	0	0	0	0	0	0	0	0	0	0	0	0	0
tgctgaggaga	PBANKA_113560	301	293	75	74	45	44	73	74	126	126	20	19	9	9	76	74	24	20	2	2	38	38	15	13	1	1	11	9	5	4	1202	1181
tggaacacgca	PBANKA_090390	196	195	0	0	75	77	265	261	14	14	38	38	309	303	19	19	5	4	337	334	0	0	7	7	287	284	0	0	3	3	955	930
tggcagggagg	PBANKA_140490	1	0	0	0	0	0	0	0	0	0	2	2	0	1	1	1	0	0	0	0	0	0	0	0	0	0	0	0	1	1	0	0
tggcgatacgc	PBANKA_112290	0	0	0	0	0	0	0	0	0	0	0	0	0	0	1	1	0	0	0	0	0	0	0	0	0	0	0	0	0	0	0	0
tggcttctgct	PBANKA_136000	3	3	0	0	1	2	94	91	2	1	240	234	1	2	0	0	0	1	0	0	0	0	1	0	1	2	0	0	0	0	2	2
tgggcgtatca	PBANKA_092950	115	115	165	158	1365	1355	111	110	4	4	967	958	48	48	17	17	1002	1000	20	20	0	0	1623	1602	5	5	5	5	2502	2476	2373	2333
tggtagtgtct	PBANKA_040860	0	0	0	0	0	0	0	0	0	0	0	0	0	0	0	0	0	0	0	0	0	0	0	0	0	0	0	0	0	0	0	0
tggtctcagtt	PBANKA_103260	0	0	0	0	0	0	0	0	0	0	0	0	0	0	0	0	0	0	0	0	0	0	0	0	0	0	0	0	0	0	0	0
tgtaataatcc	PBANKA_082620	0	0	0	0	0	0	0	0	60	61	9	9	0	0	15	15	13	13	3	3	7	7	0	0	1	1	2	2	2	2	535	533
tgtaccttat	PBANKA_041040	0	0	167	151	74	67	0	0	9	8	0	0	0	0	0	0	0	0	0	0	0	0	0	0	0	0	0	0	0	0	0	0
tgtactccttc	PBANKA_102800	0	0	0	0	0	0	0	0	0	0	0	0	0	0	0	0	0	0	0	0	0	0	0	0	0	0	0	1	0	0	0	0
tgtgacagccc	PBANKA_092370	0	0	0	0	0	0	0	0	0	0	2	2	0	0	0	0	0	0	0	0	0	0	0	0	0	0	0	0	0	0	0	0
tgttgccataa	PBANKA_050260	0	0	0	0	0	0	0	0	0	0	0	0	0	0	0	0	0	0	0	0	0	0	0	0	0	0	0	0	0	0	0	0
ttaaagtgatt	PBANKA_112620	0	0	0	0	0	0	0	0	0	0	0	0	0	0	0	0	0	0	0	0	0	0	0	0	0	0	0	0	0	0	0	0
ttacccgcagc	PBANKA_134450	0	0	0	0	0	0	0	0	0	0	0	0	0	0	0	0	0	0	0	0	0	0	0	0	0	0	0	0	0	0	0	0
ttactatgcta	PBANKA_120750	0	0	0	0	0	0	0	0	0	0	1	1	1	1	0	0	0	0	0	0	0	0	0	0	0	0	0	0	0	0	0	0
ttagacgcatc	PBANKA_130260	0	0	0	0	0	0	25	30	0	0	74	91	0	0	0	0	0	0	0	0	0	1	1	0	0	1	0	0	0	0	2	2
ttcaacgaaca	PBANKA_131060	447	437	1064	1062	836	842	48	50	283	277	147	148	8	8	46	47	8	8	0	0	0	0	1	1	0	0	2	2	5	5	597	593
ttcagctcat	PBANKA_101330	0	0	0	0	0	0	0	0	27	22	0	0	0	0	0	0	0	0	0	0	0	0	0	0	0	0	0	0	0	0	0	0
ttccaccttac	PBANKA_030600-ko	0	0	0	0	0	0	0	0	0	0	0	0	0	0	0	0	0	0	0	0	0	0	0	0	0	0	0	0	0	0	0	0
ttcccagggcc	PBANKA_092730	0	0	0	0	0	0	0	0	0	0	0	0	0	0	0	0	0	0	0	0	0	0	0	0	0	0	0	0	0	0	0	0
ttcgatgtatt	PBANKA_114240	0	1	0	0	0	0	27	28	0	0	95	92	0	0	0	0	1	0	0	0	1	2	0	0	1	1	0	0	2	2	8	7
ttcgcgtaagg	PBANKA_132680	0	0	0	0	0	0	0	0	0	0	0	0	9	7	1	1	0	0	0	0	1	1	0	0	2	2	0	0	0	0	237	233
ttcgctcggtg	PBANKA_030170	3919	3895	3007	2971	3429	3368	2021	1996	1948	1921	2775	2742	918	908	1110	1098	1658	1636	575	574	645	636	2287	2256	297	292	443	444	1746	1729	621	610
ttcggaccgta	PBANKA_052040	3	3	402	399	134	132	309	308	249	248	171	169	91	94	115	110	123	119	90	91	114	110	103	102	32	34	39	40	41	39	605	594
ttcggcaacct	PBANKA_131400	0	0	0	0	0	0	0	0	0	0	1	1	0	0	0	0	0	0	0	0	0	1	0	0	0	0	0	0	0	1	0	0
ttcgggatacg	PBANKA_093290	0	0	0	0	0	0	0	0	0	0	0	0	0	0	0	0	0	0	0	0	0	0	0	0	0	0	0	0	0	0	0	0
ttgaacacgca	PBANKA_133140	0	0	0	0	0	0	1	1	0	0	0	0	0	0	0	0	0	0	0	0	0	0	0	0	1	0	0	0	0	0	0	0
ttgcgttcgac	PBANKA_136050	1	1	2	1	2	3	60	61	2	2	180	185	1	3	3	5	0	2	0	1	2	3	2	2	4	7	2	2	2	1	10	12
ttgctgagaag	PBANKA_031600	0	0	0	0	360	362	0	0	0	1	572	566	28	28	7	7	1825	1792	4	4	3	3	3905	3829	13	12	1	1	7258	7129	645	636
ttgctgtcggc	PBANKA_111510	0	0	0	0	0	0	0	0	0	0	0	0	0	0	0	0	0	0	0	0	0	0	0	0	0	0	0	0	0	0	0	0
ttggggtgaca	PBANKA_092640	0	0	0	0	0	0	0	0	0	0	0	0	0	0	0	0	0	0	0	0	0	0	0	0	0	0	0	0	0	0	0	0
ttgtacagaac	PBANKA_113310	0	0	0	0	0	0	0	0	0	0	0	0	0	0	0	0	0	0	0	0	0	0	0	0	0	0	0	0	0	0	0	0
ttgtcaggtcg	PBANKA_121730	0	0	0	0	0	0	0	0	0	0	0	0	0	0	0	0	0	0	0	0	0	0	0	0	0	0	0	0	0	0	0	0
ttgttaattga	PBANKA_132950	0	0	0	0	0	0	0	0	0	0	0	0	0	0	0	0	0	0	0	0	0	0	0	0	0	0	0	0	0	0	0	0
tttatgatagc	PBANKA_111710	363	358	416	415	867	857	407	406	367	360	519	507	260	261	447	450	337	333	169	163	225	225	167	168	60	59	140	142	83	82	537	528
tttcactgacg	PBANKA_130740	0	0	0	0	0	0	0	0	0	0	0	0	0	0	0	0	0	0	0	0	0	0	0	0	0	0	0	0	0	0	0	0
tttccttatac	PBANKA_134570	0	0	0	0	0	0	0	0	0	0	0	0	0	0	0	0	0	0	0	0	0	0	0	0	0	0	0	0	0	0	0	0
tttctggtaag	PBANKA_124200	0	0	0	0	0	0	0	0	0	0	0	0	0	0	0	0	0	0	0	0	0	0	0	0	0	0	0	0	0	0	0	0
tttgcgtatgt	PBANKA_070220	0	0	0	0	0	0	0	0	0	0	0	0	0	0	0	0	0	0	0	0	0	0	0	0	0	0	0	0	0	0	0	0
