# Supplementary material for: Functional Profiling of a Plasmodium Genome Reveals an Abundance of Essential Genes
Source: Cell. 2017 Jul 13;170(2):260–272.e8. doi: 10.1016/j.cell.2017.06.030 (PMC5509546; doi:10.1016/j.cell.2017.06.030)
Supplement: Data S1. Reproducible Analysis Procedure — The file archive includes an R-markdown document, which will reproduce all bioinformatic procedures conducted. [file mmc9.zip › countfiles/met11.csv]

barcode	gene	1.1	1.2	2.1	2.2	3.1	3.2	4.1	4.2	5.1	5.2	6.1	6.2	7.1	7.2	8.1	8.2	9.1	9.2	10.1	10.2	11.1	11.2	12.1	12.2	13.1	13.2	14.1	14.2	15.1	15.2	16.1	16.2
no_match		48724	60936	49096	61459	52593	59047	42995	71522	39450	50875	40696	45003	34283	41225	36461	65077	36461	49231	40163	63993	36352	50766	40223	75133	36754	45623	38757	72340	39899	51241	28608	54220
aaaatctagct	PBANKA_134770	0	0	1	0	0	0	0	0	0	0	0	0	0	0	0	0	0	0	0	0	0	0	0	0	0	0	0	0	0	0	0	1
aaacaatggac	PBANKA_030870	8	5	1	1	4	4	3	0	3	2	3	2	4	4	3	5	1	2	3	8	5	6	3	7	7	3	7	6	3	2	1	4
aaactcaacct	PBANKA_030560	962	900	811	754	704	670	41	38	93	86	21	18	13	13	35	29	18	18	1	1	15	15	8	8	12	13	16	18	1	1	3269	2851
aaaggggacat	PBANKA_071080	255	242	146	138	0	0	0	0	18	17	12	11	1	1	10	9	2	2	0	0	4	4	1	1	0	0	3	2	1	1	1725	1524
aaatcataggg	PBANKA_112650	16	15	284	269	0	0	0	0	0	0	0	0	0	0	0	0	0	0	0	0	0	0	0	0	0	0	0	0	0	0	0	0
aacacaaccgc	PBANKA_140160	3569	3431	2855	2767	3080	3100	2274	2064	2173	2094	1799	1812	1133	1119	1054	924	940	912	896	805	650	622	519	439	468	456	555	487	435	428	2102	1901
aacactacctt	PBANKA_140280	1	0	0	0	0	0	0	0	0	0	0	0	0	0	0	0	0	0	0	0	0	0	0	0	0	0	0	0	0	0	0	0
aacagggttcc	PBANKA_040750	2824	2600	2584	2327	3507	3279	2029	1679	1788	1618	2224	2100	1265	1175	1234	1014	1610	1433	976	846	896	821	1029	819	761	673	697	580	943	867	1370	1139
aacatataaca	PBANKA_142540	0	0	0	0	0	0	0	0	0	0	0	0	0	0	0	0	0	1	0	0	0	0	0	0	0	0	0	0	0	0	0	0
aaccggcatca	PBANKA_133830	0	0	0	0	0	0	0	0	0	0	0	0	0	0	0	0	0	0	0	0	0	0	0	0	0	0	0	0	0	0	0	1
aactttgggcc	PBANKA_080450	138	127	130	115	20	18	5	5	0	0	0	0	3	3	0	0	1	0	0	0	0	0	1	1	0	0	0	0	0	0	477	403
aagaaagaaat	PBANKA_122230	1040	978	545	514	535	510	550	514	373	351	627	608	351	332	312	272	646	603	441	381	333	313	659	559	355	345	323	298	730	707	3244	2875
aagagacgcta	PBANKA_131310	1	1	79	74	0	0	0	0	0	0	0	0	0	0	0	0	0	0	0	0	0	0	0	0	0	0	0	0	0	0	0	0
aagccaggacg	PBANKA_010780	2	2	96	87	0	0	0	0	0	0	0	0	0	0	0	0	0	0	0	0	0	0	0	0	0	0	0	0	0	0	0	0
aagcgtcttaa	PBANKA_121070	0	0	0	0	0	0	0	0	0	0	0	0	0	0	0	0	1	0	0	0	0	0	0	0	0	0	0	0	0	0	0	0
aaggatctatc	PBANKA_136210	1	1	0	0	0	0	0	0	0	0	0	0	0	0	0	0	0	0	0	0	0	0	0	0	1	1	0	1	1	0	0	0
aagtgaaccgt	PBANKA_101230	6	5	208	191	0	0	0	0	0	0	0	0	0	0	0	0	0	0	0	0	0	0	0	0	0	0	0	0	0	0	0	0
aatagatccca	PBANKA_070800	7	6	177	167	0	0	0	0	0	0	0	0	0	0	0	0	0	1	0	0	0	0	0	0	0	0	0	0	0	0	0	0
aatcagcgcta	PBANKA_051100	0	0	0	0	0	0	0	0	0	0	0	0	0	0	0	0	0	0	0	0	0	0	0	0	0	0	0	0	0	0	0	0
aatccacaaag	PBANKA_093710	41	40	3	2	82	83	0	0	0	0	0	0	0	0	0	0	3	3	0	0	0	0	0	0	0	0	0	0	0	0	1354	1236
aatcctttact	PBANKA_040820	0	0	0	0	142	141	0	0	0	0	0	0	0	0	0	1	0	0	0	0	1	1	0	0	0	0	1	1	3	3	0	0
aatcctttagt	PBANKA_000310	0	0	0	0	0	0	0	0	0	0	0	0	0	0	0	0	0	0	0	0	0	0	0	0	0	0	0	0	0	0	0	0
aatgccccctg	PBANKA_061590	0	0	87	81	0	0	0	0	0	0	0	0	0	0	0	0	0	0	0	0	0	0	0	0	0	0	0	0	0	0	0	0
aatgggtaaca	PBANKA_132170	295	274	607	548	205	195	275	242	145	137	340	332	140	135	122	104	148	136	90	82	64	55	33	24	41	37	23	19	35	31	1460	1270
aatgtgcgtcc	PBANKA_135330	7045	6419	6056	5542	8069	7620	7328	6083	6166	5641	7839	7496	7180	6762	6359	5327	8885	8047	7422	6347	6931	6236	8749	7048	6602	6083	6842	5559	8292	7624	3405	2914
aattaaggcca	PBANKA_133150	0	0	0	0	0	0	0	0	0	0	0	0	0	0	0	0	0	0	0	0	0	0	0	0	1	0	0	0	0	0	0	0
aattgccgtcc	PBANKA_145580	0	0	0	0	0	0	0	0	0	0	0	0	0	0	0	0	0	0	0	0	0	0	0	0	0	0	0	0	0	0	1	1
aatttgggccc	PBANKA_101260	0	0	0	0	0	1	0	0	0	0	0	0	0	0	0	0	0	0	0	0	0	0	0	0	0	0	0	0	0	0	0	0
acacgacaagc	PBANKA_103780	3147	3009	2569	2454	3834	3814	3875	3441	2896	2807	3832	3811	3546	3484	2976	2592	4340	4124	4110	3733	3405	3204	4914	4133	3785	3639	3847	3258	5396	5218	1506	1343
acagtggtat	PBANKA_052140	0	0	0	0	0	0	0	0	0	0	0	0	0	0	0	0	0	0	0	0	0	0	0	0	0	0	0	0	0	0	0	0
acatcagaaag	PBANKA_134380	0	0	0	0	0	0	0	0	0	0	0	0	0	0	0	0	0	0	0	0	0	0	0	0	0	0	2	2	0	0	0	0
acattgacaag	PBANKA_112170	4	3	92	88	0	0	0	0	0	0	8	9	0	0	0	0	0	0	0	0	0	0	0	0	0	0	0	0	0	0	0	0
accaaatagca	PBANKA_130610	0	0	0	0	0	0	0	1	0	0	0	0	0	0	0	0	0	0	0	0	0	0	0	0	0	1	0	1	0	0	0	0
accagataagg	PBANKA_052450	0	0	0	0	0	0	0	0	1	0	0	0	0	0	0	0	0	0	0	0	0	0	0	0	0	0	0	0	0	0	0	0
accgaaactgt	PBANKA_094280	399	418	913	948	976	1024	192	185	85	84	164	182	106	113	109	100	71	76	93	94	27	27	26	24	71	74	20	20	23	23	1961	1878
accgaataact	PBANKA_020300	1316	1240	419	382	1220	1185	582	513	360	332	481	467	334	317	179	157	294	276	245	224	186	170	201	162	128	119	123	106	214	199	1437	1239
accgaatatgt	PBANKA_080810	1	0	0	0	0	0	0	0	0	0	0	0	0	0	0	0	0	0	0	0	0	0	0	0	0	0	0	0	0	0	0	0
accgagctttt	PBANKA_070280	4	4	96	104	0	0	0	0	0	0	0	0	0	0	0	0	0	0	0	0	0	0	0	0	0	0	0	0	0	0	0	0
acgcctcaccg	PBANKA_122160	9	9	220	201	1	1	0	0	0	0	0	0	0	0	0	0	0	0	0	0	0	0	0	0	0	0	0	0	0	0	0	0
acgctcatata	PBANKA_030680	192	179	101	91	1	1	19	18	19	17	0	0	3	3	16	14	0	0	0	0	17	16	0	0	1	1	12	10	5	5	1067	914
acggaccaagg	PBANKA_030850	0	0	0	0	0	0	0	0	0	0	0	0	0	0	0	0	0	0	0	0	4	3	0	0	1	1	0	0	0	0	0	0
acggtcgctgt	PBANKA_143680	0	0	1	0	0	0	0	0	0	0	0	0	0	0	0	0	0	0	0	0	0	0	0	0	0	0	0	0	0	0	0	0
acgtaagacaa	PBANKA_134600	5893	5676	5501	5295	3472	3433	6859	6153	5721	5471	5257	5247	7110	7002	6623	5815	6328	6060	8019	7313	7535	7122	7528	6390	7712	7469	8115	7027	8789	8472	3551	3204
acgtaagctaa	PBANKA_083080	1	0	0	0	0	1	2	0	0	1	0	2	0	0	0	1	0	0	0	2	0	1	1	1	0	0	0	2	0	0	0	1
acgtagtatcc	PBANKA_110900	58	54	128	113	209	197	19	19	0	0	27	27	6	6	5	3	0	0	0	0	0	0	0	0	2	2	0	0	0	0	1452	1207
actatatcctt	PBANKA_131230	232	221	313	289	0	0	42	37	7	7	12	12	2	2	5	4	7	7	0	0	3	3	2	2	2	2	1	1	5	5	1344	1131
actcagtacag	PBANKA_080600	835	794	1054	978	908	893	1017	915	1001	948	1085	1070	1036	997	1414	1221	1500	1404	1323	1193	1585	1497	1902	1583	884	849	1317	1179	1639	1551	1527	1346
actccggagcc	PBANKA_103890	0	0	0	0	0	1	0	0	0	0	0	0	0	1	0	0	0	0	0	0	0	0	0	0	0	2	0	0	0	0	0	0
actgagcaggc	PBANKA_133530	77	72	285	266	196	198	0	0	0	0	0	0	1	1	11	10	6	5	1	1	1	1	4	4	2	1	0	0	4	5	1121	1023
actgcggtaat	PBANKA_112250	58	56	68	65	91	86	12	11	0	0	0	0	21	21	0	0	0	0	24	22	0	0	1	1	11	10	0	0	0	0	1294	1130
acttaatccaa	PBANKA_080030	0	0	0	0	0	0	0	0	0	0	0	0	0	0	0	0	0	0	1	0	0	0	0	0	0	0	0	0	0	0	0	0
agacaatggac	PBANKA_123740	2393	2439	1820	1823	1979	2068	2646	2468	2676	2717	2723	2826	2793	2841	2635	2413	2671	2656	3028	2863	3314	3297	2823	2502	2942	3036	3718	3366	3035	3067	1327	1247
agacgggataa	PBANKA_091260	0	0	0	0	0	0	0	0	0	0	0	0	0	0	0	0	0	0	0	0	0	0	0	0	0	0	0	0	0	0	0	0
agactacagac	PBANKA_101330	4	2	125	117	483	474	75	65	1	3	25	26	9	9	316	288	10	10	2	3	28	26	2	4	6	7	13	14	16	16	2	3
agacttccagt	PBANKA_071300	0	0	1	0	0	0	0	0	0	0	0	0	0	0	0	0	0	0	0	0	0	0	0	0	0	0	0	0	0	0	0	0
agaggtcgggt	PBANKA_112690	0	0	0	0	0	0	0	0	0	0	0	0	0	0	0	0	0	0	0	0	0	0	0	0	0	0	0	0	0	0	0	0
agatacctgga	PBANKA_134240	131	123	130	125	0	0	8	7	0	0	0	0	6	6	22	16	3	3	1	1	25	24	0	0	3	3	23	21	2	2	1365	1191
agatcccggga	PBANKA_020290	79	80	1	1	201	198	12	10	12	11	21	22	4	4	9	7	15	13	6	6	8	8	1	2	7	5	7	6	5	4	1287	1137
agcatgcatag	PBANKA_135490	0	0	0	0	0	0	0	0	0	0	0	0	0	0	0	0	0	0	0	0	0	0	0	0	0	0	0	0	0	0	0	2
agccgtatgac	PBANKA_010730	7	7	181	167	0	0	0	0	0	0	0	0	0	0	0	0	0	0	0	0	0	0	0	0	0	0	0	0	0	0	0	0
agccttcaaat	PBANKA_041810	0	0	0	0	0	0	0	0	0	0	0	0	0	0	0	0	0	1	0	0	0	0	0	0	0	0	0	0	0	0	0	0
agcgttgctga	PBANKA_093670	1	0	0	0	0	0	0	0	0	0	0	0	0	0	0	0	0	0	0	0	0	0	0	0	0	1	0	0	0	0	0	0
agctaatttgt	PBANKA_081200	210	207	19	21	179	171	0	0	18	16	17	17	0	0	0	0	17	17	0	0	0	0	3	3	0	0	1	1	6	6	1306	1166
agctagtatta	PBANKA_121430	0	0	22	22	0	0	0	0	0	0	0	0	0	0	0	0	0	0	0	0	0	0	0	0	0	0	0	0	0	0	0	0
aggaatggttc	PBANKA_071740	324	302	85	74	253	237	15	13	24	24	10	11	1	1	26	23	0	0	1	1	24	20	2	2	1	1	32	29	0	0	1410	1180
aggcacatctg	PBANKA_092520	0	0	0	0	0	0	0	0	0	0	0	0	0	0	0	0	0	0	0	0	0	0	0	0	0	0	0	0	0	0	0	0
agggagaagag	PBANKA_121800	0	0	0	0	0	0	0	0	0	0	0	0	0	0	0	0	0	0	0	0	0	0	0	0	0	0	0	0	0	0	0	0
aggggatggtc	PBANKA_146060	0	0	0	0	0	0	0	0	0	0	0	0	0	0	0	0	0	0	0	0	0	0	0	0	0	0	0	0	0	0	0	0
agggttcctat	PBANKA_051500	2903	2704	3360	3101	4433	4251	3742	3200	5120	4829	4716	4623	4539	4320	5507	4718	5899	5455	5413	4783	6407	5905	6623	5408	5245	4958	6998	5814	7578	7138	1411	1220
aggtacccgcg	PBANKA_123970	139	131	73	67	12	9	20	17	11	9	13	13	13	12	12	10	3	3	3	3	14	12	0	0	0	0	9	7	0	0	939	803
aggtagcactg	PBANKA_081180	2366	2175	2812	2608	3056	2897	4036	3485	3420	3189	3356	3175	3722	3508	3500	2995	3209	2921	4308	3801	3935	3611	4198	3506	4053	3814	4510	3833	5105	4737	1493	1289
aggtatgccaa	PBANKA_071900	0	0	0	1	0	0	0	0	0	0	0	0	0	0	0	0	0	0	0	0	0	0	0	0	0	0	0	0	0	0	0	0
aggtattctga	PBANKA_114120	705	684	607	569	440	432	58	50	88	84	49	51	29	28	15	13	7	7	7	6	4	4	2	1	20	18	10	9	1	1	1233	1120
aggttgcctcg	PBANKA_113410	324	281	3	2	163	156	99	89	102	94	93	90	18	16	53	44	34	28	13	12	10	8	16	12	11	8	11	11	10	9	1069	912
agtaagccttc	PBANKA_110420	2621	2443	3026	2825	1584	1512	1363	1204	2166	2029	1202	1161	731	694	1368	1150	981	893	468	392	902	824	601	501	243	228	568	456	503	471	1277	1073
agtacctattc	PBANKA_070500	0	0	0	0	0	0	0	0	0	0	0	0	0	0	0	0	0	0	0	0	0	0	0	0	0	0	0	0	0	0	0	0
agtatgccgtc	PBANKA_021280	0	0	0	0	1	0	0	0	0	0	0	0	0	0	0	0	0	0	0	0	0	0	0	0	0	0	0	0	0	0	0	0
agtccgagtag	PBANKA_145400	8	6	73	62	0	0	0	0	0	0	0	0	0	0	0	0	0	0	0	0	0	0	0	0	0	0	0	0	0	0	0	0
agttttttagc	PBANKA_011250	377	350	552	531	292	288	842	742	441	420	596	602	525	514	387	344	554	526	662	600	536	513	583	510	571	545	622	538	742	705	1222	1078
atcaattgctc	PBANKA_070680	3	3	98	94	0	0	0	0	0	0	0	0	0	0	0	0	0	0	0	0	0	0	0	0	0	0	0	0	0	0	0	0
atcacagaggg	PBANKA_010540	0	0	0	0	0	0	0	0	0	0	0	0	0	0	0	0	0	0	0	0	0	0	0	1	0	0	0	0	0	0	0	0
atcaggtacca	PBANKA_112190	0	0	0	0	0	0	0	0	0	0	0	0	0	0	0	0	0	0	0	0	0	0	0	0	0	0	0	0	0	0	0	0
atcaggtggga	PBANKA_134560	964	918	621	591	476	471	116	98	114	108	22	23	19	17	12	12	16	16	0	1	32	30	0	0	0	0	26	24	2	2	1523	1329
atcctagtttc	PBANKA_111870	0	0	0	0	0	0	0	0	0	0	0	0	0	0	0	0	0	0	0	0	0	0	0	0	0	0	0	0	0	0	0	0
atcctggcaca	PBANKA_081240	8	8	91	82	0	0	0	0	0	0	0	0	0	0	0	0	0	0	0	0	0	0	0	0	0	0	0	0	0	0	0	0
atcgaatcgcc	PBANKA_031420	62	58	1	1	1	1	181	145	0	0	111	96	5	5	146	131	3	3	0	0	14	13	1	1	1	1	15	13	6	5	0	0
atctcagcttt	PBANKA_146580	0	0	0	1	0	1	0	0	0	0	0	0	0	0	0	0	0	0	0	1	0	0	0	0	0	0	0	0	0	0	0	0
atctgatgtag	PBANKA_082040	825	782	1498	1396	619	588	1005	876	1143	1057	1200	1171	796	760	1042	904	1554	1448	927	827	1433	1329	1816	1532	857	820	1318	1169	2282	2149	1318	1163
atctttgagta	PBANKA_144680	156	141	278	257	100	89	3	3	1	1	15	15	4	3	0	0	2	2	0	0	1	1	4	4	0	0	1	1	5	5	1338	1163
atgcgcgcaaa	PBANKA_040940	0	0	0	0	0	0	0	0	0	0	0	0	0	0	0	0	0	0	1	1	0	0	0	0	0	0	0	0	0	0	0	0
attcgcggctc	PBANKA_083530	1	1	78	72	0	0	0	0	0	0	0	0	0	0	0	0	0	0	0	0	0	0	0	0	0	0	0	0	0	0	0	0
attgccgatgt	PBANKA_124490	2583	2473	2778	2656	4160	4036	3671	3263	3688	3489	4585	4508	3331	3249	3869	3312	4835	4557	3363	2967	4253	4011	5677	4731	3645	3511	4786	4083	6529	6254	1351	1197
attggatcagg	PBANKA_030690	359	344	171	162	276	270	0	0	4	4	0	0	7	7	0	0	4	4	12	10	4	2	5	5	1	1	3	4	3	3	3489	3059
caaaacacgag	PBANKA_093690	1148	1090	1744	1667	1243	1211	1403	1276	757	718	935	924	1162	1130	975	859	763	712	988	898	873	807	714	621	521	502	544	484	378	364	1549	1416
caaccgaagtg	PBANKA_100610	3	3	84	78	0	0	0	0	0	0	0	0	0	0	0	0	0	0	0	0	0	0	0	0	0	0	0	0	0	0	0	0
caaccgcatgt	PBANKA_144030	0	0	0	0	0	0	0	0	0	0	0	0	0	0	0	1	0	0	0	0	0	0	0	0	0	0	0	0	0	0	0	0
caacggactat	PBANKA_144820	0	0	0	0	22	21	0	0	0	0	0	0	0	0	0	0	0	0	0	0	0	0	0	0	0	0	0	0	0	0	0	0
caacgtgagca	PBANKA_060240	254	236	0	0	258	249	142	123	23	20	117	110	113	104	42	35	161	145	173	147	41	39	225	181	115	105	20	15	219	200	1435	1242
caagagtgcct	PBANKA_030670	219	198	581	521	214	205	8	7	9	9	27	26	6	6	0	0	4	4	2	2	2	2	12	11	10	9	2	2	5	5	2844	2360
caaggatacga	PBANKA_103660	1	1	43	44	0	0	0	0	0	0	0	0	0	0	0	0	0	0	0	0	0	0	0	0	0	0	0	0	0	0	0	0
caagggcaggg	PBANKA_060440	4225	4040	3082	2917	4530	4443	7007	6222	5188	4946	6172	6141	7125	6959	5777	4968	7209	6833	8517	7696	6634	6317	8159	6870	8158	7921	6924	5943	8859	8562	1492	1320
cacaaaacgat	PBANKA_134910	0	1	0	0	0	0	0	1	0	0	0	0	0	0	0	0	0	0	0	0	0	0	0	0	0	0	0	0	0	0	0	0
cacaaaaggct	PBANKA_133740	425	389	4	4	703	665	38	33	50	42	13	14	14	14	11	11	1	1	15	13	3	3	7	6	8	7	3	3	1	1	1641	1392
cacgcagcatc	PBANKA_050210	0	0	0	0	0	0	0	0	0	0	0	0	0	0	0	0	0	0	0	0	0	0	0	0	1	0	0	0	0	0	0	0
cacgcggccga	PBANKA_020700	1	1	37	36	0	0	0	0	0	0	0	0	0	0	0	0	0	0	0	0	0	0	0	0	0	0	0	0	0	0	0	0
cacgttctaaa	PBANKA_141250	0	0	1	0	1	1	1	0	0	0	0	0	0	0	0	0	0	0	0	1	0	0	0	0	0	0	0	0	0	0	0	0
cagcatcgctg	PBANKA_135900	202	195	124	113	43	40	25	18	40	37	66	60	2	0	11	11	7	7	2	2	2	2	7	6	2	2	1	1	8	8	1645	1406
caggtgataag	PBANKA_132330	1277	1188	1205	1118	1707	1641	1280	1132	2348	2200	998	969	1354	1290	2869	2466	1436	1334	1421	1259	3373	3161	1474	1208	1396	1344	3259	2735	1693	1604	1518	1333
cagtgcgcaca	PBANKA_020370	98	93	85	81	254	238	1	1	0	0	3	2	0	0	0	0	0	0	0	0	0	0	0	0	0	0	0	0	0	0	1084	940
catccacttca	PBANKA_080830	320	299	152	139	270	266	26	22	29	28	1	1	11	11	66	58	5	5	6	5	10	9	0	0	0	0	21	17	1	1	1288	1128
catccgaggcc	PBANKA_092090	382	362	293	273	343	330	63	54	41	36	68	66	13	12	17	14	73	68	6	4	34	31	44	34	3	3	12	9	36	33	3409	2890
catgctatacg	PBANKA_144380	362	344	112	110	0	0	60	51	0	0	0	0	41	39	0	0	1	1	41	34	9	7	2	2	32	31	8	8	0	0	1430	1235
cattactgggt	PBANKA_143370	0	0	0	0	0	0	0	0	0	0	0	0	0	0	0	0	0	0	0	0	0	0	0	0	0	0	0	0	0	0	0	0
cattgcacttt	PBANKA_121960	0	0	0	0	0	0	0	0	0	0	0	0	0	0	0	0	0	0	0	0	0	0	0	0	0	0	0	0	0	0	0	1
cattgcagtcc	PBANKA_111530	1154	1067	228	209	194	188	11	10	24	24	26	24	12	11	9	9	25	23	5	5	3	3	8	6	4	4	1	1	9	9	1619	1362
catttgtgtca	PBANKA_122400	0	0	1	0	0	0	0	0	0	0	0	0	0	0	0	0	0	0	0	0	0	0	0	0	0	0	0	0	0	0	0	0
ccacttcctat	PBANKA_132450	0	0	0	1	0	0	0	0	0	0	0	0	0	0	0	0	0	0	0	0	0	0	0	0	0	0	0	0	0	0	0	0
ccaggacctaa	PBANKA_090190	10	10	150	147	0	0	0	0	0	0	0	0	0	0	0	0	0	0	0	0	0	0	0	0	0	0	0	0	0	0	0	0
ccagggcagaa	PBANKA_101740	0	0	0	0	1	0	0	1	0	0	0	0	0	0	0	0	0	0	0	1	0	0	0	1	0	0	0	0	0	0	0	0
ccagggctggg	PBANKA_140890	0	0	0	0	0	0	0	0	0	0	2	0	0	0	0	1	0	0	1	0	0	1	0	0	0	0	0	0	0	0	0	0
cccatactgta	PBANKA_141770	0	0	0	0	0	1	0	1	0	0	0	0	0	0	0	0	0	0	0	0	0	0	0	0	0	0	0	1	0	0	0	0
ccccatgtttt	PBANKA_102560	0	0	0	0	0	0	0	0	0	0	0	0	0	0	0	1	0	0	0	0	0	0	0	0	0	0	0	0	0	0	0	0
cccctacatag	PBANKA_144410	1	0	0	0	0	0	0	1	0	2	0	0	0	0	0	0	0	0	0	1	0	1	1	0	0	0	1	1	0	0	0	0
ccccttcttaa	PBANKA_070100	59985	57141	55065	52781	59781	58624	71871	63537	55796	53169	52561	51858	55958	54446	49441	42712	34948	32920	57494	51648	46576	43855	28636	23888	53769	51992	45040	38078	27778	26643	11694	10441
ccgaaatacag	PBANKA_021450	0	0	2	0	1	0	0	0	0	0	0	0	0	0	0	0	1	0	1	0	0	0	0	0	1	0	0	0	1	0	1	0
ccgaagatccg	PBANKA_135750	5	5	86	73	0	0	0	0	0	0	0	0	0	0	0	0	0	0	0	0	0	0	0	0	0	0	0	0	0	0	0	0
ccggctggagg	PBANKA_121770	1	1	64	58	0	0	0	0	0	0	0	0	0	0	0	0	0	0	0	0	0	0	0	0	0	0	0	0	0	0	0	0
ccggtcactat	PBANKA_071470	2158	2027	2786	2619	1953	1903	2303	1985	1981	1862	3390	3349	1944	1886	2342	2004	3960	3732	2262	2008	2688	2489	4412	3604	2049	1968	2862	2360	5099	4829	1577	1398
ccgtgatcgga	PBANKA_120220	5	5	73	70	0	0	0	0	0	0	0	0	0	0	0	0	0	0	0	0	0	0	0	0	0	0	0	0	0	0	0	0
cctcaactcaa	PBANKA_031280	0	0	0	0	0	0	0	0	0	0	0	0	0	0	0	1	0	0	0	0	0	0	0	0	0	0	0	0	0	0	0	0
cctcataggga	PBANKA_094270	0	0	0	0	0	0	0	0	0	0	0	1	0	0	0	0	0	0	0	0	0	0	0	0	0	0	0	0	0	0	0	0
cctcgcccaac	PBANKA_111550	0	0	0	1	0	0	0	0	0	0	0	0	0	0	0	0	0	0	0	0	0	0	0	0	0	0	0	0	0	0	0	0
cctcgccggca	PBANKA_101840	5	5	114	102	0	0	0	0	0	0	0	0	0	0	0	0	0	0	0	0	0	0	0	0	0	0	0	0	0	0	0	0
cctcttacccg	PBANKA_061520	1	1	84	72	385	379	262	228	0	0	51	50	6	6	229	199	14	11	2	2	14	12	6	5	0	0	8	7	0	0	0	0
ccttagtgtca	PBANKA_093510	0	0	0	0	1	1	2	1	0	0	0	0	0	0	0	0	0	0	0	0	0	0	0	0	0	0	0	0	0	0	2	5
cgcatctagcc	PBANKA_103870	0	0	0	0	0	0	0	0	0	0	0	0	0	0	0	0	0	0	0	0	0	0	0	1	0	0	0	0	0	0	0	0
cgccaccatgt	PBANKA_100110	5	5	83	74	0	0	0	0	0	0	0	0	0	0	0	0	0	0	0	0	0	0	0	0	0	0	0	0	0	0	0	0
cgccctgtttg	PBANKA_131800	0	0	0	0	0	0	0	0	0	0	0	0	0	0	0	0	0	0	0	0	0	0	0	0	3	3	0	0	0	0	0	0
cgcctgacacc	PBANKA_143430	0	1	0	0	0	0	0	0	0	0	0	0	0	0	0	0	0	0	0	0	0	0	0	0	0	0	0	0	0	0	0	0
cgctaagagat	PBANKA_040390	0	0	0	0	1	0	0	0	0	0	0	0	0	0	0	0	0	0	0	0	0	0	0	0	0	0	0	0	0	0	0	0
cgctaagtgcg	PBANKA_041700	0	0	0	0	0	0	0	0	0	0	0	0	0	0	0	0	0	0	0	0	0	0	0	0	0	0	0	1	0	0	0	0
cgctgacaggt	PBANKA_082410	199	190	268	255	107	101	35	32	24	21	65	65	15	14	9	6	8	8	2	2	5	4	1	1	5	5	1	2	0	0	954	828
cgctgcaaacg	PBANKA_010770	359	339	193	166	115	108	87	74	59	54	158	151	32	30	16	14	52	45	31	27	14	12	32	27	24	20	9	6	23	23	887	761
cgctgtttcag	PBANKA_140260	0	0	0	0	0	0	0	0	0	0	4	4	0	0	0	0	0	0	0	0	0	0	0	0	0	0	0	0	0	0	0	0
cggagtacgtt	PBANKA_103440	2469	2262	2278	2093	2071	1966	2327	1955	1487	1371	2129	2010	1295	1208	915	775	1554	1410	1107	946	881	786	1099	889	657	599	504	391	843	788	1537	1312
cggatagtcgt	PBANKA_081700	1045	983	745	696	230	222	559	455	1053	971	416	412	675	631	1054	868	537	498	997	888	1170	1074	568	452	938	888	1156	950	698	655	1437	1241
cggatctggtc	PBANKA_090660	15	14	290	273	112	106	0	0	0	0	0	0	0	0	2	1	0	0	0	0	0	0	0	0	0	0	0	0	0	0	0	0
cggccttggcg	PBANKA_071700	425	391	531	475	328	306	541	456	555	495	387	368	308	296	271	227	291	260	284	238	202	183	161	130	173	156	170	138	156	143	780	633
cggcgaacggt	PBANKA_020860	0	0	0	0	0	1	0	0	0	0	0	0	0	0	0	0	0	0	0	0	0	0	0	0	0	0	0	0	0	0	0	0
cgggaggcggg	PBANKA_040400	0	0	0	0	0	0	0	0	0	0	0	0	0	0	0	0	0	0	0	0	0	0	0	0	0	0	0	0	0	0	0	0
cgggtgtaagt	PBANKA_071490	0	0	0	0	0	0	0	0	0	0	0	0	0	0	0	0	0	0	0	0	0	0	0	0	0	0	0	0	0	0	0	0
cggtgaggctt	PBANKA_146370	5	5	96	84	0	0	0	0	0	0	0	0	0	0	0	0	0	0	0	0	0	0	0	0	0	0	0	0	0	0	0	0
cgtccgtgact	PBANKA_110980	8	8	168	145	0	0	0	0	0	0	0	0	0	0	0	0	0	0	0	0	0	0	0	0	0	0	0	0	0	0	0	0
cgttatgtggg	p230p-tag	1091	1035	2533	2377	276	271	1390	1159	2454	2324	829	822	1272	1222	2450	2069	1052	981	1597	1374	2863	2656	1168	936	1679	1627	2961	2477	1150	1077	1816	1600
ctaaacgaaat	PBANKA_122650	6	5	157	154	0	0	0	0	0	0	0	0	0	0	0	0	0	0	0	0	0	0	0	0	0	0	0	0	0	0	0	0
ctaaattctat	PBANKA_102320	90	86	280	264	118	118	50	40	72	64	41	41	12	13	15	14	51	49	5	4	10	7	23	19	6	6	4	4	15	15	1741	1554
ctaggggtgac	PBANKA_102060	412	379	278	257	177	167	37	31	9	10	1	1	10	9	34	27	5	5	0	0	6	6	8	7	3	3	2	2	5	5	1392	1190
ctagtcggggt	PBANKA_030470	11	9	83	78	0	0	0	0	0	0	0	0	0	0	0	0	0	0	0	0	0	0	0	0	0	0	0	0	0	0	0	0
ctcaagccaac	PBANKA_123980	347	326	330	325	266	262	20	20	120	115	0	0	2	2	24	20	0	0	3	3	59	53	0	0	0	0	27	24	0	0	1417	1273
ctcacgtagcg	PBANKA_130240	84	78	272	255	97	87	0	1	0	0	1	1	0	0	7	5	2	2	0	0	0	0	1	1	0	0	0	0	3	3	1092	939
ctcatatagcg	PBANKA_112390	10724	9800	11155	10187	11492	10856	13266	11070	14434	13292	15105	14424	14265	13405	15903	13311	18029	16440	16043	13903	16765	15150	20025	15944	15175	14181	18365	15045	22503	20883	2989	2539
ctcattcccgt	PBANKA_130470	666	629	784	744	771	759	580	519	442	415	678	675	257	251	195	166	382	367	140	129	134	130	198	161	92	88	62	56	112	105	1567	1366
ctccatctttt	PBANKA_144570	0	0	0	0	0	0	0	1	0	0	0	0	0	0	0	0	0	0	0	0	0	0	0	0	0	0	0	0	0	0	0	0
ctcccagtttt	PBANKA_112710	8650	8019	8516	7788	5206	4896	9352	7733	9792	9035	8050	7689	9093	8557	11843	9926	9230	8482	10575	9218	12790	11636	10589	8507	10417	9723	13669	11179	12787	11865	1309	1124
ctccgcttccc	PBANKA_010470	2	2	71	67	0	0	0	0	0	0	0	0	0	0	0	0	0	0	0	0	0	0	0	0	0	0	0	0	0	0	0	0
ctcctttctac	PBANKA_091990	0	0	0	0	0	0	0	0	0	0	0	0	0	0	0	0	0	0	0	0	0	0	0	1	0	0	0	0	0	0	0	0
ctcgcagcaaa	PBANKA_091270	0	0	0	0	0	0	0	0	0	0	0	0	0	0	0	0	0	0	0	0	0	0	0	0	0	0	0	1	0	0	0	0
ctcgtatagag	PBANKA_112970	0	0	0	0	0	1	1	0	0	0	0	0	0	0	0	0	0	1	0	0	0	0	0	1	0	0	0	0	2	0	0	0
ctcgttcttga	PBANKA_132160	0	0	0	0	0	0	0	0	0	0	0	0	0	0	1	0	0	0	0	0	0	0	0	0	0	0	0	0	0	0	0	0
ctgacgggaat	PBANKA_124270	8	8	167	162	0	0	0	0	0	0	0	0	0	0	0	0	0	0	0	0	0	0	0	0	0	0	0	0	0	0	0	0
ctgatcgcgat	PBANKA_143040	323	306	246	233	217	218	24	23	0	0	19	19	6	6	8	6	16	15	0	0	13	12	8	6	0	0	11	8	2	1	1366	1182
ctggcagttaa	PBANKA_052080	1	0	1	0	1	0	0	0	0	0	1	0	0	0	1	0	1	0	2	0	1	0	3	0	1	0	1	0	4	0	0	0
ctggccgctaa	PBANKA_041350	1426	1370	1546	1473	2176	2143	2547	2275	2815	2713	2725	2713	2675	2604	3504	2998	3292	3128	3257	2924	3929	3673	3413	2826	2682	2571	4352	3665	3992	3837	1036	931
ctgggaccacg	PBANKA_092880	20	19	446	430	0	0	0	0	0	0	0	0	0	0	0	0	0	0	0	0	0	0	0	0	0	0	0	0	0	0	1	1
ctgtgactgct	PBANKA_130190	12	11	229	212	0	0	0	0	0	0	0	0	0	0	0	0	0	0	0	0	0	0	0	0	0	0	0	0	0	0	0	0
ctgttcgggta	PBANKA_131600	775	737	250	230	636	621	516	427	729	684	1265	1194	400	385	529	458	715	667	330	300	392	360	682	572	277	255	400	336	740	697	1188	1004
cttatgcagtc	PBANKA_145050	4	3	102	94	0	0	0	0	0	0	0	0	0	0	0	0	0	0	0	0	0	0	0	0	0	0	0	0	0	0	0	0
cttggtatcct	PBANKA_136480	542	491	176	161	0	0	152	125	68	64	62	61	13	13	0	0	5	6	8	7	0	0	1	1	10	10	1	1	0	0	1298	1098
cttgtaaggaa	PBANKA_110280	3	3	32	31	0	0	5	5	0	0	0	0	0	0	0	0	0	0	0	0	0	0	0	0	0	0	0	0	0	0	0	0
ctttactgggt	PBANKA_135260	31	30	0	0	0	0	0	0	0	0	13	13	0	0	0	0	0	0	1	1	3	3	0	0	0	1	1	1	1	1	0	1
ctttccaggtg	PBANKA_090490	0	0	0	0	0	0	0	0	0	0	0	0	0	0	0	1	0	0	0	0	0	0	0	0	0	0	0	0	0	0	0	0
gaaagtctaat	PBANKA_142370	0	0	0	0	0	0	0	0	0	0	0	0	0	0	0	0	0	0	0	0	0	0	0	0	0	0	0	0	0	0	0	0
gacatataatg	PBANKA_134060	0	0	0	0	0	0	0	0	0	0	0	0	0	0	0	0	0	0	0	0	0	0	0	0	0	0	0	0	0	1	0	0
gacgacggagt	PBANKA_130300	3	3	129	120	0	0	0	0	0	0	0	0	2	2	0	0	0	0	0	0	0	0	0	0	0	0	0	0	0	0	0	0
gacgtcatgtg	PBANKA_142160	1	0	1	1	2	2	1	1	1	1	0	0	1	2	0	0	1	1	0	0	0	0	0	0	0	0	1	1	2	0	1	1
gacgttgctga	PBANKA_113340	935	902	888	840	453	443	595	535	636	607	688	682	501	490	584	518	869	835	586	524	527	493	990	825	439	423	417	355	996	967	1376	1235
gacttcaatcg	PBANKA_112420	0	0	0	0	0	0	0	0	0	0	0	0	1	0	0	0	0	0	0	0	0	0	0	0	0	0	0	0	0	0	0	0
gagagagggtg	PBANKA_141450	0	0	0	0	0	0	0	1	0	0	1	1	0	0	0	0	0	0	0	0	4	1	0	0	0	0	0	0	0	0	0	0
gagagggctta	PBANKA_101480	518	479	594	548	122	115	345	293	265	237	278	261	312	300	297	260	200	188	255	227	265	256	198	153	156	149	144	115	240	219	1478	1295
gagatgttagg	PBANKA_133820	2854	2688	2407	2259	2882	2790	2374	1962	2900	2746	1826	1784	2260	2189	2536	2237	2371	2207	2322	2035	2837	2662	2685	2199	2277	2177	2881	2363	3140	2968	1317	1125
gagattttaaa	PBANKA_111490	0	0	0	0	0	0	0	0	0	0	0	0	0	0	0	0	2	0	0	0	0	0	0	0	0	0	0	0	0	0	0	0
gagcgtgcagc	PBANKA_121820	187	183	435	402	0	0	70	61	83	78	11	11	9	8	61	48	7	6	2	2	31	30	1	1	3	3	22	15	7	7	1635	1454
gaggaacgtag	PBANKA_132560	3	2	88	81	0	0	0	0	0	0	0	0	0	0	0	0	0	0	0	0	0	0	0	0	0	0	0	0	0	0	0	0
gaggactataa	PBANKA_131620	0	0	88	85	0	0	0	0	0	0	0	0	0	0	0	0	0	0	0	0	0	0	0	0	0	0	0	0	0	0	0	0
gagtagatctg	PBANKA_093370	3	3	108	94	147	131	0	0	0	0	6	6	0	0	131	110	4	4	1	0	13	12	0	0	1	1	9	4	2	2	0	0
gatcagcgat	PBANKA_082960	0	0	0	0	0	0	0	0	0	0	0	0	0	0	0	0	0	0	0	0	0	0	0	0	0	0	0	0	0	0	0	0
gcacttgatcg	PBANKA_111330	0	0	0	0	0	0	0	0	0	0	0	0	0	0	0	0	0	0	0	0	0	0	0	0	0	0	0	0	0	0	0	0
gcaggttccgg	PBANKA_130690	0	0	0	0	0	0	0	0	0	0	0	0	0	0	0	0	0	0	0	0	0	0	0	0	2	2	0	0	0	0	0	0
gcagtcacttg	PBANKA_050930	3	3	79	82	0	0	0	0	0	0	0	0	0	0	0	0	0	0	0	0	0	0	0	0	0	0	0	0	0	0	0	0
gccccccaaca	PBANKA_142600	887	827	789	748	552	536	802	704	799	725	834	794	560	525	713	606	675	601	624	555	695	626	644	511	532	496	690	554	614	572	1294	1092
gccccctaccg	PBANKA_135440	0	0	0	0	1	0	0	0	0	0	0	0	0	0	0	0	0	0	0	0	0	0	0	0	0	0	0	0	0	0	0	0
gcccggcgggt	PBANKA_130520	58	54	3	2	0	0	0	0	0	0	0	0	0	0	0	0	0	0	0	0	3	1	1	1	2	2	0	0	1	1	0	0
gcctgtgacaa	PBANKA_102190	5	5	90	89	0	0	0	0	0	0	0	0	0	0	0	0	0	0	0	0	0	0	0	0	0	0	0	0	0	0	0	0
gccttacttga	PBANKA_123000	0	0	0	0	0	0	0	1	0	0	0	0	0	0	0	0	0	0	0	0	0	0	0	0	0	0	0	0	0	0	0	0
gccttcaacgg	PBANKA_070620	135	128	144	142	157	156	102	90	121	108	14	14	49	48	36	33	27	25	89	80	28	25	33	25	31	29	28	23	24	23	168	146
gcgatcactct	PBANKA_132530	447	411	742	692	324	308	174	156	160	150	91	83	22	21	63	47	16	16	21	16	40	36	15	12	16	15	26	22	15	16	3004	2598
gcggtcatggc	PBANKA_143170	131	126	103	98	1	1	10	8	0	0	7	7	4	4	2	2	0	0	0	0	7	7	0	0	0	0	6	4	0	0	553	477
gcgtggaggca	PBANKA_101980	0	0	0	0	0	0	0	0	0	0	0	0	0	0	0	0	0	0	0	0	1	1	0	0	0	0	0	0	0	0	0	0
gctcgtcgacc	PBANKA_010520	430	405	432	406	266	250	377	327	394	359	509	475	263	241	224	184	414	383	308	260	217	185	351	270	328	317	225	184	417	385	1198	1019
gctgacatgag	PBANKA_041470	125	118	2	2	119	113	36	34	8	7	4	6	15	15	5	5	13	12	6	5	15	13	8	4	10	10	34	28	3	3	1248	1114
gctggaggaat	PBANKA_113010	3	3	73	67	0	0	0	0	0	0	0	0	0	0	0	0	0	0	0	0	0	0	0	0	0	0	0	0	0	0	1191	1080
gcttaagctgg	PBANKA_090870	3457	3312	3594	3445	3213	3179	4104	3623	3605	3473	3255	3226	3596	3531	3642	3197	3637	3498	3497	3149	3466	3297	3697	3107	3131	3039	3603	3120	3791	3641	1399	1235
gcttagtgtca	PBANKA_061860	670	613	873	781	902	843	100	81	64	61	102	95	30	29	21	20	16	10	18	15	20	18	4	4	20	19	6	5	3	1	1917	1597
ggagaaacgga	PBANKA_020580	0	0	0	0	0	0	0	0	0	0	0	0	0	0	0	0	0	0	0	0	0	0	0	0	0	0	0	0	0	0	0	0
ggaggaggatg	PBANKA_144560	0	0	0	0	0	0	0	0	0	0	0	0	0	0	0	0	0	0	0	0	0	0	0	0	0	0	0	0	0	0	0	0
ggaggatcatg	PBANKA_114470	693	637	408	374	646	608	463	378	421	399	754	703	451	422	357	300	607	555	446	380	445	406	536	432	363	334	353	303	535	486	1577	1359
ggagggaaacg	PBANKA_133890	0	0	0	1	0	0	0	0	0	0	0	0	0	0	0	0	0	0	0	0	0	0	0	0	0	0	0	0	0	0	0	0
ggagggacacc	PBANKA_142380	1589	1474	1627	1548	1821	1762	236	197	320	306	194	191	33	29	100	81	23	21	6	5	43	42	12	9	2	2	41	37	5	4	1498	1298
ggatcgtatgc	PBANKA_103530	200	186	514	480	229	222	27	25	59	54	142	139	12	12	8	7	14	14	2	2	9	8	8	6	0	0	4	2	7	8	1008	856
ggattatttct	PBANKA_092780	0	0	43	39	0	0	0	0	0	0	0	0	0	0	0	0	0	0	0	0	0	0	0	0	0	0	0	0	0	0	0	1
ggattccgcgt	PBANKA_132070	1	1	59	55	0	0	0	0	0	0	0	0	0	0	0	0	0	0	0	0	0	0	0	0	0	0	0	0	0	0	0	0
ggccctccggt	PBANKA_122100	0	0	0	0	0	0	0	0	0	0	0	0	0	0	0	0	0	0	0	0	0	0	0	0	0	0	0	0	0	0	0	0
ggccgacaaat	PBANKA_050220	4	4	91	85	0	0	0	0	0	0	0	0	0	0	0	0	0	0	0	0	0	0	0	0	0	0	0	0	0	0	0	0
ggcgatgtttc	PBANKA_092550	143	137	115	102	397	367	295	222	0	0	79	76	10	7	205	172	25	24	1	1	21	19	4	3	2	2	12	10	6	6	1	1
ggcgtaactta	PBANKA_134040	0	0	0	0	0	0	0	0	0	0	0	0	0	0	0	0	0	0	0	0	0	0	0	0	0	0	0	0	0	0	0	0
ggctaggccgc	PBANKA_041050	1131	1066	996	959	853	850	1239	1098	775	737	1437	1436	789	766	610	535	1617	1538	1145	1022	777	727	1790	1461	1123	1079	733	634	2050	1985	1209	1077
ggctcagtgca	PBANKA_113100	3	3	129	115	0	0	0	0	0	0	0	0	0	0	0	0	0	0	0	0	0	0	0	0	0	0	0	0	0	0	0	0
gggatctatac	PBANKA_020420	6	6	218	230	0	0	0	0	0	0	0	0	0	0	0	0	0	0	0	0	0	0	0	0	0	0	0	0	0	0	0	0
gggcaagacac	PBANKA_030080	0	0	0	0	79	79	0	0	0	0	0	0	0	0	0	0	6	6	0	0	0	0	0	0	0	0	0	0	0	0	0	0
ggggtaactat	PBANKA_091380	0	0	0	0	0	0	0	0	0	0	0	0	0	0	0	0	0	0	0	0	0	0	0	1	0	0	0	0	0	0	0	0
gggtggcctcc	PBANKA_011200	0	0	0	0	1	0	0	0	0	0	0	0	0	0	0	0	0	0	0	0	0	0	0	0	0	0	0	0	0	0	0	0
gggttagaaat	PBANKA_070440	3943	3778	2749	2616	3674	3572	5013	4458	4884	4677	5228	5131	5135	4974	6152	5374	5632	5323	6184	5565	6965	6525	5935	4946	6249	6016	7917	6774	6807	6505	1170	1043
ggtaagccatc	PBANKA_142640	0	0	0	3	0	0	0	0	0	0	0	0	0	0	0	0	0	0	0	0	0	0	0	1	0	0	0	0	0	0	0	1
ggtgggctgga	PBANKA_093000	6	6	77	68	0	0	0	0	0	0	0	0	0	0	0	0	0	0	0	0	0	0	0	0	0	0	0	0	0	0	0	0
ggttaagcttt	PBANKA_123400	0	0	0	0	0	0	0	1	0	0	0	0	0	0	0	0	0	0	0	0	0	0	0	0	0	0	0	0	0	0	0	0
ggttctccctc	PBANKA_100700	304	279	606	555	417	396	56	51	22	20	44	43	0	0	5	5	0	0	5	4	1	1	0	1	0	0	1	1	0	0	1020	853
gtactgcgtcc	PBANKA_135640	0	0	69	59	0	0	0	0	0	0	0	0	0	0	0	0	0	0	0	0	0	0	0	0	0	0	0	0	0	0	0	0
gtagtgccccg	PBANKA_122740	142	128	179	164	1	0	0	0	0	0	19	17	1	1	4	3	0	0	0	0	0	0	0	0	0	0	0	0	2	2	1188	985
gtccctggaca	PBANKA_090470	0	0	0	0	0	0	0	0	0	0	0	0	0	0	0	0	0	0	0	0	0	0	0	0	0	0	0	0	0	0	0	1
gtccctggtct	PBANKA_102920	253	231	1084	986	377	354	54	41	19	19	47	44	9	9	21	17	4	3	1	1	0	0	5	5	1	0	0	0	6	3	1576	1322
gtgaacgtaaa	PBANKA_031690	0	0	0	0	0	0	0	0	1	0	0	0	0	0	0	0	0	0	0	0	0	0	0	0	0	0	0	0	0	0	0	0
gtgaccctaaa	PBANKA_132090	3688	3498	3175	2984	3531	3422	2315	2015	3145	2955	1704	1677	1304	1268	2068	1785	1464	1381	954	838	1262	1167	870	716	588	567	802	650	680	644	1404	1224
gtggaacactt	PBANKA_080490	4	2	166	152	0	0	0	0	0	0	0	0	0	0	0	0	0	0	0	0	0	0	0	0	0	0	0	0	0	0	0	0
gttacgaaggg	PBANKA_040120	1719	1633	1693	1611	2177	2139	1120	995	1122	1070	1620	1590	889	873	1119	983	1866	1736	1132	1018	1144	1076	1981	1634	858	824	1332	1132	2239	2125	3028	2641
gttagcatgca	PBANKA_030820	14	11	247	222	0	0	0	0	0	0	0	0	0	0	0	0	0	0	0	0	0	0	0	0	0	0	0	0	0	0	0	0
gttagctgtcc	PBANKA_052020	621	594	1015	939	901	885	241	212	165	150	196	190	63	60	70	59	40	35	33	30	16	15	28	19	11	11	8	7	3	3	1430	1231
gttgcgagcac	PBANKA_030260	0	0	0	0	0	0	0	0	0	0	0	0	0	0	0	0	0	0	0	0	0	0	0	0	0	0	0	0	0	0	0	0
gtttagaccgg	PBANKA_092870	0	0	0	0	0	0	0	0	0	0	0	0	0	0	0	0	0	1	0	0	0	0	0	0	1	0	0	0	0	0	0	0
gtttaggaacg	PBANKA_142180	0	0	0	1	0	0	0	0	0	0	0	0	0	0	0	0	0	0	0	0	0	0	0	0	0	0	0	0	0	0	0	0
gtttaggatcg	PBANKA_102620	1	1	104	94	0	0	0	0	0	0	0	0	0	0	0	0	0	0	0	0	0	0	0	0	0	0	0	0	0	0	0	0
gtttatcgtcc	PBANKA_112270	0	0	0	0	0	0	0	0	0	0	0	0	0	0	0	0	0	0	0	0	0	0	0	0	0	0	0	0	0	0	0	0
taacatctttt	PBANKA_101220	0	0	0	0	0	0	0	0	0	1	0	0	0	0	0	0	0	1	0	1	0	0	0	2	0	0	0	1	0	0	0	0
taacctcttct	PBANKA_020830	832	766	787	712	405	396	744	645	691	625	396	381	710	686	659	536	447	419	796	697	689	632	492	400	619	590	873	738	556	530	1266	1080
taagccctcct	PBANKA_136190	0	0	0	0	0	0	0	0	0	0	0	0	0	0	0	0	0	0	0	0	0	0	0	0	0	0	0	0	0	0	0	0
taagttatcgt	PBANKA_103230	1	1	51	48	0	0	0	0	0	0	0	0	0	0	0	0	0	0	0	0	0	0	0	0	0	0	0	0	0	0	0	0
taagttcgat	PBANKA_093370	4	4	201	188	759	727	20	16	8	8	52	52	27	25	815	693	10	10	8	7	67	61	4	4	8	9	42	36	14	13	0	0
taatggcgact	PBANKA_021380	0	0	0	2	0	0	0	0	0	0	0	0	0	0	0	0	0	0	0	0	0	0	0	0	0	0	0	0	0	0	0	0
taatggcgatt	PBANKA_140120	12	12	269	250	0	0	0	0	0	0	0	0	0	0	0	0	0	0	0	0	0	0	0	0	0	0	0	0	0	0	0	0
taccaagcgat	PBANKA_142210	1361	1285	1003	947	697	684	744	656	601	571	498	492	454	446	696	600	499	463	593	529	617	571	529	447	533	508	713	610	586	550	1472	1272
taccgactaaa	PBANKA_040770	0	0	0	0	0	0	0	0	0	0	0	0	0	0	0	0	0	0	0	0	0	0	0	0	0	1	0	0	0	0	0	0
tacctgatcta	PBANKA_083560	0	0	0	0	0	0	0	0	0	0	0	0	0	0	0	0	0	0	0	0	0	0	0	0	0	0	0	0	0	0	0	0
taggctttggg	PBANKA_135410	139	132	125	119	101	103	0	0	0	0	0	0	5	5	0	0	0	0	2	2	0	0	0	0	2	1	0	0	0	0	1082	971
tagggaccaac	PBANKA_101810	5424	5183	6361	6065	5105	5058	4783	4117	4932	4733	4992	4957	3748	3625	3384	2896	4457	4197	3933	3501	2586	2447	3387	2819	3468	3361	2203	1867	3616	3486	1376	1223
tagttgggatc	PBANKA_020230	0	0	0	0	0	0	0	0	0	0	0	0	0	0	0	0	0	0	0	0	0	0	0	0	0	0	0	0	0	0	0	0
tcacggcgcct	PBANKA_101160	459	405	266	239	88	86	229	191	171	157	194	185	175	170	152	120	189	170	177	151	168	159	217	167	110	103	151	127	212	189	1238	1034
tcagattcat	PBANKA_146050	0	0	0	0	0	0	0	0	0	0	0	0	0	0	7	6	0	0	0	0	0	0	0	0	1	1	0	0	0	0	0	0
tccagtcgat	PBANKA_080800	0	0	0	0	0	0	0	0	0	0	0	0	0	0	0	0	0	0	0	0	0	0	0	0	0	0	0	0	0	0	0	0
tccgaagctta	PBANKA_144940	398	381	536	495	600	556	27	23	219	206	16	14	0	0	34	29	16	15	3	3	61	57	0	0	0	0	95	79	3	3	3580	3054
tccgctgacca	PBANKA_144320	5	5	98	88	0	0	0	0	0	0	0	0	0	0	0	0	0	0	0	0	0	0	0	0	0	0	0	0	0	0	0	0
tccgtcttat	PBANKA_082710	0	0	0	0	0	0	0	0	0	0	0	0	0	0	0	0	0	0	0	0	0	0	0	0	0	0	0	0	0	0	0	0
tcgcggccagt	PBANKA_102990	458	426	206	190	132	127	30	23	19	19	12	12	0	0	8	6	0	0	1	0	5	4	0	0	1	1	2	1	2	2	1389	1202
tcggtcccctt	PBANKA_113850	0	0	100	94	0	0	0	0	0	0	0	0	0	0	0	0	0	0	0	0	0	0	0	0	0	0	0	0	0	0	0	0
tctcgctttgt	PBANKA_100720	411	395	114	108	713	708	294	260	158	143	181	176	91	90	49	43	100	94	52	42	58	55	104	85	39	39	36	30	89	85	2663	2385
tctgtctgtgc	PBANKA_145030	9	7	119	118	0	0	0	0	0	0	0	0	0	0	0	0	0	0	0	1	0	0	0	0	0	0	0	0	0	0	0	0
tgacacactct	PBANKA_143920	239	220	31	27	100	91	0	0	253	229	0	0	0	0	54	45	4	6	0	0	23	23	2	2	0	0	15	13	0	0	1399	1178
tgaccactat	PBANKA_031030	0	0	0	0	0	0	0	0	0	0	0	0	0	0	0	0	0	0	0	0	0	0	0	0	0	0	0	0	0	0	0	0
tgaccattgcc	PBANKA_101850	0	0	0	0	0	0	0	1	0	0	0	0	0	0	0	0	0	0	0	0	0	0	0	0	0	0	0	0	0	0	0	0
tgaccattgtt	PBANKA_051940	0	0	0	0	0	0	0	1	0	0	0	0	0	0	0	0	0	0	0	0	0	0	0	0	0	0	0	0	0	0	0	0
tgagaattccc	PBANKA_091030	88	76	0	0	313	301	0	0	7	7	0	0	8	7	25	20	1	0	1	1	11	10	4	1	0	0	18	13	0	0	1833	1533
tgagaggaacg	PBANKA_135350	155	136	412	371	0	0	21	19	34	33	0	0	23	20	17	13	4	2	18	15	4	4	0	0	6	6	5	3	0	0	1341	1132
tgatctagggg	PBANKA_141180	216	214	420	399	619	608	9	9	6	6	37	35	2	2	23	20	5	5	0	0	18	15	1	1	0	0	25	24	2	2	1518	1358
tgcaacctcaa	PBANKA_070730	6	5	218	209	87	85	0	0	0	0	0	0	0	0	0	0	0	0	0	0	0	0	0	0	0	0	0	0	0	0	0	0
tgcatgcttag	PBANKA_110380	410	401	1005	1018	549	555	141	131	226	227	204	219	38	36	52	51	17	15	2	3	12	12	2	1	1	1	1	1	4	4	1386	1343
tgccagcggac	PBANKA_061670	0	0	0	0	1	1	0	0	0	0	0	0	0	0	0	0	0	0	0	0	1	1	0	2	5	3	1	0	1	1	0	0
tgccagcgtat	PBANKA_071030	0	0	0	0	0	0	0	0	0	0	0	0	0	0	0	0	0	0	0	0	0	0	0	0	0	0	0	0	0	0	0	0
tgcctccttta	PBANKA_090310	0	0	0	0	0	0	0	0	0	0	0	0	0	0	0	0	0	0	0	0	0	0	0	0	0	1	0	0	0	0	0	0
tgccttgtatg	PBANKA_051490	2275	2112	910	864	1441	1339	2114	1795	2166	1981	1487	1404	2523	2375	2397	2072	1733	1591	2432	2064	2853	2628	1921	1635	2041	1887	3566	3054	2197	2025	1025	890
tgcgcacgcgg	PBANKA_134740	0	0	0	0	0	0	0	0	0	0	0	0	0	0	0	0	0	0	0	0	0	0	0	0	0	0	0	0	0	0	2	2
tgcgcacggaa	PBANKA_110400	12	9	2	2	1	1	0	0	1	1	6	7	2	2	8	6	3	3	1	1	5	5	0	0	0	0	1	1	1	1	130	105
tgcgtaatcgg	PBANKA_114250	76	73	0	0	148	142	0	0	21	17	25	29	8	8	4	4	3	3	5	4	0	0	2	1	4	4	5	4	1	1	1576	1348
tgctaccgggc	PBANKA_021490	0	0	0	0	0	0	0	0	0	0	0	0	0	0	0	0	0	0	0	0	0	0	0	0	0	0	0	0	0	0	0	0
tggacggaacc	PBANKA_131890	0	0	0	0	0	0	0	0	0	0	0	0	0	0	0	0	0	0	0	0	0	0	0	1	0	0	0	0	0	0	0	0
tggctcagat	PBANKA_071730	0	0	0	0	1	1	0	0	0	0	0	0	0	0	0	0	0	0	0	0	0	0	0	0	0	0	0	0	0	0	0	0
tgggaggaccc	PBANKA_121230	253	227	540	487	205	201	185	148	101	92	269	258	110	103	128	94	113	99	104	77	61	48	65	51	39	32	28	25	47	47	1373	1169
tgggtggtatt	PBANKA_112850	130	117	238	215	214	191	3	3	5	5	7	6	8	8	7	6	0	0	0	0	0	0	0	0	0	0	0	0	0	0	1514	1275
tggtaccactc	PBANKA_130460	516	492	232	219	239	231	44	40	28	25	12	12	10	10	21	16	29	28	2	2	1	1	9	9	6	6	0	1	12	13	1397	1209
tggttagtgtg	PBANKA_091210	0	0	0	0	0	0	0	0	0	0	0	0	0	0	0	0	0	0	0	0	0	0	0	0	0	0	0	0	0	0	0	0
tgtaatcgcgc	PBANKA_092810	46	43	81	78	93	94	0	0	29	26	0	0	0	0	3	3	1	0	1	1	4	3	0	0	0	0	4	4	0	0	497	408
tgtacccttta	PBANKA_021390	0	0	0	0	0	0	0	1	0	0	0	0	0	0	0	0	0	0	0	0	0	0	0	0	0	0	0	0	0	0	0	0
tgtaccttat	PBANKA_041040	349	316	27	27	4507	4276	108	99	15	15	59	50	12	11	170	155	25	28	19	23	244	222	14	32	139	124	122	117	97	92	34	37
tgtacttgttt	PBANKA_133460	448	408	466	424	288	262	153	131	147	136	126	116	58	56	52	43	67	60	61	53	50	47	42	35	24	23	33	26	18	15	3033	2572
tgtccggtgcc	PBANKA_092660	5983	5423	6196	5516	6323	5813	7604	6169	6108	5470	6824	6462	6909	6396	6437	5148	7403	6650	8522	7062	7105	6298	7916	6047	8292	7525	7865	6150	9224	8348	1446	1223
tgtcctaaaga	PBANKA_121950	334	319	168	159	90	86	41	33	73	71	81	80	38	39	36	34	45	43	31	24	10	10	20	13	10	9	2	0	13	14	1499	1306
tgtctgctgac	PBANKA_110080	0	0	0	0	0	0	0	0	0	0	0	0	0	0	0	0	0	0	0	0	0	0	1	0	0	0	0	0	0	0	0	0
tgtgtagaagt	PBANKA_061870	0	0	0	0	0	0	0	0	0	0	0	0	0	0	1	0	0	0	0	0	0	0	0	0	0	0	0	0	0	0	0	0
tgttcaccggg	PBANKA_121880	107	103	1	1	0	0	3	3	0	0	0	0	3	3	6	5	3	3	1	1	1	1	0	0	1	1	2	2	0	0	1505	1342
ttaaagtgatt	PBANKA_112620	0	0	0	0	0	0	0	0	0	0	0	0	0	0	0	0	0	0	0	0	0	0	0	0	0	0	0	0	0	0	0	0
ttaccaagatg	PBANKA_140990	152	139	263	243	189	178	8	7	8	7	11	11	5	4	1	1	6	4	0	0	4	4	11	7	0	0	2	2	2	2	1408	1197
ttacccgcagc	PBANKA_134450	0	0	0	0	83	82	0	0	0	0	0	0	0	0	0	0	0	0	0	0	0	0	0	0	0	0	0	0	0	0	0	0
ttacgccgggc	PBANKA_145970	0	0	0	0	0	0	0	0	0	0	0	0	0	0	0	0	0	0	0	0	0	0	0	0	0	0	0	0	0	0	0	1
ttagcaagatg	PBANKA_110550	0	0	0	1	0	0	0	0	0	0	0	0	0	0	0	0	0	0	0	0	0	0	0	0	0	0	0	0	0	0	0	0
ttcacaccgcc	PBANKA_132410	0	0	0	0	0	0	0	0	0	0	0	0	0	1	0	0	0	0	0	0	0	0	0	0	0	0	0	0	0	0	0	0
ttcagctcat	PBANKA_101330	57	56	2	1	0	0	1	1	0	0	0	0	0	0	0	0	3	3	0	0	0	0	2	2	0	0	0	0	0	0	0	0
ttccaccttac	PBANKA_030600-ko	6	6	230	234	0	0	11	11	0	0	0	0	0	0	0	0	0	0	0	0	0	0	0	0	0	0	1	1	0	0	0	0
ttgctgtcggc	PBANKA_111510	1094	1025	416	386	592	583	651	549	723	684	817	810	634	614	694	594	699	647	648	567	786	731	788	624	552	521	1057	867	967	916	1507	1319
ttggagaaact	PBANKA_102280	0	0	92	82	0	0	0	0	0	0	0	0	0	0	0	0	0	0	0	0	0	0	0	0	0	0	0	0	0	0	0	0
ttggggtgaca	PBANKA_092640	0	0	0	0	0	0	0	0	1	1	0	0	0	0	0	0	4	4	0	0	0	0	0	0	0	0	0	0	3	3	0	0
ttgtcgccgtc	PBANKA_092970	3270	3017	3700	3358	4785	4515	4951	4182	5230	4827	5140	4929	5398	5125	5510	4554	6164	5633	5855	5027	5919	5386	6868	5414	5655	5274	6180	5040	7430	6903	1287	1095
tttaacacaga	PBANKA_061990	0	0	0	0	0	0	0	0	0	0	0	0	0	0	0	0	0	0	0	0	0	0	0	0	0	0	0	1	0	0	0	0
tttaccatgag	PBANKA_131360	0	0	1	0	0	0	0	0	0	0	0	0	0	0	0	0	0	0	0	0	0	0	0	0	0	0	0	0	0	0	0	0
tttaggaacta	PBANKA_120310	673	614	456	416	649	638	349	306	368	342	176	169	103	101	112	89	93	88	55	50	103	96	53	45	49	43	92	81	32	25	1438	1262
tttctggtaag	PBANKA_124200	0	0	0	0	0	0	0	0	0	0	0	0	0	0	0	0	0	0	0	0	0	0	0	0	0	0	0	0	0	0	0	0
tttgacagggg	PBANKA_051770	13975	13299	13973	13302	13388	13100	17557	15557	17822	16971	17070	16897	19472	19012	21057	18279	20198	19029	22868	20513	24030	22620	24583	20499	21094	20286	24538	21176	26874	25808	5256	4609
tttgtaaagcg	PBANKA_121750	0	0	0	0	0	0	0	0	1	0	0	0	0	0	0	0	0	0	0	1	0	0	0	0	0	0	0	1	0	0	0	0
tttgtaaccta	PBANKA_091390	0	0	3	2	0	0	0	0	0	0	0	0	0	0	0	0	0	0	0	0	0	0	0	0	0	0	0	0	0	0	0	0
ttttcgccgta	PBANKA_133560	0	0	0	0	0	0	0	0	0	0	0	0	0	0	0	0	0	0	0	0	0	0	0	0	0	1	0	0	0	0	0	0
ttttgcctaca	PBANKA_060610	2	2	74	70	0	0	0	0	0	0	0	0	0	0	0	0	0	0	0	0	0	0	0	0	0	0	0	0	0	0	0	0
tttttcgtctc	PBANKA_031140	0	0	0	0	0	0	0	0	0	0	0	0	0	0	0	0	0	0	0	0	0	0	0	0	0	0	0	0	0	0	0	0
