# Supplementary material for: Functional Profiling of a Plasmodium Genome Reveals an Abundance of Essential Genes
Source: Cell. 2017 Jul 13;170(2):260–272.e8. doi: 10.1016/j.cell.2017.06.030 (PMC5509546; doi:10.1016/j.cell.2017.06.030)
Supplement: Data S1. Reproducible Analysis Procedure — The file archive includes an R-markdown document, which will reproduce all bioinformatic procedures conducted. [file mmc9.zip › countfiles/met12.csv]

barcode	gene	1.1	1.2	2.1	2.2	3.1	3.2	4.1	4.2	5.1	5.2	6.1	6.2	7.1	7.2	8.1	8.2	9.1	9.2	10.1	10.2	11.1	11.2	12.1	12.2	13.1	13.2	14.1	14.2	15.1	15.2	16.1	16.2
no_match		45442	46007	47135	47665	43637	44056	33938	34699	38638	39272	33340	33760	28897	29288	33411	33774	24147	24495	29597	30185	29275	29679	38021	38870	26801	27216	31772	32520	29296	29906	37396	37910
aaagactcgaa	PBANKA_040180	0	0	1	1	184	190	0	0	0	0	0	0	0	0	0	0	0	0	0	0	0	0	1	1	0	0	0	0	0	0	0	0
aaagttagacc	PBANKA_113880	0	0	0	0	332	337	0	0	1	1	0	0	0	0	2	2	1	1	1	1	0	0	1	0	0	0	0	0	0	0	0	0
aaatcgtgcta	PBANKA_130380	402	393	387	386	347	345	46	46	17	17	88	85	0	0	14	14	12	12	1	1	0	0	0	0	0	0	0	0	0	0	1479	1451
aaatctgacga	PBANKA_135570	0	0	0	0	258	257	0	0	0	0	0	0	0	0	0	0	0	0	0	1	0	0	0	0	1	1	0	0	0	0	0	0
aacacaaccgc	PBANKA_140160	5857	5883	2775	2786	3338	3357	2595	2581	3976	3973	2384	2373	1586	1596	2387	2395	1264	1270	778	775	1561	1549	1101	1099	419	423	1315	1314	610	609	1263	1279
aaccagatgtg	PBANKA_146480	0	0	0	0	0	0	1	0	0	0	0	0	0	0	0	0	0	0	0	0	0	0	0	0	0	0	0	0	0	0	0	0
aacgccaaacc	PBANKA_112010	1	1	0	0	1	1	0	0	0	0	0	0	0	0	0	0	0	0	0	0	0	0	0	0	0	0	0	0	0	0	0	1
aactagtccct	PBANKA_071750	0	0	0	0	341	338	0	0	0	0	22	22	10	10	0	0	0	0	0	0	0	0	0	0	0	0	0	0	0	0	0	0
aactcgatgca	PBANKA_082520	11436	11373	11949	11858	3131	3110	13824	13690	12382	12325	4640	4615	14188	14114	14614	14550	3703	3668	15481	15415	14069	13991	4805	4776	16229	16152	16309	16177	5423	5398	1157	1149
aactttgggcc	PBANKA_080450	93	93	40	41	18	18	16	16	5	5	14	14	2	2	0	0	0	0	0	0	1	1	0	0	0	0	0	0	0	0	811	806
aagattgtgcg	PBANKA_122370	0	0	0	0	0	0	0	0	1	1	0	0	0	0	0	0	0	0	0	0	0	0	0	0	0	0	0	0	0	0	0	0
aagcatttctg	PBANKA_141910	962	949	1670	1647	1372	1357	1290	1271	1816	1802	2749	2725	1000	999	2226	2214	2367	2357	1293	1279	2064	2048	4741	4691	1578	1564	2151	2125	4387	4344	878	874
aagccgcgggc	PBANKA_134110	0	0	0	0	0	0	0	0	0	0	0	0	0	0	0	0	0	0	0	0	0	0	0	0	0	0	0	1	0	0	0	0
aagtacgaacc	PBANKA_135700	0	0	0	0	0	1	0	0	0	0	0	0	0	0	0	0	0	0	0	0	0	0	0	0	0	0	0	0	0	0	4	3
aagtgccaaat	PBANKA_100250	0	1	0	0	1	2	0	0	1	0	0	0	1	0	1	1	2	1	0	0	0	0	1	0	1	1	1	1	1	2	1	1
aataaatatgg	PBANKA_131420	1	1	0	0	0	0	1	1	0	0	0	0	0	0	0	0	1	1	0	0	0	0	0	0	0	0	0	0	0	0	2	1
aatagaggcgg	PBANKA_141550	0	0	0	0	0	0	0	0	0	0	0	0	0	0	0	0	0	0	0	0	0	0	0	0	0	0	0	0	0	0	6	4
aataggtggac	PBANKA_144720	1	0	0	0	1	0	36	36	0	0	0	0	0	0	0	0	0	0	0	0	0	0	0	1	0	0	0	0	0	0	0	0
aatcatttctg	PBANKA_061360	1387	1369	1435	1433	607	605	1357	1345	1846	1824	803	799	1263	1257	1805	1798	600	594	1550	1539	1746	1740	916	910	1760	1744	1888	1873	672	669	778	768
aatgtacatga	PBANKA_090610	0	0	0	0	0	0	0	0	0	0	1	1	0	0	0	0	0	0	0	0	1	0	0	0	0	0	0	0	1	1	0	1
aattcgctgaa	PBANKA_113620	0	0	0	1	0	1	0	0	0	0	0	0	0	0	0	0	0	0	0	0	0	0	0	0	0	0	0	0	0	0	0	0
acaagacgaag	PBANKA_050720	1	1	0	0	192	190	1	0	0	0	2	2	2	2	0	0	0	0	0	0	0	0	0	2	2	1	0	0	1	0	1	0
acacgacaagc	PBANKA_103780	3659	3635	3473	3449	3141	3138	4625	4603	3888	3885	2713	2714	3695	3680	4110	4114	2592	2592	4839	4833	4312	4294	3785	3782	4640	4632	4622	4597	3651	3622	892	881
acactgtgatt	PBANKA_090930	342	334	683	680	0	0	0	0	0	0	0	0	0	0	3	3	0	0	0	0	0	0	0	0	0	0	0	0	0	0	260	259
acagtggtat	PBANKA_052140	0	0	0	0	0	0	0	0	0	0	0	0	0	0	3	3	0	0	0	0	0	0	0	0	0	0	0	0	0	0	0	0
accaagcgggt	PBANKA_146340	0	0	0	0	0	0	0	0	0	0	29	28	0	0	0	0	0	0	0	0	0	0	0	0	0	0	0	0	0	0	0	0
accccgctgcc	PBANKA_111650	0	0	0	0	1	0	1	0	0	0	0	0	1	0	0	0	0	0	1	0	0	0	2	0	0	0	2	0	0	0	0	0
accctgctcct	PBANKA_040710	0	0	0	0	0	0	0	0	0	0	0	0	0	0	0	0	0	0	2	0	0	0	0	0	0	0	0	0	0	0	0	0
accgcagtccc	PBANKA_092160	8	8	200	198	352	349	0	0	0	0	11	11	33	30	2	2	0	0	0	0	0	0	0	0	0	0	0	0	0	0	0	0
acctgttcgac	PBANKA_134000	10	11	307	311	341	340	1	1	0	0	0	0	1	1	0	1	0	0	0	0	1	1	0	0	0	0	0	0	0	0	1397	1410
accttcggttt	PBANKA_011160	3	3	1	1	3	1	0	2	0	1	2	3	2	1	0	2	0	0	3	1	2	2	1	3	1	1	2	2	0	0	3	3
acgcggggcgc	PBANKA_143270	323	320	2	2	0	0	449	445	135	134	151	148	337	336	129	127	149	145	425	419	123	122	262	259	459	460	111	109	223	220	113	114
actagaggtaa	PBANKA_092940	0	0	0	0	211	206	0	0	0	0	0	0	0	0	0	0	0	0	1	1	0	0	0	0	0	0	0	0	0	0	0	0
actatctaact	PBANKA_081640	0	0	0	0	0	0	0	0	0	0	0	0	0	0	0	0	0	0	0	0	0	0	0	0	0	0	0	0	0	0	24	24
actcccctaag	PBANKA_133040	4573	4543	1127	1128	3293	3279	4691	4663	1268	1261	6322	6302	4945	4924	1037	1032	6075	6047	6214	6176	880	875	9300	9236	6094	6071	803	796	7768	7729	1175	1158
actggctcgat	PBANKA_081510	0	0	0	0	0	0	0	0	0	0	0	0	0	0	0	0	1	1	0	0	0	0	0	0	0	0	0	0	0	0	0	0
acttcaatatc	PBANKA_050690	1	2	0	1	0	0	3	2	0	0	1	1	0	0	0	0	0	0	1	1	1	1	0	1	0	1	1	1	0	0	0	0
acttgtgggtt	PBANKA_134400	424	419	200	198	0	0	39	38	0	0	19	19	8	8	10	10	8	8	9	9	1	1	5	5	4	4	0	0	2	2	1001	984
actttcacaca	PBANKA_050180	0	0	0	0	1	1	0	0	0	0	0	0	0	0	0	0	0	0	0	0	0	0	0	0	0	0	0	0	0	0	0	0
agactacagac	PBANKA_101330	100	101	2	2	0	0	0	1	0	0	0	0	0	0	0	0	0	0	0	0	0	0	0	0	0	0	0	0	0	0	0	0
agatcttgtcg	PBANKA_121060	1	1	0	0	0	0	0	0	1	0	0	0	0	0	0	0	0	0	1	1	0	0	0	0	1	0	0	0	1	0	1	1
agctccccaat	PBANKA_121150	0	0	0	0	0	0	0	0	0	0	0	0	0	0	0	0	0	0	0	0	0	0	0	0	0	0	0	0	0	0	59	56
aggcacatctg	PBANKA_092520	6	6	229	228	0	0	0	0	0	0	0	0	0	0	0	0	0	0	0	0	0	0	0	0	0	0	0	0	0	0	0	0
agggttcctat	PBANKA_051500	4536	4459	3792	3727	4844	4766	6300	6168	5903	5809	4205	4143	6305	6248	4935	4881	4781	4729	6716	6623	6208	6144	8516	8368	7354	7265	6983	6877	7400	7306	852	842
agtaagccttc	PBANKA_110420	2643	2626	1404	1412	3101	3085	1375	1368	1224	1216	1445	1452	981	977	807	807	774	777	623	623	523	520	673	676	353	355	290	286	339	333	882	877
agtcgggagac	PBANKA_144160	482	483	756	746	2	3	490	489	428	425	0	0	565	567	494	487	4	4	570	559	656	654	3	3	623	615	792	789	2	2	1510	1494
agttgacaaga	PBANKA_093200	0	0	0	0	0	0	1	0	0	0	1	0	0	0	3	3	0	0	0	0	0	0	0	0	0	0	0	0	0	1	0	0
ataaccgggtg	PBANKA_135740	1	0	0	0	0	0	0	0	0	0	0	0	0	0	0	0	0	0	0	0	0	0	1	1	0	0	0	0	0	0	0	0
atacacgtggt	PBANKA_131280	0	0	0	0	0	0	0	0	1	1	0	0	0	0	0	0	0	0	0	0	0	0	0	0	0	0	0	0	0	0	0	1
ataccccctag	PBANKA_103190	0	0	0	0	0	0	0	0	0	0	0	1	0	0	0	0	0	0	0	0	0	0	0	0	0	0	0	0	0	0	0	0
atacgctaccg	PBANKA_110780	0	0	0	0	0	0	0	0	0	0	0	0	0	0	0	0	2	2	0	0	0	0	0	0	0	0	0	0	0	0	0	0
atagatcgttt	PBANKA_083300	0	0	0	1	0	0	0	0	0	0	0	0	0	0	0	0	0	0	0	0	0	0	0	0	0	0	0	0	1	1	0	0
atccgagatcg	PBANKA_093190	1	0	1	0	0	0	2	2	1	0	0	0	0	0	1	1	0	0	0	0	0	0	1	1	0	1	3	2	0	0	1	1
atcctggcaca	PBANKA_081240	101	101	3	3	1	1	0	0	0	0	0	0	0	0	0	0	0	0	0	0	0	0	0	0	1	1	0	0	1	1	1605	1595
atcgaatcgcc	PBANKA_031420	7	9	365	361	0	0	0	0	0	0	0	0	0	0	6	6	0	0	0	0	0	0	0	0	0	0	0	0	0	0	0	0
atgattacctg	PBANKA_145950	0	0	0	0	0	0	0	0	0	0	0	0	0	0	0	0	0	0	0	0	0	0	0	0	1	1	0	0	0	0	0	0
atgggagaaga	PBANKA_120350	0	0	0	0	0	0	0	0	0	0	0	0	0	0	0	0	0	0	0	0	0	0	0	0	0	1	0	0	0	0	0	0
atgtctcgcgg	PBANKA_021430	0	0	0	0	0	0	0	0	0	0	0	0	0	0	0	0	0	0	0	0	0	0	0	0	0	0	0	0	0	0	2	2
atgtcttattg	PBANKA_071660	1	1	1	1	1	0	0	0	3	2	0	0	1	0	1	1	0	0	0	0	0	0	1	2	1	1	1	1	1	1	0	0
attcaagggct	PBANKA_061510	253	249	248	246	1	1	279	275	1000	987	907	903	370	360	919	909	433	427	390	385	1186	1179	366	360	388	385	1091	1069	212	210	1646	1624
attcgggttaa	PBANKA_080650	0	0	0	0	0	0	0	0	0	0	0	0	0	0	0	0	0	0	0	0	0	0	0	0	0	0	0	0	0	0	87	84
attcggtcgag	PBANKA_132890	0	0	0	0	0	0	0	0	0	0	0	0	4	4	0	0	0	0	0	0	0	0	0	0	0	0	0	0	0	0	0	0
attcttataac	PBANKA_090260	1	0	1	1	190	185	0	0	0	0	0	0	0	0	1	1	0	0	1	1	1	2	0	0	0	0	0	2	1	1	0	1
attgatctgta	PBANKA_103170	59	60	0	0	1	0	1	1	1	1	0	0	0	0	0	0	0	0	1	1	0	0	0	0	0	0	0	0	0	0	2	2
attttcatctg	PBANKA_141030	46	45	91	92	0	0	0	0	17	17	6	6	1	1	0	0	0	0	0	0	0	0	0	0	0	0	0	0	0	1	474	472
attttccatcc	PBANKA_135610	0	0	0	0	547	556	0	0	0	0	0	0	0	0	0	0	0	0	0	0	0	0	0	0	0	0	1	1	0	0	0	0
caaaacacgag	PBANKA_093690	8	10	455	449	0	0	0	1	0	0	0	0	0	0	0	0	1	1	0	0	1	0	0	0	1	0	0	0	0	0	0	2
caaagaccgcc	PBANKA_081760	0	0	0	0	0	0	0	0	0	0	0	0	10	11	0	0	0	0	0	0	0	0	0	0	0	0	0	0	0	0	0	0
caacatcgggt	PBANKA_082160	0	0	0	0	0	0	0	1	0	0	35	35	0	0	1	1	0	0	0	0	0	0	0	0	0	0	0	0	0	0	0	0
caacatgcttc	PBANKA_122980	6	7	14	14	0	0	8	8	8	8	4	5	7	8	8	8	4	4	11	14	16	15	8	8	13	12	20	20	7	8	6	6
caacgtcaatc	PBANKA_092510	0	0	0	0	0	0	0	0	0	0	0	0	0	0	0	0	0	0	0	0	0	0	1	1	0	0	0	0	0	0	0	0
cacaactagac	PBANKA_040840	0	0	0	0	0	0	0	0	0	0	0	0	8	8	0	0	0	0	0	0	0	0	0	0	0	0	0	0	0	0	0	0
cacagagatct	PBANKA_112140	0	0	0	0	0	0	0	0	0	0	0	0	0	0	0	0	4	4	0	0	0	0	0	0	0	0	0	0	0	0	0	0
caccacctcat	PBANKA_144000	273	273	680	682	0	0	63	63	0	0	0	0	0	0	0	0	0	0	1	1	0	0	0	0	0	0	1	1	0	0	1708	1713
cacccgcaacg	PBANKA_114410	0	0	0	0	0	0	52	50	0	0	0	0	0	0	0	0	0	0	0	0	0	0	0	0	0	0	0	0	0	0	0	0
cactctctgcg	PBANKA_092900	10	10	304	302	441	442	0	0	0	0	0	0	6	6	0	1	0	0	0	0	0	0	0	0	1	0	0	0	0	0	0	0
cagacgctgaa	PBANKA_040280	86	86	417	420	0	0	15	14	412	417	318	315	28	27	287	284	277	279	5	6	354	348	612	613	7	7	419	426	532	523	701	695
cagtgatgcgg	PBANKA_122430	0	0	0	0	0	0	0	0	0	0	0	0	0	0	0	0	0	0	0	0	0	0	0	0	0	0	0	0	0	0	3	3
cataagggtcc	PBANKA_134900	163	165	2	2	0	0	0	0	0	0	0	0	0	0	0	0	0	0	0	0	0	0	0	0	0	0	0	0	0	0	0	0
catccgaggcc	PBANKA_092090	0	0	0	0	252	253	0	0	1	1	0	0	0	0	0	0	0	0	1	0	0	0	0	0	0	0	0	0	0	0	1	1
catgtttggtc	PBANKA_121970	0	0	0	0	451	443	0	0	0	0	0	0	0	0	0	0	0	0	0	0	0	0	0	0	0	0	0	0	0	0	0	0
cattcagctac	PBANKA_040640	0	0	0	0	0	0	1	1	0	0	0	0	1	1	0	0	0	0	0	0	0	0	0	0	0	0	0	0	0	0	0	0
cattgcagtcc	PBANKA_111530	9	9	296	299	0	0	0	0	0	0	0	0	0	0	0	0	0	0	0	0	0	0	0	0	0	0	0	0	0	0	0	0
ccaaattcata	PBANKA_091150	2	2	1	1	4	4	0	0	0	0	0	0	1	1	0	0	0	0	0	0	0	0	0	1	1	1	1	1	0	0	1	1
ccagccggcat	PBANKA_091510	1	0	0	0	0	0	1	1	0	0	0	0	0	0	0	0	0	0	0	0	0	0	0	0	1	1	0	0	1	1	2	2
cccaattgcgg	PBANKA_130170	0	0	0	0	0	0	0	0	0	0	0	0	0	0	0	0	0	0	0	0	0	0	0	0	0	0	0	0	0	0	2	2
ccctatcgcgg	PBANKA_136300	0	0	0	0	0	0	0	0	0	0	0	0	0	0	0	0	0	0	0	0	0	0	0	0	0	0	0	0	0	0	2	2
ccgaaatacag	PBANKA_021450	2	1	0	0	1	2	0	0	1	1	2	2	2	3	0	2	0	0	0	1	0	0	0	1	2	2	0	0	1	1	1	3
ccgaagatccg	PBANKA_135750	0	0	0	0	0	0	0	0	0	0	0	0	0	0	0	0	0	0	0	0	2	2	0	0	0	0	0	0	0	0	0	0
ccgacgcaatt	PBANKA_142090	0	0	0	0	0	0	0	0	0	0	33	33	0	0	9	8	0	0	0	0	1	1	0	0	0	0	0	0	0	0	0	0
ccgagtttacg	PBANKA_144100	0	0	0	0	1095	1085	1	1	0	0	0	0	15	15	0	0	0	0	0	0	0	0	0	0	0	0	0	0	0	0	0	0
ccgagtttatg	PBANKA_082050	0	0	0	0	1	3	0	0	0	0	0	0	0	0	0	0	0	0	0	0	0	0	0	0	0	0	0	0	0	0	0	0
ccgcatgacat	PBANKA_030110	0	0	0	0	0	0	0	0	0	0	0	0	0	0	0	0	1	1	0	0	0	0	0	0	0	0	0	0	0	0	0	0
ccgcggcgcgc	PBANKA_101770	0	0	0	0	0	0	0	0	0	0	0	0	0	0	0	0	0	0	0	0	0	0	0	0	0	0	1	0	0	0	0	0
ccgctatactc	PBANKA_121440	0	0	0	0	1	0	1	1	0	0	0	1	2	2	1	1	1	1	0	0	0	0	1	1	0	0	0	0	0	0	0	0
ccgtcgaaact	PBANKA_051360	669	655	1383	1371	3	2	478	471	931	918	487	481	480	473	715	712	339	336	864	859	796	792	711	704	1085	1086	1036	1034	581	575	1480	1472
ccgtgattaat	PBANKA_130050	0	0	0	0	0	0	0	0	0	0	0	0	0	0	0	0	6	6	0	0	1	1	0	0	0	0	0	0	0	0	0	0
cctcctgtaga	PBANKA_062250	2	1	0	0	0	0	1	1	0	0	1	1	0	0	0	0	1	0	0	0	0	0	0	0	0	0	0	0	2	2	4	4
cctcgaaacag	PBANKA_111620	0	0	0	0	0	0	0	0	0	0	0	0	19	19	0	0	0	0	0	0	0	0	0	0	0	0	0	0	0	0	0	0
ccttggttcct	PBANKA_100650	393	386	354	348	0	0	0	0	0	0	12	12	0	0	0	0	0	0	0	0	0	0	0	0	0	0	0	0	0	0	73	70
cgaaactacta	PBANKA_051535	2	5	2	4	411	412	3	2	5	5	1	0	0	1	4	5	2	2	3	4	1	3	4	4	5	6	4	6	1	2	2	4
cgaaatttctg	PBANKA_142790	0	0	0	0	1	0	0	0	0	0	0	0	0	0	0	0	0	0	0	0	0	0	0	0	0	0	0	0	0	0	0	0
cgccaccccag	PBANKA_020380	151	155	106	106	0	0	0	0	0	0	10	10	0	0	0	0	0	0	0	0	0	0	0	0	0	0	0	0	0	0	801	799
cgcccggctgt	PBANKA_113770	170	169	143	141	177	174	8	8	7	7	30	30	1	1	0	0	1	1	0	0	0	0	0	0	2	2	0	0	0	0	593	596
cgctcactggt	PBANKA_103010	0	0	0	0	0	0	0	0	0	0	0	0	5	5	0	0	0	0	0	0	0	0	0	0	0	0	0	0	0	0	0	0
cggacggcagg	PBANKA_092560	1	1	0	0	0	0	0	0	0	0	0	0	0	0	0	0	0	0	0	0	0	0	1	1	0	0	0	0	0	0	0	0
cggagtacgtt	PBANKA_103440	1741	1715	3573	3537	1697	1674	1217	1203	1782	1754	1974	1954	643	635	1180	1179	1311	1306	447	442	919	915	1336	1325	320	317	600	596	708	703	937	928
cggccttagaa	PBANKA_111810	136	133	1	1	0	0	0	0	14	14	0	0	0	0	0	0	0	0	6	6	0	0	0	0	1	1	0	0	0	0	1308	1302
cggcgtccctt	PBANKA_031400	0	0	0	0	1	0	0	0	0	0	0	0	0	0	0	0	0	0	0	0	0	0	0	0	0	0	0	0	0	0	0	0
cggtatggggc	PBANKA_030380	0	0	0	0	0	1	0	0	0	0	0	0	0	0	0	0	0	0	0	0	0	0	0	0	0	0	0	0	0	0	0	0
cggtgtgagga	PBANKA_000560	0	1	0	0	0	0	0	0	0	1	0	0	0	0	0	0	0	0	0	0	0	0	0	0	0	0	0	0	0	0	0	0
cggttacccta	PBANKA_070200	0	0	0	0	1	0	1	0	1	1	0	0	0	0	1	1	0	1	1	1	0	0	0	1	1	1	0	0	0	0	0	0
cggtttctcac	PBANKA_131540	0	0	0	0	647	650	0	0	0	0	0	0	0	0	0	0	0	0	0	0	0	0	0	0	0	0	0	0	0	0	0	0
cgtaagctgac	PBANKA_142720	310	342	82	87	10	12	486	548	151	168	233	248	459	505	215	231	173	182	597	676	179	194	404	440	774	868	199	221	387	424	261	277
cgtaatgactc	PBANKA_130430	0	0	0	0	314	315	0	0	2	2	0	0	0	0	0	0	0	0	0	0	0	0	0	0	0	0	0	0	0	0	0	0
cgtcgactgat	PBANKA_145870	1	0	1	0	0	0	0	0	0	0	1	1	0	0	0	0	0	0	0	0	0	0	0	0	0	0	1	1	0	0	1	0
cgttatgtggg	p230p-tag	2332	2281	639	626	1282	1254	3180	3104	2192	2160	891	880	3065	3014	2629	2605	962	952	3566	3489	2025	2014	1950	1906	3330	3262	2378	2330	1848	1817	1189	1162
ctaaaaacgta	PBANKA_124340	0	0	0	0	0	0	1	0	0	0	0	0	0	0	0	0	0	0	0	0	0	0	0	0	0	0	0	0	0	0	109	108
ctacgcggcgg	PBANKA_134330	0	0	0	0	0	0	0	0	0	0	0	0	0	0	0	0	0	0	0	0	0	0	0	0	0	0	0	0	0	0	4	4
ctcatatagcg	PBANKA_112390	9	8	6	6	6	5	9	7	5	7	6	5	5	4	3	2	5	5	6	6	5	3	7	9	8	7	4	5	1	3	3	2
ctccccattca	PBANKA_122760	1	1	0	0	110	111	0	0	0	0	0	0	0	0	1	1	0	0	0	0	0	0	0	0	0	0	0	0	1	1	0	0
ctcctcttagg	PBANKA_103750	1	1	0	0	0	0	2	2	0	0	1	1	3	2	0	0	1	1	3	2	2	1	5	4	5	4	0	0	2	2	4	4
ctctgcccaag	PBANKA_121180	4	3	3	2	5	5	5	4	1	0	2	2	0	0	1	1	0	0	2	2	1	0	0	0	1	1	1	2	0	0	0	1
ctggctcagta	PBANKA_092540	0	0	0	0	0	0	0	0	23	23	0	0	0	0	0	0	0	0	0	0	0	0	0	0	0	0	0	0	0	0	0	0
ctgggaaaaga	PBANKA_142220	6973	6902	2117	2088	1679	1663	7393	7307	5009	4941	6233	6180	8238	8153	5395	5362	5621	5576	9219	9085	6629	6570	8872	8752	8988	8898	7281	7175	7641	7571	1758	1737
ctgggacaaca	PBANKA_083010	0	0	0	0	0	0	0	0	0	0	0	0	0	0	0	0	0	0	0	0	0	0	0	0	0	0	0	0	1	0	0	0
cttacattggt	PBANKA_061040	293	287	280	277	0	0	0	0	0	0	0	0	0	0	0	0	0	0	0	0	2	2	0	0	1	1	0	0	0	0	1814	1799
cttatgcagtc	PBANKA_145050	0	0	0	0	0	0	1	1	0	0	0	0	1	1	0	0	0	0	0	0	0	0	1	1	1	1	0	0	1	1	718	715
ctttactgggt	PBANKA_135260	0	0	0	0	0	0	0	0	0	0	0	0	0	0	2	2	0	0	0	0	0	0	0	0	0	0	0	0	0	0	0	0
cttttacaagt	PBANKA_100530	0	0	0	0	1	1	1	1	1	1	0	0	0	0	0	0	0	0	0	1	0	0	0	0	2	2	0	0	0	0	0	0
cttttaggtct	PBANKA_061970	1	1	0	0	0	0	0	0	0	0	1	1	0	0	0	0	0	0	0	0	0	0	0	0	0	0	0	0	0	0	0	0
cttttcatcaa	PBANKA_010130	196	195	1	1	390	381	0	1	0	0	0	0	0	0	0	0	0	0	0	0	0	0	0	0	0	0	2	2	0	0	1306	1299
gaagtgttgga	PBANKA_092170	0	0	0	0	796	774	1	1	0	0	0	0	0	0	0	0	0	0	0	0	0	0	0	0	0	0	0	0	0	0	0	0
gaatcgagagt	PBANKA_143360	0	0	1	1	0	0	0	0	0	0	0	0	0	0	0	0	0	0	0	0	0	0	0	0	0	0	1	1	0	0	0	0
gacaagagcgg	PBANKA_111400	0	0	0	0	0	0	0	0	0	0	0	0	0	0	0	0	0	0	0	0	0	0	0	0	0	0	0	0	0	0	3	3
gacacgacgcg	PBANKA_052470	0	0	0	0	0	0	0	1	1	1	0	0	0	0	0	0	0	0	0	0	0	0	0	0	0	0	1	0	0	0	0	0
gacgctgggag	PBANKA_103110	846	834	303	301	634	619	1385	1366	45	41	61	62	1040	1037	10	9	6	6	1064	1055	2	2	2	2	1119	1111	0	0	1	1	1213	1200
gacgtcgaatc	PBANKA_122670	0	0	0	0	0	0	0	0	0	0	0	0	0	0	0	0	0	0	1	1	0	0	0	0	0	0	0	0	0	0	0	0
gagattgcgcg	PBANKA_020970	2010	1976	1969	1931	1824	1793	2962	2902	3273	3220	1973	1953	2427	2406	3515	3464	1586	1556	2594	2548	3741	3708	2338	2298	2714	2677	4836	4741	2009	1989	717	703
gagcctggtgg	PBANKA_041780	3	2	3	3	1	1	0	0	1	1	1	0	0	0	1	1	0	0	1	1	0	0	4	2	0	0	1	1	1	0	3	1
gagggtgtcct	PBANKA_071310	1	0	0	0	343	340	0	0	0	0	0	0	0	0	0	0	0	0	0	0	0	0	0	0	0	0	0	0	0	0	0	0
gagtgaggaag	PBANKA_124330	5	5	2	1	6	8	1	1	3	4	3	4	0	0	2	2	2	2	0	0	0	0	2	3	0	0	1	2	0	0	5	7
gattaaagaat	PBANKA_090840	0	0	0	0	0	0	0	0	0	0	1	1	0	0	0	0	0	0	0	0	0	0	0	0	0	0	0	0	0	0	0	0
gcacctctggc	PBANKA_110650	0	0	0	0	0	0	0	0	0	0	0	0	0	0	0	0	0	0	0	0	0	0	0	0	0	0	0	0	0	0	84	83
gcagtcccaac	PBANKA_101910	12	13	315	311	199	200	0	0	1	1	0	0	0	0	0	0	1	1	0	1	0	0	0	0	1	1	0	0	0	0	0	0
gcctgtccaca	PBANKA_121360	3	3	0	0	0	0	0	0	0	0	0	0	1	1	0	0	0	0	0	0	0	0	0	0	0	0	0	0	0	0	13	13
gccttcaacgg	PBANKA_070620	8	8	268	268	0	0	60	58	0	0	227	225	8	8	2	2	140	139	19	18	2	2	124	123	17	17	0	0	73	73	156	155
gcgcatctttc	PBANKA_051140	1	1	0	0	0	0	0	0	0	0	0	0	0	0	0	0	0	0	0	0	0	0	0	0	1	1	0	0	0	0	0	0
gcgccgcgcgc	PBANKA_052180	983	974	2112	2097	2043	2046	1211	1203	2509	2477	2190	2192	1231	1227	2686	2661	1799	1790	1539	1513	2530	2528	2731	2699	1809	1785	2891	2856	2494	2479	371	361
gcgcctaaaga	PBANKA_070650	407	407	283	283	508	504	25	25	130	127	96	96	16	16	22	22	1	1	1	1	6	6	6	6	0	0	1	1	1	1	997	979
gcgcgcgtacc	PBANKA_100270	98	99	185	187	0	0	4	3	9	9	0	0	3	3	4	4	1	1	0	0	2	2	0	0	0	0	0	0	0	0	484	474
gcgcgctttct	PBANKA_143420	22	21	50	49	2	2	0	0	3	3	17	17	0	0	0	0	0	0	0	0	0	0	0	0	0	0	0	0	0	0	343	338
gcgtcgatcaa	PBANKA_050500	135	132	1045	1031	4	4	93	92	1475	1450	12	13	61	62	1813	1790	10	8	1	1	1485	1472	1	0	0	1	1510	1481	0	0	1217	1203
gcgtcgtgaag	PBANKA_100220	0	0	0	0	1	2	0	0	0	0	0	0	0	0	0	0	0	0	0	0	0	0	0	0	0	0	0	0	0	0	0	0
gctaagattca	PBANKA_081970	0	0	0	0	438	436	0	0	0	0	0	0	0	0	0	0	0	0	0	0	0	0	0	0	0	0	0	0	0	0	0	0
gctacgggagg	PBANKA_112410	0	0	0	0	0	0	0	0	0	0	0	0	0	0	0	0	0	0	0	0	0	0	0	0	1	1	0	0	0	0	0	0
gctctgtcatc	PBANKA_091240	0	0	0	0	1	1	0	0	0	0	0	0	0	0	0	0	0	0	0	0	0	0	0	0	1	1	0	0	0	0	1	1
gctggtacgaa	PBANKA_091230	0	0	0	0	0	0	0	0	0	0	0	0	6	6	5	5	0	0	0	0	0	0	0	0	0	0	0	0	0	0	0	0
gctttggcggc	PBANKA_143620	0	0	0	0	0	0	0	0	0	0	0	0	1	1	0	0	0	0	0	0	0	0	0	0	0	0	0	0	0	0	0	0
ggagacttaac	PBANKA_142320	0	0	0	0	0	0	0	0	0	0	0	0	0	0	0	0	0	0	0	0	0	0	0	0	0	0	0	0	1	1	54	55
ggatcatacta	PBANKA_122160	0	0	0	0	0	0	0	0	0	0	0	0	0	0	0	0	0	0	0	0	0	0	0	0	0	0	0	0	0	0	7	7
ggcaccctacc	PBANKA_110760	1	3	2	2	0	2	1	2	0	0	0	0	7	7	4	4	0	0	0	0	0	0	0	0	1	2	2	2	0	0	0	0
ggcagtgtgcg	PBANKA_141980	0	0	0	0	0	0	0	0	0	0	0	0	1	1	0	0	0	0	0	1	0	0	0	0	0	0	0	0	0	0	0	0
ggcgatgtttc	PBANKA_092550	0	0	0	0	0	0	0	0	0	0	0	0	0	0	3	3	0	0	0	0	0	0	0	0	0	0	0	0	0	0	0	0
gggcgaacgag	PBANKA_134640	0	0	1	1	0	0	1	1	1	1	0	0	1	0	0	0	0	0	1	0	0	0	1	1	0	0	1	1	0	0	0	0
ggggaggtaaa	PBANKA_102760	4	4	0	0	1	0	0	1	3	2	0	0	0	0	1	1	0	0	3	2	2	2	3	3	2	1	1	1	0	0	0	0
gggttcggacg	PBANKA_135080	258	257	362	354	2337	2308	239	233	344	340	667	662	4	4	3	3	30	31	0	0	0	0	1	1	1	1	1	1	0	0	1617	1593
ggttaggcgag	PBANKA_143910	0	0	0	0	365	358	0	0	0	0	0	0	0	0	0	0	0	1	0	0	0	0	1	1	0	1	0	0	0	0	1	1
ggttccgccta	PBANKA_140400	0	0	0	0	0	0	1	1	0	0	28	28	11	11	5	5	0	0	0	0	0	0	0	0	0	0	0	0	0	0	0	0
gtaaccacact	PBANKA_131750	656	645	529	526	342	342	152	151	548	550	465	457	54	54	220	219	150	147	39	38	116	116	153	150	19	20	49	47	56	55	1570	1545
gtcagatcgcc	PBANKA_103970	0	0	0	1	0	0	0	0	0	0	0	0	0	0	0	0	0	0	0	0	0	0	0	0	0	0	0	0	0	0	2	2
gtcccgttact	PBANKA_110320	0	0	0	0	1	1	0	0	0	0	0	0	19	18	0	0	15	15	0	0	0	0	0	0	0	0	0	0	0	0	0	0
gtccggttgaa	PBANKA_080250	1	1	0	0	1	1	1	0	0	0	0	0	0	0	0	0	0	1	0	0	0	0	1	1	0	0	0	0	0	0	0	0
gtccgtctaac	PBANKA_090860	0	1	2	1	1	1	1	1	0	0	0	0	1	3	3	2	1	0	1	0	1	1	3	3	2	3	1	1	0	0	0	0
gtgaagccctg	PBANKA_101010	57	55	1	1	0	0	0	0	23	22	5	4	0	0	0	0	1	1	0	0	1	1	0	0	0	0	1	1	0	0	666	655
gtggtgactca	PBANKA_040960	1441	1418	900	891	912	898	291	284	566	551	895	879	74	72	113	111	168	166	7	7	25	26	17	16	1	1	8	8	0	0	1400	1378
gtgtccaatga	PBANKA_134490	8	8	403	398	0	0	0	0	0	0	0	0	18	18	0	0	0	0	0	1	0	0	0	0	0	0	1	0	0	0	0	0
gttacgaaggg	PBANKA_040120	1251	1228	1137	1115	701	692	1010	989	1292	1269	2209	2177	789	780	1494	1484	2207	2178	756	737	1269	1260	2903	2848	668	663	1470	1439	2844	2792	1452	1423
gttatgcctct	PBANKA_134650	89	90	0	0	443	435	0	0	0	0	0	0	18	19	0	0	0	0	0	0	0	0	0	0	0	0	0	0	0	0	0	0
gttgcgagcac	PBANKA_030260	111	112	0	0	0	0	0	0	0	0	0	0	0	0	0	0	0	0	0	0	0	0	0	0	0	0	0	0	0	0	0	0
taacctttatc	PBANKA_030950	0	1	0	0	0	0	10	10	0	0	0	0	0	0	0	0	0	0	0	0	0	0	0	0	0	0	0	0	0	0	0	0
taacttccctt	PBANKA_100360	1	1	0	0	0	0	48	48	15	16	1	0	0	0	0	1	0	0	0	1	1	1	0	0	1	1	0	1	0	0	0	0
taaggaaccgg	PBANKA_110710	109	109	657	655	0	0	36	36	0	0	0	0	4	4	2	2	0	0	11	12	0	0	1	1	4	4	0	0	0	0	1393	1375
taagttcgat	PBANKA_093370	112	111	3	3	0	0	0	0	0	0	0	0	0	0	8	8	0	0	0	0	0	0	0	0	0	0	0	0	0	0	0	0
taatgtgcccc	PBANKA_134700	1	0	0	0	0	0	0	0	0	0	1	1	0	0	0	0	0	0	1	0	0	0	0	1	0	0	0	0	0	0	0	0
tactcgatgca	PBANKA_145980	22	22	16	16	6	5	22	21	32	31	11	11	27	27	28	29	8	8	21	20	24	24	15	16	28	29	23	23	16	15	6	6
tactgtgacgg	PBANKA_133060	278	268	3	3	348	347	0	0	34	34	0	0	4	4	0	0	26	27	0	0	3	3	19	20	1	1	2	2	9	9	1580	1563
tagatatattc	PBANKA_100550	0	0	0	2	452	457	1	1	0	0	2	2	0	0	0	0	1	1	0	0	0	1	0	2	1	1	0	1	0	0	0	0
tagattgggcg	PBANKA_123360	0	0	0	0	0	0	0	0	20	20	0	0	0	0	0	0	0	0	0	0	0	0	0	0	0	0	0	0	0	0	0	0
tagcaaagctc	PBANKA_140920	6	4	2	3	1	2	2	2	0	1	2	2	2	1	2	3	0	0	0	1	2	2	1	1	3	2	2	2	2	1	4	3
tagcgtcgagg	PBANKA_080130	0	0	0	0	0	0	1	1	0	0	1	1	0	0	0	0	0	0	0	0	0	0	0	0	0	0	0	0	0	0	0	0
taggacgccgc	PBANKA_080930	491	543	244	278	308	334	55	60	50	50	68	72	3	4	1	1	1	1	0	0	0	0	0	0	0	0	0	0	0	0	378	408
tatgctcgcac	PBANKA_083020	131	136	565	576	1121	1151	171	173	75	78	832	846	99	99	11	11	601	608	113	114	27	28	816	834	146	146	17	17	743	751	1050	1071
tatgtgtcaac	PBANKA_120180	1	1	0	0	0	0	0	0	1	1	0	0	0	1	0	0	0	0	0	0	0	0	0	1	1	1	0	0	0	0	1	0
tcacacagaca	PBANKA_144290	0	0	0	0	0	0	0	0	0	0	0	0	0	0	0	0	0	0	0	0	0	0	0	0	0	0	0	0	0	0	1	1
tcattctgctg	PBANKA_130340	0	0	0	0	1	1	0	0	1	1	0	0	0	0	0	0	0	0	0	0	0	0	0	0	0	1	0	0	0	0	0	0
tcccatcaaac	PBANKA_051390	0	0	0	0	383	393	0	0	0	0	0	0	0	0	0	0	0	0	0	0	0	0	0	0	0	0	0	0	0	0	0	0
tcccattccct	PBANKA_143860	0	0	0	0	367	364	0	0	0	0	0	0	27	27	5	5	8	8	0	0	0	0	0	0	0	0	0	0	0	0	0	0
tcccccgtaca	PBANKA_135200	438	435	491	479	1053	1035	47	49	50	50	0	0	14	14	0	0	1	1	1	1	0	0	2	2	0	0	1	1	0	0	1214	1195
tccgcgcctgc	PBANKA_145600	185	184	376	371	0	0	7	6	15	15	15	14	0	0	0	0	0	0	0	0	0	0	0	0	0	0	0	0	0	0	441	438
tcctcgagatg	PBANKA_031660	0	0	0	0	0	1	0	0	0	0	0	0	0	0	0	1	0	0	1	1	0	0	1	1	0	0	0	0	0	0	0	0
tcgctacacat	PBANKA_100010	5	7	4	3	7	9	4	5	2	2	0	0	3	4	6	7	1	2	3	5	3	4	5	7	8	8	2	2	2	1	6	6
tctagtgatgt	PBANKA_110140	0	0	1	0	1	0	0	0	0	0	0	0	0	0	3	3	1	1	0	0	1	1	0	0	0	1	2	2	0	0	0	0
tctccatgcgg	PBANKA_061320	0	0	0	0	0	0	0	0	0	0	0	0	0	0	0	0	0	0	0	0	0	0	0	0	0	0	0	0	0	0	2	2
tctgctgtat	PBANKA_082690	0	0	0	0	0	0	0	0	0	0	0	0	2	2	44	42	0	0	0	0	0	0	0	0	0	0	0	0	0	0	0	0
tgcaccttctt	PBANKA_082720	0	0	0	0	0	0	0	0	1	0	0	0	0	0	0	0	0	0	0	0	0	0	0	0	0	0	0	0	0	0	0	0
tgccagcggac	PBANKA_061670	95	98	0	0	0	0	0	0	0	0	0	0	0	0	0	0	0	0	0	0	0	0	0	0	0	0	0	0	0	0	0	0
tgccgtaagcg	PBANKA_112210	220	215	2	2	145	141	1	1	0	0	18	17	9	9	0	0	0	0	0	0	0	0	0	0	0	0	0	0	0	0	0	0
tgccttgtatg	PBANKA_051490	1176	1158	1397	1367	5	2	2458	2430	2213	2190	411	412	2532	2512	1297	1288	658	651	2551	2525	1166	1159	1275	1262	2438	2419	1223	1218	989	984	664	647
tgcgcacggaa	PBANKA_110400	0	0	0	0	0	0	1	1	0	0	1	1	0	0	3	2	0	0	0	0	1	1	0	0	0	0	1	1	0	0	150	149
tgcgcgcttca	PBANKA_080270	53	49	0	0	86	86	0	0	0	0	19	19	0	0	0	0	1	1	0	0	0	0	2	2	0	0	0	0	0	0	417	415
tgctccctggg	PBANKA_020510	111	110	1	1	0	0	20	19	0	0	0	0	5	5	0	0	0	0	0	0	0	0	0	0	0	0	0	0	0	0	0	0
tgctgtgtgct	PBANKA_120800	3007	2943	4508	4429	2529	2486	3064	2985	5884	5804	7774	7678	2585	2545	5278	5242	6957	6869	2667	2597	5164	5115	13192	12926	2509	2482	5278	5204	14594	14408	1523	1504
tgcttaaagag	PBANKA_050130	0	0	0	0	0	0	0	0	0	0	0	0	0	0	0	0	0	0	0	0	0	0	0	0	0	0	0	0	0	0	37	37
tggaatcgatg	PBANKA_141560	88	88	0	0	0	0	0	0	0	0	0	0	0	0	0	0	0	0	0	0	0	0	0	0	0	0	0	0	0	0	136	138
tggactgagtc	PBANKA_133270	0	0	0	0	274	271	0	0	0	0	0	0	0	0	0	0	0	0	0	0	0	0	2	1	0	0	0	0	0	0	0	0
tggcttctgct	PBANKA_136000	848	836	2060	2028	1679	1632	659	632	1549	1529	1579	1549	325	320	1115	1100	535	530	156	154	776	766	656	640	93	94	451	444	308	301	1330	1303
tggtagtgtct	PBANKA_040860	0	0	0	0	0	0	0	0	0	0	0	0	3	2	0	0	0	0	0	0	0	0	0	0	0	0	0	0	0	0	0	0
tggtccgtaga	PBANKA_072070	2	2	2	1	235	229	1	1	1	0	2	1	1	1	0	1	0	0	0	0	0	0	1	1	0	0	0	0	0	0	0	0
tgtaatcgcgc	PBANKA_092810	95	97	2	2	0	0	13	14	5	5	23	23	1	1	11	11	1	1	1	1	0	0	0	0	1	1	0	0	0	0	461	455
tgtaccttat	PBANKA_041040	0	0	0	0	0	0	0	0	0	0	0	0	1	1	47	48	6	7	0	0	0	0	0	0	0	0	0	0	0	0	0	0
tgtacttgttt	PBANKA_133460	0	0	0	0	0	0	1	1	0	0	0	0	0	0	0	0	0	0	0	0	0	0	0	0	0	0	0	0	1	0	0	0
tgtcacgatac	PBANKA_071830	0	0	0	0	0	0	0	0	0	0	0	0	23	24	0	0	0	0	0	0	0	0	1	0	0	0	0	0	0	0	0	0
tgtgacagccc	PBANKA_092370	74	74	4	4	0	0	0	0	46	44	0	0	1	1	0	0	10	11	2	2	1	1	2	2	0	0	1	1	0	0	1363	1359
tgtgacagctc	PBANKA_141610	0	0	0	0	0	0	0	0	0	0	0	0	0	0	0	0	0	0	0	0	0	0	0	0	0	0	0	0	0	0	1	4
tgtgactagta	PBANKA_143230	0	0	0	0	0	0	63	61	0	0	0	0	0	0	0	0	0	0	0	0	0	0	0	0	0	0	0	0	0	0	0	0
ttacatgctgg	PBANKA_145700	13	15	217	212	0	0	1	1	1	1	0	0	10	9	6	6	0	0	0	1	0	0	1	1	0	0	3	3	1	1	1	1
ttactgcaagc	PBANKA_083290	0	0	0	0	0	0	1	1	1	0	1	0	0	0	1	1	0	0	0	0	0	0	0	0	0	0	0	0	0	0	1	1
ttatatatagt	PBANKA_030450	0	0	1	1	0	0	0	0	1	1	56	55	0	0	0	0	0	0	0	0	1	1	1	1	0	0	0	0	1	1	0	0
ttccatactat	PBANKA_010630	0	0	0	0	397	392	0	0	0	0	42	42	0	0	0	0	0	0	0	0	0	0	0	0	0	0	0	0	0	0	0	0
ttctatgtatg	PBANKA_021620	0	0	0	0	0	0	0	0	0	0	0	0	0	0	0	0	0	0	0	1	0	0	0	0	0	0	0	0	0	0	0	0
ttggggtgaca	PBANKA_092640	86	84	1	1	0	0	26	25	0	0	0	0	0	0	0	0	0	0	0	0	0	0	0	0	0	0	0	0	0	0	0	0
ttgtccatgca	PBANKA_071270	3	3	2	2	2	2	0	0	0	0	1	1	0	0	3	3	0	0	2	2	1	1	4	4	0	0	0	0	0	0	1	2
ttgtcgccgtc	PBANKA_092970	4	2	1	1	2	2	2	2	5	3	3	2	3	2	3	2	0	0	1	0	1	1	1	1	1	0	1	1	1	0	3	3
tttagaagcca	PBANKA_060710	1747	1739	1596	1602	507	504	494	494	416	411	82	81	5	5	14	14	10	9	1	1	1	1	1	1	0	0	1	1	0	0	1305	1291
tttcactgacg	PBANKA_130740	108	108	12	13	32	34	32	32	0	0	12	12	0	0	0	0	1	1	0	0	0	0	0	0	0	0	0	0	0	0	183	179
tttccagctaa	PBANKA_083460	0	0	0	0	0	0	0	0	0	0	0	0	15	14	0	0	0	0	0	0	0	0	0	0	0	0	0	0	0	0	0	0
tttccggaaag	PBANKA_122420	1	1	0	0	0	0	0	0	0	0	0	0	0	0	0	0	0	0	0	0	0	0	1	1	0	0	0	0	0	0	0	0
tttcctctctg	PBANKA_101040	0	0	0	1	0	0	0	0	0	0	0	0	0	0	0	0	4	4	0	0	0	0	0	0	0	0	0	0	0	0	0	0
tttctatgtcc	PBANKA_110330	4	3	1	1	0	1	1	1	1	1	0	1	0	0	1	1	1	1	0	0	0	0	3	4	1	1	1	1	1	0	0	0
tttctgtagac	PBANKA_041040	0	0	0	0	0	0	0	0	0	0	0	0	0	0	5	5	0	0	0	0	0	0	0	0	0	0	0	0	0	0	0	0
tttgtaaccta	PBANKA_091390	6	6	0	0	60	60	7	6	0	0	5	5	3	3	0	0	4	5	3	4	0	0	11	12	3	2	0	0	10	10	9	9
