# Supplementary material for: Functional Profiling of a Plasmodium Genome Reveals an Abundance of Essential Genes
Source: Cell. 2017 Jul 13;170(2):260–272.e8. doi: 10.1016/j.cell.2017.06.030 (PMC5509546; doi:10.1016/j.cell.2017.06.030)
Supplement: Data S1. Reproducible Analysis Procedure — The file archive includes an R-markdown document, which will reproduce all bioinformatic procedures conducted. [file mmc9.zip › countfiles/met13.csv]

barcode	gene	1.1	1.2	2.1	2.2	3.1	3.2	4.1	4.2	5.1	5.2	6.1	6.2	7.1	7.2	8.1	8.2	9.1	9.2	10.1	10.2	11.1	11.2	12.1	12.2	13.1	13.2	14.1	14.2	15.1	15.2	16.1	16.2
no_match		44251	45364	18901	20114	47761	49239	13493	14976	14048	15595	24238	25317	13136	14465	14975	16243	13874	15164	12787	13739	10584	11942	14892	16519	10677	11865	12259	13998	9717	10875	9789	11094
aaagcactaag	PBANKA_134920	0	0	0	0	0	0	0	0	0	0	0	0	0	0	0	0	0	0	0	0	0	0	0	0	0	0	0	0	0	0	0	0
aaagctaaccg	PBANKA_094010	1080	1058	1279	1257	903	879	2046	2013	1684	1675	1038	1030	2043	2042	2124	2086	1695	1664	1984	1961	1814	1787	1935	1912	2200	2163	1872	1831	1923	1902	1110	1106
aaagggagcta	PBANKA_146510	1	0	0	0	0	0	0	0	0	0	0	0	0	0	0	0	0	0	0	0	0	0	0	0	0	0	0	0	0	0	0	0
aaatgccgcga	PBANKA_113420	343	336	586	580	414	398	462	460	535	524	469	466	540	537	715	703	483	478	505	502	519	513	595	595	454	449	594	584	499	490	409	404
aaatggaactt	PBANKA_101700	1	0	3	4	0	0	1	1	0	0	2	1	0	0	1	1	0	0	1	1	0	0	0	1	0	0	0	0	2	2	0	1
aacacaaccgc	PBANKA_140160	1864	1862	2794	2788	1815	1814	1923	1913	1843	1834	1910	1913	1247	1257	1314	1318	1385	1403	785	793	591	594	812	815	596	595	648	650	518	527	2257	2254
aaccgctgatt	PBANKA_100140	114	114	118	115	85	87	10	10	0	0	0	0	0	0	0	0	0	0	0	0	0	0	1	1	0	0	1	0	0	0	1213	1212
aactagtccct	PBANKA_071750	5	5	108	107	0	0	0	0	0	0	0	0	0	0	6	6	0	0	0	0	0	0	0	0	0	0	0	0	0	0	0	0
aactcgatgca	PBANKA_082520	0	0	0	0	0	0	0	0	0	0	0	0	0	0	0	0	0	0	0	0	0	0	0	0	0	0	0	0	0	0	0	0
aactgttcgat	PBANKA_110940	0	0	0	0	0	0	0	0	0	0	0	0	0	0	0	0	0	0	0	0	0	0	0	0	0	0	0	0	0	0	0	0
aagaaagtctc	PBANKA_122310	13	12	149	147	233	231	102	97	43	42	0	0	56	57	26	26	11	9	13	13	1	1	3	3	17	17	1	1	3	3	1156	1152
aagaccacagg	PBANKA_090960	0	0	0	0	0	0	0	0	0	0	0	0	2	2	0	0	0	0	0	0	0	0	0	0	0	0	0	0	0	0	0	0
aagcatttctg	PBANKA_141910	0	0	0	0	0	0	0	0	0	0	0	0	0	0	0	0	0	0	0	0	0	0	0	0	0	0	0	0	0	0	0	0
aagctagcaat	PBANKA_141000	0	0	0	0	1	1	0	0	0	0	0	0	0	0	0	0	0	0	0	0	0	0	0	0	0	0	0	0	0	0	0	0
aaggatctatc	PBANKA_136210	0	0	0	0	0	0	0	0	0	0	0	0	0	0	0	0	0	0	0	0	0	0	0	0	0	0	0	0	0	0	0	0
aagtgaaccgt	PBANKA_101230	0	0	0	0	0	0	0	0	0	0	0	0	0	0	0	0	0	0	0	0	0	0	0	0	0	0	0	0	0	0	0	0
aatattagcta	PBANKA_103680	0	0	5	3	6	6	2	1	1	1	2	1	1	1	1	1	2	5	3	3	0	0	3	4	0	2	1	3	7	6	0	0
aatattcgcta	PBANKA_101920	0	0	0	0	0	0	0	0	0	0	0	0	0	1	0	0	0	0	0	0	0	0	0	0	0	0	0	0	0	0	0	0
aatcccggcga	PBANKA_080560	0	0	0	0	1	0	0	0	0	0	0	0	0	0	0	0	0	0	0	0	0	0	0	0	0	0	0	0	0	0	0	0
aatccctcgta	PBANKA_093230	2	2	28	29	0	0	0	0	0	0	0	0	0	0	0	0	0	0	0	0	0	0	0	0	0	0	0	0	0	0	0	0
aatctaggcgt	PBANKA_121650	61	60	441	432	616	590	87	84	83	78	116	111	61	60	62	58	103	100	31	31	15	15	66	66	25	25	18	18	15	15	952	949
aatgtcatgca	PBANKA_080800	48	47	0	0	63	63	0	0	0	0	0	0	0	0	0	0	0	0	0	0	0	0	0	0	0	0	0	0	0	0	0	0
aattgcgcaga	PBANKA_030270	597	587	664	645	394	384	231	227	84	83	220	220	36	36	41	40	56	52	11	11	13	11	12	14	0	0	5	5	7	7	1068	1060
acacgaacacg	PBANKA_134180	0	0	0	0	0	0	0	0	0	0	0	0	0	0	0	0	0	0	0	0	0	0	0	0	0	0	0	1	0	0	0	0
acacgacaagc	PBANKA_103780	2898	2863	4323	4311	3654	3631	5457	5429	6221	6168	4216	4211	7009	6973	8117	8057	5252	5256	6424	6389	6621	6571	6403	6366	6272	6260	7316	7254	5401	5359	1524	1511
acacgtcgaga	PBANKA_050870	0	0	0	0	0	0	0	0	0	0	0	0	0	0	0	0	0	0	0	0	0	0	0	0	0	0	0	0	0	0	0	0
acatcagaaag	PBANKA_134380	0	0	2	1	0	0	2	1	3	2	0	0	1	1	2	2	1	2	2	2	1	1	5	3	3	3	5	4	2	2	2	2
acatcaggtag	PBANKA_081800	0	0	0	0	0	0	0	0	0	0	0	0	0	0	0	0	0	0	0	0	0	0	0	0	0	0	0	0	0	0	0	0
acatcgagctt	PBANKA_093090	678	674	1499	1487	1197	1176	1225	1201	1291	1295	1635	1628	1427	1407	1721	1696	1773	1768	1292	1287	1108	1100	2157	2117	1173	1166	1191	1187	1721	1706	1215	1199
acatcgccggg	PBANKA_110810	0	0	0	0	0	0	0	0	0	0	0	0	0	0	0	0	0	0	0	0	0	0	0	0	0	0	0	0	1	1	0	0
acattccgtga	PBANKA_110730	0	0	0	0	0	0	0	0	0	0	0	0	0	0	0	0	0	0	0	0	0	0	0	0	1	1	0	0	0	0	0	0
accagataagg	PBANKA_052450	0	0	0	0	0	0	0	0	0	0	0	0	0	0	0	0	0	0	0	0	0	0	0	0	0	0	0	0	0	0	0	0
accgatggcaa	PBANKA_135090	0	0	0	0	0	0	0	0	0	0	0	0	0	0	0	0	0	0	0	0	0	0	0	0	0	0	0	0	0	0	0	0
accgcagtccc	PBANKA_092160	0	0	0	0	0	0	28	29	0	0	0	0	0	0	0	0	0	0	0	0	0	0	0	0	0	0	0	0	0	0	0	0
accgccatcca	PBANKA_031380	0	0	0	1	0	0	0	0	0	0	0	0	0	0	0	0	0	0	1	1	0	0	0	0	1	1	2	1	0	0	2	2
accttatgacg	PBANKA_080590	1	0	0	0	0	0	0	0	0	0	0	0	0	0	0	0	1	1	0	0	0	0	0	0	0	0	0	0	0	0	0	0
acctttatctt	PBANKA_100160	0	0	0	1	1	0	0	2	0	1	1	1	0	1	0	1	0	0	0	0	0	1	0	0	1	1	2	1	0	1	0	1
acgaaaatatg	PBANKA_090410	0	0	0	0	1	1	0	0	0	0	0	0	0	0	0	0	0	0	0	0	0	0	0	0	0	0	0	0	0	0	0	0
acgcctaaatc	PBANKA_040740	0	0	0	0	0	0	0	0	0	0	0	0	0	0	0	0	0	0	0	0	0	0	0	0	0	0	0	0	0	0	0	0
acgctccgacc	PBANKA_111630	534	537	1577	1600	1216	1223	978	990	1357	1360	1169	1175	1210	1216	1594	1598	1172	1188	1047	1064	1208	1193	1269	1280	922	924	1303	1310	975	971	1843	1853
acggaccaagg	PBANKA_030850	0	0	0	0	1	1	0	0	0	0	0	0	0	0	1	1	0	0	0	0	0	0	0	0	1	0	0	0	0	0	0	0
acggccctgca	PBANKA_121190	0	0	0	0	0	0	0	0	0	0	0	0	0	0	0	0	0	0	0	0	0	0	0	0	0	0	0	0	0	0	0	0
acgtatcaggg	PBANKA_082710	0	0	0	0	0	0	0	0	0	0	0	0	0	0	0	0	0	0	0	0	0	0	0	0	0	0	0	0	0	0	0	0
acttacagcac	PBANKA_083640	0	0	0	0	0	0	0	0	0	0	0	0	0	0	0	0	0	0	0	0	0	0	1	0	0	0	0	0	0	0	0	0
acttacggctg	PBANKA_132360	1148	1126	2890	2868	1915	1906	2767	2754	2972	2943	2722	2702	3153	3150	3818	3806	2964	2944	2965	2960	2975	2967	3071	3044	3085	3061	3409	3403	2443	2418	1462	1450
agacaaacttc	PBANKA_140430	0	0	0	1	0	0	0	0	0	0	0	0	0	0	0	0	0	0	0	0	0	0	0	0	0	0	0	0	0	0	0	0
agactacagac	PBANKA_101330	3	5	1	2	2	3	2	3	3	1	1	2	0	1	1	2	4	5	0	2	2	2	0	0	1	1	1	1	1	2	1	2
agaggagctgg	PBANKA_134990	0	0	0	0	0	0	0	0	0	0	0	0	0	0	0	0	0	0	0	0	0	0	0	0	0	0	0	0	0	0	0	0
agaggtacaat	PBANKA_101570	0	0	0	0	0	0	0	0	0	0	0	0	0	0	0	0	0	0	0	0	0	0	0	0	0	0	0	0	0	0	0	0
agaggtcgggt	PBANKA_112690	0	0	0	0	0	0	0	0	0	0	0	0	0	0	0	0	0	0	0	0	0	0	0	0	0	0	0	0	0	0	0	0
agatctatccg	PBANKA_070300	0	0	0	0	0	0	0	0	0	0	0	0	0	0	0	0	0	1	0	0	0	0	0	0	0	0	0	0	0	0	0	0
agatgagtctg	PBANKA_050810	0	0	0	0	0	0	1	1	0	0	0	0	0	0	0	0	4	5	0	0	0	0	0	0	0	0	0	0	0	0	0	0
agatgccggga	PBANKA_071050	0	0	0	0	0	0	0	0	0	0	0	0	0	0	1	0	0	0	0	0	0	0	0	0	0	0	0	0	0	0	0	0
agcaaagccac	PBANKA_130970	0	0	0	0	0	0	0	0	0	0	0	0	0	0	0	0	0	0	0	0	0	0	0	2	0	0	2	1	0	0	0	0
agccctcgacg	PBANKA_081900	0	0	0	0	0	0	0	0	0	0	0	1	0	0	0	0	0	0	0	0	0	0	0	0	0	0	0	0	0	0	0	0
agctggagttt	PBANKA_131510	0	0	0	0	0	0	0	0	0	0	0	0	0	0	1	1	0	0	0	0	1	0	1	1	1	0	0	0	0	0	0	0
aggcacatctg	PBANKA_092520	435	433	607	603	479	477	13	13	61	61	124	124	41	41	26	27	10	9	9	9	11	11	23	23	6	6	6	5	2	2	1989	1983
aggggtcagac	PBANKA_040810	0	0	0	0	0	0	0	0	0	0	0	0	0	0	0	0	0	0	0	0	0	0	0	0	0	0	0	0	0	0	0	0
agggttcctat	PBANKA_051500	1720	1691	3400	3305	2991	2921	4041	3934	4058	3956	2994	2950	5452	5353	5009	4934	4042	3975	5130	5042	3844	3780	4705	4605	5423	5307	4568	4453	4102	4025	1270	1247
agtaagcagta	PBANKA_010500	0	0	0	0	0	0	0	0	0	0	0	0	0	0	0	0	0	0	0	0	0	0	1	0	0	0	0	0	0	0	0	0
agtaagccttc	PBANKA_110420	1109	1097	1666	1668	1751	1727	1099	1084	1287	1276	1267	1267	808	811	947	936	897	903	479	480	482	478	689	694	238	244	367	369	418	414	1176	1172
agtaccgaagg	PBANKA_091930	0	0	5	5	1	1	22	21	1	1	2	2	2	2	18	17	2	1	3	3	1	1	0	0	2	2	1	1	0	0	31	31
agtatcaggct	PBANKA_113540	0	0	0	0	0	0	35	34	0	0	0	0	70	69	0	0	0	0	54	52	0	0	0	0	94	93	0	0	0	0	11	11
agtcaaacttc	PBANKA_134900_PBANKA_134910	2	2	128	126	0	0	0	0	0	0	0	0	0	0	0	0	0	0	0	0	0	0	0	0	0	0	0	0	0	0	0	0
agtgaggtatg	PBANKA_113840	21	21	79	76	250	236	11	11	11	10	35	35	0	0	1	1	0	0	0	0	1	1	0	0	0	0	0	0	0	0	921	890
ataacaagaat	PBANKA_123400	229	226	128	128	114	112	8	8	45	41	5	5	1	1	3	3	0	0	0	0	12	12	0	0	1	1	5	5	0	0	1111	1113
atcaatcaacg	PBANKA_052170	0	0	0	0	0	0	0	0	0	0	0	0	0	0	0	0	0	0	0	0	0	0	0	0	0	0	0	0	0	0	0	0
atcgaatcgcc	PBANKA_031420	0	0	0	0	0	0	0	0	0	0	0	0	0	0	0	0	0	0	0	0	0	0	0	0	0	0	0	0	0	0	0	0
atcgacggctt	PBANKA_136370	109	105	2	2	0	0	0	0	0	0	0	0	0	0	0	0	0	0	0	0	0	0	0	0	0	0	0	0	0	0	0	0
atcgactcaag	PBANKA_145260	0	0	0	0	0	0	0	0	0	0	0	0	0	0	0	0	0	0	0	0	0	0	0	0	1	0	0	0	0	0	0	0
atcgatttcca	PBANKA_051520	86	87	29	32	0	0	0	0	0	0	0	0	0	0	0	0	0	0	0	0	0	0	0	0	0	0	0	0	0	0	0	0
atcgcgtcagt	PBANKA_113700	46	47	166	162	0	0	9	8	17	18	0	0	0	0	14	14	8	8	3	3	0	0	25	23	0	0	2	2	4	4	898	882
atctattcaag	PBANKA_146070	0	0	0	0	3	3	0	0	1	1	0	1	4	4	2	2	1	2	0	0	0	0	1	1	1	2	0	1	1	1	1	1
atctcaaagtg	PBANKA_082450	0	0	0	0	1	0	1	1	0	0	2	0	0	0	2	1	1	1	0	0	0	0	0	0	0	0	0	0	0	0	0	0
atctggcccca	PBANKA_070450	27	27	0	0	0	0	0	0	0	0	0	0	0	0	0	0	0	0	0	0	0	0	0	0	0	0	0	1	0	0	0	0
atgcctctatg	PBANKA_031665	50	49	0	0	0	0	0	0	0	0	0	0	0	0	0	0	0	0	0	0	0	0	0	0	0	0	0	0	0	0	0	0
atgtacgtctg	PBANKA_021130	0	0	0	0	0	0	0	0	0	0	0	0	0	0	0	0	0	0	0	0	0	0	0	1	0	0	0	0	0	0	0	0
atgtctgccta	PBANKA_050170	2255	2207	4147	4107	2355	2322	3703	3658	4191	4139	3927	3880	4503	4439	5871	5818	4050	3996	3989	3946	4516	4458	4712	4666	4153	4101	5020	4944	4077	4039	2432	2408
atgtgaagggg	PBANKA_071200	0	0	0	0	0	0	0	0	0	0	0	0	0	0	0	0	0	0	0	0	0	0	0	0	0	0	0	0	0	0	0	0
attaaggcttc	PBANKA_113920	0	0	0	0	0	0	0	0	0	0	0	0	0	0	0	0	0	0	0	0	0	0	0	0	0	0	0	0	0	0	0	0
attcattatta	PBANKA_041770	1354	1347	1619	1614	593	591	2163	2148	1879	1876	733	728	2643	2630	2652	2636	901	905	2413	2425	2191	2172	1001	1001	2353	2353	2530	2527	888	883	1106	1112
attcgggttaa	PBANKA_080650	0	0	0	0	0	0	0	0	20	19	0	0	0	0	0	0	0	0	0	0	0	0	0	0	0	0	0	0	0	0	0	0
attcgttaata	PBANKA_091750	0	0	0	0	0	0	0	0	0	0	0	0	0	0	0	0	1	0	0	0	0	0	0	0	0	0	0	0	0	0	0	0
caaagaaaaag	PBANKA_061580	0	0	0	0	0	0	0	0	0	1	0	0	0	0	0	0	0	0	0	0	0	0	0	0	0	0	0	0	0	0	0	0
caaatgaacta	PBANKA_124300	0	0	0	0	0	0	0	0	0	0	0	0	0	0	0	1	1	1	0	0	0	0	0	0	1	1	0	0	1	1	0	0
caacacttgtt	PBANKA_111520	0	0	0	0	0	0	0	0	0	0	0	0	0	0	0	0	0	0	0	0	0	0	0	0	1	0	0	0	0	0	0	0
caactaaagga	PBANKA_134900_PBANKA_134910_PBANKA_134920	1	1	63	61	0	0	0	0	0	0	0	0	0	0	0	0	0	0	0	0	0	0	0	0	0	0	0	0	0	0	0	0
caagaaaaact	PBANKA_143960	0	0	0	0	0	0	0	0	0	0	0	0	0	0	0	0	0	0	0	0	0	0	0	0	0	0	0	0	0	0	0	0
caagatctaga	PBANKA_144540	0	0	0	0	0	1	0	0	0	0	1	0	0	0	0	0	0	0	0	0	0	0	0	0	0	0	0	0	0	0	0	0
caagcagtccg	PBANKA_080620	0	0	1	1	0	1	0	0	0	0	1	1	0	0	1	1	0	0	0	0	0	0	0	0	0	0	1	1	0	0	0	0
caagtatatcg	PBANKA_071650	1	1	2	1	0	1	2	3	0	0	0	1	0	0	2	2	4	2	1	2	1	0	0	1	2	2	1	2	2	1	1	1
caatatgctct	PBANKA_142960	250	240	108	106	478	465	46	46	22	22	17	16	10	11	0	0	9	8	27	26	5	5	12	11	9	10	13	13	9	11	1028	1033
caatcatgttg	PBANKA_114060	127	121	251	248	21	22	0	0	22	22	4	4	13	13	10	12	6	6	3	3	5	5	3	3	0	0	1	1	1	1	978	969
cacaaaacgat	PBANKA_134910	65	68	0	0	0	0	0	0	0	0	0	0	0	0	0	0	0	0	0	0	0	0	0	0	0	0	0	0	0	0	0	0
cacaagaggga	PBANKA_101750	0	0	0	0	0	0	0	0	0	0	0	0	0	0	0	0	9	9	0	0	0	0	0	0	0	0	0	0	0	0	0	0
cacatgtgtta	PBANKA_060480	0	0	0	0	0	0	0	0	0	0	0	0	0	0	0	0	0	0	1	1	0	0	0	0	0	0	0	0	0	0	0	0
cacccgtcctg	PBANKA_093150	1047	1040	2372	2386	1086	1069	2016	1998	2702	2686	1930	1934	2681	2669	3488	3483	2710	2707	2107	2111	2638	2616	3110	3124	1923	1918	3203	3182	2570	2575	554	543
caccctaactc	PBANKA_146490	0	0	0	0	0	0	0	0	0	0	0	0	0	0	0	0	0	0	0	0	0	0	0	0	0	0	0	0	0	0	0	0
cagagaacata	PBANKA_040360	0	0	0	0	0	0	0	0	0	0	0	0	0	0	0	0	0	0	0	0	0	0	0	0	0	0	0	0	0	0	0	0
cagctgaccca	PBANKA_021440	6	6	74	71	0	0	0	0	0	0	0	0	0	0	0	0	0	0	0	0	0	0	0	0	0	0	0	0	0	0	0	0
caggcgtactc	PBANKA_140910	0	1	0	0	0	0	0	0	0	0	0	0	1	1	0	0	4	4	0	0	0	0	0	0	0	0	0	0	1	1	0	0
cagttctgatt	PBANKA_140170	3	1	3	3	1	0	4	4	6	5	3	2	4	3	3	3	1	2	1	1	4	4	4	2	3	2	2	3	1	1	4	4
cataagggtcc	PBANKA_134900	0	0	0	0	0	0	0	0	0	0	0	0	0	0	0	0	0	0	0	0	0	0	0	0	0	0	0	0	0	0	0	0
catccgaggcc	PBANKA_092090	0	0	0	0	0	0	0	0	0	0	0	0	0	0	0	0	0	0	0	0	0	0	0	0	0	0	0	0	0	0	0	0
catggatgggc	PBANKA_113980	82	77	0	0	0	0	0	0	0	0	0	0	0	0	0	0	0	0	0	0	0	0	0	0	0	0	0	0	0	0	0	0
catgtttggtc	PBANKA_121970	3	3	109	107	0	0	0	0	0	0	0	0	0	0	0	0	0	0	0	0	0	0	0	0	0	0	0	0	0	0	0	0
cattctagctt	PBANKA_133280	0	0	0	0	0	0	0	0	0	0	0	0	0	0	0	0	0	0	0	0	0	0	0	0	0	0	0	0	0	0	0	0
ccaacgtcctc	PBANKA_082490	0	0	91	89	0	0	0	0	0	0	0	0	0	0	0	0	0	0	0	0	0	0	0	0	0	0	0	0	0	0	0	0
ccacaaacaac	PBANKA_040220	1310	1305	3111	3133	533	534	2470	2486	2813	2820	2026	2029	2912	2913	3814	3805	2087	2100	2690	2686	3063	3057	2483	2491	2646	2654	3462	3477	2115	2129	1416	1426
ccaggcgggga	PBANKA_130630	0	0	0	0	0	0	0	1	0	0	0	0	0	0	0	0	0	0	0	0	0	0	0	0	0	0	0	0	0	0	0	0
ccaggcgtcga	PBANKA_135660	1512	1469	1704	1658	1434	1398	2529	2458	1728	1698	2263	2218	2631	2577	1862	1832	2204	2173	1908	1876	1356	1319	1961	1915	1511	1474	1241	1203	1560	1535	834	817
ccatcgaaata	PBANKA_142310	1	1	57	56	0	0	0	0	0	0	0	0	0	0	0	0	0	0	0	0	0	0	0	0	0	0	0	0	0	0	0	0
ccatggctccc	PBANKA_101710	0	0	0	0	0	0	0	0	0	0	0	0	0	0	0	0	0	0	0	0	0	0	0	0	0	0	0	0	0	0	0	0
ccatgtatgag	PBANKA_082770	0	0	0	0	0	0	0	0	0	0	0	0	0	0	0	0	0	0	0	0	0	0	0	0	0	0	0	0	0	0	0	0
cccaggataca	PBANKA_110360	0	0	0	0	0	0	0	0	0	1	0	0	4	4	0	0	0	1	1	2	0	0	0	0	0	0	0	0	0	1	0	0
cccaggtgtgg	PBANKA_080430	0	0	1	1	2	0	3	3	1	1	1	1	1	1	2	2	2	2	2	1	1	1	4	2	1	1	0	0	3	3	1	0
cccgggtatgg	PBANKA_093800	0	0	0	0	0	0	0	0	0	0	0	0	0	0	0	0	0	0	0	0	0	0	0	0	0	0	0	0	0	0	0	0
ccctaatctta	PBANKA_093860	0	0	27	29	1	1	0	0	0	0	0	0	0	0	0	0	0	0	0	0	0	0	0	0	0	0	0	0	0	0	0	0
ccctcaaatac	PBANKA_135960	3	2	1	1	2	2	3	2	1	2	1	1	0	0	0	0	0	0	0	0	0	1	1	2	1	2	0	0	3	5	3	6
ccctcgggtgc	PBANKA_110490	1180	1147	897	892	962	933	2207	2142	1539	1501	1495	1449	2712	2653	1617	1574	2234	2184	2481	2430	1226	1186	2613	2551	2378	2331	1217	1178	2453	2399	1570	1541
ccgacgcaatt	PBANKA_142090	0	0	0	0	0	0	0	0	0	0	0	0	0	0	0	0	0	0	0	0	0	0	0	0	0	0	0	0	0	0	0	0
ccgagtttacg	PBANKA_144100	0	0	0	0	0	0	0	0	0	0	0	0	0	0	0	0	0	0	0	0	0	0	0	0	0	0	0	0	0	0	0	0
ccgattcttcc	PBANKA_090110	0	0	0	0	0	0	0	0	0	0	0	0	0	0	0	0	0	0	0	0	0	0	0	0	0	0	0	0	0	0	0	0
ccggacgcatg	PBANKA_083440	88	89	69	69	0	0	14	14	42	41	0	0	7	7	27	27	1	0	2	2	19	19	0	0	1	1	30	29	0	0	612	608
ccggcataagc	PBANKA_052410	0	0	0	0	0	0	0	0	0	0	0	0	0	0	0	0	0	0	0	0	0	0	0	0	0	0	0	0	0	0	0	1
ccggtattagc	PBANKA_121420	139	135	437	429	310	299	14	14	100	99	31	31	9	9	28	27	30	30	10	9	13	12	25	24	5	6	8	8	3	2	1250	1234
ccgtcgaaact	PBANKA_051360	0	0	0	0	0	0	0	0	0	0	0	0	0	0	0	0	0	0	0	0	0	0	0	0	0	0	0	0	0	0	0	0
cctcaaacagt	PBANKA_071400	2	2	2	2	3	3	1	2	1	1	3	2	6	3	2	2	3	3	3	2	3	2	5	4	4	3	1	5	2	3	0	0
cctcttacccg	PBANKA_061520	0	0	0	0	0	0	0	0	0	0	0	0	0	0	0	0	0	0	0	0	0	0	0	0	0	0	0	0	0	0	0	0
cctgccataag	PBANKA_131470	0	0	0	0	0	0	0	0	0	0	0	0	0	0	0	0	0	0	0	0	0	0	0	0	0	0	1	0	0	0	0	0
cctggcataag	PBANKA_010950	0	0	0	0	0	0	0	0	0	0	0	0	0	0	0	0	0	0	0	0	0	0	0	0	0	0	0	0	0	0	0	0
ccttaatcagt	PBANKA_080740	0	0	0	0	0	0	0	0	0	0	0	0	0	0	0	0	0	0	0	0	0	0	0	0	0	0	0	0	0	0	0	0
ccttctaggac	PBANKA_070270	6	4	12	11	9	12	6	9	2	4	2	4	5	7	3	2	1	1	7	9	6	6	1	3	6	6	6	8	4	7	8	7
cctttaagggt	PBANKA_093740	5	4	100	96	0	0	3	4	20	19	0	0	4	4	0	0	1	1	0	0	0	0	1	1	0	0	2	2	0	0	1217	1187
cgaagttcgtc	PBANKA_082380	729	714	1676	1662	592	578	1369	1328	2482	2422	1432	1412	1614	1585	2848	2811	1662	1643	1526	1509	2200	2170	1743	1711	1482	1460	2715	2651	1518	1483	1175	1164
cgaatctgagt	PBANKA_102980	108	106	329	327	221	215	20	20	2	2	73	73	13	12	3	3	13	13	1	1	0	0	1	1	0	0	0	0	0	0	1139	1138
cgagagataca	PBANKA_083110	0	0	0	0	0	0	0	0	0	0	0	0	0	0	0	0	0	0	0	0	0	0	0	0	0	0	0	0	0	0	0	0
cgagccttgaa	PBANKA_081600	966	985	1730	1744	1376	1394	2027	2038	2387	2387	2295	2299	2524	2536	3099	3114	2525	2533	2196	2206	2145	2160	2625	2645	2167	2176	2562	2571	2409	2430	660	656
cgatgatcgag	PBANKA_030500	0	0	0	0	0	0	0	0	0	0	0	0	0	0	0	0	0	0	0	0	0	0	0	0	0	0	0	0	0	1	0	0
cgattgtatat	PBANKA_111080	1	2	0	0	0	0	1	1	0	1	0	0	0	0	0	0	0	0	0	0	0	1	1	0	0	0	0	0	0	0	0	1
cgcataatctg	PBANKA_122770	0	0	0	0	0	0	0	0	0	0	0	0	0	0	0	0	0	0	0	0	0	0	1	1	0	0	0	0	0	0	0	0
cgcatacataa	PBANKA_010910	39	39	101	104	196	199	17	16	25	26	30	30	0	0	7	8	7	7	3	3	1	1	1	1	2	2	0	0	0	0	258	266
cgcatcttcgt	PBANKA_102890	0	0	0	0	0	0	0	0	0	0	0	0	0	0	0	0	0	0	0	0	0	0	0	0	0	0	0	0	0	0	0	1
cgccatgcatt	PBANKA_090580	0	0	0	0	0	0	0	1	0	0	0	0	0	0	0	0	0	0	0	0	0	0	0	0	0	0	0	0	0	0	0	0
cgcccggctgt	PBANKA_113770	0	0	0	0	0	0	0	0	0	0	0	0	0	0	0	0	0	0	0	1	0	0	0	0	0	0	0	0	0	0	0	0
cgcggagccta	PBANKA_093020	0	0	0	0	0	0	0	0	0	0	0	0	0	0	0	0	0	0	0	0	0	0	0	0	0	0	0	0	0	0	0	0
cgcggctgtct	PBANKA_133870	81	80	3	3	62	60	0	0	0	0	0	0	4	4	0	0	0	0	0	0	0	0	0	0	4	5	0	0	0	0	312	304
cgctatacagc	PBANKA_101020	0	0	0	0	0	0	1	1	0	0	0	0	0	0	0	0	0	0	1	1	0	0	0	0	0	0	0	0	0	0	0	0
cgcttcgatag	PBANKA_070290	64	61	236	235	196	194	8	8	25	26	9	9	1	1	1	1	7	7	0	0	0	0	0	0	0	0	0	0	0	0	889	877
cggagatggtc	PBANKA_144870	0	0	0	0	0	0	0	0	0	0	0	0	0	0	0	0	0	0	0	0	0	0	1	0	0	0	0	0	0	0	0	0
cggagtacgtt	PBANKA_103440	3547	3488	4663	4615	3309	3231	4070	4005	3654	3609	3721	3656	3916	3849	3793	3767	3545	3489	2847	2822	2164	2121	2961	2910	1606	1569	1734	1690	1869	1831	1417	1404
cgggtgctagt	PBANKA_051880	0	0	0	0	0	0	0	0	0	0	0	0	0	0	0	0	0	0	0	0	0	0	0	0	0	0	0	0	0	0	0	0
cggtgaggctt	PBANKA_146370	0	0	0	0	0	0	0	0	0	0	0	0	0	0	0	0	0	0	0	0	0	0	0	0	0	0	0	0	0	0	0	0
cgtcggacggt	PBANKA_090210	117	113	215	211	524	516	198	190	252	245	354	348	241	233	295	291	533	525	295	289	253	249	583	563	230	223	290	281	455	447	1081	1063
cgtgttctagt	PBANKA_113320	1	0	0	0	0	0	0	0	0	0	0	0	0	0	0	0	1	1	0	0	0	0	1	1	1	1	1	0	0	0	0	0
cgttaggtgtg	PBANKA_060820	0	0	0	0	0	1	0	0	0	1	0	0	0	0	0	0	0	0	0	0	0	0	0	0	0	0	0	0	0	0	0	0
cgttatgtggg	p230p-tag	1401	1368	2390	2316	1151	1104	2075	1982	2078	2029	2059	2030	2421	2358	2740	2684	2779	2703	2163	2110	2354	2318	3137	3044	2486	2426	2583	2506	2930	2854	1658	1606
cgttctaggag	PBANKA_061550	0	0	0	0	0	1	0	0	0	0	0	0	0	0	0	0	0	0	0	0	0	0	0	0	0	1	0	0	0	0	0	0
cgttctggatc	PBANKA_040630	0	0	0	0	0	0	0	0	0	0	0	0	0	0	0	0	0	0	0	0	0	0	1	0	0	0	0	0	0	0	0	0
cgttcttcggg	PBANKA_113150	0	0	0	0	0	0	0	0	0	0	0	0	0	0	0	0	0	0	0	0	0	0	0	0	0	0	0	0	0	0	0	0
ctacgagcgaa	PBANKA_080700	0	0	0	0	0	0	0	0	0	0	0	0	0	0	0	0	0	0	0	0	0	0	0	0	0	0	0	0	0	0	0	1
ctactctgatg	PBANKA_110510	0	0	0	0	0	0	0	0	0	0	0	0	0	0	0	0	0	0	0	0	0	0	0	0	0	0	0	0	0	0	0	0
ctagtagtaga	PBANKA_112670	1225	1193	2184	2144	1974	1902	3087	3005	1948	1901	2585	2545	3440	3392	2211	2189	1907	1859	3474	3407	1809	1760	2239	2162	3635	3539	2852	2757	2127	2078	1395	1363
ctatagtatag	PBANKA_100210	0	0	0	0	0	0	0	0	0	0	0	0	0	0	0	0	0	0	0	0	0	0	0	0	0	0	0	0	0	0	0	0
ctatataagat	PBANKA_102430	11	11	271	268	125	127	12	13	9	9	0	0	0	0	3	3	4	4	0	0	3	3	2	1	0	0	1	1	0	0	1437	1430
ctatcatgatc	PBANKA_122800	0	0	0	0	0	0	0	0	0	0	0	0	0	0	0	0	0	0	0	0	0	0	0	1	0	0	0	0	0	0	0	0
ctatgcttacg	PBANKA_141360	0	0	0	1	2	3	2	1	0	1	1	0	3	1	1	1	5	5	2	2	0	0	2	2	1	2	3	7	0	1	1	0
ctcaacttgcg	PBANKA_020310	55	53	2	2	165	159	23	24	41	40	1	1	6	6	12	12	11	11	14	14	1	1	8	7	12	13	4	3	7	7	1080	1064
ctcaccctaat	PBANKA_030460	0	0	0	0	0	0	0	0	0	0	0	0	0	0	0	0	0	0	0	0	0	0	0	1	0	0	1	1	0	0	0	0
ctcccatctta	PBANKA_091630	0	0	0	0	0	0	0	0	0	0	0	0	0	0	0	0	0	0	0	0	0	0	0	0	0	0	0	0	0	0	0	0
ctcgcagcaaa	PBANKA_091270	1	0	0	0	1	1	0	0	0	0	0	0	0	0	0	0	0	0	0	0	0	0	0	0	0	0	0	0	0	0	0	0
ctcgtatagag	PBANKA_112970	0	0	0	0	0	0	0	0	0	0	0	0	0	0	0	0	0	0	0	0	0	0	0	0	0	0	0	0	0	0	0	0
ctctaatgcgc	PBANKA_080850	0	0	0	0	0	0	0	0	0	1	0	0	0	0	1	0	0	0	1	0	0	0	1	0	0	0	1	0	0	0	0	0
ctctcgaatac	PBANKA_102820	0	0	0	0	0	0	0	0	0	0	0	0	0	0	0	0	0	0	0	0	0	0	0	0	0	0	0	0	0	0	0	0
ctctcgtcaat	PBANKA_020720	0	0	0	0	0	0	0	0	0	0	0	0	0	0	0	0	0	0	0	0	0	0	0	0	0	0	0	0	0	0	0	0
ctctgcccaag	PBANKA_121180	0	0	0	0	0	0	0	0	0	0	0	0	0	0	1	1	0	0	0	0	0	0	0	0	0	0	0	0	0	0	0	0
ctctgctacgc	PBANKA_010680	0	0	0	0	0	0	0	0	0	0	0	0	0	0	0	0	0	0	0	0	0	0	0	0	0	0	0	0	0	0	0	0
ctcttatgctc	PBANKA_142530	3036	3002	5547	5556	2341	2320	5416	5413	5869	5828	4540	4522	6850	6798	7132	7116	5126	5073	6197	6182	5856	5824	6439	6445	5854	5858	6870	6850	6109	6094	3112	3103
ctggcctcgtt	PBANKA_132800	0	0	0	0	0	0	0	0	1	1	0	0	0	0	0	0	0	0	0	0	0	0	0	0	0	0	0	0	0	0	0	0
ctggctcagta	PBANKA_092540	0	0	0	0	0	0	7	7	0	0	0	0	1	2	0	0	0	0	6	6	0	0	0	0	0	0	0	0	0	0	262	263
ctgggaaaaga	PBANKA_142220	0	0	0	0	0	0	0	0	0	0	0	0	0	0	0	0	0	0	0	0	0	0	0	0	0	0	0	0	0	0	0	0
ctggttattaa	PBANKA_091870	0	0	0	0	0	0	0	0	0	0	0	0	0	0	0	0	0	0	0	0	0	0	0	0	0	0	0	0	0	0	0	0
cttaatcgaca	PBANKA_091950	65	63	41	41	150	148	4	5	28	29	28	27	0	0	9	9	19	20	0	0	29	30	26	26	1	1	52	51	14	13	1260	1258
cttccaagccc	PBANKA_140370	0	0	0	0	0	0	0	0	0	0	0	0	0	0	0	0	0	0	0	0	0	0	0	0	0	0	0	0	0	0	0	0
cttcctccatc	PBANKA_122810	0	0	0	0	0	0	0	0	0	0	0	0	0	0	0	0	0	0	0	0	0	0	0	0	0	0	0	0	0	0	0	0
cttcgaagttg	PBANKA_143290	0	0	0	0	0	0	0	0	0	0	0	0	0	0	0	0	0	0	0	0	0	0	0	0	0	0	0	0	0	0	0	0
cttgcgttgga	PBANKA_122250	10	10	176	175	27	29	23	22	76	72	0	0	17	17	26	27	11	10	11	11	15	16	8	9	0	0	11	11	8	8	1196	1184
ctttactgggt	PBANKA_135260	0	0	0	0	0	0	0	0	0	0	0	0	0	0	0	0	0	0	0	0	0	0	0	0	0	0	0	0	0	0	0	0
ctttctataat	PBANKA_134430	0	0	0	0	0	0	0	0	0	0	0	0	0	0	0	0	0	0	0	0	0	0	0	0	0	0	0	0	0	0	0	0
ctttgtcacag	PBANKA_141840	84	82	259	258	584	580	38	36	41	41	1	1	0	0	4	4	17	17	0	0	0	0	0	0	0	0	0	0	2	2	1384	1373
cttttcatcaa	PBANKA_010130	0	0	0	0	0	0	0	0	0	0	0	0	0	0	0	0	0	0	0	0	0	0	0	0	0	0	0	0	0	0	0	0
cttttccgccg	PBANKA_094190	32	32	361	360	172	177	2	2	11	11	25	24	0	0	0	0	0	0	0	0	0	0	0	0	0	0	0	0	0	0	1316	1293
gaaacagtacc	PBANKA_121240	1	2	0	0	3	4	0	0	1	1	1	1	0	0	3	4	0	0	1	1	0	0	0	0	2	2	3	2	1	1	1	1
gaaatatgtct	PBANKA_101070	0	0	0	0	0	0	0	0	0	0	0	0	0	0	0	0	0	0	0	0	0	0	0	0	0	0	0	0	0	0	0	0
gaacacgtttt	PBANKA_092010	275	267	1779	1791	1007	991	571	563	1032	1021	1024	1024	652	643	1168	1171	843	846	491	487	702	692	662	666	419	416	641	637	487	486	736	729
gaacgattctg	PBANKA_021150	26	27	47	45	245	231	14	13	12	12	27	26	12	12	6	6	25	25	8	9	1	1	71	70	0	0	0	0	22	23	1213	1201
gaagatatgac	PBANKA_081680	1439	1444	2767	2774	685	682	2546	2546	2687	2666	1303	1295	3327	3307	3929	3926	1854	1850	3017	3043	2887	2872	2325	2338	3233	3242	3300	3285	2035	2039	1125	1113
gaagatcccca	PBANKA_144770	173	172	344	344	388	392	17	17	11	11	59	59	2	2	2	2	23	22	2	1	1	1	27	26	1	1	0	0	30	29	1216	1213
gaaggactcgt	PBANKA_122020	0	0	0	1	1	2	0	0	0	0	0	0	0	0	0	0	0	0	0	0	0	0	1	1	0	0	0	0	1	0	4	3
gaatccctctg	PBANKA_102880	27	26	158	158	372	369	8	8	88	87	61	61	10	10	10	10	19	17	6	6	11	11	14	12	1	1	12	12	12	12	767	760
gaatccgcatc	PBANKA_081820	0	0	0	0	0	0	0	0	0	0	0	0	0	0	0	0	0	0	0	0	0	0	0	0	0	0	0	0	0	0	0	0
gaccaaaatca	PBANKA_094090	0	0	0	0	0	0	0	0	0	0	0	0	0	0	0	0	0	0	0	0	0	0	0	0	0	0	0	0	0	0	0	0
gaccgccctct	PBANKA_135150	22	21	39	38	0	0	1	1	0	0	0	0	0	0	0	0	0	0	0	0	0	0	0	0	0	0	0	0	0	0	0	0
gacggcaagtg	PBANKA_091500	0	0	0	0	0	0	0	0	0	0	0	0	0	0	0	0	0	0	0	0	0	0	0	0	0	0	0	0	0	0	0	0
gacgtcatgtg	PBANKA_142160	1	0	1	0	1	2	3	3	2	2	2	1	0	1	4	3	0	0	1	0	0	0	0	0	1	1	1	1	1	0	1	0
gagatggcatc	PBANKA_130280	2	4	5	5	2	3	4	4	3	2	3	2	2	2	1	1	4	3	6	4	2	2	6	4	3	5	2	3	1	1	2	3
gagattttaaa	PBANKA_111490	57	56	56	55	0	0	0	0	0	0	0	0	0	0	0	0	0	0	0	0	0	0	0	0	0	0	0	0	0	0	0	0
gagcagattag	PBANKA_110540	0	0	1	1	0	0	0	0	0	0	0	0	0	0	0	0	0	0	0	0	0	1	1	0	0	0	0	0	0	0	0	0
gaggtttctct	PBANKA_092340	0	0	0	0	0	0	0	0	0	0	0	0	0	0	0	0	0	0	0	0	0	0	0	0	0	0	0	0	0	0	0	1
gagtagatctg	PBANKA_093370	0	0	0	0	0	0	0	0	0	0	0	0	0	0	0	0	0	0	0	0	0	0	0	0	0	0	0	0	0	0	0	0
gagtcacgtta	PBANKA_131920	143	141	405	400	276	273	53	54	39	40	45	42	76	74	20	20	18	18	85	85	5	5	1	1	87	87	2	2	0	0	1381	1364
gatatcgtttt	PBANKA_111670	0	0	0	0	0	0	1	0	0	0	0	0	0	0	0	0	0	0	0	0	0	0	0	0	0	0	0	0	0	0	0	0
gatatggtaag	PBANKA_061110	0	0	0	0	0	0	0	0	0	0	1	0	0	0	0	0	0	0	0	0	0	0	0	0	0	0	0	1	0	0	0	0
gatcataggtc	PBANKA_040110	0	0	0	0	0	0	0	0	0	0	0	0	0	0	0	0	0	0	0	0	0	0	0	0	0	0	0	0	0	0	0	0
gatgagggccc	PBANKA_101380	839	825	1245	1217	1781	1765	94	94	56	55	134	133	18	18	48	46	33	32	11	11	2	2	2	1	3	3	1	1	0	0	1219	1213
gatgggtgttt	PBANKA_134430	2	2	50	48	130	122	8	8	41	40	1	1	3	3	3	3	1	1	2	2	1	1	0	0	1	1	0	1	1	1	845	818
gatgtgttcct	PBANKA_081420	3745	3615	5184	5075	4064	3960	6494	6319	6863	6729	6338	6193	7875	7729	9412	9237	7728	7549	7094	6932	7055	6910	9184	8909	7065	6888	7599	7396	7711	7571	3384	3301
gcaggttccgg	PBANKA_130690	0	0	0	0	0	0	0	0	0	0	0	0	0	0	0	0	1	0	0	0	0	0	0	0	0	0	0	0	0	0	0	0
gcagtataata	PBANKA_111770	10	10	188	185	363	355	97	99	254	249	472	469	130	127	329	326	592	593	79	82	272	267	692	686	78	75	301	304	467	466	159	159
gcatcatcccc	PBANKA_082800	1	1	0	0	0	0	0	0	0	0	1	1	0	0	0	0	0	0	2	0	0	0	0	0	1	1	0	0	0	0	0	0
gccagatgtat	PBANKA_031270	1	0	2	2	1	0	3	2	1	3	4	3	4	2	1	1	1	1	4	3	1	1	2	0	3	3	1	3	5	3	1	1
gccagttgaat	PBANKA_101510	0	0	0	0	0	0	0	0	0	0	0	0	0	0	0	0	0	0	0	0	0	0	0	0	0	0	0	0	0	0	0	0
gccccggctgc	PBANKA_134300	2989	2926	8757	8637	4635	4545	4680	4576	10545	10370	9285	9150	5357	5283	11340	11228	8177	8044	5171	5089	7915	7796	8697	8566	4392	4334	9393	9229	7237	7168	849	839
gcccgacaaac	PBANKA_131980	0	0	0	0	0	0	0	0	0	0	0	0	0	0	0	0	0	0	0	0	0	0	0	0	0	0	0	0	0	0	0	0
gcccggcgggt	PBANKA_130520	0	0	0	0	0	0	0	0	0	0	0	0	0	0	0	0	0	0	0	0	0	0	0	0	0	0	0	0	0	0	0	0
gcccggtaata	PBANKA_052050	0	0	0	0	0	0	0	0	0	0	0	0	0	0	0	0	0	0	0	0	0	0	0	0	0	0	0	0	0	0	0	0
gccgagtgttc	PBANKA_080230	88	85	205	201	0	0	11	10	3	3	8	8	3	3	5	4	7	6	0	0	3	3	1	1	1	1	7	7	4	4	1462	1443
gccgccataag	PBANKA_010140	0	0	0	0	1	0	0	0	0	0	0	0	0	0	0	0	0	0	0	0	0	0	0	0	0	0	0	0	0	0	0	0
gcctagtcctg	PBANKA_011210	3	3	15	15	0	0	0	0	0	0	0	0	0	0	0	0	0	0	0	0	0	0	0	0	0	0	0	0	0	0	0	0
gcctcgtcgga	PBANKA_143340	0	0	0	0	0	0	0	0	0	0	0	0	0	0	0	0	0	0	0	0	0	0	0	0	0	0	0	0	0	0	0	0
gcgatcagttt	PBANKA_112810	0	0	0	0	0	0	0	0	0	0	0	0	0	0	0	0	0	0	0	0	0	0	0	0	0	0	0	0	0	0	0	0
gcgatgcctgc	PBANKA_071550	22	22	74	73	23	22	119	118	97	93	69	67	154	157	146	146	103	99	158	156	111	108	144	142	135	132	114	115	130	130	41	42
gcgcccgcaaa	PBANKA_081160	0	0	0	0	0	0	0	0	0	0	0	0	0	0	0	0	0	0	0	0	0	0	0	0	0	0	0	0	0	0	0	1
gcgtctatgtg	PBANKA_113140	294	279	274	269	328	318	296	283	311	309	296	291	308	294	468	464	315	312	302	296	386	372	366	355	296	281	375	367	295	285	270	259
gcgtggaggca	PBANKA_101980	0	0	0	0	0	0	0	0	0	0	0	0	0	0	0	0	0	0	0	0	0	0	0	0	0	0	0	0	0	0	0	0
gcgttccgtag	PBANKA_130080	0	0	0	0	0	0	0	0	0	0	0	0	0	0	0	0	0	0	0	0	0	0	0	0	0	0	0	0	0	0	0	0
gctcgatcgta	PBANKA_080220	0	0	0	0	0	0	0	0	0	0	0	0	0	0	0	0	0	0	0	0	0	0	0	0	0	0	0	0	0	0	0	0
gctctacttcc	PBANKA_093910	0	0	0	0	0	0	0	0	0	0	0	0	0	0	0	0	0	0	0	0	0	0	0	0	0	0	0	0	0	0	0	0
gctcttttccc	PBANKA_070950	4	4	0	0	0	0	0	0	0	0	0	0	0	0	1	2	0	0	0	0	0	0	0	0	0	0	0	0	0	0	0	0
gctgacgccgt	PBANKA_021060	0	0	0	0	0	0	0	0	0	0	0	0	0	0	0	0	0	0	0	0	0	1	0	0	0	0	0	0	0	0	0	0
gctgccacaaa	PBANKA_141470	5388	5323	10058	9965	6020	5913	10147	10042	12010	11879	8399	8358	12770	12666	15562	15463	9580	9503	11584	11506	11999	11863	10837	10717	12212	12090	13889	13714	9459	9393	3275	3248
gctggtacgaa	PBANKA_091230	0	0	0	0	0	0	0	0	0	0	1	0	0	0	0	0	0	0	0	0	0	0	0	0	0	0	0	0	0	0	0	0
gcttaagctgg	PBANKA_090870	0	0	0	0	0	0	0	0	0	0	0	0	0	0	0	0	0	0	0	0	0	0	0	1	0	0	0	0	0	0	0	0
gcttcgttatt	PBANKA_090950	0	0	0	1	0	1	0	1	0	1	1	2	3	2	0	0	0	0	0	0	0	0	0	0	0	0	0	0	1	1	0	0
ggaagataact	PBANKA_140800	0	0	0	1	0	0	0	0	0	1	0	0	0	0	0	0	1	1	0	0	0	0	0	0	1	0	0	0	1	1	0	0
ggacatcttat	PBANKA_090590	0	0	0	0	0	0	0	0	0	0	0	0	0	0	0	0	0	0	0	0	0	0	0	0	0	0	0	0	0	0	0	0
ggacgcatgtt	PBANKA_051850	1437	1402	2061	2033	1331	1307	2348	2310	2520	2482	1999	1961	3391	3345	3318	3289	2600	2556	3155	3112	2554	2515	3219	3170	3224	3188	2902	2850	2901	2858	1368	1350
ggagaaacgga	PBANKA_020580	0	0	0	0	0	0	0	0	0	0	0	0	0	0	0	0	0	0	0	0	0	0	0	0	0	0	0	0	0	0	0	0
ggcaccctacc	PBANKA_110760	0	0	42	40	0	0	0	0	0	0	0	0	0	0	0	0	0	0	0	0	0	0	0	0	0	0	0	0	0	0	0	0
ggccaatttaa	PBANKA_080320	0	0	0	0	0	0	0	0	0	0	0	0	0	0	0	0	0	0	0	0	0	0	0	0	0	0	0	0	0	0	0	0
ggccctctctc	PBANKA_090380	0	0	0	0	0	0	0	0	0	0	0	0	0	0	0	0	0	0	0	0	0	0	0	0	0	0	0	0	0	0	0	0
ggcgatgtttc	PBANKA_092550	0	0	0	0	0	0	0	0	0	0	0	0	0	0	0	0	0	0	0	0	0	0	0	0	0	0	0	0	0	0	0	0
ggcgctatcca	PBANKA_083520	0	0	0	0	0	0	0	0	0	0	0	0	0	0	0	0	0	0	0	0	0	0	0	0	0	0	0	0	0	0	0	0
ggcgtttatct	PBANKA_111860	216	207	702	682	650	641	147	140	96	92	130	128	40	39	42	41	112	110	33	31	37	38	40	37	12	13	26	25	29	29	3538	3481
gggaattaaga	PBANKA_143750	49	48	1	1	3	2	2	1	0	1	0	0	0	0	0	0	0	0	1	1	2	1	0	1	0	0	0	0	1	0	1	1
gggcttcatcc	PBANKA_031100	0	0	0	0	0	0	0	0	0	0	0	0	0	0	0	0	0	0	0	0	0	0	0	0	0	0	0	0	0	0	0	0
gggtaagcgtt	PBANKA_130720	0	1	0	0	0	0	0	0	0	0	0	0	0	0	0	0	0	0	0	1	0	0	0	0	0	0	0	0	0	1	0	1
ggtaaaggtgt	PBANKA_103930	0	1	0	0	0	0	0	0	0	0	0	0	0	0	0	0	0	0	0	0	0	0	0	0	0	0	0	0	0	0	0	0
ggtcagaccct	PBANKA_092700	0	0	26	26	0	0	0	0	1	0	0	0	0	0	0	0	0	0	0	0	1	1	0	0	1	1	0	0	0	0	1	1
ggtccaattca	PBANKA_030430	0	0	1	1	0	0	0	0	0	0	0	0	0	0	0	0	0	0	1	1	0	0	0	0	0	0	0	0	0	0	0	0
ggttaagcttt	PBANKA_123400	0	6	8	10	3	20	2	11	2	7	0	15	1	3	2	15	4	11	4	21	0	10	4	18	3	13	3	8	1	10	0	2
ggttccgccta	PBANKA_140400	1	1	80	76	0	0	8	7	0	0	0	0	0	0	0	0	0	0	0	0	0	0	0	0	0	0	0	0	0	0	0	0
ggttgaagtct	PBANKA_052000	303	294	453	437	1076	1037	71	69	134	132	30	30	43	42	91	92	61	59	24	24	85	83	32	29	17	15	32	30	4	4	3382	3284
ggttgtcgccc	PBANKA_112910	3	3	120	113	41	41	11	10	24	23	10	10	3	3	3	2	20	20	3	3	0	0	35	37	2	2	0	0	30	28	1321	1302
gtaacaggaca	PBANKA_143800	0	0	0	0	0	0	0	0	0	0	0	0	0	0	0	0	0	0	0	0	0	0	0	0	0	0	0	0	0	0	0	0
gtaatggcaag	PBANKA_134720	225	219	850	826	934	912	654	642	847	825	724	713	844	827	1003	988	1016	997	579	561	607	601	800	779	398	392	473	464	519	514	1035	1012
gtactcgtatg	PBANKA_021350	0	0	0	0	0	0	0	0	0	0	0	0	0	0	0	0	0	0	0	0	0	0	0	0	0	0	0	0	0	0	0	0
gtagctaggaa	PBANKA_131070	0	1	9	3	4	6	5	8	3	3	7	8	3	2	5	7	6	5	4	1	1	2	5	5	7	4	4	4	5	4	6	8
gtatatagtta	PBANKA_092180	0	0	0	0	0	0	0	0	0	0	0	0	0	0	0	0	0	0	0	0	0	0	0	0	0	0	0	1	0	0	0	0
gtatcaccagg	PBANKA_051980	0	0	0	0	0	0	21	21	4	4	0	0	0	0	0	0	0	0	0	0	0	0	0	0	0	0	0	0	0	0	0	0
gtattaggacc	PBANKA_062070	0	0	0	0	0	0	0	0	0	0	0	0	0	0	0	0	0	0	0	0	0	0	0	0	0	0	0	0	0	0	0	0
gtcagttgtat	PBANKA_000330	0	0	0	0	0	0	0	0	0	0	0	0	0	0	0	0	0	0	0	0	0	0	0	0	0	0	0	0	0	0	0	0
gtcatggaggt	PBANKA_040680	0	0	0	0	0	0	0	0	0	0	0	0	0	0	0	0	0	0	0	0	0	0	0	1	0	0	0	0	0	0	1	0
gtcccgttact	PBANKA_110320	0	0	0	0	0	0	3	3	0	0	0	0	0	0	0	0	0	0	0	0	0	0	0	0	0	0	0	0	0	0	0	0
gtccctaggaa	PBANKA_120950	0	0	0	0	0	0	0	0	0	0	0	0	0	0	0	0	0	0	0	0	0	0	0	0	0	0	0	0	0	0	0	0
gtccttcggaa	PBANKA_121400	0	0	0	0	0	0	0	0	0	0	0	0	0	0	0	0	0	0	0	0	0	0	0	0	0	0	0	0	0	0	0	0
gtcgcaacatc	PBANKA_141780	44	40	285	279	0	0	68	70	67	67	17	17	43	43	74	73	5	5	50	52	33	33	6	6	30	30	48	47	2	2	867	856
gtgccggagtg	PBANKA_103820	172	160	747	732	288	280	432	419	479	461	428	410	393	372	663	637	501	489	379	371	451	428	541	527	465	448	618	602	525	506	1520	1486
gtgctagaaaa	PBANKA_132640	56	54	186	179	57	58	10	8	0	0	0	0	0	0	0	0	1	1	0	0	0	0	5	5	0	0	2	2	1	1	1037	1024
gtgcttatcca	PBANKA_100240	0	0	0	0	0	0	0	0	0	0	0	0	0	0	0	0	0	0	0	0	0	0	0	0	0	0	0	0	0	0	0	0
gtggcagatgt	PBANKA_010740	0	0	0	0	0	0	0	0	0	0	0	0	0	0	0	0	0	0	0	0	0	0	5	5	0	0	0	0	0	0	0	0
gtggttgtgat	PBANKA_010290	0	0	0	0	0	0	0	0	0	0	14	14	0	0	0	0	0	0	0	0	0	0	0	0	0	0	0	0	0	0	0	0
gtgtccgcata	PBANKA_120810	0	0	0	0	0	0	0	0	0	0	0	0	0	0	0	0	0	1	0	0	0	0	0	0	0	0	0	0	0	0	0	0
gttataggcga	PBANKA_100950	0	0	0	0	0	0	0	0	0	0	0	0	0	0	0	0	0	0	0	0	0	0	1	1	0	0	1	1	0	0	0	0
gttatgcctct	PBANKA_134650	0	0	0	0	0	0	9	10	0	0	0	0	0	0	0	0	0	0	0	0	0	0	0	0	0	0	0	0	0	0	0	0
gttcccccagt	PBANKA_030800	0	0	0	0	0	0	0	0	0	0	0	0	0	0	0	1	0	0	0	0	0	0	0	0	0	0	0	0	0	0	0	0
gttcttgactc	PBANKA_143890	428	427	841	827	389	379	382	376	434	431	855	852	353	351	541	529	561	560	374	379	435	428	635	641	387	389	634	630	658	653	988	982
gtttaagcttt	PBANKA_135970	2494	2435	2983	2960	4842	4728	3714	3665	4578	4513	4540	4458	5325	5248	6130	6073	6301	6195	4641	4563	4922	4836	7499	7392	4939	4862	5841	5733	6601	6500	929	910
gtttaagtgct	PBANKA_140480	0	0	1	1	0	1	1	0	0	0	0	0	1	2	0	0	0	0	1	0	0	0	0	0	0	0	0	0	0	0	1	1
gtttagaccgg	PBANKA_092870	537	527	666	660	635	609	530	508	728	711	555	545	779	773	1171	1146	697	682	649	635	940	917	752	733	661	649	1056	1027	759	750	2009	1990
gtttatcgtcc	PBANKA_112270	0	0	0	0	0	0	0	0	0	0	0	0	0	0	0	0	1	1	0	0	0	0	1	1	0	0	0	0	0	0	0	0
gttttgtccta	PBANKA_052420	0	0	0	0	0	0	0	0	0	0	0	0	0	0	0	0	0	0	0	0	0	1	0	0	0	0	0	0	0	0	0	0
taaactgctta	PBANKA_021040	0	0	0	0	0	0	0	0	0	0	0	0	0	0	0	0	0	0	0	0	0	0	0	0	0	0	0	0	0	0	0	0
taacggggacg	PBANKA_082690	0	0	0	0	0	0	0	0	0	0	0	0	0	1	0	0	0	0	0	0	0	0	0	0	0	0	0	0	0	0	0	0
taaggttcacg	PBANKA_135520	173	170	740	736	0	0	0	0	0	0	58	59	0	0	0	0	0	0	0	0	0	0	0	0	0	0	0	0	0	0	0	0
taagttcgat	PBANKA_093370	0	0	0	0	0	0	17	17	0	0	0	0	0	0	0	0	0	0	0	0	0	0	0	0	0	0	0	0	0	0	0	0
taatgtaatcg	PBANKA_101410	0	0	0	0	0	0	0	0	0	0	0	0	0	0	0	0	0	0	0	0	0	0	0	0	0	0	0	0	0	0	0	0
taccaagattc	PBANKA_070210	1	1	0	0	2	1	2	2	3	1	2	2	0	0	5	2	1	1	1	1	0	1	3	3	3	3	0	2	0	0	1	2
tacctgatcta	PBANKA_083560	0	0	0	0	0	0	0	0	0	0	0	0	0	0	0	0	0	0	0	0	0	0	0	0	0	0	0	0	0	0	0	0
tacttcgccaa	PBANKA_110800	489	483	701	708	41	40	803	799	452	453	322	317	990	1009	625	630	406	413	959	970	470	469	452	462	984	988	498	503	428	435	1446	1464
tacttcgccta	PBANKA_080200	0	0	0	0	0	0	0	0	0	0	0	1	0	1	1	1	0	0	1	4	1	1	1	1	0	0	1	1	0	0	2	0
taggacacgcc	PBANKA_082170	0	0	0	0	0	0	0	0	0	0	0	0	0	0	0	0	0	0	0	0	0	0	0	0	1	1	0	0	0	0	0	0
tagtgccaggc	PBANKA_140410	0	0	0	0	1	1	1	0	0	0	0	0	0	0	0	1	4	4	1	1	0	1	3	2	0	0	0	0	2	2	0	0
tagtgcgaggg	PBANKA_062240	0	0	0	0	0	0	0	0	0	0	0	0	0	0	0	0	0	0	0	0	0	0	0	0	0	0	0	0	0	0	0	0
tataacttata	PBANKA_123160	0	0	0	0	0	0	0	0	0	0	0	0	0	0	0	0	4	4	0	0	0	0	0	0	0	0	0	0	0	0	0	0
tatatttttgg	PBANKA_130680	0	0	0	0	0	0	0	0	0	0	0	0	0	0	0	0	0	0	0	0	0	0	0	0	0	0	0	0	0	0	1	1
tatcgctgggg	PBANKA_113670	62	63	76	77	252	244	67	66	113	113	185	184	110	111	33	33	169	166	60	60	20	21	237	226	86	84	26	25	254	251	1100	1073
tatctgccgaa	PBANKA_113180	760	758	1230	1217	753	747	750	750	917	897	1052	1036	748	738	823	805	1024	1018	563	569	475	464	1035	1022	386	378	448	448	776	781	918	916
tatgaagtctg	PBANKA_070660	0	0	0	0	0	0	0	0	0	0	0	0	0	0	0	0	0	0	0	0	0	0	0	0	0	0	0	0	0	0	0	0
tcaacaagtag	PBANKA_082960	0	0	0	0	0	0	0	0	0	0	0	0	0	0	0	0	0	0	0	0	0	0	0	0	0	0	0	0	0	0	0	0
tcaactcgcgg	PBANKA_113600	0	0	0	0	0	0	0	0	0	0	0	0	0	0	0	0	0	0	0	0	0	0	0	0	0	0	0	0	0	0	0	0
tcaagctcaca	PBANKA_131840	4	3	165	163	0	0	4	4	56	57	0	0	4	3	11	10	0	0	10	10	7	8	2	2	2	2	13	12	0	0	1017	1020
tcaattatgta	PBANKA_143610	248	249	699	693	423	420	52	50	183	179	142	139	54	52	108	113	169	168	25	25	46	46	86	81	14	14	9	9	64	64	3088	3037
tcacaagaaag	PBANKA_081610	0	0	0	0	0	0	0	0	0	0	0	0	0	0	0	0	0	0	0	0	0	0	0	0	0	0	0	0	0	0	0	0
tcagattcat	PBANKA_146050	0	0	0	0	0	0	0	0	0	0	0	0	0	0	0	0	0	0	0	0	0	0	0	0	0	0	0	0	0	0	0	0
tcaggggccca	PBANKA_145010	39	38	121	120	185	180	5	5	0	0	0	0	1	1	2	2	0	0	0	0	0	0	1	1	3	3	3	3	0	0	834	824
tcatttctagc	PBANKA_040930	0	0	0	0	0	0	0	0	0	0	0	0	0	0	0	0	0	0	0	0	0	0	0	0	0	0	0	0	0	1	0	0
tcccctgatgg	PBANKA_112090	0	0	0	0	0	0	0	0	0	0	0	0	0	0	0	0	0	0	0	0	0	0	0	1	0	0	0	0	0	0	0	0
tcccttatatt	PBANKA_071800	0	0	0	0	0	0	0	0	0	0	0	0	0	0	0	0	0	0	0	0	0	0	0	0	0	0	0	0	0	0	0	0
tccgcctatta	PBANKA_010460	0	0	0	0	0	0	0	0	0	0	0	0	0	0	0	0	0	0	0	0	0	0	0	0	0	0	0	0	0	0	0	0
tccggagctac	PBANKA_141420	0	0	0	0	0	0	0	0	0	0	0	0	0	0	0	0	0	0	0	0	0	0	0	0	0	0	0	0	0	0	0	0
tcctcatatgt	PBANKA_146220	1101	1084	2038	2019	1787	1731	1214	1191	899	878	1593	1583	1489	1456	1268	1261	1719	1702	1403	1399	1029	1013	2034	1988	1313	1290	1269	1245	1927	1888	1118	1105
tcgagcgtat	PBANKA_093300	0	0	0	0	0	0	0	0	0	0	0	0	0	0	0	0	0	0	0	0	0	0	0	0	0	0	0	0	0	0	0	0
tcggcgcgaac	PBANKA_141510	0	0	0	0	0	0	0	0	0	0	0	0	0	0	0	0	0	0	0	0	0	0	0	0	0	0	0	0	0	0	0	0
tcgggcggcac	PBANKA_060280	0	0	0	0	0	0	0	0	0	0	0	0	0	0	0	0	0	0	0	0	0	0	0	0	0	0	0	0	0	0	0	0
tcgtcgcttac	PBANKA_010200	0	0	0	0	0	0	0	0	0	0	0	0	0	0	0	0	5	5	0	0	0	0	1	1	1	0	0	0	0	0	0	0
tcgtctcctgt	PBANKA_114655	0	0	0	0	0	0	0	0	0	1	0	0	0	0	0	0	0	0	0	0	0	0	0	0	0	0	0	0	0	0	0	0
tcgtgcacacg	PBANKA_102260	489	477	1037	1014	663	646	954	951	1314	1296	1095	1087	1185	1162	1924	1923	1132	1110	1144	1131	1453	1438	1409	1398	1097	1090	1746	1715	1425	1411	1144	1136
tctagagcagg	PBANKA_091180	0	0	0	0	0	1	0	0	0	0	0	0	0	0	0	0	0	0	0	0	0	0	0	0	0	0	0	0	0	0	0	0
tctcgctgtaa	PBANKA_111380	0	0	0	0	0	0	0	0	0	0	0	0	0	0	0	0	0	0	0	0	0	0	0	0	0	0	0	0	0	0	0	0
tctcggttat	PBANKA_061670	0	0	0	0	0	0	0	0	0	0	0	0	1	1	2	2	0	0	0	0	0	0	0	0	0	0	0	0	0	0	0	0
tctcgtcatgc	PBANKA_113930	0	0	0	0	0	0	0	0	0	0	0	0	0	0	0	1	0	0	0	0	0	0	0	0	0	0	0	0	0	0	0	0
tctggtccttc	PBANKA_083190	0	0	0	0	0	0	0	0	0	0	0	0	0	0	0	0	0	0	0	0	0	0	0	0	0	0	0	0	1	2	0	0
tcttgcccgtt	PBANKA_121030	0	0	0	0	0	0	0	0	1	1	0	0	0	0	0	0	0	0	0	0	0	0	0	0	1	1	0	0	0	0	0	0
tgagccttttg	PBANKA_060980	0	0	0	0	0	0	0	0	0	0	0	0	0	0	0	0	0	0	0	0	0	0	0	0	0	0	0	0	0	0	0	0
tgaggcagact	PBANKA_114340	2746	2700	3793	3742	1902	1854	2874	2805	3018	2948	3449	3404	3298	3253	3841	3800	3375	3338	3225	3174	2788	2744	3592	3517	3085	3032	3172	3103	3351	3296	1035	1013
tgaggcggtgt	PBANKA_120070	0	0	0	0	0	0	0	0	0	0	0	0	0	0	0	0	0	0	0	0	0	0	0	0	0	0	0	0	0	0	0	0
tgattcagagt	PBANKA_124230	0	0	0	0	0	0	0	0	0	0	0	0	0	1	0	0	0	0	0	0	0	0	0	0	0	0	0	0	0	0	0	0
tgccgagctgc	PBANKA_050230	0	1	0	2	0	0	1	0	0	0	1	1	1	1	0	1	1	1	0	0	0	1	0	0	1	1	1	1	0	0	0	0
tgcctgtatgc	PBANKA_101770	153	150	248	247	264	256	19	19	112	109	30	30	14	14	69	68	23	24	3	3	52	52	13	13	18	17	70	68	5	5	1094	1082
tgccttgtatg	PBANKA_051490	981	949	1494	1470	1207	1182	1894	1845	1467	1445	1867	1851	2290	2253	1843	1824	2320	2279	2065	2055	1576	1555	2991	2941	1504	1497	2030	1998	2429	2399	1093	1078
tgcgagctcgt	PBANKA_122470	282	271	110	108	262	258	44	42	88	88	100	101	9	9	78	78	12	12	19	19	53	50	14	14	23	23	62	61	18	17	1060	1054
tgcggctgtct	PBANKA_010080	0	0	0	0	0	0	0	0	0	0	0	0	0	0	0	0	0	0	0	0	0	0	0	0	0	0	0	0	0	0	0	0
tgcgtatccat	PBANKA_041680	755	742	2435	2366	1504	1475	2593	2546	3897	3797	3857	3777	3735	3688	4915	4819	4773	4677	3531	3460	4019	3938	5669	5549	3570	3486	4574	4472	5164	5089	1463	1440
tgctgtcctgg	PBANKA_121170	0	0	0	0	0	1	0	0	0	0	0	0	0	0	0	0	0	0	0	0	0	0	0	0	0	0	0	0	0	0	0	0
tggcgctcccc	PBANKA_130860	0	0	0	0	0	0	0	0	0	0	0	0	0	0	0	0	0	0	0	0	0	0	0	0	0	0	0	0	0	0	0	0
tggtgacgact	PBANKA_021360	64	60	185	181	429	429	40	38	14	12	22	22	8	8	2	2	0	0	12	13	0	0	0	0	6	4	0	0	0	0	792	774
tggtgacgtct	PBANKA_092220	0	0	1	0	0	0	0	0	0	0	0	0	0	0	0	0	0	0	0	0	0	0	0	0	0	0	0	0	0	0	0	0
tggtgtaactg	PBANKA_122500	48	46	1	1	0	0	0	0	0	0	0	0	0	0	0	0	0	0	0	0	0	0	0	0	0	0	0	0	0	0	0	0
tggttagtgtg	PBANKA_091210	28	27	0	0	0	0	0	0	0	0	0	0	0	0	0	0	0	0	0	0	0	0	0	0	0	0	0	0	0	0	0	0
tgtaccttat	PBANKA_041040	245	236	1	2	0	0	0	0	13	13	18	19	5	5	0	0	4	5	0	0	0	0	0	0	0	0	0	0	0	0	0	0
tgtcacgatac	PBANKA_071830	0	0	0	0	0	0	0	0	0	0	0	0	0	0	0	0	0	0	0	0	0	0	0	0	0	0	0	0	0	0	0	0
tgtcgaagttg	PBANKA_101080	0	0	0	0	2	0	0	0	1	0	0	0	3	3	1	0	1	1	0	1	3	3	3	0	1	1	1	1	1	1	1	1
tgtctaagggt	PBANKA_000150	0	0	0	0	0	0	0	0	0	0	0	0	0	0	0	0	0	0	0	0	0	0	0	0	0	0	0	0	0	0	1	0
tgtgacagccc	PBANKA_092370	0	0	0	0	0	0	0	0	0	0	0	0	0	0	0	0	0	0	0	0	0	0	0	0	0	0	0	0	0	0	0	0
tgttgtctcgg	PBANKA_031190	760	743	872	852	1388	1342	1344	1313	775	749	715	693	1322	1283	696	672	1024	995	927	910	543	531	916	888	770	750	566	544	694	671	1422	1395
tgtttaacgat	PBANKA_052130	0	0	0	0	0	0	0	0	0	0	0	0	0	0	0	0	0	1	0	0	0	0	0	0	0	0	0	0	0	0	0	0
tgttttcagac	PBANKA_144020	0	0	0	0	0	0	0	0	0	0	0	0	0	0	0	0	0	0	0	0	0	0	0	0	0	0	0	0	0	0	0	0
ttacaatggaa	PBANKA_121040	608	612	849	873	541	564	1483	1512	1269	1282	721	745	2042	2079	1875	1910	1017	1046	2117	2186	1597	1626	1310	1365	1966	2035	1835	1867	1168	1188	1005	1030
ttacccgtgaa	PBANKA_081490	125	130	621	609	420	416	67	63	46	46	78	82	41	42	16	16	3	3	41	42	13	14	3	3	15	15	25	26	3	3	994	984
ttcccaaaggt	PBANKA_132980	34	32	0	0	0	0	0	0	0	0	0	0	0	0	0	0	0	0	0	0	0	0	0	0	0	0	0	0	1	1	0	0
ttctatgtatg	PBANKA_021620	0	0	0	0	0	0	0	0	0	0	0	0	0	0	0	0	0	0	0	0	0	0	0	0	0	0	0	0	0	0	0	0
ttctgtgtat	PBANKA_144560	1	1	42	41	0	0	0	0	0	0	0	0	0	0	0	0	0	0	0	0	0	0	0	0	0	0	0	0	0	0	0	0
ttgcataaggg	PBANKA_124450	340	337	173	170	309	298	44	40	109	104	34	34	38	36	57	56	9	9	43	43	25	25	7	7	77	76	19	18	3	3	1953	1911
ttgccggccga	PBANKA_124210	130	129	342	333	746	732	83	82	51	49	75	72	17	17	3	3	20	18	2	1	6	6	5	5	1	1	0	0	1	1	812	805
ttgcgttcgac	PBANKA_136050	0	0	0	0	0	0	0	0	0	0	0	0	0	0	0	0	0	0	0	0	0	0	0	0	0	0	0	0	0	0	0	0
ttggggtgaca	PBANKA_092640	0	0	0	0	0	0	0	0	7	6	0	0	0	0	0	0	0	0	0	0	0	0	0	0	0	0	0	0	0	0	0	0
ttgtcgccgtc	PBANKA_092970	0	0	0	0	0	0	0	0	0	0	0	0	0	0	1	1	0	0	0	0	0	0	0	0	0	0	0	0	0	0	0	0
tttacggagat	PBANKA_145920	458	447	1118	1104	304	300	515	500	1278	1269	997	992	649	638	1705	1677	1184	1169	622	618	1166	1137	1375	1366	632	624	1526	1494	1234	1227	1283	1260
tttagctagtg	PBANKA_050740	0	0	0	0	0	0	0	0	0	0	0	0	0	0	0	0	0	0	0	0	0	0	0	0	0	0	0	0	0	0	0	0
tttccagctaa	PBANKA_083460	0	0	0	0	0	0	0	0	0	0	0	0	0	0	0	0	0	0	0	0	0	0	0	0	0	0	0	0	0	0	0	0
tttctcatgtc	PBANKA_130370	453	449	484	484	326	325	38	38	37	35	119	116	5	5	0	0	0	0	2	2	1	1	3	3	0	0	1	1	1	1	1102	1092
tttctgtagac	PBANKA_041040	107	111	1	1	0	0	0	0	15	16	0	0	2	2	0	0	3	3	0	0	0	0	0	0	0	0	0	0	0	0	0	0
tttttcgtctc	PBANKA_031140	0	0	0	0	0	0	0	0	0	0	0	0	0	0	0	0	0	0	0	0	0	0	0	0	0	0	0	0	0	0	0	0
