# Supplementary material for: Functional Profiling of a Plasmodium Genome Reveals an Abundance of Essential Genes
Source: Cell. 2017 Jul 13;170(2):260–272.e8. doi: 10.1016/j.cell.2017.06.030 (PMC5509546; doi:10.1016/j.cell.2017.06.030)
Supplement: Data S1. Reproducible Analysis Procedure — The file archive includes an R-markdown document, which will reproduce all bioinformatic procedures conducted. [file mmc9.zip › countfiles/met14.csv]

barcode	gene	17.1	17.2	18.1	18.2	19.1	19.2	20.1	20.2	21.1	21.2	22.1	22.2	23.1	23.2	24.1	24.2	25.1	25.2	26.1	26.2	27.1	27.2	28.1	28.2	29.1	29.2	30.1	30.2	31.1	31.2	32.1	32.2
no_match		85682	86509	19726	20279	55762	56066	11168	11583	20775	22025	23355	24222	16484	16852	17221	18206	18588	19285	16083	17041	18106	18666	14420	14789	16519	17492	19400	20628	19192	19887	15861	17260
aaagcactaag	PBANKA_134920	0	0	0	0	0	0	0	0	0	0	0	0	0	0	0	0	0	0	0	0	0	0	0	0	0	0	0	0	0	0	1	1
aaagctaaccg	PBANKA_094010	1	0	0	0	0	0	38	38	1	1	83	86	0	0	3	2	1	1	1	1	1	0	0	1	1	1	2	3	1	1	5	3
aaagggagcta	PBANKA_146510	0	0	0	0	0	0	0	0	0	0	0	0	0	0	0	0	0	0	0	0	0	0	0	0	0	0	0	0	0	0	0	0
aaatgccgcga	PBANKA_113420	0	0	0	0	1	1	16	15	0	0	26	27	0	0	0	0	0	0	0	0	0	0	0	0	1	1	0	0	0	0	0	0
aaatggaactt	PBANKA_101700	593	587	1133	1111	914	915	911	910	1852	1840	1739	1733	1542	1531	2178	2165	1604	1596	2129	2119	2339	2313	1385	1370	2020	1989	2745	2732	2052	2030	1424	1417
aacacaaccgc	PBANKA_140160	1177	1185	2055	2059	2322	2337	845	849	1550	1548	1922	1938	1111	1122	866	875	1063	1069	725	721	567	568	524	529	485	479	471	473	521	528	1884	1898
aaccgctgatt	PBANKA_100140	0	0	0	0	0	0	0	0	0	0	0	0	0	0	0	0	0	0	0	0	0	0	0	0	0	0	0	1	0	0	0	0
aactagtccct	PBANKA_071750	0	0	0	0	0	0	0	0	0	0	0	0	0	0	0	0	0	0	0	0	0	0	0	0	0	0	0	0	0	0	1	1
aactcgatgca	PBANKA_082520	0	0	0	0	0	0	0	0	0	0	0	0	0	0	0	0	2	2	0	0	0	0	0	0	0	0	0	0	0	0	0	0
aactgttcgat	PBANKA_110940	0	0	0	0	0	0	0	0	0	0	0	0	0	0	0	0	0	0	0	0	0	0	0	0	0	0	0	0	0	0	2	2
aagaaagtctc	PBANKA_122310	0	0	0	0	0	0	0	0	0	0	1	2	0	0	0	0	1	1	0	0	0	0	0	0	0	0	0	0	0	0	0	0
aagaccacagg	PBANKA_090960	0	0	0	0	0	0	0	0	0	0	0	0	0	0	0	0	0	0	0	0	0	0	0	0	0	0	0	0	0	0	2	2
aagcatttctg	PBANKA_141910	0	0	0	0	0	0	0	0	0	0	0	0	0	0	0	0	2	2	0	0	0	0	0	0	0	0	0	0	0	0	0	0
aagctagcaat	PBANKA_141000	98	100	46	43	0	0	0	0	0	0	19	18	12	12	3	2	0	0	0	0	0	0	0	0	0	0	1	1	0	0	1437	1418
aaggatctatc	PBANKA_136210	0	0	0	0	64	63	0	0	0	0	0	0	0	0	0	0	0	0	0	0	0	0	0	0	0	0	0	0	0	0	0	0
aagtgaaccgt	PBANKA_101230	0	0	0	0	0	0	20	20	0	0	1	1	0	0	0	0	0	0	0	0	0	0	0	0	0	0	0	0	0	0	0	0
aatattagcta	PBANKA_103680	1188	1165	3455	3435	2101	2112	2542	2525	3451	3427	3961	3937	3751	3743	3607	3568	3999	3977	4696	4685	3880	3861	3316	3301	4459	4418	4731	4712	4912	4884	1463	1444
aatattcgcta	PBANKA_101920	0	0	2	3	0	1	0	0	0	0	1	1	0	2	1	3	1	1	2	0	1	1	2	1	1	1	2	0	1	1	0	0
aatcccggcga	PBANKA_080560	186	186	552	547	610	607	88	85	67	67	149	150	24	24	17	17	84	88	2	2	12	12	51	50	7	7	9	9	53	55	993	978
aatccctcgta	PBANKA_093230	0	0	0	0	0	0	0	0	0	0	0	0	0	0	0	0	0	0	0	0	0	0	0	0	0	0	0	0	1	1	5	5
aatctaggcgt	PBANKA_121650	0	0	0	0	0	0	0	0	0	0	2	1	0	0	0	0	0	0	0	0	0	0	0	0	0	0	0	0	0	0	0	0
aatgtcatgca	PBANKA_080800	47	46	362	358	442	437	8	7	9	9	46	43	9	9	18	18	9	8	0	0	9	9	1	1	0	0	8	8	3	3	1470	1456
aattgcgcaga	PBANKA_030270	0	0	0	0	0	0	2	2	0	0	1	1	0	0	0	0	1	1	0	0	0	0	0	0	0	0	2	1	0	0	1	1
acacgaacacg	PBANKA_134180	0	0	0	0	0	0	0	0	0	0	0	0	0	0	0	0	0	0	0	0	0	0	0	0	0	0	0	0	0	0	0	0
acacgacaagc	PBANKA_103780	1470	1458	3180	3162	2150	2155	2386	2377	5258	5234	4265	4239	3784	3790	5050	5020	4629	4596	4647	4630	5483	5478	4094	4093	4760	4767	6634	6579	6049	6031	1327	1308
acacgtcgaga	PBANKA_050870	0	0	0	0	0	0	0	0	0	1	0	0	0	0	0	0	0	0	0	0	0	0	0	0	0	0	0	0	0	0	0	0
acatcagaaag	PBANKA_134380	616	606	2173	2164	2359	2333	1773	1764	3868	3816	5478	5415	3498	3496	3644	3618	6237	6205	3583	3539	4191	4184	4769	4761	3959	3917	4894	4858	6794	6732	1277	1271
acatcaggtag	PBANKA_081800	0	0	0	0	0	0	0	0	0	0	0	0	0	0	0	0	0	0	0	0	0	0	0	0	0	0	1	0	0	0	0	0
acatcgagctt	PBANKA_093090	0	0	0	0	0	0	25	24	2	1	87	89	1	0	0	0	0	0	0	1	0	0	1	0	0	1	0	0	0	0	4	4
acatcgccggg	PBANKA_110810	131	131	222	222	70	71	24	25	9	9	29	27	19	19	9	10	6	6	6	7	0	0	12	12	2	2	0	0	7	7	2995	2974
acattccgtga	PBANKA_110730	220	220	72	71	584	587	15	16	21	21	106	103	42	41	6	6	40	42	29	29	4	3	33	33	22	21	0	0	45	46	1178	1174
accagataagg	PBANKA_052450	0	0	0	0	0	0	0	0	0	0	1	0	0	0	0	0	0	0	0	0	0	0	0	0	1	0	0	0	0	0	0	0
accgatggcaa	PBANKA_135090	120	115	516	522	519	523	69	70	78	78	324	330	37	38	18	18	50	52	24	24	0	0	51	50	28	28	0	0	43	44	1019	1020
accgcagtccc	PBANKA_092160	0	0	0	0	0	0	0	0	0	0	0	0	0	0	0	0	0	0	0	0	0	0	0	0	0	0	0	0	0	0	0	0
accgccatcca	PBANKA_031380	1128	1110	3053	3049	2916	2898	577	583	1539	1530	1469	1455	547	556	874	870	969	954	333	336	546	536	511	509	176	175	361	358	519	516	2401	2378
accttatgacg	PBANKA_080590	148	147	601	605	512	511	310	306	881	884	603	601	734	747	716	721	951	956	768	783	826	831	734	737	741	737	874	875	1160	1156	1191	1191
acctttatctt	PBANKA_100160	593	592	1397	1419	658	660	675	682	1631	1639	1752	1759	1037	1046	1226	1242	1590	1595	1082	1096	1236	1225	1222	1233	966	982	1197	1203	1487	1492	1212	1206
acgaaaatatg	PBANKA_090410	201	194	314	310	233	226	34	32	45	43	220	219	27	27	12	12	10	10	9	9	1	1	2	2	2	2	2	2	8	8	1025	1002
acgcctaaatc	PBANKA_040740	0	0	110	109	0	0	12	12	4	4	0	0	7	7	2	2	10	10	0	0	0	0	0	0	1	1	0	0	1	1	1198	1193
acgctccgacc	PBANKA_111630	1	1	0	0	0	0	13	13	0	0	89	89	0	0	0	0	1	2	1	2	1	1	0	0	0	0	0	0	0	1	4	4
acggaccaagg	PBANKA_030850	140	137	407	403	220	219	231	230	315	313	205	205	237	239	299	290	247	240	273	265	356	353	200	198	247	244	321	312	321	316	1200	1186
acggccctgca	PBANKA_121190	0	0	0	0	0	0	0	0	0	0	0	0	0	0	0	0	0	0	0	0	0	0	0	0	0	0	0	0	0	0	3	2
acgtatcaggg	PBANKA_082710	0	0	0	0	1	1	0	0	0	0	0	0	0	0	0	0	2	2	0	0	0	0	7	6	0	0	0	0	5	5	3	3
acttacagcac	PBANKA_083640	0	0	0	0	0	0	0	0	0	0	0	0	0	0	0	0	0	0	0	0	0	0	0	0	0	0	0	0	0	0	0	0
acttacggctg	PBANKA_132360	1	1	0	0	0	0	53	51	3	2	181	184	0	1	2	2	1	1	1	1	0	0	2	0	3	4	1	1	0	1	7	8
agacaaacttc	PBANKA_140430	0	0	0	0	0	1	0	0	0	0	0	0	0	0	0	0	0	0	0	0	0	0	0	0	0	0	0	0	0	0	0	0
agactacagac	PBANKA_101330	1266	1260	2908	2966	2443	2517	2968	3049	3649	3703	5858	6009	5004	5135	3912	3976	5788	5937	6179	6304	4192	4305	4619	4714	6069	6207	5045	5142	6955	7124	925	931
agaggagctgg	PBANKA_134990	0	0	0	0	0	0	0	0	0	0	0	0	0	0	0	0	0	0	0	0	0	0	0	0	0	0	1	0	0	0	0	0
agaggtacaat	PBANKA_101570	0	0	0	0	0	0	0	0	0	0	0	0	0	0	0	0	0	0	0	0	0	0	0	0	0	0	0	0	0	1	0	0
agaggtcgggt	PBANKA_112690	0	0	0	0	0	0	0	0	0	0	0	0	0	0	0	0	0	0	0	0	0	0	0	0	0	0	0	0	0	0	4	3
agatctatccg	PBANKA_070300	0	0	0	0	0	0	0	0	0	0	0	0	0	0	0	0	0	0	0	0	0	0	0	0	0	0	0	0	0	0	0	0
agatgagtctg	PBANKA_050810	80	77	352	345	274	272	8	8	11	11	44	43	8	8	34	33	19	16	1	0	14	14	3	3	3	4	7	7	8	8	2997	2870
agatgccggga	PBANKA_071050	0	0	0	0	0	0	0	0	0	0	0	0	0	0	0	0	0	0	0	0	0	0	0	0	0	0	0	0	0	0	0	0
agcaaagccac	PBANKA_130970	83	88	239	239	356	368	130	135	90	90	191	193	70	74	40	42	55	57	44	47	29	28	26	28	21	22	14	13	22	26	1083	1120
agccctcgacg	PBANKA_081900	41	41	18	18	264	257	0	0	10	11	23	23	0	0	1	1	0	0	0	0	0	0	0	0	1	1	0	0	2	2	930	928
agctggagttt	PBANKA_131510	325	314	119	120	492	485	312	310	585	570	127	124	386	382	401	398	169	165	418	400	353	345	182	179	343	336	450	448	237	230	1321	1296
aggcacatctg	PBANKA_092520	1	1	0	0	0	0	0	0	0	0	1	1	0	0	0	0	0	0	1	1	0	0	0	0	0	0	0	0	0	0	0	1
aggggtcagac	PBANKA_040810	0	0	0	0	0	0	0	0	0	0	0	0	0	0	0	0	0	1	0	0	0	0	0	0	0	0	0	0	0	0	0	0
agggttcctat	PBANKA_051500	1182	1158	2961	2922	1673	1640	2406	2368	3773	3676	5070	4971	3289	3236	3177	3104	5248	5152	4350	4256	3896	3851	4382	4348	4519	4444	4615	4501	6341	6245	1129	1120
agtaagcagta	PBANKA_010500	0	0	0	0	0	0	0	0	0	0	0	0	0	0	0	0	0	0	0	0	0	0	0	0	0	0	0	0	0	0	0	0
agtaagccttc	PBANKA_110420	1433	1415	1938	1940	2385	2395	519	517	951	950	545	540	407	414	525	517	417	409	248	246	304	296	175	177	171	168	182	180	159	161	1002	1005
agtaccgaagg	PBANKA_091930	0	0	0	0	0	0	0	0	0	0	0	0	0	0	0	0	0	0	0	0	0	0	0	0	0	0	0	0	0	0	0	0
agtatcaggct	PBANKA_113540	0	0	0	0	0	0	0	0	0	0	0	0	0	0	0	0	0	0	0	0	0	0	0	0	0	0	0	0	0	0	0	0
agtcaaacttc	PBANKA_134900_PBANKA_134910	0	0	0	0	70	67	11	11	0	0	0	0	0	0	0	0	0	1	0	0	0	0	0	0	0	0	0	0	0	0	3	2
agtgaggtatg	PBANKA_113840	0	0	0	0	0	0	0	0	0	0	1	0	0	0	0	0	0	0	0	0	0	0	0	0	0	0	0	0	0	0	0	0
ataacaagaat	PBANKA_123400	0	0	0	0	0	0	0	0	0	0	0	0	0	0	0	0	0	0	0	0	0	0	0	0	0	0	0	0	0	0	0	0
atcaatcaacg	PBANKA_052170	0	0	0	0	0	0	0	0	0	0	0	0	0	0	0	0	0	0	0	0	0	0	0	0	0	0	0	0	0	0	4	4
atcgaatcgcc	PBANKA_031420	0	0	0	0	0	0	8	8	0	0	0	0	0	0	0	0	0	0	0	0	0	0	0	0	0	0	0	0	0	0	0	0
atcgacggctt	PBANKA_136370	0	0	0	0	0	0	0	0	0	0	0	0	0	0	0	0	0	0	0	0	0	0	0	0	0	0	0	0	0	0	3	3
atcgactcaag	PBANKA_145260	0	0	0	0	0	0	0	0	0	0	0	0	0	0	0	0	0	0	0	0	0	0	0	0	0	0	0	0	0	0	0	0
atcgatttcca	PBANKA_051520	0	0	0	0	0	0	0	0	0	0	0	0	0	0	0	0	2	2	0	0	0	0	0	0	0	0	0	0	0	0	0	0
atcgcgtcagt	PBANKA_113700	0	0	0	0	0	0	0	0	0	0	0	0	0	0	0	0	0	0	0	0	0	0	0	0	0	0	0	0	0	0	0	0
atctattcaag	PBANKA_146070	1116	1097	1434	1418	1670	1663	1027	1029	1849	1834	1905	1899	2110	2102	1908	1895	2180	2157	2414	2388	2492	2479	1916	1914	2527	2500	2578	2549	2728	2713	3521	3494
atctcaaagtg	PBANKA_082450	1203	1170	2934	2902	1548	1514	1163	1153	1569	1542	1415	1400	581	567	777	761	698	679	274	271	401	395	267	255	119	119	162	156	172	168	2025	1975
atctggcccca	PBANKA_070450	96	93	91	92	228	230	18	18	12	12	41	40	9	10	18	18	1	1	7	8	6	6	5	5	6	5	8	8	10	10	1473	1474
atgcctctatg	PBANKA_031665	0	0	0	0	0	0	0	0	0	0	0	0	0	0	0	0	0	0	0	0	4	3	0	0	0	0	0	0	0	0	2	2
atgtacgtctg	PBANKA_021130	197	196	150	151	220	217	1	1	24	23	1	1	4	4	11	10	0	0	0	0	0	0	0	0	0	0	0	0	5	5	945	939
atgtctgccta	PBANKA_050170	2	0	1	2	1	2	85	85	0	0	218	218	2	1	2	2	1	1	1	2	2	2	1	1	0	1	3	3	4	1	11	11
atgtgaagggg	PBANKA_071200	0	0	0	0	0	0	0	0	0	0	0	0	0	0	0	0	0	0	0	0	0	0	0	0	0	0	0	0	0	0	3	3
attaaggcttc	PBANKA_113920	0	0	0	0	1	0	0	0	0	0	0	0	0	0	0	0	0	0	0	0	0	0	0	0	0	0	0	0	0	0	0	0
attcattatta	PBANKA_041770	1	2	0	0	0	0	34	35	2	2	110	107	0	1	3	3	1	2	0	0	1	1	0	0	1	1	2	2	4	1	4	5
attcgggttaa	PBANKA_080650	0	0	0	0	0	0	0	0	0	0	0	0	0	0	0	0	0	0	0	0	0	0	0	0	0	0	0	0	0	0	0	0
attcgttaata	PBANKA_091750	0	0	0	0	0	0	0	0	0	0	0	0	0	0	0	0	0	0	0	0	0	0	0	0	0	0	0	0	0	0	0	0
caaagaaaaag	PBANKA_061580	0	0	165	164	178	174	0	0	12	12	27	25	3	3	18	18	3	3	7	7	0	0	0	0	1	1	4	4	6	5	2007	1969
caaatgaacta	PBANKA_124300	348	345	745	751	625	641	47	46	42	44	80	81	71	71	44	43	33	33	65	64	9	9	14	14	48	48	17	17	18	17	4035	4053
caacacttgtt	PBANKA_111520	0	0	0	0	0	0	0	0	0	0	0	0	0	0	0	0	0	0	0	0	0	0	0	0	0	0	0	0	0	0	0	0
caactaaagga	PBANKA_134900_PBANKA_134910_PBANKA_134920	0	0	0	0	0	0	0	0	0	0	0	0	0	0	0	0	0	0	0	0	0	0	0	0	0	0	0	0	0	0	2	2
caagaaaaact	PBANKA_143960	0	0	0	0	0	0	0	0	0	0	0	0	0	0	0	0	0	0	0	0	0	0	0	0	1	0	0	0	0	0	0	0
caagatctaga	PBANKA_144540	130	127	510	505	165	168	93	93	63	62	24	22	20	19	24	24	5	5	5	5	6	6	4	4	13	13	7	7	7	8	1683	1679
caagcagtccg	PBANKA_080620	202	196	686	680	594	582	107	106	47	45	70	67	148	149	45	43	7	7	221	218	57	55	1	1	206	194	70	67	4	5	1566	1547
caagtatatcg	PBANKA_071650	1769	1721	2064	2034	866	851	2193	2169	2573	2512	2786	2740	3701	3667	2464	2417	2442	2397	3629	3558	2904	2863	2023	2000	3910	3856	3103	3041	2587	2531	1852	1811
caatatgctct	PBANKA_142960	0	0	0	0	0	0	0	0	0	0	0	0	0	0	1	1	0	0	0	0	0	0	0	0	0	0	0	0	0	0	0	0
caatcatgttg	PBANKA_114060	0	0	0	0	0	0	0	0	0	0	1	1	0	0	0	0	0	0	0	0	0	0	0	0	0	0	0	0	0	0	0	0
cacaaaacgat	PBANKA_134910	0	0	0	0	1	1	0	0	0	0	11	11	2	2	0	0	32	31	0	0	0	0	25	25	0	0	0	0	37	36	5	5
cacaagaggga	PBANKA_101750	0	0	0	0	0	0	0	0	0	0	0	0	0	0	0	0	0	0	0	0	0	0	0	0	0	0	0	0	0	0	1	1
cacatgtgtta	PBANKA_060480	33	34	36	36	35	35	0	0	15	13	1	0	9	9	26	25	9	9	2	2	19	20	3	3	2	2	10	10	1	1	1819	1792
cacccgtcctg	PBANKA_093150	0	0	1	1	1	0	49	50	2	3	152	155	1	0	0	0	3	2	4	1	1	0	0	0	1	3	1	2	1	2	11	11
caccctaactc	PBANKA_146490	0	0	0	0	0	0	0	0	0	0	0	0	0	0	0	0	0	0	0	0	0	0	0	0	0	0	0	1	0	0	0	0
cagagaacata	PBANKA_040360	0	0	0	0	0	0	0	0	0	0	0	0	0	0	0	0	0	0	0	0	0	0	0	0	0	0	0	0	0	0	1	1
cagctgaccca	PBANKA_021440	0	0	0	0	0	0	0	0	0	0	0	0	0	0	0	0	0	0	0	0	0	0	0	0	0	0	0	0	0	0	1	1
caggcgtactc	PBANKA_140910	354	351	435	436	973	975	49	49	57	57	173	171	28	28	33	31	32	30	26	25	20	20	2	2	27	28	23	20	3	3	952	949
cagttctgatt	PBANKA_140170	1617	1566	3678	3600	2475	2452	3323	3257	5712	5568	4812	4757	4831	4754	5560	5491	5015	4924	5727	5643	6786	6699	4132	4082	6047	5946	7470	7353	5757	5679	1469	1452
cataagggtcc	PBANKA_134900	0	0	0	0	0	0	13	13	0	0	3	3	60	59	0	0	0	0	40	40	0	0	0	0	30	28	0	0	0	0	5	4
catccgaggcc	PBANKA_092090	0	0	0	0	0	0	0	0	0	0	1	0	0	0	0	0	0	0	0	0	0	0	0	0	0	0	0	0	0	0	0	0
catggatgggc	PBANKA_113980	0	0	0	0	0	0	0	0	0	0	0	0	0	0	0	0	0	0	0	0	0	0	0	0	0	0	0	0	0	0	0	0
catgtttggtc	PBANKA_121970	0	0	0	0	0	0	0	0	0	0	0	0	0	0	0	0	0	0	0	0	0	0	0	0	0	0	0	0	0	0	0	0
cattctagctt	PBANKA_133280	0	0	0	0	0	0	0	0	0	0	0	0	0	0	0	0	0	0	0	0	0	0	0	0	0	0	0	0	0	1	0	0
ccaacgtcctc	PBANKA_082490	0	0	0	0	0	0	0	0	0	0	0	0	0	0	0	0	0	0	0	0	0	0	0	0	0	0	0	0	0	0	2	2
ccacaaacaac	PBANKA_040220	0	0	4	2	1	0	51	48	3	3	177	175	1	1	2	2	2	1	1	1	2	2	0	0	0	2	4	4	1	0	9	8
ccaggcgggga	PBANKA_130630	0	0	0	0	0	0	0	0	0	0	0	0	0	0	0	0	0	0	0	0	0	0	0	0	0	0	0	0	0	0	0	0
ccaggcgtcga	PBANKA_135660	0	0	0	0	0	0	29	28	1	1	81	82	2	1	0	1	0	0	0	0	2	2	0	0	1	1	2	2	0	1	5	5
ccatcgaaata	PBANKA_142310	0	0	0	0	0	0	0	0	0	0	0	0	0	0	0	0	2	3	0	0	0	0	0	0	0	0	0	0	0	0	2	2
ccatggctccc	PBANKA_101710	0	0	0	0	112	108	0	0	0	0	1	1	0	0	0	0	0	0	0	0	0	0	0	0	0	0	0	0	1	1	0	0
ccatgtatgag	PBANKA_082770	0	0	0	0	0	0	0	0	0	0	0	0	0	0	0	0	0	0	0	0	0	0	1	0	0	0	0	0	0	0	0	0
cccaggataca	PBANKA_110360	38	37	308	303	578	572	0	0	71	72	21	21	1	1	41	41	10	11	10	11	44	46	7	7	6	6	36	36	8	7	3532	3502
cccaggtgtgg	PBANKA_080430	993	960	1731	1679	1361	1327	1638	1603	1973	1920	3115	3026	3170	3076	2195	2125	2745	2663	3565	3437	2526	2443	2296	2231	3504	3397	2826	2727	2869	2783	1117	1089
cccgggtatgg	PBANKA_093800	0	0	0	0	0	0	0	0	0	0	0	0	0	0	0	0	0	0	0	0	0	0	0	0	0	0	0	0	1	0	0	0
ccctaatctta	PBANKA_093860	28	28	127	128	301	310	1	1	0	0	54	55	13	13	1	1	4	5	14	14	0	0	2	2	1	1	0	0	3	4	1153	1154
ccctcaaatac	PBANKA_135960	817	836	2162	2223	1641	1693	992	1004	2539	2599	1809	1841	1715	1746	2501	2535	1657	1703	2187	2237	2591	2653	1532	1570	2066	2125	2565	2624	1693	1755	1424	1463
ccctcgggtgc	PBANKA_110490	0	0	2	0	0	0	32	31	1	3	78	74	1	1	0	0	1	2	2	2	3	2	0	0	0	0	0	0	1	0	1	1
ccgacgcaatt	PBANKA_142090	20	20	77	76	0	0	15	16	15	14	18	18	6	6	3	3	8	8	4	4	1	1	7	7	0	0	2	2	3	3	823	818
ccgagtttacg	PBANKA_144100	0	0	0	0	0	0	24	23	0	0	0	0	0	0	0	0	0	0	0	0	0	0	0	0	0	0	0	0	0	0	0	0
ccgattcttcc	PBANKA_090110	0	0	0	0	0	0	0	0	0	0	0	0	0	0	0	0	0	0	0	0	0	0	0	0	0	0	0	0	0	0	1	1
ccggacgcatg	PBANKA_083440	0	0	0	0	0	0	0	0	0	0	1	1	0	0	0	0	0	0	0	0	0	0	0	0	0	0	0	0	0	0	0	0
ccggcataagc	PBANKA_052410	0	0	0	0	0	0	0	0	0	0	0	0	0	0	0	0	0	0	0	0	0	0	0	0	0	0	0	0	0	0	0	0
ccggtattagc	PBANKA_121420	0	0	0	0	0	0	0	0	0	0	3	3	1	0	0	0	0	0	0	0	0	0	0	0	0	0	0	0	0	0	0	0
ccgtcgaaact	PBANKA_051360	0	0	0	0	0	0	20	20	0	0	0	0	0	0	0	0	0	0	0	0	0	0	0	0	0	0	0	0	0	0	0	0
cctcaaacagt	PBANKA_071400	1259	1221	5127	5079	2333	2332	2536	2515	5186	5110	5449	5373	4905	4851	5197	5108	5263	5176	5692	5619	5978	5915	3978	3935	6072	6019	6675	6596	5438	5341	1276	1267
cctcttacccg	PBANKA_061520	0	0	47	47	0	0	0	0	0	0	12	12	3	3	0	0	0	0	0	0	0	0	0	0	0	0	0	0	0	0	6	6
cctgccataag	PBANKA_131470	0	0	0	0	0	0	0	0	0	0	0	0	0	0	0	0	0	0	0	0	0	0	0	0	0	0	0	0	0	0	0	0
cctggcataag	PBANKA_010950	0	0	0	0	0	0	0	0	0	0	0	0	0	0	0	0	0	0	0	0	0	0	0	0	0	0	0	0	0	0	3	3
ccttaatcagt	PBANKA_080740	0	0	1	0	0	0	0	0	0	0	0	0	0	0	0	1	0	0	0	0	0	0	0	0	1	0	0	0	0	0	0	0
ccttctaggac	PBANKA_070270	3579	3561	8714	8812	7575	7650	5648	5689	13500	13619	13442	13557	10792	10931	13218	13311	13866	14044	13155	13269	16017	16256	12301	12444	12349	12430	17198	17315	17464	17705	1532	1548
cctttaagggt	PBANKA_093740	0	0	0	0	0	0	0	0	0	0	0	0	0	0	0	0	0	0	0	0	0	0	0	0	0	0	0	0	0	0	0	0
cgaagttcgtc	PBANKA_082380	2	1	0	0	2	1	43	41	1	0	131	129	1	1	1	1	0	0	1	1	0	1	1	1	2	1	0	0	3	2	4	4
cgaatctgagt	PBANKA_102980	0	0	0	0	0	0	0	0	0	0	0	0	0	0	0	0	0	0	0	0	0	0	0	0	0	0	0	0	0	0	0	0
cgagagataca	PBANKA_083110	0	0	0	0	0	0	0	0	0	0	0	0	0	0	0	0	0	0	0	0	0	0	0	0	0	0	0	0	0	0	1	1
cgagccttgaa	PBANKA_081600	0	0	0	0	0	0	41	42	1	0	119	117	0	1	1	2	1	1	0	1	1	1	0	0	3	3	1	2	0	0	8	8
cgatgatcgag	PBANKA_030500	0	0	0	0	0	0	0	0	0	0	0	0	0	0	0	0	0	0	0	0	0	0	0	0	0	0	0	0	0	0	0	0
cgattgtatat	PBANKA_111080	189	187	331	317	30	31	217	212	330	317	811	786	283	277	357	349	460	447	322	311	294	284	400	397	259	254	339	333	577	563	1368	1338
cgcataatctg	PBANKA_122770	83	80	68	67	50	50	16	16	40	41	45	48	13	13	31	31	22	23	9	8	15	16	10	11	8	8	5	6	9	9	614	613
cgcatacataa	PBANKA_010910	0	0	0	0	0	0	0	0	0	0	1	1	0	0	0	0	0	0	0	0	0	0	0	0	0	0	0	0	0	0	0	0
cgcatcttcgt	PBANKA_102890	0	0	0	0	0	0	0	0	0	0	0	0	0	0	0	0	0	0	0	0	0	0	0	0	0	0	0	0	0	0	0	0
cgccatgcatt	PBANKA_090580	0	0	0	0	0	0	0	0	0	0	0	0	0	0	0	0	0	0	0	0	0	0	0	0	0	0	0	0	0	0	0	0
cgcccggctgt	PBANKA_113770	0	0	0	0	0	0	0	0	0	0	0	0	0	0	0	0	0	0	0	0	0	0	0	0	0	0	0	0	0	0	0	0
cgcggagccta	PBANKA_093020	0	0	0	0	0	0	0	0	0	0	0	0	0	0	0	0	0	0	0	0	0	0	0	0	0	0	0	0	0	0	1	1
cgcggctgtct	PBANKA_133870	0	0	0	0	1	1	0	0	0	0	0	0	0	0	0	0	0	0	0	0	0	0	0	0	0	0	0	0	0	0	0	0
cgctatacagc	PBANKA_101020	31	31	238	231	332	333	5	5	37	37	0	0	20	19	5	5	8	8	5	5	0	0	3	3	5	5	0	0	3	2	942	927
cgcttcgatag	PBANKA_070290	0	0	0	0	0	0	0	0	1	0	0	0	0	0	0	0	0	0	0	0	0	0	0	0	0	0	0	0	0	0	0	0
cggagatggtc	PBANKA_144870	0	0	0	0	0	0	0	0	0	0	0	0	0	0	0	1	0	0	0	0	0	0	0	0	0	0	0	0	0	0	0	0
cggagtacgtt	PBANKA_103440	1705	1667	2421	2392	2929	2896	1406	1394	3224	3165	3260	3215	2034	2009	2178	2140	3034	3011	1423	1410	1593	1568	1696	1694	948	925	996	992	1528	1518	1330	1311
cgggtgctagt	PBANKA_051880	0	0	0	0	0	0	0	0	0	0	0	0	0	0	0	0	0	0	0	0	0	0	0	0	0	0	0	0	0	1	0	0
cggtgaggctt	PBANKA_146370	0	0	0	0	0	0	11	12	0	0	0	0	0	0	0	0	0	0	0	0	0	0	0	0	0	0	0	0	0	0	0	0
cgtcggacggt	PBANKA_090210	0	0	0	0	0	0	3	3	0	0	12	12	0	0	0	0	0	0	1	1	0	0	0	0	0	0	0	0	0	0	1	1
cgtgttctagt	PBANKA_113320	243	228	419	412	890	878	393	383	582	570	680	661	621	600	587	571	860	840	659	635	651	641	676	667	572	560	694	667	1009	989	1071	1039
cgttaggtgtg	PBANKA_060820	0	0	0	0	0	0	0	0	0	0	0	0	0	0	0	0	0	0	0	0	0	0	0	0	0	0	0	0	0	0	0	0
cgttatgtggg	p230p-tag	636	614	1382	1354	1614	1574	988	970	2371	2291	2178	2126	1774	1741	1874	1815	2240	2192	2003	1928	2155	2092	1944	1906	1847	1794	2683	2598	3206	3132	1591	1529
cgttctaggag	PBANKA_061550	0	0	0	0	0	0	0	1	0	1	0	0	0	0	0	0	2	1	0	1	0	0	0	0	0	0	1	0	0	3	0	0
cgttctggatc	PBANKA_040630	0	0	0	0	0	0	0	0	0	0	0	0	0	0	0	0	0	0	0	0	0	0	0	0	0	0	0	0	0	0	0	0
cgttcttcggg	PBANKA_113150	0	0	0	0	0	0	0	0	0	0	0	0	0	0	0	0	0	0	0	0	0	0	0	0	0	1	0	0	0	0	0	0
ctacgagcgaa	PBANKA_080700	0	0	120	121	157	160	0	0	5	5	1	1	5	6	24	24	12	12	8	7	9	8	9	9	3	3	9	10	5	6	1760	1744
ctactctgatg	PBANKA_110510	0	0	0	0	0	0	0	0	0	0	0	0	0	0	0	0	0	0	0	0	0	0	0	0	0	0	0	0	0	0	3	3
ctagtagtaga	PBANKA_112670	0	0	2	1	1	1	20	20	4	1	101	101	2	2	1	0	1	1	0	1	0	0	0	2	5	3	3	2	1	1	5	5
ctatagtatag	PBANKA_100210	1	0	0	0	0	0	0	0	0	0	0	0	0	0	0	0	0	0	0	0	0	0	0	0	0	0	0	0	0	0	0	0
ctatataagat	PBANKA_102430	0	0	0	0	0	0	0	0	0	0	0	0	0	0	0	0	1	1	0	0	0	0	0	0	0	0	0	0	0	0	0	0
ctatcatgatc	PBANKA_122800	0	0	0	0	0	0	0	0	0	0	0	0	0	0	0	0	0	0	0	0	0	0	0	0	0	0	0	0	0	0	0	0
ctatgcttacg	PBANKA_141360	851	836	2263	2244	1882	1874	1468	1460	3647	3609	3702	3663	2473	2458	4007	3954	3858	3844	3173	3126	4054	4040	3355	3341	3384	3353	4846	4812	4672	4627	977	970
ctcaacttgcg	PBANKA_020310	0	0	0	0	0	0	0	0	0	0	1	1	0	0	0	0	0	0	0	0	0	0	0	0	0	0	0	0	0	0	0	0
ctcaccctaat	PBANKA_030460	597	597	951	945	1400	1436	173	173	181	181	437	447	49	53	43	42	109	108	8	8	11	11	48	49	12	12	9	9	24	26	1235	1253
ctcccatctta	PBANKA_091630	0	0	0	0	0	0	0	0	0	0	0	0	0	0	0	0	0	0	0	0	0	0	0	0	0	0	0	0	0	0	0	1
ctcgcagcaaa	PBANKA_091270	266	255	299	299	250	247	25	24	20	20	34	35	15	16	7	7	22	22	7	7	0	0	1	1	2	1	3	3	1	1	1030	1017
ctcgtatagag	PBANKA_112970	191	190	105	105	206	202	18	18	13	13	2	2	5	5	5	5	6	6	3	3	5	5	3	3	4	4	1	1	2	3	1297	1282
ctctaatgcgc	PBANKA_080850	0	0	0	0	0	0	0	0	0	0	0	0	0	0	0	0	0	0	0	0	0	0	0	0	0	0	0	0	1	0	0	0
ctctcgaatac	PBANKA_102820	0	0	0	0	0	0	0	0	0	0	0	0	0	0	0	0	0	0	0	0	0	0	0	0	0	0	0	0	0	0	1	1
ctctcgtcaat	PBANKA_020720	96	94	50	49	0	0	0	0	32	31	119	121	3	3	10	10	11	11	4	4	9	10	5	4	2	2	1	1	1	1	1204	1179
ctctgcccaag	PBANKA_121180	0	0	0	0	0	0	0	0	0	0	0	0	0	0	0	0	0	0	0	0	0	0	0	0	0	0	0	0	0	0	0	0
ctctgctacgc	PBANKA_010680	0	0	0	0	0	0	0	0	0	1	0	0	0	0	0	0	0	0	0	0	0	0	0	0	0	0	0	0	0	0	0	0
ctcttatgctc	PBANKA_142530	3	2	2	3	2	4	87	87	4	3	330	331	2	2	4	6	4	3	2	4	2	2	0	0	5	6	6	6	3	2	13	12
ctggcctcgtt	PBANKA_132800	65	65	96	97	75	77	0	0	0	0	1	0	0	0	1	1	1	1	2	2	0	0	0	0	0	0	1	1	2	2	1111	1109
ctggctcagta	PBANKA_092540	0	0	0	0	0	0	0	0	0	0	0	0	0	0	0	0	0	0	0	0	0	0	0	0	0	0	0	0	0	0	0	0
ctgggaaaaga	PBANKA_142220	0	0	0	0	0	0	0	0	0	0	0	0	0	0	0	0	5	4	0	0	0	0	0	0	0	0	0	0	0	0	0	0
ctggttattaa	PBANKA_091870	0	0	0	0	0	0	0	0	0	0	0	0	0	0	0	0	0	0	0	0	0	0	0	0	0	0	0	0	0	0	1	1
cttaatcgaca	PBANKA_091950	0	0	0	0	0	0	0	0	0	0	0	0	0	0	0	0	0	0	0	0	0	0	0	0	1	1	0	0	0	0	0	0
cttccaagccc	PBANKA_140370	0	0	0	0	0	0	0	0	0	0	0	0	0	0	0	0	0	0	0	0	0	0	0	0	0	0	0	0	0	0	1	1
cttcctccatc	PBANKA_122810	0	0	0	0	0	0	0	0	0	0	0	0	0	0	0	0	0	0	0	0	0	0	0	0	0	0	0	0	0	0	2	2
cttcgaagttg	PBANKA_143290	0	0	0	1	0	0	0	0	0	0	0	0	0	0	0	0	0	0	0	0	0	0	0	0	0	0	0	0	1	0	0	0
cttgcgttgga	PBANKA_122250	0	0	0	0	0	0	0	0	0	0	1	1	0	0	0	0	0	0	0	0	0	0	0	0	0	0	0	0	0	0	0	0
ctttactgggt	PBANKA_135260	0	0	0	0	0	0	0	0	8	9	0	0	0	0	0	0	0	0	0	0	2	2	0	0	0	0	1	1	0	0	4	4
ctttctataat	PBANKA_134430	0	0	0	0	0	0	0	0	0	0	0	0	0	0	0	0	0	0	0	0	0	0	0	0	0	0	0	0	0	0	0	1
ctttgtcacag	PBANKA_141840	1	0	0	0	0	0	0	0	0	0	1	1	0	0	0	0	0	0	0	0	0	0	1	1	0	0	0	0	0	0	0	0
cttttcatcaa	PBANKA_010130	0	0	0	0	0	0	0	0	0	0	0	0	0	0	0	0	4	4	0	0	0	0	0	0	0	0	0	0	0	0	0	0
cttttccgccg	PBANKA_094190	0	0	0	0	0	0	0	0	0	0	1	0	0	0	0	0	0	0	0	0	0	0	0	0	0	0	0	0	0	0	0	0
gaaacagtacc	PBANKA_121240	1398	1378	2384	2385	4026	4006	1644	1632	3013	2999	3106	3102	2483	2476	2696	2690	2925	2927	2896	2886	3021	2999	2468	2473	2930	2920	3309	3298	3228	3224	1217	1216
gaaatatgtct	PBANKA_101070	0	0	0	0	0	0	0	0	0	0	0	0	0	0	0	0	0	0	0	0	0	0	0	0	0	0	1	0	0	0	0	0
gaacacgtttt	PBANKA_092010	0	0	0	0	0	0	11	11	0	0	57	57	0	0	0	0	0	0	0	0	0	0	0	0	0	0	0	0	0	0	3	3
gaacgattctg	PBANKA_021150	35	34	203	199	159	151	35	34	12	11	59	59	7	7	13	14	31	30	11	11	0	0	82	83	1	1	3	3	95	95	1132	1122
gaagatatgac	PBANKA_081680	0	0	1	2	0	0	55	58	0	0	173	176	1	1	1	1	1	1	1	1	1	0	2	2	3	3	3	3	1	1	8	12
gaagatcccca	PBANKA_144770	0	0	0	0	0	0	0	0	0	0	2	2	0	0	0	0	0	0	0	0	0	0	0	0	0	0	0	0	0	0	0	0
gaaggactcgt	PBANKA_122020	0	0	0	0	0	0	0	0	0	0	0	0	0	0	0	0	0	0	0	0	0	0	0	0	0	0	0	0	0	0	0	0
gaatccctctg	PBANKA_102880	0	0	0	0	0	0	0	0	0	0	0	0	0	0	0	0	1	1	0	0	0	0	0	0	0	0	1	0	0	0	0	0
gaatccgcatc	PBANKA_081820	0	0	0	0	0	0	0	0	0	0	0	0	0	0	0	0	0	0	0	0	0	0	0	0	0	0	1	0	0	0	0	0
gaccaaaatca	PBANKA_094090	0	0	0	0	0	1	0	0	0	0	0	0	0	0	0	0	0	0	0	0	0	0	0	0	0	0	0	0	0	0	0	0
gaccgccctct	PBANKA_135150	0	0	0	0	0	0	0	0	0	0	0	0	0	0	0	0	0	0	0	0	0	0	0	0	0	0	0	0	0	0	0	0
gacggcaagtg	PBANKA_091500	0	0	0	0	0	0	0	0	1	0	0	0	0	0	0	0	0	0	0	0	1	0	1	0	0	0	0	0	0	0	0	0
gacgtcatgtg	PBANKA_142160	328	318	1538	1520	1563	1542	521	515	1751	1721	1673	1661	991	986	1790	1755	1895	1867	1273	1254	1795	1778	1507	1497	1262	1239	2417	2390	2104	2087	1369	1345
gagatggcatc	PBANKA_130280	1323	1302	4607	4580	2549	2535	2490	2461	7311	7226	5702	5679	4992	4989	7517	7470	6109	6069	6201	6151	8647	8618	5565	5515	5416	5372	9732	9613	7727	7695	1426	1426
gagattttaaa	PBANKA_111490	0	0	0	0	0	0	0	0	0	0	0	0	0	0	0	0	6	6	0	0	0	0	0	0	0	0	0	0	0	0	1	1
gagcagattag	PBANKA_110540	219	213	133	134	209	214	34	34	58	55	123	121	13	13	26	25	35	35	29	29	23	24	9	9	2	2	34	33	4	4	1524	1498
gaggtttctct	PBANKA_092340	0	0	0	0	0	0	0	0	0	0	0	0	0	0	0	0	0	0	0	0	0	0	0	0	0	0	0	0	0	0	0	0
gagtagatctg	PBANKA_093370	0	0	0	0	0	0	0	0	0	0	0	0	0	0	0	0	0	0	0	0	0	0	0	0	0	0	0	0	0	0	1	1
gagtcacgtta	PBANKA_131920	0	0	0	0	0	0	0	0	0	0	1	1	0	0	0	0	1	0	0	0	0	0	0	0	0	0	0	0	0	0	0	0
gatatcgtttt	PBANKA_111670	0	0	0	0	0	0	0	0	0	0	0	0	0	0	0	0	0	0	0	0	0	0	0	0	0	0	0	0	0	0	0	0
gatatggtaag	PBANKA_061110	0	0	0	0	0	0	0	0	0	0	0	0	0	0	0	0	0	0	0	0	0	0	0	0	0	0	0	0	0	0	0	0
gatcataggtc	PBANKA_040110	0	0	0	0	0	0	0	0	0	0	0	0	0	0	0	0	0	0	0	0	0	0	0	0	0	0	0	0	0	0	3	3
gatgagggccc	PBANKA_101380	0	0	0	1	0	0	0	1	1	1	1	0	0	0	0	0	0	0	0	0	0	0	0	1	0	0	0	0	0	0	1	1
gatgggtgttt	PBANKA_134430	0	0	0	0	0	0	0	0	0	0	0	0	0	0	0	0	0	0	0	0	0	0	0	0	0	0	0	0	0	0	0	0
gatgtgttcct	PBANKA_081420	2	3	2	1	6	2	153	148	3	1	461	446	2	2	3	2	4	2	1	1	4	4	2	1	10	6	4	3	4	2	13	11
gcaggttccgg	PBANKA_130690	64	60	1	1	0	0	0	0	0	0	0	0	0	0	0	0	0	0	0	0	0	0	0	0	0	0	0	0	0	0	4	4
gcagtataata	PBANKA_111770	0	0	0	0	0	0	4	4	0	0	14	14	0	0	0	0	0	0	0	0	0	0	0	0	0	0	0	0	0	0	1	2
gcatcatcccc	PBANKA_082800	369	370	541	558	747	750	138	138	255	255	345	345	313	318	400	398	280	283	331	333	390	393	202	203	340	336	515	514	259	261	1544	1553
gccagatgtat	PBANKA_031270	961	923	2968	2927	2016	1983	1902	1881	3107	3022	3240	3168	3552	3477	3056	2994	3368	3304	4124	4057	3551	3474	2775	2736	3915	3826	3771	3679	4058	3959	1302	1272
gccagttgaat	PBANKA_101510	0	0	0	0	0	0	0	1	0	0	0	0	0	0	0	0	0	0	0	0	0	0	0	0	0	0	0	0	0	0	0	0
gccccggctgc	PBANKA_134300	0	0	4	4	1	0	132	126	8	7	444	433	2	4	2	2	2	0	2	1	3	3	0	0	3	3	3	1	2	2	21	16
gcccgacaaac	PBANKA_131980	0	0	0	0	0	0	0	0	0	0	0	0	0	0	0	0	0	0	0	0	0	0	0	0	0	0	1	0	0	0	0	0
gcccggcgggt	PBANKA_130520	0	0	0	0	0	0	0	0	0	0	0	0	0	0	0	0	0	0	0	0	0	0	0	0	0	0	0	0	0	0	4	3
gcccggtaata	PBANKA_052050	0	0	0	0	0	0	0	0	0	0	0	0	0	0	0	0	0	0	0	0	0	0	0	0	0	0	0	0	0	0	2	2
gccgagtgttc	PBANKA_080230	0	0	1	0	0	0	0	0	0	0	1	1	0	0	0	0	0	0	0	0	0	0	0	0	0	0	0	0	0	0	0	0
gccgccataag	PBANKA_010140	0	0	0	0	0	0	0	0	0	0	0	0	0	0	0	0	0	0	0	0	0	0	0	0	0	0	0	0	0	0	0	0
gcctagtcctg	PBANKA_011210	0	0	0	0	0	0	0	0	0	0	0	0	0	0	0	0	0	0	0	0	0	0	0	0	0	0	0	0	0	0	0	0
gcctcgtcgga	PBANKA_143340	0	0	0	0	0	0	0	0	0	0	0	0	0	0	0	0	0	0	0	1	0	0	0	0	0	0	0	0	0	0	0	0
gcgatcagttt	PBANKA_112810	0	0	0	0	0	0	0	0	0	0	0	0	0	0	0	0	0	0	0	0	0	0	0	0	0	0	3	3	0	0	3	2
gcgatgcctgc	PBANKA_071550	0	0	0	0	0	0	5	4	0	0	10	9	0	0	0	0	0	0	0	0	0	0	0	0	0	0	0	0	0	0	0	0
gcgcccgcaaa	PBANKA_081160	0	0	0	0	0	0	0	0	0	0	0	0	0	0	0	0	0	0	0	0	0	0	0	0	0	0	0	0	0	0	0	0
gcgtctatgtg	PBANKA_113140	0	0	0	0	0	0	5	3	0	0	20	19	0	0	1	1	0	0	0	0	0	0	0	0	0	0	2	2	1	1	1	1
gcgtggaggca	PBANKA_101980	138	134	220	218	242	239	97	92	249	240	218	216	129	127	259	254	331	327	178	177	316	320	271	267	195	197	397	384	422	407	1123	1106
gcgttccgtag	PBANKA_130080	1	1	4	4	65	67	2	2	22	21	7	7	16	16	16	17	31	30	12	11	35	33	22	22	8	7	31	31	25	24	158	154
gctcgatcgta	PBANKA_080220	0	0	47	47	0	0	0	0	0	0	0	0	0	0	0	0	0	0	0	0	0	0	0	0	0	0	0	0	0	0	2	2
gctctacttcc	PBANKA_093910	0	0	0	0	0	0	0	0	0	0	0	0	0	0	0	0	0	0	0	0	0	0	0	0	0	0	0	0	0	0	1	1
gctcttttccc	PBANKA_070950	86	85	358	354	705	704	21	23	0	0	47	46	7	7	26	25	4	4	11	11	16	16	1	1	0	0	23	23	4	3	3206	3141
gctgacgccgt	PBANKA_021060	0	0	0	0	0	0	0	0	0	0	0	0	0	0	0	0	0	0	0	0	0	0	0	0	0	0	0	0	0	0	0	0
gctgccacaaa	PBANKA_141470	2	1	3	5	6	4	177	178	2	1	621	606	1	1	14	14	2	4	4	4	2	3	5	4	1	2	3	2	6	6	21	20
gctggtacgaa	PBANKA_091230	0	0	0	0	0	0	0	0	0	0	0	0	0	0	0	0	0	0	0	0	0	0	0	0	0	0	0	0	0	0	0	0
gcttaagctgg	PBANKA_090870	0	0	0	0	0	0	0	0	0	0	0	0	0	0	0	0	0	0	0	0	0	0	0	0	0	0	0	0	0	0	0	0
gcttcgttatt	PBANKA_090950	474	460	730	720	1359	1354	1104	1088	892	873	1227	1208	1722	1695	993	977	1214	1199	1823	1788	1069	1058	1021	1007	1806	1768	1078	1053	1345	1339	1194	1176
ggaagataact	PBANKA_140800	113	115	348	342	952	952	13	13	35	34	22	22	12	13	27	26	6	6	0	0	4	4	3	3	0	1	11	9	7	7	1553	1535
ggacatcttat	PBANKA_090590	0	0	0	0	0	0	0	0	0	0	0	0	0	0	0	0	0	0	0	0	0	0	0	0	0	0	0	0	0	0	1	1
ggacgcatgtt	PBANKA_051850	0	0	0	0	2	2	27	26	0	0	139	135	1	1	1	0	0	0	4	4	1	0	0	0	2	1	1	1	4	6	11	11
ggagaaacgga	PBANKA_020580	0	0	0	0	0	0	0	0	0	0	0	0	0	0	0	0	0	0	0	0	0	0	0	0	0	0	0	0	0	0	5	4
ggcaccctacc	PBANKA_110760	0	0	0	0	0	0	0	0	0	0	0	0	0	0	0	0	0	0	0	0	0	0	0	0	0	0	0	0	0	0	0	0
ggccaatttaa	PBANKA_080320	0	0	0	0	0	0	0	0	0	0	0	0	0	0	0	0	0	0	0	0	0	0	0	0	0	0	0	0	0	0	4	4
ggccctctctc	PBANKA_090380	0	0	0	0	0	0	0	0	0	0	0	0	0	0	0	0	0	0	0	0	0	0	0	0	0	0	0	0	0	0	2	2
ggcgatgtttc	PBANKA_092550	0	0	0	0	0	0	0	0	0	0	0	0	0	0	0	0	0	0	0	0	0	0	0	0	0	0	0	1	0	0	0	0
ggcgctatcca	PBANKA_083520	0	0	0	0	0	0	0	0	0	0	0	0	0	0	0	0	0	0	0	0	0	0	0	0	0	0	0	0	0	0	2	2
ggcgtttatct	PBANKA_111860	0	0	0	0	0	0	1	1	0	0	2	2	0	0	0	0	0	0	0	0	0	0	0	0	0	0	0	0	0	0	2	2
gggaattaaga	PBANKA_143750	331	329	658	649	921	920	759	757	1174	1156	1120	1120	1470	1490	1395	1380	1255	1243	2320	2291	1920	1922	1489	1478	2960	2924	2677	2641	2403	2388	1205	1183
gggcttcatcc	PBANKA_031100	0	0	0	0	0	0	0	0	0	0	0	0	0	0	0	0	0	0	0	0	0	0	0	0	0	0	0	0	0	0	13	12
gggtaagcgtt	PBANKA_130720	0	0	0	0	0	0	0	0	0	0	0	0	0	0	0	0	0	0	0	0	0	0	0	0	0	0	0	0	0	0	0	0
ggtaaaggtgt	PBANKA_103930	0	0	0	0	0	0	0	0	0	0	0	0	0	0	0	0	0	0	0	0	0	0	0	0	0	0	0	0	0	0	0	0
ggtcagaccct	PBANKA_092700	57	56	170	171	77	74	86	85	195	195	153	151	105	105	179	177	115	113	113	110	125	122	93	93	130	128	188	189	83	82	1124	1115
ggtccaattca	PBANKA_030430	320	318	644	635	948	922	128	124	61	60	200	195	38	38	54	51	90	89	18	18	26	25	51	49	6	6	24	24	26	26	3394	3329
ggttaagcttt	PBANKA_123400	0	0	0	0	0	0	0	0	0	0	0	2	0	0	0	0	0	0	0	0	0	0	0	0	0	1	0	0	0	0	0	0
ggttccgccta	PBANKA_140400	0	0	0	0	0	0	0	0	0	0	0	0	0	0	0	0	0	0	0	0	0	0	0	0	0	0	0	0	0	0	0	0
ggttgaagtct	PBANKA_052000	0	0	0	0	1	1	1	1	1	0	5	4	0	0	0	0	0	0	0	0	0	0	1	0	1	1	0	0	0	0	0	0
ggttgtcgccc	PBANKA_112910	0	0	0	0	0	0	0	0	0	0	0	0	0	0	0	0	0	0	0	0	0	0	0	0	0	0	0	0	0	0	0	0
gtaacaggaca	PBANKA_143800	0	0	0	0	0	1	0	0	0	0	0	0	0	0	0	0	0	0	0	0	0	0	0	0	0	0	0	0	0	0	0	0
gtaatggcaag	PBANKA_134720	0	0	0	0	2	1	13	14	0	0	44	45	0	0	0	1	1	1	1	1	1	1	0	0	0	0	1	0	0	0	0	0
gtactcgtatg	PBANKA_021350	48	45	67	66	0	0	0	0	0	0	30	29	3	3	15	16	6	7	0	0	5	5	3	3	0	0	1	1	1	1	1343	1348
gtagctaggaa	PBANKA_131070	3521	3447	8428	8358	5219	5160	6789	6717	11622	11413	9727	9588	10614	10533	11421	11277	11004	10902	13238	13058	12877	12745	9340	9229	12629	12440	14470	14274	12846	12713	3653	3611
gtatatagtta	PBANKA_092180	0	0	0	0	0	0	0	0	0	0	0	0	0	0	0	0	0	0	0	0	0	0	0	0	0	0	0	0	0	0	5	4
gtatcaccagg	PBANKA_051980	0	0	0	0	0	0	0	0	0	0	0	0	0	0	0	0	0	0	0	0	0	0	0	0	0	0	0	0	0	0	0	0
gtattaggacc	PBANKA_062070	0	0	0	1	0	0	0	0	0	0	0	0	0	0	0	0	0	0	0	0	0	0	0	0	0	0	0	0	0	0	0	0
gtcagttgtat	PBANKA_000330	0	0	0	1	0	1	0	0	0	1	0	0	0	0	0	0	0	0	0	1	0	1	0	0	0	0	0	2	0	0	0	0
gtcatggaggt	PBANKA_040680	175	165	352	343	981	969	0	0	55	56	273	265	22	21	16	15	7	7	5	5	0	0	11	10	8	8	0	1	1	1	1345	1293
gtcccgttact	PBANKA_110320	0	0	0	0	0	0	0	0	0	0	0	0	0	0	0	0	0	0	0	0	0	0	0	0	0	0	0	0	0	0	0	0
gtccctaggaa	PBANKA_120950	0	0	0	0	0	0	0	0	0	0	0	0	0	0	1	0	0	0	0	0	0	0	0	0	0	0	0	0	0	1	0	0
gtccttcggaa	PBANKA_121400	331	322	93	90	354	363	13	13	7	7	57	55	3	3	8	8	0	0	7	7	0	0	0	0	3	3	0	0	4	3	1610	1602
gtcgcaacatc	PBANKA_141780	0	0	0	0	0	0	0	0	0	0	4	4	0	0	0	0	0	0	0	0	1	1	0	0	0	0	0	0	0	0	0	0
gtgccggagtg	PBANKA_103820	0	1	0	0	0	0	12	12	0	1	34	35	0	0	0	0	0	1	1	1	0	0	0	0	0	0	0	0	0	0	3	2
gtgctagaaaa	PBANKA_132640	0	0	0	0	0	0	0	0	0	0	0	0	0	0	0	0	0	0	0	0	0	1	0	0	0	0	0	0	0	0	0	0
gtgcttatcca	PBANKA_100240	0	0	0	0	0	0	0	0	0	0	0	0	0	0	0	0	0	0	0	0	0	0	0	0	0	0	0	0	0	0	2	2
gtggcagatgt	PBANKA_010740	0	0	0	0	0	0	0	0	0	0	0	0	0	0	0	0	0	0	0	0	0	0	0	0	0	0	0	0	0	0	0	0
gtggttgtgat	PBANKA_010290	0	0	0	0	0	0	0	0	0	0	0	0	0	0	0	0	0	0	0	0	0	0	0	0	0	0	0	0	0	0	2	2
gtgtccgcata	PBANKA_120810	0	0	0	0	0	0	0	0	0	0	0	0	0	0	0	0	0	0	0	0	0	0	0	0	0	0	0	0	0	0	0	0
gttataggcga	PBANKA_100950	0	0	283	279	5	5	37	35	196	193	25	25	82	83	160	153	51	52	89	86	150	147	46	47	47	47	148	140	62	59	1281	1255
gttatgcctct	PBANKA_134650	0	0	0	0	0	0	0	0	0	0	0	0	0	0	0	0	0	0	0	0	0	0	0	0	0	0	0	0	0	0	0	0
gttcccccagt	PBANKA_030800	0	1	6	6	3	3	1	5	4	7	8	8	2	1	1	2	4	2	0	2	0	1	3	5	0	1	1	1	5	6	9	9
gttcttgactc	PBANKA_143890	0	0	0	0	0	0	17	18	0	0	18	17	0	0	0	0	0	0	0	0	0	0	0	0	0	1	1	0	0	0	0	0
gtttaagcttt	PBANKA_135970	2	2	3	3	6	6	99	94	0	1	274	269	3	2	3	5	3	1	1	1	3	1	2	3	3	3	4	3	2	1	10	6
gtttaagtgct	PBANKA_140480	483	459	1607	1581	793	767	919	890	1765	1723	1221	1189	1323	1299	1484	1463	1472	1452	1681	1640	1573	1546	1166	1140	1312	1276	1663	1620	1715	1681	1688	1646
gtttagaccgg	PBANKA_092870	0	0	0	0	1	0	12	12	2	2	24	26	1	2	1	0	0	0	0	0	0	0	0	0	0	0	0	0	2	1	1	1
gtttatcgtcc	PBANKA_112270	503	503	167	168	671	674	12	11	109	111	185	184	42	39	44	42	83	80	19	19	17	20	24	24	5	4	4	4	36	35	1565	1561
gttttgtccta	PBANKA_052420	0	0	0	0	0	0	0	0	0	0	0	0	0	0	0	0	0	0	0	0	0	0	0	0	0	0	0	0	0	0	0	0
taaactgctta	PBANKA_021040	117	116	213	210	137	136	50	51	37	37	47	47	2	2	11	11	12	12	1	1	8	7	5	5	0	0	2	2	0	0	1062	1056
taacggggacg	PBANKA_082690	53	52	139	136	108	110	18	18	9	9	0	0	14	14	45	44	36	37	11	12	27	27	14	14	9	10	28	28	8	9	1323	1323
taaggttcacg	PBANKA_135520	0	0	17	18	109	105	0	0	21	20	29	29	2	2	0	0	0	0	0	0	0	0	0	0	0	0	0	0	1	1	0	0
taagttcgat	PBANKA_093370	0	0	0	0	0	0	0	0	0	0	0	0	0	0	0	0	3	3	0	0	0	0	0	0	0	0	0	0	0	0	0	0
taatgtaatcg	PBANKA_101410	0	0	0	0	0	0	0	0	0	0	33	35	3	3	0	0	0	0	0	0	0	0	0	0	0	0	0	0	0	0	0	0
taccaagattc	PBANKA_070210	1866	1865	2513	2527	2074	2081	2601	2617	3662	3669	4683	4713	4210	4254	3697	3712	4718	4754	5341	5365	4208	4227	4050	4065	5068	5093	4635	4669	5399	5433	1542	1547
tacctgatcta	PBANKA_083560	0	0	0	0	0	0	0	0	0	0	0	0	0	0	0	0	0	0	0	0	0	0	0	0	0	0	0	0	0	0	1	1
tacttcgccaa	PBANKA_110800	0	0	0	0	0	1	7	6	0	1	33	36	0	1	1	1	0	1	0	0	0	0	1	1	0	0	1	1	0	0	2	2
tacttcgccta	PBANKA_080200	0	0	0	0	0	0	0	0	0	0	0	0	0	0	0	0	0	0	0	0	0	0	0	0	0	0	0	0	0	0	0	0
taggacacgcc	PBANKA_082170	0	0	0	0	0	0	0	0	0	0	0	0	0	0	0	0	0	0	0	0	0	0	0	0	0	0	0	0	0	0	0	0
tagtgccaggc	PBANKA_140410	673	664	1980	1976	1876	1840	1136	1115	2118	2099	2162	2138	1204	1178	1625	1592	1795	1759	1079	1065	1502	1488	1138	1121	963	947	1372	1346	1110	1111	934	924
tagtgcgaggg	PBANKA_062240	0	0	0	0	0	0	0	0	0	0	0	0	0	0	0	0	0	1	0	0	0	0	0	0	0	0	0	0	0	0	0	0
tataacttata	PBANKA_123160	0	0	0	0	0	0	0	0	0	0	0	0	0	0	0	0	0	0	0	0	0	0	0	0	0	0	0	0	0	0	1	1
tatatttttgg	PBANKA_130680	116	118	0	0	117	117	0	0	0	1	0	0	3	4	5	5	23	23	2	2	0	0	0	0	1	1	0	0	1	1	1353	1332
tatcgctgggg	PBANKA_113670	0	0	0	0	0	0	0	0	0	0	2	2	0	0	0	0	0	0	0	0	0	0	0	0	0	0	2	2	0	0	0	0
tatctgccgaa	PBANKA_113180	0	0	0	0	0	0	6	6	0	1	24	23	0	1	1	0	0	0	0	0	0	0	0	0	0	0	1	1	0	0	2	1
tatgaagtctg	PBANKA_070660	1	0	0	0	0	0	0	0	0	0	0	0	0	0	0	0	0	0	0	0	0	0	0	0	0	0	0	0	0	0	0	0
tcaacaagtag	PBANKA_082960	0	0	0	0	0	0	0	0	0	0	0	0	0	0	0	0	0	0	0	0	0	0	0	0	0	0	0	0	0	0	1	1
tcaactcgcgg	PBANKA_113600	36	36	0	0	0	0	0	0	0	0	0	0	0	0	1	1	0	0	0	0	0	0	0	0	0	0	0	0	0	0	47	47
tcaagctcaca	PBANKA_131840	0	0	0	0	0	0	0	0	0	0	0	0	0	0	1	1	0	0	0	0	0	0	0	0	0	0	0	0	0	0	0	0
tcaattatgta	PBANKA_143610	0	1	0	0	0	0	2	2	1	1	7	7	0	0	0	0	0	0	0	0	0	0	0	0	0	0	0	0	1	1	0	1
tcacaagaaag	PBANKA_081610	0	0	1	0	0	0	0	0	0	0	1	0	0	0	0	0	0	0	0	0	0	0	0	0	0	0	1	0	0	0	0	0
tcagattcat	PBANKA_146050	0	0	0	0	0	0	0	0	0	0	0	0	3	3	0	0	0	0	0	0	0	0	0	0	0	0	0	0	0	0	4	4
tcaggggccca	PBANKA_145010	0	0	0	0	0	0	0	0	0	0	0	0	0	0	0	0	1	1	0	0	0	0	0	0	0	0	0	0	0	0	0	0
tcatttctagc	PBANKA_040930	64	62	355	352	97	96	277	272	397	393	365	356	243	240	332	326	289	287	103	100	284	279	295	293	115	110	264	263	252	246	679	667
tcccctgatgg	PBANKA_112090	0	0	0	0	0	0	0	0	0	0	0	0	0	0	0	0	0	0	0	0	0	0	0	0	0	0	0	0	0	0	0	0
tcccttatatt	PBANKA_071800	0	0	0	0	0	0	0	0	0	0	0	0	0	0	0	0	0	0	0	0	0	0	0	0	0	0	1	0	0	0	0	0
tccgcctatta	PBANKA_010460	40	39	77	79	342	342	117	117	184	182	312	316	284	282	179	180	530	537	282	289	213	208	447	449	216	218	234	234	823	827	1009	1002
tccggagctac	PBANKA_141420	0	0	0	0	0	0	0	0	0	0	0	0	0	0	0	0	0	0	1	0	0	0	0	0	0	0	0	0	0	0	0	0
tcctcatatgt	PBANKA_146220	0	0	0	0	0	0	19	19	1	2	66	63	0	0	2	2	0	0	1	0	1	1	0	1	0	0	3	3	0	0	3	3
tcgagcgtat	PBANKA_093300	0	0	0	0	0	0	0	0	0	0	0	0	0	0	0	0	0	0	0	0	0	0	0	0	0	0	0	0	0	0	4	4
tcggcgcgaac	PBANKA_141510	0	0	0	0	0	0	6	6	0	0	0	0	0	0	0	0	0	0	0	0	0	0	0	0	0	0	0	0	0	0	0	0
tcgggcggcac	PBANKA_060280	0	0	0	0	0	0	0	0	0	0	0	0	0	0	0	0	0	0	0	0	0	0	0	0	0	0	0	0	0	0	2	2
tcgtcgcttac	PBANKA_010200	366	372	610	612	865	886	77	77	56	58	235	243	47	49	9	9	22	23	29	30	1	1	4	4	22	23	1	1	2	2	1081	1109
tcgtctcctgt	PBANKA_114655	0	0	0	0	0	0	0	0	0	0	0	0	0	0	0	0	0	0	0	0	0	0	0	0	0	0	0	0	0	0	0	0
tcgtgcacacg	PBANKA_102260	0	0	0	0	0	0	35	34	1	1	93	92	1	1	0	0	1	0	0	0	2	0	1	1	1	1	1	1	2	1	3	4
tctagagcagg	PBANKA_091180	0	0	0	0	0	0	0	0	0	0	0	0	0	0	0	0	0	0	0	0	0	0	0	0	0	0	0	0	0	0	0	0
tctcgctgtaa	PBANKA_111380	0	0	0	0	0	0	0	0	0	0	0	0	0	0	0	0	0	0	0	0	0	0	0	0	0	0	0	0	0	0	1	1
tctcggttat	PBANKA_061670	0	0	0	0	0	0	0	0	0	0	0	0	0	0	0	0	0	0	0	0	0	0	0	0	0	0	0	0	0	0	2	2
tctcgtcatgc	PBANKA_113930	0	0	0	0	0	0	0	0	0	0	0	0	0	0	0	0	0	0	0	0	0	0	0	0	0	0	0	0	0	0	0	0
tctggtccttc	PBANKA_083190	125	122	181	181	400	405	48	46	311	309	205	205	86	80	139	138	102	100	79	75	161	162	89	90	77	78	159	156	122	123	1415	1373
tcttgcccgtt	PBANKA_121030	260	257	164	159	486	473	8	8	51	49	125	125	5	5	5	5	17	17	0	0	0	0	3	3	1	1	0	0	6	6	1052	1041
tgagccttttg	PBANKA_060980	0	0	0	0	0	0	0	0	0	0	0	0	0	0	0	0	0	0	0	0	0	0	0	0	0	0	0	0	0	0	3	3
tgaggcagact	PBANKA_114340	1	2	1	0	1	1	50	50	0	0	148	152	1	1	2	2	2	1	5	4	0	0	1	2	2	2	0	0	1	1	8	7
tgaggcggtgt	PBANKA_120070	0	0	0	0	0	0	0	0	0	0	0	0	0	0	0	0	0	0	0	0	1	0	0	0	0	0	0	0	0	0	0	0
tgattcagagt	PBANKA_124230	0	0	0	0	0	0	0	0	0	0	0	0	0	0	0	0	0	0	0	0	0	0	0	0	0	0	0	0	0	0	0	0
tgccgagctgc	PBANKA_050230	486	478	1421	1404	727	720	573	568	1541	1526	1993	1961	1015	991	1767	1728	1760	1725	1431	1412	1758	1722	1275	1259	1184	1166	2027	1992	1811	1790	945	920
tgcctgtatgc	PBANKA_101770	1	0	0	0	0	0	1	1	2	2	6	6	0	0	1	1	0	0	0	0	0	0	0	0	0	0	0	0	0	0	0	0
tgccttgtatg	PBANKA_051490	600	585	936	921	782	776	814	808	1573	1553	1621	1585	1400	1388	1822	1800	1349	1325	2035	2013	1481	1477	1161	1152	1750	1704	1838	1803	1312	1294	1143	1132
tgcgagctcgt	PBANKA_122470	0	0	1	0	0	0	0	0	0	0	3	2	0	0	0	0	0	0	0	0	0	0	0	0	0	0	0	0	0	0	1	1
tgcggctgtct	PBANKA_010080	0	0	0	0	0	0	0	0	0	0	0	0	0	0	0	0	0	0	0	0	0	0	0	0	0	0	0	0	1	0	0	0
tgcgtatccat	PBANKA_041680	2	1	3	0	2	1	63	63	2	3	186	182	0	0	5	4	0	0	1	1	0	0	1	1	4	3	1	1	2	2	13	11
tgctgtcctgg	PBANKA_121170	0	0	0	0	0	0	0	0	0	0	0	0	0	0	0	0	0	0	0	0	0	0	0	0	0	0	0	0	0	0	0	0
tggcgctcccc	PBANKA_130860	119	118	65	65	149	146	0	0	54	53	42	41	21	19	4	4	15	15	1	1	18	17	8	8	6	6	2	2	6	6	878	868
tggtgacgact	PBANKA_021360	0	0	0	0	0	0	0	0	0	0	0	0	0	0	0	0	0	0	0	0	0	0	0	0	0	0	0	0	0	0	0	0
tggtgacgtct	PBANKA_092220	0	0	0	0	0	0	0	0	0	0	0	0	0	0	0	0	0	0	0	0	0	0	0	0	0	0	0	0	0	0	0	0
tggtgtaactg	PBANKA_122500	0	0	0	0	0	0	0	0	0	0	0	0	0	0	0	0	0	0	0	0	0	0	0	0	0	0	0	0	0	0	0	0
tggttagtgtg	PBANKA_091210	0	0	0	0	0	0	0	0	0	0	0	0	0	0	0	0	0	0	0	0	0	0	0	0	0	0	0	0	0	0	4	4
tgtaccttat	PBANKA_041040	120	120	17	18	0	0	216	212	1	1	11	11	0	0	2	2	80	79	2	2	0	0	0	0	0	0	0	0	0	0	0	0
tgtcacgatac	PBANKA_071830	0	0	0	0	0	0	8	6	0	0	0	0	0	0	0	0	0	0	0	0	0	0	0	0	0	0	0	0	0	0	0	0
tgtcgaagttg	PBANKA_101080	1451	1392	1364	1330	1134	1100	1388	1349	2265	2169	1703	1656	1819	1772	1957	1889	1765	1708	1725	1676	1854	1795	1400	1362	1576	1522	1602	1547	1701	1625	1475	1438
tgtctaagggt	PBANKA_000150	0	0	0	0	0	0	0	0	0	0	0	0	0	0	0	0	0	0	0	0	0	0	0	0	0	0	0	0	0	0	0	0
tgtgacagccc	PBANKA_092370	0	0	0	0	0	0	16	16	0	0	0	0	0	0	0	0	0	0	1	0	0	0	0	0	0	0	0	0	0	0	0	0
tgttgtctcgg	PBANKA_031190	1	1	0	0	0	0	12	12	1	1	39	38	0	0	0	1	1	0	1	0	0	0	1	1	2	0	0	0	0	0	5	3
tgtttaacgat	PBANKA_052130	0	0	0	0	0	0	0	0	0	0	0	0	0	0	0	0	0	0	0	0	0	0	0	0	0	0	0	0	0	0	0	0
tgttttcagac	PBANKA_144020	0	0	0	0	0	1	0	0	0	0	0	0	0	0	0	0	0	0	0	0	0	0	0	0	0	0	0	0	0	0	0	0
ttacaatggaa	PBANKA_121040	0	1	1	1	2	1	24	25	1	1	83	87	1	1	0	1	0	0	0	0	0	0	1	1	3	3	0	1	0	0	3	3
ttacccgtgaa	PBANKA_081490	0	0	0	0	0	0	0	0	0	0	0	0	0	0	0	1	0	0	0	0	0	0	0	0	0	0	0	0	0	0	1	0
ttcccaaaggt	PBANKA_132980	0	0	0	0	0	0	0	0	0	0	0	0	0	0	1	1	0	0	0	0	0	0	0	0	0	0	0	0	0	0	1	1
ttctatgtatg	PBANKA_021620	0	0	0	0	0	0	0	0	0	0	0	0	0	0	0	0	0	0	0	0	0	0	0	0	1	0	0	0	0	0	0	0
ttctgtgtat	PBANKA_144560	0	0	0	0	0	0	0	0	0	0	0	0	0	0	0	0	2	2	0	0	0	0	0	0	0	0	0	0	0	0	2	2
ttgcataaggg	PBANKA_124450	0	0	0	0	1	1	0	0	0	0	1	1	0	0	0	0	0	0	0	0	0	0	0	0	1	0	0	0	0	0	0	0
ttgccggccga	PBANKA_124210	0	0	0	0	0	0	0	0	0	0	1	1	0	0	0	0	0	0	0	0	0	0	0	0	0	0	0	0	0	0	0	0
ttgcgttcgac	PBANKA_136050	0	0	0	0	0	0	4	4	0	0	1	1	0	0	0	0	0	0	0	0	0	0	0	0	0	0	0	0	0	0	0	0
ttggggtgaca	PBANKA_092640	0	0	0	0	0	0	0	0	0	0	0	0	0	0	0	0	0	0	0	0	0	0	0	0	0	0	0	0	0	0	0	0
ttgtcgccgtc	PBANKA_092970	0	0	0	0	0	0	0	0	0	0	0	0	0	0	0	0	0	0	0	0	0	0	0	0	0	0	0	0	0	0	0	0
tttacggagat	PBANKA_145920	1	1	0	0	0	0	35	33	1	1	63	63	0	0	0	0	1	2	0	0	1	1	0	0	0	0	0	0	0	0	4	5
tttagctagtg	PBANKA_050740	175	170	213	209	191	189	56	57	121	116	20	18	58	55	35	34	64	63	10	10	6	6	51	50	9	10	7	6	47	46	446	440
tttccagctaa	PBANKA_083460	0	0	0	0	0	0	25	25	0	0	1	0	0	0	0	0	0	0	0	0	0	0	0	0	0	0	0	0	0	0	0	0
tttctcatgtc	PBANKA_130370	1	1	0	0	0	0	0	0	0	0	0	0	0	0	0	0	0	0	0	0	0	0	0	0	0	0	0	1	0	0	0	0
tttctgtagac	PBANKA_041040	168	170	0	0	0	0	485	492	0	0	14	14	5	5	0	0	123	126	4	4	0	0	0	0	0	0	0	0	0	0	0	0
tttttcgtctc	PBANKA_031140	0	0	0	0	0	0	0	0	0	0	0	0	0	0	0	0	0	0	0	0	0	0	0	0	0	0	0	0	0	0	3	3
