# Supplementary material for: Functional Profiling of a Plasmodium Genome Reveals an Abundance of Essential Genes
Source: Cell. 2017 Jul 13;170(2):260–272.e8. doi: 10.1016/j.cell.2017.06.030 (PMC5509546; doi:10.1016/j.cell.2017.06.030)
Supplement: Data S1. Reproducible Analysis Procedure — The file archive includes an R-markdown document, which will reproduce all bioinformatic procedures conducted. [file mmc9.zip › countfiles/met15.csv]

barcode	gene	1.1	1.2	2.1	2.2	3.1	3.2	4.1	4.2	5.1	5.2	6.1	6.2	7.1	7.2	8.1	8.2	9.1	9.2	10.1	10.2	11.1	11.2	12.1	12.2	13.1	13.2	14.1	14.2	15.1	15.2	16.1	16.2
no_match		78373	71053	68448	61724	78203	70443	71956	65325	56467	51436	56369	51111	77927	68804	77671	68863	58418	52839	51747	46517	51505	47839	70657	64913	57344	51260	70817	65856	79358	70979	38800	32504
aaaacctcctc	PBANKA_061440	0	1	0	0	0	0	0	0	0	0	0	0	0	1	0	0	0	0	0	0	0	0	0	0	0	0	0	0	0	0	0	0
aaaccatcctc	PBANKA_133220	0	0	0	0	0	0	0	1	0	0	0	0	0	0	0	0	0	0	0	0	0	0	0	0	0	0	0	0	0	0	0	0
aaactactcca	PBANKA_122360	0	0	0	1	0	0	0	1	0	0	0	0	0	0	0	0	0	0	0	0	0	0	0	0	0	0	0	0	0	0	0	0
aaagaattacg	PBANKA_124550	0	0	0	0	0	0	1	0	0	0	0	0	0	0	0	0	0	0	0	0	0	0	0	0	0	0	0	0	0	0	0	0
aaagcactaag	PBANKA_134920	16596	17100	8228	8467	18611	19104	14609	15049	4690	4782	12694	13124	15886	16440	4507	4686	12161	12546	11357	11655	2783	2856	11999	12354	12380	12723	4005	4103	14898	15301	5435	5609
aaaggacggag	PBANKA_050270	0	0	0	0	0	1	0	0	0	0	0	0	0	0	0	0	0	0	0	0	0	0	0	0	0	0	0	0	0	0	0	0
aaatcactaaa	PBANKA_000260	0	2	0	5	0	5	0	2	0	0	0	1	0	3	0	1	0	1	0	3	0	0	0	1	0	3	0	1	0	2	0	0
aaatcctagta	PBANKA_031460	0	0	1	1	0	0	0	0	0	0	0	0	0	0	0	0	0	0	0	0	0	0	1	0	0	0	0	0	0	0	0	0
aaatggaactt	PBANKA_101700	11	11	235	233	0	0	0	0	0	0	0	0	0	0	1	1	0	0	0	0	0	0	0	0	0	0	0	0	0	0	0	0
aaatgggcgcg	PBANKA_062310	0	0	0	0	0	0	0	0	0	0	20	19	0	0	0	0	0	0	0	0	0	0	0	0	0	0	0	0	0	0	0	0
aacacaaccgc	PBANKA_140160	13086	13662	8571	8988	10182	10639	6526	6809	7848	8192	4933	5080	5189	5421	5796	6042	3772	3911	1860	1944	2004	2046	2357	2491	1672	1758	2128	2201	2581	2674	4322	4476
aacacattcga	PBANKA_140810	0	0	0	0	0	0	0	1	0	0	0	0	0	0	0	0	0	0	0	0	0	0	0	0	0	0	0	0	0	0	0	0
aacagacaaac	PBANKA_130360	0	0	0	0	0	0	0	0	0	0	0	0	0	0	1	0	0	0	0	0	0	0	0	0	0	0	0	0	0	0	0	0
aacgatttcaa	PBANKA_060550	0	1	0	2	0	0	0	0	0	0	0	1	0	0	1	0	0	1	0	1	0	1	0	1	0	1	0	0	0	0	0	0
aacgcaggcgt	PBANKA_110750	1	0	0	0	0	0	0	0	0	0	0	0	0	0	0	0	0	0	0	0	0	0	0	0	0	0	0	0	0	0	0	0
aacgccaaacc	PBANKA_112010	0	0	0	0	0	0	0	0	0	0	0	0	0	0	0	0	0	0	0	0	0	0	0	1	0	0	0	0	0	0	0	0
aactgttcgat	PBANKA_110940	467	474	619	627	1628	1666	0	0	211	212	162	161	2	2	62	64	50	50	0	0	9	9	21	22	0	0	4	4	26	26	3648	3751
aagaatgcagg	PBANKA_134210	0	0	0	0	0	1	0	0	0	0	0	0	0	0	0	0	0	0	0	0	0	0	0	0	0	0	0	0	0	0	0	0
aagaccacagg	PBANKA_090960	29	30	573	586	450	472	0	0	0	0	18	19	0	0	0	0	3	3	0	0	1	1	1	0	0	1	5	6	4	4	6613	6858
aagcatttctg	PBANKA_141910	12	13	411	409	0	0	0	0	0	0	0	0	0	0	0	0	0	0	0	0	0	0	0	0	0	0	0	0	0	0	0	0
aaggagagctt	PBANKA_132040	0	0	0	0	0	0	0	0	0	0	0	0	0	0	1	1	0	0	0	0	0	0	0	0	0	0	0	1	0	0	0	0
aaggatctatc	PBANKA_136210	4807	4929	3302	3386	4021	4172	5118	5280	5715	5860	3855	3990	6604	6821	8947	9211	4939	5106	4482	4611	6755	6887	6464	6592	4600	4747	10702	10940	7953	8144	3314	3353
aagtctctaag	PBANKA_010670	0	0	0	0	0	0	0	0	0	0	0	0	0	0	0	0	0	0	0	0	0	0	0	0	0	0	0	0	0	0	0	1
aagtgtctatc	PBANKA_000320	0	0	0	0	0	0	0	0	1	0	0	0	0	0	0	0	0	0	0	0	0	0	0	0	0	0	1	0	1	0	0	0
aatacatagaa	PBANKA_123070	0	0	0	0	0	0	0	1	0	0	0	0	0	0	0	0	0	0	0	0	0	0	0	0	0	0	0	0	0	0	0	0
aatagctaagc	PBANKA_143850	1	0	0	0	0	0	0	0	0	0	0	0	0	0	0	0	0	0	0	0	0	0	0	0	0	0	0	0	0	0	0	0
aatcatttctg	PBANKA_061360	0	0	2	1	0	0	0	0	0	0	0	0	0	0	0	0	0	0	0	0	0	0	0	0	0	0	0	0	0	0	0	0
aatccataggc	PBANKA_145610	0	0	0	0	0	0	0	0	0	0	0	0	0	0	0	0	0	0	0	0	0	0	0	0	1	0	0	0	0	0	0	1
aatcccggcga	PBANKA_080560	0	0	0	0	44	48	0	0	0	0	0	0	0	0	0	0	0	0	0	0	0	0	0	0	0	0	0	0	0	0	248	248
aatccctcgta	PBANKA_093230	15928	16297	13526	13883	14840	15257	19243	19735	14578	14900	14104	14442	23254	23895	25361	26126	16624	17125	15612	16021	16892	17230	17883	18303	16950	17450	24869	25368	26340	27067	9202	9439
aatcctttact	PBANKA_040820	649	680	671	693	1094	1144	2125	2183	661	670	1195	1228	2689	2759	1173	1203	1089	1131	1660	1724	728	775	1471	1527	1599	1667	1167	1205	2155	2226	382	394
aatcctttagt	PBANKA_000310	0	0	0	1	0	0	0	1	0	0	0	0	0	0	1	2	0	0	0	0	0	0	0	2	0	1	0	0	0	1	0	0
aatgcttcgaa	PBANKA_131240	0	0	0	0	0	1	0	0	0	0	0	0	0	0	0	0	0	0	0	0	0	0	0	0	0	0	0	0	1	0	0	0
aatggtcgatc	PBANKA_030240	0	0	0	0	0	0	0	0	0	0	0	0	0	0	0	0	0	0	0	0	0	0	0	0	0	0	0	0	0	0	0	1
aatgtcatgca	PBANKA_080800	319	322	499	495	574	585	0	0	51	51	5	5	36	32	14	13	18	18	0	0	7	5	11	11	0	1	0	0	10	10	2583	2629
acaagacgaag	PBANKA_050720	0	1	0	0	0	0	0	0	0	0	0	0	0	0	0	0	0	0	0	1	0	1	0	1	0	0	0	0	0	0	0	0
acacgacaagc	PBANKA_103780	14091	14605	8607	8916	12167	12631	20439	21157	13399	13787	15112	15636	28963	30046	21641	22262	18155	18724	19861	20553	15691	15986	20620	21317	22623	23438	21745	22344	28393	29320	3244	3368
acagacgaatt	PBANKA_103460	0	0	0	0	0	0	0	0	0	0	0	0	0	0	0	0	0	0	0	0	0	0	0	0	0	1	0	2	0	0	0	0
acagggattca	PBANKA_083330	0	0	0	0	0	0	67	72	0	0	0	0	0	0	0	0	0	0	0	0	0	0	0	0	0	0	0	0	0	0	0	0
acagtggtat	PBANKA_052140	0	0	0	0	0	0	0	0	0	0	0	0	0	0	0	0	0	0	0	0	0	0	1	1	0	0	0	0	0	0	0	0
acatcgccggg	PBANKA_110810	0	0	0	0	202	215	0	0	0	0	0	0	0	0	0	0	0	0	0	0	0	0	0	0	0	0	0	0	0	0	0	0
accgccatcca	PBANKA_031380	0	0	0	0	0	0	0	0	0	0	0	0	0	0	0	0	0	0	0	0	0	0	0	0	0	0	0	0	0	0	0	1
acggaccaagg	PBANKA_030850	0	0	0	1	0	0	0	0	0	0	0	0	0	0	0	0	0	0	0	0	0	0	0	0	0	0	0	0	0	0	0	0
acggccctgca	PBANKA_121190	450	459	281	278	0	1	1	1	1	1	21	21	0	0	0	0	1	1	1	1	1	1	6	4	1	1	1	1	5	4	3282	3349
acgtatcaggg	PBANKA_082710	3375	3422	2412	2458	3988	4072	4384	4479	2502	2548	3821	3853	5162	5280	4223	4303	4899	4945	3015	3099	3076	3115	5315	5380	3593	3640	4067	4149	7457	7606	3318	3354
actcactgata	PBANKA_134370	0	0	0	0	0	0	0	1	0	0	0	0	0	0	0	0	0	0	0	0	0	0	0	0	0	0	0	0	0	0	0	0
actcccacgca	PBANKA_133030	0	0	0	0	0	0	0	0	0	0	0	0	0	0	0	0	0	0	0	0	0	0	0	0	0	0	0	0	0	1	0	0
actcccctaag	PBANKA_133040	0	0	0	0	0	1	0	0	0	0	0	0	0	0	0	0	0	0	0	0	0	0	0	0	0	0	0	0	0	0	0	0
acttacggctg	PBANKA_132360	0	0	0	0	0	0	0	0	0	0	0	0	0	0	0	0	0	0	0	0	0	0	0	0	0	0	0	0	0	0	1	1
acttactgagc	PBANKA_091340	0	0	0	0	0	1	0	0	0	0	0	0	0	0	0	0	0	0	0	0	0	0	0	0	0	0	0	0	0	0	0	0
acttttatccg	PBANKA_010990	0	0	0	0	0	0	0	0	0	0	0	0	0	0	0	0	0	0	0	0	0	0	1	0	0	0	0	0	0	0	0	0
agacaaacttc	PBANKA_140430	2	17	0	12	5	14	0	2	0	2	0	2	1	7	0	2	1	6	0	1	0	1	0	1	2	2	1	4	0	3	1	22
agaccgagaca	PBANKA_030510	0	0	0	0	0	0	0	0	0	0	0	0	0	0	0	0	3	2	0	0	0	0	0	0	0	0	0	0	0	0	0	0
agactacagac	PBANKA_101330	0	0	0	0	120	127	0	0	0	0	0	0	0	0	0	0	0	0	0	0	0	0	0	0	0	0	0	0	0	0	0	0
agaggtcgggt	PBANKA_112690	978	964	757	760	532	546	287	277	462	474	300	305	304	299	276	290	498	499	308	306	253	256	617	620	459	444	217	226	683	691	3944	3935
agcatacactt	PBANKA_090510	0	0	0	0	252	259	0	0	0	0	0	0	0	0	0	0	0	0	0	0	0	0	0	0	0	0	0	0	0	0	0	0
agcattctatg	PBANKA_140720	0	0	0	0	0	0	0	0	0	0	0	0	0	0	0	0	0	0	0	0	0	0	0	0	0	0	0	0	0	0	1	0
agctgaaccgc	PBANKA_141150	0	0	0	0	0	0	0	0	0	0	0	0	0	0	1	0	0	0	0	0	0	0	0	0	0	0	0	0	0	0	0	0
aggacgccagg	PBANKA_132010	0	0	0	1	0	0	0	0	0	0	0	0	0	0	0	0	0	0	0	0	0	0	0	0	0	0	0	0	0	0	0	0
agggttcctat	PBANKA_051500	12193	12450	8296	8548	10848	11063	16693	17033	15076	15412	11909	12131	24953	25538	21044	21623	17444	17850	16989	17308	15583	15881	20294	20687	17666	17970	20786	21139	28544	29323	2586	2633
aggtatagtaa	PBANKA_133110	0	0	0	0	0	0	0	0	0	0	0	0	0	0	0	0	0	0	0	0	0	1	0	0	0	0	0	0	0	0	0	0
aggtcgtaaga	PBANKA_103480	0	0	1	0	0	0	0	0	0	0	0	0	0	0	0	0	0	0	0	0	0	0	0	0	0	0	0	0	0	0	0	0
aggtcgtcctc	PBANKA_131970	3023	3125	5048	5139	5853	6009	4074	4162	5101	5212	5542	5696	4983	5139	7642	7824	7248	7393	3631	3719	5215	5274	8093	8261	4136	4246	7459	7605	9863	10098	4115	4223
agtaagccttc	PBANKA_110420	8805	9143	6365	6620	6241	6467	4552	4745	4566	4679	3166	3263	3589	3696	3853	3973	2407	2484	1638	1683	1538	1569	1786	1821	1147	1191	1417	1483	1211	1269	2439	2524
agtatgccgtc	PBANKA_021280	1	0	0	0	0	0	0	0	0	0	0	0	0	0	0	0	0	0	0	0	0	0	0	0	0	0	0	0	0	0	0	0
agtcaaacttc	PBANKA_134900_PBANKA_134910	4674	4795	3387	3494	2289	2351	696	712	1154	1214	916	960	1335	1378	1319	1365	1008	1027	742	764	978	1017	1032	1074	867	894	1236	1282	1093	1133	5309	5500
agtcacgcggg	PBANKA_090970	0	0	0	0	0	0	0	0	0	0	0	0	0	0	0	0	0	0	0	0	0	0	0	1	0	0	0	0	0	0	0	0
agtccctaatc	PBANKA_091560	0	0	0	0	0	0	0	0	0	0	0	0	0	1	0	0	0	0	0	0	0	0	0	0	0	0	0	0	0	0	0	0
agtccctctaa	PBANKA_011185	0	0	0	1	0	0	0	3	0	0	0	0	0	1	0	1	0	1	0	0	0	1	0	1	0	0	0	1	0	0	0	2
atagaatgcag	PBANKA_111800	0	0	0	0	0	0	0	0	0	0	0	0	0	0	0	0	0	0	0	0	0	0	0	0	0	0	1	0	0	0	0	0
atcaaaatcca	PBANKA_061910	0	1	0	0	0	0	0	0	0	0	0	0	0	0	0	0	0	0	0	0	0	1	0	0	0	0	0	1	0	0	0	0
atcaatcaacg	PBANKA_052170	571	588	696	708	1029	1062	127	129	30	33	43	43	0	1	66	70	13	12	0	0	21	23	0	1	3	5	16	18	0	0	5099	5301
atcgaatcgcc	PBANKA_031420	0	0	0	0	0	0	0	0	0	0	1	0	0	0	0	0	0	0	0	0	0	0	0	0	0	0	0	0	0	0	0	0
atcgacggctt	PBANKA_136370	5748	5922	6717	6956	6494	6711	6706	6932	8348	8563	6907	7173	9492	9879	13662	14139	8614	8846	6164	6327	9117	9337	10064	10394	7269	7562	12212	12579	14314	14684	3380	3462
atcgatttcca	PBANKA_051520	6461	6658	6856	7003	4401	4501	7547	7722	5280	5398	5199	5314	9097	9290	8782	9050	6282	6427	5576	5718	6738	6863	6784	6895	7862	8033	9271	9453	9380	9561	2651	2724
atctattcaag	PBANKA_146070	0	0	0	0	153	155	0	0	0	0	0	0	0	0	0	0	0	0	0	0	0	0	0	1	0	0	0	0	0	0	0	0
atctcaaagtg	PBANKA_082450	0	0	0	0	358	349	0	0	0	0	0	0	0	0	0	0	0	0	0	0	0	0	0	0	0	0	0	0	0	0	0	0
atgcctctatg	PBANKA_031665	4597	4749	3241	3355	9237	9509	3534	3640	1576	1637	2541	2586	3324	3437	1086	1126	2073	2148	1803	1858	667	680	1730	1819	1555	1605	725	719	1845	1903	5021	5192
atgcgcgcaaa	PBANKA_040940	202	204	298	309	160	169	494	505	197	210	117	124	552	566	290	304	167	169	418	442	195	197	151	159	579	606	323	326	212	213	683	713
atgtcccgagg	PBANKA_094370	0	0	0	0	0	1	0	0	0	0	0	0	0	0	0	0	0	0	0	0	0	0	0	0	0	0	0	0	0	0	0	0
atgtgaagggg	PBANKA_071200	2271	2290	753	775	304	315	88	89	6	5	63	57	0	0	10	13	2	2	0	0	29	30	1	0	0	2	22	19	1	1	3789	3790
attaaggcttc	PBANKA_113920	0	0	1	0	0	0	0	0	0	0	0	0	0	0	0	0	0	0	0	0	1	0	0	0	0	0	0	0	0	0	0	0
attagctagtc	PBANKA_135160	0	0	0	0	0	1	0	0	0	0	0	0	0	0	0	0	0	0	0	0	0	0	0	0	0	0	0	0	0	0	0	0
attccccgagg	PBANKA_110430	0	0	0	0	0	1	0	0	0	0	0	0	0	0	0	0	0	0	0	0	0	0	0	0	0	0	0	0	0	0	0	0
attgactcgca	PBANKA_123420	0	0	0	0	0	0	0	0	0	0	0	1	0	0	0	0	0	0	0	0	0	0	0	0	0	0	0	0	0	0	0	0
caaacactgat	PBANKA_140830	0	0	0	0	0	0	0	0	0	0	0	0	0	0	1	0	0	0	0	0	0	0	0	0	0	0	0	0	0	0	0	0
caaagaaaaag	PBANKA_061580	0	0	0	0	182	180	0	0	0	0	0	0	0	0	0	0	0	0	0	0	0	0	0	0	0	0	0	0	0	0	0	0
caaatgaacta	PBANKA_124300	0	0	0	0	0	0	0	0	0	0	0	0	0	0	0	0	0	0	0	0	0	0	0	0	0	0	0	0	1	1	0	0
caactaaagga	PBANKA_134900_PBANKA_134910_PBANKA_134920	1521	1559	1232	1270	4265	4370	535	543	296	305	678	698	627	636	219	219	315	322	321	326	86	92	188	201	239	245	140	139	337	341	6094	6250
caactaagggt	PBANKA_136290	0	0	0	0	0	0	0	0	0	0	0	0	0	0	0	0	0	0	0	0	0	0	0	0	0	0	0	0	0	0	0	1
caagagagtta	PBANKA_011060	0	0	0	0	0	0	0	0	0	0	0	0	0	0	1	0	0	0	0	0	0	0	0	0	0	0	0	0	0	0	0	0
caagagatata	PBANKA_061690	0	0	0	0	0	1	0	0	0	1	0	0	0	0	0	0	0	0	0	0	0	0	0	0	0	0	0	0	0	0	0	0
caagcagtccg	PBANKA_080620	0	0	0	0	183	185	0	0	0	0	0	0	0	0	0	0	0	0	0	0	0	0	0	0	0	0	0	0	0	0	0	0
cacaaaacgat	PBANKA_134910	15641	16261	11507	11965	14524	15138	20457	21199	15391	15862	13731	14176	24187	25011	19299	20038	14203	14618	13898	14442	11139	11520	14724	15287	16066	16666	15355	15814	18436	19033	5012	5236
cacaaaaggct	PBANKA_133740	0	0	0	0	0	0	0	0	0	0	0	2	0	0	0	0	0	1	0	0	0	0	0	1	0	0	0	0	0	1	0	0
cacaagaggga	PBANKA_101750	2837	2900	2190	2259	3330	3384	1580	1609	2228	2276	1256	1276	1652	1698	3009	3066	1405	1444	1202	1247	1743	1790	1538	1599	1662	1690	2266	2281	1728	1747	3728	3807
cacaaggcgtt	PBANKA_090220	0	0	1	0	0	0	0	0	0	0	0	0	0	0	0	0	0	0	0	0	0	0	0	0	0	0	0	0	0	0	0	0
cacaatctggc	PBANKA_142300	0	0	0	0	0	0	0	0	0	0	0	0	0	0	0	0	0	0	0	0	0	0	0	0	0	0	1	0	0	0	0	0
cacattacgat	PBANKA_020830	1	0	2	0	3	0	2	1	1	1	0	0	1	0	0	0	1	0	1	0	2	0	2	1	2	0	2	0	3	2	0	0
cactccgagaa	PBANKA_130920	1236	1294	729	773	1297	1358	0	0	80	82	192	204	20	21	177	189	27	27	4	5	49	48	2	3	1	1	37	39	1	2	2886	3062
cactcctcgta	PBANKA_136410	0	0	0	1	0	0	0	0	0	0	0	0	0	0	0	0	0	0	0	0	0	0	0	0	0	0	0	0	0	0	0	0
cagacgaccac	PBANKA_134850	0	0	1	0	0	0	0	0	0	0	0	0	0	0	0	0	0	0	0	0	0	0	0	0	0	0	0	0	0	0	0	0
cagctgaccca	PBANKA_021440	1262	1280	481	496	593	601	470	486	59	62	879	895	764	794	197	215	522	539	313	328	235	237	563	581	460	477	299	309	799	807	4091	4207
cagttctgatt	PBANKA_140170	0	0	0	0	0	0	0	0	0	0	0	0	0	0	0	0	0	0	0	0	0	0	0	0	0	0	0	0	3	3	0	0
cataagggtcc	PBANKA_134900	6895	6967	7714	7811	10397	10516	7126	7089	6395	6465	5075	5097	8360	8431	9067	9144	5226	5272	5067	5093	5994	5986	5617	5640	6344	6389	8468	8504	7704	7788	5419	5524
cataagtgcca	PBANKA_091960	0	0	0	0	0	0	0	0	0	0	0	0	0	0	0	0	0	0	0	0	0	0	0	1	0	0	0	0	0	0	0	0
catggatgggc	PBANKA_113980	0	0	0	0	0	0	0	0	0	0	0	0	13	15	0	0	0	0	0	0	0	0	0	0	0	0	0	0	0	0	0	0
catgtgagtaa	PBANKA_050050	0	0	0	0	0	0	1	0	0	0	0	0	0	0	0	0	0	0	0	0	0	0	0	0	0	0	1	0	0	0	0	0
cattactgggt	PBANKA_143370	3	3	1	4	4	5	12	3	7	4	5	3	6	5	2	1	5	0	5	1	2	2	4	11	4	2	6	5	11	8	2	0
ccaacgtcctc	PBANKA_082490	3318	3459	1318	1354	662	690	3075	3197	1143	1160	1188	1244	2518	2598	802	838	852	874	1430	1467	443	444	725	769	1797	1856	539	554	965	996	4009	4152
ccaactctctt	PBANKA_145210	0	0	0	0	0	0	0	1	0	0	0	0	0	0	0	0	0	0	0	0	0	0	0	0	0	0	0	0	0	0	0	0
ccacgatcgca	PBANKA_060380	0	0	0	0	0	0	0	0	0	0	0	0	0	0	0	0	0	0	0	0	0	0	0	0	0	0	0	0	0	0	1	0
ccactgcggta	PBANKA_093400	0	0	0	0	0	0	0	0	0	0	0	0	0	0	0	1	0	0	0	0	0	0	0	0	0	0	1	0	0	0	0	0
ccagaaatcca	PBANKA_100390	0	0	0	0	0	0	0	0	0	0	0	1	0	0	0	0	0	0	0	0	0	0	0	0	0	0	0	0	0	0	0	0
ccagagcggta	PBANKA_141460	1256	1270	2020	2054	2161	2202	2602	2589	2871	2885	3616	3648	2878	2934	3433	3486	4559	4594	2166	2151	2454	2449	5351	5362	2847	2859	3315	3324	7002	7041	3046	3067
ccaggcgtcga	PBANKA_135660	0	0	0	0	0	0	0	0	0	0	0	0	0	0	0	0	0	0	2	4	0	0	0	0	0	0	0	0	0	0	0	0
ccagtgcaata	PBANKA_101660	0	0	0	0	0	0	0	0	0	0	0	0	0	0	0	0	0	1	0	0	0	0	0	0	0	0	0	0	0	0	0	0
ccatcgaaata	PBANKA_142310	10123	10383	10357	10609	12043	12384	11650	11913	14316	14637	13772	14135	15927	16333	21845	22494	13793	14133	9783	10078	14103	14392	15816	16208	10281	10559	19022	19395	19682	20218	3514	3605
ccatggctccc	PBANKA_101710	659	655	367	373	2096	2104	138	142	114	114	159	161	179	180	62	60	44	49	145	143	27	28	20	21	222	224	52	50	14	15	2348	2367
cccaaggcggt	PBANKA_080970	0	0	0	0	0	0	0	0	0	0	0	0	0	0	0	0	1	0	0	0	0	0	0	0	0	0	0	0	0	0	0	0
cccaggataca	PBANKA_110360	0	0	0	0	237	249	1	1	0	0	0	0	0	0	0	0	0	0	0	0	0	0	0	0	0	0	0	0	0	0	0	0
ccgacgcaatt	PBANKA_142090	5	5	70	75	4	4	282	282	0	0	3	3	0	0	0	0	8	7	1	1	2	2	0	0	0	0	0	0	0	0	0	0
ccgattcttcc	PBANKA_090110	182	199	459	474	514	541	1	1	41	44	48	47	0	0	0	0	19	23	0	0	1	1	22	25	0	0	3	3	56	58	3256	3381
ccgcatccacg	PBANKA_102740	0	0	0	0	0	0	0	0	0	0	0	0	0	0	0	0	0	0	0	0	0	0	0	0	0	0	0	1	0	0	0	0
ccgcttcatgc	PBANKA_143660	0	0	0	0	0	0	1	0	0	0	0	0	0	0	0	0	0	0	0	0	0	0	0	0	1	0	0	0	2	0	0	0
ccggcttcctc	PBANKA_091660	0	0	0	0	0	0	0	0	0	0	0	0	0	0	1	0	0	0	0	0	0	0	0	0	0	0	0	0	0	0	0	0
ccggtcactat	PBANKA_071470	0	0	0	0	1	0	0	0	0	0	0	0	0	0	0	0	0	0	0	0	0	0	0	0	0	0	0	0	0	0	0	0
ccgtcgaaact	PBANKA_051360	0	0	0	0	0	0	0	0	0	0	0	0	0	0	0	0	12	13	0	0	0	0	0	0	0	0	0	0	0	0	0	0
cctctgaccct	PBANKA_060930	0	0	0	0	0	0	1	0	0	0	0	0	0	0	1	0	0	0	0	0	0	0	0	0	0	0	0	0	1	0	0	0
cctcttacccg	PBANKA_061520	9788	10138	5064	5243	8641	8965	11702	12137	12655	13056	8409	8689	13555	14006	13932	14519	9830	10130	8132	8385	10506	10843	11154	11458	8019	8259	9539	9813	12612	13024	2888	2997
cctgccataag	PBANKA_131470	3	2	3	4	4	2	2	0	4	3	0	4	1	0	1	1	1	1	0	0	0	3	6	9	1	2	0	4	2	2	1	2
cctggcataag	PBANKA_010950	4196	4289	5638	5755	6492	6592	3384	3442	5616	5729	5201	5344	2749	2834	5921	6095	4434	4564	1431	1477	3381	3451	4494	4609	1589	1642	4160	4227	5343	5473	4926	5077
cgaagttcgtc	PBANKA_082380	0	0	0	0	0	0	0	0	0	0	0	0	1	0	0	0	0	0	0	0	0	0	0	0	0	0	0	0	0	0	0	0
cgacatctcaa	PBANKA_114360	0	0	0	0	0	0	0	1	0	0	0	0	0	0	0	0	0	0	0	0	0	0	0	0	0	0	0	0	0	0	0	0
cgagagataca	PBANKA_083110	10987	11308	8399	8642	11494	11773	3693	3767	3057	3097	2760	2781	4251	4348	2990	3093	2636	2705	2566	2612	1967	2019	2783	2843	2852	2945	3058	3079	4370	4468	2916	3005
cgagtgatcca	PBANKA_135740	0	0	1	1	1	0	0	0	1	0	0	0	0	0	0	1	0	0	0	0	0	0	0	1	1	0	0	0	0	0	0	0
cgcagcaccgc	PBANKA_103320	320	359	467	516	1043	1157	66	75	20	24	91	106	20	21	20	21	30	30	4	4	0	0	11	13	1	1	2	2	1	1	1318	1437
cgccttgcgag	PBANKA_143490	0	0	0	0	0	1	0	0	0	0	0	0	0	0	0	0	0	0	0	0	0	0	0	0	0	0	0	0	0	0	0	0
cgcggagccta	PBANKA_093020	978	999	1259	1289	1401	1427	0	0	20	20	98	105	25	25	0	0	8	7	11	13	0	1	1	1	22	27	4	4	0	0	2012	2069
cgctatacagc	PBANKA_101020	0	0	0	0	98	92	0	0	0	0	0	0	0	0	0	0	0	0	0	0	0	0	0	0	0	0	0	0	0	0	0	0
cggagtacgtt	PBANKA_103440	19519	19854	9050	9239	11988	12227	11807	12057	11623	11800	9956	10176	13397	13693	13912	14281	9592	9744	6637	6757	6951	6992	7629	7734	5305	5407	6419	6488	6673	6765	2772	2820
cggcgaacggt	PBANKA_020860	0	0	0	0	0	0	0	0	0	0	0	0	0	1	0	0	0	0	0	0	0	0	0	0	0	0	0	0	0	0	0	0
cggttttttta	PBANKA_082030	0	0	0	0	0	0	0	0	0	0	0	0	0	0	0	0	0	0	0	0	0	0	0	0	0	0	1	0	0	0	0	0
cgtacccctat	PBANKA_136410	0	0	0	0	0	0	0	0	0	0	0	0	0	0	0	0	0	0	0	0	0	1	0	0	0	0	0	0	0	0	0	0
cgtatgactac	PBANKA_040270	0	0	0	0	0	0	1	0	0	0	0	0	0	0	0	0	0	0	0	0	0	0	0	0	0	0	0	0	0	0	0	0
cgttaggtgtg	PBANKA_060820	0	0	1	0	1	1	0	1	0	0	1	0	1	1	2	0	0	0	0	0	0	1	0	1	0	1	0	1	2	1	0	0
cgttatgtggg	p230p-tag	7447	7474	6630	6608	5129	5084	9050	8990	6331	6307	4823	4760	10356	10426	11631	11670	6244	6271	7106	7135	7673	7590	7114	7065	8800	8787	11427	11244	9999	9972	3723	3805
ctaaaaacgta	PBANKA_124340	0	0	0	0	0	0	1	0	0	0	0	0	0	0	0	0	0	0	0	0	0	0	0	0	0	0	0	0	0	0	0	0
ctactctgatg	PBANKA_110510	282	283	259	261	278	288	2	1	0	0	29	27	0	0	0	0	15	16	2	3	0	1	7	7	0	0	0	0	1	1	3004	3085
ctagttcctag	PBANKA_136350	0	0	0	0	0	0	0	0	0	0	0	0	0	0	0	0	0	0	0	0	0	0	0	0	1	0	0	0	0	0	0	0
ctatgcttgat	PBANKA_082280	0	0	1	0	0	0	0	0	0	0	0	0	0	0	0	0	0	0	0	0	0	0	0	0	0	0	0	0	0	0	0	0
ctcatatagcg	PBANKA_112390	0	0	0	0	0	0	0	0	0	0	0	0	0	0	0	0	0	0	0	0	0	0	0	0	0	0	0	0	4	4	0	0
ctcgacagctt	PBANKA_010870	0	0	0	0	1	1	1	0	0	0	0	1	0	0	3	4	0	1	0	1	0	1	1	0	2	1	1	1	1	3	0	0
ctctaatgcgc	PBANKA_080850	0	0	0	0	0	0	0	0	0	0	0	0	0	0	0	0	0	0	0	0	0	0	1	0	0	0	0	0	0	0	0	0
ctcttatgctc	PBANKA_142530	0	0	0	0	0	0	0	0	0	0	25	27	0	0	0	0	0	0	0	0	0	0	0	0	0	0	0	0	0	0	0	0
ctgggtacgat	PBANKA_141300	0	0	0	0	0	0	0	0	0	0	0	0	0	0	0	0	0	0	0	0	0	0	0	1	1	0	0	0	0	0	0	0
ctggttattaa	PBANKA_091870	3550	3699	4436	4606	8071	8340	7884	8168	5657	5851	6298	6466	9644	9949	8148	8387	6666	6847	6014	6196	6089	6238	7709	7913	7436	7631	7771	7957	10183	10466	2865	2990
ctgttcattat	PBANKA_060850	0	0	0	0	0	0	0	0	0	0	0	0	0	0	0	0	0	0	0	0	1	0	0	0	0	0	0	0	0	0	0	0
cttaagcgacg	PBANKA_060330	0	0	0	1	0	0	0	0	0	0	0	0	0	0	0	0	0	0	0	0	0	0	0	0	0	0	0	0	0	0	0	0
cttcaaacttg	PBANKA_041170	0	0	0	1	0	0	0	0	0	0	0	0	0	0	0	0	0	0	0	0	0	0	0	0	0	0	0	0	0	0	0	0
cttccaagccc	PBANKA_140370	4416	4467	3720	3750	3805	3828	525	549	287	280	736	753	183	185	145	151	202	205	45	46	44	44	347	355	21	22	19	20	463	477	4792	4884
cttcctccatc	PBANKA_122810	9	10	279	284	1006	1024	554	570	0	0	82	86	417	446	1	1	41	36	259	263	4	5	7	6	358	360	3	2	6	7	4558	4719
ctttactgggt	PBANKA_135260	5376	5536	6421	6577	11028	11325	13171	13396	8562	8776	8465	8659	15603	15992	12589	12910	10146	10353	10490	10702	9245	9407	13111	13361	12898	13169	13246	13488	18441	18829	3264	3365
ctttattcccg	PBANKA_010450	0	0	0	0	1	0	0	0	0	0	0	0	0	0	0	0	0	0	0	0	0	0	0	0	0	0	0	0	0	0	0	0
gaaacagtacc	PBANKA_121240	0	0	0	0	187	187	0	0	0	0	0	0	0	0	0	0	0	0	0	0	0	0	0	0	0	0	0	0	0	0	0	0
gaacgattctg	PBANKA_021150	0	0	0	0	0	0	0	0	3	3	0	0	0	0	0	0	0	0	0	0	0	0	0	0	0	0	0	0	0	0	0	0
gaactgaacta	PBANKA_093030	0	0	0	0	0	0	0	0	0	0	0	0	0	0	0	0	0	0	0	1	0	0	0	0	0	0	0	0	0	0	0	0
gaccagttatc	PBANKA_144150	0	0	0	0	1	0	0	0	0	0	0	0	0	0	0	0	0	0	0	0	0	0	0	0	0	0	0	0	0	0	0	0
gaccgccctct	PBANKA_135150	1239	1294	181	189	956	996	272	274	633	664	173	177	327	344	145	154	178	186	161	168	83	92	114	118	154	163	29	29	54	55	2489	2548
gagaagatctc	PBANKA_145190	0	2	0	0	0	2	0	0	0	0	0	0	0	1	0	2	0	0	1	2	0	1	0	0	0	1	0	2	0	1	0	0
gagatgagtcc	PBANKA_121850	0	0	0	0	2	0	0	0	0	0	0	0	0	0	2	0	0	0	0	0	0	0	1	0	0	0	0	0	0	0	0	0
gagattttaaa	PBANKA_111490	0	0	0	0	1002	1042	141	141	29	29	107	106	3	2	105	118	50	47	5	5	5	5	22	24	0	0	16	16	13	13	3795	3881
gagcagattag	PBANKA_110540	0	0	0	0	0	0	0	0	0	1	0	1	0	0	0	0	0	0	0	1	0	0	0	0	0	0	0	0	0	0	0	0
gagtacgtctt	PBANKA_142780	0	0	0	0	0	0	0	0	0	0	0	0	0	0	0	0	0	0	0	1	0	0	0	0	0	0	0	0	0	0	0	0
gagtagatctg	PBANKA_093370	9032	9080	8084	8100	7811	7844	10778	10830	10502	10588	7451	7495	15957	16132	14525	14707	9063	9165	10920	10925	10480	10520	11031	11071	13620	13646	15239	15243	16474	16648	3253	3300
gatcataggtc	PBANKA_040110	608	609	4	2	278	285	304	295	387	381	128	127	367	372	411	418	224	219	154	149	149	148	125	123	95	95	154	156	105	106	3534	3550
gatgtttgatc	PBANKA_093300	0	0	0	0	0	0	0	0	0	0	0	0	0	0	0	0	0	0	0	0	0	0	0	0	0	0	0	0	0	0	46	50
gcaggttccgg	PBANKA_130690	1828	1841	1154	1121	1821	1814	976	986	2118	2113	1115	1101	2298	2292	2989	2993	1380	1349	1409	1409	2128	2121	1547	1528	823	813	2968	2922	2250	2253	3750	3719
gcagttcaaat	PBANKA_122910	0	0	0	1	0	0	0	0	0	0	0	0	0	0	0	0	0	0	0	0	0	0	0	0	0	0	0	0	0	0	0	0
gcatcatcccc	PBANKA_082800	0	0	0	0	0	0	0	0	0	0	0	0	0	0	0	0	0	0	0	0	0	0	0	0	0	0	0	0	2	2	0	0
gcccggcgggt	PBANKA_130520	6174	5818	5301	5004	4078	3828	5624	5290	8170	7736	5555	5278	8361	7962	12788	12188	5876	5540	5106	4754	8665	8139	6872	6432	6191	5869	12248	11414	9722	9183	969	894
gcccggtaata	PBANKA_052050	1675	1663	493	485	400	406	315	320	186	188	0	0	197	194	8	7	4	4	83	85	42	40	6	6	20	18	47	48	1	1	3336	3328
gcccggtactc	PBANKA_101800	0	0	0	0	0	0	0	0	0	0	0	0	0	1	0	0	0	0	0	0	0	0	0	0	0	0	0	0	0	0	0	0
gcccttgtgtg	PBANKA_071020	0	0	0	0	0	1	0	0	0	0	0	0	0	0	0	0	0	0	0	0	0	0	0	0	0	0	1	0	0	1	0	0
gcctagtcctg	PBANKA_011210	235	247	207	200	260	262	16	16	20	24	32	33	0	0	7	7	13	14	7	7	1	1	2	2	0	0	2	2	0	0	1441	1460
gcgataagtgg	PBANKA_040130	0	0	0	0	0	0	0	0	0	0	0	0	0	0	0	0	0	0	1	0	0	0	0	1	0	0	0	0	0	0	0	0
gcgatcactct	PBANKA_132530	0	0	0	0	0	1	0	0	0	0	0	0	0	0	0	0	1	0	0	0	0	0	0	0	1	0	0	0	0	0	0	0
gcgatcagttt	PBANKA_112810	4179	4229	2901	2943	5046	5112	6534	6562	6054	6077	5431	5446	7723	7837	7900	8019	5933	6004	4781	4830	6040	6115	6330	6378	5127	5237	8815	8884	9020	9053	3303	3365
gcggggcggat	PBANKA_133850	1	0	0	0	0	0	0	0	0	0	0	2	0	0	0	0	0	0	0	0	0	0	1	0	0	0	0	0	0	0	0	0
gcgtcctcttt	PBANKA_145470	0	0	0	0	0	0	0	0	0	0	0	0	0	0	0	0	1	0	0	0	0	0	0	0	0	0	0	0	0	0	0	0
gcgtggaggca	PBANKA_101980	0	0	0	0	0	0	0	0	0	0	32	33	0	0	0	0	0	0	0	0	0	0	0	0	0	0	0	0	0	0	0	0
gctcgatcgta	PBANKA_080220	319	336	631	639	397	407	527	539	196	200	227	224	226	229	81	81	232	226	65	65	52	56	152	143	47	50	24	25	95	102	3474	3556
gctctacttcc	PBANKA_093910	0	0	0	0	0	0	0	0	0	0	55	57	0	0	0	0	0	0	0	0	0	0	0	0	0	0	2	2	0	0	291	292
gctcttttccc	PBANKA_070950	0	0	0	0	128	130	0	0	0	0	0	0	0	0	0	0	0	0	0	0	0	0	0	0	0	0	0	0	0	0	0	0
ggaactttagg	PBANKA_101420	0	0	0	0	0	0	0	0	0	0	0	0	0	0	0	0	0	0	0	0	0	0	0	0	0	0	0	0	1	0	1	0
ggacatcttat	PBANKA_090590	2968	3077	3185	3320	3148	3256	2223	2306	2456	2528	1175	1208	2048	2125	1452	1486	917	966	909	940	842	871	888	908	576	599	597	609	548	556	4257	4433
ggagaaacgga	PBANKA_020580	9	11	305	315	565	587	258	262	0	0	78	85	64	73	16	18	181	192	4	3	10	9	147	147	12	12	2	2	329	338	4290	4437
ggagggtatgc	PBANKA_135860	0	0	0	0	90	99	0	0	0	0	0	0	0	0	0	0	0	0	0	0	0	0	0	0	0	0	0	0	0	0	0	0
ggatacaggta	PBANKA_142060	0	0	0	0	0	0	0	0	0	0	0	0	0	0	0	0	0	0	0	1	0	0	0	0	0	0	0	0	0	0	0	0
ggatgacccgc	PBANKA_145460	0	0	0	0	1	0	0	0	0	0	0	0	0	0	0	0	0	0	0	0	0	0	0	0	0	0	0	0	0	0	0	0
ggccaatttaa	PBANKA_080320	48	49	1459	1545	1377	1461	95	92	44	44	99	102	0	0	32	35	8	11	2	2	11	11	16	16	0	0	2	2	5	5	2999	3123
ggccctctctc	PBANKA_090380	15	16	339	351	1006	1042	74	74	71	70	90	92	0	0	0	0	43	43	24	26	1	1	43	45	67	68	4	4	44	45	3100	3193
ggcgatgtttc	PBANKA_092550	37	38	829	851	1575	1600	947	945	564	568	1221	1244	1441	1450	783	802	1312	1339	633	633	509	512	1102	1128	558	557	555	555	1347	1390	3077	3106
ggcgctatcca	PBANKA_083520	4711	4724	1790	1817	3925	4003	531	530	431	428	394	402	100	97	163	170	59	59	26	28	65	68	20	22	21	23	65	63	8	7	2940	2981
gggaaaggagc	PBANKA_050020	0	0	0	0	0	1	0	0	0	0	0	0	0	0	0	0	0	0	0	0	0	0	0	0	0	0	0	0	0	0	0	0
gggaattaaga	PBANKA_143750	3962	4066	2525	2595	2232	2311	5046	5230	6965	7137	4874	5023	8852	9133	11248	11543	6226	6397	7187	7423	9372	9607	9316	9544	12119	12526	25738	26397	18136	18660	4245	4358
gggaatttcta	PBANKA_080170	0	0	0	0	0	0	0	0	0	0	0	0	0	0	0	0	0	0	1	0	0	0	0	0	0	0	0	0	0	0	0	0
gggtctatcca	PBANKA_114520	0	0	0	0	1	1	1	0	0	0	0	0	0	0	0	0	0	0	0	0	0	0	0	0	0	0	0	0	0	0	1	0
ggtaagccatc	PBANKA_142640	0	1	0	0	0	0	0	0	0	0	0	0	0	1	0	0	0	0	0	0	0	0	0	0	0	0	0	0	0	0	0	0
ggtaagtgtcc	PBANKA_050550	1	0	1	0	0	0	0	0	0	0	0	0	0	0	0	0	0	0	0	0	1	0	0	0	0	0	0	0	0	0	0	0
ggtccaattca	PBANKA_030430	0	0	0	0	102	104	0	0	0	0	0	0	0	0	0	0	0	0	0	0	0	0	0	0	0	0	0	0	0	0	0	0
ggttccgccta	PBANKA_140400	10	12	297	299	0	0	0	0	0	0	0	0	0	0	0	0	0	0	0	0	0	0	0	0	0	0	0	0	0	0	0	0
ggttggattgg	PBANKA_050510	0	0	0	0	0	0	0	1	0	0	0	0	0	0	0	0	0	0	0	0	0	0	0	0	0	0	0	0	0	0	0	0
gtaccctgtta	PBANKA_145710	0	0	1	0	0	0	0	0	0	0	0	0	0	0	0	0	0	0	0	0	0	0	0	0	0	0	0	0	0	0	0	0
gtatatagtta	PBANKA_092180	2655	2699	2417	2442	3219	3259	4719	4726	3767	3809	2562	2602	4788	4847	5099	5209	2766	2787	3068	3126	3953	3986	3546	3560	3776	3784	5887	5930	5133	5156	3651	3673
gtccgtctaac	PBANKA_090860	0	0	0	0	0	0	0	0	0	0	0	0	0	0	0	0	0	0	0	0	0	0	0	0	0	0	0	0	4	4	0	0
gtccttcggaa	PBANKA_121400	0	0	0	0	0	0	0	0	0	0	0	0	0	0	0	0	0	0	0	0	0	0	0	0	0	0	0	0	1	0	0	0
gtgccggagtg	PBANKA_103820	0	0	0	0	0	0	0	0	0	0	0	0	0	0	0	0	0	0	0	0	0	0	0	0	0	0	0	0	0	0	1	1
gtgcttatcca	PBANKA_100240	5644	5697	9260	9343	6143	6188	4397	4439	3912	3917	3557	3587	3488	3500	3454	3490	2217	2236	2010	2039	1917	1906	1951	1966	1727	1740	1706	1718	1936	1978	3408	3435
gtggttgtgat	PBANKA_010290	1175	1176	463	455	140	138	1	1	62	65	219	214	1	1	23	23	128	126	1	1	45	43	101	104	0	0	44	45	107	103	5745	5684
gttggctgtaa	PBANKA_052100	0	0	0	0	0	0	0	0	0	0	0	0	0	0	0	0	0	0	0	0	0	0	0	0	0	0	1	0	0	0	0	0
gtttaagtgct	PBANKA_140480	0	0	0	0	175	173	0	0	0	0	0	0	0	0	0	0	0	0	0	0	0	0	0	0	0	0	0	0	0	0	0	0
gtttatcgtcc	PBANKA_112270	0	0	0	0	211	215	0	0	0	0	0	0	0	0	0	0	0	0	0	0	0	0	0	0	0	0	0	0	0	0	0	0
taacggggacg	PBANKA_082690	0	0	0	0	180	182	0	0	0	0	0	0	0	0	0	0	0	0	0	0	0	0	0	0	0	0	0	0	0	0	0	0
taaggttcacg	PBANKA_135520	20	20	888	896	0	0	0	0	22	20	27	27	40	40	1	0	0	0	7	7	0	0	0	0	0	0	0	0	0	0	0	0
taagttcgat	PBANKA_093370	0	0	0	0	0	0	0	0	0	0	0	0	0	0	0	0	0	0	2	2	0	0	0	0	0	0	0	0	0	0	0	0
tacaggatat	PBANKA_141360	0	2	0	0	0	0	0	0	0	0	0	1	0	0	0	0	0	1	0	0	0	0	0	0	0	0	0	0	0	0	0	0
taccaagcgat	PBANKA_142210	1	0	0	0	0	0	0	0	0	0	0	0	0	0	0	0	0	0	0	0	0	0	0	0	0	0	0	0	0	0	0	0
tacctgatcta	PBANKA_083560	8	7	173	183	255	258	0	0	38	39	286	288	11	11	9	11	173	168	7	7	6	6	59	62	2	3	4	4	82	85	2530	2621
taggacacgcc	PBANKA_082170	84	79	1	1	116	119	0	0	0	0	0	0	0	0	0	0	0	0	0	0	0	0	0	0	0	0	0	0	0	0	0	0
taggttgtctc	PBANKA_130100	0	0	0	0	0	0	0	0	0	0	0	0	0	0	0	0	0	0	0	0	0	0	0	0	0	0	0	0	0	0	1	0
tagtgccaggc	PBANKA_140410	0	0	0	0	158	167	0	0	0	0	0	0	0	0	0	0	0	0	0	0	0	0	0	0	0	0	0	0	0	0	0	0
tataacttata	PBANKA_123160	15	16	452	472	460	479	1	2	501	530	714	739	67	74	948	991	451	472	43	45	770	787	466	471	107	104	826	859	730	754	1411	1448
tcaacaagtag	PBANKA_082960	3197	3210	2180	2197	2620	2635	3014	3059	3258	3274	3716	3754	4161	4165	4745	4783	4873	4872	3506	3525	3816	3827	5502	5532	4463	4509	4894	4931	7707	7761	3609	3607
tcaccaatccg	PBANKA_141570	0	0	1	0	0	0	0	0	0	0	0	0	0	0	0	0	0	0	0	0	0	0	0	0	0	0	0	0	0	0	0	0
tcagattcat	PBANKA_146050	7875	8008	7001	7098	6268	6339	6585	6659	8072	8181	7792	7848	8203	8315	9430	9586	6717	6771	4840	4915	4972	5024	6038	6068	5904	5987	6665	6656	8309	8428	3407	3441
tcattctgctg	PBANKA_130340	0	0	0	0	0	0	0	0	0	0	0	0	0	0	0	0	0	0	0	0	0	0	0	0	0	0	0	0	4	3	0	0
tccctggaatg	PBANKA_092140	0	0	0	0	0	0	0	0	0	0	0	0	0	0	0	0	0	1	0	0	0	0	0	0	0	0	0	0	0	0	0	0
tcctcaatat	PBANKA_092640	0	0	89	92	0	0	0	0	0	0	0	0	0	0	0	0	0	0	0	0	0	0	0	0	0	0	0	0	0	0	0	0
tcgagcgtat	PBANKA_093300	19	19	496	499	614	622	448	443	0	0	70	70	160	166	1	0	9	9	186	188	0	0	1	1	510	525	1	1	5	5	3539	3528
tcgggcggcac	PBANKA_060280	1822	1967	341	373	813	874	107	119	221	235	164	177	43	40	52	61	42	43	8	12	16	18	21	22	3	3	2	4	10	13	1842	1978
tcgtgacgcgg	PBANKA_051200	4	51	18	92	9	94	9	97	18	86	20	119	13	108	24	161	19	120	12	99	7	109	23	123	14	81	25	147	22	162	2	19
tctcacggat	PBANKA_130520	0	0	0	0	0	0	0	0	0	0	0	0	0	0	0	0	0	0	0	0	0	0	0	0	0	1	0	0	0	0	0	0
tctcgctgtaa	PBANKA_111380	1857	1980	3031	3235	1920	2029	4104	4385	2518	2642	2824	2981	5359	5676	4932	5265	2824	2982	3402	3636	3177	3381	3226	3455	4412	4705	4434	4714	4132	4395	2511	2668
tctcggcatgc	PBANKA_130250	0	0	0	0	0	0	0	0	0	0	0	0	0	0	0	0	0	0	0	0	0	0	1	0	0	0	0	0	0	0	0	0
tctcggttat	PBANKA_061670	9969	10036	7708	7810	6915	6989	12461	12542	9887	9991	9336	9473	17127	17376	15574	15794	10622	10731	10873	11022	10286	10406	12159	12259	12251	12387	15208	15232	16691	16853	3416	3465
tgaccactat	PBANKA_031030	3171	3245	2374	2487	1807	1864	470	477	316	337	321	334	73	74	85	91	64	64	44	47	17	17	6	7	37	36	5	5	5	5	2814	2902
tgattggtata	PBANKA_030630	0	0	0	0	0	0	0	0	0	0	0	0	0	0	0	0	0	0	0	0	0	0	0	1	0	0	0	0	0	0	0	0
tgccattaggt	PBANKA_093760	0	0	0	0	0	0	0	0	0	0	0	0	0	0	0	0	0	0	0	0	0	0	0	0	0	0	0	0	0	0	1	0
tgccttgtatg	PBANKA_051490	3381	3455	4204	4326	6799	6943	8335	8481	5906	5989	6145	6237	10160	10407	7210	7434	7457	7586	6742	6903	5678	5744	9892	10029	7283	7469	8140	8311	13536	13824	2252	2294
tgctccctggg	PBANKA_020510	0	0	1	2	0	0	0	0	0	0	0	0	0	0	0	0	0	0	0	0	0	0	0	0	0	0	0	0	0	0	0	0
tggactcctag	PBANKA_142350	0	0	0	1	0	0	0	0	0	0	0	0	0	0	0	0	0	0	0	0	0	0	0	1	0	0	0	0	0	0	0	0
tggcgtgtgtg	PBANKA_120450	0	0	1	0	1	0	0	0	0	0	0	0	0	0	0	0	0	0	0	0	0	0	3	0	0	0	0	0	0	0	0	0
tggtgtaactg	PBANKA_122500	652	646	593	594	1496	1524	109	103	152	153	186	186	121	120	124	121	121	119	55	52	30	31	81	78	32	32	30	30	45	47	2925	2929
tggttagtgtg	PBANKA_091210	1144	1138	14	14	416	420	1	2	52	56	102	96	0	1	45	43	17	16	3	2	9	9	18	21	2	2	2	2	13	12	3738	3706
tggttgttat	PBANKA_124070	0	0	0	0	0	0	1	0	0	0	0	0	0	0	0	0	0	0	0	0	0	0	1	0	0	0	0	0	0	0	0	0
tgtaccttat	PBANKA_041040	173	180	5830	6012	0	0	0	0	0	0	0	0	0	0	0	0	0	1	0	0	0	0	0	0	0	0	0	0	4	5	1	1
tgtcgtgttaa	PBANKA_071730	0	0	0	0	0	0	0	0	0	0	1	0	0	0	0	0	0	0	0	0	0	0	2	0	0	0	0	0	0	0	0	0
tgtgacagccc	PBANKA_092370	0	0	0	0	0	0	0	0	0	0	0	0	0	0	0	0	0	0	0	0	0	0	0	0	0	0	0	0	1	1	0	0
ttcccaaaggt	PBANKA_132980	2728	2720	700	704	1793	1768	1975	1950	585	587	1535	1513	3639	3612	887	879	1570	1540	1558	1518	664	665	1230	1216	1701	1675	592	578	1345	1334	4153	4087
ttctatgtatg	PBANKA_021620	0	0	0	0	2	0	0	0	0	0	0	0	0	0	0	0	0	0	0	0	0	0	0	0	0	0	0	0	0	0	0	0
ttctgtgtat	PBANKA_144560	191	189	371	382	2841	2842	162	162	173	175	208	209	49	47	177	178	90	89	42	45	92	91	159	162	71	73	93	94	192	189	3282	3277
ttggggtgaca	PBANKA_092640	0	0	0	0	0	0	0	0	0	0	0	0	31	31	0	0	0	0	0	0	0	0	0	0	0	0	0	0	0	0	0	0
ttgtacagaac	PBANKA_113310	0	0	0	0	0	0	0	0	0	0	0	0	0	0	0	0	0	0	0	0	0	0	0	1	0	0	0	0	0	0	0	0
tttagctagtg	PBANKA_050740	0	0	0	0	115	118	0	0	0	0	0	0	0	0	0	0	0	0	0	0	0	0	0	0	0	0	0	0	0	0	0	0
tttctgtagac	PBANKA_041040	2391	2484	12196	12751	4	5	2	3	0	1	14	14	19	19	27	31	6	4	14	16	1	2	0	1	1	1	2	3	16	16	1	1
ttttactagat	PBANKA_051080	0	0	0	1	0	0	0	0	0	0	0	0	0	0	0	0	0	0	0	0	0	0	0	0	0	0	0	0	0	0	0	0
tttttcgtctc	PBANKA_031140	0	0	1	0	299	302	68	73	48	47	27	27	0	0	35	37	25	25	3	3	11	11	65	74	3	3	1	1	100	108	3290	3365
