# Supplementary material for: Functional Profiling of a Plasmodium Genome Reveals an Abundance of Essential Genes
Source: Cell. 2017 Jul 13;170(2):260–272.e8. doi: 10.1016/j.cell.2017.06.030 (PMC5509546; doi:10.1016/j.cell.2017.06.030)
Supplement: Data S1. Reproducible Analysis Procedure — The file archive includes an R-markdown document, which will reproduce all bioinformatic procedures conducted. [file mmc9.zip › countfiles/met2.csv]

barcode	gene	1.1	1.2	2.1	2.2	3.1	3.2	4.1	4.2	5.1	5.2	6.1	6.2	7.1	7.2	8.1	8.2	9.1	9.2	10.1	10.2	11.1	11.2	12.1	12.2	13.1	13.2	14.1	14.2	15.1	15.2	16.1	16.2
no_match		27103	27199	24905	24826	26969	26844	22130	22113	22490	22527	22724	22480	22600	22547	24090	23776	22679	22766	23629	23771	22781	23163	26570	26553	20742	20698	25485	25778	24837	25029	18114	18038
aaaaaacagtg	PBANKA_113430	0	0	0	0	0	0	0	0	0	0	0	0	1	1	0	0	0	0	0	0	0	0	0	0	0	0	0	0	0	0	0	0
aaaccccgaca	PBANKA_040760	244	251	663	678	327	326	595	593	672	683	304	313	556	570	461	465	311	314	445	444	318	327	220	223	278	280	236	236	187	189	651	660
aaaccctgagg	PBANKA_051150	0	0	0	0	0	0	0	0	0	0	0	0	0	0	0	0	0	0	0	0	0	0	0	0	0	0	0	0	0	0	0	0
aaacctgtgcg	PBANKA_121500	0	0	0	0	0	0	0	0	0	0	0	0	0	0	0	0	0	0	0	0	0	0	0	0	0	0	0	0	0	0	0	0
aaatcgtgcta	PBANKA_130380	0	0	0	0	0	0	0	0	0	0	0	0	0	0	0	0	0	0	0	0	0	0	0	0	0	0	0	0	0	0	1	1
aacacaaccgc	PBANKA_140160	2329	2345	1097	1124	1879	1906	1447	1455	946	957	1453	1458	1593	1605	802	819	1110	1120	820	820	649	652	797	813	516	529	540	551	497	497	920	931
aacacattcga	PBANKA_140810	141	146	90	91	252	259	61	63	59	58	97	96	6	6	0	0	13	13	0	0	6	6	0	0	0	0	2	2	0	0	750	765
aacactacctt	PBANKA_140280	0	0	0	0	0	0	0	0	0	0	0	0	0	0	0	0	0	0	0	0	0	0	0	0	0	0	0	0	0	0	0	0
aacagacaaac	PBANKA_130360	0	0	0	1	0	0	0	1	0	0	0	0	0	0	0	0	0	0	0	0	0	0	0	0	0	0	0	0	0	0	0	0
aacagagagac	PBANKA_071820	0	0	0	0	0	0	0	1	0	0	0	0	0	1	0	0	0	0	0	1	0	0	0	1	1	0	0	0	0	0	0	0
aacagatagtc	PBANKA_142880	2510	2522	2232	2229	1812	1825	2390	2413	3677	3669	2510	2523	3344	3350	4260	4265	2713	2718	3665	3672	4858	4838	3211	3205	3559	3545	5232	5248	3691	3657	604	608
aacgattcctt	PBANKA_091790	0	0	36	38	0	0	0	0	0	0	0	0	0	0	0	0	0	0	0	0	0	0	0	0	0	0	0	0	0	0	614	619
aacgcctctgt	PBANKA_082870	0	0	0	0	0	0	0	0	0	0	0	0	0	0	0	0	0	0	0	0	0	0	0	0	0	0	0	0	1	1	1	1
aactcgatgca	PBANKA_082520	250	245	799	803	567	552	834	837	1324	1324	946	957	1216	1216	1765	1768	1074	1072	1449	1451	1910	1913	1161	1158	1533	1548	1987	1985	1496	1492	373	370
aactgaccgag	PBANKA_081060	0	0	27	29	72	72	0	0	0	0	0	0	0	0	0	0	1	1	0	0	2	2	0	0	0	0	1	1	0	0	594	605
aactgttcgat	PBANKA_110940	0	0	0	0	0	0	0	0	19	18	0	0	0	0	0	0	0	0	0	0	0	0	0	0	0	0	0	0	0	0	0	0
aagagatagat	PBANKA_021250	0	0	0	0	0	0	0	0	0	0	0	0	0	0	0	0	0	0	0	0	0	0	0	0	1	0	0	0	0	0	0	0
aagcatttctg	PBANKA_141910	777	766	1668	1673	500	505	530	536	1512	1521	716	719	778	784	1803	1808	1091	1083	898	888	1627	1610	1317	1312	976	977	1797	1778	1419	1416	468	468
aagcgttccac	PBANKA_050250	0	0	0	0	0	0	0	0	0	0	0	0	0	0	0	0	0	0	0	0	0	0	0	0	0	0	0	0	0	0	0	1
aaggatctatc	PBANKA_136210	0	0	0	0	0	0	0	0	6	5	1	1	0	0	0	0	0	0	0	0	0	0	0	0	0	0	0	0	1	1	0	0
aagggctggcc	PBANKA_145240	0	0	0	0	0	0	0	0	0	0	0	0	0	0	0	0	0	0	0	0	0	0	0	0	0	0	0	0	0	0	0	0
aagtacgaacc	PBANKA_135700	0	0	0	0	0	0	0	0	0	0	0	0	0	0	0	0	0	0	0	0	0	0	0	0	0	0	0	0	0	0	0	0
aagtttatagc	PBANKA_093450	3	4	108	106	0	0	12	10	0	0	0	0	0	0	9	10	0	0	0	0	0	0	0	0	0	0	0	0	0	0	467	464
aatagaggcgg	PBANKA_141550	0	0	0	0	0	0	0	0	0	0	0	0	0	0	0	0	0	0	0	0	0	0	0	0	0	0	0	0	0	0	0	0
aatcagcgcta	PBANKA_051100	1	1	1	2	1	2	0	1	0	1	2	2	0	1	2	3	1	2	0	0	0	0	0	1	8	6	1	1	2	2	1	1
aatcataccca	PBANKA_113200	0	0	0	0	0	0	8	8	0	0	0	0	0	0	0	0	0	0	0	0	0	0	0	0	0	0	0	0	0	0	0	0
aatcatttctg	PBANKA_061360	2	2	3	1	1	1	3	0	2	0	0	0	1	1	3	2	1	0	1	1	1	0	2	2	1	1	3	1	1	1	1	2
aatcccggcga	PBANKA_080560	0	0	0	0	0	0	0	0	0	0	0	0	0	0	0	0	4	4	0	0	0	0	0	0	0	0	0	0	0	0	0	0
aatccgcgtcg	PBANKA_143780	0	0	0	0	0	0	1	0	0	0	0	0	0	0	0	0	0	0	0	0	0	0	0	0	0	0	0	0	0	0	0	0
aatcctttact	PBANKA_040820	0	0	0	0	0	0	0	0	0	0	0	0	0	0	0	0	16	16	0	0	1	1	0	0	2	2	1	1	0	0	1	1
aatcctttagt	PBANKA_000310	0	0	0	0	0	0	0	0	0	0	0	0	0	0	0	0	0	0	0	0	0	0	0	0	0	0	0	0	0	0	0	0
aatggcagatg	PBANKA_111100	0	0	0	0	0	0	0	0	33	32	29	30	0	0	20	20	29	28	0	0	71	69	12	13	0	0	94	93	7	7	635	643
aattaaacgct	PBANKA_061430	0	0	0	0	166	167	0	0	24	24	8	8	0	0	0	0	0	0	0	0	0	0	0	0	0	0	5	5	1	1	701	698
aattcagcctt	PBANKA_122840	361	363	392	396	285	289	443	449	525	527	289	288	683	683	439	450	136	133	437	443	374	375	122	121	258	265	291	290	97	99	868	864
acacgacaagc	PBANKA_103780	2566	2575	1539	1568	3618	3674	3685	3720	2862	2855	4233	4299	5308	5354	3818	3857	5401	5463	6417	6495	4991	4987	5704	5798	6342	6415	5518	5516	5779	5833	595	607
acacgtgagcc	PBANKA_130890	0	0	0	0	0	0	0	0	0	0	0	0	0	0	0	0	0	0	0	0	0	0	0	0	0	0	0	0	0	0	0	0
acagggattca	PBANKA_083330	0	0	0	0	0	0	0	0	0	0	0	0	0	0	0	0	10	11	0	0	1	1	0	0	0	0	0	0	0	0	0	0
acagtggtat	PBANKA_052140	0	0	0	0	0	0	0	0	0	0	0	0	0	0	0	0	0	0	0	0	0	0	0	0	0	0	0	0	0	0	0	0
acatcagaaag	PBANKA_134380	4	4	39	40	0	0	2	2	0	0	15	14	6	6	0	0	19	17	0	0	2	3	0	0	0	0	0	0	0	0	1	0
accaaatagca	PBANKA_130610	0	0	0	0	0	0	0	0	0	0	0	0	0	0	0	0	0	1	0	0	0	0	0	0	0	0	0	0	0	0	0	0
accgaatatgt	PBANKA_080810	0	0	1	0	0	0	0	0	0	0	0	0	0	0	0	0	0	0	0	0	0	0	0	0	0	0	0	0	0	0	0	0
acctgttcgac	PBANKA_134000	5	5	117	117	0	0	0	0	0	0	0	0	0	0	0	0	0	0	0	0	0	0	0	0	0	0	0	0	0	0	460	464
acgaatgtgct	PBANKA_101610	0	0	0	0	0	1	1	0	1	0	0	0	0	0	0	2	0	0	0	0	1	1	0	1	4	4	0	0	0	0	0	0
acgaggaggct	PBANKA_011070	0	0	0	0	0	0	0	0	0	0	0	0	0	0	0	0	0	0	0	0	0	0	0	0	0	0	0	1	0	0	0	0
acgatacttca	PBANKA_112450	193	197	127	135	0	0	0	0	0	0	0	0	0	0	0	0	2	2	0	0	0	0	0	0	0	0	0	0	0	0	691	712
acgcaagcaca	PBANKA_083260	0	0	0	0	0	0	0	0	0	0	0	0	0	0	0	0	0	0	0	0	0	0	0	0	0	0	0	0	0	0	0	0
acggaccaagg	PBANKA_030850	0	0	0	0	0	0	0	0	0	0	0	0	0	0	0	0	0	0	0	0	0	0	0	0	2	2	0	0	0	0	0	0
acggagcctga	PBANKA_020640	0	0	0	0	0	0	0	0	0	0	0	0	0	0	0	0	0	0	0	0	0	0	0	0	0	0	0	0	0	0	0	0
acggagttcca	PBANKA_122030	493	500	443	445	1319	1319	320	318	622	616	1199	1209	610	618	789	791	1330	1329	679	683	1139	1139	1804	1800	793	782	1390	1389	2368	2361	600	598
acgggttcaac	PBANKA_113970	116	114	239	240	193	199	58	57	86	88	110	108	38	38	54	53	22	23	0	0	11	11	1	1	0	0	8	8	0	0	530	529
acgtatcaggg	PBANKA_082710	0	0	0	0	44	45	0	0	0	0	6	6	0	0	0	0	1	1	0	0	2	2	1	1	0	0	0	0	0	0	0	0
actatctaact	PBANKA_081640	0	0	0	0	0	0	0	0	0	0	0	0	0	0	0	0	0	0	0	0	0	0	0	0	0	0	0	0	0	0	0	0
actcccctaag	PBANKA_133040	703	686	443	450	320	321	337	342	888	891	502	501	764	762	715	721	586	576	914	913	437	440	644	657	1178	1187	147	145	662	665	420	419
actcgtacgct	PBANKA_133410	0	0	0	0	0	0	0	0	0	0	0	0	0	0	0	0	0	0	0	0	0	0	0	0	0	0	0	0	0	0	0	0
acttccgtcat	PBANKA_101680	0	0	0	0	0	0	0	0	0	0	0	0	0	0	0	0	0	0	0	0	0	0	0	0	0	0	0	0	0	0	0	0
acttgtgggtt	PBANKA_134400	3	4	131	132	93	90	0	0	0	0	20	20	0	0	0	0	12	12	0	0	1	1	3	4	0	0	2	2	1	1	387	387
agaacatactg	PBANKA_061140	0	0	1	1	0	0	0	0	0	0	0	0	0	0	0	0	0	0	0	0	0	0	0	0	0	0	0	0	0	0	0	0
agaacattttg	PBANKA_030360	0	0	0	0	0	0	0	0	0	0	0	0	0	0	0	0	0	0	0	0	0	0	0	0	0	0	0	0	0	0	0	0
agaccgagaca	PBANKA_030510	19	18	407	415	188	190	264	269	803	803	698	701	393	394	1523	1539	720	727	468	469	1557	1548	869	874	443	449	1938	1943	1140	1145	708	712
agacgccggct	PBANKA_143480	0	0	0	0	0	0	0	0	0	0	0	0	0	1	0	0	0	0	0	0	0	0	0	0	0	0	1	1	0	0	0	0
agacgggataa	PBANKA_091260	0	1	1	1	1	1	1	1	1	1	0	0	0	0	0	1	0	0	1	1	1	1	1	0	1	1	0	0	1	1	0	0
agactacagac	PBANKA_101330	0	0	0	0	0	0	0	0	0	0	0	0	0	0	0	0	11	10	0	0	1	1	0	0	0	0	0	0	0	0	0	0
agacttgtgcc	PBANKA_000390	0	0	0	0	0	0	0	0	0	0	0	0	0	0	0	0	0	0	0	0	0	0	0	0	0	0	0	0	1	0	0	0
agaggtcgata	PBANKA_141310	342	335	541	545	1361	1353	372	371	260	259	378	378	74	72	73	75	105	108	1	0	9	10	2	2	0	0	5	5	1	1	593	595
agaggtcgggt	PBANKA_112690	0	0	0	0	0	0	0	0	0	0	0	0	0	0	0	0	0	0	0	0	0	0	0	0	0	0	0	0	0	0	0	0
agagttttatg	PBANKA_131460	1998	1975	748	746	568	569	653	639	524	526	340	340	80	82	130	134	80	79	15	14	8	8	18	19	1	1	0	0	3	3	662	658
agatcaatacg	PBANKA_103340	0	0	0	0	0	0	0	0	0	0	1	1	0	0	0	0	0	0	0	0	0	0	0	0	1	1	0	0	0	0	0	0
agcaccctggt	PBANKA_140670	6	6	148	143	407	413	0	0	0	0	0	0	16	17	0	0	0	0	4	5	1	1	1	1	1	1	1	1	0	0	896	893
agcagtaaccc	PBANKA_091020	1127	1137	481	487	438	438	1135	1156	428	436	500	514	1053	1052	579	584	530	527	897	892	415	413	606	608	706	718	525	525	571	570	689	698
agcagtgcctt	PBANKA_040410	1	1	1	0	1	0	0	0	0	1	1	0	0	0	0	0	0	0	0	1	0	1	0	0	0	0	0	0	1	1	1	1
agcccactttt	PBANKA_051220	31	31	927	934	2409	2423	853	876	1358	1381	1965	1995	1168	1174	2030	2073	2238	2288	1140	1138	1602	1617	2173	2198	1204	1236	1227	1254	1665	1674	855	862
agcctcgcctc	PBANKA_135590	26	26	563	567	533	538	543	547	735	735	450	458	693	693	779	780	424	428	684	684	779	776	635	644	621	633	953	954	759	753	515	515
agcgtaacagt	PBANKA_051820	0	0	0	0	0	0	0	0	0	0	0	0	0	0	0	0	0	0	0	0	0	0	0	0	1	1	0	0	0	0	0	0
agctggagttt	PBANKA_131510	0	0	0	0	0	0	0	0	0	0	0	0	0	0	0	0	0	0	0	0	0	0	0	0	0	0	0	0	0	0	0	0
aggatatccaa	PBANKA_100880	0	0	0	0	96	97	1	0	0	0	0	0	0	0	0	0	1	1	0	0	0	0	0	0	0	0	0	0	2	2	531	537
aggcgggaaaa	PBANKA_092850	0	0	0	0	0	0	0	0	0	0	0	0	0	0	0	0	0	0	0	0	0	0	0	0	0	0	0	0	0	0	0	0
agggaatgtcg	PBANKA_103410	0	0	0	0	0	0	0	0	0	0	0	0	0	0	0	0	0	0	0	0	0	0	0	0	0	0	0	0	0	0	0	0
agggagaagag	PBANKA_121800	1	1	0	0	0	0	1	3	0	0	0	0	0	0	2	1	0	0	1	0	0	0	0	1	5	5	1	1	1	1	0	0
aggggatggtc	PBANKA_146060	0	0	1	1	2	2	0	0	0	1	3	2	4	3	4	4	0	0	0	0	2	1	4	2	4	3	2	1	5	4	3	2
agggttcctat	PBANKA_051500	2415	2389	1572	1557	1228	1217	2339	2335	3118	3083	1758	1741	3807	3791	3361	3319	2968	2965	4834	4794	3131	3095	3162	3132	5065	5025	2903	2850	3073	3036	521	515
agtaagccttc	PBANKA_110420	1691	1712	585	585	1288	1292	1914	1922	505	509	2021	2041	1799	1811	506	506	1579	1594	1322	1328	399	404	1188	1193	955	973	271	269	900	895	966	971
agtacgctgcg	PBANKA_112510	0	0	0	0	0	0	0	0	0	0	0	0	1	0	0	0	0	0	0	0	0	0	0	0	0	0	0	0	0	0	0	0
agtcgggagac	PBANKA_144160	8	7	150	151	324	335	0	0	269	267	51	52	6	6	276	280	121	117	0	0	233	224	114	115	0	0	168	167	89	87	498	504
agttgttgttt	PBANKA_094140	0	0	0	0	0	0	0	0	0	0	0	0	0	0	0	0	0	0	0	0	0	0	0	0	0	0	0	0	0	0	0	0
agtttcggtga	PBANKA_142700	686	682	493	490	1256	1266	849	844	590	582	1433	1432	1052	1040	1081	1067	1585	1553	1271	1249	1100	1081	1830	1798	1263	1254	1476	1467	2190	2166	770	757
ataggtggtga	PBANKA_071010	876	845	980	955	819	815	1515	1493	964	947	786	777	1589	1563	1745	1723	1063	1040	2526	2467	2022	1974	956	940	3526	3423	2369	2314	887	864	725	701
atattgtgcgc	PBANKA_051690	0	0	0	0	0	0	0	0	0	0	0	0	0	0	0	0	0	0	0	0	0	0	0	0	0	0	0	0	0	0	0	0
atcaggtacca	PBANKA_112190	0	0	0	0	0	0	0	0	0	0	1	1	0	0	0	0	0	0	0	0	0	0	0	0	1	1	1	1	1	2	0	0
atcagtaaggg	PBANKA_114130	1165	1157	773	770	1921	1885	2826	2795	1646	1642	2667	2635	3474	3444	1834	1817	3276	3277	3444	3406	2045	2023	3978	3923	3219	3155	2051	2025	3831	3783	632	624
atccacattac	PBANKA_102200	0	0	0	0	0	0	0	0	0	0	0	0	0	0	0	0	0	0	0	1	0	0	0	0	0	0	0	0	0	1	0	0
atcgaatcgcc	PBANKA_031420	0	0	0	0	0	0	0	0	0	0	0	0	0	0	0	0	7	7	2	2	2	2	0	0	0	0	0	0	0	0	0	0
atctagactgc	PBANKA_060100	366	370	265	276	0	0	91	92	56	56	34	31	22	22	33	32	3	4	11	11	10	10	0	0	0	0	3	3	0	0	711	726
atgccagcagt	PBANKA_102520	6	6	99	97	106	108	22	23	24	24	12	12	0	0	0	0	0	0	0	0	0	0	0	0	0	0	0	0	0	0	610	610
atgcgggactt	PBANKA_051760	7	7	176	175	43	43	65	64	384	389	585	600	110	106	588	593	576	584	143	144	731	735	721	711	163	166	1032	1024	764	759	618	625
atgctatgggc	PBANKA_112360	0	0	0	0	0	0	0	0	0	0	0	0	0	0	0	0	0	0	0	0	0	0	0	0	0	0	0	0	0	0	0	0
atggagcggcg	PBANKA_121600	0	0	0	0	0	0	0	0	0	0	0	0	0	0	0	0	0	0	0	0	0	0	0	0	0	0	0	0	0	0	1	0
atggatcgacg	PBANKA_140550	4	4	173	174	78	83	69	71	112	114	37	38	27	26	74	75	8	8	6	6	37	38	13	10	0	0	22	23	12	11	635	635
attaaggcttc	PBANKA_113920	0	0	0	0	0	0	0	0	0	0	1	0	0	0	0	0	0	0	0	0	0	0	0	0	0	0	0	0	0	0	0	0
attatggttgc	PBANKA_041030	2	2	71	71	0	0	0	0	0	0	0	0	0	0	0	0	3	2	0	0	0	0	0	0	0	0	1	1	4	4	825	818
attcaagggct	PBANKA_010710	175	171	330	330	608	610	189	185	517	512	578	579	285	284	696	692	797	789	259	261	582	575	929	931	148	145	662	662	1229	1224	675	666
attcgggttaa	PBANKA_080650	17	16	248	245	0	0	248	246	17	16	21	20	318	314	40	40	45	45	384	379	96	100	58	59	329	337	182	179	86	83	634	624
attctccggcc	PBANKA_040260	0	0	0	0	0	0	36	36	0	0	6	7	0	0	0	0	0	0	0	0	0	0	0	0	0	0	1	1	0	0	0	0
atttagacgct	PBANKA_101340	0	0	0	0	0	0	0	0	0	0	0	0	0	0	0	0	0	0	0	0	0	0	0	0	0	0	0	0	0	0	1	0
attttcatctg	PBANKA_141030	0	0	0	0	34	35	2	2	0	0	11	11	2	2	0	0	0	0	1	1	0	0	0	0	0	0	0	0	1	1	251	253
caaacgctttc	PBANKA_081250	0	0	0	0	0	0	0	0	0	0	0	0	0	0	0	0	0	0	0	0	0	0	0	0	0	0	0	0	0	0	0	0
caaatgaacta	PBANKA_124300	0	0	0	0	0	0	0	0	7	8	0	0	0	0	0	0	0	0	0	0	0	0	0	0	0	0	0	0	0	0	0	0
caacatgcttc	PBANKA_122980	0	1	3	4	0	1	3	4	17	19	1	1	3	6	12	15	4	6	1	2	18	19	5	5	4	7	2	4	6	6	1	5
caaccccccgg	PBANKA_124070	0	0	0	0	0	0	0	0	0	0	0	0	0	0	0	0	0	0	0	0	0	0	0	0	0	0	0	0	0	0	0	0
caatcgatacg	PBANKA_031500	288	286	1874	1897	622	638	1145	1154	2239	2234	1220	1221	1940	1948	3217	3241	1549	1543	2080	2083	3432	3434	2126	2125	2009	2027	3006	2986	2490	2505	773	768
caccacctcat	PBANKA_144000	174	180	0	0	0	0	0	0	0	0	0	0	0	0	0	0	0	0	0	0	0	0	0	0	2	2	0	0	0	0	413	422
cacctctcatc	PBANKA_141050	1	1	1	0	0	1	1	1	0	0	0	1	0	0	0	1	0	0	0	0	1	0	0	0	3	3	0	0	1	1	0	1
cacctctgaaa	PBANKA_130650	0	0	0	0	0	0	0	0	0	0	0	0	0	0	0	0	0	0	0	1	0	0	0	0	0	0	0	0	0	0	0	0
cacgtcagtat	PBANKA_071760	1554	1546	1554	1552	1389	1396	2148	2162	1359	1348	1958	1956	662	654	490	497	1029	1029	235	237	160	154	402	402	37	38	32	34	96	97	562	558
cagacgcgttg	PBANKA_144850	151	147	106	104	0	0	0	0	1	1	0	0	0	0	0	0	0	0	0	0	0	0	0	0	0	0	0	0	0	0	515	517
cagcatctgta	PBANKA_120640	3287	3304	1439	1448	1070	1076	2527	2549	1367	1372	1187	1184	2107	2124	840	847	711	706	882	877	342	333	331	335	324	328	190	184	134	133	994	996
cagccggtcat	PBANKA_083310	0	0	0	0	0	0	0	0	0	0	0	0	0	1	0	0	0	0	0	1	0	1	1	1	0	0	0	0	0	2	0	0
caggtctgaaa	PBANKA_093850	2692	2714	1049	1070	1310	1321	1229	1242	1415	1430	1021	1024	1633	1640	873	893	717	713	1305	1325	720	731	526	533	864	874	464	468	429	438	761	761
cagtgatgcgg	PBANKA_122430	0	0	0	0	0	0	0	0	0	0	0	0	0	0	0	0	0	0	0	0	0	0	0	0	0	0	0	0	0	0	0	0
catatcgggag	PBANKA_010250	0	0	0	0	0	0	0	0	0	0	0	0	0	0	0	0	0	0	0	0	0	0	0	0	0	0	0	0	0	0	10	10
catcatctcga	PBANKA_021020	0	0	0	0	0	0	0	0	0	0	0	0	0	0	0	0	0	0	0	0	0	0	0	0	0	0	0	0	0	0	857	863
catcccctggc	PBANKA_102010	2	1	58	56	91	92	32	31	0	0	0	0	0	0	0	0	2	2	1	1	0	0	0	0	0	0	0	0	0	0	664	672
catggatgggc	PBANKA_113980	0	0	0	0	10	10	11	12	10	10	0	0	2	2	7	9	5	5	0	0	3	2	0	0	0	0	0	0	0	0	0	0
cattactgggt	PBANKA_143370	0	0	0	0	0	0	0	0	0	0	0	0	0	0	0	0	0	0	0	0	0	0	0	0	0	0	0	0	0	0	0	0
cattatagcta	PBANKA_093680	0	0	0	0	0	0	0	0	0	0	0	0	0	0	0	0	0	0	0	0	0	0	0	1	0	0	0	0	0	0	0	0
ccaaccatgat	PBANKA_142040	0	0	0	0	0	0	0	0	0	0	0	0	0	0	0	0	0	1	0	0	0	0	0	0	0	0	0	0	0	0	0	1
ccaactctctt	PBANKA_145210	0	0	0	0	0	0	0	0	0	0	0	0	0	0	0	0	0	0	0	0	0	0	0	0	0	0	0	0	0	0	0	0
ccaagcccggc	PBANKA_134620	0	0	0	0	0	0	0	0	0	0	0	0	0	0	0	0	0	0	0	0	0	0	0	0	0	0	0	0	0	0	0	0
ccaagcgaggc	PBANKA_030500	0	0	0	0	0	0	1	1	0	0	0	1	0	0	0	0	0	0	0	0	0	0	1	1	0	0	0	0	0	0	0	0
ccagctctcgt	PBANKA_112280	0	0	0	0	0	0	0	0	0	0	0	0	1	1	1	1	0	0	0	0	0	0	1	1	0	0	0	0	0	0	1	0
ccatcgtggcc	PBANKA_031590	4341	4353	2885	2951	2257	2273	5326	5378	5683	5721	3327	3354	7743	7802	7565	7586	4579	4607	9177	9178	8206	8187	4961	5034	8938	9009	9417	9409	5763	5726	802	809
ccatgctatca	PBANKA_070410	1142	1155	810	829	1013	1031	468	475	487	478	413	424	270	268	265	273	246	247	117	115	103	105	188	191	111	110	111	116	150	152	926	945
cccaccatgct	PBANKA_143080	1874	1881	953	950	1840	1858	2544	2548	667	666	2264	2305	3216	3231	1115	1138	2846	2858	4320	4397	1285	1282	3268	3289	4058	4079	1272	1276	3491	3512	555	564
cccaggttgcc	PBANKA_144530	0	0	0	0	0	0	0	0	0	0	0	0	0	0	0	0	0	0	0	0	0	0	0	0	2	2	0	0	0	0	0	0
cccaggttggc	PBANKA_010340	0	0	0	0	0	0	0	0	0	0	0	0	0	0	0	0	0	0	0	0	0	0	0	0	0	0	0	0	0	0	0	0
cccgatccttc	PBANKA_101530	0	0	0	0	0	0	0	0	0	0	0	0	0	0	0	0	0	0	0	0	0	1	0	0	1	1	0	0	0	0	1	1
cccgtatcttg	PBANKA_143830	0	0	0	0	0	0	0	0	0	0	0	0	0	0	0	0	0	0	0	0	0	0	0	0	0	0	0	0	0	0	656	645
cccgtccattg	PBANKA_090160	208	202	5	5	0	0	0	0	0	0	7	7	0	0	0	0	0	0	0	0	0	0	0	0	0	0	0	0	0	0	755	750
ccgacgcaatt	PBANKA_142090	4	4	34	36	149	150	0	0	0	0	0	0	0	0	0	0	31	30	0	0	1	1	0	0	0	0	0	0	0	0	0	0
ccgggtgcctc	PBANKA_102340	540	548	431	432	731	743	354	361	837	829	441	447	610	610	977	984	677	667	832	834	1187	1191	817	805	921	913	1095	1090	873	872	733	727
ccgtcgaaact	PBANKA_051360	0	0	0	0	0	0	0	0	0	0	0	0	0	0	0	0	0	0	0	0	0	0	0	0	0	0	0	2	0	0	0	0
ccgtcgttttt	PBANKA_140180	0	0	0	0	0	0	0	0	0	0	0	0	0	0	0	0	0	0	0	0	0	0	0	0	0	0	0	0	0	0	0	0
cctacttgatg	PBANKA_040190	2	2	160	169	0	0	0	0	0	0	0	0	3	3	0	0	0	0	3	3	0	0	0	0	0	0	2	2	0	0	637	644
cctcctgtaga	PBANKA_062250	0	0	0	0	0	0	0	0	0	0	0	0	0	0	0	0	0	0	0	0	0	0	0	0	0	0	0	0	0	0	0	0
cctcttacccg	PBANKA_061520	0	0	0	0	0	0	6	6	0	0	1	1	0	0	2	2	4	4	0	0	1	1	0	0	0	0	0	0	1	1	0	1
cgaacgcgaca	PBANKA_101620	7	8	138	134	0	0	170	172	90	91	33	33	181	188	199	205	28	29	292	293	176	173	43	44	291	293	247	239	56	56	502	505
cgaatagtacc	PBANKA_143900	0	0	1	0	0	0	0	0	0	0	1	2	1	1	0	0	1	1	0	2	0	0	0	1	0	0	0	0	0	0	0	2
cgacaccagac	PBANKA_081210	0	0	0	0	106	115	0	0	0	0	0	0	0	0	0	0	0	0	0	0	0	0	0	0	0	0	0	0	0	0	576	612
cgacatctcaa	PBANKA_114360	6	6	91	91	0	0	1	1	0	0	0	0	0	0	0	0	0	0	0	0	0	0	1	1	0	0	0	0	0	0	554	561
cgacggctgcg	PBANKA_131110	0	0	0	0	0	0	0	0	0	0	0	0	0	0	0	0	0	0	0	0	0	0	0	0	0	0	0	0	0	0	0	0
cgacgtcatga	PBANKA_082650	0	0	0	0	0	0	0	0	0	0	0	0	0	0	0	0	0	0	0	0	0	0	0	0	0	0	0	0	0	0	0	0
cgactagtacc	PBANKA_092110	489	488	256	267	514	518	697	702	378	381	495	494	813	815	381	384	590	582	514	522	369	362	893	905	343	354	144	141	837	840	541	548
cgatacctagt	PBANKA_146030	0	0	0	0	0	0	0	0	3	3	15	15	0	0	0	0	0	0	0	0	0	0	2	2	0	0	0	0	3	3	680	678
cgatgtttat	PBANKA_130690	178	178	1	1	7	7	0	0	0	0	0	0	0	0	0	0	0	0	0	0	0	0	0	0	0	0	0	0	0	0	0	0
cgcacgaaatc	PBANKA_130230	0	0	0	0	0	1	0	0	0	0	0	0	0	0	0	0	0	0	0	0	0	0	0	0	0	0	0	0	0	0	0	0
cgccacacgga	PBANKA_094290	176	173	39	40	0	0	0	0	0	0	0	0	0	0	0	0	1	1	5	5	0	0	0	0	0	0	2	2	0	0	551	547
cgccaccccag	PBANKA_020380	0	0	0	0	0	0	0	0	0	0	0	0	0	0	0	0	0	0	0	0	0	0	0	0	0	0	0	0	0	0	0	0
cgccagtgttg	PBANKA_070250	0	0	80	80	0	0	37	36	0	0	21	21	4	4	0	0	1	1	0	0	0	0	0	0	4	4	0	0	0	0	567	564
cgcccggctgt	PBANKA_113770	171	169	100	99	180	177	10	10	5	5	13	14	5	5	0	0	0	0	0	0	0	0	1	1	0	0	0	0	0	0	423	424
cgccctgtttg	PBANKA_131800	0	0	0	0	0	0	0	0	0	0	0	0	0	0	0	0	0	0	0	0	0	0	0	0	0	0	0	0	0	0	0	0
cgcgccaaatt	PBANKA_121740	0	0	0	0	0	0	1	0	0	0	0	0	0	0	0	0	0	0	0	0	0	0	0	0	0	0	0	0	0	0	0	0
cggagatggtc	PBANKA_144870	0	0	0	0	0	0	0	0	0	0	0	0	0	0	0	0	0	0	0	0	0	0	0	0	0	0	0	0	0	0	0	0
cggagtacgtt	PBANKA_103440	1620	1639	833	844	2328	2311	2063	2069	1361	1351	1935	1957	1769	1760	1414	1415	1798	1787	1520	1537	939	917	1543	1531	1029	1032	742	746	1210	1199	663	666
cggcagctagc	PBANKA_091170	0	0	0	0	0	0	0	0	0	0	0	0	0	0	0	1	0	0	0	0	0	0	0	0	0	0	0	0	0	0	0	0
cggccttagaa	PBANKA_111810	0	0	0	0	0	0	0	0	0	0	0	0	0	0	0	0	0	0	0	0	0	0	0	0	0	0	1	1	0	0	412	413
cggcgaacggt	PBANKA_020860	0	0	0	0	0	0	0	0	0	0	0	0	0	0	0	0	0	0	0	0	0	0	0	0	0	0	0	0	0	0	0	0
cggcgaatctc	PBANKA_112560	0	0	0	0	0	0	0	0	0	0	0	0	0	0	0	0	0	0	0	0	0	0	0	0	0	0	0	0	0	0	0	0
cggctagtact	PBANKA_081510	0	0	0	0	0	0	0	0	1	0	0	0	0	0	0	0	0	0	0	0	0	0	0	0	0	0	0	0	0	0	0	0
cggggcgtctc	PBANKA_135470	4	4	109	107	82	84	0	0	0	0	7	7	0	0	0	0	0	0	0	0	0	0	0	0	0	0	0	0	0	0	553	555
cgggtgctagt	PBANKA_051880	1	1	0	0	1	1	0	0	1	1	1	1	1	0	0	0	1	1	0	0	0	0	0	0	0	0	0	0	1	1	1	1
cgggtgtaagt	PBANKA_071490	1	0	0	0	0	0	2	1	0	1	0	0	0	0	0	1	0	0	0	0	0	0	1	0	2	2	1	0	0	0	0	0
cggttgtggat	PBANKA_070710	0	0	0	0	0	0	0	0	0	0	0	0	0	0	0	0	0	0	0	0	0	0	0	0	0	0	0	0	0	0	1	0
cgtaagctgac	PBANKA_142720	0	0	0	0	0	0	0	0	0	0	0	0	0	0	0	0	0	0	0	0	0	0	0	0	0	0	0	0	0	0	0	0
cgtaccctgca	PBANKA_132910	0	0	0	1	1	2	0	0	0	0	0	0	0	0	0	0	0	0	3	2	0	0	1	1	0	0	1	1	3	3	0	0
cgtcaacttca	PBANKA_144860	0	0	0	0	0	0	0	0	0	0	0	0	0	0	0	0	0	0	0	0	0	0	0	0	0	0	0	0	0	0	0	0
cgtcaattgtc	PBANKA_090660	0	0	0	0	0	0	0	0	0	0	0	0	0	0	0	0	0	0	0	0	0	0	1	1	0	0	0	0	0	0	0	0
cgtgcgaaatg	PBANKA_121340	2082	2058	1330	1328	820	820	2246	2241	2348	2321	1887	1886	2618	2600	3127	3112	2040	2029	2171	2132	3873	3796	2306	2282	2682	2661	4161	4089	2699	2648	777	766
cgtgttctagt	PBANKA_113320	0	0	0	0	0	0	20	20	0	0	0	0	0	0	0	0	1	1	0	0	0	0	0	0	0	0	0	0	0	0	0	0
cgttaggtgtg	PBANKA_060820	0	0	0	0	0	0	0	0	0	0	0	0	0	0	0	0	0	0	0	0	1	0	0	0	0	0	0	0	0	0	0	0
cgttatgtggg	p230p-tag	1245	1221	153	145	826	803	1484	1465	847	836	1046	1029	2201	2175	882	880	1777	1743	2729	2680	1418	1393	2385	2353	2598	2563	1559	1523	2832	2801	754	749
cgttttagtta	PBANKA_090140	2276	2265	892	881	784	781	2742	2723	1620	1622	1095	1095	2756	2749	1654	1663	1401	1399	2649	2625	1559	1538	1192	1184	2357	2358	1488	1484	978	977	688	687
ctacaagttca	PBANKA_070700	1945	1958	1210	1203	1009	1025	2274	2274	2600	2595	1645	1655	2993	2993	3718	3721	1760	1756	3282	3275	4021	4015	2097	2094	2843	2835	4318	4311	2592	2598	503	514
ctacgcggcgg	PBANKA_134330	0	0	0	0	0	0	0	0	0	0	0	0	0	0	0	0	0	0	0	0	0	0	0	0	0	0	0	0	0	0	0	0
ctataatggca	PBANKA_122450	0	0	0	0	0	0	0	0	1	0	0	0	0	0	0	0	0	0	0	0	0	0	0	0	0	0	0	0	0	0	0	0
ctcagtgaggt	PBANKA_123440	0	0	0	0	0	0	0	0	1	0	0	0	0	0	0	0	0	0	0	0	0	0	0	0	0	0	0	0	0	0	0	0
ctccagaatac	PBANKA_144500	0	0	0	0	0	0	0	0	0	0	0	0	0	0	0	0	0	0	0	0	0	0	0	0	0	0	0	0	0	0	0	0
ctcccactcaa	PBANKA_103000	0	0	0	0	0	0	0	0	0	0	0	0	0	0	0	0	0	0	0	0	0	0	0	0	0	0	0	0	0	0	0	0
ctcctttctac	PBANKA_091990	0	1	0	0	0	0	0	2	0	0	0	0	0	0	0	0	0	0	0	1	0	0	0	0	1	1	0	0	0	0	0	2
ctctcgttttt	PBANKA_135620	373	364	184	179	206	195	480	460	652	640	853	840	1032	1018	1011	998	776	751	818	787	906	893	887	857	693	685	838	819	677	651	515	505
ctcttaatagg	PBANKA_071220	0	0	0	0	0	0	0	0	0	0	0	0	0	0	0	0	0	0	0	0	0	0	0	0	0	0	0	0	0	0	0	0
ctcttggtctg	PBANKA_080260	192	184	51	50	76	77	99	97	0	0	0	0	9	9	7	7	0	0	0	0	0	0	0	0	5	5	2	2	1	1	624	621
ctggcgcaggc	PBANKA_123310	4	4	38	37	0	0	0	0	0	0	0	0	0	0	0	0	0	0	0	0	0	0	0	0	0	0	0	0	0	0	711	729
cttacattggt	PBANKA_061040	0	0	0	0	0	0	0	0	0	0	0	0	0	0	0	0	0	0	0	0	0	0	1	1	0	0	0	0	0	0	497	485
cttacgtctgg	PBANKA_082340	0	0	0	0	0	0	0	0	0	0	0	0	0	0	0	0	0	0	0	0	0	0	0	0	0	0	0	0	0	0	0	0
cttagtggatt	PBANKA_093960	0	0	0	0	135	137	0	0	0	0	0	0	0	0	0	0	0	0	0	0	0	0	0	0	0	0	3	3	0	0	703	700
cttatgagagt	PBANKA_142970	3	2	53	57	110	109	19	20	25	25	0	0	0	0	0	0	0	0	0	0	0	0	0	0	0	0	0	0	0	0	667	650
cttcaagccct	PBANKA_121300	0	0	0	0	0	0	0	0	0	0	0	0	0	0	0	0	0	0	0	0	0	1	0	0	0	0	0	0	0	0	0	0
cttgcgggaac	PBANKA_141070	0	0	0	0	0	0	0	0	0	0	0	0	0	0	0	0	0	0	0	0	0	0	0	0	0	0	0	0	0	0	0	0
ctttactgggt	PBANKA_135260	128	124	1	1	23	24	0	0	0	0	0	0	2	2	10	10	4	5	0	0	0	0	0	0	0	0	0	0	0	0	0	0
ctttcgtggcc	PBANKA_083360	0	0	0	0	0	0	0	0	0	0	1	0	0	0	0	0	0	0	1	0	0	0	0	0	0	0	0	0	0	0	0	0
cttttcatcaa	PBANKA_010130	0	0	31	30	129	127	0	0	0	0	0	0	0	0	0	0	0	0	0	0	0	0	0	0	2	2	0	0	0	0	457	453
gaaagtctaat	PBANKA_142370	0	1	4	4	3	2	0	0	0	0	1	1	0	0	0	0	0	0	4	2	3	2	1	1	4	3	1	1	1	1	1	1
gaaatatgtct	PBANKA_101070	0	0	0	0	0	0	0	0	0	0	0	0	0	0	0	0	0	0	0	0	0	0	0	0	0	0	0	0	0	0	0	0
gaaccggatag	PBANKA_130110	0	0	0	0	0	0	0	0	0	0	0	0	0	0	0	0	0	0	0	0	0	0	0	0	0	0	0	0	0	0	0	0
gaagaacaaga	PBANKA_051210	0	0	0	0	0	0	0	0	0	0	0	0	0	0	1	0	0	0	0	0	0	0	0	0	0	0	0	0	0	0	0	0
gaaggtggtac	PBANKA_080630	569	574	811	826	759	768	959	977	514	520	682	686	969	989	654	672	888	907	1141	1145	577	589	1292	1310	869	885	523	534	1528	1556	672	691
gaatatgtaat	PBANKA_031240	0	0	0	0	207	207	0	0	0	0	0	0	0	0	0	0	0	0	0	0	0	0	0	0	0	0	0	0	0	0	715	706
gacaagagcgg	PBANKA_111400	0	0	0	0	0	0	0	0	0	0	0	0	0	0	0	0	0	0	0	0	0	0	0	0	0	0	0	0	0	0	11	11
gacactccaat	PBANKA_101860	0	0	0	0	0	0	0	0	0	0	0	0	0	0	0	0	0	0	0	0	0	0	0	0	0	0	0	0	0	0	0	0
gaccgccctct	PBANKA_135150	0	0	0	0	0	0	0	0	0	0	0	0	0	0	0	0	0	0	0	0	0	0	0	0	0	0	0	0	0	0	0	0
gacgaggggca	PBANKA_030230	0	0	0	0	0	0	0	0	0	0	0	0	0	0	0	0	1	1	0	0	0	0	0	0	1	1	0	0	0	0	0	0
gacgtcatgtg	PBANKA_142160	0	0	0	0	0	0	0	0	0	0	0	0	0	0	0	0	0	0	0	0	2	2	0	0	1	1	0	0	0	0	0	0
gacttcaatcg	PBANKA_112420	0	0	0	0	0	0	0	0	0	0	0	0	0	0	0	0	0	0	0	0	0	0	0	0	0	0	0	0	0	0	0	0
gacttgttgac	PBANKA_133280	0	0	0	0	0	0	0	0	0	0	0	0	0	0	0	0	0	0	0	0	0	0	0	0	0	0	0	0	0	0	13	10
gagaagatctc	PBANKA_145190	0	0	0	0	0	0	0	0	0	0	0	0	0	0	0	0	0	0	0	0	0	0	0	0	0	0	0	0	0	0	0	0
gagacaaatta	PBANKA_132970	0	0	0	0	0	0	0	0	0	0	0	0	1	1	0	0	0	0	0	0	0	0	0	0	0	0	0	0	1	1	643	649
gagagagggtg	PBANKA_141450	0	0	0	0	0	0	0	0	0	0	0	0	0	0	0	0	0	0	0	0	0	0	0	0	0	0	0	0	0	0	0	0
gagagcagtca	PBANKA_060350	536	532	516	518	529	539	246	244	111	113	143	147	24	27	17	17	22	21	23	23	3	3	8	8	3	3	1	1	1	1	748	748
gagatgctctt	PBANKA_122580	1	2	1	1	0	0	0	0	0	0	0	0	0	0	0	0	0	0	0	0	0	0	0	0	0	0	0	0	0	0	0	0
gagtagatctg	PBANKA_093370	117	115	46	48	0	0	0	0	0	0	0	0	0	0	0	0	1	1	0	0	4	4	3	3	0	1	3	3	0	0	0	0
gagtgaggaag	PBANKA_124330	0	2	5	5	0	0	3	6	0	0	1	2	0	0	0	1	3	3	2	2	0	0	1	0	0	0	2	2	0	0	0	3
gatagtttaat	PBANKA_082430	0	0	0	0	0	0	0	0	0	0	0	0	0	0	0	0	0	0	0	0	0	0	0	0	0	0	0	0	0	0	0	0
gatatggtaag	PBANKA_061110	1160	1145	337	332	157	157	998	979	309	302	128	127	1208	1208	398	402	300	298	1277	1246	353	340	304	308	1407	1398	527	516	320	320	731	728
gatattttgtc	PBANKA_135770	12	10	247	251	95	96	152	151	63	58	94	92	30	28	23	23	33	34	11	13	4	4	4	4	2	2	3	3	1	1	714	723
gatcagcgat	PBANKA_082960	0	0	0	0	0	0	0	0	0	0	0	0	0	0	0	0	0	0	0	0	0	0	0	0	0	0	0	0	0	0	0	0
gatcataggtc	PBANKA_040110	0	0	0	0	0	0	0	0	0	0	0	0	0	0	0	0	3	2	0	0	0	0	0	0	3	3	0	0	0	0	0	0
gatcctgtgcg	PBANKA_093390	1	1	0	0	1	1	1	2	1	1	0	1	1	1	0	0	0	0	1	1	0	0	1	1	3	2	3	2	0	0	2	1
gatcgacttct	PBANKA_131810	289	289	192	191	346	356	80	77	50	51	43	41	13	13	13	13	12	12	12	13	5	5	3	3	8	8	2	2	0	0	866	868
gatgaagcgcg	PBANKA_140610	0	0	0	0	0	0	0	0	0	0	0	0	0	0	0	0	0	0	0	0	0	0	0	0	0	0	0	0	0	0	0	0
gatgggaccgg	PBANKA_121100	0	0	0	0	0	0	0	0	0	0	0	0	0	0	0	0	0	0	0	0	0	0	0	0	0	0	0	0	0	0	0	0
gatgtggaaag	PBANKA_134490	0	0	0	0	0	0	0	0	0	0	0	0	0	0	0	0	0	0	0	0	0	0	0	0	0	1	0	0	0	0	0	0
gattgcaaacg	PBANKA_020330	0	0	0	0	115	114	17	17	0	0	0	0	2	2	0	0	0	0	0	0	2	2	0	0	0	0	1	1	0	0	711	702
gcaaccgcgag	PBANKA_092820	0	0	0	0	0	0	0	0	0	0	0	0	0	0	0	0	0	0	0	0	0	0	0	0	0	0	0	0	0	0	0	0
gcacccacgcg	PBANKA_030370	0	0	0	0	0	0	0	0	0	0	0	0	0	0	0	0	0	0	0	0	0	0	0	0	1	1	1	1	0	0	0	0
gcacctctggc	PBANKA_110650	258	257	258	262	442	445	233	238	213	210	247	253	189	192	503	500	201	200	101	102	343	343	136	134	61	59	314	320	78	76	528	533
gcacgtccggt	PBANKA_110920	15	16	188	185	235	234	0	0	1	1	7	7	21	22	23	22	9	10	12	11	0	0	0	0	2	2	10	10	1	1	538	533
gcacttgatcg	PBANKA_111330	0	0	0	0	0	0	0	0	0	0	0	0	0	0	0	0	0	0	0	0	0	0	0	0	0	0	0	0	0	0	0	0
gcagaaatgta	PBANKA_133580	0	0	0	0	1	1	0	1	0	0	0	0	0	0	0	0	0	0	1	1	0	0	0	0	0	0	0	0	0	0	1	0
gcaggggctcc	PBANKA_144890	0	0	0	0	0	0	0	0	0	0	0	0	0	0	0	0	0	0	0	0	0	0	0	0	0	0	0	0	0	0	0	0
gcaggttccgg	PBANKA_130690	127	118	92	91	143	140	85	84	7	7	15	15	13	12	0	0	0	0	2	2	0	0	0	0	0	0	0	0	5	5	0	0
gccccaggcgt	PBANKA_072010	0	0	0	0	1	1	0	0	0	0	0	0	0	0	0	0	0	0	0	0	0	0	0	0	0	0	0	0	0	0	0	0
gcccggcgggt	PBANKA_130520	0	0	0	0	0	0	0	0	0	0	0	0	0	0	0	0	2	2	0	0	0	0	0	0	0	0	1	1	0	0	1	1
gcccttgtgtg	PBANKA_071020	0	0	0	0	0	0	0	0	0	0	0	0	0	0	0	0	0	0	0	0	0	0	0	0	0	0	0	0	0	0	0	0
gccgaatatat	PBANKA_143310	672	667	13440	13360	31	34	38	39	2	2	33	35	6	8	10	10	1	1	0	0	1	1	0	1	0	0	1	0	0	0	0	0
gcctcaggcgt	PBANKA_011010	0	0	0	0	96	97	0	0	0	0	43	41	0	0	0	0	32	32	0	0	0	0	40	42	0	0	0	0	31	32	860	853
gcctgtccaca	PBANKA_121360	0	0	0	0	0	0	0	0	0	0	0	0	0	0	0	0	0	0	0	0	0	0	0	0	0	0	0	0	0	0	5	5
gcgcctaaaga	PBANKA_070650	0	0	0	0	0	0	0	0	0	0	0	0	0	0	0	0	0	0	0	0	0	0	0	0	0	0	0	0	0	0	0	0
gcgcgcgtacc	PBANKA_100270	0	0	64	64	0	0	16	17	67	69	0	0	1	1	36	36	0	0	0	0	92	97	11	11	0	0	102	103	6	6	364	365
gcgcgctttct	PBANKA_143420	0	0	0	0	0	0	0	0	0	0	0	0	0	0	0	0	0	0	0	0	0	0	0	0	0	0	0	0	0	0	0	0
gcgcgtccccc	PBANKA_101550	0	0	0	0	0	0	0	0	0	0	0	0	0	0	0	0	0	0	0	0	0	0	0	0	0	0	0	0	0	0	0	0
gcgctggaact	PBANKA_101400	1049	1045	218	221	249	254	302	309	299	301	214	210	148	153	146	147	86	90	113	115	108	106	20	20	27	29	47	46	13	14	586	589
gcgggttctct	PBANKA_143950	848	834	647	645	793	783	192	194	169	168	161	160	13	13	10	6	11	11	6	6	2	2	3	4	1	1	0	0	0	0	633	620
gcgtcgatcaa	PBANKA_050500	0	0	1	1	47	44	0	0	318	320	73	73	7	7	417	421	46	48	0	0	196	193	105	104	1	1	112	110	157	162	408	409
gcgtggagatt	PBANKA_091820	1223	1217	1355	1331	1197	1180	1365	1336	1177	1167	1127	1111	1353	1341	1048	1038	928	922	1539	1520	1083	1071	802	790	1227	1215	798	788	674	666	792	795
gcgtggaggca	PBANKA_101980	0	0	0	0	0	0	0	0	0	0	0	0	0	0	0	0	2	2	0	0	0	0	0	0	0	0	0	0	0	0	0	0
gctcgagtctc	PBANKA_021420	0	0	0	1	0	0	0	0	1	0	0	0	0	0	0	0	0	0	0	0	0	0	0	1	0	0	0	0	0	0	0	0
gctctcagtgg	PBANKA_071390	0	0	0	0	0	0	1	0	0	0	0	1	0	0	1	1	1	1	0	0	1	0	0	2	0	0	0	0	1	1	0	0
gctgcaccgat	PBANKA_146280	315	313	222	217	248	249	44	46	61	62	80	78	7	7	9	11	9	9	5	6	1	1	2	2	2	2	5	5	2	2	586	586
gctttcctcca	PBANKA_112020	1	2	0	0	0	0	0	0	0	0	0	0	0	0	0	0	0	0	1	1	0	0	0	0	0	0	0	0	0	0	0	0
ggaggaggatg	PBANKA_144560	0	0	0	0	0	0	0	0	0	0	0	0	7	7	0	0	0	0	0	0	0	0	0	0	0	0	0	0	0	0	0	0
ggagggtatgc	PBANKA_135860	621	614	518	501	997	989	470	461	212	211	511	500	148	141	126	123	182	180	59	60	60	57	67	63	11	11	20	22	22	22	726	713
ggatcatacta	PBANKA_122160	0	0	0	0	0	0	0	0	0	0	0	0	0	0	0	0	0	0	0	0	0	0	0	0	0	0	0	0	0	0	2	2
ggcagtatcga	PBANKA_040230	0	0	0	0	0	0	0	0	0	0	0	0	0	0	0	0	0	0	0	0	0	0	0	0	0	0	0	0	0	0	0	0
ggcagtatggg	PBANKA_121690	0	0	0	0	0	0	0	0	0	0	0	0	0	0	0	0	0	0	0	0	0	0	0	0	0	0	0	0	0	0	0	0
ggccattcggt	PBANKA_103720	0	0	0	0	0	0	0	0	0	0	0	0	0	0	0	0	0	0	0	0	0	0	0	0	0	0	0	0	0	0	0	0
ggccctccggt	PBANKA_122100	1	1	1	0	0	0	1	0	1	0	0	0	0	1	0	0	0	0	2	2	1	1	1	1	3	3	0	0	2	3	1	1
ggccgactgcg	PBANKA_040480	1	0	0	0	2	1	0	0	0	0	0	0	0	0	0	0	0	0	1	1	0	0	0	0	2	1	1	1	2	2	0	0
ggcgatgtttc	PBANKA_092550	0	0	0	0	0	0	0	0	0	0	0	0	0	0	0	0	7	7	0	0	0	0	0	0	0	0	0	0	0	0	0	0
ggcggagtgat	PBANKA_123150	390	386	334	330	753	747	715	687	398	394	353	349	1006	980	378	373	435	431	911	895	323	321	503	501	750	738	329	322	545	539	651	642
ggcggcttagg	PBANKA_061160	1	1	40	38	0	0	14	14	0	0	7	7	0	0	0	0	0	0	0	0	0	0	0	0	0	0	0	0	0	0	609	600
ggcgtaactta	PBANKA_134040	0	0	1	1	0	0	0	1	1	1	0	0	0	0	1	1	0	0	0	0	0	0	0	0	0	0	0	0	0	0	0	1
ggctaggccgc	PBANKA_041050	494	491	51	50	190	188	18	20	18	16	1	1	8	8	0	0	0	0	4	4	0	0	0	0	0	0	0	0	1	1	0	0
gggacaaacat	PBANKA_071560	0	0	0	0	0	0	0	0	0	0	0	0	0	0	0	0	0	0	0	0	0	0	0	0	0	0	0	0	0	0	0	0
gggaggcgact	PBANKA_050400	0	0	0	0	0	0	0	0	0	0	0	0	0	0	0	0	0	0	0	0	0	0	0	0	1	1	0	0	0	0	0	0
gggatgccctt	PBANKA_040460	0	0	0	0	0	0	0	0	0	0	0	0	0	0	0	0	0	0	0	0	0	0	0	0	0	0	0	0	0	0	0	0
gggcgtctccc	PBANKA_131720	0	0	0	0	0	0	1	1	0	0	0	0	0	0	0	0	0	0	0	0	0	0	0	1	0	0	0	0	0	0	0	0
gggcgttcggt	PBANKA_134550	0	0	0	0	0	0	0	0	0	0	0	0	0	0	0	0	0	0	0	0	0	0	0	0	0	0	0	0	0	0	0	0
gggttcggacg	PBANKA_135080	129	131	837	835	250	252	185	181	101	105	255	255	10	11	7	8	29	30	0	0	1	1	4	4	0	0	0	0	0	0	483	487
gggtttatccg	PBANKA_112240	0	0	1	0	0	0	0	0	0	0	0	0	0	0	0	0	0	0	0	1	0	0	1	1	0	0	1	1	0	0	0	0
ggtaagccatc	PBANKA_142640	0	0	0	0	0	0	0	0	0	0	0	0	0	0	0	0	0	0	0	0	0	0	0	0	0	0	0	0	0	0	0	0
ggtatgatctt	PBANKA_030860	250	244	136	133	0	0	91	88	0	0	11	11	38	38	0	0	0	0	90	90	2	2	4	4	85	82	3	2	0	0	697	684
ggtcagaccct	PBANKA_092700	0	0	0	0	1144	1151	259	253	268	266	42	41	85	89	10	10	4	4	1	1	2	2	0	0	0	0	0	0	0	0	0	0
ggtccggttcg	PBANKA_082750	1375	1352	1720	1707	1194	1174	1756	1711	1671	1646	1487	1487	1360	1344	1692	1686	1418	1389	1139	1109	1300	1291	1098	1075	867	859	1061	1047	813	790	768	767
ggtcgctggtt	PBANKA_140510	0	0	0	0	0	0	0	0	0	0	0	0	0	0	0	0	0	0	0	0	0	0	0	0	0	0	0	0	0	0	0	0
ggtgattatcc	PBANKA_061880	302	299	487	487	662	644	633	623	515	496	429	419	297	292	395	387	108	106	192	186	197	192	77	71	143	140	191	193	74	74	864	843
gtaaccacact	PBANKA_131750	21	22	426	420	156	161	190	192	49	48	251	249	80	81	42	43	104	101	52	52	34	32	60	60	14	15	21	20	39	39	471	467
gtaaggccata	PBANKA_142670	0	0	0	0	0	0	0	0	0	0	0	0	0	0	0	0	0	0	0	0	0	0	0	0	0	0	0	0	0	0	0	0
gtaaggccatt	PBANKA_111260	0	0	0	0	0	0	0	0	0	0	0	0	0	0	0	0	0	0	0	0	0	0	0	0	0	0	0	0	0	0	0	0
gtaccgaacgc	PBANKA_145440	0	0	1	1	0	0	0	0	0	0	0	0	0	0	0	0	0	0	0	0	0	0	0	0	2	3	0	1	0	0	0	0
gtaggggatga	PBANKA_093130	0	0	0	0	1	0	0	0	0	0	0	0	0	0	0	0	0	0	0	0	0	0	0	0	0	0	0	0	0	0	0	0
gtagtggtaac	PBANKA_041410	0	0	0	0	0	0	0	0	0	0	0	0	0	0	0	0	0	0	0	0	0	0	0	0	0	0	0	0	0	0	0	0
gtatacggatt	PBANKA_134280	0	0	0	0	0	0	0	0	0	0	0	0	0	0	0	0	0	0	0	0	0	0	0	0	0	0	0	0	0	0	0	0
gtcagccggag	PBANKA_132810	0	0	0	0	0	0	0	0	0	0	0	0	0	0	0	0	0	0	0	0	0	0	0	0	0	0	0	0	0	0	0	0
gtccccatcgc	PBANKA_031540	0	0	0	0	0	0	0	0	0	0	0	0	0	0	0	0	0	0	0	0	0	0	0	0	0	0	0	0	0	0	0	0
gtcctaacttc	PBANKA_101840	10	9	412	414	0	0	288	288	352	352	141	136	437	440	624	635	225	220	488	488	738	738	235	236	357	358	465	458	259	260	356	349
gtggcagatgt	PBANKA_010740	0	0	0	0	0	0	0	0	0	0	0	0	0	0	0	0	0	0	0	0	0	0	1	0	0	0	0	0	0	0	0	0
gtggcggttgt	PBANKA_050070	0	0	0	0	0	0	0	0	0	0	0	0	0	0	0	0	0	0	0	0	0	0	0	0	0	0	0	0	0	0	0	0
gtggtgactca	PBANKA_040960	0	0	0	1	0	0	0	0	0	0	0	0	0	0	0	0	0	0	0	0	0	0	0	0	0	0	0	0	1	2	0	0
gtggttgtaac	PBANKA_123230	0	0	0	0	0	0	0	0	0	0	0	0	0	0	0	0	0	0	1	1	0	0	0	0	1	1	1	1	0	0	0	0
gttcggggtga	PBANKA_050700	0	0	0	0	0	0	0	0	0	0	0	0	20	18	0	0	0	0	10	9	0	0	0	0	4	4	0	0	0	0	594	576
gttgcgagcac	PBANKA_030260	3	3	0	1	0	2	0	1	0	0	1	1	0	1	0	0	1	1	1	2	0	1	1	2	5	5	0	0	0	0	1	1
gttgggtgcac	PBANKA_020340	0	0	0	0	0	0	0	0	0	0	0	0	0	0	0	0	0	0	0	0	0	0	0	0	0	0	0	0	0	0	0	0
gtttatcgtcc	PBANKA_112270	0	0	0	0	0	0	0	0	0	0	0	0	0	0	0	0	0	0	1	1	0	0	0	0	0	0	0	0	0	0	0	0
taaacaatttc	PBANKA_082350	1385	1392	1966	1976	2257	2267	2909	2910	3769	3802	2834	2868	4250	4238	4672	4691	4110	4079	4420	4440	5128	5112	4369	4400	3970	3973	6436	6453	4681	4691	1537	1532
taagccctcct	PBANKA_136190	0	0	1	0	1	1	0	1	0	0	4	3	0	1	0	1	0	0	1	1	1	2	2	2	7	7	2	2	3	4	3	5
taaggaaccgg	PBANKA_072050	6	5	202	199	0	0	0	0	1	1	0	0	0	0	0	0	0	0	0	0	0	0	0	0	0	0	0	0	0	0	678	673
taaggttcacg	PBANKA_135520	0	0	0	0	0	0	0	0	0	0	0	0	0	0	0	0	0	0	0	0	0	0	0	0	0	0	0	0	0	0	0	0
taagttcgat	PBANKA_093370	92	93	1	1	0	0	0	0	0	0	0	0	7	7	0	0	7	7	0	0	0	0	0	0	0	0	0	0	0	0	0	0
tacaccgtttg	PBANKA_102230	0	0	0	0	0	0	0	0	0	0	0	0	0	0	0	0	0	0	0	0	0	0	0	0	0	0	0	0	0	0	0	0
tacagccactc	PBANKA_080820	0	0	0	0	0	0	0	0	0	0	0	0	0	0	0	0	0	0	0	0	0	0	0	0	0	0	0	0	0	0	0	0
tacagctagcc	PBANKA_144140	0	0	1	0	0	0	0	0	0	0	0	0	0	0	0	0	0	0	0	0	0	0	0	0	0	0	0	0	0	0	0	0
tacctatgaca	PBANKA_091980	0	0	0	0	0	0	0	0	0	0	0	0	0	0	0	0	0	0	0	0	0	0	0	0	0	0	0	0	0	0	0	0
tacgcaccggc	PBANKA_144260	0	0	0	0	0	0	1	1	0	0	0	0	0	0	0	0	0	0	0	0	0	0	0	0	1	1	0	0	1	1	0	0
tactagtcat	PBANKA_136210	0	0	0	0	0	0	0	0	0	0	0	0	0	0	0	0	0	0	0	0	0	0	0	0	0	0	0	0	0	0	0	0
tactcgatgca	PBANKA_145980	1	1	3	2	0	0	8	8	4	4	0	1	5	6	8	9	5	5	14	12	11	11	5	6	13	13	15	14	12	13	2	2
tactgtgacgg	PBANKA_133060	24	24	513	512	1	1	0	0	799	801	1	1	33	34	1158	1150	2	2	0	0	486	485	0	0	1	1	425	421	0	0	402	398
taggacacgcc	PBANKA_082170	4	4	75	78	0	0	0	0	0	0	0	0	2	2	0	0	0	0	0	0	0	0	0	0	1	1	0	0	0	0	590	610
taggacgccgc	PBANKA_080930	151	165	162	182	138	149	42	45	35	42	38	42	2	2	1	1	3	4	0	0	0	0	0	0	0	0	0	0	0	0	246	285
tagggcgaagt	PBANKA_021140	278	274	325	317	1228	1227	661	646	435	432	1774	1759	1169	1158	431	418	2207	2159	1199	1191	644	626	2487	2446	1182	1165	672	648	2749	2704	595	580
tagttgggatc	PBANKA_020230	0	0	0	0	0	0	0	0	0	0	0	0	0	0	0	0	0	0	0	0	0	0	0	0	0	0	0	0	0	0	0	0
tcaaaggtgcg	PBANKA_103560	0	0	0	0	0	0	0	0	0	0	0	0	0	0	0	0	0	0	0	0	0	0	0	0	0	0	0	0	0	0	0	0
tcaacaagtag	PBANKA_082960	0	0	0	0	0	0	0	0	10	10	0	0	0	0	0	0	3	3	0	0	0	0	0	0	0	0	0	0	0	0	0	0
tcaacctggga	PBANKA_093140	24	23	598	608	324	330	284	288	221	225	95	97	177	181	39	42	45	44	28	29	16	16	0	1	5	5	0	0	0	0	606	612
tcacctcgtgc	PBANKA_111180	0	0	0	0	0	0	0	0	1	1	0	0	0	0	0	0	0	0	0	1	0	1	0	0	2	1	0	0	0	0	2	2
tcagattcat	PBANKA_146050	111	111	91	91	58	58	17	18	42	44	10	10	0	0	0	0	4	4	0	1	0	0	0	0	1	1	0	0	0	0	0	0
tcaggcctact	PBANKA_090210	0	0	0	0	0	0	0	0	0	0	0	0	0	0	0	0	0	0	0	0	0	0	0	0	0	0	0	0	0	0	0	0
tcccccgtaca	PBANKA_135200	295	304	102	103	95	97	13	13	0	0	20	20	0	0	2	2	2	2	0	0	0	0	0	0	2	2	1	1	0	0	458	455
tcccttgatcg	PBANKA_145930	0	0	0	0	0	0	0	0	0	0	0	0	0	0	0	0	0	0	0	0	0	0	0	0	0	0	0	0	0	0	0	0
tccgcgcctgc	PBANKA_145600	0	0	0	0	72	75	0	0	0	0	0	0	0	0	0	0	0	0	0	0	0	0	0	0	1	1	0	0	0	0	288	289
tccggaaacgc	PBANKA_101140	0	0	0	0	0	0	0	0	0	0	0	0	0	0	0	0	0	0	0	0	0	0	0	0	0	0	0	0	0	0	0	0
tccgggataag	PBANKA_132870	0	0	0	0	0	0	0	0	0	0	0	0	0	0	0	0	0	0	0	0	0	0	0	0	0	0	0	0	0	0	0	0
tccgtcttat	PBANKA_082710	0	0	0	0	0	0	0	0	0	0	0	0	0	0	0	0	0	0	0	0	0	0	0	0	0	0	0	0	0	0	0	0
tcctcaatat	PBANKA_092640	0	0	0	0	0	0	0	0	0	0	0	0	0	0	0	0	2	2	0	0	0	0	0	0	0	0	0	0	0	0	0	0
tcgaaatctgt	PBANKA_060520	5	5	222	220	0	0	16	15	0	0	0	0	0	0	0	0	0	0	0	0	0	0	0	0	0	0	1	1	0	0	801	780
tcgacaccaac	PBANKA_061540	0	0	0	0	0	0	0	0	0	0	0	0	0	0	0	0	0	0	0	0	0	0	0	0	4	4	0	0	0	0	522	545
tcgcagggagc	PBANKA_051300	0	0	0	0	0	1	0	0	0	0	0	0	0	0	0	0	0	0	0	0	0	0	0	0	0	0	0	0	0	0	0	0
tcgcgtaaaga	PBANKA_112490	0	0	0	0	0	0	0	0	0	0	0	0	0	0	0	0	0	0	0	0	0	0	1	1	0	0	0	0	0	0	3	3
tcggcgcgaac	PBANKA_141510	0	0	0	0	0	0	0	0	0	0	0	0	0	0	0	0	0	0	0	0	0	0	0	0	0	0	0	1	0	0	587	595
tcgtcgccctg	PBANKA_134660	11	10	145	143	0	0	0	0	0	0	0	0	0	0	0	0	0	0	0	0	0	0	0	0	0	0	3	4	0	0	596	588
tctcggttat	PBANKA_061670	0	0	0	0	0	0	7	6	0	0	0	0	0	0	0	0	3	3	0	0	0	0	0	0	0	0	0	0	0	0	0	0
tctttcgtgcg	PBANKA_145330	0	0	75	71	0	0	0	0	0	0	0	0	0	0	0	0	3	3	0	0	0	0	0	0	0	0	0	0	0	0	626	625
tgaaccgttca	PBANKA_051670	0	0	0	0	0	0	0	0	0	0	0	0	0	0	0	0	0	0	0	0	0	0	0	0	0	0	0	0	6	6	650	649
tgaccactat	PBANKA_031030	3	3	48	49	0	0	0	0	0	0	0	0	4	3	0	0	0	0	0	0	0	0	0	0	0	0	0	0	0	0	0	0
tgaccatacaa	PBANKA_102590	0	0	0	0	0	0	0	0	0	0	0	0	0	0	0	0	0	0	0	0	0	0	0	0	0	0	0	0	0	0	0	0
tgatacgtat	PBANKA_080560	0	0	0	0	0	0	0	0	0	0	0	0	0	0	0	0	0	0	0	0	0	0	0	0	0	0	0	0	0	0	0	0
tgcagtagagg	PBANKA_020270	1	0	0	0	0	0	0	0	0	0	0	0	0	0	0	0	0	0	0	0	0	0	0	0	0	0	0	0	0	0	0	0
tgccagcggac	PBANKA_061670	0	0	0	0	0	0	0	0	0	0	0	0	6	6	0	0	0	0	0	0	0	0	0	0	0	0	0	0	0	0	0	0
tgcccattccc	PBANKA_136200	4	4	38	35	0	0	0	0	0	0	0	0	13	13	0	0	0	0	0	0	0	0	0	0	0	0	0	0	0	0	509	516
tgccttgtatg	PBANKA_051490	571	568	426	418	1452	1453	619	615	376	363	1182	1170	677	679	592	599	1086	1080	810	807	986	978	1167	1151	911	908	1451	1447	1056	1068	405	408
tgcgcgcttca	PBANKA_080270	0	0	0	0	0	0	0	0	0	0	0	0	0	0	0	0	0	0	0	0	0	0	0	0	0	0	0	0	0	0	0	0
tgctgtgtgct	PBANKA_120800	336	333	891	884	732	723	666	651	1075	1060	826	820	934	926	1577	1573	765	752	857	844	1600	1579	780	763	897	893	1496	1480	390	390	483	473
tgcttaaagag	PBANKA_050130	0	0	0	0	0	0	0	0	0	0	0	0	0	0	0	0	0	0	0	0	0	0	0	0	0	0	0	0	0	0	0	0
tggcagggagg	PBANKA_140490	236	233	108	102	656	643	52	49	0	0	0	0	7	6	21	21	0	0	0	0	0	0	0	0	0	0	0	0	2	2	1870	1786
tggcgatacgc	PBANKA_112290	235	232	83	83	0	0	11	12	0	0	4	3	0	0	0	0	0	0	0	0	3	3	0	0	0	0	0	0	0	0	520	518
tggctcagat	PBANKA_071730	0	0	0	0	0	0	0	0	0	0	0	0	0	0	0	0	0	0	0	0	0	0	0	0	0	0	0	0	0	0	0	0
tggcttctgct	PBANKA_136000	218	213	87	90	488	481	309	301	132	135	233	227	170	170	129	130	136	131	142	141	106	106	127	123	81	78	51	50	118	116	440	433
tgggaaggcgt	PBANKA_121620	0	0	0	0	0	0	0	0	0	0	0	0	0	0	0	0	0	0	0	0	0	0	0	0	0	0	0	0	0	0	0	0
tgggtggtatt	PBANKA_112850	0	0	0	0	0	0	0	0	0	0	0	0	0	0	0	0	0	0	0	0	0	0	0	0	0	0	0	0	0	0	0	0
tggtctcagtt	PBANKA_103260	6	6	111	111	0	0	37	37	0	0	0	0	0	0	2	2	0	0	0	0	0	0	0	0	0	0	0	0	0	0	864	844
tggttagtgtg	PBANKA_091210	0	0	0	0	0	0	0	0	0	0	0	0	0	0	0	0	0	0	0	0	0	0	0	0	0	0	0	0	0	0	0	0
tgtaatatcct	PBANKA_142270	1210	1184	1815	1798	1537	1486	1271	1261	1798	1770	1725	1709	1309	1289	2350	2315	1657	1621	1565	1540	2289	2265	1692	1667	1399	1379	1679	1636	1442	1412	745	730
tgtaccttat	PBANKA_041040	0	0	0	0	155	153	0	0	0	0	0	0	0	0	0	0	1	1	0	0	0	0	0	0	0	0	0	0	0	0	0	0
tgtcggccgcc	PBANKA_130620	495	494	584	591	499	498	680	672	643	644	839	830	375	370	324	325	366	368	237	234	198	195	221	223	188	186	197	198	187	187	621	617
tgtgacagccc	PBANKA_092370	8	8	221	218	129	129	0	0	47	47	33	32	0	0	0	0	0	0	2	2	0	0	0	0	1	1	3	3	0	0	482	478
tgtgacagctc	PBANKA_141610	0	0	0	0	0	0	0	0	0	0	0	0	0	0	0	0	0	0	0	0	0	0	0	0	0	0	0	0	0	0	2	3
tgttacgtata	PBANKA_070420	0	0	0	0	0	0	0	0	0	0	0	0	0	0	0	0	0	0	0	0	0	0	0	0	0	0	0	0	0	0	0	0
tgttgccataa	PBANKA_050260	206	212	203	202	113	117	9	9	0	0	0	0	0	0	0	0	0	0	0	0	0	0	0	0	0	0	1	1	0	0	765	785
tgtttaacgat	PBANKA_052130	0	0	0	0	0	0	0	0	27	28	0	0	0	0	0	0	0	0	0	0	0	0	0	0	0	0	0	0	0	0	1	0
ttaaagtgatt	PBANKA_112620	0	0	0	0	0	0	0	0	0	0	0	0	2	1	1	1	0	0	3	2	0	0	1	1	1	1	0	0	2	2	0	0
ttaattgcgac	PBANKA_121260	0	0	0	0	0	0	0	0	11	11	0	0	0	0	0	0	0	0	0	0	0	0	0	0	0	0	0	0	0	0	0	0
ttacagtcctc	PBANKA_121370	289	292	465	468	945	943	415	418	970	987	1453	1476	668	674	1107	1126	1756	1793	657	668	1212	1209	1810	1817	705	714	1666	1655	1778	1780	735	733
ttacccgcagc	PBANKA_134450	1008	1023	16	16	53	51	12	14	7	8	31	33	15	16	0	0	0	0	2	2	0	0	0	0	1	0	0	0	0	0	0	0
ttagacgcatc	PBANKA_130260	0	0	0	0	98	101	14	15	0	0	0	0	0	0	0	0	0	0	0	0	0	0	0	1	0	0	0	0	0	0	748	761
ttagttaaaga	PBANKA_111300	0	0	0	0	0	0	1	1	0	0	0	0	0	0	0	0	0	0	0	0	0	0	0	0	0	0	0	0	0	0	0	0
ttatgctaagg	PBANKA_092980	329	334	632	627	490	492	324	320	516	511	447	450	570	568	1082	1083	602	597	733	726	1366	1368	964	955	860	848	1496	1467	1134	1126	640	630
ttcaactggat	PBANKA_140340	0	0	0	0	0	0	0	0	0	0	0	0	0	0	0	0	0	0	0	0	0	0	1	0	1	1	0	0	0	0	0	0
ttcagctcat	PBANKA_101330	0	0	0	0	0	0	0	0	0	0	0	0	0	0	0	0	2	3	0	0	0	0	0	0	0	0	0	0	0	0	0	0
ttccaccttac	PBANKA_030600-ko	7	7	107	112	48	50	149	162	471	504	11	13	321	338	354	390	20	23	389	405	466	494	40	42	333	363	615	656	82	90	1010	1103
ttcccagggcc	PBANKA_092730	0	0	66	70	0	0	0	0	0	0	0	0	0	0	0	0	0	0	0	0	0	0	0	0	0	0	0	0	0	0	0	0
ttcgatgtatt	PBANKA_114240	160	155	3	2	725	703	199	201	201	198	425	428	298	289	156	156	291	289	282	279	121	121	167	160	171	171	75	75	132	132	579	569
ttcgggatacg	PBANKA_093290	0	0	1	1	0	1	0	1	1	1	1	0	0	0	1	2	0	0	0	0	0	0	1	1	1	1	0	0	1	2	0	0
ttcgggtaacg	PBANKA_030980	393	392	187	187	1051	1039	259	248	261	252	949	945	523	528	344	350	964	950	371	362	378	377	914	910	309	308	349	353	831	832	575	579
ttcgtggacaa	PBANKA_131330	19	19	0	0	0	1	0	0	1	1	0	0	0	0	0	0	0	0	0	0	0	0	0	0	0	0	0	0	0	0	0	0
ttcgtgggcaa	PBANKA_100480	220	219	169	164	310	321	30	32	10	9	57	57	9	9	0	0	0	0	0	0	0	0	0	0	0	0	2	2	0	0	287	292
ttctatgtatg	PBANKA_021620	0	0	0	0	0	0	1	0	0	0	0	0	0	0	0	0	0	0	0	0	0	0	0	0	0	0	0	0	0	0	0	0
ttctgtgtat	PBANKA_144560	0	0	0	0	0	0	0	0	0	0	0	0	0	0	0	0	0	0	0	0	0	0	0	0	0	0	0	0	0	0	0	0
ttgcccttacc	PBANKA_122010	0	0	0	0	0	0	0	0	0	0	0	0	0	0	0	0	0	0	0	0	0	0	0	0	0	0	0	0	0	0	0	0
ttgcgttcgac	PBANKA_136050	684	691	819	826	667	667	435	435	136	143	220	224	173	171	104	101	120	123	305	305	42	44	112	112	263	263	9	11	111	114	4610	4616
ttgctgtcggc	PBANKA_111510	0	0	0	0	0	0	1	0	0	0	0	0	0	0	0	0	0	0	0	0	0	0	0	0	0	0	0	0	0	0	1	0
ttggggtgaca	PBANKA_092640	228	221	238	238	642	642	145	144	165	162	37	38	35	32	27	26	34	33	8	8	4	4	0	0	0	0	2	1	10	8	0	0
ttggggtggcg	PBANKA_080240	0	0	0	0	0	0	0	0	0	0	0	0	0	0	0	0	0	0	0	0	0	0	0	0	0	0	0	0	0	0	0	0
ttgtacagaac	PBANKA_113310	0	0	0	0	0	0	0	0	0	0	2	5	0	0	0	0	0	0	0	0	0	1	0	0	0	0	0	0	0	0	0	0
ttgtcaggtcg	PBANKA_121730	0	0	0	0	0	0	10	10	0	0	1	1	0	0	0	0	0	0	0	0	0	0	0	0	4	3	0	0	0	0	0	0
ttgttaattga	PBANKA_132950	0	0	1	1	0	0	0	0	0	0	0	0	0	0	0	0	0	0	0	0	0	0	0	0	0	0	0	0	1	1	0	0
tttagacatac	PBANKA_111370	641	672	331	341	480	510	1066	1108	1418	1462	1170	1221	1290	1356	1697	1785	1714	1776	1399	1471	1715	1768	2007	2108	1249	1319	1835	1934	2382	2472	529	555
tttctggtaag	PBANKA_124200	0	0	0	0	0	0	0	0	0	0	0	0	0	0	0	0	0	0	0	0	0	0	0	0	0	0	0	0	0	0	0	0
ttttcgccgta	PBANKA_133560	0	0	0	0	1	0	0	0	0	0	0	0	0	0	0	0	0	0	0	0	0	0	0	0	0	0	0	0	0	0	0	0
