# Supplementary material for: Functional Profiling of a Plasmodium Genome Reveals an Abundance of Essential Genes
Source: Cell. 2017 Jul 13;170(2):260–272.e8. doi: 10.1016/j.cell.2017.06.030 (PMC5509546; doi:10.1016/j.cell.2017.06.030)
Supplement: Data S1. Reproducible Analysis Procedure — The file archive includes an R-markdown document, which will reproduce all bioinformatic procedures conducted. [file mmc9.zip › countfiles/met3.csv]

barcode	gene	1.1	1.2	2.1	2.2	3.1	3.2	4.1	4.2	5.1	5.2	6.1	6.2	7.1	7.2	8.1	8.2	9.1	9.2	10.1	10.2	11.1	11.2	12.1	12.2	13.1	13.2	14.1	14.2	15.1	15.2	16.1	16.2
no_match		35825	36682	25153	25740	33069	34002	21966	22704	25855	26475	23502	24027	24004	24476	20922	21542	18328	19033	24104	25382	22482	23174	25284	26480	17567	17989	22885	24366	21663	21871	19979	20813
aaactgcatac	PBANKA_142650	0	0	0	0	0	0	0	0	0	0	0	0	0	0	0	0	0	0	0	0	0	0	0	0	0	0	1	1	0	0	0	0
aaagactcgaa	PBANKA_040180	0	0	0	0	0	0	0	0	0	0	0	0	0	0	0	0	0	0	0	0	0	0	0	0	0	0	0	0	0	0	0	0
aaagtaacgag	PBANKA_145000	3	3	3	2	2	1	1	0	1	1	1	1	0	0	1	1	0	0	2	2	4	5	0	0	1	2	1	3	0	0	0	2
aaagttatgag	PBANKA_083220	0	0	0	0	0	0	0	0	0	0	0	0	0	0	0	0	0	0	0	0	0	0	0	0	0	0	0	0	0	0	0	0
aaataagcgcg	PBANKA_131480	103	101	100	97	172	168	20	19	90	90	90	89	6	6	40	42	48	47	10	9	7	7	13	12	2	2	12	11	2	3	1744	1719
aacacaaccgc	PBANKA_140160	1536	1568	853	852	1470	1471	1190	1188	634	640	801	807	653	658	283	288	349	350	381	392	182	182	321	324	189	194	133	134	167	165	679	683
aacagacaaac	PBANKA_130360	470	478	304	305	241	245	129	126	141	145	66	68	6	7	1	1	40	39	6	6	3	3	38	43	0	0	0	1	27	28	1733	1777
aactcgatgca	PBANKA_082520	0	0	0	0	0	0	0	0	0	0	0	0	1	1	0	0	0	0	0	0	0	0	0	0	0	0	0	0	0	0	0	0
aactgttcgat	PBANKA_110940	0	0	0	0	0	0	32	34	0	0	0	0	0	0	0	0	0	0	0	0	0	0	0	0	0	0	0	0	0	0	0	0
aagattgtgcg	PBANKA_122370	0	0	0	0	0	0	0	0	0	0	0	0	0	0	0	0	0	0	0	0	0	0	0	0	0	0	0	0	0	0	0	0
aagcatttctg	PBANKA_141910	0	0	0	0	0	0	0	0	0	0	0	0	0	0	0	0	0	0	0	0	0	0	0	0	0	0	1	1	0	0	0	0
aaggatctatc	PBANKA_136210	189	187	243	240	120	121	27	25	64	61	0	1	3	3	6	6	2	2	0	0	4	4	0	0	0	0	0	0	0	0	0	0
aatagtttatg	PBANKA_134790	0	0	0	0	0	0	0	0	0	0	0	0	0	0	0	0	0	0	0	0	0	0	0	0	0	0	0	0	0	0	0	0
aatcagcgcta	PBANKA_051100	197	192	205	206	0	0	0	0	0	0	13	13	4	4	0	0	4	4	0	0	0	0	0	0	0	0	0	0	0	0	0	0
aatcataccca	PBANKA_113200	106	106	220	223	151	159	0	0	0	0	22	22	0	0	0	0	1	1	0	0	0	0	1	1	3	3	2	2	0	0	1974	1978
aatcatttctg	PBANKA_061360	0	0	0	0	0	0	0	0	0	0	0	0	0	0	0	0	0	0	0	0	0	0	0	0	0	0	0	0	0	0	0	0
aatcccggcga	PBANKA_080560	0	0	0	0	0	0	0	0	0	0	0	0	0	0	0	0	0	0	0	0	0	0	0	0	0	0	0	0	0	0	0	0
aatcctttact	PBANKA_040820	769	767	433	444	616	619	99	97	263	266	65	67	38	38	26	26	11	11	4	4	6	7	3	3	0	0	2	2	3	3	0	0
aatcctttagt	PBANKA_000310	1	1	0	0	0	0	0	0	0	0	0	0	0	0	0	0	0	0	0	0	0	0	0	0	0	0	0	0	0	0	0	0
aatcgccgaaa	PBANKA_081710	0	0	0	0	0	0	0	0	0	0	0	0	0	0	0	0	0	0	0	0	0	0	0	0	0	0	0	0	0	0	1	0
aatggtcgatc	PBANKA_030240	3067	3023	2571	2557	4292	4261	2415	2379	2656	2638	3839	3805	2436	2443	2053	2023	2919	2901	2000	1984	1611	1594	3132	3086	1198	1194	1137	1109	2567	2545	994	973
aatgtcatgca	PBANKA_080800	0	0	0	0	0	0	0	0	0	0	0	0	0	0	0	0	0	0	0	0	0	0	0	0	0	0	0	0	0	0	0	0
acaaatttgga	PBANKA_031520	0	0	0	0	0	0	0	0	0	0	0	0	0	0	0	0	0	0	0	0	0	0	0	0	0	0	0	0	0	0	0	0
acacgacaagc	PBANKA_103780	2379	2370	2008	2021	3291	3282	1844	1833	2074	2069	1969	1957	2169	2171	1671	1672	1764	1767	2362	2339	2047	2026	2820	2822	1840	1844	2183	2162	2939	2946	552	541
acacgtgagcc	PBANKA_130890	0	0	0	0	0	0	0	0	0	0	0	0	0	0	0	0	0	0	0	0	0	0	0	0	0	0	0	0	0	0	0	0
acagatcactc	PBANKA_135580	0	0	0	0	0	0	0	0	0	0	0	0	0	0	0	0	0	0	0	0	0	0	0	0	0	0	0	0	3	3	0	0
acagggattca	PBANKA_083330	102	101	1	1	0	0	19	19	25	28	32	32	0	0	0	0	0	0	0	0	1	1	0	0	1	1	0	0	0	0	0	0
acagtggtat	PBANKA_052140	0	0	0	0	0	0	0	0	0	0	0	0	0	0	0	0	1	1	0	0	0	0	0	0	0	0	0	0	0	0	0	0
acatcagaaag	PBANKA_134380	5	5	67	66	119	118	30	31	0	0	15	15	1	1	1	1	0	0	3	3	0	0	0	0	0	0	0	0	1	1	0	0
accaagcgggt	PBANKA_146340	0	0	0	0	0	0	0	0	0	0	0	0	0	0	0	0	0	0	0	0	0	0	0	0	0	0	0	0	0	0	0	0
accccgctgcc	PBANKA_111650	0	0	0	0	0	0	0	0	0	0	0	0	0	0	0	0	0	0	0	0	0	0	0	0	0	0	0	0	0	0	0	0
accccgctgtc	PBANKA_103510	0	0	0	0	0	0	0	0	0	0	0	0	0	0	0	0	0	0	0	0	0	0	0	0	0	0	0	0	0	0	1	1
acccgactggc	PBANKA_143020	0	0	0	0	0	0	0	0	0	0	0	0	0	0	0	0	0	0	0	0	1	0	0	0	0	0	0	0	0	0	0	0
accctacttgc	PBANKA_130090	0	0	0	0	0	0	0	0	0	0	0	0	0	0	0	0	0	0	0	0	0	0	0	0	0	0	0	0	0	0	0	0
accggaagatc	PBANKA_112700	0	0	0	0	0	0	0	0	0	0	0	0	0	0	0	0	0	0	0	0	0	0	0	0	0	0	0	0	0	0	0	0
acctgaagcga	PBANKA_135840	0	0	0	0	1	1	0	0	0	0	0	0	0	0	0	0	0	0	0	0	0	0	0	0	0	0	0	0	1	0	0	1
acgaatgtgct	PBANKA_101610	0	0	0	0	0	0	0	0	0	0	0	0	2	2	0	0	0	0	0	0	0	0	0	0	0	0	0	0	0	0	0	0
acggaccaagg	PBANKA_030850	5	5	56	56	85	84	0	0	46	45	16	16	0	0	0	0	0	0	0	0	0	0	0	0	0	0	0	0	0	0	0	0
acggatgatgg	PBANKA_114490	350	347	186	181	112	109	0	0	0	0	29	28	3	3	0	0	6	3	0	0	1	1	2	2	0	0	1	1	0	0	2116	2111
acgtatcaggg	PBANKA_082710	0	0	0	0	0	0	0	0	1	1	0	0	0	0	0	0	0	0	0	0	0	0	0	0	0	0	0	0	0	0	0	0
acgtgggcctt	PBANKA_122350	0	0	0	0	0	0	0	0	0	0	0	0	0	0	0	0	0	0	0	0	0	0	0	0	0	0	0	0	0	0	0	0
actagtttgtg	PBANKA_051660	0	0	0	0	0	0	0	0	0	0	0	0	0	0	0	0	0	0	0	0	0	0	0	0	0	0	0	0	0	0	0	0
actatcgccaa	PBANKA_144400	0	0	0	0	0	0	0	0	0	0	0	0	0	0	0	0	0	0	0	0	0	0	0	0	0	0	0	0	0	0	0	0
actgaagaagg	PBANKA_103760	0	0	0	0	0	0	0	0	0	0	0	0	0	0	0	0	0	0	0	0	0	0	0	0	0	0	0	0	0	0	0	0
acttcaatatc	PBANKA_050690	2838	2819	2694	2689	3726	3697	3448	3443	3365	3346	4887	4872	4729	4715	4326	4308	4345	4319	5585	5537	5560	5526	6638	6584	4572	4566	5694	5623	5861	5854	1855	1849
acttgtcggat	PBANKA_101290	0	0	0	0	0	0	0	0	0	0	0	0	0	0	0	0	0	0	0	0	1	1	0	0	1	1	0	0	1	1	0	0
agaacattttg	PBANKA_030360	0	0	0	0	0	0	0	0	0	0	0	0	0	0	0	0	0	0	0	0	0	0	0	0	0	0	0	0	0	0	0	0
agacacatagt	PBANKA_061590	0	0	0	0	0	0	0	0	0	0	0	0	0	0	0	0	0	0	0	0	0	0	0	0	0	0	0	0	0	0	0	0
agacgggataa	PBANKA_091260	0	0	0	0	0	0	0	0	0	0	0	0	0	0	0	0	0	0	0	0	0	0	0	0	0	0	0	0	0	0	0	0
agactacagac	PBANKA_101330	540	549	790	806	739	754	163	165	135	132	78	81	14	14	23	24	12	12	4	4	1	1	2	2	1	1	0	0	11	11	0	0
agaggacgcct	PBANKA_135810	0	0	0	0	0	1	1	1	0	0	0	0	0	0	0	0	0	0	0	0	0	0	0	0	3	3	0	0	1	1	0	0
agaggtcgata	PBANKA_141310	0	0	0	0	0	0	0	0	0	0	0	0	0	0	0	0	0	0	0	0	0	0	0	0	0	0	0	1	0	0	0	0
agcaccccggc	PBANKA_051400	0	0	0	0	0	0	0	0	0	0	0	0	0	0	0	0	3	2	0	0	1	1	0	0	0	0	3	3	2	2	1774	1781
agcagtgcctt	PBANKA_040410	0	0	0	0	0	0	1	1	0	0	0	0	3	4	0	0	0	0	0	0	0	0	0	0	0	0	0	0	0	0	0	0
agcccactttt	PBANKA_051220	0	0	0	0	0	0	0	0	0	0	0	0	0	0	0	0	4	4	0	0	0	0	0	0	0	0	0	0	0	0	0	0
agcgacgtagc	PBANKA_090850	0	0	0	0	0	0	0	0	0	0	0	0	0	0	0	0	0	0	0	0	0	0	0	0	0	0	0	0	0	0	0	0
agctggagttt	PBANKA_131510	0	0	0	0	0	0	0	0	0	0	0	0	0	0	0	0	0	0	0	0	0	0	0	0	0	0	0	0	0	0	0	0
aggacttatat	PBANKA_060530	0	0	0	0	0	0	0	0	0	0	0	0	0	0	0	0	0	0	0	0	0	0	0	0	0	1	0	0	0	0	0	0
aggcacatctg	PBANKA_092520	0	0	0	0	0	0	0	0	0	0	0	0	0	0	0	0	0	0	0	0	0	0	0	0	0	0	0	0	0	0	0	0
aggctaatcaa	PBANKA_093250	177	178	175	174	525	529	33	33	24	25	188	186	94	96	13	13	78	74	78	76	12	14	109	108	58	58	7	7	84	84	2130	2121
agggaatgtcg	PBANKA_103410	1139	1139	763	748	1125	1112	1070	1050	1760	1735	1326	1299	1553	1532	1606	1600	1177	1178	1343	1320	1540	1515	1462	1442	824	812	1237	1220	1145	1148	2179	2147
agggacacaga	PBANKA_100670	0	0	0	0	0	0	0	0	0	0	0	0	0	0	0	0	0	0	0	0	0	0	0	0	0	0	0	0	0	0	0	0
agggagaagag	PBANKA_121800	7	7	85	85	0	0	0	0	0	0	0	0	0	0	3	3	0	0	0	0	0	0	0	0	0	0	0	0	0	0	0	0
aggggatggtc	PBANKA_146060	100	101	2	2	0	0	0	0	0	0	0	0	7	7	0	0	7	7	0	0	0	0	0	0	0	0	0	0	2	2	0	0
agggttcctat	PBANKA_051500	2383	2365	2161	2146	1732	1690	1378	1351	1563	1553	1391	1384	3034	3023	2047	2039	1617	1588	3661	3604	2766	2736	2447	2426	2893	2880	2782	2731	2334	2316	451	439
aggtagcactg	PBANKA_081180	0	0	0	0	0	0	0	0	0	0	0	0	2	1	0	0	0	0	0	0	0	0	0	0	0	0	1	1	0	0	0	0
aggtttctaca	PBANKA_111470	2051	2028	2740	2722	3156	3136	2865	2861	3939	3937	3405	3398	4311	4298	5051	5028	3084	3076	5432	5364	5858	5827	4160	4159	4230	4201	6002	5948	3802	3789	1946	1944
agtaagccttc	PBANKA_110420	243	237	130	128	1056	1073	674	678	324	320	1263	1267	407	404	249	250	634	629	263	264	192	186	613	611	153	155	98	101	430	430	386	381
agtgcgtacgc	PBANKA_020460	0	0	0	0	0	0	0	0	0	0	0	0	0	0	0	0	0	0	0	0	0	0	0	0	0	0	0	0	0	0	0	0
agtggcttccg	PBANKA_111190	212	206	437	428	170	170	11	11	79	80	34	34	32	31	5	5	16	16	5	6	1	0	5	4	5	4	1	1	0	0	4158	4065
agtgggtagtg	PBANKA_102970	0	0	0	0	0	0	0	0	0	0	0	0	0	0	0	0	0	0	0	0	0	0	0	0	0	0	0	0	0	0	0	0
atacatgcaag	PBANKA_144040	0	0	0	0	0	0	0	0	0	0	0	0	0	0	0	0	1	1	0	0	1	1	0	0	0	0	0	0	0	0	0	0
atacttagttg	PBANKA_133760	0	0	0	0	0	0	0	0	0	0	0	0	0	0	0	0	0	0	0	0	0	0	0	0	0	0	0	0	0	0	0	0
atagggacaca	PBANKA_121780	1	1	2	3	0	0	0	0	0	0	0	0	0	0	0	0	0	0	1	1	0	0	1	1	1	1	1	1	0	0	1	1
ataggtggtga	PBANKA_071010	0	0	0	0	0	0	0	0	0	0	0	0	0	0	9	8	0	0	0	0	0	0	0	0	0	0	0	0	0	0	0	0
atatgagaggt	PBANKA_101520	2173	2134	737	734	1683	1642	1845	1803	1021	1008	1543	1511	1506	1483	924	897	1178	1138	1064	1041	859	846	1064	1036	623	614	469	457	632	622	2041	2004
atcaggtacca	PBANKA_112190	0	0	0	0	0	0	0	0	0	0	0	0	0	0	0	0	0	0	0	0	0	0	0	0	0	0	0	0	1	1	0	0
atcagtaaggg	PBANKA_114130	0	0	0	0	0	0	0	0	0	0	0	0	0	0	0	0	0	0	0	0	0	0	0	0	0	0	0	0	0	0	0	0
atcctagtttc	PBANKA_111870	0	0	1	0	3	5	0	2	1	0	1	1	3	3	4	1	3	3	2	2	1	1	1	4	2	2	4	5	2	2	3	4
atcgaatcgcc	PBANKA_031420	592	588	791	796	1710	1707	30	32	114	116	61	60	15	14	17	15	1	1	1	1	4	4	0	0	5	5	2	2	3	3	1	1
atctggaaatc	PBANKA_030400	0	0	0	0	0	0	0	0	0	0	0	0	0	0	0	0	0	1	0	0	0	0	0	0	0	0	0	0	0	0	0	0
atgcgcgcaaa	PBANKA_040940	0	0	7	6	0	0	0	0	0	0	0	0	0	0	0	0	0	0	0	0	0	0	0	0	0	0	0	0	0	0	0	0
atggatcgacg	PBANKA_140550	0	0	0	0	0	0	0	0	0	0	0	0	1	1	0	0	0	0	0	0	0	0	0	0	0	0	0	0	0	0	0	0
atgtctcgcgg	PBANKA_021430	0	0	0	0	0	0	0	0	0	0	0	0	0	0	0	0	0	0	0	0	0	0	0	0	0	0	0	0	0	0	14	14
attaaggcttc	PBANKA_113920	0	0	0	0	0	0	0	0	0	0	0	0	1	0	0	0	0	0	0	0	0	0	0	0	0	0	0	0	0	0	0	0
attcaagggct	PBANKA_010710	0	0	0	0	0	0	0	0	0	0	0	0	0	0	0	0	0	0	0	0	0	0	0	0	0	0	0	0	0	0	0	0
attctccggcc	PBANKA_040260	0	0	0	0	0	0	35	35	0	0	0	0	0	0	0	0	0	0	0	0	0	0	0	0	0	0	0	0	0	0	0	0
attgtcatcca	PBANKA_041820	0	0	0	0	0	0	0	0	0	0	0	0	0	0	0	0	0	0	0	0	0	0	0	0	0	0	0	0	0	0	0	0
caacaagcccg	PBANKA_114300	0	0	1	1	1	0	0	0	0	0	0	0	0	0	0	0	0	0	0	0	0	0	0	0	0	0	0	1	1	1	0	0
caaccccccgg	PBANKA_124070	0	0	0	0	0	0	0	0	0	0	0	0	0	0	0	0	0	0	0	0	0	0	0	0	1	1	0	0	2	2	0	0
caacttcgcaa	PBANKA_082110	0	0	0	0	0	0	0	0	0	0	0	0	0	0	0	0	0	0	0	0	0	0	0	0	0	0	0	1	0	0	0	0
caagtaggttc	PBANKA_100980	0	0	0	0	0	1	0	0	0	0	0	0	0	0	0	0	0	0	1	1	0	0	0	0	0	0	0	0	0	0	1	1
caatcgatacg	PBANKA_031500	0	0	0	0	0	0	0	0	0	0	0	0	7	7	1	1	0	0	0	0	0	0	0	0	0	0	0	0	0	0	0	0
caatttagcgg	PBANKA_062150	0	0	0	0	0	0	0	0	0	0	0	0	0	0	0	0	0	0	0	0	0	0	0	0	0	0	0	0	0	0	0	0
cacaaaacgat	PBANKA_134910	0	0	0	0	0	0	0	0	4	5	0	0	0	0	0	0	0	0	0	0	0	0	1	1	0	0	0	0	0	0	0	0
cacctctcatc	PBANKA_141050	127	129	3	3	0	0	0	0	0	0	12	12	3	4	0	0	6	5	0	0	0	0	0	0	0	0	0	0	0	0	0	0
cacgatgcacg	PBANKA_070370	0	0	0	0	0	0	0	0	0	0	0	0	0	0	0	0	0	0	0	0	0	0	1	1	0	0	0	0	3	3	0	0
cacggcaagac	PBANKA_135720	0	0	0	0	0	0	0	0	0	0	0	0	0	0	0	0	0	0	0	0	0	0	0	0	0	0	0	0	0	0	0	0
cactgcaacgt	PBANKA_080510	0	0	0	0	0	0	0	0	0	0	0	0	0	0	0	0	0	0	0	0	0	0	0	0	0	0	0	0	0	0	0	0
cacttgatgtt	PBANKA_093980	2700	2694	1525	1503	1460	1439	2617	2591	2495	2496	1453	1453	3879	3875	3173	3159	1269	1260	4155	4121	4189	4168	2174	2146	2996	2973	4585	4526	1985	1987	2334	2313
cagacgataga	PBANKA_082880	0	0	0	0	0	0	0	0	0	0	0	0	1	1	1	1	0	0	0	0	0	0	0	0	0	0	0	0	0	0	0	0
cagacgctgaa	PBANKA_040280	0	1	0	0	0	0	0	0	0	0	0	0	0	0	0	0	0	0	0	0	0	0	0	0	0	0	0	0	0	0	0	1
cagagacgtgt	PBANKA_133990	142	140	64	65	441	436	1	1	0	0	75	73	19	21	0	0	22	23	5	5	1	1	17	16	1	1	2	2	8	8	1768	1753
cagcatctgta	PBANKA_120640	0	0	0	0	0	0	0	0	0	0	0	0	0	0	0	0	0	0	0	0	0	0	0	0	0	0	0	0	0	0	0	0
cagccggtcat	PBANKA_083310	0	0	0	0	0	0	0	0	0	0	0	0	4	4	0	0	0	0	0	0	0	0	0	0	0	0	0	0	0	0	0	0
cagcttgctta	PBANKA_135400	0	0	0	0	0	0	0	0	0	0	0	0	0	0	0	0	0	0	0	0	0	0	0	0	0	0	0	0	0	0	0	0
caggcattctt	PBANKA_092490	0	0	0	0	0	0	0	0	0	0	0	0	0	0	0	0	0	0	0	0	0	0	0	0	0	0	0	0	0	0	0	0
cagtcccagct	PBANKA_071510	0	0	0	0	1	1	1	1	1	1	0	0	0	0	0	0	0	0	0	0	0	0	0	0	0	0	1	1	0	0	0	0
catacccaggc	PBANKA_124460	0	1	1	0	0	1	0	0	0	0	0	0	0	0	0	0	0	0	0	1	0	0	0	0	1	1	1	1	1	1	0	0
catactgacac	PBANKA_134820	0	0	0	0	0	0	0	0	0	0	0	0	0	0	0	0	0	0	0	0	0	0	0	0	0	0	0	0	0	0	1	0
catagtgagcg	PBANKA_110840	0	1	0	0	0	0	0	0	0	1	0	0	0	1	3	3	1	1	2	2	0	0	0	1	2	2	0	0	0	0	1	1
catcaagctct	PBANKA_141130	0	0	0	0	0	0	0	0	0	0	0	0	0	0	0	0	0	0	0	0	0	0	0	0	0	0	0	0	0	0	0	1
catcataccta	PBANKA_051000	0	0	1	1	0	0	0	0	0	0	0	0	0	0	0	0	0	0	0	0	0	0	0	0	0	0	0	0	0	0	3	4
catcgcggaga	PBANKA_102410	0	0	0	0	0	0	0	0	0	0	0	0	0	0	0	0	0	0	0	0	0	0	0	0	0	0	0	0	0	0	0	0
catcttcgcat	PBANKA_121010	3063	3047	2109	2100	1610	1602	3399	3369	2248	2224	2440	2427	4419	4413	2476	2460	2161	2143	4318	4278	2539	2528	2932	2917	2255	2247	2418	2383	2433	2439	2002	1988
catggatgggc	PBANKA_113980	143	144	1	1	0	0	5	5	0	0	0	0	0	0	5	5	0	0	0	0	0	0	0	0	0	0	0	0	0	0	0	0
cattactgggt	PBANKA_143370	1	1	0	0	1	0	0	0	0	0	0	0	0	0	0	0	0	0	0	0	0	0	0	0	0	0	0	0	0	0	0	0
cattccgaacg	PBANKA_145730	0	0	0	0	0	0	0	0	0	0	0	0	0	0	0	0	0	0	0	0	0	0	0	0	5	5	0	0	0	0	1	1
cattgctttag	PBANKA_134800	4527	4489	4025	3986	3394	3376	5838	5795	6129	6092	3635	3586	8360	8310	7437	7358	2747	2722	8788	8732	9569	9502	4983	4927	6490	6465	9798	9699	4849	4835	2272	2259
catttgatgat	PBANKA_071330	0	0	0	0	0	0	0	0	0	0	0	0	0	0	0	0	0	0	0	0	0	0	0	0	0	1	0	0	0	0	0	0
ccaaaacattc	PBANKA_091970	0	0	0	0	0	0	0	0	0	0	0	0	0	0	0	0	0	0	0	0	0	0	0	0	0	0	0	0	0	0	0	0
ccaacgtcctc	PBANKA_082490	0	0	0	0	0	0	0	0	0	0	0	0	0	0	0	0	0	0	0	0	0	0	0	0	0	0	0	0	0	0	0	0
ccaacttaaac	PBANKA_103360	2152	2194	765	779	1836	1860	2422	2466	2643	2668	3431	3504	3704	3746	3023	3067	3291	3336	4161	4209	4006	4032	5276	5352	2900	2960	3939	4003	5540	5637	1807	1845
ccaagcgaggc	PBANKA_030500	0	0	0	0	0	0	0	0	0	0	0	0	1	1	3	3	0	0	0	0	1	1	0	0	0	0	0	0	0	0	0	0
ccaatcattat	PBANKA_093830	0	0	0	0	0	0	0	0	0	0	0	0	0	0	0	0	0	0	0	0	0	0	0	0	1	0	0	0	0	0	0	0
ccacaaacaac	PBANKA_040220	0	0	0	0	0	0	0	0	0	0	1	0	0	0	0	0	0	0	0	0	0	0	0	0	0	0	0	0	0	0	0	0
ccaccaattga	PBANKA_140770	0	0	0	0	53	53	0	0	0	0	0	0	0	0	0	0	0	0	0	0	0	0	0	0	0	0	0	0	0	0	0	0
ccacctgaatt	PBANKA_143730	1044	1043	489	487	408	410	206	207	40	40	24	25	10	10	8	8	13	13	6	6	2	2	3	3	4	4	0	0	0	0	5113	5100
ccagaggacgc	PBANKA_010120	0	0	0	0	0	0	1	1	0	0	0	0	0	0	0	0	0	0	0	0	0	0	0	0	0	0	0	0	0	0	0	0
ccagctctaaa	PBANKA_132270	0	0	0	0	0	0	0	0	0	0	0	0	0	0	0	0	0	0	0	0	0	0	0	0	0	0	0	0	0	0	0	0
ccaggaaatta	PBANKA_011180	0	0	1	1	1	1	0	0	0	0	1	3	1	1	2	1	2	2	1	2	0	0	1	1	2	1	0	0	0	0	0	0
ccaggaaattg	PBANKA_062190	0	0	0	0	0	0	0	0	0	0	0	0	0	0	0	0	0	0	0	0	0	0	0	0	1	0	0	0	0	0	0	0
ccatcgtggcc	PBANKA_031590	0	0	0	0	0	0	0	0	0	0	18	18	0	0	0	0	4	4	0	0	0	0	0	0	0	0	0	0	0	0	0	0
ccatgaccgtc	PBANKA_143100	2319	2318	1233	1219	2044	2033	405	401	271	270	404	403	23	24	40	40	44	45	2	2	4	5	5	5	2	2	2	1	1	1	1279	1276
cccaagacatc	PBANKA_082360	0	0	0	0	0	0	0	0	0	0	0	0	0	0	0	0	0	0	0	0	0	0	0	0	0	0	0	0	0	0	0	0
cccaattgcgg	PBANKA_130170	0	0	0	0	0	0	0	0	0	0	0	0	0	0	0	0	0	0	0	0	0	0	0	0	0	0	0	0	0	0	0	0
cccaggataca	PBANKA_110360	0	0	0	0	0	0	0	0	0	0	0	0	0	0	0	0	0	0	0	0	0	0	0	0	0	1	0	0	0	0	0	0
cccagggaaat	PBANKA_143260	1	1	1	1	1	2	0	0	0	0	1	1	0	0	9	6	3	2	1	1	1	1	1	1	3	2	2	2	4	4	0	0
ccccgtctcgg	PBANKA_121330	0	0	0	0	0	0	0	0	0	0	0	0	0	0	0	0	0	0	0	0	0	0	0	0	0	0	0	0	0	0	0	0
cccctacatag	PBANKA_144410	0	0	0	0	0	0	0	0	0	1	0	0	0	0	0	0	0	0	0	0	0	0	0	0	1	1	0	0	1	1	0	0
ccctatcgcgg	PBANKA_136300	0	0	0	0	0	0	0	0	0	0	0	0	0	0	0	0	0	0	0	0	0	0	0	0	0	0	0	0	0	0	18	19
ccctgttatta	PBANKA_080310	0	0	0	0	0	0	0	0	0	0	0	0	0	0	0	0	0	0	0	0	0	0	0	0	0	0	0	0	0	0	0	0
ccgaatgatgc	PBANKA_135690	0	0	0	0	1	1	0	0	0	0	0	0	1	1	0	0	0	0	0	0	0	0	0	1	0	0	0	0	0	0	0	0
ccgacgcaatt	PBANKA_142090	344	341	21	21	61	65	0	0	104	104	20	20	0	0	14	13	3	4	1	1	1	1	1	1	0	0	0	0	0	0	0	0
ccgccagggtg	PBANKA_021230	2	2	0	0	0	0	1	0	1	1	2	1	0	0	0	0	1	0	0	0	0	0	0	1	2	1	1	1	2	2	0	0
ccggactcggc	PBANKA_123250	1	1	0	0	0	0	0	0	0	0	0	0	0	0	0	0	0	0	0	0	0	0	0	0	0	0	0	0	1	1	1	0
ccggcactcct	PBANKA_123060	0	0	0	0	0	0	0	0	0	0	0	0	0	0	0	0	0	0	0	0	0	0	0	0	0	0	0	0	0	0	0	0
ccggcttcctc	PBANKA_091660	0	0	0	0	1	1	0	0	0	1	0	0	1	0	0	0	0	0	1	1	1	0	2	3	3	2	0	0	1	1	1	2
ccgtcgaaact	PBANKA_051360	115	116	2	2	0	0	0	0	0	0	0	0	0	0	0	0	0	0	0	0	0	0	0	0	0	0	0	0	0	0	0	0
ccgtttttttc	PBANKA_000100	1	0	0	0	1	0	0	0	0	0	0	0	0	0	0	0	1	0	0	0	0	0	0	0	0	0	0	0	0	0	0	0
cctagggaaat	PBANKA_031180	371	362	754	750	333	323	274	273	578	568	370	361	548	544	748	749	575	570	509	501	801	795	757	756	366	364	877	872	787	784	579	575
cctattgtatg	PBANKA_112640	177	174	33	34	275	268	0	0	0	0	11	13	0	0	10	10	1	2	0	0	1	1	0	0	0	0	2	2	0	0	1559	1540
cctcttacccg	PBANKA_061520	338	345	177	177	133	133	79	77	152	150	23	23	18	18	7	7	4	4	5	5	0	0	0	2	0	0	0	1	7	6	0	0
cctgtactgcc	PBANKA_134860	0	0	0	0	0	0	0	0	0	0	0	0	0	0	0	0	0	0	0	0	0	0	0	0	0	0	0	0	0	0	0	0
ccttaaatagc	PBANKA_111160	0	0	0	0	0	0	1	0	1	0	0	0	0	0	0	0	0	0	0	0	0	0	0	0	0	0	0	0	0	0	0	0
ccttggttcct	PBANKA_100650	0	0	0	0	38	38	0	0	0	0	0	0	0	0	0	0	0	0	0	0	0	0	0	0	0	0	0	0	0	0	87	88
cgaaactacta	PBANKA_051535	0	0	0	0	0	0	0	0	0	0	0	0	0	0	0	0	0	0	0	0	0	0	0	0	0	0	0	0	0	0	0	0
cgaatcattgt	PBANKA_094020	1500	1491	1131	1126	1521	1489	1140	1133	2568	2550	1417	1423	2529	2518	3032	3030	1639	1618	3221	3186	3763	3735	2247	2224	2724	2700	3906	3848	1848	1837	2155	2133
cgaccgcgcat	PBANKA_112110	28	29	69	66	55	57	75	74	130	132	63	62	48	50	118	119	45	44	44	46	138	138	61	60	33	34	164	160	59	61	572	567
cgagacgggta	PBANKA_051230	0	0	0	0	0	0	0	0	0	0	0	0	0	0	0	0	0	0	0	0	0	0	0	0	0	0	0	0	0	0	0	0
cgagttagggg	PBANKA_030840	1	1	0	0	0	0	0	0	1	1	0	0	0	0	0	0	0	0	0	0	0	0	0	0	0	0	0	0	0	0	0	0
cgatgtttat	PBANKA_130690	1	1	0	0	0	0	21	20	0	0	11	11	0	0	1	1	0	0	0	0	0	0	0	0	0	0	0	0	0	0	0	0
cgcagaaaagg	PBANKA_146090	0	0	0	0	0	0	0	0	0	0	0	0	0	0	0	0	0	0	0	0	0	0	0	0	0	0	0	0	0	0	0	0
cgcatgagctc	PBANKA_145340	0	0	0	0	0	0	0	0	0	0	0	0	0	0	1	1	0	0	0	0	0	0	0	0	0	0	0	0	0	0	0	0
cgccctgtttg	PBANKA_131800	0	0	53	52	0	1	0	0	0	0	0	0	0	0	5	5	0	0	0	0	0	0	0	0	0	0	0	0	0	0	0	0
cggaatgccag	PBANKA_031000	1515	1505	606	615	557	555	1127	1117	810	805	873	868	1237	1229	682	679	772	766	1141	1141	977	977	1071	1061	946	950	888	878	781	770	1119	1119
cggagatggtc	PBANKA_144870	0	0	0	0	0	0	0	0	0	0	0	0	0	0	0	0	0	0	0	0	0	0	0	0	0	0	0	0	0	0	0	0
cggagtacgtt	PBANKA_103440	831	814	662	660	711	702	730	730	676	672	672	671	731	726	746	738	492	487	525	507	572	565	564	561	247	243	365	357	381	382	501	488
cggcccggata	PBANKA_061680	0	0	1	1	0	0	0	0	0	0	1	1	0	0	0	1	0	0	0	0	0	0	0	0	0	0	0	0	0	0	0	0
cgggcgtgaaa	PBANKA_092360	0	0	0	0	0	0	0	0	0	0	0	0	0	0	1	1	0	0	0	0	0	0	0	0	0	0	0	0	0	0	0	0
cgggtgctagt	PBANKA_051880	0	0	0	0	0	0	0	0	0	0	0	0	2	2	1	1	0	0	0	0	0	0	1	1	1	1	0	0	0	0	0	0
cgggtgtaagt	PBANKA_071490	0	0	0	0	0	0	0	0	0	0	9	8	8	6	0	0	0	0	0	0	0	0	0	0	0	0	0	0	0	0	0	0
cggttttttta	PBANKA_082030	3696	3660	2141	2142	2175	2165	1773	1763	3149	3161	3256	3256	2690	2708	4413	4396	2644	2637	3165	3159	4596	4606	3803	3767	2396	2395	4552	4517	3283	3300	2111	2105
cgtaacttgat	PBANKA_072200	0	0	0	0	0	0	0	0	0	0	0	0	0	0	0	0	0	0	0	0	0	0	0	0	0	0	0	0	0	0	0	0
cgtaccctgca	PBANKA_132910	1	1	0	0	129	132	0	0	0	0	0	0	9	9	0	0	2	2	0	0	0	0	0	0	0	0	0	0	1	1	0	0
cgtcactactt	PBANKA_112340	0	0	0	0	0	0	0	0	0	0	0	0	0	0	0	0	0	0	0	0	0	0	0	0	0	0	0	0	0	0	0	0
cgtgcgaaatg	PBANKA_121340	0	0	0	0	116	114	0	0	0	0	0	0	0	0	0	0	0	0	0	0	0	0	0	0	0	0	0	0	0	0	0	0
cgtgtccttgt	PBANKA_123510	0	0	0	0	0	0	0	0	0	0	0	0	0	0	0	0	0	0	0	1	0	0	0	0	0	0	0	0	0	0	0	0
cgtgttctagt	PBANKA_113320	0	0	0	0	0	0	0	0	0	0	0	0	0	0	0	0	0	0	0	0	0	0	0	0	0	0	0	0	0	0	0	0
cgttaggtgtg	PBANKA_060820	0	0	0	0	0	0	1	0	0	0	0	0	0	0	0	0	0	0	0	0	0	0	0	0	0	0	0	0	0	0	0	0
cgttatgtggg	p230p-tag	1471	1459	591	588	1804	1755	1158	1094	659	647	734	713	1465	1442	791	785	520	510	1777	1735	823	806	765	739	1340	1328	832	814	588	582	476	468
cgttcttcggc	PBANKA_135180	0	0	0	0	0	0	0	0	0	0	0	0	0	0	0	0	0	0	0	0	0	0	0	0	1	1	0	0	0	0	0	0
cgttcttcggg	PBANKA_113150	0	0	0	0	0	0	0	0	0	0	0	0	0	0	0	0	0	0	0	0	0	0	0	0	0	0	0	0	0	0	0	0
cgttttagtta	PBANKA_090140	0	0	0	0	0	0	0	0	0	0	0	0	0	0	0	0	0	0	1	1	0	0	0	0	0	0	0	0	0	0	0	0
ctaaaacgccg	PBANKA_041020	0	0	0	0	0	0	0	0	0	0	0	0	0	0	0	0	0	0	0	0	0	0	0	1	0	0	0	0	0	0	0	0
ctaatatacgg	PBANKA_132630	1	1	0	0	0	0	0	0	0	0	0	0	0	0	0	1	0	0	0	0	0	0	0	0	1	1	0	0	0	0	1	1
ctacaagttca	PBANKA_070700	0	0	0	0	0	0	0	0	0	0	0	0	0	0	0	0	0	0	0	0	0	0	0	0	0	0	0	0	0	0	0	0
ctacagggtag	PBANKA_112610	1971	1939	1976	1934	1640	1606	435	429	974	953	431	415	55	56	722	711	43	43	3	3	817	808	5	5	2	2	1187	1138	1	1	1881	1830
ctaccgacaga	PBANKA_031250	467	462	370	367	271	269	40	38	0	0	97	95	33	32	5	5	33	32	14	15	11	11	24	24	6	6	3	3	36	36	1802	1785
ctaccgaccgc	PBANKA_113400	0	0	0	0	0	0	0	0	0	0	0	0	0	0	0	0	0	0	0	0	0	0	1	1	0	0	0	0	1	1	0	0
ctacctacaaa	PBANKA_133180	4094	4094	2058	2086	3349	3353	2794	2816	4474	4451	3575	3579	3199	3202	2719	2702	2635	2628	2834	2846	2419	2433	3482	3480	1820	1811	1808	1805	3160	3151	2098	2108
ctattgtgtag	PBANKA_101590	0	0	0	0	0	0	0	0	0	0	0	0	0	0	0	0	0	0	0	0	0	0	0	0	0	0	0	0	0	0	0	0
ctccccattca	PBANKA_122760	0	0	0	0	0	0	0	0	0	0	0	0	0	0	0	0	0	0	0	0	0	0	0	0	0	0	0	0	0	0	0	0
ctcctttctac	PBANKA_091990	0	0	0	0	0	0	0	0	0	0	0	0	5	5	0	0	0	0	0	0	0	0	0	0	0	0	0	0	0	0	0	0
ctcgacatcta	PBANKA_083170	0	0	0	0	0	0	0	0	0	0	0	0	0	0	0	0	0	0	0	0	0	0	0	0	0	0	0	0	0	0	0	0
ctctcccttac	PBANKA_132050	0	0	0	0	0	0	0	0	0	0	0	0	0	0	0	0	0	0	0	0	0	0	0	0	0	0	0	0	0	0	0	0
ctcttggtctg	PBANKA_080260	0	0	0	0	0	0	0	0	0	0	0	0	0	0	0	0	0	0	0	0	0	0	0	0	0	0	0	0	0	0	0	0
ctgcaagcggt	PBANKA_092750	1	0	0	0	0	0	1	0	0	0	0	0	0	0	0	0	0	0	0	0	0	0	0	0	0	0	0	0	1	0	0	0
ctgcgccttcg	PBANKA_112260	0	0	0	0	0	0	0	0	0	0	0	0	0	0	0	0	0	0	0	0	0	0	0	0	0	0	0	0	0	0	0	0
ctgcggcggta	PBANKA_110830	0	0	0	0	0	0	0	0	0	0	0	0	0	0	0	0	0	0	0	0	0	0	0	0	0	0	0	0	0	0	0	0
cttaactcttt	PBANKA_062270	0	0	0	0	0	0	0	0	0	0	0	0	0	0	0	0	0	0	0	0	0	0	0	0	0	0	1	1	0	0	0	0
cttacggcgcc	PBANKA_061500	0	0	0	0	0	0	0	0	0	0	0	0	0	0	0	0	0	0	0	0	0	0	0	0	0	0	0	0	0	0	0	0
cttagtcaatt	PBANKA_041170	3782	3764	3622	3586	2550	2527	4998	4935	5459	5391	4416	4378	6804	6780	7009	6971	3521	3470	7074	6991	8084	8012	5427	5343	5068	5008	8351	8223	4968	4923	1907	1884
cttagtggatt	PBANKA_093960	0	0	0	0	0	0	0	0	0	0	0	0	0	0	0	0	0	0	0	0	0	0	0	0	0	0	0	0	0	0	0	0
cttcaagccct	PBANKA_121300	4	0	3	1	1	0	4	1	0	2	10	1	6	1	3	1	4	0	9	1	9	0	18	7	1	0	4	1	7	4	0	0
cttcaagccgt	PBANKA_050650	14991	14858	6170	6138	16586	16390	16580	16413	11906	11831	20600	20472	21980	21853	14528	14409	22543	22360	19816	19545	14951	14824	27044	26725	13872	13791	14655	14430	22673	22574	1870	1840
cttgcacaaag	PBANKA_121710	0	0	0	0	0	0	0	0	0	0	1	0	0	0	0	0	0	0	0	1	0	0	0	0	0	0	0	0	0	0	0	0
cttgcacaagg	PBANKA_020840	9	9	5	5	7	6	5	6	2	2	7	7	6	5	7	5	1	3	7	7	3	6	13	10	18	20	10	14	4	4	7	6
cttgctcctgt	PBANKA_112220	0	0	0	0	0	0	0	0	0	0	0	0	0	0	0	0	0	0	0	0	0	0	0	0	0	0	0	0	0	0	0	0
cttgtaccgcc	PBANKA_082400	1	1	2	2	1	1	1	3	0	0	0	0	2	2	0	0	2	2	2	5	1	1	2	2	5	6	2	1	1	1	0	0
ctttactgggt	PBANKA_135260	352	351	599	587	606	603	54	54	107	102	49	50	2	2	8	6	5	5	3	4	3	3	2	2	1	1	1	1	2	2	0	0
ctttagcgcat	PBANKA_112780	0	0	0	0	0	0	0	0	0	0	0	0	0	0	0	0	0	0	0	0	0	0	0	0	0	0	0	0	0	0	0	0
ctttgattagg	PBANKA_140980	401	395	380	373	73	71	320	320	1036	1016	537	532	441	432	1052	1044	283	274	375	369	1293	1282	440	436	286	280	1052	1040	381	375	547	537
gaaagtctaat	PBANKA_142370	74	71	0	1	126	124	32	32	0	0	0	0	6	6	0	0	5	5	2	2	0	0	0	0	1	0	0	0	0	0	0	0
gaaattgggac	PBANKA_083600	134	133	0	0	0	0	0	0	0	0	0	0	0	0	0	0	0	0	0	0	0	0	0	0	0	0	0	0	0	0	0	0
gaaatttggca	PBANKA_010160	2	2	1	1	0	1	0	0	0	0	0	1	0	0	1	0	0	0	0	0	0	1	0	0	2	1	3	3	1	1	0	0
gaactgaacta	PBANKA_093030	0	0	0	0	0	0	0	0	0	0	0	0	0	0	0	0	0	0	0	0	0	0	0	0	0	0	0	0	0	0	0	0
gaagtgcgtat	PBANKA_111440	0	0	0	0	0	0	0	0	0	0	0	0	0	0	0	0	0	0	0	0	0	0	0	0	0	0	0	0	0	0	0	0
gaagttctagg	PBANKA_041080	0	0	0	0	0	0	0	0	0	0	0	0	0	0	0	0	0	0	0	0	0	0	0	0	0	0	1	1	2	2	0	0
gaatgtttagc	PBANKA_060680	1	1	1	1	0	0	0	0	0	0	0	0	0	0	0	0	0	0	0	0	0	0	0	1	0	0	0	0	0	0	0	0
gacagttttag	PBANKA_011260	0	0	0	0	0	0	0	0	0	0	0	0	0	0	0	0	0	0	0	0	0	0	0	0	0	0	0	0	0	0	0	0
gaccaaaatca	PBANKA_094090	0	0	0	0	0	0	0	0	0	0	0	0	0	0	0	0	0	0	0	0	0	0	0	0	0	0	0	0	0	0	0	0
gacccataagc	PBANKA_120870	0	0	0	0	0	0	0	0	0	0	0	0	0	0	0	0	0	0	0	0	0	0	0	0	0	0	0	0	0	0	0	0
gacccgtttca	PBANKA_092290	0	0	0	0	0	0	0	0	0	0	0	0	0	0	0	0	0	0	0	0	0	0	0	0	0	0	0	0	0	0	0	0
gaccgccctct	PBANKA_135150	0	0	0	0	0	0	0	0	0	0	0	0	0	0	0	0	0	0	0	0	0	0	0	0	1	1	0	0	2	2	0	0
gacgaagcccg	PBANKA_031040	0	0	0	0	0	0	0	0	0	0	0	0	0	0	0	0	0	0	0	0	0	0	0	0	0	0	0	0	0	0	0	0
gacgaggggca	PBANKA_030230	0	0	0	0	0	0	0	0	0	0	0	0	0	0	0	0	0	0	0	0	0	0	0	0	0	0	0	0	0	0	0	0
gacgcacaccg	PBANKA_122090	0	0	0	0	0	0	0	0	0	0	0	0	0	0	0	0	0	0	0	0	0	0	0	0	0	0	0	0	0	0	0	0
gacgcgaagtt	PBANKA_021190	216	217	112	109	87	88	0	0	48	45	0	0	0	0	6	6	1	1	0	0	10	10	0	0	1	1	8	8	0	0	1552	1540
gacgctgggag	PBANKA_103110	186	185	2	2	31	32	0	0	0	0	0	0	0	0	0	0	0	0	0	0	0	0	0	0	0	0	0	0	0	0	185	186
gacgtcatgtg	PBANKA_142160	122	120	121	119	324	321	16	18	35	34	28	27	5	5	3	3	7	8	0	0	3	3	0	0	1	1	0	0	0	0	0	0
gagagagggtg	PBANKA_141450	101	96	84	79	261	251	69	70	0	0	0	0	0	0	3	3	3	3	0	0	0	0	0	0	0	0	0	0	4	4	0	0
gagagcagtca	PBANKA_060350	0	0	0	0	0	0	0	0	0	0	14	15	0	0	0	0	0	0	0	0	0	0	0	0	0	0	0	0	0	0	0	0
gagagctaata	PBANKA_031470	0	0	0	0	0	0	0	0	0	0	0	0	0	0	0	0	0	0	0	0	0	0	0	0	0	0	0	0	0	0	0	0
gagatgctctt	PBANKA_122580	0	0	0	0	0	0	0	0	0	0	0	0	0	0	0	0	0	0	0	0	0	0	0	0	0	0	0	0	0	0	0	0
gagattgcgcg	PBANKA_020970	728	717	566	553	904	889	704	687	727	723	1071	1052	960	942	943	932	916	891	938	929	1054	1033	1255	1221	728	721	1192	1164	1325	1323	497	498
gagcttcttcg	PBANKA_080570	222	218	84	87	54	55	146	145	0	0	56	55	63	60	35	35	36	38	53	54	31	32	22	23	33	33	17	16	13	13	2112	2109
gagtacgtctt	PBANKA_142780	359	353	269	265	138	139	16	16	25	26	20	19	75	71	84	83	6	5	65	64	55	53	0	0	82	83	37	36	3	3	1456	1453
gagtagatctg	PBANKA_093370	132	129	420	415	308	311	234	229	101	97	14	14	11	11	6	6	4	4	3	3	0	0	1	1	0	0	0	0	3	3	0	0
gagtgaggaag	PBANKA_124330	0	0	0	0	0	0	0	0	0	0	0	0	0	0	0	0	0	0	0	0	0	0	0	0	0	0	0	0	0	0	0	0
gagtgatatta	PBANKA_134610	0	0	0	0	0	0	0	0	0	0	0	0	0	0	0	0	0	0	0	0	0	0	0	0	0	0	0	0	0	0	0	0
gataactcttc	PBANKA_123780	78	83	1	1	167	176	44	44	0	0	58	63	0	0	1	1	17	16	0	0	1	1	46	45	0	0	1	2	46	45	2019	2071
gatcagcgat	PBANKA_082960	1	0	0	0	3	0	0	0	0	0	0	0	0	0	0	0	0	0	0	0	0	0	0	0	0	0	0	0	0	0	0	0
gatcataggtc	PBANKA_040110	0	0	0	0	0	0	0	0	45	41	0	0	0	0	0	0	0	0	2	2	0	0	1	1	1	1	0	0	0	0	0	0
gatccgtgcga	PBANKA_102490	0	0	0	0	0	0	0	0	0	0	0	0	0	0	0	0	0	0	0	0	0	0	0	0	0	0	0	0	0	0	0	0
gatcctgtgcg	PBANKA_093390	2	2	85	83	194	195	0	0	0	0	0	0	24	25	0	0	0	0	0	0	1	1	0	0	0	0	0	0	0	0	0	0
gatcgccgaaa	PBANKA_145830	1	1	19	32	0	0	0	0	0	0	0	0	0	0	0	0	0	0	0	0	0	0	0	0	0	0	0	0	0	0	0	1
gatgcgaaaaa	PBANKA_094350	0	0	0	0	0	0	1	1	0	0	0	0	0	0	0	0	0	0	0	0	0	0	0	0	0	0	0	0	0	0	0	0
gatgggccctc	PBANKA_040150	2	1	0	0	0	0	0	0	0	0	0	0	0	0	0	0	0	0	0	0	0	0	1	1	0	0	0	0	0	0	0	0
gatgggctacc	PBANKA_133470	0	0	0	0	0	0	0	0	0	0	0	0	0	0	0	0	0	0	0	0	0	0	0	0	0	0	0	0	0	0	0	0
gatttatatta	PBANKA_083410	0	0	0	0	0	0	0	0	0	0	0	0	0	0	0	0	0	0	0	0	0	0	0	0	0	0	0	0	0	0	0	0
gcaactgggac	PBANKA_090170	0	0	0	0	0	0	0	0	0	0	0	0	0	0	0	0	0	0	0	0	0	0	0	0	0	0	0	0	0	0	0	0
gcacctctggc	PBANKA_110650	0	0	0	0	0	0	0	0	0	0	0	0	0	0	0	0	0	0	0	0	0	0	0	0	0	0	0	0	0	0	0	0
gcactgtccag	PBANKA_123140	706	699	566	562	359	354	0	0	1	1	89	87	2	2	0	0	54	53	7	7	2	2	78	76	0	0	0	0	72	70	1962	1935
gcacttgttcc	PBANKA_080300	0	0	0	0	0	0	0	0	0	0	0	0	0	0	0	0	0	0	0	0	0	0	0	0	0	0	0	0	0	0	0	0
gcagaaatgta	PBANKA_133580	0	0	0	0	0	0	0	0	0	0	0	0	2	2	0	0	0	0	0	0	0	0	0	0	0	0	0	0	0	0	0	0
gcagacgggac	PBANKA_041690	4	6	0	1	0	1	0	0	3	4	1	2	6	5	2	3	2	3	1	2	3	3	1	2	3	4	1	1	3	5	1	2
gcagatcgtgg	PBANKA_113550	2	2	2	2	1	1	1	1	4	3	2	2	1	1	0	2	1	1	2	2	0	1	1	1	3	2	3	2	3	2	0	1
gcaggtataaa	PBANKA_130530	0	0	0	0	1	1	0	0	0	0	0	2	0	0	0	0	0	0	0	0	0	0	0	0	0	0	0	0	0	0	0	0
gcaggttccgg	PBANKA_130690	8	8	102	103	0	0	20	19	0	0	0	0	0	0	0	0	3	3	1	1	0	0	0	0	0	0	0	0	1	1	0	0
gcatcagtcct	PBANKA_140580	1	1	0	0	0	0	0	0	0	0	0	0	1	1	1	1	0	0	0	0	1	1	1	0	4	3	1	0	1	1	2	1
gccaatgtat	PBANKA_101090	0	0	0	0	0	0	0	0	0	0	0	0	0	0	0	0	0	0	0	0	0	0	0	0	0	0	0	0	0	0	0	0
gccagcgatcc	PBANKA_136260	0	0	0	0	0	0	0	0	0	0	0	0	0	0	0	0	0	0	0	0	0	0	0	0	1	1	0	0	0	0	0	0
gcccacgaggt	PBANKA_146320	0	0	0	0	0	0	0	0	0	0	0	0	0	0	0	0	0	0	0	0	0	0	0	0	0	0	0	0	0	0	0	0
gcccggcgggt	PBANKA_130520	490	476	257	242	411	397	93	88	3	3	58	55	15	15	18	17	13	13	2	1	2	2	0	0	0	0	1	1	1	1	0	0
gccgaatatat	PBANKA_143310	5	5	68	71	0	0	0	0	0	0	0	0	0	0	0	0	1	1	0	0	0	0	0	0	0	0	0	0	0	0	0	0
gccgatcgcta	PBANKA_100490	0	0	0	0	0	0	0	0	0	0	0	0	0	0	0	0	0	0	0	0	0	0	0	0	0	0	0	0	0	0	0	0
gccggaataaa	PBANKA_144690	3236	3198	2075	2037	2900	2840	2426	2402	1962	1931	3765	3713	2772	2737	2332	2315	2974	2934	2789	2748	2238	2220	3994	3929	1875	1857	1917	1871	3188	3157	1814	1797
gccggaatagg	PBANKA_133150	1	0	0	0	0	1	0	0	0	0	1	0	0	0	0	0	0	0	0	0	0	0	1	0	0	0	0	0	0	0	0	0
gccgtcccccg	PBANKA_031490	0	0	0	0	0	0	0	0	0	0	0	0	0	0	0	0	0	0	0	0	0	0	0	0	0	0	0	0	0	0	0	0
gccttacttga	PBANKA_123000	552	551	69	69	97	95	79	80	0	0	10	10	25	25	2	2	15	15	27	26	1	1	9	9	0	0	0	0	3	3	1871	1872
gcgcatctttc	PBANKA_051140	0	1	0	0	2	2	1	2	0	0	1	1	0	0	2	2	1	1	1	1	0	0	0	1	2	2	1	1	1	1	0	1
gcgccgcgcgc	PBANKA_052180	0	0	0	0	0	0	0	0	0	0	0	0	0	0	0	0	0	0	0	0	0	0	0	0	0	0	0	0	0	0	0	0
gcggatctagc	PBANKA_041010	1	0	1	1	3	3	2	1	0	0	0	0	2	2	1	2	1	1	1	2	0	0	1	1	1	1	2	1	1	1	4	4
gcgtctctttc	PBANKA_133690	0	0	0	0	0	0	0	0	0	0	0	0	0	0	0	0	0	0	0	0	0	0	0	0	0	0	0	0	0	0	0	0
gcgtggaggca	PBANKA_101980	150	146	0	0	0	0	0	0	0	0	0	0	0	0	0	0	0	0	0	0	0	0	0	0	0	0	0	0	0	0	0	0
gcgttagagaa	PBANKA_091800	0	0	0	0	0	0	0	0	0	0	0	0	0	0	0	0	0	0	0	0	0	0	0	0	0	0	0	0	0	0	0	1
gctacctccga	PBANKA_133720	1434	1448	1759	1765	2073	2088	1102	1099	3082	3092	2141	2163	1701	1702	2079	2103	1791	1800	1547	1543	2522	2545	2783	2778	1396	1400	2274	2284	2640	2647	1708	1713
gctcgagtctc	PBANKA_021420	111	109	1	1	0	0	0	0	0	0	0	0	0	0	0	0	5	4	0	0	0	0	0	0	0	0	0	0	0	0	0	0
gctcgtaatcc	PBANKA_135110	0	0	0	0	0	0	0	0	0	0	0	0	0	0	0	0	0	0	0	0	0	0	0	0	0	0	0	0	0	0	0	0
gctctcagtgg	PBANKA_071390	0	0	0	0	0	0	0	0	0	0	0	0	13	14	0	0	0	0	0	0	0	0	0	0	0	0	1	1	0	0	0	0
gctggcgaaat	PBANKA_061610	0	0	0	0	0	0	0	0	0	0	0	0	0	0	0	0	0	0	0	0	0	0	0	0	0	0	0	0	0	0	0	0
gctttcctcca	PBANKA_112020	0	0	0	0	0	0	0	0	0	0	0	0	0	0	0	0	0	0	0	0	0	0	0	0	0	0	0	0	0	0	0	0
gctttggcggc	PBANKA_143620	212	206	410	407	249	245	184	176	246	238	110	105	177	177	235	228	147	147	138	135	219	209	148	142	95	93	222	216	149	147	1278	1258
ggaccactact	PBANKA_010090	0	0	0	0	0	0	0	0	0	0	0	0	0	0	0	0	0	0	0	0	0	0	0	0	0	0	0	0	0	0	0	0
ggagaagttag	PBANKA_131820	171	166	68	65	111	102	1	0	0	0	0	0	11	12	11	10	10	11	2	2	4	3	1	2	1	1	4	4	0	0	2026	2005
ggagactattc	PBANKA_103640	0	0	1	1	0	0	0	0	0	0	1	1	0	1	0	0	0	0	0	0	0	0	0	0	0	0	0	0	1	1	1	1
ggagacttaac	PBANKA_142320	0	0	0	0	0	0	0	0	0	0	0	0	0	0	0	0	0	0	0	0	0	0	0	0	0	0	0	0	0	0	0	0
ggagagaactc	PBANKA_121840	122	120	380	386	302	300	15	15	31	33	20	21	5	7	2	2	19	19	0	0	2	2	32	32	0	0	2	2	43	43	1736	1743
ggaggaggatg	PBANKA_144560	0	0	0	0	0	0	0	0	0	0	0	0	0	0	0	0	0	0	0	0	0	0	0	0	0	0	0	0	0	0	0	0
ggagttgggac	PBANKA_141660	0	0	0	0	0	0	0	0	0	0	0	0	0	0	0	0	0	0	0	0	0	0	0	0	0	0	0	0	0	0	0	0
ggatgcaagat	PBANKA_041500	0	0	0	0	0	0	0	0	0	0	0	0	0	0	0	0	0	0	0	0	0	0	0	0	0	0	0	0	0	0	0	0
ggatgtcagaa	PBANKA_081120	1	0	1	1	2	3	2	2	0	0	3	4	4	3	2	1	2	2	1	2	1	1	3	5	5	5	3	4	1	1	2	3
ggcagtatcga	PBANKA_040230	0	0	0	0	0	0	0	0	0	0	0	0	6	6	0	0	0	0	0	0	0	0	0	0	0	0	0	0	0	0	0	0
ggcagtatggg	PBANKA_121690	2	5	2	1	4	4	4	3	3	2	12	12	6	3	7	5	3	5	5	4	4	7	5	2	11	11	6	6	9	8	5	6
ggcagtgtgcg	PBANKA_141980	0	0	0	0	0	0	0	0	0	0	0	0	0	0	0	0	0	0	0	0	0	0	0	0	0	0	0	0	0	0	0	0
ggccctccggt	PBANKA_122100	0	0	0	0	118	117	0	0	0	0	0	0	2	2	1	1	0	0	0	0	0	0	0	0	0	0	0	0	0	0	0	0
ggccgactgcg	PBANKA_040480	0	0	0	0	0	0	0	0	0	0	0	0	2	2	1	1	0	0	0	0	0	0	0	0	0	0	0	0	0	0	0	0
ggcgatgtttc	PBANKA_092550	109	112	1	1	834	832	14	16	18	17	19	19	2	2	6	6	21	21	0	0	0	0	0	0	0	0	0	0	1	1	3	3
ggcgcatgcat	PBANKA_102020	0	0	0	0	0	0	0	0	0	0	0	0	0	0	0	0	0	0	0	0	0	0	0	0	0	0	0	0	0	0	0	0
ggcgcggggat	PBANKA_082860	0	0	0	0	0	0	0	0	0	0	0	0	0	0	0	0	0	0	0	0	0	0	0	0	0	0	0	0	0	0	0	0
ggcgctgctct	PBANKA_113380	0	0	0	0	0	0	0	0	0	0	0	0	0	0	0	0	0	0	0	0	0	0	0	0	0	0	0	0	0	0	0	0
ggcgtaactta	PBANKA_134040	0	0	0	0	0	0	0	0	0	0	0	0	0	0	0	0	0	0	0	0	0	0	0	0	0	0	0	0	0	0	0	0
ggcgtaccccg	PBANKA_082230	1	0	1	1	0	1	3	1	1	1	0	1	1	1	4	4	3	2	3	4	2	3	1	0	0	0	2	2	1	1	3	2
ggcgttcgtcg	PBANKA_110590	0	0	0	0	0	0	0	0	0	0	0	0	0	0	0	0	0	0	0	0	0	0	0	0	0	0	0	0	0	0	0	0
ggctaggccgc	PBANKA_041050	0	0	0	0	0	0	0	0	0	0	0	0	0	0	0	0	0	0	0	0	0	0	0	0	0	0	0	0	0	0	0	0
ggcttttccac	PBANKA_071810	0	0	0	0	1	2	0	0	1	1	0	0	0	0	0	0	0	0	0	0	0	0	0	0	3	3	0	0	1	1	1	1
gggaaaagggt	PBANKA_051410	0	0	0	0	0	0	0	0	0	0	0	0	0	0	0	0	0	0	0	0	0	0	0	0	0	0	0	0	0	0	0	0
gggatgccctt	PBANKA_040460	1	1	0	0	3	4	1	1	4	4	3	2	3	3	2	2	5	4	2	2	5	2	1	1	3	4	3	4	1	1	1	2
gggcacatagc	PBANKA_094180	0	0	0	0	0	0	0	0	0	0	0	0	0	0	0	0	0	1	0	0	0	0	0	0	2	2	0	0	0	0	0	0
gggcctcgact	PBANKA_145280	130	129	93	92	0	0	34	34	0	0	0	0	0	0	0	0	0	0	1	1	0	0	0	0	0	0	1	1	0	0	1996	1985
ggggtaactat	PBANKA_091380	11	9	158	157	0	0	23	23	0	0	0	0	1	1	0	0	1	1	1	1	0	0	4	4	0	0	1	1	9	9	757	746
gggtgggttga	PBANKA_061060	0	1	0	0	0	0	0	0	0	0	0	0	0	0	0	0	0	0	0	0	0	0	0	1	1	1	0	0	0	0	0	0
gggtttatccg	PBANKA_112240	0	0	0	0	0	0	0	0	0	0	0	0	0	0	0	0	0	0	0	0	0	0	0	0	0	0	0	0	0	0	0	0
ggtaaagctgt	PBANKA_081920	0	0	0	0	0	0	0	0	0	0	0	0	0	0	0	0	0	0	0	0	0	0	0	0	0	0	0	0	0	0	0	0
ggtaaaggtgt	PBANKA_103930	0	0	0	0	1	1	0	0	0	0	0	0	0	0	0	0	0	0	0	0	0	0	0	1	2	2	0	0	0	0	0	0
ggtaagccatc	PBANKA_142640	0	0	0	0	0	0	0	0	0	0	0	0	0	0	0	0	0	0	0	0	0	0	0	0	0	0	0	0	0	0	0	0
ggtacgtagcc	PBANKA_071420	0	0	0	0	0	0	0	0	0	0	0	0	0	0	0	0	0	0	0	0	0	0	0	0	0	0	0	0	0	0	0	0
ggttgaccgct	PBANKA_100920	0	0	0	0	0	0	0	0	0	0	0	0	0	0	0	0	0	0	0	0	0	0	0	0	0	0	0	0	0	0	0	0
ggttgccccct	PBANKA_040670	1	2	2	1	1	0	1	1	0	0	2	2	1	0	1	1	3	3	2	2	0	0	0	0	8	9	1	1	5	4	2	2
gtaaggccata	PBANKA_142670	4	4	99	101	0	0	0	0	0	0	0	0	0	0	0	0	0	0	0	0	0	0	0	0	0	0	0	0	0	0	0	0
gtaataaagaa	PBANKA_124180	623	624	150	153	884	883	518	521	72	74	29	29	578	587	48	48	5	5	561	557	55	58	1	1	472	474	63	63	1	1	2161	2169
gtacaaataac	PBANKA_144250	0	0	0	0	0	0	0	0	0	0	0	0	0	0	0	0	0	0	0	0	0	0	0	0	0	0	0	0	0	0	0	0
gtatcagaaat	PBANKA_113720	233	232	130	128	276	266	0	0	39	39	53	51	8	8	76	75	10	10	1	1	94	91	13	13	1	1	158	154	12	12	2223	2187
gtatccggaat	PBANKA_100170	0	0	0	0	0	0	0	0	0	0	0	0	0	0	0	0	0	0	0	0	0	0	0	0	0	0	0	0	0	0	0	1
gtccacgccta	PBANKA_092150	310	311	302	295	399	394	26	26	81	80	0	0	10	11	6	6	4	5	6	6	6	5	1	1	1	1	0	0	0	0	2126	2101
gtccccatcgc	PBANKA_031540	1170	1150	731	722	264	254	191	190	117	113	134	136	509	503	57	58	140	133	532	525	84	86	168	159	380	377	99	93	175	176	1728	1694
gtcctacttcg	PBANKA_113810	1	0	0	0	0	0	0	0	0	0	0	0	0	0	0	0	0	0	0	0	0	0	0	0	0	0	0	0	0	0	0	0
gtcctaggttg	PBANKA_031390	0	0	0	0	0	0	0	0	0	0	0	0	0	0	0	0	0	0	0	0	0	0	0	0	0	0	0	0	0	0	0	0
gtctaccgccc	PBANKA_110860	4	4	75	78	41	45	14	14	0	0	7	7	2	2	0	0	3	2	6	6	1	1	0	0	2	2	3	3	0	0	1626	1632
gtgaagccctg	PBANKA_101010	0	0	0	0	0	0	0	0	0	0	0	0	0	0	0	0	0	0	0	0	0	0	0	0	0	0	0	0	0	0	0	0
gtgaatggact	PBANKA_144760	0	0	0	0	0	0	0	0	0	0	0	0	0	0	0	0	0	0	0	0	0	0	0	0	0	0	0	0	0	0	0	0
gtgaattgccg	PBANKA_101990	0	0	0	0	0	0	0	0	0	0	0	0	0	0	0	0	0	0	0	0	0	0	0	0	0	0	0	0	0	0	0	0
gtgagttgccg	PBANKA_082090	2	4	1	1	2	2	2	1	0	0	2	2	0	0	2	2	3	3	2	1	1	0	3	1	1	1	4	2	3	3	2	1
gtggcagatgt	PBANKA_010740	0	0	0	0	0	0	0	0	0	0	0	0	0	0	0	0	0	0	0	0	0	0	0	0	0	0	0	0	0	0	0	0
gtggttgtaac	PBANKA_123230	5	2	100	100	0	0	0	0	0	0	0	0	0	0	0	0	0	0	0	0	0	0	0	0	0	0	0	0	0	0	0	0
gttaatcgcag	PBANKA_071670	1	1	0	1	1	1	0	1	1	1	1	0	0	0	0	1	0	0	1	1	0	1	2	0	2	2	1	1	1	1	3	1
gttcacatagt	PBANKA_142110	1434	1420	602	591	770	763	283	274	94	93	305	299	29	29	13	13	21	21	6	6	9	9	3	3	8	8	1	1	7	7	2132	2102
gttctatctat	PBANKA_144980	829	827	980	957	1384	1364	1382	1355	1756	1733	746	744	2044	2037	2054	2025	761	761	2393	2343	2582	2581	1343	1324	1547	1521	2710	2657	1181	1170	2018	2011
gttgcgagcac	PBANKA_030260	1	1	0	0	0	0	0	0	1	1	27	26	0	0	0	0	0	0	0	0	0	0	0	0	0	0	0	0	0	0	0	0
gttggctgtaa	PBANKA_052100	0	0	0	0	0	0	0	0	0	0	0	0	0	0	0	0	0	0	0	0	0	0	0	0	0	0	0	0	0	0	0	0
gttgtctgtcg	PBANKA_030420	0	0	0	0	0	0	0	0	0	0	0	0	0	0	0	0	0	0	0	0	0	0	0	0	0	0	0	0	0	0	1	1
gttgttgcgcg	PBANKA_051580	0	0	0	0	0	1	0	0	0	0	0	0	0	0	0	0	0	0	0	0	0	0	0	0	0	0	0	0	0	0	0	0
gtttatcgtcc	PBANKA_112270	0	0	0	0	0	0	0	0	0	0	0	0	0	0	0	0	0	0	0	0	0	0	0	0	0	0	0	0	0	0	0	0
taaacgaagcc	PBANKA_123820	2073	2061	1426	1431	2247	2250	1238	1254	1123	1132	947	952	1461	1474	1094	1095	727	728	1289	1279	1044	1042	856	867	888	883	866	858	589	592	2020	2020
taaagtccctg	PBANKA_141090	0	0	0	0	0	0	0	0	0	0	0	0	0	0	0	0	0	0	1	0	0	0	0	0	0	0	0	0	0	0	0	0
taacctcttct	PBANKA_020830	0	0	1	1	0	0	0	0	0	0	0	0	0	0	0	0	0	0	0	0	0	0	0	0	0	0	0	0	0	0	0	0
taacgtagaac	PBANKA_041060	0	0	0	0	0	0	0	0	0	0	0	0	0	0	0	0	0	0	0	0	0	0	0	0	0	0	0	0	0	0	0	1
taactacaatc	PBANKA_050640	0	0	0	0	0	0	0	0	0	0	0	0	0	0	0	0	1	0	0	0	0	0	0	0	0	0	0	0	0	0	0	0
taagccctcct	PBANKA_136190	98	99	318	316	146	148	0	0	0	0	0	0	6	7	0	0	0	0	0	0	0	0	0	0	1	1	0	0	2	2	0	0
taagttcgat	PBANKA_093370	0	0	0	0	120	129	62	56	0	0	15	13	0	0	0	0	0	0	0	0	0	0	0	0	1	1	0	0	1	1	0	0
tacacaaaaag	PBANKA_071840	0	0	0	0	0	0	1	0	0	0	0	0	0	0	0	0	0	0	0	0	0	0	0	0	0	0	0	0	0	0	0	0
tacaccgtttg	PBANKA_102230	0	0	0	0	0	0	0	0	0	0	0	0	0	0	0	0	0	0	0	0	0	0	0	0	0	0	0	0	0	0	0	0
tacacctaggt	PBANKA_030570	0	0	0	0	0	0	1	0	0	0	0	0	0	0	0	0	0	0	0	0	0	1	0	0	2	4	0	0	2	2	0	0
taccatagaag	PBANKA_050570	1965	1944	869	867	1247	1243	1961	1957	1636	1629	1670	1668	2624	2606	1301	1298	1226	1208	2182	2158	1187	1191	1256	1251	1269	1253	922	912	1137	1140	2180	2169
taccgaaagac	PBANKA_082000	0	0	1	1	0	0	0	0	0	0	0	0	0	0	0	0	0	0	1	0	0	0	0	0	2	0	0	0	0	0	1	0
tacctgatcta	PBANKA_083560	0	0	0	0	0	0	0	0	0	0	0	0	0	0	0	0	0	0	0	0	0	0	0	0	0	0	0	0	0	0	0	0
tacgggcgttc	PBANKA_134840	0	0	0	0	0	0	0	0	0	0	0	0	0	0	0	0	0	0	0	0	0	0	0	0	0	0	0	0	0	0	0	0
tactccttggt	PBANKA_100630	0	0	0	0	0	0	0	0	0	0	0	0	0	0	0	0	0	0	0	0	0	0	0	0	0	0	0	0	0	0	0	0
tagaccgtgag	PBANKA_113020	0	0	0	0	0	0	0	0	0	0	0	0	0	0	0	0	0	0	0	0	0	0	0	0	0	0	0	0	0	0	0	0
tagatatattc	PBANKA_100550	1	2	1	2	0	1	3	3	3	3	0	0	0	0	2	2	1	2	3	1	3	2	0	1	2	2	3	1	0	0	1	1
tagctgaagta	PBANKA_113950	0	0	0	0	0	0	1	0	0	0	0	0	0	0	3	2	1	1	2	2	1	0	1	0	2	2	0	1	0	0	1	1
tagtccatatc	PBANKA_101490	0	0	0	0	0	0	0	0	0	0	0	0	0	0	0	0	0	0	0	0	0	0	0	0	0	0	0	0	0	0	0	0
tagtgcgaggg	PBANKA_062240	0	0	0	0	0	0	0	0	0	0	0	0	0	0	0	0	0	0	0	0	1	1	0	0	0	0	0	0	0	0	0	0
tatactaacag	PBANKA_144490	5145	5108	4830	4785	5283	5258	4992	4978	6207	6168	6759	6752	8566	8519	8278	8256	6914	6877	9598	9544	9999	9952	10917	10856	7154	7159	10441	10368	10100	10112	4866	4859
tatagtcacag	PBANKA_102950	0	0	0	0	0	0	0	0	0	0	0	0	1	0	0	0	0	0	0	0	0	0	0	0	0	0	0	0	0	0	0	0
tatttagcggc	PBANKA_123330	0	0	0	0	0	0	0	0	1	1	0	0	0	0	0	0	0	0	0	0	0	0	0	0	0	0	0	0	0	0	0	0
tcaaacaagcg	PBANKA_136440	0	0	0	0	0	0	0	0	0	0	0	0	0	0	0	0	0	0	0	0	0	0	0	0	0	0	0	0	0	0	0	0
tcaacaagtag	PBANKA_082960	1	1	0	0	92	90	0	0	0	0	0	0	0	0	0	0	0	0	0	0	0	0	0	0	0	0	0	0	0	0	0	0
tcaatgggtcg	PBANKA_123180	0	0	0	0	0	0	0	0	0	0	0	1	0	0	0	0	0	0	0	0	0	0	0	0	0	0	0	0	0	0	0	0
tcacctcgtgc	PBANKA_111180	0	0	0	0	0	0	0	0	0	0	0	0	4	3	0	0	0	0	0	0	0	0	0	0	0	0	0	0	0	0	0	0
tcactcatttc	PBANKA_072060	544	547	412	400	691	702	324	322	730	726	475	471	266	266	247	243	256	258	135	136	119	122	147	148	32	31	52	49	70	69	1912	1921
tcagattcat	PBANKA_146050	214	201	3	3	115	108	81	74	81	74	12	12	7	6	19	16	0	0	1	1	1	1	0	0	1	1	1	1	2	2	0	0
tcaggaagtta	PBANKA_103830	6062	5997	5004	4936	5937	5827	5482	5417	7154	7059	6955	6856	8605	8541	8378	8287	6722	6661	9660	9491	10674	10598	10018	9854	7376	7288	10972	10788	9265	9211	2381	2347
tcaggatgtca	PBANKA_021010	0	0	0	0	1	0	0	0	0	0	0	0	0	0	0	0	0	0	0	0	0	0	0	0	0	0	0	0	0	0	0	0
tcatcaaaacc	PBANKA_083490	0	0	0	0	0	0	0	0	0	0	0	0	0	0	0	0	0	0	0	0	0	0	0	0	0	0	0	0	0	0	0	0
tcattcgcgat	PBANKA_103130	0	0	0	0	0	0	0	0	0	0	0	0	0	0	0	0	0	0	0	0	0	0	0	0	0	0	0	0	0	0	0	0
tccaggcagaa	PBANKA_123880	0	0	0	0	0	0	0	0	0	0	0	0	0	0	0	0	0	0	0	0	0	0	0	0	0	0	0	0	0	0	0	0
tccagtcgat	PBANKA_080800	0	0	0	0	0	0	0	0	0	0	0	0	0	0	0	0	0	0	0	0	0	0	0	0	0	0	0	0	0	0	0	0
tccagtctcgg	PBANKA_081110	2	2	0	0	0	0	1	1	0	0	1	1	1	1	0	0	1	1	1	2	0	0	2	2	2	2	0	0	1	0	2	2
tccattcggct	PBANKA_093160	0	0	0	0	0	0	18	18	0	0	0	0	0	0	0	0	0	0	0	0	0	0	0	0	0	0	0	0	0	0	0	0
tcccaccagcg	PBANKA_111910	0	0	0	0	0	0	0	0	0	0	0	0	0	0	0	0	0	0	0	0	0	0	0	0	0	0	0	0	0	0	0	0
tccgattttcg	PBANKA_040160	676	676	130	131	269	262	36	33	0	0	28	28	27	27	13	11	40	39	46	42	2	2	71	73	18	18	2	2	98	100	2122	2098
tccgcggcatt	PBANKA_113690	0	0	0	0	0	0	0	0	0	0	0	0	0	0	0	0	0	0	0	0	0	0	0	0	0	0	0	0	0	0	0	0
tccgggataag	PBANKA_132870	456	448	331	330	917	900	27	27	80	80	48	49	0	0	4	4	3	3	0	0	2	2	1	0	0	0	0	0	0	0	1952	1916
tccgtcttat	PBANKA_082710	0	0	0	0	108	109	0	0	0	0	0	0	0	0	3	3	0	0	0	0	0	0	0	0	0	0	0	0	0	0	0	0
tcgaaacatga	PBANKA_143870	0	0	0	0	0	0	0	0	0	0	0	0	0	0	0	0	0	0	0	0	0	0	0	0	0	0	0	0	0	0	0	0
tcgaagtgat	PBANKA_040940	0	0	0	0	0	0	0	0	0	0	0	0	0	0	0	0	0	0	0	0	0	0	0	0	0	0	0	0	0	0	0	0
tcgacagagag	PBANKA_142750	3	2	1	2	1	2	1	0	2	2	0	0	0	0	1	2	1	1	3	2	0	1	2	2	1	1	3	3	2	2	1	2
tcgatggttca	PBANKA_143400	2902	2848	4012	3930	2941	2895	2034	2005	4200	4149	4324	4265	3779	3729	4831	4760	3954	3894	3995	3928	5528	5450	5497	5382	3214	3176	4939	4832	4500	4453	2056	2012
tcgattaacca	PBANKA_145560	0	0	0	0	0	1	0	0	0	0	0	0	0	0	0	0	0	0	0	0	0	0	0	0	0	0	0	0	0	0	0	0
tcgctgtgagc	PBANKA_134020	0	0	0	0	0	0	0	0	0	0	0	0	0	0	0	0	0	0	0	0	0	0	0	0	0	0	0	0	0	0	0	0
tcggaaccgat	PBANKA_102650	0	0	0	0	1	0	0	0	0	0	0	0	0	0	0	0	0	0	0	0	0	0	0	0	0	0	0	0	0	0	0	0
tcggtagagaa	PBANKA_051780	352	351	265	268	683	675	30	28	71	70	77	80	22	23	139	144	146	143	4	5	98	97	160	162	1	1	119	116	105	103	4000	4012
tctacgccagt	PBANKA_061100	54	53	0	0	119	116	15	15	0	0	0	0	0	1	1	1	2	2	0	0	2	2	1	1	1	1	4	4	0	0	1518	1500
tctagagcagg	PBANKA_091180	0	0	0	0	0	0	0	0	0	0	0	0	0	0	0	0	0	0	0	0	0	0	0	0	0	0	0	0	0	0	0	0
tctccatgcgg	PBANKA_061320	0	0	0	0	0	0	0	0	0	0	0	0	0	0	0	0	0	0	0	0	0	0	0	0	0	0	0	0	0	0	3	3
tctcggttat	PBANKA_061670	0	0	0	0	0	0	0	0	0	0	0	0	0	0	0	0	0	0	0	0	0	0	0	0	0	0	0	0	0	0	0	0
tctctcgtcct	PBANKA_140320	387	380	265	261	353	346	0	1	0	0	347	346	36	36	20	19	361	364	21	21	17	17	436	427	15	15	4	5	553	551	1854	1813
tctgaacgacg	PBANKA_020650	0	0	0	0	0	0	0	0	0	0	0	0	1	1	0	0	0	0	0	0	0	0	0	0	0	0	0	0	0	0	0	0
tctgctgtat	PBANKA_082690	0	0	0	0	0	0	0	0	0	0	0	0	0	0	0	0	0	0	0	0	0	0	0	0	0	0	0	0	0	0	0	0
tctggaaacgg	PBANKA_133710	0	0	0	0	0	0	0	0	0	0	0	0	0	0	0	0	0	0	0	0	0	0	0	0	0	0	0	0	0	0	0	0
tctggaatctc	PBANKA_142990	300	295	95	96	1	1	39	41	0	0	0	0	124	128	16	16	2	2	126	126	14	14	1	1	191	194	3	3	0	0	2175	2173
tgaagttgagt	PBANKA_110300	271	273	102	101	168	164	53	51	1	1	118	118	3	3	0	0	32	32	1	1	3	3	5	6	5	5	2	2	2	2	2050	2015
tgaccactat	PBANKA_031030	0	0	0	0	0	0	0	0	0	0	0	0	0	0	0	0	3	3	0	0	0	0	0	0	0	0	0	0	0	0	0	0
tgagcgcactc	PBANKA_103470	0	0	0	0	0	0	0	0	0	0	0	0	0	0	0	0	0	0	0	0	0	0	0	0	0	0	0	0	0	0	0	0
tgatcgccagt	PBANKA_070900	75	75	166	168	213	211	0	0	0	0	0	0	0	0	0	0	7	7	0	0	1	1	0	0	1	0	0	0	1	1	2088	2068
tgccagcggac	PBANKA_061670	105	106	242	243	40	40	0	0	36	36	3	4	7	8	4	4	0	0	0	0	2	2	0	0	0	0	0	0	2	2	0	0
tgccatcgcga	PBANKA_113270	0	0	0	0	0	0	0	0	0	0	0	0	0	0	0	0	0	0	0	0	0	0	0	0	0	0	0	0	0	0	0	0
tgccgtaagcg	PBANKA_112210	229	223	286	283	381	380	12	12	61	60	61	59	3	3	10	10	28	26	2	2	3	3	42	41	2	2	0	0	49	47	1872	1846
tgccttgccga	PBANKA_140250	0	0	0	0	0	0	0	0	0	0	0	0	0	0	0	0	0	0	1	0	0	0	0	0	0	0	0	0	0	0	0	0
tgccttgtatg	PBANKA_051490	1184	1156	1220	1183	623	616	355	358	1355	1343	519	514	615	608	1334	1328	336	338	525	519	1843	1836	595	587	451	450	2116	2104	585	584	334	332
tgctacgtaat	PBANKA_083100	630	617	112	115	2	2	0	0	38	40	53	56	1	1	9	10	50	52	3	3	62	62	42	41	0	0	66	63	42	43	2067	2051
tgctgaggaga	PBANKA_113560	0	0	0	0	0	0	0	0	0	0	0	0	0	0	0	0	0	0	0	0	0	0	0	0	0	0	0	0	1	1	1	1
tggaacacgca	PBANKA_090390	0	0	0	0	0	0	0	0	0	0	0	0	0	0	0	0	0	0	0	0	0	0	0	0	0	0	0	0	0	0	1	1
tggctcagat	PBANKA_071730	0	0	0	0	0	0	0	0	0	0	0	0	0	0	0	0	0	0	0	0	0	0	0	0	0	0	0	0	0	0	0	0
tgggcgtatca	PBANKA_092950	0	0	0	0	0	0	0	0	0	0	0	0	0	0	0	0	0	0	0	0	0	0	0	0	0	0	0	0	0	0	0	0
tggtctcagtt	PBANKA_103260	0	0	0	0	0	0	0	0	0	0	0	0	6	6	0	0	0	0	0	0	0	0	0	0	0	0	0	0	0	0	0	0
tgtaataatcc	PBANKA_082620	0	0	0	0	0	0	0	0	0	0	0	0	0	0	0	0	0	0	0	0	0	0	1	0	0	0	0	0	1	1	0	0
tgtaatatcct	PBANKA_142270	0	0	0	0	0	0	0	0	0	0	7	7	0	0	0	0	0	0	0	0	0	0	0	0	0	0	0	0	0	0	0	0
tgtaccttat	PBANKA_041040	449	424	4	4	0	0	0	0	0	0	0	0	0	0	0	0	0	0	0	0	0	0	1	1	0	0	1	1	1	1	0	0
tgtcaaggcat	PBANKA_121430	0	0	0	0	0	0	0	0	0	0	0	0	0	0	0	0	0	0	0	0	0	0	0	0	0	0	0	0	0	0	0	0
tgttatttaag	PBANKA_082100	0	0	0	0	0	0	0	0	0	0	0	0	0	0	0	0	0	0	0	0	0	0	0	0	0	0	0	0	0	0	0	0
ttaaagtgatt	PBANKA_112620	0	0	0	0	0	0	0	0	0	0	0	0	0	0	0	0	0	0	0	0	0	0	0	0	0	0	0	0	0	0	0	0
ttaattgcgac	PBANKA_121260	0	0	1	1	0	0	30	29	0	0	0	0	4	5	0	0	0	0	0	0	0	0	0	0	0	0	0	0	0	0	0	0
ttacagtcctc	PBANKA_121370	0	0	0	0	0	0	0	0	0	0	0	0	0	0	0	0	0	0	0	0	0	0	0	0	0	0	0	0	0	0	0	0
ttacccgcagc	PBANKA_134450	106	108	66	66	0	0	0	0	0	0	0	0	4	4	5	5	4	4	0	0	0	0	2	2	0	0	0	0	0	0	0	0
ttactatgcta	PBANKA_120750	5	5	70	68	0	0	93	91	51	49	42	42	177	177	20	20	6	6	210	201	36	37	11	10	183	182	20	21	24	24	1955	1943
ttagcaggccg	PBANKA_110480	2268	2238	938	932	2877	2839	2784	2745	2559	2534	2568	2528	4389	4374	3030	3006	2471	2440	4837	4761	3894	3854	3852	3788	3613	3594	3829	3794	3970	3954	1518	1502
ttaggaatata	PBANKA_101640	771	771	415	402	1094	1070	215	213	154	154	684	693	226	227	149	146	639	626	319	318	147	146	931	932	223	219	75	75	1017	1012	1577	1580
ttatcagcagc	PBANKA_112570	0	0	0	1	0	0	0	0	0	0	0	0	0	0	0	0	0	0	0	0	0	0	0	0	0	0	0	0	0	0	0	0
ttcaacgaaca	PBANKA_131060	0	0	0	0	0	0	0	0	1	0	0	0	0	0	0	0	0	0	0	0	0	0	0	0	0	0	0	0	0	0	0	0
ttcagctcat	PBANKA_101330	0	0	0	0	0	0	0	0	0	0	11	12	2	2	0	0	2	2	0	0	0	0	0	0	0	0	0	0	0	0	0	0
ttccaccttac	PBANKA_030600-ko	3	3	44	47	209	217	0	0	52	55	0	0	1	1	44	46	1	1	0	0	30	32	0	0	0	0	29	30	1	1	723	772
ttcgcgtaagg	PBANKA_132680	0	0	0	0	0	0	0	0	0	0	0	0	0	0	0	0	0	0	0	0	0	0	0	0	0	0	0	0	0	0	0	0
ttcgctcggtg	PBANKA_030170	0	0	0	0	0	0	0	0	0	0	0	0	0	0	0	0	0	0	0	0	0	0	0	0	0	0	0	0	0	0	0	0
ttcggaccgta	PBANKA_052040	0	0	0	0	0	0	0	0	0	0	0	0	2	2	0	0	0	0	0	0	0	0	0	0	0	0	0	0	0	0	0	0
ttcggcaacct	PBANKA_131400	718	708	305	298	219	216	19	18	78	77	60	61	15	13	271	270	50	48	2	2	135	133	39	42	0	0	144	143	53	51	1696	1683
ttcgggatacg	PBANKA_093290	0	0	0	0	115	112	0	0	0	0	0	0	0	0	0	0	0	0	0	0	0	0	0	0	0	0	0	0	1	1	0	0
ttgcgttcgac	PBANKA_136050	0	0	0	0	0	0	0	0	0	0	20	20	0	0	0	0	0	0	0	0	0	0	0	0	0	0	0	0	0	0	0	0
ttgctgagaag	PBANKA_031600	0	0	0	0	0	0	0	0	0	0	0	0	0	0	0	0	0	0	0	0	0	0	0	0	0	0	0	0	0	0	0	0
ttggggtgaca	PBANKA_092640	270	268	477	466	124	119	23	22	0	0	1	1	11	10	2	2	1	1	0	0	0	0	0	0	3	3	1	1	0	0	0	0
ttggggtggcg	PBANKA_080240	0	0	0	0	0	0	0	0	0	0	0	0	0	0	0	0	0	0	0	0	0	0	0	0	0	0	0	0	0	0	0	0
ttgtacagaac	PBANKA_113310	0	0	0	0	0	0	0	0	0	0	0	0	0	0	0	0	0	0	0	0	0	0	0	0	0	0	0	0	0	0	0	0
ttgtcaggtcg	PBANKA_121730	0	0	0	0	0	0	0	0	0	0	0	0	0	0	3	3	0	0	0	0	0	0	0	0	0	0	0	0	0	0	0	0
tttatgatagc	PBANKA_111710	0	0	0	0	0	0	0	0	0	0	0	0	0	0	0	0	0	0	0	0	0	0	0	0	0	0	0	0	0	0	0	0
tttcactgacg	PBANKA_130740	64	64	1	1	16	15	23	24	1	1	9	9	3	3	0	0	1	1	0	0	0	0	0	0	0	0	0	0	0	0	293	302
tttccttatac	PBANKA_134570	254	255	107	112	213	218	15	16	0	0	9	9	0	0	0	0	1	1	0	0	0	0	0	0	0	0	0	0	1	1	1799	1837
tttctggtaag	PBANKA_124200	0	0	0	0	0	0	0	0	0	0	0	0	8	8	0	0	0	0	0	0	0	0	0	0	0	0	0	0	0	0	0	0
tttgacgcaaa	PBANKA_123490	3912	3952	1929	1953	2434	2475	4045	4080	4249	4296	3384	3452	5744	5799	4928	4981	3049	3068	6450	6497	6240	6324	4680	4738	4987	5034	6392	6413	4686	4777	1721	1727
ttttcgccgta	PBANKA_133560	0	0	0	0	0	0	0	0	0	0	0	0	2	2	0	0	0	0	0	0	0	0	0	0	0	0	0	0	0	0	0	0
