# Supplementary material for: Functional Profiling of a Plasmodium Genome Reveals an Abundance of Essential Genes
Source: Cell. 2017 Jul 13;170(2):260–272.e8. doi: 10.1016/j.cell.2017.06.030 (PMC5509546; doi:10.1016/j.cell.2017.06.030)
Supplement: Data S1. Reproducible Analysis Procedure — The file archive includes an R-markdown document, which will reproduce all bioinformatic procedures conducted. [file mmc9.zip › countfiles/met4.csv]

barcode	gene	17.1	17.2	18.1	18.2	19.1	19.2	20.1	20.2	21.1	21.2	22.1	22.2	23.1	23.2	24.1	24.2	25.1	25.2	26.1	26.2	27.1	27.2	28.1	28.2	29.1	29.2	30.1	30.2	31.1	31.2	32.1	32.2
no_match		41436	42251	32246	33345	35637	36276	21824	22375	30887	32160	28876	30216	23015	23921	27172	28758	24590	26217	22432	23891	20635	21866	20684	21852	24701	26251	23521	25131	23285	24602	21816	23088
aaactgcatac	PBANKA_142650	258	259	220	221	0	0	49	49	0	0	4	3	2	2	10	11	0	0	0	0	0	0	2	2	0	0	0	0	2	2	965	989
aaagactcgaa	PBANKA_040180	0	0	0	0	0	0	0	0	0	0	0	0	0	0	0	0	0	0	11	12	0	0	0	0	0	0	0	0	0	0	0	0
aaagtaacgag	PBANKA_145000	2314	2269	1418	1411	2768	2717	1803	1768	2690	2647	2404	2360	3284	3236	2898	2836	1754	1733	3688	3608	2561	2533	1627	1604	3835	3743	2929	2880	1572	1552	2707	2654
aaagttatgag	PBANKA_083220	0	0	0	0	0	0	0	0	0	0	0	0	0	0	0	0	0	0	0	0	0	0	0	0	0	0	1	0	0	0	0	0
aaataagcgcg	PBANKA_131480	0	0	0	0	1	0	1	1	0	0	0	0	0	0	0	0	0	0	1	1	0	0	0	0	0	0	0	0	0	0	0	0
aacacaaccgc	PBANKA_140160	2752	2756	1347	1358	1089	1099	1456	1466	1426	1434	2126	2154	1107	1112	1051	1051	924	922	528	536	462	464	429	440	402	403	359	362	314	315	628	640
aacagacaaac	PBANKA_130360	0	0	1	1	0	0	1	1	0	0	0	0	0	1	0	1	0	0	0	0	0	0	0	0	0	0	0	0	1	0	0	0
aactcgatgca	PBANKA_082520	0	0	0	0	0	0	0	0	0	0	0	0	0	0	0	0	0	0	0	0	0	0	0	0	0	0	0	0	0	0	0	0
aactgttcgat	PBANKA_110940	0	0	0	0	0	0	0	0	0	0	0	0	0	0	0	0	0	0	0	0	0	0	0	0	0	0	0	0	0	0	0	0
aagattgtgcg	PBANKA_122370	0	0	0	0	0	0	0	0	0	0	0	0	0	0	0	0	0	0	0	0	0	0	0	0	0	0	0	0	0	0	1	0
aagcatttctg	PBANKA_141910	0	0	0	0	0	0	0	0	0	0	0	0	0	0	0	0	0	0	0	0	0	0	0	0	0	0	0	0	0	0	0	0
aaggatctatc	PBANKA_136210	0	0	108	108	0	0	28	29	0	0	0	0	0	0	0	0	0	0	6	6	0	0	7	7	0	0	0	0	0	0	0	0
aatagtttatg	PBANKA_134790	0	0	0	0	0	0	0	0	0	0	0	0	0	0	0	0	0	0	2	2	0	0	0	0	0	0	0	0	0	0	0	0
aatcagcgcta	PBANKA_051100	3	2	90	90	874	863	86	84	0	0	3	3	1	1	0	0	10	9	0	0	0	0	0	0	0	0	0	0	0	0	0	0
aatcataccca	PBANKA_113200	0	0	0	0	0	0	0	0	0	0	0	0	0	0	0	0	0	0	0	0	0	0	0	0	0	0	1	1	0	0	1	0
aatcatttctg	PBANKA_061360	0	0	0	0	0	0	0	0	0	0	0	0	0	0	0	0	0	0	2	2	0	0	0	0	0	0	0	0	0	0	0	0
aatcccggcga	PBANKA_080560	0	0	0	0	0	0	30	30	0	0	0	0	0	0	0	0	0	0	0	0	0	0	0	0	0	0	0	0	0	0	0	0
aatcctttact	PBANKA_040820	340	341	0	0	167	162	0	0	0	0	20	20	0	0	0	0	0	0	0	0	0	0	9	9	0	0	0	0	1	1	0	1
aatcctttagt	PBANKA_000310	0	0	0	0	0	0	0	0	0	0	0	0	0	0	0	0	0	0	0	0	0	0	0	0	0	0	0	0	0	0	0	0
aatcgccgaaa	PBANKA_081710	0	0	0	0	0	0	0	0	0	0	0	0	0	0	0	0	0	0	0	0	0	0	0	0	0	0	0	0	0	0	0	0
aatggtcgatc	PBANKA_030240	2	2	2	2	0	1	32	31	0	1	116	114	1	1	1	1	3	2	2	0	2	1	2	1	2	2	1	1	0	0	5	5
aatgtcatgca	PBANKA_080800	0	0	0	0	0	0	0	0	0	0	0	0	0	0	0	0	0	0	0	0	0	0	3	3	0	0	0	0	0	0	0	0
acaaatttgga	PBANKA_031520	76	77	132	136	0	0	166	162	0	0	12	13	126	125	1	1	0	0	86	83	0	0	3	4	45	47	3	3	0	0	947	941
acacgacaagc	PBANKA_103780	1514	1512	1660	1651	2956	2957	1979	1987	2889	2884	3320	3329	2898	2889	3517	3481	4554	4542	2616	2601	3522	3498	4462	4433	2959	2941	4481	4463	5276	5257	494	500
acacgtgagcc	PBANKA_130890	0	0	0	0	0	0	0	0	0	0	0	0	0	0	0	0	2	2	0	0	0	0	0	0	0	0	0	0	0	0	0	0
acagatcactc	PBANKA_135580	0	0	0	0	0	0	0	0	0	0	0	0	0	0	0	0	0	0	0	0	0	0	0	0	0	0	0	0	0	0	0	0
acagggattca	PBANKA_083330	825	822	1	1	0	0	0	0	0	0	37	39	1	1	0	0	9	9	1	1	0	0	0	0	1	1	0	0	2	2	0	0
acagtggtat	PBANKA_052140	0	0	0	0	0	0	0	0	0	0	0	0	5	5	33	32	0	0	0	0	0	0	0	0	0	0	0	0	0	0	0	0
acatcagaaag	PBANKA_134380	887	892	1079	1075	925	928	83	84	357	353	135	131	12	12	15	15	39	37	2	2	2	2	2	3	0	0	2	2	2	3	1	1
accaagcgggt	PBANKA_146340	0	0	0	0	0	0	0	0	0	0	0	0	0	0	0	0	0	0	12	12	0	0	0	0	0	0	0	0	0	0	0	0
accccgctgcc	PBANKA_111650	0	0	1	1	4	4	0	0	0	0	0	0	0	0	0	0	0	0	0	0	0	0	0	0	0	0	0	0	0	0	2	3
accccgctgtc	PBANKA_103510	78	81	77	77	117	116	16	15	33	34	85	85	10	11	4	4	0	0	2	2	0	0	2	2	0	0	0	0	1	1	829	828
acccgactggc	PBANKA_143020	0	0	0	0	0	0	0	0	0	0	0	0	0	0	0	0	0	0	0	0	0	0	0	0	0	0	0	0	0	0	0	0
accctacttgc	PBANKA_130090	0	0	0	0	0	0	0	0	0	0	0	0	0	0	0	0	2	0	10	10	0	0	0	0	0	0	0	0	0	0	0	0
accggaagatc	PBANKA_112700	0	0	0	0	0	0	0	0	0	0	0	0	0	0	0	0	0	0	36	35	0	0	2	2	0	0	0	0	0	0	0	0
acctgaagcga	PBANKA_135840	570	571	496	503	970	955	60	59	168	168	29	29	1	1	13	13	0	0	2	1	2	2	0	0	0	0	1	1	4	4	1111	1101
acgaatgtgct	PBANKA_101610	0	0	0	0	236	230	0	0	0	0	0	0	0	0	0	0	16	18	0	0	0	0	0	0	0	0	0	0	3	3	0	0
acggaccaagg	PBANKA_030850	0	0	105	101	0	0	0	0	0	0	0	0	0	0	0	0	0	0	1	1	0	0	2	2	0	0	0	0	0	0	0	0
acggatgatgg	PBANKA_114490	0	0	0	0	1	1	0	0	0	0	0	0	0	0	0	0	0	0	0	0	0	0	0	0	0	0	0	0	1	1	0	0
acgtatcaggg	PBANKA_082710	0	0	255	251	0	0	0	0	0	0	23	24	2	2	0	0	0	0	0	0	0	0	0	0	0	0	0	0	0	0	1	1
acgtgggcctt	PBANKA_122350	0	0	0	0	0	0	0	0	0	0	0	0	0	0	0	0	0	0	4	3	0	0	0	0	0	0	0	0	0	0	0	0
actagtttgtg	PBANKA_051660	0	0	0	0	0	0	0	0	0	0	0	0	0	0	0	0	0	0	6	6	1	1	0	0	0	0	0	0	0	0	0	0
actatcgccaa	PBANKA_144400	0	0	0	0	0	0	0	0	0	0	0	0	0	0	0	0	0	0	10	10	0	0	0	0	0	0	0	0	0	0	0	0
actgaagaagg	PBANKA_103760	0	0	0	0	0	0	0	0	0	0	0	0	0	0	0	0	0	0	7	7	0	0	0	0	0	0	0	0	0	0	0	0
acttcaatatc	PBANKA_050690	1	3	0	0	1	2	80	82	1	2	236	240	5	6	0	1	1	2	2	2	1	1	1	0	2	4	1	3	0	0	12	12
acttgtcggat	PBANKA_101290	88	86	264	269	415	404	38	41	0	0	3	3	0	0	11	11	1	1	0	1	0	1	1	1	0	0	0	1	1	1	1079	1051
agaacattttg	PBANKA_030360	0	0	0	0	0	0	0	0	0	0	0	0	0	0	0	0	0	0	7	7	0	0	0	0	0	0	0	0	0	0	0	0
agacacatagt	PBANKA_061590	0	1	0	0	0	0	0	0	0	0	0	0	0	0	0	0	0	0	0	0	0	0	0	0	0	0	0	0	0	0	0	0
agacgggataa	PBANKA_091260	0	0	0	0	343	339	0	0	0	0	41	38	0	0	0	0	0	0	0	0	0	0	0	0	0	0	0	0	1	1	0	0
agactacagac	PBANKA_101330	219	218	1	1	152	155	0	0	0	0	0	0	0	0	0	0	2	2	5	6	0	0	9	9	0	0	0	0	1	1	0	0
agaggacgcct	PBANKA_135810	1835	1841	1602	1582	1159	1149	600	598	951	944	924	932	202	202	403	398	275	280	28	28	50	49	25	25	6	7	14	15	5	5	1825	1820
agaggtcgata	PBANKA_141310	0	0	0	0	0	0	0	0	0	0	0	0	0	0	0	0	0	0	0	0	0	0	0	0	0	0	0	0	0	0	0	0
agcaccccggc	PBANKA_051400	0	0	0	0	1	1	0	0	0	0	0	0	0	0	0	0	0	0	0	0	0	0	0	0	0	0	0	1	0	0	0	0
agcagtgcctt	PBANKA_040410	0	0	0	0	877	869	63	64	0	0	2	2	0	0	0	0	14	14	0	0	0	0	0	0	0	0	0	0	2	2	0	0
agcccactttt	PBANKA_051220	0	0	0	0	0	0	0	0	40	40	0	0	0	0	0	0	0	0	0	0	0	0	0	0	0	0	0	0	0	0	0	0
agcgacgtagc	PBANKA_090850	110	106	0	0	0	0	0	0	0	0	0	0	0	0	0	1	0	0	0	0	0	0	0	0	0	0	0	0	0	0	0	0
agctggagttt	PBANKA_131510	0	0	0	0	0	0	32	32	0	0	9	8	0	0	0	0	0	0	0	0	0	0	1	1	0	0	0	0	0	0	1	1
aggacttatat	PBANKA_060530	0	0	0	0	0	0	0	0	0	0	0	0	0	0	0	0	0	0	0	0	0	0	0	0	0	0	0	0	0	0	0	0
aggcacatctg	PBANKA_092520	0	0	0	0	0	0	0	0	0	0	1	1	2	2	0	0	0	0	0	0	0	0	0	0	0	0	0	0	0	0	0	0
aggctaatcaa	PBANKA_093250	0	0	0	0	0	0	0	0	0	0	4	4	0	0	0	0	0	0	1	1	0	0	0	0	0	0	0	0	0	0	0	1
agggaatgtcg	PBANKA_103410	0	0	1	0	0	0	16	14	0	0	112	106	0	0	0	1	0	0	0	0	0	0	0	0	1	0	1	0	2	1	3	3
agggacacaga	PBANKA_100670	0	0	0	0	0	0	0	0	0	0	0	0	0	0	0	0	0	0	6	6	0	0	0	0	0	0	0	0	0	0	0	0
agggagaagag	PBANKA_121800	67	64	0	0	392	379	17	16	0	0	0	0	0	0	0	0	5	5	0	0	0	0	0	0	0	0	0	0	1	1	0	0
aggggatggtc	PBANKA_146060	330	332	0	0	763	752	0	0	121	121	133	128	2	2	0	0	8	9	0	0	0	0	0	0	0	0	0	0	4	4	0	0
agggttcctat	PBANKA_051500	3444	3375	1888	1859	954	943	4453	4410	3745	3683	1139	1139	5546	5486	4100	4041	976	956	6309	6227	4200	4141	776	756	7328	7237	5472	5412	1018	992	409	411
aggtagcactg	PBANKA_081180	0	0	0	0	0	0	0	0	0	0	0	0	0	0	0	0	0	0	0	0	0	0	0	0	0	0	0	0	0	0	0	0
aggtttctaca	PBANKA_111470	2	3	2	0	1	3	63	62	1	1	253	251	2	3	4	2	1	5	1	2	2	4	2	1	4	3	1	2	1	2	6	8
agtaagccttc	PBANKA_110420	1279	1285	280	274	625	628	628	631	223	229	540	544	634	631	81	80	410	403	436	429	45	48	245	246	301	290	22	21	118	113	400	399
agtgcgtacgc	PBANKA_020460	0	0	0	0	0	0	0	0	0	0	0	0	0	0	0	0	0	0	0	0	2	2	0	0	0	0	0	0	0	0	0	0
agtggcttccg	PBANKA_111190	0	0	0	0	0	0	0	1	0	0	0	0	0	0	0	0	1	0	0	0	0	0	0	0	0	0	0	0	0	0	1	1
agtgggtagtg	PBANKA_102970	0	0	0	0	0	0	0	0	0	0	0	0	0	0	0	0	0	0	6	6	1	1	0	0	0	0	0	0	0	0	0	0
atacatgcaag	PBANKA_144040	311	302	689	683	967	965	160	161	105	102	349	353	103	99	20	20	79	76	113	111	5	5	94	89	102	102	0	0	23	24	2923	2884
atacttagttg	PBANKA_133760	142	138	386	381	319	319	222	217	35	34	47	46	3	3	58	59	1	1	0	0	12	12	0	0	2	3	11	11	5	4	3604	3570
atagggacaca	PBANKA_121780	1758	1797	912	934	1822	1879	369	374	41	42	391	409	230	233	197	199	90	93	134	133	44	46	62	61	215	215	8	9	32	33	11595	11769
ataggtggtga	PBANKA_071010	0	0	0	0	0	0	0	0	0	0	0	0	0	0	0	0	0	0	0	0	0	0	0	0	0	0	0	0	0	0	0	0
atatgagaggt	PBANKA_101520	0	0	1	1	2	1	11	15	0	0	50	50	1	1	1	2	0	0	0	0	1	1	0	0	2	0	1	1	1	0	3	2
atcaggtacca	PBANKA_112190	278	276	0	0	151	148	0	0	76	74	0	0	0	0	0	0	0	0	0	0	0	0	0	0	0	0	0	0	0	0	0	0
atcagtaaggg	PBANKA_114130	0	0	0	0	0	0	0	0	60	60	0	0	0	0	0	0	0	0	0	0	0	0	0	0	0	0	0	0	0	0	0	0
atcctagtttc	PBANKA_111870	2120	2103	1893	1869	2715	2719	4810	4789	5585	5558	6678	6638	6750	6698	5001	4956	7304	7238	6467	6437	4156	4115	6975	6911	7868	7810	5521	5438	7559	7479	1258	1252
atcgaatcgcc	PBANKA_031420	5104	5127	786	783	1	1	0	0	1	2	42	42	1	1	2	2	0	0	1	1	0	0	64	64	0	0	0	0	0	0	0	0
atctggaaatc	PBANKA_030400	0	0	0	0	0	0	0	0	0	0	0	0	0	0	0	0	0	0	0	0	0	0	0	0	0	0	0	0	0	0	0	0
atgcgcgcaaa	PBANKA_040940	67	69	0	0	0	0	0	0	0	0	0	0	0	0	0	0	0	0	0	0	0	0	0	0	0	0	0	0	0	0	0	0
atggatcgacg	PBANKA_140550	0	0	0	0	0	0	0	0	0	0	0	0	0	0	0	0	0	0	0	0	0	0	0	0	0	0	0	0	0	0	0	0
atgtctcgcgg	PBANKA_021430	0	0	0	0	0	0	0	0	0	0	0	0	0	0	0	0	0	0	0	0	0	0	0	0	0	0	0	0	0	0	0	0
attaaggcttc	PBANKA_113920	0	0	0	0	0	1	0	0	0	0	0	0	0	0	0	0	0	0	0	0	0	0	0	0	0	0	0	0	0	1	0	0
attcaagggct	PBANKA_010710	0	0	0	0	0	0	0	0	52	52	0	0	0	0	0	0	0	0	0	0	0	0	0	0	0	0	0	0	0	0	0	0
attctccggcc	PBANKA_040260	0	0	0	0	0	0	0	0	0	0	0	0	0	0	0	0	0	0	0	0	0	0	0	0	0	0	0	0	0	0	0	0
attgtcatcca	PBANKA_041820	0	0	0	0	0	0	0	0	0	0	0	0	0	0	0	0	0	0	5	5	0	0	0	0	0	0	0	0	0	0	0	0
caacaagcccg	PBANKA_114300	318	322	429	423	982	960	227	227	296	293	127	124	13	12	19	19	0	0	0	0	2	1	1	1	1	1	2	2	8	9	2594	2575
caaccccccgg	PBANKA_124070	172	168	0	0	148	143	0	0	110	106	0	0	0	0	6	6	12	12	0	0	0	0	0	0	0	0	0	0	0	0	0	0
caacttcgcaa	PBANKA_082110	0	0	0	0	0	0	0	0	0	0	0	0	0	0	0	0	0	0	0	0	0	0	0	0	0	0	0	0	0	0	0	0
caagtaggttc	PBANKA_100980	149	146	1547	1528	786	785	178	180	764	761	246	244	63	60	190	191	4	4	5	5	10	10	0	0	2	2	3	3	2	3	1190	1184
caatcgatacg	PBANKA_031500	0	0	0	0	0	0	0	0	0	0	0	0	0	0	0	0	0	0	0	0	0	0	0	0	0	0	0	0	0	0	0	0
caatttagcgg	PBANKA_062150	0	0	0	0	0	0	0	0	51	48	0	0	0	0	0	0	0	0	0	0	0	0	0	0	0	0	0	0	0	0	0	0
cacaaaacgat	PBANKA_134910	0	0	0	0	0	0	0	0	0	0	0	0	0	0	0	0	0	0	0	0	0	0	0	0	0	0	0	0	0	0	0	0
cacctctcatc	PBANKA_141050	0	0	0	0	382	383	0	0	0	0	45	45	4	4	0	0	3	3	0	0	1	0	0	0	0	0	0	0	0	0	0	0
cacgatgcacg	PBANKA_070370	278	276	349	350	250	253	174	173	0	0	65	65	19	18	16	16	0	0	6	6	0	0	9	9	10	10	0	0	8	8	2423	2419
cacggcaagac	PBANKA_135720	385	399	184	190	0	0	20	20	71	73	31	32	7	8	26	26	0	0	0	0	0	0	0	0	1	1	0	1	3	4	1145	1170
cactgcaacgt	PBANKA_080510	0	0	0	0	0	0	0	0	0	0	1	0	0	0	0	0	0	0	0	0	0	0	0	0	0	0	0	0	0	0	0	0
cacttgatgtt	PBANKA_093980	0	4	0	0	2	2	52	50	3	3	128	121	1	2	2	1	1	2	0	1	0	1	0	0	2	5	0	0	3	3	7	13
cagacgataga	PBANKA_082880	410	404	924	919	404	409	206	203	250	246	152	153	14	15	44	45	17	18	2	2	0	0	0	0	3	3	0	0	3	4	1057	1056
cagacgctgaa	PBANKA_040280	281	280	186	184	0	0	203	210	277	273	144	146	254	254	281	276	23	26	247	245	258	259	28	27	298	299	300	295	22	20	426	427
cagagacgtgt	PBANKA_133990	0	0	1	0	0	0	0	0	0	0	0	0	0	0	0	0	0	0	0	0	0	0	0	0	0	0	0	0	0	0	0	0
cagcatctgta	PBANKA_120640	0	0	0	0	0	0	0	0	55	57	0	0	0	0	0	0	0	0	0	0	0	0	0	0	0	0	0	0	0	0	0	0
cagccggtcat	PBANKA_083310	0	0	0	0	135	133	0	0	0	0	0	0	0	0	0	0	0	0	0	0	0	0	0	0	0	0	0	0	0	0	0	0
cagcttgctta	PBANKA_135400	0	0	211	207	679	670	144	143	0	0	2	2	2	2	12	11	0	0	0	0	0	0	0	0	0	0	0	0	2	2	1044	1022
caggcattctt	PBANKA_092490	503	492	108	108	195	199	143	143	0	0	59	58	3	3	7	7	9	10	1	2	0	0	1	1	2	2	1	1	4	4	2826	2798
cagtcccagct	PBANKA_071510	1448	1434	1142	1110	1343	1329	705	699	316	317	106	105	255	251	215	211	100	99	196	191	141	140	63	64	165	163	121	122	32	30	4824	4752
catacccaggc	PBANKA_124460	971	975	833	832	1490	1508	118	117	401	395	222	225	36	36	46	48	54	51	0	0	9	9	21	22	1	1	2	2	4	5	1388	1378
catactgacac	PBANKA_134820	0	0	0	0	0	0	0	0	0	0	0	0	0	0	0	0	0	0	0	0	0	0	0	0	0	0	0	0	0	0	0	0
catagtgagcg	PBANKA_110840	3245	3219	2555	2525	4710	4648	1494	1480	980	953	1963	1931	369	356	416	411	523	514	64	64	54	50	134	128	14	13	9	8	23	22	3839	3779
catcaagctct	PBANKA_141130	274	270	594	591	346	341	104	105	52	51	5	5	0	0	15	15	13	11	0	0	6	6	3	3	1	1	0	0	4	4	1436	1414
catcataccta	PBANKA_051000	0	0	0	0	0	0	0	0	0	0	0	0	0	0	0	0	0	0	0	0	0	0	0	0	0	0	0	0	0	0	0	0
catcgcggaga	PBANKA_102410	0	0	0	0	0	0	0	0	0	0	0	0	0	0	0	0	0	0	7	7	0	0	0	0	0	0	0	0	0	0	0	0
catcttcgcat	PBANKA_121010	1	0	1	2	1	2	39	41	2	2	111	109	2	1	3	4	2	2	1	1	1	0	0	0	3	4	1	0	2	1	9	12
catggatgggc	PBANKA_113980	175	173	281	280	568	572	139	142	0	0	39	39	11	12	12	12	29	30	0	0	4	4	0	0	0	0	0	0	0	0	0	0
cattactgggt	PBANKA_143370	0	0	0	0	0	0	0	0	0	0	0	0	0	0	0	0	0	0	0	0	0	0	0	0	0	0	0	0	0	0	0	0
cattccgaacg	PBANKA_145730	1526	1508	1106	1100	530	529	617	609	473	472	137	138	41	40	16	15	45	44	3	3	0	0	0	0	0	0	1	1	1	1	1098	1088
cattgctttag	PBANKA_134800	4	5	5	3	6	4	90	90	3	3	439	432	5	5	5	1	4	6	0	1	2	3	1	2	3	2	0	1	2	4	12	16
catttgatgat	PBANKA_071330	0	0	0	0	0	0	0	0	0	0	0	0	0	0	0	0	0	0	0	0	0	0	0	0	0	0	0	0	0	0	0	0
ccaaaacattc	PBANKA_091970	0	0	0	0	0	0	0	0	0	0	0	0	0	0	0	0	0	0	7	7	0	0	0	0	0	0	0	0	0	0	0	0
ccaacgtcctc	PBANKA_082490	0	0	0	0	0	0	0	0	0	0	0	0	0	0	0	0	0	0	0	0	2	2	0	0	0	0	0	0	0	0	0	0
ccaacttaaac	PBANKA_103360	1	3	2	2	1	1	47	53	3	3	184	192	4	5	0	2	2	2	1	1	0	0	1	1	2	4	0	1	1	2	7	10
ccaagcgaggc	PBANKA_030500	125	125	0	0	0	0	1	1	0	0	0	0	0	0	0	0	2	3	0	0	0	0	0	0	0	0	0	0	0	0	0	0
ccaatcattat	PBANKA_093830	0	0	0	0	0	0	0	0	0	0	0	0	0	0	0	0	0	0	0	0	0	0	0	0	0	0	0	0	0	0	0	0
ccacaaacaac	PBANKA_040220	0	0	0	0	0	0	0	0	0	0	0	0	0	0	0	0	0	0	0	0	0	0	0	0	0	0	0	0	0	0	0	0
ccaccaattga	PBANKA_140770	0	0	0	0	0	0	0	0	0	0	0	0	0	0	0	0	0	0	0	0	0	0	0	0	0	0	0	0	0	0	0	0
ccacctgaatt	PBANKA_143730	0	0	0	0	0	0	1	1	0	0	1	1	0	0	0	0	0	0	0	0	0	0	1	1	0	1	0	0	1	1	1	2
ccagaggacgc	PBANKA_010120	75	73	589	587	135	137	304	300	70	66	69	70	6	5	27	27	0	0	0	0	1	1	0	0	0	0	7	7	0	0	1154	1137
ccagctctaaa	PBANKA_132270	0	0	0	0	0	0	0	0	0	0	0	0	0	0	0	0	0	0	10	9	0	0	0	0	0	0	0	0	0	0	0	0
ccaggaaatta	PBANKA_011180	0	0	0	0	0	0	0	0	0	0	0	0	0	0	0	0	0	0	0	0	0	0	0	0	0	0	0	0	0	0	0	0
ccaggaaattg	PBANKA_062190	0	0	0	0	0	0	0	0	0	0	0	0	0	0	0	0	0	0	0	0	0	0	0	0	0	0	0	0	0	0	0	0
ccatcgtggcc	PBANKA_031590	0	0	0	0	0	0	0	0	0	0	0	0	0	0	0	0	0	0	0	0	0	0	0	0	0	0	0	0	0	0	0	0
ccatgaccgtc	PBANKA_143100	0	0	1	1	0	0	0	0	0	0	1	1	3	1	0	0	1	1	0	0	1	1	0	0	0	0	0	0	0	0	0	0
cccaagacatc	PBANKA_082360	0	0	0	0	0	0	0	0	0	0	0	0	0	0	0	0	0	0	18	15	3	2	0	0	0	0	0	0	0	0	0	0
cccaattgcgg	PBANKA_130170	0	0	0	0	0	0	0	0	0	0	0	0	0	0	0	0	0	0	0	0	0	0	0	0	0	0	0	0	0	0	4	4
cccaggataca	PBANKA_110360	0	0	0	0	0	0	0	0	0	0	0	0	0	0	0	0	0	0	0	0	0	0	0	0	0	0	0	0	0	0	0	0
cccagggaaat	PBANKA_143260	0	0	0	0	0	0	0	0	0	0	1	0	0	0	0	0	0	0	0	0	0	0	0	0	0	0	0	0	1	0	0	0
ccccgtctcgg	PBANKA_121330	1	0	0	0	2	0	0	0	2	0	1	1	1	0	2	0	1	0	0	1	0	0	2	0	0	0	0	0	0	0	1	0
cccctacatag	PBANKA_144410	271	271	748	739	382	388	69	71	0	0	48	49	4	4	45	46	39	37	0	0	1	1	16	15	2	2	0	0	9	9	2777	2768
ccctatcgcgg	PBANKA_136300	0	0	0	0	0	0	0	0	0	0	0	0	0	0	0	0	0	0	0	0	0	0	0	0	0	0	0	0	0	0	0	0
ccctgttatta	PBANKA_080310	0	0	0	0	0	0	0	0	0	0	0	0	0	0	0	0	0	0	6	6	0	0	0	0	0	0	0	0	0	0	0	0
ccgaatgatgc	PBANKA_135690	919	909	693	683	382	372	827	818	35	35	200	199	779	765	41	41	24	22	906	887	40	44	0	0	1145	1135	58	60	11	11	3935	3884
ccgacgcaatt	PBANKA_142090	537	526	1	1	147	146	9	9	0	0	131	131	5	5	0	0	0	0	0	0	3	3	0	0	0	0	0	0	0	0	0	0
ccgccagggtg	PBANKA_021230	614	599	1090	1076	877	871	1718	1688	2381	2329	2519	2475	1518	1482	2546	2492	2838	2767	1488	1442	1966	1931	2625	2561	1700	1674	2515	2441	3085	3026	1009	979
ccggactcggc	PBANKA_123250	496	498	540	534	143	143	119	120	52	49	4	4	8	9	35	35	0	0	8	8	5	5	1	1	0	0	1	1	4	4	2625	2587
ccggcactcct	PBANKA_123060	0	0	0	0	0	0	0	0	1	0	0	0	0	0	0	0	0	0	0	0	0	0	0	0	0	0	0	0	0	0	0	0
ccggcttcctc	PBANKA_091660	971	987	530	523	1443	1435	1201	1193	1534	1539	2335	2333	1513	1504	1077	1054	2112	2114	1362	1354	721	725	1815	1796	1514	1511	920	926	1910	1887	1087	1077
ccgtcgaaact	PBANKA_051360	0	0	0	0	0	0	0	0	0	0	0	0	0	0	0	0	0	0	0	0	0	0	0	0	0	0	0	0	0	0	0	0
ccgtttttttc	PBANKA_000100	0	0	0	0	0	0	0	0	0	0	0	0	0	0	0	0	0	0	0	0	0	0	0	0	0	0	0	0	0	0	0	0
cctagggaaat	PBANKA_031180	0	0	2	0	0	1	10	10	0	1	36	36	0	0	2	1	1	1	1	1	0	0	0	0	0	0	0	0	0	2	2	3
cctattgtatg	PBANKA_112640	0	0	0	0	1	0	0	0	0	0	0	0	0	0	0	1	0	0	0	0	0	0	0	0	0	0	0	0	0	0	0	0
cctcttacccg	PBANKA_061520	691	687	178	178	219	215	35	35	185	184	1	1	0	0	6	6	5	6	4	3	1	1	22	22	0	0	0	0	1	0	1	1
cctgtactgcc	PBANKA_134860	0	0	0	0	0	0	0	1	0	1	0	0	0	0	0	0	0	0	0	0	0	0	0	0	0	1	0	0	0	0	0	0
ccttaaatagc	PBANKA_111160	0	0	0	0	0	0	0	0	0	0	0	0	0	0	0	0	0	0	0	0	0	0	0	0	0	0	0	0	0	0	0	0
ccttggttcct	PBANKA_100650	0	0	0	0	0	0	0	0	0	0	0	0	0	0	0	0	0	0	0	0	0	0	0	0	0	0	0	0	0	0	0	0
cgaaactacta	PBANKA_051535	0	0	0	0	0	0	0	0	0	0	0	0	0	0	0	0	0	0	16	17	0	0	0	0	0	0	0	0	0	0	0	0
cgaatcattgt	PBANKA_094020	1	0	0	0	1	1	46	44	0	1	143	140	0	1	0	1	0	0	4	2	1	1	0	0	2	2	2	2	2	2	8	7
cgaccgcgcat	PBANKA_112110	0	0	0	0	0	0	0	0	0	0	3	3	0	0	0	0	0	0	0	0	0	0	0	0	1	1	0	0	0	0	0	0
cgagacgggta	PBANKA_051230	180	179	0	0	0	0	0	0	0	0	0	0	0	0	0	0	0	0	0	0	0	0	0	0	0	0	0	0	0	0	0	0
cgagttagggg	PBANKA_030840	150	149	557	543	111	109	127	125	596	581	263	255	62	62	155	155	31	33	15	14	21	21	5	5	8	8	3	3	3	3	1292	1261
cgatgtttat	PBANKA_130690	154	151	0	0	0	0	0	0	0	0	0	0	0	0	0	0	12	11	0	0	0	0	0	0	0	0	0	0	0	0	0	0
cgcagaaaagg	PBANKA_146090	0	0	0	0	0	0	0	0	0	0	0	0	0	0	0	1	0	0	0	0	0	0	0	0	0	0	0	0	0	0	0	0
cgcatgagctc	PBANKA_145340	0	0	0	0	0	0	0	0	0	0	0	0	0	0	0	0	0	0	0	0	0	0	0	0	0	0	0	0	0	0	0	0
cgccctgtttg	PBANKA_131800	107	106	0	0	0	0	0	0	0	0	1	1	0	0	0	0	0	0	0	0	0	0	4	4	0	0	0	0	0	0	0	0
cggaatgccag	PBANKA_031000	0	0	0	0	0	1	13	13	0	1	34	34	1	1	0	0	0	0	0	0	0	0	1	1	2	4	1	0	2	1	4	3
cggagatggtc	PBANKA_144870	0	0	0	0	2	2	0	0	0	0	0	0	0	0	0	0	0	0	0	0	0	0	0	0	0	0	0	0	0	0	0	0
cggagtacgtt	PBANKA_103440	1776	1753	638	628	947	931	1234	1224	308	306	1398	1365	1526	1507	478	477	674	656	1070	1047	296	298	352	359	740	734	218	221	267	265	474	470
cggcccggata	PBANKA_061680	374	377	604	585	1165	1151	49	49	244	235	517	513	39	39	46	46	151	147	16	15	45	43	193	195	10	9	40	38	83	81	954	949
cgggcgtgaaa	PBANKA_092360	109	105	81	84	85	83	1	1	0	0	0	0	11	11	3	3	13	11	1	1	1	1	0	0	2	2	0	0	1	1	771	744
cgggtgctagt	PBANKA_051880	269	269	101	97	395	393	3	3	0	0	107	106	9	9	0	0	0	0	0	0	0	0	0	0	1	1	1	1	0	0	1	1
cgggtgtaagt	PBANKA_071490	338	318	136	134	544	537	0	0	0	0	0	0	1	0	1	1	0	0	0	0	0	0	0	0	0	0	0	0	0	0	0	0
cggttttttta	PBANKA_082030	3	3	1	1	4	3	72	71	0	2	202	195	2	2	2	2	1	1	1	2	7	3	1	1	2	1	2	2	1	2	11	10
cgtaacttgat	PBANKA_072200	0	0	0	0	0	0	0	0	0	0	0	0	0	0	0	0	0	0	7	7	0	0	0	0	0	0	0	0	0	0	0	0
cgtaccctgca	PBANKA_132910	95	95	0	0	182	187	11	10	37	36	52	53	4	4	0	0	8	10	0	0	0	0	0	0	1	1	0	0	0	0	0	0
cgtcactactt	PBANKA_112340	0	0	0	1	0	0	0	0	0	0	0	0	0	0	0	0	0	0	0	0	0	0	0	0	0	0	0	0	0	0	0	0
cgtgcgaaatg	PBANKA_121340	0	0	0	0	0	0	0	0	0	0	0	0	0	0	0	0	0	0	0	0	0	0	0	0	0	0	0	0	0	0	0	0
cgtgtccttgt	PBANKA_123510	0	0	0	0	0	0	0	0	0	0	0	0	0	0	0	0	0	0	0	0	0	0	0	0	0	0	0	0	0	0	0	0
cgtgttctagt	PBANKA_113320	0	0	0	0	0	0	0	0	0	0	0	0	0	0	1	1	10	11	0	0	0	0	0	0	0	0	0	0	0	0	0	0
cgttaggtgtg	PBANKA_060820	0	0	0	0	0	0	0	0	0	0	0	0	0	0	0	0	0	0	0	0	0	0	0	0	0	0	0	0	0	0	0	0
cgttatgtggg	p230p-tag	452	440	497	486	1155	1132	517	508	1071	1043	2978	2908	1603	1589	1089	1063	3591	3524	1856	1818	850	822	3448	3381	2592	2550	1061	1044	4310	4236	536	521
cgttcttcggc	PBANKA_135180	250	248	120	116	326	321	50	50	0	0	52	52	1	2	13	13	0	0	0	0	0	0	0	0	0	0	0	0	1	1	1178	1155
cgttcttcggg	PBANKA_113150	0	0	0	0	1	0	0	0	0	0	0	0	0	0	0	0	0	0	0	0	0	0	0	0	0	0	0	0	0	0	2	1
cgttttagtta	PBANKA_090140	0	0	0	0	0	0	0	0	0	0	0	0	0	0	0	0	0	0	0	0	0	0	0	0	0	0	0	0	0	0	0	0
ctaaaacgccg	PBANKA_041020	0	0	0	0	0	0	0	0	0	0	0	0	0	0	0	0	0	0	0	0	0	0	0	0	0	0	0	0	0	0	0	0
ctaatatacgg	PBANKA_132630	808	804	535	537	302	298	207	206	418	409	49	50	5	5	52	50	6	6	0	0	18	18	0	0	0	0	3	3	1	1	1102	1098
ctacaagttca	PBANKA_070700	0	0	0	0	0	0	0	0	48	47	0	0	0	0	0	0	0	0	0	0	0	0	0	0	0	0	0	0	0	0	0	0
ctacagggtag	PBANKA_112610	2	2	0	0	2	1	7	6	1	1	22	22	0	0	1	0	1	0	0	0	0	0	0	0	0	0	0	0	0	0	4	3
ctaccgacaga	PBANKA_031250	0	0	0	0	0	0	0	0	0	0	1	1	0	0	0	0	0	0	1	1	0	0	0	0	0	1	0	0	0	0	0	1
ctaccgaccgc	PBANKA_113400	484	490	386	386	1	1	33	31	1	1	36	34	7	7	16	15	2	2	0	0	2	2	0	0	0	0	0	0	0	0	957	953
ctacctacaaa	PBANKA_133180	0	2	4	3	0	0	32	33	2	4	126	124	1	2	3	3	2	6	3	6	2	2	4	4	1	2	0	0	3	5	2	2
ctattgtgtag	PBANKA_101590	328	324	266	258	277	272	30	31	143	143	10	9	0	0	10	10	0	0	0	0	4	4	1	0	3	3	9	8	4	4	1270	1236
ctccccattca	PBANKA_122760	0	0	0	0	0	0	0	0	0	0	0	0	0	0	0	0	0	0	8	8	3	3	0	0	0	0	0	0	1	1	0	0
ctcctttctac	PBANKA_091990	0	0	0	0	0	0	0	1	0	0	56	56	7	8	0	0	0	0	0	0	0	0	0	0	0	0	0	0	0	0	0	0
ctcgacatcta	PBANKA_083170	0	0	0	0	0	0	0	0	0	0	0	0	0	0	0	0	0	0	2	2	1	2	0	0	0	0	0	0	0	0	0	0
ctctcccttac	PBANKA_132050	0	0	0	0	0	0	0	0	0	0	0	0	0	0	0	0	0	0	3	3	0	0	0	0	0	0	0	0	0	0	0	0
ctcttggtctg	PBANKA_080260	0	0	0	0	0	0	0	0	0	0	0	0	0	0	0	0	0	0	0	0	0	0	0	0	0	0	2	2	0	0	0	0
ctgcaagcggt	PBANKA_092750	0	0	0	0	0	0	0	0	0	0	0	0	0	0	0	0	0	0	0	0	0	0	0	0	0	0	0	0	0	0	0	0
ctgcgccttcg	PBANKA_112260	0	0	0	0	0	0	0	0	0	0	0	0	0	0	0	0	0	0	2	2	0	0	0	0	0	0	0	0	0	0	0	0
ctgcggcggta	PBANKA_110830	0	0	0	0	0	0	0	0	0	0	0	0	0	0	0	0	0	0	13	12	0	0	0	0	0	0	0	0	0	0	0	0
cttaactcttt	PBANKA_062270	0	0	0	0	0	0	0	0	0	0	0	0	0	0	0	0	0	0	0	0	0	0	0	0	0	0	0	0	0	0	0	0
cttacggcgcc	PBANKA_061500	0	0	0	0	0	0	0	0	0	0	0	0	0	0	0	0	0	0	2	2	0	0	0	0	0	0	0	0	0	0	0	0
cttagtcaatt	PBANKA_041170	6	5	3	3	4	3	115	114	5	6	314	310	3	1	0	1	1	2	1	1	2	1	3	1	4	4	3	3	3	3	16	15
cttagtggatt	PBANKA_093960	0	0	0	0	0	0	0	0	0	0	0	0	0	0	0	0	0	0	0	0	0	0	0	0	1	0	0	0	0	0	0	0
cttcaagccct	PBANKA_121300	1	0	0	0	0	0	0	0	0	0	0	0	0	0	0	0	0	0	0	0	0	0	0	0	0	0	0	1	0	0	1	0
cttcaagccgt	PBANKA_050650	8	8	2	3	11	7	245	246	9	11	806	808	11	10	5	4	11	9	13	11	7	9	8	7	10	10	6	7	6	6	47	42
cttgcacaaag	PBANKA_121710	8	8	8	11	10	12	17	10	30	27	12	16	14	12	22	21	16	15	17	19	25	24	23	21	22	18	26	24	22	18	7	5
cttgcacaagg	PBANKA_020840	10309	10192	8474	8374	8822	8765	12275	12234	23149	22853	16199	16031	17143	16961	27193	26809	17686	17420	17076	16894	24113	23816	17721	17532	20485	20197	27872	27521	21429	21225	3131	3117
cttgctcctgt	PBANKA_112220	0	0	0	0	0	0	0	1	0	0	0	0	0	0	0	0	0	0	0	0	0	0	0	0	0	0	0	1	0	0	0	0
cttgtaccgcc	PBANKA_082400	1986	2035	1460	1487	583	605	4168	4269	5589	5744	1704	1753	4589	4706	4451	4571	1528	1557	3996	4084	3583	3661	1531	1569	3957	4048	3958	4017	1500	1549	820	835
ctttactgggt	PBANKA_135260	437	434	97	96	300	302	0	0	0	0	0	0	2	2	5	6	1	1	2	2	0	0	19	19	0	0	0	0	1	1	0	0
ctttagcgcat	PBANKA_112780	0	0	0	0	0	0	0	0	0	0	0	0	0	0	0	0	0	0	15	15	0	0	0	0	0	0	0	0	0	0	0	0
ctttgattagg	PBANKA_140980	1	0	0	0	0	0	19	19	0	1	47	47	1	0	1	1	0	0	0	0	0	0	0	0	0	0	1	1	0	0	2	2
gaaagtctaat	PBANKA_142370	408	410	123	122	1785	1773	35	35	0	0	7	8	0	0	0	0	22	22	0	0	1	1	0	0	0	0	2	1	9	6	0	0
gaaattgggac	PBANKA_083600	0	0	0	0	0	0	0	0	0	0	0	0	0	0	0	0	0	0	0	0	0	0	0	0	0	0	0	0	0	0	0	0
gaaatttggca	PBANKA_010160	681	665	523	524	1602	1600	1649	1650	1592	1569	1305	1297	2135	2106	2010	1996	1321	1290	2258	2244	1076	1075	1078	1060	2342	2323	1258	1240	1246	1242	935	938
gaactgaacta	PBANKA_093030	0	0	135	136	0	0	98	96	62	60	5	6	15	16	12	12	0	0	1	1	5	6	0	0	2	2	1	1	1	1	1256	1245
gaagtgcgtat	PBANKA_111440	0	0	0	0	0	0	0	0	0	0	0	0	0	0	0	0	0	0	2	2	0	0	0	0	0	0	0	0	0	0	0	0
gaagttctagg	PBANKA_041080	139	141	450	443	0	0	52	55	62	60	38	39	2	2	13	13	0	0	1	1	0	0	0	0	0	0	0	0	0	0	1032	1008
gaatgtttagc	PBANKA_060680	315	308	542	528	2	2	64	66	48	48	125	125	9	9	9	9	0	0	0	0	2	2	0	0	0	0	0	0	2	2	1103	1086
gacagttttag	PBANKA_011260	0	0	0	0	0	0	0	0	0	0	1	0	0	0	0	0	0	0	0	0	0	0	0	0	0	0	1	0	0	0	0	0
gaccaaaatca	PBANKA_094090	0	0	0	0	0	0	0	0	0	0	0	0	0	0	0	0	0	0	9	8	2	2	0	0	0	0	0	0	0	0	0	0
gacccataagc	PBANKA_120870	0	0	0	0	0	0	0	0	0	0	0	0	0	0	0	0	0	0	1	1	0	0	0	0	0	0	0	0	0	0	0	0
gacccgtttca	PBANKA_092290	721	716	1150	1133	1	1	152	155	0	0	48	48	39	39	25	25	0	0	6	6	0	0	0	0	10	9	0	0	2	2	2847	2784
gaccgccctct	PBANKA_135150	0	0	0	0	0	0	0	0	0	0	0	0	0	0	0	0	0	0	0	0	0	0	0	0	0	0	0	0	0	0	0	0
gacgaagcccg	PBANKA_031040	0	0	0	0	0	0	0	0	0	0	0	0	0	0	0	0	0	0	0	0	0	0	0	0	0	0	0	0	0	0	0	1
gacgaggggca	PBANKA_030230	0	0	0	0	0	0	0	0	0	0	0	0	0	0	0	0	0	0	0	0	0	0	0	0	0	0	0	0	0	0	0	1
gacgcacaccg	PBANKA_122090	0	0	0	0	0	0	0	0	0	0	0	0	0	0	0	0	0	0	0	1	0	0	0	0	0	0	0	0	0	0	0	0
gacgcgaagtt	PBANKA_021190	0	0	0	0	0	0	0	0	0	0	0	0	0	0	0	0	0	0	0	0	0	0	0	0	0	0	0	0	0	0	1	0
gacgctgggag	PBANKA_103110	0	0	0	0	0	0	0	0	0	0	0	0	0	0	0	0	0	0	0	0	0	0	0	0	0	0	0	0	0	0	0	0
gacgtcatgtg	PBANKA_142160	333	328	132	131	0	0	0	0	0	0	0	0	0	0	0	0	7	6	3	3	0	0	17	16	0	0	0	0	0	0	0	0
gagagagggtg	PBANKA_141450	268	254	61	58	169	161	0	0	70	68	0	0	0	0	0	0	0	0	1	1	0	0	7	7	0	0	0	0	1	1	0	0
gagagcagtca	PBANKA_060350	0	0	0	0	0	0	0	0	0	0	0	0	0	0	0	0	0	0	0	0	0	0	0	0	0	0	0	0	0	0	0	0
gagagctaata	PBANKA_031470	1	1	0	0	0	0	0	0	1	1	0	0	0	0	0	0	0	0	2	2	0	0	0	0	0	0	0	0	0	0	0	0
gagatgctctt	PBANKA_122580	0	0	0	0	0	0	1	1	0	0	0	0	0	0	0	0	0	0	0	0	0	0	0	0	0	0	0	0	0	0	0	0
gagattgcgcg	PBANKA_020970	1	1	1	0	0	0	18	17	0	0	48	43	1	0	1	3	2	1	0	0	0	1	0	0	0	0	0	0	0	0	4	3
gagcttcttcg	PBANKA_080570	0	0	0	0	0	0	1	1	0	0	0	0	0	0	1	0	0	0	0	0	0	0	0	0	0	0	0	0	0	0	1	1
gagtacgtctt	PBANKA_142780	0	0	0	0	0	0	0	0	0	0	3	3	0	1	0	0	0	0	0	0	0	0	0	0	0	0	0	0	1	1	1	1
gagtagatctg	PBANKA_093370	166	157	46	45	165	164	74	71	0	0	50	49	10	9	2	2	0	0	2	2	0	0	17	17	0	0	0	0	1	1	0	0
gagtgaggaag	PBANKA_124330	0	0	0	2	0	0	0	0	0	0	0	0	0	0	0	0	0	0	0	0	0	0	0	0	0	0	0	0	0	0	0	0
gagtgatatta	PBANKA_134610	0	1	0	0	0	0	0	0	0	0	0	0	0	0	0	0	0	0	0	0	0	0	0	0	0	0	0	0	0	0	0	0
gataactcttc	PBANKA_123780	0	0	0	0	0	0	0	0	0	0	0	0	0	0	0	0	0	0	0	0	0	0	0	0	0	0	0	0	0	0	0	0
gatcagcgat	PBANKA_082960	0	0	0	0	0	0	0	0	0	0	0	0	0	0	0	0	0	0	0	0	0	0	0	0	0	0	0	0	0	0	0	0
gatcataggtc	PBANKA_040110	144	142	0	0	0	0	0	0	0	0	0	0	0	0	0	0	11	11	0	0	0	0	0	0	0	0	0	0	0	0	0	0
gatccgtgcga	PBANKA_102490	0	0	0	0	0	0	0	0	0	0	0	0	0	0	0	0	0	0	8	7	0	0	0	0	0	0	0	0	0	0	0	0
gatcctgtgcg	PBANKA_093390	173	173	170	168	858	853	0	0	0	0	39	39	6	6	1	1	0	0	0	0	0	0	3	3	0	0	0	0	3	3	0	0
gatcgccgaaa	PBANKA_145830	0	0	0	0	0	0	0	0	0	0	0	0	0	0	0	0	0	0	0	0	0	0	0	0	0	0	0	0	0	0	0	0
gatgcgaaaaa	PBANKA_094350	1021	1027	1233	1237	888	891	163	162	196	198	201	192	22	21	67	63	42	39	10	10	24	24	40	39	4	4	6	5	6	6	3074	3067
gatgggccctc	PBANKA_040150	286	278	264	259	192	190	122	121	0	0	227	224	18	18	26	26	43	43	5	5	2	2	32	32	1	1	0	0	22	23	1292	1277
gatgggctacc	PBANKA_133470	0	0	0	0	0	0	0	0	0	0	0	0	0	0	0	0	0	0	0	0	0	0	0	0	0	0	0	0	0	0	1	0
gatttatatta	PBANKA_083410	153	150	0	0	0	0	0	0	0	0	0	0	0	0	0	0	0	0	0	0	0	0	0	0	0	0	0	0	0	0	0	0
gcaactgggac	PBANKA_090170	0	0	0	0	0	0	0	0	0	0	0	0	0	0	0	1	0	0	0	0	0	0	0	0	0	0	0	0	0	0	0	0
gcacctctggc	PBANKA_110650	0	0	0	0	0	0	0	0	0	0	0	0	0	0	0	0	0	0	0	1	0	0	0	0	0	0	0	0	0	0	0	0
gcactgtccag	PBANKA_123140	0	0	0	0	0	0	0	0	0	0	0	0	0	0	0	0	0	0	0	0	0	0	0	0	0	0	0	0	0	0	0	0
gcacttgttcc	PBANKA_080300	0	0	0	0	0	0	0	0	0	0	0	0	0	0	0	0	0	0	5	5	0	0	0	0	0	0	0	0	0	0	0	0
gcagaaatgta	PBANKA_133580	0	0	0	0	162	160	0	0	0	0	0	0	0	0	0	0	12	11	0	0	0	0	0	0	0	0	0	0	0	0	0	0
gcagacgggac	PBANKA_041690	2768	2868	2951	3048	4556	4707	3245	3334	7458	7659	5432	5557	4789	4906	7127	7293	5754	5937	4259	4345	5462	5601	4867	4968	4521	4637	5570	5724	5069	5186	1067	1076
gcagatcgtgg	PBANKA_113550	3068	2998	2818	2795	2345	2330	3556	3485	8016	7912	6412	6285	4222	4133	7194	7016	6636	6447	4164	4088	5017	4892	6224	6148	4592	4505	5946	5805	6043	5903	1187	1157
gcaggtataaa	PBANKA_130530	0	0	0	0	0	0	0	0	0	0	0	0	0	0	0	0	0	0	0	0	0	0	0	0	0	0	0	0	0	0	0	0
gcaggttccgg	PBANKA_130690	89	87	243	236	197	195	24	23	0	0	38	36	1	1	1	1	0	0	0	0	0	0	4	4	0	0	0	0	1	1	1	1
gcatcagtcct	PBANKA_140580	4269	4225	5871	5776	2993	2957	1157	1144	3340	3271	1580	1560	201	197	369	353	64	63	26	21	6	6	5	5	10	9	1	1	13	13	3398	3329
gccaatgtat	PBANKA_101090	0	0	0	0	0	0	23	23	0	0	3	3	0	0	25	22	0	0	0	0	0	0	0	0	0	0	0	0	0	0	0	0
gccagcgatcc	PBANKA_136260	229	235	323	322	192	190	1	1	64	63	49	47	3	2	31	29	0	0	4	4	3	3	0	0	0	0	0	0	1	1	1111	1105
gcccacgaggt	PBANKA_146320	0	0	0	0	0	0	0	0	0	0	0	0	0	0	0	0	0	0	8	7	0	0	0	0	0	0	0	0	0	0	0	0
gcccggcgggt	PBANKA_130520	389	364	107	99	0	0	0	0	0	0	0	0	0	0	0	0	1	0	2	3	0	0	11	10	0	0	0	0	0	0	0	0
gccgaatatat	PBANKA_143310	0	0	0	0	0	0	0	0	0	0	0	0	0	0	0	0	5	5	0	0	0	0	0	0	0	0	0	0	0	0	0	0
gccgatcgcta	PBANKA_100490	0	0	0	0	0	0	0	0	0	0	0	0	0	0	0	0	0	0	1	1	1	1	0	0	0	0	0	0	0	0	0	0
gccggaataaa	PBANKA_144690	2	2	1	0	2	2	44	44	3	0	138	136	1	2	1	1	0	0	2	2	3	4	0	0	3	2	0	1	1	1	2	2
gccggaatagg	PBANKA_133150	0	0	0	0	0	0	0	0	0	0	0	0	0	0	0	0	0	0	0	0	0	0	0	0	0	0	0	0	0	0	0	0
gccgtcccccg	PBANKA_031490	0	0	0	0	0	0	0	1	0	0	0	0	0	0	0	0	0	0	0	0	0	0	0	0	0	0	0	0	0	0	0	0
gccttacttga	PBANKA_123000	0	0	0	0	0	0	0	0	0	0	0	0	0	0	0	0	0	0	0	0	0	0	0	0	0	0	0	0	0	0	0	0
gcgcatctttc	PBANKA_051140	1752	1750	1754	1744	604	605	2057	2052	1707	1703	2643	2634	1965	1959	1361	1346	2177	2160	1503	1491	741	736	1388	1374	1098	1080	693	689	1046	1050	745	741
gcgccgcgcgc	PBANKA_052180	0	0	0	0	0	0	0	0	0	0	0	0	0	0	0	0	0	0	1	1	0	0	0	0	0	0	0	0	0	0	0	0
gcggatctagc	PBANKA_041010	1793	1771	1622	1596	1246	1224	4000	3948	3009	2979	3140	3108	4968	4903	3743	3710	3110	3064	5363	5258	3280	3220	2760	2721	6108	5998	3912	3849	3230	3173	1914	1880
gcgtctctttc	PBANKA_133690	0	0	0	0	0	0	0	0	0	0	0	0	0	0	0	0	0	0	0	0	0	0	0	0	0	0	0	0	0	1	0	0
gcgtggaggca	PBANKA_101980	0	0	0	0	0	0	0	0	0	0	0	0	0	0	0	0	0	0	0	0	0	0	0	0	0	0	0	0	0	0	0	0
gcgttagagaa	PBANKA_091800	0	0	0	0	0	0	0	0	0	0	0	0	0	0	0	0	0	0	0	0	0	0	0	0	0	0	0	0	0	0	0	0
gctacctccga	PBANKA_133720	1	2	1	1	1	1	32	31	0	0	150	145	1	2	0	0	0	2	1	2	2	2	0	0	1	3	1	1	1	0	8	8
gctcgagtctc	PBANKA_021420	1	1	0	0	253	249	14	14	0	0	0	0	0	0	6	6	0	0	0	0	0	0	0	0	0	0	0	0	0	0	0	0
gctcgtaatcc	PBANKA_135110	0	0	0	0	0	0	0	0	0	0	0	0	0	0	0	0	0	0	1	1	0	0	0	0	0	0	0	0	0	0	0	0
gctctcagtgg	PBANKA_071390	0	0	76	73	183	179	46	42	0	0	0	0	0	0	0	0	4	4	0	0	0	0	0	0	0	0	0	0	0	0	0	0
gctggcgaaat	PBANKA_061610	0	0	0	0	0	0	0	0	0	0	0	0	0	0	0	0	0	0	4	3	0	0	0	0	0	0	0	0	0	0	0	0
gctttcctcca	PBANKA_112020	250	252	0	0	204	205	0	0	0	0	0	0	0	0	0	0	0	0	0	0	0	0	0	0	0	0	0	0	2	2	0	0
gctttggcggc	PBANKA_143620	0	0	0	0	0	0	5	5	0	0	13	11	0	0	0	0	0	0	0	0	0	0	0	0	0	0	0	0	0	0	2	2
ggaccactact	PBANKA_010090	0	0	0	0	0	0	0	0	0	0	0	0	0	0	0	0	6	6	4	5	0	0	0	0	0	0	0	0	0	0	0	0
ggagaagttag	PBANKA_131820	0	0	0	0	0	0	0	0	0	0	1	1	0	0	0	0	0	0	1	0	0	0	0	0	0	0	0	0	0	0	0	0
ggagactattc	PBANKA_103640	626	638	1513	1516	935	934	220	220	1131	1146	139	140	68	72	296	297	19	19	68	69	161	163	25	25	28	27	64	63	15	18	3179	3206
ggagacttaac	PBANKA_142320	0	0	0	0	0	0	0	0	0	0	0	0	0	0	4	4	0	0	0	0	0	0	0	0	0	0	0	0	0	0	34	34
ggagagaactc	PBANKA_121840	1	0	0	0	0	0	1	1	0	0	0	0	0	0	0	1	0	0	0	0	0	0	1	1	0	0	0	0	0	0	0	0
ggaggaggatg	PBANKA_144560	157	153	1	0	0	0	0	0	0	0	0	0	0	0	0	0	0	0	0	0	0	0	0	0	0	0	0	0	0	0	0	0
ggagttgggac	PBANKA_141660	1	0	0	0	0	0	0	0	0	1	0	0	0	0	0	0	0	0	0	0	0	0	0	0	0	0	0	0	0	0	0	0
ggatgcaagat	PBANKA_041500	0	0	0	0	0	0	0	0	1	0	0	0	0	0	0	0	0	0	0	0	0	0	0	0	0	0	0	0	0	0	0	0
ggatgtcagaa	PBANKA_081120	3882	3911	2503	2481	2022	2013	6131	6129	3911	3902	6816	6797	8389	8407	5024	4988	7107	7033	10019	10020	4523	4511	5970	5965	10987	10999	5258	5209	7514	7529	1322	1327
ggcagtatcga	PBANKA_040230	0	0	0	0	0	0	0	0	0	0	0	0	0	0	0	0	0	0	0	0	0	0	0	0	0	0	0	0	0	0	0	0
ggcagtatggg	PBANKA_121690	10514	10363	8454	8325	7453	7414	11864	11718	14614	14414	18523	18250	17306	17099	18033	17730	21264	20925	17007	16711	15380	15098	20499	20207	19603	19258	17894	17559	25592	25225	3390	3337
ggcagtgtgcg	PBANKA_141980	1	0	0	0	0	0	0	0	0	0	0	0	0	0	0	0	2	0	9	8	0	0	0	0	0	0	0	0	1	0	0	0
ggccctccggt	PBANKA_122100	151	150	105	104	842	842	12	11	0	0	5	5	0	0	0	0	3	2	5	6	0	0	0	0	0	0	0	0	1	1	0	0
ggccgactgcg	PBANKA_040480	127	121	0	0	200	185	0	0	0	0	0	0	0	0	0	0	0	0	0	0	0	0	0	0	0	0	0	0	0	0	0	0
ggcgatgtttc	PBANKA_092550	127	123	841	818	0	1	0	0	0	0	0	0	1	1	6	6	6	6	1	1	0	0	133	129	0	0	0	0	0	0	0	0
ggcgcatgcat	PBANKA_102020	0	0	0	0	0	0	0	0	0	0	0	0	0	0	0	0	0	0	1	1	0	0	0	0	0	0	0	0	0	0	0	0
ggcgcggggat	PBANKA_082860	0	0	0	0	0	0	0	0	0	0	0	0	0	0	0	0	0	0	12	12	0	0	0	0	0	0	0	0	0	0	0	0
ggcgctgctct	PBANKA_113380	0	0	0	0	0	0	0	0	0	0	0	0	0	0	0	0	0	0	4	4	0	0	0	0	0	0	0	0	0	0	0	0
ggcgtaactta	PBANKA_134040	0	0	0	0	1	1	0	0	0	0	0	0	0	0	0	0	3	3	0	0	0	0	0	0	0	0	0	0	0	0	0	0
ggcgtaccccg	PBANKA_082230	1690	1686	1812	1791	2166	2178	2999	3002	2994	2992	4489	4464	3438	3439	4195	4142	4852	4854	3218	3212	3450	3421	4026	4023	3373	3339	4152	4128	4582	4590	867	855
ggcgttcgtcg	PBANKA_110590	0	0	0	0	0	0	0	0	0	0	0	0	0	0	0	0	0	0	0	0	0	0	1	0	0	0	0	0	0	0	0	0
ggctaggccgc	PBANKA_041050	0	0	0	0	0	0	0	0	0	0	0	0	0	0	0	0	0	0	0	0	0	0	0	0	1	1	0	0	0	0	0	0
ggcttttccac	PBANKA_071810	1569	1583	898	918	791	796	383	403	391	402	274	278	92	93	139	140	35	35	44	41	101	100	4	4	14	14	119	127	4	4	2213	2242
gggaaaagggt	PBANKA_051410	0	0	0	0	0	0	0	0	0	0	0	0	0	0	0	0	0	0	0	0	0	0	0	0	0	0	0	0	0	0	0	1
gggatgccctt	PBANKA_040460	3317	3302	3197	3151	3544	3519	5408	5407	5235	5170	7595	7495	7128	7101	6276	6208	8821	8701	7175	7033	4775	4716	8615	8535	7705	7615	6306	6253	11439	11389	794	789
gggcacatagc	PBANKA_094180	297	295	443	435	812	805	74	75	68	67	222	225	16	17	32	31	33	34	1	1	0	0	5	5	1	1	1	1	4	3	2975	2930
gggcctcgact	PBANKA_145280	0	0	0	0	0	0	0	0	0	0	0	0	0	0	0	0	0	0	0	0	0	0	0	0	0	0	1	1	0	0	0	0
ggggtaactat	PBANKA_091380	0	0	0	0	0	0	0	0	0	0	0	0	0	0	0	0	0	0	0	0	0	0	0	0	0	0	0	0	0	0	0	0
gggtgggttga	PBANKA_061060	248	248	523	515	171	165	125	122	121	121	50	47	7	7	12	11	0	0	5	5	1	1	0	0	1	1	0	0	4	4	2739	2713
gggtttatccg	PBANKA_112240	0	0	0	0	0	0	0	0	0	0	0	0	0	0	0	0	0	0	1	1	0	0	1	1	0	0	0	0	0	0	0	0
ggtaaagctgt	PBANKA_081920	0	0	0	0	0	0	0	0	0	1	0	0	0	0	0	0	0	0	0	0	0	0	0	0	0	0	0	0	0	0	0	0
ggtaaaggtgt	PBANKA_103930	109	105	1299	1265	534	510	434	417	887	866	454	438	159	158	319	306	365	348	74	70	210	200	124	119	37	33	139	133	54	49	2604	2494
ggtaagccatc	PBANKA_142640	0	0	0	0	0	0	0	0	0	0	0	0	0	0	0	0	0	0	2	2	0	0	0	0	0	0	0	0	0	0	0	0
ggtacgtagcc	PBANKA_071420	0	0	0	0	0	0	0	0	0	0	0	0	0	0	0	0	0	0	18	18	0	0	0	0	0	0	0	0	0	0	0	0
ggttgaccgct	PBANKA_100920	0	0	0	0	0	0	0	0	0	0	0	0	1	0	0	0	0	0	0	0	0	0	0	0	0	0	1	0	0	0	0	0
ggttgccccct	PBANKA_040670	4355	4268	2041	2011	1478	1465	4948	4867	2864	2792	2546	2507	5297	5207	2538	2472	1569	1548	4777	4650	2035	1991	1349	1338	5430	5321	2451	2380	1280	1255	1350	1316
gtaaggccata	PBANKA_142670	0	0	0	0	0	0	0	0	0	0	0	0	0	0	0	0	0	0	0	0	0	0	0	0	0	0	0	0	0	0	0	0
gtaataaagaa	PBANKA_124180	0	0	0	0	0	0	0	0	0	1	5	5	0	0	0	0	0	0	0	0	0	0	0	0	0	0	0	0	1	1	0	0
gtacaaataac	PBANKA_144250	0	0	0	0	0	0	0	0	0	0	0	0	0	0	0	0	0	0	4	4	0	0	0	0	0	0	0	0	0	0	0	0
gtatcagaaat	PBANKA_113720	0	0	0	0	0	0	0	0	0	0	5	5	0	0	0	0	0	0	0	0	0	0	0	0	0	0	0	0	0	0	2	2
gtatccggaat	PBANKA_100170	0	0	0	0	0	0	0	0	0	0	0	0	0	0	0	0	0	0	0	0	0	0	0	0	0	0	0	0	0	0	0	0
gtccacgccta	PBANKA_092150	0	0	0	0	0	0	0	0	2	2	0	0	0	0	0	0	0	0	0	0	0	0	0	0	0	0	0	0	0	0	0	0
gtccccatcgc	PBANKA_031540	0	1	0	0	0	0	0	0	0	0	11	11	0	0	0	0	0	0	0	1	1	1	0	0	3	2	0	0	1	1	0	0
gtcctacttcg	PBANKA_113810	0	0	0	0	0	0	0	0	0	0	0	0	0	0	0	0	0	0	0	0	0	0	0	0	0	0	0	0	0	0	0	0
gtcctaggttg	PBANKA_031390	0	0	0	0	0	0	0	0	0	0	0	0	0	0	0	0	0	0	0	0	0	0	0	0	0	0	0	0	0	1	0	0
gtctaccgccc	PBANKA_110860	0	0	0	0	0	0	0	0	0	0	1	0	0	0	0	0	0	0	0	0	0	0	0	0	0	0	0	0	0	0	0	0
gtgaagccctg	PBANKA_101010	0	0	1	1	54	51	11	7	0	0	34	33	5	5	6	6	34	35	0	0	0	0	32	32	0	0	0	0	8	8	421	419
gtgaatggact	PBANKA_144760	0	0	0	0	0	0	0	0	0	0	0	0	0	0	0	0	0	0	3	3	0	0	0	0	0	0	0	0	0	0	0	0
gtgaattgccg	PBANKA_101990	1	1	4	5	3	4	5	3	11	10	10	6	9	5	12	11	10	5	6	1	8	5	6	5	4	3	5	4	11	13	2	1
gtgagttgccg	PBANKA_082090	564	554	2639	2567	2803	2737	2255	2196	7482	7235	9029	8838	3347	3274	7571	7371	8937	8712	3401	3289	5281	5154	6659	6518	4436	4338	6657	6487	8570	8341	1261	1213
gtggcagatgt	PBANKA_010740	0	0	90	86	0	0	0	0	0	0	0	0	0	0	0	0	0	0	0	0	0	0	0	0	0	0	0	0	0	0	0	0
gtggttgtaac	PBANKA_123230	0	0	0	0	88	85	0	0	0	0	0	0	0	0	0	0	0	0	0	0	0	0	0	0	0	0	0	0	1	1	0	0
gttaatcgcag	PBANKA_071670	2692	2654	2602	2556	2224	2189	1143	1127	1891	1843	1639	1614	1117	1103	1014	991	973	953	837	818	555	548	811	791	1010	992	515	501	881	861	3073	3020
gttcacatagt	PBANKA_142110	0	0	0	0	2	1	0	0	0	1	1	1	0	0	0	0	0	0	0	1	0	0	0	0	0	0	0	0	0	0	0	1
gttctatctat	PBANKA_144980	0	0	0	0	1	1	27	27	0	0	112	113	1	0	0	0	1	1	1	1	0	0	0	1	0	0	0	0	2	1	4	4
gttgcgagcac	PBANKA_030260	1	1	110	112	430	433	58	61	0	0	78	77	3	3	0	0	0	0	0	0	2	2	0	0	2	2	0	0	3	3	1	1
gttggctgtaa	PBANKA_052100	434	447	353	352	1	1	52	54	0	0	2	3	0	0	27	27	0	0	0	0	1	1	0	0	0	0	1	1	1	1	1070	1099
gttgtctgtcg	PBANKA_030420	478	475	1529	1512	692	678	97	97	427	419	19	20	36	36	109	104	4	5	18	18	74	69	0	0	0	0	23	21	4	4	1120	1092
gttgttgcgcg	PBANKA_051580	0	0	0	0	0	0	0	0	0	0	0	0	0	0	0	0	0	0	0	0	0	0	0	0	0	0	0	0	0	0	0	0
gtttatcgtcc	PBANKA_112270	71	71	0	0	0	0	0	0	0	0	45	45	0	0	0	0	0	0	0	0	0	0	0	0	0	0	0	0	0	0	0	0
taaacgaagcc	PBANKA_123820	0	0	1	1	0	0	22	21	0	2	48	47	0	0	0	1	1	2	1	2	0	0	0	0	2	2	1	1	0	0	6	6
taaagtccctg	PBANKA_141090	82	79	387	389	668	663	56	55	99	101	144	141	25	25	36	35	5	5	18	18	5	5	4	4	1	2	0	0	3	3	917	899
taacctcttct	PBANKA_020830	0	0	0	0	0	0	0	0	0	0	38	39	4	4	0	0	0	0	0	0	0	0	0	0	0	0	0	0	0	0	0	0
taacgtagaac	PBANKA_041060	0	0	0	0	0	0	0	0	0	0	0	0	0	0	0	0	0	0	0	0	0	0	0	0	0	0	0	0	0	0	0	0
taactacaatc	PBANKA_050640	0	0	0	0	0	0	0	0	0	0	0	0	0	0	0	0	0	0	0	0	0	0	0	0	0	0	0	0	0	0	0	0
taagccctcct	PBANKA_136190	771	767	91	91	734	746	77	78	59	58	37	35	4	4	0	0	9	9	0	0	0	0	0	0	1	1	0	0	1	1	0	0
taagttcgat	PBANKA_093370	134	138	0	0	0	0	0	0	1	0	42	43	6	5	9	8	0	0	0	0	1	1	0	0	0	0	0	0	0	0	0	0
tacacaaaaag	PBANKA_071840	0	0	0	0	0	0	0	0	0	0	0	0	0	0	0	0	0	0	3	3	0	0	0	0	0	0	0	0	0	0	0	0
tacaccgtttg	PBANKA_102230	0	0	0	0	0	0	0	0	0	0	0	0	0	0	0	0	0	0	2	2	0	0	0	0	0	0	0	0	0	0	0	0
tacacctaggt	PBANKA_030570	3015	3006	4283	4259	4633	4664	943	934	3189	3186	1900	1906	254	249	462	459	194	195	19	19	38	37	43	44	9	9	0	0	16	17	1308	1309
taccatagaag	PBANKA_050570	0	0	0	0	0	0	20	20	2	1	79	81	0	1	3	3	0	0	0	0	1	1	0	0	0	0	0	1	0	1	2	3
taccgaaagac	PBANKA_082000	968	975	568	558	478	479	139	136	357	359	11	11	39	41	49	52	4	4	38	38	18	18	9	9	15	13	5	5	7	7	2886	2876
tacctgatcta	PBANKA_083560	0	0	0	0	0	0	0	0	0	0	0	0	0	0	0	0	4	4	0	0	0	0	0	0	0	0	0	0	0	0	0	0
tacgggcgttc	PBANKA_134840	0	0	0	0	0	0	0	0	0	0	0	0	0	0	0	0	0	0	5	5	0	0	0	0	0	0	0	0	0	0	0	0
tactccttggt	PBANKA_100630	0	0	1	0	0	0	0	0	0	0	0	0	0	0	0	1	0	0	0	0	0	0	0	0	0	0	0	0	0	0	0	0
tagaccgtgag	PBANKA_113020	0	0	0	0	0	0	0	0	0	0	0	0	0	0	0	0	0	0	0	0	0	1	0	0	0	0	0	0	0	0	0	0
tagatatattc	PBANKA_100550	1568	1570	2323	2311	1339	1337	3496	3502	5654	5644	1888	1878	3774	3787	6916	6919	2059	2065	3427	3415	5539	5496	2508	2503	3802	3797	6649	6622	3210	3234	1195	1195
tagctgaagta	PBANKA_113950	1240	1223	844	826	247	245	1477	1444	3584	3520	664	656	1708	1669	3582	3498	928	914	1650	1624	3021	2974	833	836	1746	1713	3872	3790	863	859	1072	1045
tagtccatatc	PBANKA_101490	127	128	0	0	107	101	31	31	0	0	2	2	0	0	11	12	0	0	0	0	0	0	1	1	0	0	0	0	0	1	1185	1180
tagtgcgaggg	PBANKA_062240	0	0	0	0	0	0	0	0	0	0	0	0	0	0	0	0	0	0	0	0	0	0	0	0	0	0	0	0	0	0	0	0
tatactaacag	PBANKA_144490	2	3	3	3	3	3	129	128	4	4	439	434	1	3	2	3	4	6	2	5	2	4	5	5	10	12	7	9	4	4	19	18
tatagtcacag	PBANKA_102950	0	0	0	0	0	0	0	0	0	0	0	0	0	0	0	0	0	0	0	0	0	0	0	0	0	0	0	0	0	0	0	0
tatttagcggc	PBANKA_123330	113	109	154	152	64	64	37	38	40	42	2	2	2	2	3	3	0	0	1	1	1	1	1	1	0	0	0	0	1	1	1035	1015
tcaaacaagcg	PBANKA_136440	0	0	0	0	0	0	0	0	0	0	0	0	0	0	0	0	0	0	0	0	1	1	0	0	0	0	0	0	0	0	0	0
tcaacaagtag	PBANKA_082960	0	0	102	100	0	0	0	0	68	66	16	17	0	0	0	0	4	4	4	4	4	4	0	0	0	0	0	0	0	0	0	0
tcaatgggtcg	PBANKA_123180	0	0	0	0	0	0	0	0	0	0	0	0	0	0	0	0	0	0	0	0	0	0	0	0	0	0	0	0	0	0	0	0
tcacctcgtgc	PBANKA_111180	0	0	0	0	0	0	0	0	0	0	0	0	0	0	0	0	0	0	0	0	0	0	0	0	0	0	0	0	0	0	0	0
tcactcatttc	PBANKA_072060	0	0	0	0	0	0	5	5	0	0	34	34	0	0	0	0	0	0	0	0	0	0	0	0	0	0	0	0	0	1	0	0
tcagattcat	PBANKA_146050	594	584	427	411	219	210	50	47	0	0	118	110	2	2	11	10	12	12	4	3	0	0	10	9	0	0	0	0	0	0	0	0
tcaggaagtta	PBANKA_103830	3	2	3	1	5	5	141	136	4	5	453	442	6	5	9	14	4	3	4	4	4	6	4	3	8	7	2	2	4	2	30	26
tcaggatgtca	PBANKA_021010	0	0	0	0	0	0	0	0	0	0	0	0	0	0	0	0	0	0	0	0	0	0	0	0	0	0	0	0	0	0	0	0
tcatcaaaacc	PBANKA_083490	0	0	0	0	0	0	0	0	0	0	0	0	0	0	0	0	0	0	1	1	0	0	0	0	0	0	0	0	0	0	0	0
tcattcgcgat	PBANKA_103130	0	0	0	0	0	0	0	0	0	0	0	0	0	0	0	0	0	0	3	3	0	0	0	0	0	0	0	0	0	0	0	0
tccaggcagaa	PBANKA_123880	0	0	0	0	0	0	0	0	0	0	0	0	0	0	0	0	0	0	10	10	0	0	0	0	0	0	0	0	0	0	0	0
tccagtcgat	PBANKA_080800	0	0	1	1	0	0	0	0	0	0	0	0	0	0	0	0	0	0	0	0	0	0	0	0	0	0	0	0	0	0	0	0
tccagtctcgg	PBANKA_081110	1801	1775	1230	1216	1189	1184	2364	2339	2629	2580	2624	2582	2673	2650	3449	3414	2801	2758	3274	3207	2568	2535	2665	2651	3791	3713	3027	2988	2428	2402	1012	1001
tccattcggct	PBANKA_093160	0	0	0	0	0	0	0	0	0	0	0	0	0	0	0	0	0	0	4	4	0	0	0	0	0	0	0	0	0	0	0	0
tcccaccagcg	PBANKA_111910	88	90	343	338	0	0	41	43	0	0	73	72	5	5	7	7	0	0	0	0	0	0	0	0	1	2	0	0	0	0	1013	1004
tccgattttcg	PBANKA_040160	0	0	0	0	0	0	0	0	0	0	49	49	0	0	0	0	1	1	0	0	0	0	0	0	0	0	0	0	0	0	0	0
tccgcggcatt	PBANKA_113690	0	0	0	0	0	0	0	0	0	0	0	0	0	0	0	0	0	0	1	1	1	1	0	0	0	0	0	0	0	0	0	0
tccgggataag	PBANKA_132870	0	0	0	0	0	0	0	0	0	0	3	3	1	1	1	1	0	0	0	0	0	0	0	0	0	0	1	1	0	0	0	0
tccgtcttat	PBANKA_082710	0	0	0	0	0	0	0	0	0	0	0	0	0	0	3	3	0	0	0	0	0	0	0	0	0	0	0	0	0	0	0	0
tcgaaacatga	PBANKA_143870	0	0	0	0	0	0	0	0	0	0	0	0	0	0	0	0	0	0	1	1	0	0	4	5	0	0	0	0	0	0	0	0
tcgaagtgat	PBANKA_040940	0	0	0	0	0	0	32	32	0	0	0	0	0	0	0	0	0	0	0	0	0	0	0	0	0	0	0	0	0	0	0	0
tcgacagagag	PBANKA_142750	1762	1720	562	562	4172	4112	2101	2093	1683	1651	6243	6174	3162	3133	2305	2281	6428	6334	3091	3033	2100	2043	6113	6056	3703	3632	2465	2387	6293	6226	1197	1177
tcgatggttca	PBANKA_143400	2	2	1	1	2	2	66	64	4	4	244	236	0	0	8	7	2	2	1	0	5	4	1	0	2	1	2	2	2	2	13	14
tcgattaacca	PBANKA_145560	0	0	0	0	0	0	0	0	0	0	0	0	0	0	0	0	0	0	0	0	0	0	0	0	0	0	0	0	0	0	0	0
tcgctgtgagc	PBANKA_134020	0	0	0	0	0	0	0	0	0	0	0	0	0	0	0	0	0	0	3	3	0	0	0	0	0	0	0	0	0	0	0	0
tcggaaccgat	PBANKA_102650	44	44	278	278	0	0	69	66	1	1	9	8	50	50	20	19	0	0	66	68	10	10	0	0	67	68	20	20	2	2	1107	1109
tcggtagagaa	PBANKA_051780	0	0	0	0	0	0	1	1	0	1	5	6	0	0	0	0	0	0	0	0	0	0	0	1	0	0	0	0	0	0	0	1
tctacgccagt	PBANKA_061100	0	0	0	0	0	0	0	0	0	0	0	0	0	0	0	0	0	0	0	0	0	0	0	0	0	0	0	0	0	0	0	0
tctagagcagg	PBANKA_091180	0	0	0	0	0	0	0	0	0	0	0	0	0	0	0	0	0	0	4	3	0	0	0	0	0	0	0	0	0	0	0	0
tctccatgcgg	PBANKA_061320	0	0	0	0	0	0	0	0	0	0	0	0	0	0	0	0	0	0	0	0	0	0	0	0	0	0	0	0	0	0	0	0
tctcggttat	PBANKA_061670	27	26	0	0	0	0	0	0	0	0	0	0	0	0	0	0	0	0	0	0	0	0	0	0	0	0	0	0	0	0	0	0
tctctcgtcct	PBANKA_140320	0	0	0	0	0	0	1	1	0	0	1	1	0	0	0	0	0	0	0	0	0	0	0	0	1	0	0	0	0	0	0	0
tctgaacgacg	PBANKA_020650	108	109	36	33	0	0	47	46	81	81	10	9	0	0	127	128	6	6	1	1	96	96	0	0	1	1	90	88	1	1	697	690
tctgctgtat	PBANKA_082690	0	0	0	0	143	139	21	20	0	0	1	1	0	0	3	3	0	0	0	0	0	0	0	0	0	0	0	0	1	1	0	0
tctggaaacgg	PBANKA_133710	138	138	129	126	1	1	33	32	0	0	32	33	1	1	3	4	0	0	0	0	0	0	0	0	1	1	0	0	1	1	915	911
tctggaatctc	PBANKA_142990	0	0	1	1	0	0	1	1	0	0	1	1	0	0	0	0	0	0	0	0	1	1	0	0	0	0	0	0	0	0	0	0
tgaagttgagt	PBANKA_110300	0	0	0	0	1	1	0	0	0	0	1	0	0	0	0	0	0	0	0	0	1	1	0	0	0	0	0	0	0	0	0	0
tgaccactat	PBANKA_031030	0	0	0	0	0	0	0	0	0	0	0	0	0	0	0	0	0	0	0	0	0	0	0	0	0	0	0	0	0	0	0	0
tgagcgcactc	PBANKA_103470	0	0	0	0	0	0	0	0	0	0	0	0	0	0	0	0	0	0	1	1	0	0	0	0	0	0	0	0	0	0	0	0
tgatcgccagt	PBANKA_070900	0	0	0	0	0	0	0	0	0	0	0	0	0	0	0	0	0	0	0	0	0	0	0	0	0	0	0	0	0	0	0	0
tgccagcggac	PBANKA_061670	109	105	116	117	0	0	0	0	0	0	109	105	2	2	0	0	0	0	2	2	0	0	8	8	0	0	0	0	0	0	2	2
tgccatcgcga	PBANKA_113270	0	0	0	0	0	0	0	0	0	0	0	0	0	0	0	0	0	0	1	1	0	0	0	0	0	0	0	0	0	0	0	0
tgccgtaagcg	PBANKA_112210	0	0	0	0	0	0	0	0	0	0	0	0	0	0	0	0	0	0	0	0	0	0	0	0	0	0	0	0	0	0	0	0
tgccttgccga	PBANKA_140250	0	0	133	132	207	209	25	25	0	0	1	1	0	0	1	1	0	0	2	2	0	0	1	1	3	1	0	0	2	2	988	984
tgccttgtatg	PBANKA_051490	182	180	120	115	1358	1353	562	559	361	358	1638	1614	723	716	575	567	2206	2173	1044	1021	480	475	2641	2595	938	930	835	821	2469	2444	345	343
tgctacgtaat	PBANKA_083100	0	0	0	0	0	0	0	0	0	0	1	1	1	0	0	0	0	0	0	0	0	0	0	0	0	0	0	0	0	0	0	0
tgctgaggaga	PBANKA_113560	124	125	425	421	210	200	126	125	152	146	100	94	24	24	20	20	0	0	8	7	4	4	0	0	6	6	0	0	0	0	1245	1225
tggaacacgca	PBANKA_090390	169	164	145	144	197	194	97	98	0	0	2	2	0	0	16	16	2	2	0	0	5	5	0	0	0	0	0	0	0	0	2010	2000
tggctcagat	PBANKA_071730	110	103	0	0	0	0	0	0	0	0	0	0	0	0	0	0	0	0	0	0	0	0	0	0	0	0	0	0	0	0	0	0
tgggcgtatca	PBANKA_092950	0	0	0	0	0	0	0	0	0	0	0	0	0	0	0	0	0	0	23	22	0	0	0	0	0	0	0	0	0	0	0	0
tggtctcagtt	PBANKA_103260	0	0	0	0	0	0	0	0	0	0	0	0	0	0	0	0	0	0	0	0	0	0	0	0	0	0	0	0	0	0	0	0
tgtaataatcc	PBANKA_082620	68	63	250	252	1014	1004	90	87	58	59	289	279	20	20	6	6	154	151	4	4	0	0	285	280	0	0	0	0	129	123	1073	1057
tgtaatatcct	PBANKA_142270	0	0	0	0	0	0	0	0	0	0	0	0	0	0	0	0	0	0	0	0	0	0	0	0	0	0	0	0	0	0	0	0
tgtaccttat	PBANKA_041040	0	0	0	0	241	229	0	0	0	0	17	17	2	2	9	8	4	4	186	185	0	0	5	5	2	2	0	0	0	0	1	1
tgtcaaggcat	PBANKA_121430	0	0	0	0	0	0	0	0	0	0	30	31	3	3	0	0	0	0	0	0	0	0	0	0	0	0	0	0	0	0	0	0
tgttatttaag	PBANKA_082100	0	0	0	0	0	0	0	0	0	0	0	0	0	0	0	0	0	0	5	5	0	0	0	0	0	0	0	0	0	0	0	0
ttaaagtgatt	PBANKA_112620	0	0	0	0	113	115	0	0	0	0	0	0	0	0	0	0	0	0	0	0	0	0	0	0	0	0	0	0	0	0	0	0
ttaattgcgac	PBANKA_121260	76	81	191	188	0	0	30	30	5	5	35	36	4	4	0	0	3	3	0	0	3	3	0	0	0	0	0	0	1	1	0	0
ttacagtcctc	PBANKA_121370	0	0	0	0	0	0	0	0	15	14	0	0	0	0	0	0	0	0	0	0	0	0	0	0	0	0	0	0	0	0	0	0
ttacccgcagc	PBANKA_134450	0	0	0	0	0	0	0	0	0	0	0	0	0	0	0	0	0	0	0	0	0	0	0	0	0	0	0	0	0	0	0	0
ttactatgcta	PBANKA_120750	0	0	0	0	0	0	0	0	0	0	4	4	0	0	0	0	0	0	1	2	0	0	0	0	0	0	0	0	0	0	0	0
ttagcaggccg	PBANKA_110480	2	3	1	2	0	0	28	29	2	3	157	156	2	1	0	0	0	1	1	2	2	1	1	2	1	1	4	3	1	0	13	11
ttaggaatata	PBANKA_101640	1	1	0	1	0	0	3	3	0	0	11	12	0	0	0	0	0	1	0	0	1	1	0	0	0	0	0	1	0	0	2	2
ttatcagcagc	PBANKA_112570	0	0	0	0	0	0	0	0	0	0	0	0	0	0	0	0	0	0	0	0	0	0	0	0	0	0	0	0	0	0	0	0
ttcaacgaaca	PBANKA_131060	810	807	817	805	530	529	78	83	104	104	145	148	16	16	31	31	15	16	0	0	4	4	3	3	1	1	0	0	4	4	910	902
ttcagctcat	PBANKA_101330	348	341	0	0	163	159	1	1	0	0	52	53	12	11	7	7	6	6	0	0	0	0	0	0	0	0	0	0	0	0	0	0
ttccaccttac	PBANKA_030600-ko	127	130	110	115	117	125	104	110	215	231	55	58	88	91	84	90	0	0	123	134	68	70	3	3	111	113	38	40	4	4	832	866
ttcgcgtaagg	PBANKA_132680	95	95	169	164	294	293	68	69	31	31	2	2	15	15	25	25	0	0	8	7	0	0	0	0	4	4	1	1	6	6	1171	1143
ttcgctcggtg	PBANKA_030170	0	0	0	0	0	0	0	0	0	0	0	0	0	0	0	0	0	0	5	5	0	0	0	0	0	0	0	0	0	0	0	0
ttcggaccgta	PBANKA_052040	0	0	0	0	0	0	0	0	0	0	0	0	0	0	0	0	8	8	2	2	0	0	0	0	0	0	0	0	0	0	0	0
ttcggcaacct	PBANKA_131400	0	0	0	0	0	0	4	4	0	0	18	18	0	0	1	1	0	0	0	0	0	0	0	0	0	0	0	0	0	0	0	0
ttcgggatacg	PBANKA_093290	191	192	0	0	373	367	0	0	1	1	49	47	1	1	0	0	5	5	0	0	0	0	0	0	0	0	0	0	5	5	0	0
ttgcgttcgac	PBANKA_136050	0	0	0	0	0	0	0	0	0	0	0	0	0	0	0	0	0	0	0	0	0	0	0	0	0	0	0	0	0	0	0	0
ttgctgagaag	PBANKA_031600	336	332	190	185	0	0	0	0	0	0	0	0	1	1	10	9	11	10	0	0	0	0	0	0	0	0	0	0	0	0	1111	1105
ttggggtgaca	PBANKA_092640	2553	2502	1902	1861	2124	2078	206	204	542	536	503	499	54	52	61	62	76	72	15	15	10	11	15	15	3	3	5	5	7	7	5	5
ttggggtggcg	PBANKA_080240	1	0	0	0	0	0	0	0	0	0	0	0	1	0	0	0	0	0	0	0	0	0	0	0	0	0	0	0	0	0	0	0
ttgtacagaac	PBANKA_113310	96	123	0	0	0	0	0	0	0	0	24	28	1	1	6	6	4	5	0	0	0	0	2	3	0	0	0	0	0	0	0	0
ttgtcaggtcg	PBANKA_121730	0	0	0	0	0	0	0	0	0	0	0	0	0	0	0	0	0	0	0	0	0	0	0	0	0	0	0	0	0	0	0	0
tttatgatagc	PBANKA_111710	0	0	0	0	0	0	0	0	0	0	0	0	0	0	0	0	0	0	5	5	0	0	0	0	0	0	0	0	0	0	0	0
tttcactgacg	PBANKA_130740	0	0	0	0	0	0	0	0	0	0	0	0	0	0	0	0	0	0	0	0	0	0	0	0	0	0	0	0	0	0	0	0
tttccttatac	PBANKA_134570	0	0	0	0	0	1	0	0	0	0	0	0	0	0	0	0	0	0	0	0	0	0	0	0	0	0	0	1	0	0	0	0
tttctggtaag	PBANKA_124200	0	0	0	0	152	152	0	0	0	0	0	0	0	0	0	0	0	0	0	0	0	0	0	0	0	0	0	0	0	0	0	0
tttgacgcaaa	PBANKA_123490	0	3	2	3	0	0	72	75	3	4	194	198	2	2	3	5	1	2	3	3	1	3	2	3	2	4	1	1	3	4	4	6
ttttcgccgta	PBANKA_133560	0	0	0	0	67	63	0	0	0	0	0	0	0	0	0	0	0	0	0	0	0	0	0	0	0	0	0	0	1	1	0	0
