# Supplementary material for: Functional Profiling of a Plasmodium Genome Reveals an Abundance of Essential Genes
Source: Cell. 2017 Jul 13;170(2):260–272.e8. doi: 10.1016/j.cell.2017.06.030 (PMC5509546; doi:10.1016/j.cell.2017.06.030)
Supplement: Data S1. Reproducible Analysis Procedure — The file archive includes an R-markdown document, which will reproduce all bioinformatic procedures conducted. [file mmc9.zip › countfiles/met5.csv]

barcode	gene	1.1	1.2	2.1	2.2	3.1	3.2	4.1	4.2	5.1	5.2	6.1	6.2	7.1	7.2	8.1	8.2	9.1	9.2	10.1	10.2	11.1	11.2	12.1	12.2	13.1	13.2	14.1	14.2	15.1	15.2	16.1	16.2
no_match		29052	30328	27389	28414	26715	28094	18717	20026	18982	20122	17605	18388	15196	16038	17196	18109	12460	13481	15345	16579	14025	15529	19173	20355	17171	18065	17861	19618	15430	16494	19436	20934
aaaaaacagtg	PBANKA_113430	12	12	339	322	1	0	0	0	0	0	0	0	0	1	0	0	1	0	0	0	1	1	0	0	0	0	0	0	0	0	2	2
aaaacctcctc	PBANKA_061440	0	0	0	0	0	0	0	0	0	0	0	0	0	0	0	0	0	0	0	0	0	0	0	0	0	0	0	0	0	0	0	0
aaaccctgagg	PBANKA_051150	0	0	0	0	0	0	0	0	0	0	0	0	0	0	0	0	0	0	0	0	0	1	0	0	0	0	0	0	0	0	0	0
aaagactcgaa	PBANKA_040180	878	867	243	246	266	270	0	0	0	0	226	225	2	2	12	13	204	202	2	2	11	13	357	362	1	1	3	3	265	270	2601	2630
aaatcgtgcta	PBANKA_130380	0	0	0	0	1	1	0	0	0	0	0	0	0	0	0	0	0	0	0	0	0	0	0	0	0	0	0	0	0	0	0	0
aacacaaccgc	PBANKA_140160	1489	1476	866	872	823	828	612	621	573	574	1070	1079	355	357	301	305	459	459	167	166	147	146	337	340	109	103	145	150	149	152	524	526
aacactacctt	PBANKA_140280	0	0	0	0	0	0	0	0	0	0	0	0	0	0	0	0	0	0	0	0	0	0	0	0	0	0	0	0	0	0	0	0
aacagacaaac	PBANKA_130360	0	0	0	0	0	0	0	0	0	0	0	0	0	0	0	0	0	0	0	0	0	0	0	0	0	0	0	0	0	0	0	0
aacgcctctgt	PBANKA_082870	0	0	0	0	0	0	0	0	0	0	0	0	0	0	0	0	0	0	0	0	0	0	0	0	0	0	0	0	0	0	0	0
aagcatttctg	PBANKA_141910	0	0	0	0	1	0	0	0	1	0	0	0	0	0	0	0	1	0	0	0	0	0	1	0	1	0	2	0	0	0	0	0
aaggatctatc	PBANKA_136210	0	0	0	0	0	0	0	0	0	0	0	0	0	0	21	20	0	0	0	0	0	0	0	0	0	0	0	0	0	0	0	0
aagtcttaaac	PBANKA_031310	161	162	2	2	0	0	0	0	52	51	21	21	5	6	11	10	6	6	0	0	1	1	0	0	1	1	2	2	1	1	667	666
aatagtttatg	PBANKA_134790	336	330	244	243	0	0	17	17	30	26	87	83	6	6	61	58	3	3	0	0	72	70	0	0	0	0	78	78	0	0	1112	1080
aatcagcgcta	PBANKA_051100	51	52	0	0	811	806	0	0	13	13	23	23	0	0	0	0	0	0	0	0	0	0	0	0	0	0	0	0	0	0	0	0
aatcataccca	PBANKA_113200	0	0	0	0	0	0	0	0	0	0	0	0	0	0	0	0	0	0	0	0	0	0	0	0	0	0	0	0	0	0	0	0
aatcatttctg	PBANKA_061360	270	266	101	101	116	119	403	395	336	325	135	130	321	318	474	463	254	249	228	226	530	505	483	487	204	197	628	613	513	512	426	418
aatcccggcga	PBANKA_080560	0	0	0	0	0	0	0	0	0	1	0	0	0	0	0	0	0	0	0	0	0	0	0	0	0	0	0	0	0	0	0	0
aatcctttact	PBANKA_040820	1	1	11	12	41	41	0	0	0	0	0	0	1	1	41	40	2	2	0	0	0	0	0	0	1	1	0	0	5	5	0	0
aatggtcgatc	PBANKA_030240	0	0	0	0	0	0	0	0	0	0	0	0	0	0	0	0	0	0	0	0	0	0	0	0	0	0	0	0	0	0	0	0
aatgtcatgca	PBANKA_080800	0	0	0	0	0	0	0	0	0	0	0	0	0	0	0	0	0	0	0	0	0	0	0	0	0	0	0	0	0	0	0	0
acacgacaagc	PBANKA_103780	1004	997	2182	2188	1110	1078	1936	1897	2486	2437	886	893	2050	2051	2706	2671	823	823	2272	2251	2587	2540	1334	1324	2613	2603	3466	3442	1551	1534	357	353
acacgtgagcc	PBANKA_130890	0	0	0	0	0	0	0	0	0	0	0	0	0	0	0	0	0	0	0	0	0	0	0	0	0	0	0	0	0	0	0	0
acagggattca	PBANKA_083330	0	0	0	0	0	0	0	0	0	0	0	0	0	0	0	0	0	0	0	0	3	3	0	0	0	0	0	0	0	0	0	0
acatcagaaag	PBANKA_134380	0	0	0	0	0	0	0	0	0	0	11	10	0	0	0	0	0	0	0	0	0	0	1	1	0	0	0	0	0	0	0	0
accaagcgggt	PBANKA_146340	293	290	463	461	316	309	155	153	63	62	50	48	32	32	23	24	59	57	18	16	1	1	67	68	9	9	5	5	67	66	2340	2297
acccgactggc	PBANKA_143020	0	2	0	0	1	1	0	0	0	0	0	0	0	1	0	0	0	0	0	0	0	0	0	0	0	0	0	0	0	1	0	0
accctacttgc	PBANKA_130090	5798	5760	4794	4787	4844	4851	1634	1616	2247	2265	2212	2187	156	157	162	165	186	183	48	45	43	41	121	118	51	49	40	38	92	92	4338	4314
accggaagatc	PBANKA_112700	1092	1061	1418	1393	657	651	393	391	379	375	54	53	616	611	595	585	9	9	591	575	650	638	2	1	899	885	764	748	1	1	9461	9337
acgaatgtgct	PBANKA_101610	0	0	0	0	680	663	0	0	0	0	10	10	0	0	0	0	0	0	0	0	0	0	0	0	0	0	0	0	0	0	0	0
acgcaagcaca	PBANKA_083260	0	0	1	2	1	1	0	0	1	2	0	0	1	0	3	3	0	1	0	0	0	0	1	1	2	2	2	2	2	2	2	2
acgcacacata	PBANKA_100290	0	0	0	0	0	0	0	0	0	0	0	0	0	0	0	0	0	0	0	0	0	0	0	0	0	0	0	0	0	0	0	0
acggaccaagg	PBANKA_030850	0	0	0	0	0	0	0	0	0	0	2	2	0	0	5	5	0	0	0	0	0	0	0	0	0	0	3	3	0	0	0	0
acggagcctga	PBANKA_020640	0	0	0	0	0	0	0	0	0	0	0	0	0	0	0	0	0	0	0	0	0	0	0	0	0	0	0	0	0	0	0	0
acgtgggcctt	PBANKA_122350	307	305	126	118	295	288	17	16	0	0	137	137	0	0	0	0	327	323	7	7	12	11	498	478	1	1	0	0	416	412	1158	1135
actagtttgtg	PBANKA_051660	1063	1041	382	373	695	666	965	948	731	727	1523	1490	1040	1025	906	903	1159	1131	1223	1193	696	688	1512	1469	1354	1330	726	713	1564	1535	1044	1027
actatcgccaa	PBANKA_144400	6013	6047	2910	2949	1503	1490	5795	5800	6016	6061	3499	3531	5780	5834	5510	5526	3803	3801	6075	6090	5263	5268	5552	5607	6922	7024	6279	6285	5728	5755	2367	2384
actatctaact	PBANKA_081640	0	0	0	0	0	0	0	0	0	0	0	0	0	0	0	0	0	0	0	0	0	0	0	0	0	0	0	0	0	0	0	0
actcgtacgct	PBANKA_133410	0	0	0	0	0	0	0	0	0	0	0	0	0	0	0	0	0	0	0	0	0	0	0	0	0	0	0	0	0	0	0	0
actgaagaagg	PBANKA_103760	1457	1437	2345	2275	1391	1357	797	770	1084	1059	1486	1445	1261	1227	1039	1016	789	782	525	509	536	518	642	624	731	716	553	539	993	967	2969	2881
acttatgatta	PBANKA_101280	0	0	0	0	0	0	0	0	0	0	0	0	0	0	0	0	0	0	0	0	0	0	0	0	0	0	0	0	0	0	1	0
acttcaatatc	PBANKA_050690	0	0	0	0	2	2	0	0	0	0	0	0	0	0	0	0	0	0	0	0	0	0	0	0	0	0	0	0	0	0	0	0
acttccgtcat	PBANKA_101680	0	0	1	1	1	0	0	0	0	0	0	0	0	0	0	0	1	1	0	0	0	0	0	0	0	0	0	0	0	0	0	0
acttgtcggat	PBANKA_101290	0	0	0	0	0	0	0	0	0	0	0	0	0	0	0	0	0	0	0	0	0	0	0	0	0	0	0	0	0	0	0	0
agaaagtattt	PBANKA_144840	0	0	0	0	0	0	0	0	0	0	0	0	0	0	0	0	0	0	0	0	0	0	0	0	0	0	0	0	0	0	0	0
agaacatactg	PBANKA_061140	0	0	0	0	87	84	0	0	0	0	0	0	0	0	0	0	0	0	0	0	0	0	0	0	0	0	0	0	0	0	0	0
agaacattttg	PBANKA_030360	499	498	341	335	138	135	87	86	0	0	70	70	14	15	0	0	15	15	1	1	1	1	67	64	2	2	2	2	37	34	2866	2863
agacgccggct	PBANKA_143480	0	0	0	0	2	1	0	0	0	0	0	0	0	0	0	0	0	0	0	0	0	0	0	0	0	0	0	0	0	0	0	0
agacgggataa	PBANKA_091260	0	0	0	0	277	273	3	3	0	0	0	0	0	0	0	0	0	0	0	0	0	0	0	0	0	0	0	0	0	0	0	0
agactacagac	PBANKA_101330	0	0	0	0	0	0	9	9	0	0	32	29	0	0	40	39	6	7	0	0	0	0	3	3	0	0	0	0	0	0	0	0
agaggtcgggt	PBANKA_112690	0	0	0	0	0	0	0	0	0	0	0	0	0	0	3	3	0	0	0	0	0	0	0	0	0	0	0	0	0	0	0	0
agatcaatacg	PBANKA_103340	0	0	0	0	0	0	0	0	0	0	0	0	0	0	1	0	0	0	0	0	0	0	0	0	0	0	0	0	0	0	0	0
agatggatccc	PBANKA_101940	0	0	0	0	0	0	0	0	0	0	0	0	0	0	0	0	0	0	0	0	0	0	0	0	1	0	0	0	0	0	0	0
agcagtgcctt	PBANKA_040410	0	0	0	0	535	528	0	0	0	0	26	25	0	0	0	0	0	0	1	0	0	0	0	0	0	0	0	0	0	0	0	0
agcgtaacagt	PBANKA_051820	0	0	0	0	173	164	0	0	0	0	0	0	0	0	0	0	0	0	0	0	0	0	0	0	0	0	0	0	0	0	0	0
agctgaaccgc	PBANKA_141150	0	0	0	0	0	0	0	0	0	0	0	0	0	0	0	0	0	0	0	0	0	0	0	0	0	0	0	0	0	0	0	0
aggcacatctg	PBANKA_092520	0	0	0	0	0	0	0	0	0	0	0	0	0	0	2	2	0	0	0	0	0	0	0	0	0	0	0	0	0	0	0	0
aggctaatcaa	PBANKA_093250	0	0	0	0	0	0	0	0	0	0	0	0	0	0	0	0	0	0	0	0	0	0	0	0	0	0	0	0	0	0	0	0
agggaatgtcg	PBANKA_103410	85	82	0	0	0	0	0	0	0	0	0	0	0	0	0	0	0	0	0	0	0	0	0	0	0	0	0	0	0	0	0	0
agggacacaga	PBANKA_100670	0	0	0	0	310	305	0	0	118	121	172	163	3	3	45	45	225	226	0	0	22	21	396	388	0	0	17	17	345	342	1025	1016
agggagaagag	PBANKA_121800	75	75	1	1	254	240	0	0	25	22	12	12	0	0	0	0	0	0	0	0	0	0	0	0	0	0	0	0	0	0	0	0
aggggatggtc	PBANKA_146060	0	0	0	0	1388	1349	15	16	0	0	62	62	0	0	0	0	0	0	0	0	0	0	0	0	0	0	0	0	0	0	0	0
agggttcctat	PBANKA_051500	1817	1753	751	727	2291	2199	1371	1336	2234	2178	3120	3053	1947	1895	2163	2121	3225	3156	2096	2030	2350	2288	4552	4411	2225	2146	2851	2771	4248	4161	355	346
aggtttctaca	PBANKA_111470	0	0	0	0	0	0	0	0	0	0	0	0	0	0	0	0	0	0	0	0	0	0	0	0	0	0	0	0	0	0	0	0
agtaagccttc	PBANKA_110420	417	424	213	209	862	865	648	653	93	91	1179	1174	372	378	183	183	692	695	261	265	77	77	599	596	241	247	46	50	367	368	336	338
agtacgctgcg	PBANKA_112510	0	0	0	0	110	101	10	11	0	0	0	0	0	0	0	0	0	0	0	0	0	0	0	0	0	0	0	0	0	0	0	0
agtatgccgtc	PBANKA_021280	0	0	0	0	0	0	0	0	0	0	0	0	0	0	0	0	0	0	0	0	0	0	0	0	0	0	0	0	0	0	0	0
agtggcttccg	PBANKA_111190	0	0	0	0	0	0	0	0	0	0	0	0	0	0	0	0	0	0	0	0	0	0	0	0	0	0	0	0	0	0	0	0
agtgggtagtg	PBANKA_102970	1982	1916	2549	2435	900	867	3237	3109	1952	1857	977	958	2777	2704	3065	2972	862	837	3025	2889	2982	2845	1419	1344	3771	3613	3544	3380	1405	1363	959	922
atatgagaggt	PBANKA_101520	0	0	0	0	0	0	0	0	0	0	0	0	0	0	0	0	0	0	0	0	0	0	0	0	0	0	0	0	0	0	0	0
atattgtgcgc	PBANKA_051690	0	0	0	0	0	0	0	0	1	1	0	0	0	0	0	0	0	0	0	0	0	0	0	0	0	0	0	0	0	0	0	0
atcaggtacca	PBANKA_112190	0	0	0	0	147	142	0	0	0	0	0	0	0	0	0	0	0	0	0	0	0	0	0	0	0	0	0	0	0	0	0	0
atcctagtttc	PBANKA_111870	0	0	0	0	0	0	0	0	0	0	0	0	0	0	0	0	0	0	0	0	0	0	0	0	0	0	0	0	0	0	0	0
atcgaatcgcc	PBANKA_031420	0	0	0	0	0	0	0	0	0	0	23	21	1	1	19	19	6	6	0	0	0	0	0	0	0	0	0	0	0	0	0	0
atcgaccctta	PBANKA_133130	0	1	0	2	0	0	0	0	0	1	0	1	0	0	0	0	0	0	0	1	0	0	0	0	0	2	0	0	0	0	0	0
atcgacgaagg	PBANKA_030110	0	0	0	0	0	0	0	0	0	0	0	0	0	0	0	0	0	0	0	0	0	0	1	0	0	0	0	0	0	0	0	0
atgctatgggc	PBANKA_112360	0	0	0	0	0	0	0	0	0	0	0	0	0	0	0	0	0	0	0	0	0	0	0	0	0	0	0	0	0	0	0	0
attaagaatta	PBANKA_112080	0	0	0	0	0	0	0	0	0	0	0	0	0	0	0	0	0	0	0	0	0	0	0	0	0	0	0	0	0	0	0	0
attaaggcttc	PBANKA_113920	0	0	0	0	0	0	0	0	0	0	0	0	0	0	0	0	0	0	0	0	0	0	0	0	0	0	0	0	0	0	0	0
attcaagggct	PBANKA_010710	0	0	0	0	0	0	0	0	0	0	0	0	0	0	0	0	0	0	0	0	0	0	0	0	0	0	2	1	0	0	0	0
attctccggcc	PBANKA_040260	210	206	161	162	0	0	0	0	0	0	0	0	0	0	0	0	0	0	0	0	2	2	0	0	0	0	0	0	0	0	0	0
attgtcatcca	PBANKA_041820	147	144	0	0	120	119	0	0	63	63	27	30	1	1	0	0	1	0	0	0	0	0	0	0	0	0	0	0	0	0	1323	1308
caaccccccgg	PBANKA_124070	0	0	0	0	0	0	0	0	0	0	0	0	0	0	0	0	0	0	0	0	0	0	0	0	0	0	0	0	0	0	0	0
caactaaagga	PBANKA_134900_PBANKA_134910_PBANKA_134920	0	0	0	0	0	0	9	10	0	0	0	0	0	0	0	0	0	0	0	0	0	0	0	0	0	0	0	0	0	0	0	0
caattagagtc	PBANKA_100810	763	765	351	350	292	292	67	64	52	51	296	300	9	9	8	8	12	12	1	1	12	11	1	1	0	0	27	27	4	4	1060	1049
cacaaacatga	PBANKA_110120	0	0	0	0	0	0	0	0	0	0	0	0	0	0	0	0	0	1	0	0	0	0	0	0	0	0	0	0	0	0	0	0
cacctctcatc	PBANKA_141050	0	0	0	0	1749	1751	12	13	0	0	0	1	0	0	0	0	0	0	0	0	0	0	1	1	0	0	0	0	0	0	0	0
cacttgatgtt	PBANKA_093980	96	94	0	0	0	0	0	0	0	0	0	0	0	0	0	0	0	0	0	0	0	0	0	0	1	1	0	0	0	0	0	0
cagagacgtgt	PBANKA_133990	0	0	0	0	0	0	0	0	0	0	0	0	0	0	0	0	0	0	0	0	0	0	0	0	0	0	0	0	0	0	0	0
cagccggtcat	PBANKA_083310	0	0	0	0	445	435	0	0	0	0	0	0	0	0	0	0	0	0	0	0	0	0	0	0	0	0	0	0	0	0	0	0
cataagcattc	PBANKA_080090	0	0	0	0	0	0	0	0	0	0	0	0	0	0	0	0	0	0	0	0	0	0	0	0	0	0	0	0	0	0	0	0
catcgcggaga	PBANKA_102410	441	436	527	508	174	166	382	371	1240	1218	998	990	627	608	1003	985	860	862	628	613	830	806	1263	1231	714	692	739	716	1098	1083	1362	1343
catcttcgcat	PBANKA_121010	0	0	0	0	0	0	0	0	0	0	0	0	0	0	0	0	0	0	0	0	0	0	0	0	0	0	0	0	0	0	0	0
cattgctttag	PBANKA_134800	0	0	0	0	0	0	0	0	0	0	0	0	0	0	0	0	0	0	0	0	0	0	0	0	0	0	0	0	0	0	0	0
ccaaaacattc	PBANKA_091970	293	296	6	8	232	234	162	164	62	61	33	32	86	87	133	135	1	2	36	36	162	158	0	0	109	108	249	247	0	1	2750	2794
ccaacttaaac	PBANKA_103360	98	98	2	2	160	163	0	0	0	0	0	0	0	0	0	0	0	0	0	0	0	0	0	0	2	2	0	0	0	0	0	0
ccaagcccggc	PBANKA_134620	0	0	0	0	0	0	0	0	0	0	0	0	0	0	0	0	0	0	1	1	1	0	0	0	0	0	0	0	0	0	0	0
ccaagcgaggc	PBANKA_030500	0	0	0	0	0	0	0	0	0	0	0	0	0	0	0	0	0	0	0	0	0	0	0	0	0	0	0	0	0	0	0	0
ccacctgaatt	PBANKA_143730	7	5	135	139	0	0	0	0	0	0	0	0	0	0	0	0	0	0	0	0	0	0	0	0	0	0	0	0	0	0	0	0
ccagctctaaa	PBANKA_132270	741	736	230	221	596	586	36	36	10	10	53	53	2	2	0	0	53	52	0	0	3	3	11	12	0	0	0	0	12	13	2428	2409
ccatgaccgtc	PBANKA_143100	0	0	0	0	0	0	0	0	0	0	0	0	0	0	0	0	0	0	0	0	0	0	0	0	0	0	0	0	0	0	0	0
cccaagacatc	PBANKA_082360	501	490	1098	1090	146	140	0	1	364	359	125	128	27	27	57	55	85	87	11	11	46	44	80	83	12	12	52	46	81	83	4193	4158
cccacgcgggt	PBANKA_020470	0	0	0	0	0	0	1	0	0	0	0	0	0	0	0	0	0	0	0	0	0	0	0	0	0	0	0	0	0	0	0	0
cccaggttgcc	PBANKA_144530	0	0	0	1	0	0	1	1	0	0	0	0	0	0	0	0	0	0	0	0	0	0	1	1	0	0	3	0	0	0	0	0
cccaggttggc	PBANKA_010340	0	0	0	0	0	0	0	0	0	0	0	0	0	0	0	0	0	0	0	0	0	0	0	0	0	0	0	0	0	0	0	0
cccgatccttc	PBANKA_101530	0	0	0	0	7	7	0	0	0	0	0	0	0	0	0	0	0	0	0	0	0	0	0	0	0	0	0	0	0	0	0	0
ccctgttatta	PBANKA_080310	59	56	3	3	185	188	1	0	42	42	1	0	0	0	0	0	0	0	0	0	0	0	0	0	0	0	0	0	0	0	2442	2424
ccgaaatatga	PBANKA_130310	0	0	2	2	0	0	1	1	0	0	0	0	0	1	0	0	0	0	1	2	2	2	0	0	0	0	1	1	0	0	0	0
ccgacgcaatt	PBANKA_142090	0	0	0	0	0	0	0	0	0	0	0	0	0	0	0	0	0	0	0	0	0	0	0	0	0	0	0	0	0	0	0	0
ccgagtttacg	PBANKA_144100	0	0	0	0	0	0	0	0	0	0	0	0	0	0	0	0	0	0	0	0	0	0	0	0	0	0	0	0	0	0	0	0
ccgccagggtg	PBANKA_021230	0	0	0	0	0	0	0	0	0	0	0	0	0	0	0	0	0	0	0	0	0	0	0	0	0	0	0	0	0	0	0	0
cctagggaaat	PBANKA_031180	0	0	0	0	0	0	0	0	0	0	0	0	0	0	0	0	0	0	0	0	0	0	0	0	0	0	0	0	0	0	0	0
cctcttacccg	PBANKA_061520	0	0	0	0	0	0	0	0	0	0	13	13	10	10	434	434	7	7	0	0	0	0	0	1	0	0	0	0	0	0	0	0
ccttggttgcg	PBANKA_061050	0	0	0	0	0	0	0	0	0	0	0	0	0	0	0	0	0	0	0	0	0	0	0	0	0	0	0	0	0	0	0	0
cgaaactacta	PBANKA_051535	5626	5607	4196	4185	4970	4976	3810	3809	6252	6219	6708	6726	4817	4800	7075	7064	6838	6820	5126	5154	6288	6229	10676	10666	6240	6215	7902	7860	10442	10364	3320	3317
cgaaagcagta	PBANKA_144460	0	0	0	0	0	1	0	0	0	0	0	0	0	0	0	0	0	0	0	0	0	0	0	0	0	0	0	0	0	0	0	0
cgaaatttctg	PBANKA_142790	0	0	0	0	0	0	0	0	0	0	0	0	0	0	0	0	0	0	0	0	0	0	0	0	1	0	0	0	0	0	0	0
cgaacccggcg	PBANKA_010590	0	0	0	0	0	0	0	0	0	0	0	0	0	0	0	0	0	0	0	0	0	0	0	0	0	0	0	0	0	0	0	0
cgaagtatttt	PBANKA_130600	0	0	0	0	0	0	0	0	0	0	0	0	0	0	0	0	0	0	0	0	0	0	0	0	0	0	0	0	0	0	0	0
cgaatcattgt	PBANKA_094020	0	0	0	0	0	0	0	0	0	0	0	0	0	0	2	2	0	0	0	0	0	0	0	0	0	0	0	0	0	0	0	0
cgacgtcatga	PBANKA_082650	0	0	0	0	1	0	0	0	0	0	0	0	0	0	1	0	0	0	0	0	0	0	0	0	0	0	0	0	0	0	0	0
cgatggaaccc	PBANKA_093350	2203	2183	799	793	1018	1019	3117	3115	1311	1299	1404	1379	3178	3148	1368	1370	1164	1154	3126	3115	1303	1274	1629	1610	3646	3622	1555	1524	1848	1836	1314	1308
cgccacacgga	PBANKA_094290	0	0	0	0	0	0	0	0	0	0	0	0	0	0	0	0	0	0	0	0	0	0	0	0	0	0	0	0	0	0	0	0
cgccaccccag	PBANKA_020380	0	0	0	0	0	0	0	0	0	1	0	0	0	0	0	0	0	0	0	0	0	0	0	0	0	0	0	0	0	0	0	0
cgccctgtttg	PBANKA_131800	0	0	0	0	0	0	0	0	0	0	0	0	0	0	9	9	0	0	0	0	0	0	0	0	0	0	0	0	0	0	0	0
cgcggatgcat	PBANKA_141890	0	0	0	1	0	0	0	0	0	0	0	0	0	0	0	0	0	0	0	0	0	0	0	0	0	0	1	0	0	0	0	0
cggaatgccag	PBANKA_031000	0	0	0	0	0	0	0	0	0	0	0	0	0	0	0	0	0	0	0	0	0	0	0	0	0	0	0	0	0	0	0	0
cggagtacgtt	PBANKA_103440	673	669	676	670	923	890	1001	979	752	738	541	524	711	703	564	557	356	349	579	570	409	395	321	306	454	442	359	355	218	215	300	293
cggcagctagc	PBANKA_091170	0	0	0	0	0	0	0	0	0	0	0	0	1	1	0	0	0	0	0	0	0	0	0	0	0	0	0	1	0	0	1	1
cggcgaacggt	PBANKA_020860	0	0	0	0	0	0	0	0	0	0	0	0	0	0	0	0	0	0	0	0	0	0	0	0	0	0	0	0	0	0	0	0
cggcgaatctc	PBANKA_112560	0	0	0	0	0	0	0	0	0	0	0	0	0	0	0	0	0	0	0	0	1	1	0	0	0	0	1	0	0	0	0	0
cgggtgctagt	PBANKA_051880	0	0	0	0	569	551	0	0	0	0	23	21	0	0	0	0	0	0	0	0	0	0	0	0	0	0	0	0	0	0	1	1
cgggtgtaagt	PBANKA_071490	0	0	0	0	1044	1001	0	0	0	0	0	1	0	0	0	0	0	0	0	0	0	0	2	2	0	0	0	0	0	0	0	0
cggttttttta	PBANKA_082030	0	0	0	0	0	0	0	0	0	0	0	0	0	0	0	0	0	0	0	0	0	0	0	0	0	0	0	0	0	0	0	0
cgtaacttgat	PBANKA_072200	317	312	218	218	46	47	41	39	150	150	0	0	104	105	90	87	1	1	130	132	69	69	0	0	202	201	112	110	1	1	2294	2252
cgtaccctgca	PBANKA_132910	99	102	0	0	642	654	0	0	0	0	0	0	0	0	0	0	0	0	0	0	0	0	0	0	0	0	0	0	0	0	0	0
cgtgaccgctc	PBANKA_144070	90	90	0	0	0	0	0	0	0	0	0	0	0	0	3	2	0	0	0	0	2	2	0	0	0	0	1	0	0	0	554	558
cgtgttctagt	PBANKA_113320	0	0	0	0	0	0	0	0	0	0	0	0	0	0	0	0	0	0	0	0	0	0	0	0	0	0	0	0	0	0	0	0
cgttaggtgtg	PBANKA_060820	0	0	0	0	0	0	0	0	1	0	0	0	0	0	0	0	0	0	0	0	0	0	0	0	0	0	1	0	0	0	0	0
cgttatgtggg	p230p-tag	1321	1260	1939	1885	1003	976	1238	1174	1212	1175	1060	1042	1081	1061	1321	1296	1045	1000	1126	1084	1493	1434	1370	1318	1151	1103	1796	1716	1524	1487	377	355
cgttatttaat	PBANKA_120440	0	2	0	0	0	0	0	2	0	0	0	0	0	0	0	2	0	1	0	0	0	0	0	1	0	1	0	0	0	0	0	0
cgttcttcggc	PBANKA_135180	0	0	0	0	0	0	0	0	0	0	0	0	0	0	0	0	0	0	0	0	0	0	0	0	0	0	0	0	0	0	0	0
ctacagggtag	PBANKA_112610	0	0	0	0	0	0	0	0	0	0	0	0	0	0	0	0	0	0	0	0	0	0	0	0	0	0	0	0	0	0	0	0
ctaccgacaga	PBANKA_031250	0	0	0	0	0	0	0	0	0	0	0	0	0	0	0	0	0	0	0	0	0	0	0	0	0	0	0	0	0	0	0	0
ctacctacaaa	PBANKA_133180	0	0	0	0	0	0	0	0	0	0	0	0	0	0	0	0	0	0	0	0	0	0	0	0	0	0	0	0	0	0	0	0
ctattcggagt	PBANKA_091200	0	0	0	0	0	0	0	0	0	0	0	0	0	0	0	0	0	0	0	0	0	0	0	0	0	0	0	0	0	0	0	0
ctcccactcaa	PBANKA_103000	0	0	0	2	0	0	1	1	0	0	0	0	0	0	0	0	0	0	0	0	0	0	0	0	0	0	1	0	0	0	0	0
ctccccattca	PBANKA_122760	304	301	3	3	257	253	19	19	0	0	0	0	7	7	72	73	2	2	3	4	47	45	3	3	0	0	42	43	0	1	3731	3712
ctccgcatgca	PBANKA_110090	0	0	0	0	0	1	0	0	0	0	0	0	0	0	0	0	0	0	0	0	0	0	0	0	0	0	0	0	0	0	1	0
ctcctttctac	PBANKA_091990	0	0	0	0	0	0	0	0	0	0	31	31	0	0	0	0	0	0	0	0	0	0	1	1	0	0	0	0	0	0	0	0
ctcgacagctt	PBANKA_010870	2	0	0	0	1	0	3	0	1	0	0	0	3	0	0	0	1	1	1	0	1	0	2	0	0	0	1	1	1	0	0	0
ctcgacatcta	PBANKA_083170	39611	39377	31595	31391	26743	26605	51575	51151	49779	49471	42756	42547	54064	53797	53645	53364	39682	39249	53727	53270	48784	48275	58720	58456	55189	55013	56128	55552	53647	53261	1075	1065
ctcgataatta	PBANKA_060960	0	0	0	0	0	0	0	0	0	0	0	0	0	0	0	0	0	0	0	0	0	0	0	0	0	0	0	0	0	0	1	0
ctctacttctg	PBANKA_142590	0	0	0	0	0	0	0	0	0	0	0	0	2	0	0	0	0	0	1	0	0	0	1	0	0	0	0	0	1	0	0	0
ctctcccttac	PBANKA_132050	859	896	417	451	254	272	111	114	114	115	210	226	77	75	36	40	56	58	40	42	20	20	45	51	27	28	1	3	17	17	1039	1095
ctgcgccttcg	PBANKA_112260	249	244	721	704	543	527	71	67	18	18	138	136	10	10	13	13	51	51	4	4	5	5	75	73	0	0	12	10	42	42	856	842
ctgcggcggta	PBANKA_110830	363	350	2	1	84	77	13	13	73	73	0	0	3	3	10	9	4	3	0	0	8	8	0	0	0	0	14	12	0	0	1937	1874
ctggacaacac	PBANKA_040650	0	0	0	0	133	139	0	0	0	0	0	0	0	0	0	0	2	2	1	2	0	0	1	1	0	0	0	0	0	0	1047	1072
cttacggcgcc	PBANKA_061500	0	0	1	1	0	0	48	48	98	95	0	0	11	11	26	24	11	11	7	6	8	8	3	3	5	4	12	12	8	7	805	804
cttacgtctgg	PBANKA_082340	0	0	1	0	0	0	0	0	0	0	0	0	0	0	0	0	0	0	0	0	0	0	1	1	0	0	0	0	0	0	0	0
cttagtcaatt	PBANKA_041170	23	24	0	0	0	0	12	11	0	0	0	0	0	0	0	0	0	0	0	0	0	0	0	0	0	0	0	0	0	0	0	0
cttcaagccgt	PBANKA_050650	111	109	3	3	0	0	0	0	0	0	0	0	0	0	0	0	0	0	0	0	0	0	0	0	0	0	0	0	0	0	0	0
cttcacctctt	PBANKA_051060	0	0	0	0	0	0	0	0	0	0	0	0	0	0	0	0	0	0	0	0	0	0	0	1	0	0	0	0	0	0	0	0
cttgcacaagg	PBANKA_020840	0	0	0	0	0	0	0	0	0	0	0	0	0	0	0	0	0	0	0	0	0	0	0	0	0	0	0	0	0	0	0	0
cttgtaccgcc	PBANKA_082400	0	0	0	0	0	0	0	0	0	0	0	0	0	0	0	0	0	0	0	0	0	0	0	0	0	0	0	0	0	0	0	0
ctttactgggt	PBANKA_135260	0	0	0	0	0	0	0	0	0	0	0	0	1	1	40	40	6	6	0	0	0	0	0	0	0	0	0	0	0	0	0	0
ctttagcgcat	PBANKA_112780	7244	7159	3208	3157	2638	2596	6503	6420	5812	5758	3669	3630	7013	6941	5903	5859	2813	2778	6852	6728	5044	4957	4298	4237	7077	6987	5121	5014	3872	3831	2269	2239
ctttgattagg	PBANKA_140980	0	0	0	0	0	0	0	0	0	0	0	0	0	0	0	0	0	0	0	0	0	0	0	0	0	0	0	0	0	0	0	0
gaaaacgcagt	PBANKA_050220	0	0	0	0	0	0	0	0	0	0	0	0	0	0	0	0	0	0	0	0	0	0	0	0	0	0	0	0	0	0	0	0
gaaagtctaat	PBANKA_142370	0	0	0	0	2564	2500	1	1	32	29	16	16	0	0	0	0	0	0	0	0	0	0	0	0	2	2	0	1	0	0	0	0
gaagaacaaga	PBANKA_051210	0	0	0	1	1	1	0	0	0	0	0	1	0	0	0	0	2	2	0	0	0	0	0	0	2	2	1	1	0	0	0	0
gaagtgcgtat	PBANKA_111440	1301	1255	1356	1307	330	317	1183	1139	605	593	214	206	1042	1018	440	425	332	320	1177	1134	527	511	549	520	1090	1054	562	544	477	458	1015	980
gacattcgagg	PBANKA_122540	0	0	0	0	0	0	0	0	0	0	0	0	0	0	0	0	0	0	0	0	0	0	0	0	0	0	0	0	0	0	0	0
gaccaaaatca	PBANKA_094090	108	108	1	1	0	0	0	0	26	24	87	86	0	0	0	0	0	0	0	0	0	0	0	0	0	0	0	0	1	1	1473	1470
gacccataagc	PBANKA_120870	133	131	299	289	325	326	80	80	52	51	205	198	85	79	39	36	97	93	65	67	32	29	142	143	84	87	31	31	146	141	1112	1101
gacgaggggca	PBANKA_030230	0	0	0	0	0	1	1	2	0	0	1	1	0	0	0	0	0	0	0	0	0	0	0	0	1	0	0	0	1	1	1	1
gacgtcatgtg	PBANKA_142160	0	0	0	0	0	0	0	0	0	0	0	0	1	1	31	28	0	0	0	0	0	0	0	0	0	0	0	0	0	0	0	0
gacttcaatcg	PBANKA_112420	0	0	0	1	0	0	0	0	0	0	0	0	0	0	0	0	0	0	0	0	0	0	0	0	0	0	0	0	0	0	1	1
gagagagggtg	PBANKA_141450	0	0	0	0	0	0	0	0	0	0	0	0	0	0	22	21	0	0	1	1	0	0	0	0	0	0	0	0	0	0	0	0
gagagctaata	PBANKA_031470	194	196	2	2	150	145	40	40	0	0	0	0	18	17	2	2	0	0	18	18	0	0	1	1	33	31	0	0	0	0	1042	1036
gagattgcgcg	PBANKA_020970	0	0	0	0	0	0	0	0	0	0	0	0	0	0	2	2	0	0	0	0	0	0	0	0	0	0	0	0	0	0	0	0
gagcttcttcg	PBANKA_080570	0	0	0	0	0	0	0	0	0	0	0	0	0	0	0	0	0	0	0	0	0	0	0	0	0	0	0	0	0	0	0	0
gagtacgtctt	PBANKA_142780	0	0	0	0	0	0	0	0	0	0	0	0	0	0	0	0	0	0	0	0	0	0	0	0	0	0	0	0	0	0	0	0
gagtagatctg	PBANKA_093370	0	0	0	0	0	0	0	0	0	0	0	0	0	0	3	3	0	0	0	0	0	0	0	0	0	0	0	0	0	0	0	0
gataactcttc	PBANKA_123780	0	0	0	0	0	0	0	0	0	0	0	0	0	0	0	0	0	0	0	0	0	0	0	0	0	0	0	0	0	0	0	0
gatagcttatg	PBANKA_000530	0	0	0	0	0	0	0	0	0	0	1	0	0	0	0	0	0	0	0	0	0	0	0	0	0	0	0	0	0	0	0	0
gatcataggtc	PBANKA_040110	0	0	0	0	0	0	0	0	0	0	12	12	0	0	7	7	0	0	0	0	0	0	0	0	0	0	0	0	0	0	0	0
gatccgtgcga	PBANKA_102490	463	456	10	9	526	520	0	0	327	327	6	6	7	8	189	186	4	4	0	0	39	38	0	0	3	3	37	35	6	6	2323	2261
gatcctgtgcg	PBANKA_093390	0	0	0	0	446	431	0	0	0	0	0	0	0	0	0	0	2	2	0	0	0	0	0	0	0	0	0	0	0	0	0	0
gatgaagcgcg	PBANKA_140610	0	0	0	0	0	0	0	0	0	0	0	0	0	0	0	0	0	0	0	0	0	0	0	0	0	0	0	0	0	0	0	0
gcacccacgcg	PBANKA_030370	0	0	0	0	126	127	0	0	0	0	0	0	0	0	0	0	0	0	0	0	0	0	0	0	0	0	0	0	0	0	0	0
gcactgtccag	PBANKA_123140	0	0	0	0	0	0	0	0	0	0	0	0	0	0	0	0	0	0	0	0	0	0	0	0	0	0	0	0	0	0	0	0
gcacttgttcc	PBANKA_080300	89	89	0	0	269	265	0	0	0	0	63	65	0	0	0	0	32	33	4	4	3	3	44	44	0	0	1	1	46	47	1005	982
gcagacgggac	PBANKA_041690	0	0	0	0	0	0	0	0	0	0	0	0	0	0	0	0	0	0	0	0	0	0	0	0	0	0	0	0	0	0	0	0
gcaggggctcc	PBANKA_144890	0	0	0	0	0	0	0	0	0	0	0	0	0	0	0	0	0	0	0	0	0	0	0	0	0	0	0	0	0	0	0	0
gcaggttccgg	PBANKA_130690	0	0	0	0	0	0	16	16	0	0	0	0	1	1	24	24	0	0	0	0	0	0	0	0	0	0	0	0	0	0	0	0
gcagtagcaac	PBANKA_120280	0	0	0	1	0	0	0	0	0	0	0	0	0	0	0	0	0	0	0	0	0	0	0	0	0	0	0	0	0	0	0	0
gcagtcccaac	PBANKA_101910	276	277	1084	1087	211	210	649	654	1676	1682	905	906	718	713	2249	2256	677	685	562	572	1776	1779	1087	1100	749	758	1978	1993	987	987	1327	1334
gcccacgaggt	PBANKA_146320	306	306	1	1	0	0	7	6	0	0	24	23	3	4	6	6	3	3	7	6	6	5	1	1	1	1	1	1	2	2	2274	2218
gcccggcgggt	PBANKA_130520	0	0	0	0	0	0	0	0	38	30	0	0	2	2	51	50	0	0	0	0	0	0	0	0	0	0	0	0	0	0	0	0
gccgatcgcta	PBANKA_100490	0	0	0	0	0	0	0	0	0	0	64	64	6	5	0	0	5	4	0	0	0	0	1	2	0	0	1	1	2	2	1107	1080
gccggaataaa	PBANKA_144690	1	2	0	0	0	0	0	0	0	0	0	0	0	0	0	0	0	0	0	0	0	0	0	0	0	0	0	0	0	0	0	0
gccttacttga	PBANKA_123000	0	0	0	0	0	0	0	0	0	0	0	0	0	0	0	0	0	0	0	0	0	0	0	0	0	0	0	0	0	0	0	0
gcgcatctttc	PBANKA_051140	0	0	0	0	0	0	0	0	0	0	0	0	0	0	0	0	0	0	0	0	0	0	0	0	0	0	0	0	0	0	0	0
gcgccgcgcgc	PBANKA_052180	743	733	789	771	400	395	1021	1025	1191	1166	921	921	1040	1027	1418	1404	976	963	1032	1013	1162	1138	1413	1387	1135	1122	1509	1474	1452	1429	240	238
gcgcctaaaga	PBANKA_070650	0	0	0	0	0	0	0	0	0	0	0	0	0	1	0	0	0	0	0	0	0	0	0	0	0	0	0	0	0	0	0	0
gcgcgctttct	PBANKA_143420	0	0	0	0	0	0	0	0	0	0	0	0	0	0	0	0	0	0	0	0	0	0	0	0	0	0	0	0	0	0	0	0
gcggatctagc	PBANKA_041010	0	0	0	0	0	0	0	0	0	0	0	0	0	0	0	0	0	0	0	0	0	0	0	0	0	0	0	0	0	0	0	0
gctacctccga	PBANKA_133720	0	0	0	0	0	0	0	0	0	0	0	0	0	0	0	0	0	0	0	0	0	0	0	0	0	0	0	0	0	0	0	0
gctcgagtctc	PBANKA_021420	0	0	0	0	424	408	0	0	0	0	11	12	0	0	0	0	0	0	0	0	0	0	2	2	0	0	0	0	0	0	0	0
gctcgtaatcc	PBANKA_135110	131	124	262	256	278	275	47	47	0	0	27	27	14	14	5	5	5	5	1	0	3	3	2	2	2	2	1	1	0	0	1180	1156
gctctcagtgg	PBANKA_071390	0	0	0	0	370	357	12	11	0	0	16	15	0	0	0	0	0	0	0	0	0	0	0	0	0	0	0	0	0	0	0	0
gctggcgaaat	PBANKA_061610	2110	2072	564	555	1406	1382	2147	2103	1696	1671	2177	2112	1696	1667	1138	1109	1701	1655	1537	1514	959	926	1749	1704	1441	1412	699	687	1284	1263	1005	981
gctttggcggc	PBANKA_143620	0	0	0	0	0	0	0	0	0	0	0	0	0	0	0	0	0	0	0	0	0	0	0	0	0	0	0	0	0	0	0	0
ggaccactact	PBANKA_010090	259	262	3	3	0	0	11	12	0	0	0	0	6	7	0	0	2	2	0	0	0	0	0	0	0	0	6	6	0	0	2140	2143
ggagaagttag	PBANKA_131820	6	6	226	220	0	0	0	0	0	0	0	0	0	0	0	0	0	0	0	0	0	0	0	0	0	0	0	0	0	0	0	0
ggagagaactc	PBANKA_121840	0	0	0	0	0	0	0	0	0	0	0	0	0	0	0	0	0	0	0	0	0	0	0	0	0	0	0	0	0	0	1	0
ggaggaggatg	PBANKA_144560	0	0	0	0	0	0	0	0	0	0	0	0	0	0	0	0	0	0	0	0	0	0	0	0	0	0	0	0	0	0	0	0
ggatgtcagaa	PBANKA_081120	0	0	0	0	0	0	0	0	0	0	0	0	0	0	0	0	0	0	0	0	0	0	0	0	0	0	0	0	0	0	0	0
ggcaagactta	PBANKA_091570	0	0	0	0	0	0	0	0	0	0	0	0	0	0	0	0	0	0	0	0	0	0	0	0	0	0	0	0	0	0	0	0
ggcagtatggg	PBANKA_121690	0	0	0	0	0	0	0	0	0	0	0	0	0	0	0	0	0	0	0	0	0	0	0	0	0	0	0	0	0	0	0	0
ggcagtgtgcg	PBANKA_141980	0	0	0	0	287	270	0	0	34	33	0	0	0	0	0	0	0	0	0	0	0	0	0	0	0	0	0	0	0	0	1419	1353
ggccctccggt	PBANKA_122100	2	1	0	1	529	523	1	1	1	1	0	0	0	0	0	0	0	1	0	0	1	1	1	1	1	1	2	2	0	0	1	1
ggccgactgcg	PBANKA_040480	7	7	192	187	540	514	0	0	0	0	7	7	0	0	0	0	0	0	0	0	0	0	1	1	0	0	0	0	0	0	0	0
ggcgatgtttc	PBANKA_092550	0	0	0	0	0	0	0	0	0	0	63	63	0	0	10	10	9	9	0	0	0	0	0	0	0	0	0	0	0	0	0	0
ggcgcatgcat	PBANKA_102020	1853	1821	960	944	1135	1113	1556	1508	3518	3430	1769	1747	1679	1653	4264	4193	1579	1545	1752	1722	3823	3742	2211	2164	2058	2017	4980	4852	2341	2296	800	790
ggcgcggggat	PBANKA_082860	2163	2099	1602	1569	1290	1236	314	302	265	254	415	396	153	151	122	118	10	10	97	94	109	106	4	3	36	33	171	168	2	2	3353	3262
ggcgctgctct	PBANKA_113380	5259	5177	4901	4809	5903	5821	6482	6333	7395	7241	8530	8413	6656	6536	7622	7523	6876	6773	6462	6327	6829	6695	10604	10380	6850	6772	8245	8052	10629	10504	2211	2177
ggcgtaccccg	PBANKA_082230	0	0	0	0	0	0	0	0	0	0	0	0	0	0	0	0	0	0	0	0	0	0	0	0	0	0	0	0	0	0	0	0
ggctaggccgc	PBANKA_041050	0	0	0	0	0	0	0	0	0	0	0	0	0	0	0	0	0	0	0	0	0	0	0	0	0	0	0	0	0	0	0	0
gggacaaacat	PBANKA_071560	0	0	0	0	0	0	0	0	0	0	0	0	0	0	0	0	0	0	0	0	0	0	0	0	0	0	0	0	0	0	0	0
gggaggcgact	PBANKA_050400	0	0	0	0	0	0	0	0	0	0	0	0	1	1	0	0	0	0	0	0	0	0	0	0	0	0	0	0	0	0	0	0
gggatgccctt	PBANKA_040460	0	0	0	0	0	0	0	0	0	0	0	0	0	0	0	0	0	0	0	0	0	0	0	0	0	0	0	0	0	0	0	0
gggcctcgact	PBANKA_145280	0	0	0	0	0	0	0	0	0	0	0	0	0	0	0	0	0	0	0	0	0	0	0	0	0	0	0	0	0	0	0	0
gggcgtctccc	PBANKA_131720	0	0	0	0	290	285	0	0	0	0	0	0	0	0	0	0	0	0	0	0	0	0	0	0	0	0	0	0	0	0	0	0
ggggtaactat	PBANKA_091380	0	0	0	0	0	0	0	0	0	0	0	0	0	0	0	0	0	0	0	0	0	0	0	0	0	0	0	0	0	0	0	0
ggtaaaggtgt	PBANKA_103930	0	0	0	0	0	0	0	0	0	0	0	0	0	0	0	0	0	0	0	0	0	0	1	1	0	0	0	0	0	0	0	0
ggtaagccatc	PBANKA_142640	376	373	1120	1103	990	962	463	450	1046	1036	910	907	178	182	350	341	469	459	112	108	115	113	219	221	36	35	25	25	81	74	1115	1098
ggtacgtagcc	PBANKA_071420	984	954	1416	1417	1062	1053	42	43	225	222	141	140	13	11	113	111	24	24	3	1	124	120	51	50	10	10	180	176	26	26	3057	3004
ggtatgcttcg	PBANKA_145890	0	0	0	0	0	0	0	0	0	0	0	0	0	0	0	0	0	0	0	0	0	0	0	0	0	0	0	0	0	0	0	0
ggtcagaccct	PBANKA_092700	0	0	0	0	0	0	0	0	0	0	0	0	0	0	0	0	0	0	0	0	0	0	0	0	0	0	0	0	0	0	0	0
ggtcgctggtt	PBANKA_140510	0	0	0	0	0	0	0	0	1	1	0	0	1	0	0	0	0	0	0	0	0	0	0	0	0	0	0	0	0	0	0	0
ggtgcggagtg	PBANKA_140880	1	0	0	0	0	0	0	0	0	0	0	0	0	0	0	0	0	0	0	0	0	0	0	0	0	0	0	0	0	0	0	0
ggtgggtagtc	PBANKA_API0019	0	0	1	0	1	0	0	0	0	0	0	0	0	0	0	0	0	0	0	0	0	0	0	0	2	1	0	0	0	0	1	0
gtaaggccata	PBANKA_142670	0	0	0	0	0	0	0	0	0	0	0	0	0	0	0	0	0	0	0	0	0	0	0	0	1	1	1	1	0	0	0	0
gtaaggccatt	PBANKA_111260	0	0	0	0	0	0	0	0	0	0	0	0	0	0	0	0	0	0	0	0	0	0	0	0	0	0	0	0	0	0	0	0
gtaataaagaa	PBANKA_124180	0	0	0	0	0	0	0	0	0	0	0	0	0	0	0	0	0	0	0	0	0	0	0	0	0	0	0	0	0	0	0	0
gtacaaataac	PBANKA_144250	12	12	300	287	0	0	0	0	0	0	0	0	0	0	0	0	0	0	1	1	0	0	0	0	0	0	0	0	0	0	1186	1163
gtaccgaacgc	PBANKA_145440	0	0	0	0	0	0	0	0	0	0	0	0	0	0	0	0	0	0	1	1	0	0	0	0	0	0	0	0	0	0	0	0
gtaggggatga	PBANKA_093130	0	0	0	0	0	0	0	0	0	0	0	0	0	0	0	0	0	0	0	0	0	0	0	1	0	0	0	0	0	0	0	0
gtatacggatt	PBANKA_134280	0	0	0	0	1	0	1	1	0	0	0	0	0	0	2	2	0	0	1	2	0	0	1	2	3	3	0	1	2	2	0	1
gtatcagaaat	PBANKA_113720	0	0	0	0	0	0	16	17	0	0	0	0	0	0	0	0	0	0	0	0	0	0	0	0	0	0	0	0	0	0	0	0
gtatccggaat	PBANKA_100170	0	0	0	0	0	0	0	0	0	0	0	0	0	0	0	0	0	0	0	0	0	0	0	0	0	0	0	0	0	0	0	0
gtatgcagatt	PBANKA_121410	0	0	0	0	0	0	0	0	0	0	0	0	0	0	0	0	0	0	0	0	0	0	0	0	0	0	0	0	0	0	0	0
gtcagccggag	PBANKA_132810	0	0	0	0	0	0	0	0	0	0	0	0	0	0	0	0	0	0	0	0	0	0	0	1	0	0	1	0	0	0	0	0
gtccacgccta	PBANKA_092150	0	0	0	0	0	0	0	0	0	0	0	0	0	0	0	0	0	0	0	0	0	0	0	0	0	0	0	0	0	0	0	0
gtccccatcgc	PBANKA_031540	0	0	0	0	0	0	0	0	0	0	0	0	0	0	0	0	0	0	0	0	0	0	0	0	0	0	0	0	0	0	0	0
gtgaatggact	PBANKA_144760	939	916	431	416	0	0	201	202	111	111	0	0	120	121	21	20	7	7	116	112	42	42	0	1	150	149	33	33	8	8	1317	1291
gtgagttgccg	PBANKA_082090	0	0	0	0	0	0	0	0	0	0	0	0	0	0	0	0	0	0	0	0	0	0	0	0	0	0	0	0	0	0	0	0
gtggtgactca	PBANKA_040960	0	0	0	0	0	0	0	0	0	0	0	0	0	0	0	0	0	0	0	0	0	0	0	0	0	0	0	0	0	0	0	0
gtggttgtaac	PBANKA_123230	106	97	1	1	473	464	0	0	0	0	0	0	0	0	0	0	0	0	0	0	0	0	0	1	0	0	0	0	0	0	0	0
gttcacatagt	PBANKA_142110	0	0	0	0	0	0	0	0	0	0	0	0	0	0	0	0	0	0	0	0	0	0	0	0	0	0	0	0	0	0	0	0
gttctatctat	PBANKA_144980	0	0	0	0	0	0	0	0	0	0	0	0	0	0	0	0	0	0	0	0	0	0	0	0	0	0	0	0	0	0	0	0
gttgaaatgca	PBANKA_142020	0	0	0	0	0	0	0	1	0	0	0	0	0	0	0	0	0	0	0	0	0	0	0	0	0	0	0	0	0	0	0	0
gttgcgagcac	PBANKA_030260	95	95	0	0	881	903	0	0	42	43	0	0	0	0	0	0	0	0	0	0	0	0	1	1	1	1	0	0	0	0	0	0
gtttatcgtcc	PBANKA_112270	0	0	0	0	0	0	0	0	0	0	0	0	0	0	0	0	0	0	0	0	0	0	0	0	0	0	0	0	0	0	0	0
taaacgaagcc	PBANKA_123820	0	0	0	0	0	0	0	0	0	0	0	0	0	0	0	0	0	0	0	0	0	0	0	0	0	0	0	0	0	0	0	0
taagccctcct	PBANKA_136190	63	62	0	0	1590	1569	0	0	28	27	24	25	0	0	0	0	0	0	0	0	0	0	0	1	0	0	0	0	0	0	0	0
taaggttcacg	PBANKA_135520	0	0	0	0	0	0	0	0	0	0	0	0	0	0	0	0	0	0	0	0	0	0	0	0	0	0	0	0	0	0	0	0
taagttcgat	PBANKA_093370	0	0	0	0	0	0	0	0	0	0	0	0	2	2	254	252	0	0	0	0	0	0	0	0	0	0	0	0	0	0	0	0
tacacaaaaag	PBANKA_071840	6	6	263	255	0	1	85	89	441	431	13	13	129	130	349	338	0	0	130	127	236	232	2	2	131	129	221	209	0	0	1041	1029
tacaccgtttg	PBANKA_102230	0	0	0	0	0	1	0	0	1	1	1	0	0	0	0	0	0	0	3	4	0	0	0	0	2	2	0	0	0	0	0	0
tacacctaggt	PBANKA_030570	0	0	0	0	0	0	0	0	0	0	0	0	0	0	0	0	0	0	0	0	0	0	0	0	0	0	0	0	0	0	0	0
tacagccactc	PBANKA_080820	0	0	0	0	0	1	0	1	0	0	0	0	0	0	0	0	0	0	0	0	0	0	0	0	1	1	0	0	1	0	0	1
taccatagaag	PBANKA_050570	0	0	0	0	0	0	0	0	0	0	0	0	0	0	0	0	0	0	0	0	0	0	0	0	0	0	0	0	0	0	0	0
tacctatgaca	PBANKA_091980	0	0	0	0	0	0	0	0	0	0	0	0	0	0	0	0	0	0	0	0	0	0	0	0	0	0	0	0	0	0	0	0
tacgcaccggc	PBANKA_144260	0	0	1	0	0	0	0	0	0	0	0	0	0	0	0	0	0	0	0	0	0	0	0	0	0	0	0	0	0	0	0	0
tacgggcgttc	PBANKA_134840	14	14	331	320	0	0	0	0	0	0	0	0	0	0	2	2	3	3	0	0	1	1	1	1	0	0	0	0	6	5	627	615
tagatatattc	PBANKA_100550	0	0	0	0	0	0	0	0	0	0	0	0	0	0	0	0	0	0	0	0	0	0	0	0	2	2	0	0	0	0	0	0
tatactaacag	PBANKA_144490	0	0	0	0	0	0	0	0	17	18	0	0	0	0	1	1	0	0	0	0	0	0	0	0	0	0	0	0	0	0	0	0
tatatagcgca	PBANKA_020590	263	257	3	3	0	0	0	0	0	0	17	17	0	0	0	0	21	19	2	2	1	1	53	52	0	0	1	1	40	43	890	881
tcaaaggtgcg	PBANKA_103560	0	0	0	0	0	0	0	0	0	0	0	0	0	0	0	0	0	0	0	0	0	0	0	0	0	0	0	0	0	0	0	0
tcaacaagtag	PBANKA_082960	0	0	0	0	0	0	0	0	0	0	0	0	0	0	0	0	0	0	0	0	0	0	1	1	0	0	0	0	0	0	0	0
tcacctcgtgc	PBANKA_111180	0	0	0	0	77	75	0	0	0	0	0	0	0	0	0	0	0	0	0	0	0	0	0	0	0	0	0	0	0	0	0	0
tcactcatttc	PBANKA_072060	0	0	0	0	0	0	0	0	0	0	0	0	0	0	0	0	0	0	0	0	0	0	0	0	0	0	0	0	0	0	0	0
tcagattcat	PBANKA_146050	51	49	0	0	0	0	0	0	0	0	0	0	0	0	23	22	0	0	0	0	0	0	0	0	0	0	0	0	0	0	0	0
tcaggaagtta	PBANKA_103830	0	0	0	0	114	110	0	0	0	0	0	0	2	2	0	0	0	0	0	0	0	0	0	0	0	0	0	0	0	0	0	0
tcaggcaaagc	PBANKA_103020	0	0	0	0	0	0	0	0	0	0	0	0	0	0	1	0	0	0	0	0	0	0	0	0	0	0	0	0	0	0	0	0
tcatcaaaacc	PBANKA_083490	562	563	8	7	0	0	63	65	0	0	77	77	17	19	0	0	107	104	5	6	6	5	167	165	1	1	0	1	153	153	1067	1077
tcattcgcgat	PBANKA_103130	288	280	4	4	185	179	0	0	81	79	0	0	0	0	6	6	1	1	0	0	0	0	2	2	0	0	0	0	0	0	1021	1015
tccaggcagaa	PBANKA_123880	0	0	0	0	0	0	0	0	48	47	0	0	0	0	32	33	0	0	1	1	18	18	0	0	2	2	21	20	0	0	1090	1087
tccattcggct	PBANKA_093160	336	332	3	3	0	0	12	12	0	0	0	0	0	0	0	0	0	0	0	0	0	0	0	0	0	0	0	0	0	0	1031	1016
tccgacaatga	PBANKA_081550	0	0	0	0	0	0	0	0	0	0	0	0	0	0	0	0	0	0	0	0	0	0	1	0	0	0	0	0	0	0	0	0
tccgcggcatt	PBANKA_113690	272	264	445	433	216	210	47	48	41	39	42	39	0	0	3	3	3	3	0	0	3	3	0	0	1	1	0	0	0	0	852	834
tccggaaacgc	PBANKA_101140	0	0	0	0	0	0	0	0	0	0	0	0	0	0	0	0	0	0	0	0	0	0	0	0	0	0	0	0	0	0	0	0
tccgggataag	PBANKA_132870	214	207	2	2	0	0	0	0	0	0	0	0	0	0	0	0	0	0	0	0	0	0	0	0	0	0	0	0	0	0	0	0
tccgtcttat	PBANKA_082710	0	0	0	0	0	0	0	0	0	0	0	0	0	0	3	3	0	0	0	0	0	0	0	0	0	0	0	0	0	0	0	0
tcctcaatat	PBANKA_092640	0	0	0	0	0	0	0	0	0	0	0	0	0	0	0	0	0	0	0	0	0	0	0	0	0	0	0	0	0	0	0	0
tcgaaacatga	PBANKA_143870	2082	2069	2465	2440	1901	1871	2976	2914	4563	4498	2782	2768	3598	3569	5483	5448	3247	3179	3643	3592	5145	5068	4562	4522	4076	4019	6224	6118	4171	4114	1264	1249
tcgacagagag	PBANKA_142750	0	0	0	0	0	0	0	0	0	0	0	0	0	0	0	0	0	0	0	0	0	0	0	0	0	0	0	0	0	0	0	0
tcgatggttca	PBANKA_143400	0	0	0	0	0	0	0	0	0	0	0	0	0	0	0	0	0	0	0	0	0	0	0	0	0	0	0	0	0	0	0	0
tcgcgtaaaga	PBANKA_112490	0	0	0	1	0	0	0	0	1	0	0	0	0	0	1	1	1	1	0	0	0	0	1	0	1	1	0	0	0	0	4	3
tcgctgtgagc	PBANKA_134020	176	170	248	242	0	0	68	66	0	0	51	50	24	22	0	0	23	23	4	3	0	0	32	34	2	2	8	7	30	30	765	752
tcggtagagaa	PBANKA_051780	0	0	0	0	0	0	0	0	0	0	0	0	0	0	0	0	0	0	0	0	0	0	0	0	0	0	0	0	0	0	0	0
tcgtggcatgc	PBANKA_101930	0	0	0	0	0	0	0	0	0	0	0	0	0	0	2	0	0	0	0	0	0	0	0	0	0	0	0	0	0	0	0	0
tctagagcagg	PBANKA_091180	51	49	0	0	0	0	23	22	0	0	0	0	14	14	15	15	0	0	7	6	0	0	0	0	8	7	0	0	0	0	871	847
tctcggttat	PBANKA_061670	0	0	0	0	0	0	0	0	0	0	0	0	0	0	0	0	0	0	0	0	0	0	0	0	0	0	0	0	0	0	0	0
tctctcgtcct	PBANKA_140320	0	0	0	0	0	0	0	0	0	0	0	0	0	0	0	0	0	0	0	0	0	0	0	0	0	0	0	0	0	0	0	0
tctggaatctc	PBANKA_142990	0	0	0	0	0	0	0	0	0	0	0	0	0	0	0	0	0	0	0	0	0	0	0	0	0	0	0	0	0	0	0	0
tgaagttgagt	PBANKA_110300	0	0	0	0	0	0	0	0	0	0	0	0	0	0	0	0	0	0	0	0	0	0	0	0	0	0	0	0	0	0	0	0
tgagcgcactc	PBANKA_103470	207	209	47	45	57	60	23	24	16	17	7	7	6	6	8	8	0	0	8	8	11	10	0	0	15	16	6	6	0	0	573	583
tgatacgtat	PBANKA_080560	0	0	0	0	0	0	0	0	0	0	0	0	0	0	4	4	0	0	0	0	0	0	0	0	0	0	0	0	0	0	0	0
tgatcgccagt	PBANKA_070900	0	0	0	0	0	0	0	0	0	0	0	0	0	0	0	0	0	0	0	0	0	0	0	0	0	0	0	0	0	0	0	0
tgccagcggac	PBANKA_061670	0	0	0	0	0	0	0	0	0	0	0	0	0	0	27	28	2	2	0	0	0	0	0	0	0	0	0	0	0	0	0	0
tgccatcgcga	PBANKA_113270	0	0	0	0	0	0	15	14	0	0	0	0	27	25	0	0	0	0	36	37	0	0	2	2	36	37	0	0	0	0	797	787
tgccttgtatg	PBANKA_051490	474	466	296	289	811	787	503	492	832	825	515	505	614	600	741	738	170	167	531	523	507	504	348	337	589	578	571	553	444	440	214	206
tgcgcgcttca	PBANKA_080270	0	0	0	0	0	0	0	0	0	0	0	0	0	0	0	0	0	0	0	0	0	0	0	0	0	0	0	0	0	0	0	0
tgctacataaa	PBANKA_082440	0	0	0	0	0	0	0	0	0	0	0	0	0	0	1	0	0	0	0	0	0	0	0	0	0	0	0	0	0	0	0	0
tggaggggagt	PBANKA_070780	0	0	0	0	0	0	0	0	0	0	0	0	0	0	0	0	0	0	0	0	0	0	0	0	0	0	0	0	0	0	0	0
tggctcagat	PBANKA_071730	0	0	0	0	52	52	0	0	0	0	0	0	0	0	0	0	0	0	0	0	0	0	0	0	0	0	0	0	0	0	0	0
tgggaaggcgt	PBANKA_121620	0	0	0	0	0	0	0	0	0	0	0	0	0	0	0	0	0	0	0	0	0	0	0	0	0	0	0	0	0	0	0	1
tgggcgtatca	PBANKA_092950	916	902	880	869	375	367	94	94	96	95	87	88	33	33	97	95	86	86	29	30	109	105	127	122	37	36	124	114	84	83	5905	5741
tgtaccttat	PBANKA_041040	0	0	0	0	529	515	0	0	0	0	0	0	2	2	166	167	0	0	0	0	0	0	4	4	2	2	0	0	0	0	0	0
tgttatttaag	PBANKA_082100	1232	1204	383	376	2124	2065	1272	1246	1127	1114	1836	1793	936	918	1086	1066	1710	1671	824	808	853	837	2386	2316	913	891	652	620	1978	1966	992	971
ttaaagtgatt	PBANKA_112620	0	0	0	0	723	691	0	0	0	0	0	0	0	0	0	0	1	1	0	0	0	0	0	0	2	1	0	0	0	0	0	0
ttacccgcagc	PBANKA_134450	0	0	0	0	0	0	0	0	0	0	0	0	0	0	0	0	0	0	0	0	0	0	0	0	0	0	0	0	0	0	0	0
ttactatgcta	PBANKA_120750	0	0	0	0	0	0	0	0	0	0	0	0	0	0	0	0	0	0	0	0	0	0	0	0	0	0	0	0	0	0	0	0
ttagcaggccg	PBANKA_110480	0	0	0	0	0	0	17	17	0	0	0	0	0	0	0	0	0	0	0	0	0	0	0	0	0	0	0	0	0	0	0	0
ttagttaaaga	PBANKA_111300	0	0	0	0	1	1	0	1	0	0	1	0	1	1	1	1	1	1	1	0	1	1	1	0	1	0	0	0	0	0	0	0
ttcaacgtctg	PBANKA_113500	0	0	0	0	0	0	0	0	0	0	0	0	0	0	0	0	0	0	1	0	0	0	0	0	0	0	0	0	0	0	0	0
ttcaactggat	PBANKA_140340	0	1	0	0	0	0	0	0	0	0	0	0	0	0	0	0	0	0	0	0	0	0	0	0	0	0	0	0	0	0	0	0
ttcaaggggat	PBANKA_103690	0	0	0	0	0	0	0	0	0	0	0	0	0	0	0	0	0	0	0	0	0	0	0	0	0	0	0	0	0	0	0	0
ttcagctcat	PBANKA_101330	0	0	0	0	0	0	1	1	0	0	0	0	1	1	133	131	0	0	0	0	0	0	0	0	0	0	0	0	0	0	0	0
ttccaccttac	PBANKA_030600-ko	0	0	0	0	0	0	0	0	0	0	110	122	0	0	4	4	42	42	1	2	3	3	34	39	0	0	0	0	14	14	550	610
ttcccagggcc	PBANKA_092730	6	6	160	159	8	7	0	0	0	0	0	0	0	0	0	0	0	0	1	0	0	0	0	0	0	0	0	0	0	0	0	0
ttcgatatgtg	PBANKA_141120	0	0	0	0	0	0	0	0	0	0	1	0	0	0	0	0	0	0	0	0	0	0	0	0	0	0	0	0	0	0	0	0
ttcgctcggtg	PBANKA_030170	1774	1699	970	940	1776	1705	919	880	351	331	811	780	176	169	117	113	124	120	67	62	20	23	30	30	72	73	17	15	20	20	1121	1084
ttcggaccgta	PBANKA_052040	168	163	203	192	295	290	59	55	0	0	38	39	31	31	4	4	36	33	3	3	7	7	28	28	4	3	14	14	67	66	1176	1152
ttcggcaacct	PBANKA_131400	0	0	0	0	0	0	0	0	0	0	0	0	0	0	0	0	0	0	0	0	0	0	0	0	0	0	0	0	0	0	0	0
ttcgggatacg	PBANKA_093290	17	17	383	379	429	414	20	19	0	0	3	3	0	0	0	0	0	0	0	0	0	0	0	0	0	0	0	0	0	0	0	0
ttgcccttacc	PBANKA_122010	0	0	0	0	0	0	0	0	0	1	0	0	0	0	0	0	0	0	0	0	0	0	0	0	0	0	0	0	0	0	0	0
ttggggtgaca	PBANKA_092640	1298	1253	15	15	1	1	0	0	35	32	26	23	17	16	4	4	22	21	1	1	2	2	0	0	0	0	0	0	0	0	0	0
ttgtacagaac	PBANKA_113310	0	0	0	0	0	0	0	0	0	0	0	0	0	0	0	0	0	0	0	0	0	0	0	0	0	0	0	0	0	0	0	0
ttgtcaggtcg	PBANKA_121730	1	2	0	0	0	0	0	0	0	0	0	0	0	0	0	0	0	0	0	0	0	0	1	0	0	0	0	0	0	0	0	0
ttgttaattga	PBANKA_132950	0	0	0	0	179	175	0	0	0	0	0	0	0	0	0	0	0	0	0	0	0	0	0	0	0	0	0	0	0	0	0	0
tttatgatagc	PBANKA_111710	372	356	711	677	506	491	129	123	108	107	101	100	56	57	34	35	51	51	13	14	29	27	27	25	15	15	13	13	15	15	1117	1093
tttcactgacg	PBANKA_130740	0	0	0	0	0	0	0	0	0	0	0	0	0	0	0	0	0	0	0	0	0	0	0	0	0	0	0	0	0	0	0	0
tttccttatac	PBANKA_134570	0	0	0	0	0	0	0	0	0	0	0	0	0	0	0	0	0	0	0	0	0	0	0	0	0	0	0	0	0	0	0	0
tttgacgcaaa	PBANKA_123490	0	0	0	0	0	0	0	0	0	0	0	0	0	0	0	0	0	0	0	0	0	0	0	0	0	0	0	0	0	0	0	0
ttttcgccgta	PBANKA_133560	0	0	0	0	0	0	0	0	49	45	31	29	0	0	0	0	0	0	0	0	0	0	0	0	0	0	0	0	0	0	0	0
