# Supplementary material for: Functional Profiling of a Plasmodium Genome Reveals an Abundance of Essential Genes
Source: Cell. 2017 Jul 13;170(2):260–272.e8. doi: 10.1016/j.cell.2017.06.030 (PMC5509546; doi:10.1016/j.cell.2017.06.030)
Supplement: Data S1. Reproducible Analysis Procedure — The file archive includes an R-markdown document, which will reproduce all bioinformatic procedures conducted. [file mmc9.zip › countfiles/met6.csv]

barcode	gene	17.1	17.2	18.1	18.2	19.1	19.2	20.1	20.2	21.1	21.2	22.1	22.2	23.1	23.2	24.1	24.2	25.1	25.2	26.1	26.2	27.1	27.2	28.1	28.2	29.1	29.2	30.1	30.2	31.1	31.2	32.1	32.2
no_match		39815	40627	31100	31936	26688	27742	24381	24852	30716	31602	26211	27630	28563	29278	29619	30733	20322	21915	20402	22185	22136	22958	24801	25800	43463	45031	29718	31473	18599	19926	22907	24858
aaaaaacagtg	PBANKA_113430	605	587	76	71	1347	1328	338	326	36	37	1377	1345	682	660	51	48	1509	1464	2239	2175	12	12	827	820	2432	2364	7	7	1943	1911	2947	2855
aaaacctcctc	PBANKA_061440	0	0	0	0	0	0	0	0	1	0	0	0	0	0	0	0	0	0	0	0	0	0	0	0	0	0	0	0	0	0	0	0
aaaccctgagg	PBANKA_051150	76	74	31	31	0	0	2	2	0	0	0	0	10	10	17	17	0	0	0	0	0	0	2	3	17	17	0	1	0	0	1382	1362
aaagactcgaa	PBANKA_040180	0	0	0	0	0	0	0	0	0	0	0	1	0	1	0	0	0	0	0	0	0	0	0	0	0	0	0	1	0	0	0	0
aaatcgtgcta	PBANKA_130380	10	10	22	22	20	19	0	0	0	0	0	0	0	0	17	17	0	0	0	0	2	2	1	1	1	1	1	1	3	2	1485	1460
aacacaaccgc	PBANKA_140160	28136	28316	22240	22256	6086	6117	21239	21382	16508	16594	8580	8578	22360	22399	12198	12214	4849	4852	3382	3403	5661	5651	16698	16701	30802	30789	7220	7188	2687	2687	2822	2853
aacactacctt	PBANKA_140280	1	0	0	0	0	0	0	0	0	0	0	0	0	0	0	0	0	0	0	1	0	0	0	0	0	0	0	0	0	0	0	0
aacagacaaac	PBANKA_130360	20	20	0	0	0	0	0	0	0	0	0	0	0	0	0	0	0	0	0	0	0	0	0	0	0	0	0	0	0	0	0	0
aacgcctctgt	PBANKA_082870	0	0	0	0	0	0	0	0	0	0	0	0	0	0	11	11	0	0	0	0	0	0	0	0	3	3	0	0	4	4	2651	2599
aagcatttctg	PBANKA_141910	0	0	0	0	0	0	0	0	0	0	0	0	0	0	0	0	0	0	0	0	0	0	0	0	0	0	0	0	0	0	0	0
aaggatctatc	PBANKA_136210	0	0	0	0	0	0	0	0	14	13	0	0	0	0	1	1	0	0	0	0	0	0	0	0	0	0	0	0	0	0	0	0
aagtcttaaac	PBANKA_031310	0	1	0	0	0	0	0	0	0	0	1	1	0	0	0	0	0	0	0	0	0	0	0	0	0	0	0	0	0	0	0	0
aatagtttatg	PBANKA_134790	0	0	0	0	0	0	1	1	0	0	8	8	0	0	0	0	0	0	0	0	0	0	0	0	0	0	0	0	0	0	0	0
aatcagcgcta	PBANKA_051100	0	0	0	0	0	0	6	6	0	0	0	0	0	0	0	0	2	2	0	0	0	0	0	0	0	0	1	1	0	0	0	0
aatcataccca	PBANKA_113200	26	27	0	0	0	0	0	0	0	0	0	0	0	0	0	0	0	0	0	0	0	0	0	0	0	0	0	0	0	0	0	0
aatcatttctg	PBANKA_061360	2	1	0	0	0	0	7	7	0	0	15	16	1	0	0	0	0	0	0	0	0	0	0	0	0	0	0	0	0	0	1	2
aatcccggcga	PBANKA_080560	0	0	0	0	0	0	0	0	0	0	0	0	0	0	0	0	0	0	0	0	0	0	0	0	0	0	0	0	0	0	0	0
aatcctttact	PBANKA_040820	0	0	0	0	51	52	0	0	0	0	0	0	0	0	4	4	0	0	0	0	0	0	1	1	3	2	0	0	0	0	0	0
aatggtcgatc	PBANKA_030240	0	0	0	0	0	0	0	0	38	36	5	5	0	0	0	0	0	0	0	0	0	0	0	0	0	0	0	0	0	0	0	0
aatgtcatgca	PBANKA_080800	0	0	0	0	0	0	0	0	0	0	0	0	0	0	1	1	0	0	0	0	0	0	0	0	0	0	0	0	0	0	0	0
acacgacaagc	PBANKA_103780	30	33	2	1	11	13	33	33	61	64	150	145	4	3	5	4	1	4	3	3	1	1	6	6	1	3	0	1	1	1	6	7
acacgtgagcc	PBANKA_130890	0	0	0	0	0	0	0	0	0	0	0	0	0	0	22	21	0	0	0	0	0	0	0	0	0	0	0	0	1	1	2350	2318
acagggattca	PBANKA_083330	0	0	0	0	0	0	0	0	9	8	0	0	0	0	0	0	0	0	0	0	0	0	0	0	0	0	0	0	0	0	0	0
acatcagaaag	PBANKA_134380	0	0	0	0	0	0	0	0	0	0	0	0	0	0	0	0	4	1	0	0	0	0	0	0	0	0	0	0	0	0	0	0
accaagcgggt	PBANKA_146340	0	0	0	0	0	0	0	0	0	0	1	1	1	1	0	0	0	0	0	0	0	0	1	0	0	0	0	0	1	1	2	2
acccgactggc	PBANKA_143020	0	0	0	0	0	0	0	0	0	0	0	0	0	0	0	0	0	0	0	0	0	0	0	0	0	0	0	0	0	0	0	0
accctacttgc	PBANKA_130090	0	1	1	0	0	0	1	0	2	1	10	10	0	0	0	1	0	0	1	1	0	0	0	0	0	0	1	0	0	0	0	1
accggaagatc	PBANKA_112700	0	0	1	2	0	1	7	7	0	2	22	22	1	0	0	1	0	0	1	1	0	0	2	2	0	0	0	0	0	0	3	4
acgaatgtgct	PBANKA_101610	0	0	0	0	0	0	0	0	0	0	0	0	0	0	0	0	0	0	0	0	0	0	0	0	0	0	0	0	0	0	0	0
acgcaagcaca	PBANKA_083260	211	219	2223	2215	4	4	116	115	3489	3476	14	13	143	138	6979	6964	1	1	2	5	8517	8461	95	94	174	171	17690	17557	33	33	3401	3397
acgcacacata	PBANKA_100290	0	0	0	0	0	0	0	0	0	0	0	0	0	0	0	0	0	0	0	0	0	0	0	0	0	0	1	0	0	0	0	0
acggaccaagg	PBANKA_030850	0	0	0	0	0	0	0	0	0	0	0	0	0	0	0	0	0	0	0	0	0	0	0	0	0	0	0	0	0	0	0	0
acggagcctga	PBANKA_020640	0	0	0	0	0	0	2	2	0	0	0	0	0	0	11	11	1	1	1	1	0	0	0	0	0	0	0	0	3	3	1715	1700
acgtgggcctt	PBANKA_122350	0	0	0	0	0	0	0	0	0	0	2	2	0	0	0	0	0	0	0	0	0	0	0	0	1	0	0	0	0	0	0	0
actagtttgtg	PBANKA_051660	0	0	0	0	0	0	14	13	1	2	47	44	0	0	0	0	0	1	0	0	0	0	0	0	0	1	0	0	0	0	2	4
actatcgccaa	PBANKA_144400	3	2	1	1	2	1	89	83	1	4	253	256	1	5	2	2	0	1	1	2	2	2	1	3	5	5	2	4	4	7	5	9
actatctaact	PBANKA_081640	0	0	0	0	0	0	0	0	0	0	0	0	0	0	0	0	0	0	0	0	0	0	0	0	0	0	0	0	0	0	56	59
actcgtacgct	PBANKA_133410	0	0	0	0	0	0	0	0	0	0	0	0	0	0	10	10	0	0	0	0	0	0	0	0	2	2	1	1	3	3	2049	2004
actgaagaagg	PBANKA_103760	2	1	1	1	1	1	22	19	1	1	46	46	0	1	2	1	0	0	1	1	3	2	0	0	0	0	0	0	1	0	6	6
acttatgatta	PBANKA_101280	0	0	0	0	0	0	0	0	0	0	0	0	0	0	0	0	0	0	0	0	0	0	0	0	0	0	0	0	0	0	0	0
acttcaatatc	PBANKA_050690	50	49	0	0	0	0	0	0	192	186	0	0	0	0	3	3	0	0	0	0	0	0	0	0	2	2	2	3	0	0	0	0
acttccgtcat	PBANKA_101680	258	257	227	225	4	4	150	149	181	177	30	29	135	135	280	274	42	42	33	33	180	175	38	37	40	40	242	242	81	82	1901	1890
acttgtcggat	PBANKA_101290	0	0	0	0	0	0	0	0	0	0	0	0	0	0	0	0	0	0	0	0	0	0	0	0	0	0	0	0	1	1	0	0
agaaagtattt	PBANKA_144840	0	0	0	0	0	0	0	0	0	0	0	0	0	0	0	0	0	0	0	0	0	1	0	0	0	0	0	0	0	0	0	0
agaacatactg	PBANKA_061140	0	0	0	0	0	0	0	0	0	0	0	0	0	0	0	0	0	0	0	0	0	0	0	0	0	0	0	0	0	0	0	0
agaacattttg	PBANKA_030360	0	0	0	0	0	0	0	0	0	0	0	0	0	0	0	0	0	0	0	0	0	0	0	0	0	0	0	0	0	0	0	0
agacgccggct	PBANKA_143480	38	39	0	0	32	32	29	29	0	0	13	13	34	35	16	15	28	27	24	25	0	0	19	17	20	20	1	1	13	13	2974	2900
agacgggataa	PBANKA_091260	0	0	0	0	0	0	0	0	0	0	0	0	0	0	0	0	0	0	0	0	0	0	0	0	0	0	0	0	0	0	0	0
agactacagac	PBANKA_101330	1	1	0	0	0	0	2	2	0	0	8	8	0	0	0	0	0	0	0	0	1	1	2	2	0	0	0	0	0	0	1	1
agaggtcgggt	PBANKA_112690	0	0	0	0	0	0	0	0	0	0	0	0	0	0	0	0	0	0	0	0	0	0	0	0	0	0	0	0	0	0	0	0
agatcaatacg	PBANKA_103340	0	0	34	35	465	465	0	0	1	1	1010	1002	48	50	10	8	880	872	1191	1161	0	0	4	4	0	0	2	1	980	965	2335	2316
agatggatccc	PBANKA_101940	0	0	0	0	0	0	0	0	0	0	0	0	0	0	0	0	0	0	0	0	0	0	0	0	0	0	0	0	0	0	0	0
agcagtgcctt	PBANKA_040410	0	0	0	0	0	0	0	0	0	0	0	0	0	0	0	0	0	0	0	0	0	0	0	0	0	0	0	0	0	0	0	0
agcgtaacagt	PBANKA_051820	0	0	0	0	0	0	0	0	0	0	0	0	0	0	0	0	0	0	0	0	0	0	0	0	0	0	0	0	0	0	0	0
agctgaaccgc	PBANKA_141150	0	0	0	0	0	0	0	0	0	0	0	0	0	0	0	0	1	0	0	0	0	0	0	0	0	0	0	0	0	0	0	0
aggcacatctg	PBANKA_092520	0	0	0	0	0	0	0	0	0	0	0	0	0	0	0	0	0	0	0	0	0	0	1	1	0	0	0	0	0	0	0	0
aggctaatcaa	PBANKA_093250	0	0	0	0	11	11	0	0	9	9	0	0	0	0	0	0	0	0	0	0	0	0	0	0	0	0	0	0	0	0	0	0
agggaatgtcg	PBANKA_103410	33	33	0	0	0	0	0	0	45	47	0	0	0	0	0	0	0	0	0	0	0	0	0	0	2	2	0	0	0	0	0	0
agggacacaga	PBANKA_100670	0	0	0	0	0	0	0	0	0	0	0	0	0	0	0	0	0	0	0	0	0	0	0	0	0	0	0	0	0	0	0	0
agggagaagag	PBANKA_121800	0	0	0	0	0	0	0	0	0	0	0	0	0	0	0	0	0	0	0	0	0	0	0	0	0	0	0	0	0	0	0	0
aggggatggtc	PBANKA_146060	0	0	0	0	0	0	4	4	0	0	0	0	0	0	0	0	0	0	0	0	0	0	0	0	0	0	0	0	0	0	0	0
agggttcctat	PBANKA_051500	23	22	18	16	13	11	42	43	69	69	134	132	1	1	3	3	0	1	1	2	0	0	3	3	3	3	1	2	3	3	5	5
aggtttctaca	PBANKA_111470	11	12	0	0	33	34	0	0	95	98	0	0	0	0	6	6	0	0	2	2	4	4	0	0	6	3	0	0	1	1	0	0
agtaagccttc	PBANKA_110420	42616	42356	44494	44207	25769	25664	36721	36531	47664	47292	29921	29793	49457	49274	56639	56244	19261	19087	16573	16461	36320	36209	45094	44617	65637	65050	42861	42361	12222	12180	4732	4723
agtacgctgcg	PBANKA_112510	0	0	0	0	0	0	0	0	0	0	0	0	0	0	0	0	0	0	0	0	0	0	0	0	0	0	0	0	0	0	0	0
agtatgccgtc	PBANKA_021280	0	0	0	0	0	0	0	0	0	0	0	0	0	0	1	0	0	0	0	0	0	0	0	0	0	0	0	0	0	0	0	0
agtggcttccg	PBANKA_111190	7	6	0	0	0	0	7	7	0	0	2	2	0	0	0	0	0	0	0	0	0	0	0	0	0	0	0	0	0	0	0	0
agtgggtagtg	PBANKA_102970	4	0	1	3	1	1	49	44	3	1	180	170	0	0	3	1	0	1	3	0	2	0	1	0	1	0	3	0	1	1	6	6
atatgagaggt	PBANKA_101520	0	0	0	0	17	15	8	8	4	4	0	0	0	0	1	0	0	0	0	0	0	0	0	0	0	0	0	0	0	0	0	0
atattgtgcgc	PBANKA_051690	171	170	20	21	0	0	55	55	23	21	1	1	9	9	17	17	0	0	0	0	0	0	3	2	4	4	0	0	2	2	1709	1678
atcaggtacca	PBANKA_112190	0	0	0	0	0	0	0	0	0	0	0	0	0	0	0	0	0	0	0	0	0	0	0	0	0	0	0	0	0	0	0	0
atcctagtttc	PBANKA_111870	0	0	0	0	0	0	0	0	0	0	0	0	0	0	0	0	0	0	0	0	0	0	0	0	2	2	0	0	0	0	0	0
atcgaatcgcc	PBANKA_031420	15	16	0	0	28	28	0	0	10	11	1	1	2	2	1	1	0	0	0	0	0	0	3	3	0	0	0	0	0	0	0	0
atcgaccctta	PBANKA_133130	0	1	0	0	0	0	0	0	0	0	0	0	0	0	0	0	0	0	0	0	0	0	0	0	0	0	0	0	0	0	0	0
atcgacgaagg	PBANKA_030110	0	0	0	0	0	0	0	0	0	0	0	0	0	0	0	0	0	0	0	0	0	0	0	0	0	0	0	0	0	0	0	0
atgctatgggc	PBANKA_112360	0	0	46	46	34	34	6	6	31	27	8	7	5	5	25	25	1	1	0	0	12	11	1	0	0	0	10	10	1	1	1408	1364
attaagaatta	PBANKA_112080	0	0	0	0	0	0	0	0	0	0	0	0	0	0	0	0	0	0	0	0	0	0	1	0	0	0	0	0	0	0	0	1
attaaggcttc	PBANKA_113920	1	0	0	0	0	0	0	0	1	0	0	0	0	0	0	0	0	0	0	0	0	0	0	0	2	0	0	0	0	0	0	0
attcaagggct	PBANKA_010710	0	0	0	0	0	0	0	0	0	0	0	0	0	0	0	0	0	0	0	0	0	0	0	0	0	0	0	0	0	0	0	0
attctccggcc	PBANKA_040260	0	0	0	0	0	0	0	0	0	0	0	0	0	0	0	0	0	0	0	0	0	0	7	7	0	0	0	0	0	0	0	0
attgtcatcca	PBANKA_041820	0	0	0	0	0	0	0	0	0	0	0	0	0	0	0	0	1	1	0	0	0	0	0	0	0	0	0	0	0	0	0	0
caaccccccgg	PBANKA_124070	0	0	0	0	0	0	0	0	0	0	0	0	0	0	0	0	0	0	0	0	0	0	0	0	3	3	0	0	0	0	0	0
caactaaagga	PBANKA_134900_PBANKA_134910_PBANKA_134920	0	0	0	0	0	0	0	0	0	0	0	0	0	0	0	0	0	0	0	0	0	0	0	0	0	0	0	0	0	0	0	0
caattagagtc	PBANKA_100810	0	0	0	0	0	0	0	0	0	0	0	0	0	0	0	0	0	0	0	0	0	0	0	0	0	0	0	0	0	0	1	1
cacaaacatga	PBANKA_110120	0	0	0	0	0	0	0	0	0	0	0	0	0	0	0	0	0	0	0	0	0	0	0	1	0	0	0	0	0	0	0	0
cacctctcatc	PBANKA_141050	0	0	0	0	0	0	3	4	0	0	0	0	0	0	0	0	0	1	0	0	0	0	0	0	0	0	0	0	0	0	0	0
cacttgatgtt	PBANKA_093980	17	18	0	1	0	0	0	0	96	92	7	7	0	0	5	5	0	0	0	0	0	0	0	0	5	5	0	0	0	0	0	0
cagagacgtgt	PBANKA_133990	51	51	0	0	0	0	0	0	0	0	0	0	0	0	0	0	0	0	0	0	0	0	0	0	0	0	0	0	0	0	0	0
cagccggtcat	PBANKA_083310	0	0	0	0	0	0	0	0	0	0	0	0	0	0	0	0	0	0	0	0	0	0	0	0	0	0	0	0	0	0	0	0
cataagcattc	PBANKA_080090	0	0	0	0	0	0	0	0	1	0	0	0	1	0	1	0	0	0	0	0	0	0	0	0	0	0	0	1	1	0	0	0
catcgcggaga	PBANKA_102410	0	0	0	0	2	0	23	22	1	1	51	52	0	0	0	0	0	0	0	0	0	0	1	1	0	0	0	0	0	0	5	5
catcttcgcat	PBANKA_121010	36	33	0	0	0	0	6	7	137	136	0	0	0	0	5	4	0	0	0	0	0	0	0	0	0	0	0	0	0	0	0	0
cattgctttag	PBANKA_134800	111	111	0	0	24	25	0	0	224	224	7	7	1	1	8	6	2	2	0	0	0	0	0	0	7	7	0	0	0	0	0	0
ccaaaacattc	PBANKA_091970	0	0	1	1	0	0	2	2	0	0	7	7	0	0	0	0	0	0	0	0	0	0	0	0	0	0	0	0	0	0	0	0
ccaacttaaac	PBANKA_103360	97	101	4	4	0	0	0	0	74	79	0	0	0	0	3	3	0	0	0	0	0	0	0	0	0	0	0	0	1	0	0	0
ccaagcccggc	PBANKA_134620	78	75	0	0	0	0	33	33	0	0	1	1	40	39	14	13	1	2	0	0	0	0	33	30	62	57	0	0	3	3	2364	2348
ccaagcgaggc	PBANKA_030500	0	0	0	0	0	0	0	0	0	0	0	0	0	0	0	0	0	0	0	0	0	0	0	0	0	0	0	0	0	0	13	13
ccacctgaatt	PBANKA_143730	36	37	0	0	0	0	0	0	0	0	0	0	0	0	0	0	0	0	0	0	0	0	0	0	0	0	0	0	0	0	0	0
ccagctctaaa	PBANKA_132270	0	0	0	0	0	0	0	0	0	0	0	0	1	1	0	0	0	1	0	0	0	0	0	0	0	0	2	1	0	0	0	0
ccatgaccgtc	PBANKA_143100	19	19	0	0	0	0	0	0	0	0	0	0	0	0	0	0	0	0	0	0	0	0	0	0	0	0	0	0	0	0	0	0
cccaagacatc	PBANKA_082360	0	0	0	0	0	0	1	1	0	0	3	3	0	0	1	1	0	0	1	1	0	0	0	0	0	0	0	0	0	0	0	0
cccacgcgggt	PBANKA_020470	0	0	0	0	0	0	0	0	0	0	0	0	0	0	0	0	0	0	0	0	0	0	0	0	0	0	0	0	0	0	0	0
cccaggttgcc	PBANKA_144530	891	868	1240	1211	514	512	787	782	1553	1524	655	634	1184	1164	1649	1615	612	603	678	655	1200	1173	1215	1175	2262	2220	1950	1907	656	651	2013	2004
cccaggttggc	PBANKA_010340	0	0	1	0	0	0	0	0	1	0	1	0	1	0	1	1	1	0	0	0	2	0	0	1	1	0	2	0	0	0	3	0
cccgatccttc	PBANKA_101530	0	0	0	0	0	0	0	0	0	0	0	0	0	0	0	0	0	0	0	0	0	0	0	0	0	0	0	0	0	0	0	0
ccctgttatta	PBANKA_080310	0	0	0	0	0	0	0	0	1	1	0	0	0	0	0	0	0	0	0	0	0	0	0	0	0	0	0	0	0	0	0	0
ccgaaatatga	PBANKA_130310	0	0	0	0	0	0	0	0	0	0	0	0	0	0	0	0	0	0	0	0	0	0	0	0	0	0	0	0	0	0	0	0
ccgacgcaatt	PBANKA_142090	0	0	0	0	0	0	2	2	23	24	0	0	0	0	0	0	0	0	0	0	0	0	0	0	0	0	0	0	0	0	0	0
ccgagtttacg	PBANKA_144100	1	0	0	0	0	0	0	0	0	0	0	0	0	0	0	0	0	0	0	0	0	0	0	0	0	0	0	0	0	0	0	0
ccgccagggtg	PBANKA_021230	0	0	0	0	0	0	0	0	0	0	0	0	0	0	2	2	0	0	0	0	0	0	0	0	0	0	0	0	0	0	0	0
cctagggaaat	PBANKA_031180	18	19	0	0	0	0	0	0	8	8	3	3	0	0	0	0	0	0	0	0	0	0	0	0	0	0	0	0	0	0	0	0
cctcttacccg	PBANKA_061520	0	0	16	16	0	0	7	7	11	11	29	27	0	0	18	18	3	3	0	0	3	3	36	36	0	0	0	0	0	0	3	3
ccttggttgcg	PBANKA_061050	0	0	0	0	1	0	0	0	0	0	0	0	0	0	0	0	0	0	0	0	0	0	0	0	0	0	0	0	0	0	0	0
cgaaactacta	PBANKA_051535	7	10	17	20	0	0	105	101	4	6	315	315	2	3	0	3	2	5	0	3	0	1	1	6	4	7	3	6	0	5	11	16
cgaaagcagta	PBANKA_144460	0	0	0	0	0	0	0	0	0	0	0	0	0	0	0	0	0	0	0	0	0	0	0	0	0	0	0	0	0	0	0	0
cgaaatttctg	PBANKA_142790	0	0	0	0	0	0	0	0	0	0	0	0	0	0	0	0	0	0	0	0	0	0	0	0	0	0	0	0	0	0	0	0
cgaacccggcg	PBANKA_010590	0	0	0	0	0	0	0	0	0	0	0	0	0	0	0	0	0	0	0	0	0	0	0	0	0	0	0	0	0	0	380	376
cgaagtatttt	PBANKA_130600	1	0	0	0	0	0	0	0	0	0	0	0	0	0	0	0	0	0	0	0	0	0	0	0	0	0	0	0	0	0	0	0
cgaatcattgt	PBANKA_094020	57	60	10	9	36	36	0	0	75	74	8	8	0	0	1	1	0	0	0	0	3	3	4	4	0	0	0	0	3	3	0	0
cgacgtcatga	PBANKA_082650	11	10	0	0	77	81	2	3	0	0	82	78	12	13	28	26	62	62	54	54	0	0	0	0	3	3	0	0	22	20	3737	3661
cgatggaaccc	PBANKA_093350	1	1	0	0	1	1	13	13	0	1	85	84	0	0	0	0	0	0	0	0	0	0	0	0	1	2	0	0	0	0	8	9
cgccacacgga	PBANKA_094290	0	0	0	0	0	0	0	0	0	0	0	0	0	0	0	0	0	1	0	0	0	0	0	0	0	0	0	0	0	1	0	0
cgccaccccag	PBANKA_020380	2	1	0	0	0	0	0	0	0	0	0	0	0	0	9	11	1	1	0	0	3	3	0	0	1	1	0	0	0	0	1635	1625
cgccctgtttg	PBANKA_131800	0	0	0	0	0	0	0	0	0	0	0	0	0	0	0	0	0	0	0	0	0	0	0	0	0	0	0	0	0	0	0	0
cgcggatgcat	PBANKA_141890	0	0	0	0	0	0	0	0	0	0	0	0	0	0	0	0	0	0	0	0	0	0	0	0	0	0	0	0	0	0	0	0
cggaatgccag	PBANKA_031000	8	9	0	0	0	0	0	0	11	11	0	0	0	0	0	0	0	0	0	0	0	0	0	0	0	0	0	0	0	0	0	0
cggagtacgtt	PBANKA_103440	25639	25183	16970	16634	51506	50704	19089	18781	18956	18595	62656	61708	29213	28760	23737	23305	66744	65529	74104	72783	19821	19428	25926	25518	40843	40044	24885	24316	66424	65390	1291	1275
cggcagctagc	PBANKA_091170	0	0	22	22	50	54	9	10	28	29	14	12	8	6	35	36	11	11	4	4	1	1	0	0	4	4	5	5	8	9	4236	4132
cggcgaacggt	PBANKA_020860	0	0	0	0	0	0	0	1	0	0	0	0	0	0	1	0	0	0	0	0	0	0	0	0	0	0	0	0	0	0	0	0
cggcgaatctc	PBANKA_112560	0	0	0	0	0	0	0	0	0	0	0	0	0	0	16	16	1	1	0	0	0	0	0	0	0	0	3	3	2	2	1868	1831
cgggtgctagt	PBANKA_051880	0	0	0	0	0	0	0	0	0	0	0	0	0	0	0	0	0	0	0	0	0	0	0	0	0	0	0	0	1	0	0	0
cgggtgtaagt	PBANKA_071490	0	0	0	0	0	0	0	0	0	0	0	0	0	0	0	0	0	0	0	0	0	0	0	0	0	0	0	0	0	0	0	0
cggttttttta	PBANKA_082030	50	51	0	0	2	2	0	0	79	79	0	0	0	0	5	6	3	3	0	0	0	0	2	2	0	0	0	0	0	0	0	0
cgtaacttgat	PBANKA_072200	0	0	2	2	0	0	0	0	0	0	5	5	1	1	1	0	0	0	0	0	0	0	0	0	0	1	0	0	0	0	0	0
cgtaccctgca	PBANKA_132910	0	0	0	0	0	0	0	0	0	0	0	0	0	0	0	0	0	0	0	0	0	0	0	0	0	0	0	0	0	0	0	0
cgtgaccgctc	PBANKA_144070	0	0	0	0	0	0	0	0	0	0	0	0	0	0	0	0	0	0	0	0	0	0	0	0	0	0	0	0	0	0	0	0
cgtgttctagt	PBANKA_113320	0	0	0	0	0	0	0	0	6	6	0	0	0	0	0	0	0	0	0	0	0	0	0	0	0	0	0	0	0	0	0	0
cgttaggtgtg	PBANKA_060820	0	0	0	0	0	0	0	0	0	0	0	0	0	0	0	0	0	0	0	0	0	0	0	0	0	0	0	0	0	0	0	0
cgttatgtggg	p230p-tag	2	0	0	0	5	0	15	16	37	33	64	64	0	0	7	7	2	1	0	0	2	1	0	0	1	1	0	0	1	0	4	4
cgttatttaat	PBANKA_120440	0	0	0	0	0	0	0	0	0	0	0	0	0	0	0	0	0	0	0	0	0	0	0	0	0	0	0	0	0	0	0	0
cgttcttcggc	PBANKA_135180	0	0	0	0	0	0	0	0	0	0	0	0	0	0	0	0	0	0	0	0	0	0	0	0	0	0	1	1	0	0	0	0
ctacagggtag	PBANKA_112610	12	10	0	0	0	0	0	0	0	0	0	0	0	0	0	0	0	0	0	0	0	0	0	0	0	0	0	0	0	0	0	0
ctaccgacaga	PBANKA_031250	17	17	0	0	0	0	0	0	0	0	0	0	0	0	0	0	0	0	0	0	0	0	0	0	0	0	0	0	0	0	0	0
ctacctacaaa	PBANKA_133180	0	0	0	0	0	0	6	6	35	35	0	0	0	0	4	4	0	0	0	0	1	1	0	0	0	0	0	0	0	0	0	0
ctattcggagt	PBANKA_091200	1	0	0	0	0	0	0	0	0	0	0	0	0	0	0	0	0	0	0	0	0	0	0	0	0	0	0	0	0	0	0	0
ctcccactcaa	PBANKA_103000	316	317	0	0	51	50	146	142	3	3	197	199	171	171	20	21	124	127	188	189	0	0	183	188	158	154	2	2	149	145	2776	2808
ctccccattca	PBANKA_122760	0	0	0	0	0	0	1	1	0	0	3	3	0	0	0	0	0	0	0	0	0	0	0	0	1	1	0	0	0	0	0	0
ctccgcatgca	PBANKA_110090	0	0	0	0	0	0	0	0	0	0	0	0	0	0	0	0	0	0	0	0	0	0	0	0	0	0	0	0	0	0	0	0
ctcctttctac	PBANKA_091990	0	0	0	0	0	0	0	0	0	0	0	0	0	0	0	0	0	0	0	0	0	0	0	0	0	0	0	0	0	0	0	0
ctcgacagctt	PBANKA_010870	0	0	0	0	0	0	0	0	0	0	1	0	0	0	0	0	0	0	0	0	0	0	0	0	0	0	0	0	0	0	0	0
ctcgacatcta	PBANKA_083170	40	58	29	30	21	26	832	817	19	30	2672	2650	8	7	7	15	9	23	12	19	16	12	13	16	24	29	15	17	9	20	128	143
ctcgataatta	PBANKA_060960	0	0	0	0	0	0	0	0	0	0	0	0	0	0	0	0	0	0	0	0	0	0	0	0	0	0	0	0	0	0	0	0
ctctacttctg	PBANKA_142590	0	0	0	0	0	0	0	0	0	0	0	0	0	0	0	0	0	0	0	0	0	0	0	0	0	0	0	0	0	0	0	0
ctctcccttac	PBANKA_132050	0	0	0	0	1	1	0	0	0	0	3	4	0	0	0	0	0	0	0	0	0	0	0	0	2	2	0	0	0	0	0	0
ctgcgccttcg	PBANKA_112260	0	0	0	0	0	0	0	0	0	0	2	1	0	0	0	0	0	0	0	0	0	0	0	0	0	0	0	0	0	0	0	0
ctgcggcggta	PBANKA_110830	0	0	0	0	0	0	1	1	0	0	0	0	0	0	0	0	0	0	0	0	0	0	0	0	0	1	0	0	0	0	0	0
ctggacaacac	PBANKA_040650	0	0	0	0	0	0	0	0	0	0	0	0	0	0	0	0	0	0	0	1	0	0	0	0	0	0	0	0	0	0	0	0
cttacggcgcc	PBANKA_061500	0	0	0	0	0	0	0	0	0	0	0	0	0	0	0	0	0	0	0	0	0	0	0	0	0	0	0	0	0	0	0	0
cttacgtctgg	PBANKA_082340	0	0	14	15	0	0	0	0	3	3	0	0	0	0	21	19	2	2	0	0	2	2	0	0	6	6	2	2	1	1	3353	3283
cttagtcaatt	PBANKA_041170	28	29	20	20	41	41	8	8	147	150	16	17	4	4	1	1	0	0	0	0	2	2	0	0	1	1	0	0	0	0	0	0
cttcaagccgt	PBANKA_050650	19	19	24	24	37	37	8	8	437	423	16	15	1	1	13	14	2	2	1	1	2	2	0	0	5	5	0	0	0	0	0	0
cttcacctctt	PBANKA_051060	0	0	0	0	0	0	0	0	0	0	0	0	0	0	0	0	0	0	0	0	0	0	0	0	0	0	0	0	0	0	0	0
cttgcacaagg	PBANKA_020840	0	0	0	0	0	0	0	0	0	0	0	0	0	0	4	4	0	0	0	0	0	0	0	0	2	1	1	1	1	1	0	0
cttgtaccgcc	PBANKA_082400	0	0	0	0	0	0	0	0	0	0	0	0	0	0	1	1	0	0	0	0	0	0	0	0	0	0	0	0	5	5	0	0
ctttactgggt	PBANKA_135260	0	0	0	0	0	0	2	2	0	0	3	2	0	0	1	1	0	0	0	0	0	0	4	4	0	0	0	0	0	0	0	0
ctttagcgcat	PBANKA_112780	5	5	0	1	2	3	101	96	5	4	264	260	2	3	0	0	3	2	4	3	0	0	2	2	1	1	1	0	3	2	21	17
ctttgattagg	PBANKA_140980	0	0	0	0	0	0	0	0	0	0	11	11	0	1	6	6	0	0	0	0	0	0	0	0	0	0	0	0	0	0	0	0
gaaaacgcagt	PBANKA_050220	0	1	0	0	0	0	0	0	0	0	0	0	0	0	0	0	0	0	0	0	0	0	0	0	0	0	0	0	0	0	0	0
gaaagtctaat	PBANKA_142370	0	0	0	0	0	0	0	0	0	0	0	0	0	0	1	1	0	0	0	0	0	0	0	0	0	0	0	0	0	0	0	0
gaagaacaaga	PBANKA_051210	737	719	709	688	1114	1106	369	372	282	271	738	742	362	355	282	277	392	386	168	167	191	186	126	118	94	98	134	127	109	109	3316	3287
gaagtgcgtat	PBANKA_111440	2	1	0	0	0	1	8	8	0	0	32	30	0	1	0	0	0	0	0	0	0	0	1	0	1	0	0	0	2	2	0	0
gacattcgagg	PBANKA_122540	0	0	0	0	0	0	0	0	1	1	0	0	0	0	0	0	0	0	0	0	0	0	0	0	0	0	0	0	0	0	0	0
gaccaaaatca	PBANKA_094090	0	0	0	0	0	1	0	0	0	0	0	0	0	0	0	0	0	0	0	0	0	0	0	0	0	0	0	0	0	0	0	0
gacccataagc	PBANKA_120870	0	0	1	1	0	0	3	3	0	0	1	1	0	0	0	0	0	0	0	0	0	0	0	0	0	0	0	0	0	0	1	1
gacgaggggca	PBANKA_030230	1292	1274	1173	1162	2162	2159	549	543	822	826	2077	2050	408	394	539	526	1229	1228	1420	1394	133	127	188	186	173	170	211	208	1175	1163	2332	2312
gacgtcatgtg	PBANKA_142160	0	0	0	0	0	0	0	0	0	0	0	0	0	0	1	1	0	0	0	0	0	0	3	3	0	0	0	0	0	0	0	0
gacttcaatcg	PBANKA_112420	59	60	34	34	52	56	9	9	0	0	7	6	4	4	30	28	4	4	0	0	1	1	0	0	3	3	1	1	1	1	4386	4380
gagagagggtg	PBANKA_141450	17	17	0	0	0	0	0	0	0	0	0	0	0	0	0	0	0	0	0	0	0	0	3	2	0	0	0	0	0	0	0	0
gagagctaata	PBANKA_031470	0	0	0	0	0	0	0	0	0	0	1	1	0	0	0	0	0	0	0	0	0	0	0	0	0	0	0	0	0	0	0	0
gagattgcgcg	PBANKA_020970	0	0	0	0	0	0	0	0	14	14	0	0	0	0	0	0	0	0	0	0	0	0	0	0	0	0	0	0	0	0	0	0
gagcttcttcg	PBANKA_080570	0	0	0	0	20	21	0	0	0	0	0	0	0	0	0	0	0	0	0	0	0	0	0	0	0	0	0	0	0	0	0	0
gagtacgtctt	PBANKA_142780	0	0	0	0	0	0	3	4	8	8	0	0	0	0	0	0	0	0	3	2	0	0	0	0	0	0	0	0	0	0	0	0
gagtagatctg	PBANKA_093370	0	0	0	0	0	0	0	0	5	6	0	0	0	0	0	0	0	0	1	1	2	2	2	2	0	0	0	0	0	0	0	0
gataactcttc	PBANKA_123780	21	22	0	0	0	0	0	0	0	0	0	0	0	0	0	0	0	0	0	0	0	0	0	0	0	0	0	0	0	0	0	0
gatagcttatg	PBANKA_000530	0	0	0	0	0	0	0	0	0	0	0	0	0	0	0	0	0	0	0	0	0	0	0	0	0	0	0	0	0	0	0	0
gatcataggtc	PBANKA_040110	0	0	0	0	0	0	0	0	0	0	0	0	0	0	0	0	0	0	0	0	0	0	0	0	0	0	0	0	0	0	0	0
gatccgtgcga	PBANKA_102490	0	0	0	0	0	0	1	1	3	2	5	6	0	0	0	0	0	0	0	0	0	0	0	0	1	1	0	0	0	0	0	0
gatcctgtgcg	PBANKA_093390	0	0	0	0	0	0	0	0	0	0	0	0	0	0	0	0	0	0	0	0	0	0	0	0	0	0	0	0	0	0	0	0
gatgaagcgcg	PBANKA_140610	0	0	0	0	0	0	0	0	0	0	0	0	3	3	15	14	1	1	0	0	0	0	3	3	2	2	0	0	3	3	3309	3237
gcacccacgcg	PBANKA_030370	0	0	0	0	0	0	0	0	0	0	0	0	0	0	0	0	0	0	0	0	0	0	0	0	0	0	0	0	0	0	0	0
gcactgtccag	PBANKA_123140	0	0	0	0	0	0	1	1	0	0	1	1	0	0	0	0	0	0	0	0	0	0	0	0	0	0	0	0	0	0	0	0
gcacttgttcc	PBANKA_080300	0	0	0	0	0	0	0	0	0	0	0	0	0	0	0	0	0	0	0	0	0	0	0	0	0	0	1	2	0	0	0	0
gcagacgggac	PBANKA_041690	0	0	0	0	0	0	0	0	0	0	0	0	0	0	2	2	0	0	0	0	0	0	0	0	0	0	0	0	0	0	0	0
gcaggggctcc	PBANKA_144890	0	0	0	0	0	0	1	0	0	0	0	0	0	0	22	22	0	0	0	0	0	0	0	0	0	0	2	2	4	3	2424	2386
gcaggttccgg	PBANKA_130690	0	0	0	0	0	0	2	2	0	0	0	0	0	0	1	1	0	0	0	0	0	0	0	0	0	0	0	0	0	0	0	0
gcagtagcaac	PBANKA_120280	0	0	0	0	0	0	0	0	0	0	0	0	0	0	0	0	0	0	0	0	0	0	0	0	0	0	0	0	0	0	0	0
gcagtcccaac	PBANKA_101910	2	2	1	1	0	0	39	40	1	1	123	118	0	0	0	0	0	1	0	0	0	0	0	0	0	0	0	1	0	0	5	3
gcccacgaggt	PBANKA_146320	0	0	0	0	0	0	0	0	0	0	0	1	0	0	0	0	0	0	1	1	0	0	0	0	0	0	0	0	0	0	0	0
gcccggcgggt	PBANKA_130520	0	0	0	0	0	0	2	1	0	0	2	2	0	0	5	3	0	0	0	0	0	0	2	2	0	0	0	0	0	0	0	0
gccgatcgcta	PBANKA_100490	0	0	0	0	0	0	0	0	0	0	0	0	0	0	0	0	0	0	0	0	0	0	0	0	0	0	0	0	0	0	0	0
gccggaataaa	PBANKA_144690	19	18	0	0	17	17	4	4	28	24	21	20	4	4	6	6	0	0	0	0	0	0	0	0	0	0	0	0	0	0	0	0
gccttacttga	PBANKA_123000	0	0	0	0	0	0	0	0	0	0	0	0	0	0	0	0	0	0	0	0	0	0	1	1	0	0	0	0	0	0	1	1
gcgcatctttc	PBANKA_051140	0	0	0	0	0	0	0	0	0	0	0	0	0	0	0	0	0	0	0	0	0	0	0	0	1	1	0	0	0	0	0	0
gcgccgcgcgc	PBANKA_052180	0	2	0	0	0	0	26	28	0	0	53	54	0	0	1	2	0	0	1	1	0	0	0	0	0	0	0	0	0	0	3	2
gcgcctaaaga	PBANKA_070650	24	23	124	125	69	67	2	2	153	151	50	51	3	3	105	105	35	34	24	23	42	43	0	0	1	0	33	30	5	5	1632	1621
gcgcgctttct	PBANKA_143420	0	0	0	0	0	0	0	0	0	0	0	0	0	0	3	3	0	0	0	0	0	0	0	0	0	0	0	0	0	0	944	910
gcggatctagc	PBANKA_041010	0	0	0	0	0	0	0	0	0	0	0	0	0	0	2	2	0	0	0	0	0	0	0	0	2	2	0	0	0	0	0	0
gctacctccga	PBANKA_133720	0	0	0	0	0	0	0	0	65	65	0	0	0	0	0	0	0	0	0	0	0	0	0	0	0	0	0	0	0	0	0	0
gctcgagtctc	PBANKA_021420	0	0	0	0	0	0	0	0	0	0	0	0	0	0	0	0	0	0	0	0	0	0	0	0	0	0	0	0	0	0	0	0
gctcgtaatcc	PBANKA_135110	0	0	0	0	0	0	0	0	0	0	0	0	0	0	0	0	0	0	0	0	0	0	0	0	0	0	0	0	0	0	0	0
gctctcagtgg	PBANKA_071390	0	0	0	0	0	0	8	8	0	0	0	0	0	0	0	0	0	0	0	0	0	0	0	0	0	0	0	0	0	0	0	0
gctggcgaaat	PBANKA_061610	1	0	1	1	1	0	19	17	0	0	73	71	2	1	2	2	0	0	0	0	0	0	0	0	1	1	0	0	0	0	0	0
gctttggcggc	PBANKA_143620	12	11	0	0	0	0	0	0	0	0	0	0	0	0	0	0	0	0	0	0	0	0	0	0	0	0	0	0	0	0	0	0
ggaccactact	PBANKA_010090	0	0	0	0	0	0	0	0	0	0	0	0	0	0	0	0	0	0	0	0	0	0	0	0	0	0	0	1	0	0	0	0
ggagaagttag	PBANKA_131820	0	0	0	0	0	0	0	0	0	0	0	0	0	0	0	0	0	0	0	0	0	0	0	0	0	0	0	0	0	0	0	0
ggagagaactc	PBANKA_121840	14	12	0	0	0	0	0	0	0	0	0	0	0	0	0	0	0	0	0	0	0	0	0	0	0	0	0	0	0	0	0	0
ggaggaggatg	PBANKA_144560	0	0	0	0	0	0	0	0	3	3	0	0	0	0	0	0	0	0	0	0	0	0	0	0	0	0	0	0	0	0	0	0
ggatgtcagaa	PBANKA_081120	0	0	0	0	0	0	0	0	0	0	0	0	0	0	0	0	0	0	0	0	0	0	1	1	0	0	0	0	0	0	0	0
ggcaagactta	PBANKA_091570	0	0	0	0	0	0	0	0	0	0	0	1	0	1	0	1	0	0	0	0	0	0	0	0	0	0	0	0	0	0	0	0
ggcagtatggg	PBANKA_121690	0	0	0	0	0	0	0	0	0	0	0	0	0	0	6	6	1	1	0	0	6	5	0	0	3	3	0	0	3	3	0	0
ggcagtgtgcg	PBANKA_141980	0	0	0	0	0	0	0	0	0	0	0	0	0	0	0	0	0	0	0	0	0	0	0	0	0	0	0	0	0	0	0	0
ggccctccggt	PBANKA_122100	2	1	1	2	3032	2970	1	1	3	3	3771	3658	175	174	2	3	5414	5291	8737	8530	3	3	0	0	8	9	0	0	11100	10932	106	99
ggccgactgcg	PBANKA_040480	0	0	0	0	0	0	0	0	0	0	0	0	0	0	0	0	0	0	0	0	0	0	0	0	0	0	0	0	0	0	0	0
ggcgatgtttc	PBANKA_092550	19	17	0	0	0	0	5	5	7	6	8	5	0	0	1	1	0	0	1	1	1	1	6	6	0	0	0	0	0	0	0	0
ggcgcatgcat	PBANKA_102020	4	1	0	0	4	2	58	58	3	1	204	198	1	0	0	0	1	1	1	2	0	0	0	0	1	1	0	0	2	1	9	8
ggcgcggggat	PBANKA_082860	0	0	0	1	0	0	0	0	0	0	14	14	0	0	0	0	1	0	0	0	0	0	1	1	0	0	1	1	0	0	0	0
ggcgctgctct	PBANKA_113380	5	3	22	20	2	1	111	112	2	3	340	341	0	0	1	2	2	3	4	4	2	2	3	3	4	6	2	1	0	0	20	20
ggcgtaccccg	PBANKA_082230	0	0	0	0	0	0	0	0	0	0	0	0	0	0	2	2	0	0	0	0	0	0	0	0	1	1	0	0	0	0	0	0
ggctaggccgc	PBANKA_041050	0	0	0	0	0	0	0	0	0	0	8	8	0	0	0	0	1	1	0	0	0	0	0	0	0	0	0	0	0	0	0	0
gggacaaacat	PBANKA_071560	0	0	239	231	1	1	0	0	367	360	0	0	3	3	494	485	1	1	0	0	344	338	0	0	2	2	321	314	5	5	2642	2592
gggaggcgact	PBANKA_050400	2	0	81	78	1	1	0	0	0	0	0	0	0	0	15	15	0	0	0	1	0	0	0	0	0	0	1	0	3	3	2729	2709
gggatgccctt	PBANKA_040460	0	0	0	0	0	0	0	0	0	0	0	0	0	0	0	0	0	0	0	0	0	0	2	2	0	0	0	0	0	0	0	0
gggcctcgact	PBANKA_145280	21	22	0	0	0	0	0	0	0	0	0	0	0	0	0	0	0	0	0	0	0	0	0	0	0	0	0	0	0	0	0	0
gggcgtctccc	PBANKA_131720	0	0	0	0	0	0	0	0	0	0	0	0	0	0	0	0	0	0	0	0	0	0	0	0	0	0	0	0	0	0	0	0
ggggtaactat	PBANKA_091380	24	25	0	0	0	0	0	0	0	0	0	0	0	0	0	0	0	0	0	0	0	0	0	0	3	3	0	0	0	0	0	0
ggtaaaggtgt	PBANKA_103930	0	0	0	0	0	0	0	0	0	0	0	0	0	0	0	0	0	0	0	0	0	0	0	0	0	0	0	0	0	0	0	0
ggtaagccatc	PBANKA_142640	1	3	0	2	0	1	4	4	1	1	17	17	0	0	3	4	2	2	0	0	0	0	0	1	0	2	1	2	0	0	2	1
ggtacgtagcc	PBANKA_071420	1	1	1	0	0	0	2	2	0	0	12	12	0	0	0	0	0	0	1	1	0	0	0	0	0	0	0	0	0	0	0	1
ggtatgcttcg	PBANKA_145890	0	0	0	0	1	0	0	0	0	0	0	0	0	0	0	0	0	0	0	0	0	0	0	0	0	0	0	0	0	0	0	0
ggtcagaccct	PBANKA_092700	0	0	0	0	1	1	0	0	0	0	0	0	0	0	0	0	0	0	0	0	0	0	0	0	0	0	0	0	1	1	0	0
ggtcgctggtt	PBANKA_140510	0	0	0	0	0	0	0	0	3	3	0	0	0	0	12	11	2	2	0	0	2	1	1	1	3	3	1	1	7	7	2741	2670
ggtgcggagtg	PBANKA_140880	0	0	0	0	0	0	0	0	0	0	0	0	0	0	0	0	0	0	0	0	0	0	0	0	0	0	0	0	0	0	0	0
ggtgggtagtc	PBANKA_API0019	0	0	0	0	0	0	0	0	0	0	0	0	0	0	0	0	0	0	0	0	0	0	0	0	0	0	0	0	0	0	0	0
gtaaggccata	PBANKA_142670	1	1	540	545	0	0	0	0	599	582	1	1	0	0	896	874	1	1	0	0	759	749	1	1	6	6	1092	1082	3	1	2464	2446
gtaaggccatt	PBANKA_111260	0	0	2	0	0	0	0	0	3	2	0	1	0	0	3	0	0	0	0	0	1	0	0	0	0	0	2	0	0	0	6	2
gtaataaagaa	PBANKA_124180	0	0	0	0	0	0	0	0	15	16	0	0	0	0	0	0	0	0	0	0	0	0	0	0	0	0	0	0	0	0	0	0
gtacaaataac	PBANKA_144250	0	0	0	0	0	0	0	0	0	0	0	0	0	0	0	0	0	0	0	0	0	0	0	0	0	0	0	0	0	0	0	0
gtaccgaacgc	PBANKA_145440	52	51	742	731	390	393	2	2	101	97	39	41	1	1	26	26	3	4	0	0	1	1	0	0	3	2	1	1	0	0	1626	1593
gtaggggatga	PBANKA_093130	33	30	0	0	0	0	2	2	0	0	1	1	1	1	10	9	9	10	2	2	0	0	2	2	1	1	1	1	2	2	3245	3160
gtatacggatt	PBANKA_134280	3054	2972	2727	2668	2072	2049	1680	1655	2344	2310	1558	1533	1688	1660	2106	2061	640	629	286	279	795	783	848	820	828	805	748	734	143	139	2417	2369
gtatcagaaat	PBANKA_113720	0	0	0	0	0	0	0	0	0	0	0	0	0	0	0	0	0	0	0	0	0	0	0	0	0	0	0	0	0	0	0	0
gtatccggaat	PBANKA_100170	0	0	0	0	0	0	0	0	0	0	0	0	0	0	0	0	0	0	0	0	0	0	0	0	0	0	0	0	0	0	0	1
gtatgcagatt	PBANKA_121410	1	0	0	0	0	0	0	0	0	0	0	0	0	0	0	0	0	0	0	0	0	0	0	0	0	0	0	0	0	0	0	0
gtcagccggag	PBANKA_132810	0	0	0	0	0	0	5	5	1	0	0	0	0	0	14	14	0	0	0	0	0	0	0	0	5	6	0	0	2	2	3472	3446
gtccacgccta	PBANKA_092150	0	0	0	0	27	27	0	0	0	0	0	0	0	0	0	0	0	0	0	0	0	0	0	0	0	0	0	0	0	0	0	0
gtccccatcgc	PBANKA_031540	15	15	0	0	0	0	2	2	11	11	0	0	0	0	0	0	0	0	0	0	0	0	0	0	0	0	0	0	0	0	0	0
gtgaatggact	PBANKA_144760	0	0	0	0	0	0	1	1	0	0	2	2	0	0	0	0	0	0	0	0	0	0	0	0	1	0	0	0	0	0	0	0
gtgagttgccg	PBANKA_082090	0	0	0	0	0	0	0	0	0	0	0	0	0	0	0	0	0	0	0	0	0	0	0	0	5	4	0	0	0	0	0	0
gtggtgactca	PBANKA_040960	449	428	298	294	694	678	24	24	35	35	73	70	10	10	10	10	4	4	0	0	0	0	0	0	0	0	0	0	5	5	2193	2143
gtggttgtaac	PBANKA_123230	0	0	0	0	0	0	0	0	0	0	0	0	0	0	0	0	0	0	0	0	0	0	0	0	0	0	0	0	0	0	0	0
gttcacatagt	PBANKA_142110	24	23	0	0	28	26	0	0	0	0	0	0	0	0	0	0	0	0	0	0	0	0	0	0	0	0	0	0	0	0	0	0
gttctatctat	PBANKA_144980	40	39	0	0	4	4	0	0	60	58	4	4	0	0	1	1	0	0	0	0	0	0	0	0	2	2	0	0	2	2	0	0
gttgaaatgca	PBANKA_142020	0	0	0	0	0	0	0	0	0	0	0	0	0	0	0	0	0	0	0	0	0	0	0	0	0	0	0	0	0	0	0	0
gttgcgagcac	PBANKA_030260	0	0	0	0	0	0	0	0	0	0	0	0	0	0	0	0	0	0	0	0	0	0	0	0	0	0	0	0	0	0	0	0
gtttatcgtcc	PBANKA_112270	0	0	0	0	0	0	0	0	0	0	0	0	0	0	0	0	0	0	0	0	0	0	2	2	0	0	0	0	0	0	0	0
taaacgaagcc	PBANKA_123820	0	0	5	5	37	36	0	0	15	12	0	0	0	0	1	1	0	0	4	4	0	0	5	4	0	0	1	1	0	0	0	0
taagccctcct	PBANKA_136190	0	0	0	0	0	0	0	0	0	0	0	0	0	0	1	1	0	0	0	0	0	0	0	0	0	0	0	0	0	0	2	1
taaggttcacg	PBANKA_135520	431	413	2	2	230	222	231	233	2	1	225	219	270	267	18	17	100	100	103	101	0	0	234	228	262	253	2	2	83	79	2575	2525
taagttcgat	PBANKA_093370	0	0	0	0	0	0	4	4	0	0	11	11	0	0	4	4	0	0	0	0	0	0	9	9	0	0	0	0	0	0	0	0
tacacaaaaag	PBANKA_071840	0	0	0	0	0	0	3	3	0	0	18	18	0	0	0	0	0	0	0	0	0	0	0	0	0	0	0	0	0	0	3	3
tacaccgtttg	PBANKA_102230	1300	1279	276	267	790	783	844	835	246	243	552	540	727	715	262	256	284	273	301	295	106	105	621	603	745	737	136	128	179	176	2706	2668
tacacctaggt	PBANKA_030570	0	0	0	0	0	0	0	0	0	0	0	0	0	0	2	2	0	0	0	0	0	0	0	0	0	0	0	0	0	0	0	0
tacagccactc	PBANKA_080820	1389	1411	3	3	82	88	1176	1202	69	74	233	242	1375	1401	44	46	13	13	13	13	33	33	1030	1036	1445	1476	6	8	1	1	2677	2735
taccatagaag	PBANKA_050570	69	69	0	0	0	0	5	5	22	22	4	4	1	1	0	0	0	0	0	0	0	0	0	0	0	0	0	0	1	2	0	0
tacctatgaca	PBANKA_091980	0	0	58	56	17	19	0	0	19	17	1	1	0	0	32	33	0	0	0	0	5	7	0	0	0	0	1	1	3	3	2862	2856
tacgcaccggc	PBANKA_144260	22	22	4	4	31	31	0	0	2	2	0	0	4	4	15	15	0	0	0	0	3	3	0	0	1	1	0	0	0	0	1859	1839
tacgggcgttc	PBANKA_134840	0	0	0	0	0	0	0	0	0	0	0	0	0	0	0	0	0	0	0	0	0	0	0	0	0	0	0	0	0	0	0	0
tagatatattc	PBANKA_100550	0	0	0	0	0	0	0	0	0	0	0	0	0	0	1	1	0	0	0	0	0	0	0	0	0	0	0	0	0	0	0	0
tatactaacag	PBANKA_144490	140	135	0	0	77	78	3	3	209	204	0	0	0	0	11	11	0	0	0	0	0	0	0	0	4	4	0	0	0	0	0	0
tatatagcgca	PBANKA_020590	0	0	0	0	0	0	0	0	0	0	0	0	0	0	0	0	0	0	0	0	0	0	0	0	1	1	1	0	0	0	0	0
tcaaaggtgcg	PBANKA_103560	31	27	52	48	21	21	0	0	5	5	0	0	0	0	21	22	0	0	0	0	0	0	0	0	1	1	3	1	3	3	3000	2831
tcaacaagtag	PBANKA_082960	0	0	0	0	0	0	0	0	0	0	0	0	0	0	0	0	0	0	0	0	0	0	0	0	0	0	0	0	0	0	0	0
tcacctcgtgc	PBANKA_111180	0	0	0	0	0	0	0	0	0	0	0	0	0	0	0	0	0	0	0	0	0	0	0	0	0	0	0	0	0	0	0	0
tcactcatttc	PBANKA_072060	0	0	0	0	17	16	0	0	0	0	0	0	0	0	1	2	0	0	0	0	0	0	0	0	0	0	0	0	0	0	0	0
tcagattcat	PBANKA_146050	0	0	0	0	0	0	0	0	5	5	1	1	0	0	6	7	0	0	0	0	0	0	1	1	0	0	0	0	0	0	0	0
tcaggaagtta	PBANKA_103830	58	54	54	54	38	37	0	0	208	203	0	0	0	0	1	1	2	2	0	0	0	0	1	1	0	0	0	0	1	1	0	0
tcaggcaaagc	PBANKA_103020	0	0	0	0	0	0	0	0	0	0	0	0	0	0	0	0	0	0	0	0	0	0	0	0	0	0	0	0	0	0	0	0
tcatcaaaacc	PBANKA_083490	0	0	0	0	0	0	0	0	0	1	1	1	0	0	0	0	0	0	0	0	0	0	0	0	0	0	0	0	0	0	0	0
tcattcgcgat	PBANKA_103130	0	0	0	0	0	0	0	0	0	0	0	0	0	0	0	0	0	0	0	0	0	0	0	0	0	0	0	0	0	0	0	1
tccaggcagaa	PBANKA_123880	0	0	0	0	0	0	0	0	0	0	2	1	0	0	0	0	0	0	0	0	0	0	0	0	0	0	0	0	0	0	0	0
tccattcggct	PBANKA_093160	0	0	0	0	0	0	0	0	0	0	0	0	0	0	0	0	0	0	0	0	1	1	0	0	0	0	0	0	0	0	0	0
tccgacaatga	PBANKA_081550	0	0	0	0	0	0	0	0	0	0	0	0	0	0	0	0	0	0	0	0	0	0	0	0	0	0	0	0	0	0	0	0
tccgcggcatt	PBANKA_113690	0	1	0	0	0	0	0	0	0	0	0	0	0	0	0	0	0	0	0	0	0	0	0	0	0	0	0	0	0	0	0	0
tccggaaacgc	PBANKA_101140	186	176	2	2	0	0	127	127	0	0	20	19	139	136	19	18	0	0	0	0	0	0	115	112	88	90	0	0	2	2	3045	2997
tccgggataag	PBANKA_132870	37	37	0	0	0	0	0	0	0	0	0	1	0	0	0	0	0	0	0	0	0	0	0	0	0	0	0	0	0	0	0	0
tccgtcttat	PBANKA_082710	0	0	0	0	0	0	0	0	0	0	0	0	0	0	0	0	0	0	0	0	0	0	0	0	0	0	0	0	0	0	0	0
tcctcaatat	PBANKA_092640	0	0	0	0	0	0	0	0	12	10	0	0	0	0	0	0	0	0	0	0	0	0	0	0	0	0	0	0	0	0	0	0
tcgaaacatga	PBANKA_143870	5	3	2	1	1	1	81	78	2	1	248	243	0	0	1	2	0	0	0	1	0	0	3	5	1	1	2	0	0	0	19	19
tcgacagagag	PBANKA_142750	0	0	0	0	0	0	0	0	0	0	0	0	0	0	0	0	0	0	0	0	0	0	2	2	0	0	1	1	0	0	0	0
tcgatggttca	PBANKA_143400	13	12	0	0	12	12	0	0	65	60	0	0	0	0	1	1	0	0	0	0	0	0	0	0	1	1	0	0	0	0	0	0
tcgcgtaaaga	PBANKA_112490	2038	1991	1431	1400	1688	1649	1655	1611	1078	1042	1327	1292	1485	1454	1078	1055	837	815	530	508	680	673	1338	1324	1694	1648	593	586	220	208	2109	2070
tcgctgtgagc	PBANKA_134020	0	0	0	0	0	0	0	0	0	0	0	0	0	0	0	0	0	0	0	0	0	0	0	0	0	0	0	0	0	0	0	0
tcggtagagaa	PBANKA_051780	10	10	0	0	0	0	6	5	0	0	0	0	0	0	0	0	0	0	0	0	0	0	0	0	0	0	0	0	0	0	0	0
tcgtggcatgc	PBANKA_101930	0	0	0	0	0	0	0	0	0	0	0	0	0	0	0	0	0	0	0	0	0	0	0	0	0	0	0	0	0	0	0	0
tctagagcagg	PBANKA_091180	0	0	0	0	0	1	0	0	0	0	0	0	0	0	0	0	0	0	0	0	0	0	0	0	0	0	0	0	0	0	1	1
tctcggttat	PBANKA_061670	23	22	0	0	0	0	0	0	0	0	0	0	0	0	0	0	0	0	0	0	0	0	0	0	0	0	0	0	0	0	0	0
tctctcgtcct	PBANKA_140320	38	38	0	0	0	0	7	7	0	0	2	2	0	0	0	0	0	0	0	0	0	0	0	0	0	0	0	0	0	0	0	0
tctggaatctc	PBANKA_142990	11	11	0	0	26	25	0	0	3	3	0	0	0	0	0	0	0	0	0	0	0	0	0	0	0	0	0	0	0	0	0	0
tgaagttgagt	PBANKA_110300	19	17	0	0	0	0	0	0	0	0	0	0	0	0	0	0	0	0	0	0	0	0	0	0	0	0	0	0	0	0	0	0
tgagcgcactc	PBANKA_103470	0	0	0	0	0	0	0	0	0	0	0	0	0	0	0	0	0	0	0	0	0	0	0	0	0	0	0	0	0	0	0	0
tgatacgtat	PBANKA_080560	0	0	0	0	0	0	1	1	0	0	0	0	0	0	1	1	0	0	0	0	0	0	0	0	0	0	0	0	0	0	0	0
tgatcgccagt	PBANKA_070900	24	22	0	0	0	0	0	0	0	0	0	0	0	0	0	0	0	0	0	0	0	0	0	0	0	0	0	0	0	0	0	0
tgccagcggac	PBANKA_061670	0	0	0	0	0	0	0	0	0	0	1	1	0	0	2	1	0	0	0	0	2	2	0	0	0	0	0	0	0	0	0	0
tgccatcgcga	PBANKA_113270	0	0	0	0	0	0	0	0	0	0	0	0	0	0	0	0	0	0	0	0	0	0	0	0	0	0	0	0	0	0	0	0
tgccttgtatg	PBANKA_051490	1	1	0	0	0	0	8	7	23	22	27	27	0	0	4	5	0	0	0	0	1	0	3	3	0	0	0	1	0	0	4	3
tgcgcgcttca	PBANKA_080270	0	0	0	0	0	0	0	0	0	0	0	0	0	0	3	3	0	0	0	0	0	0	0	0	1	1	0	0	0	1	672	660
tgctacataaa	PBANKA_082440	0	0	0	0	0	0	0	0	0	0	0	0	0	0	0	0	0	0	0	0	0	0	0	0	0	0	0	0	0	0	0	0
tggaggggagt	PBANKA_070780	0	0	0	0	0	0	0	0	0	0	0	0	0	0	0	0	0	0	0	0	0	0	0	0	0	0	0	0	0	0	1	0
tggctcagat	PBANKA_071730	0	0	0	0	0	0	0	0	0	0	0	0	0	0	0	0	0	0	0	0	0	0	0	0	0	0	0	0	0	0	0	0
tgggaaggcgt	PBANKA_121620	0	0	0	0	1	1	0	0	0	0	0	0	0	0	14	13	0	0	0	0	0	0	0	0	0	0	0	0	1	1	2213	2152
tgggcgtatca	PBANKA_092950	1	0	0	0	1	1	3	3	0	0	5	5	0	0	0	0	0	0	0	0	0	0	1	1	0	0	0	0	0	0	2	2
tgtaccttat	PBANKA_041040	0	0	0	0	0	0	2	2	0	0	13	13	0	0	2	2	0	0	0	0	0	0	10	8	0	0	0	0	0	0	0	0
tgttatttaag	PBANKA_082100	1	0	0	0	1	0	21	20	4	2	80	81	0	0	0	0	0	3	0	0	2	0	0	0	0	0	0	0	0	0	7	5
ttaaagtgatt	PBANKA_112620	0	0	0	0	0	0	0	0	0	0	0	0	0	0	0	0	0	0	0	0	0	0	0	0	0	0	0	0	0	0	0	0
ttacccgcagc	PBANKA_134450	0	0	0	0	20	18	6	7	4	4	2	2	0	0	0	0	0	0	0	0	0	0	0	0	0	0	0	0	0	0	0	0
ttactatgcta	PBANKA_120750	18	17	0	0	0	0	0	0	0	0	0	0	0	0	0	0	0	0	0	0	0	0	0	0	0	0	0	0	0	0	0	0
ttagcaggccg	PBANKA_110480	0	0	16	16	10	10	0	0	105	103	0	0	3	3	13	12	0	0	0	0	1	1	0	0	4	4	0	0	1	1	0	0
ttagttaaaga	PBANKA_111300	1	1	1539	1513	6	7	1	1	2775	2732	8	5	9	8	5755	5638	5	5	2	2	7673	7515	10	8	25	26	16193	15773	31	29	2801	2748
ttcaacgtctg	PBANKA_113500	0	0	0	0	0	0	0	0	0	0	0	0	0	0	0	0	0	0	0	0	0	0	0	0	0	0	0	0	0	0	0	0
ttcaactggat	PBANKA_140340	0	0	133	128	45	43	36	35	17	15	17	16	16	15	44	43	6	6	1	1	3	3	8	8	5	5	10	10	6	6	3687	3621
ttcaaggggat	PBANKA_103690	0	0	0	0	0	0	0	0	0	0	0	0	0	0	0	0	0	0	0	0	0	0	0	0	0	0	0	0	0	0	1	0
ttcagctcat	PBANKA_101330	0	0	0	0	0	0	1	1	0	0	5	5	0	0	3	3	0	0	0	0	0	0	2	2	0	0	0	0	0	0	0	0
ttccaccttac	PBANKA_030600-ko	0	0	0	0	0	0	0	0	0	0	0	0	0	0	0	0	0	0	0	0	0	0	0	0	0	0	0	0	0	0	0	0
ttcccagggcc	PBANKA_092730	1	1	0	0	0	0	0	0	0	0	0	0	0	0	0	0	0	0	0	0	0	0	0	0	0	0	0	0	0	0	0	0
ttcgatatgtg	PBANKA_141120	0	0	0	0	0	0	0	0	0	0	0	0	0	0	0	0	0	0	0	0	0	0	0	0	0	0	0	0	0	0	0	0
ttcgctcggtg	PBANKA_030170	0	0	0	0	0	0	1	0	1	0	2	2	0	0	0	0	2	4	0	0	0	0	0	1	0	0	0	0	0	0	0	0
ttcggaccgta	PBANKA_052040	0	0	0	0	0	0	0	0	0	0	0	0	0	0	0	0	0	0	0	1	0	0	0	0	0	0	0	0	0	0	0	0
ttcggcaacct	PBANKA_131400	32	32	0	0	0	0	0	0	0	0	0	0	0	0	0	0	0	0	0	0	0	0	0	0	0	0	0	0	0	0	0	0
ttcgggatacg	PBANKA_093290	0	0	0	0	0	0	0	0	0	0	0	0	0	0	0	0	0	0	0	0	0	0	0	0	0	0	0	0	0	0	0	0
ttgcccttacc	PBANKA_122010	0	0	0	0	0	0	0	0	0	0	0	0	0	0	9	9	0	0	0	0	0	0	0	0	0	0	0	0	2	2	1901	1941
ttggggtgaca	PBANKA_092640	17	17	0	0	0	0	0	0	7	7	2	2	0	0	2	2	3	3	0	0	5	4	0	0	1	0	3	3	0	0	1	0
ttgtacagaac	PBANKA_113310	0	0	0	0	0	0	0	0	0	0	7	8	0	0	0	0	0	0	0	0	0	0	0	0	0	0	0	0	0	0	0	0
ttgtcaggtcg	PBANKA_121730	132	127	154	152	1	1	0	0	9	7	0	0	0	0	13	13	2	1	0	0	1	0	0	0	6	6	1	1	4	3	3372	3240
ttgttaattga	PBANKA_132950	0	0	0	0	0	0	0	0	0	0	0	0	0	0	0	0	0	0	0	0	0	0	0	0	0	0	0	0	0	0	0	0
tttatgatagc	PBANKA_111710	0	0	0	0	0	0	0	0	1	0	2	2	0	0	0	0	1	1	0	0	1	0	0	0	0	0	0	0	0	0	0	0
tttcactgacg	PBANKA_130740	3	2	0	0	0	0	0	0	0	0	0	0	0	0	0	0	0	0	0	0	0	0	0	0	0	0	0	0	0	0	0	0
tttccttatac	PBANKA_134570	6	7	0	0	0	0	0	0	0	0	0	0	0	0	0	0	0	0	0	0	0	0	0	0	0	0	0	0	0	0	0	0
tttgacgcaaa	PBANKA_123490	57	56	3	4	0	0	13	13	73	79	0	0	0	0	2	2	1	1	0	0	0	0	0	0	2	2	0	0	0	0	0	0
ttttcgccgta	PBANKA_133560	0	0	0	0	0	0	0	0	0	0	0	0	0	0	0	0	0	0	0	0	0	0	0	0	0	0	0	0	0	0	0	0
