# Supplementary material for: Functional Profiling of a Plasmodium Genome Reveals an Abundance of Essential Genes
Source: Cell. 2017 Jul 13;170(2):260–272.e8. doi: 10.1016/j.cell.2017.06.030 (PMC5509546; doi:10.1016/j.cell.2017.06.030)
Supplement: Data S1. Reproducible Analysis Procedure — The file archive includes an R-markdown document, which will reproduce all bioinformatic procedures conducted. [file mmc9.zip › countfiles/met7.csv]

barcode	gene	1.1	1.2	2.1	2.2	3.1	3.2	4.1	4.2	5.1	5.2	6.1	6.2	7.1	7.2	8.1	8.2	9.1	9.2	10.1	10.2	11.1	11.2	12.1	12.2	13.1	13.2	14.1	14.2	15.1	15.2	16.1	16.2
no_match		42747	41826	33855	33009	45329	44545	34242	33965	34894	34412	32872	31986	30169	29702	37128	36143	32759	32458	35741	35674	29130	29769	33679	33495	31454	30848	36390	36865	31861	31577	86590	83600
aaaacttcgtg	PBANKA_144200	0	0	0	0	0	0	0	0	0	0	0	0	0	0	0	0	0	0	1	1	0	0	0	0	1	1	0	0	0	0	0	0
aaaccaaaccc	PBANKA_020920	0	0	0	0	0	0	1	0	0	0	0	0	0	0	0	0	0	0	0	0	0	0	0	0	0	0	0	0	0	0	0	0
aaacgtcgggc	PBANKA_145120	0	0	0	0	0	0	0	0	0	0	1	0	0	0	0	0	0	0	0	0	0	0	0	0	0	0	0	0	0	0	0	0
aaatcataggg	PBANKA_112650	0	0	0	0	0	0	0	0	0	0	0	0	0	0	0	0	0	0	0	0	0	0	0	0	0	0	1	1	0	0	0	0
aaatcctagta	PBANKA_031460	0	0	0	0	0	0	0	0	0	0	0	0	0	0	0	0	0	0	0	0	0	0	0	0	0	0	0	0	0	0	0	0
aacacaaccgc	PBANKA_140160	10237	10460	10106	10342	9373	9589	6213	6363	8443	8574	5508	5665	3526	3562	5310	5437	3332	3400	2036	2074	2270	2305	1746	1791	1185	1210	1711	1766	1265	1288	5277	5394
aacacggcagc	PBANKA_071610	0	0	0	0	0	0	0	0	0	0	0	0	0	0	0	0	0	0	0	0	0	0	0	0	0	0	0	0	0	0	0	0
aacactacctt	PBANKA_140280	0	0	0	0	0	0	0	0	0	1	0	0	0	0	0	0	0	0	0	0	0	0	0	0	0	0	0	0	0	0	0	0
aacatccctac	PBANKA_132570	0	0	0	0	1	0	0	1	0	0	0	0	0	0	0	0	0	0	0	0	0	0	0	0	0	0	0	0	0	0	0	0
aaccagcaagc	PBANKA_040260	0	0	0	0	0	0	0	0	0	0	0	0	0	0	0	0	0	0	0	0	0	0	0	0	0	0	0	0	0	0	0	0
aaccagggact	PBANKA_142550	0	0	0	0	0	0	0	0	0	0	0	0	0	0	0	0	0	0	0	0	0	0	0	0	0	0	0	0	0	0	0	1
aacgttcccat	PBANKA_010360	0	0	0	0	0	0	0	0	1	0	0	0	0	0	0	0	0	0	1	0	1	0	0	0	1	0	0	0	1	0	0	0
aactagtccct	PBANKA_071750	2849	2838	1921	1911	4173	4137	3047	3018	3173	3184	4489	4513	2814	2801	3949	3911	5198	5117	3131	3091	3610	3552	5390	5322	2898	2878	3475	3451	5440	5400	2532	2504
aactcatgcac	PBANKA_146260	0	0	0	0	0	0	0	0	0	0	0	0	0	0	0	0	0	0	0	0	0	0	0	0	0	0	0	0	0	0	1	0
aactgttcgat	PBANKA_110940	0	0	0	0	0	0	0	0	0	0	0	0	0	0	0	0	0	0	0	0	0	0	0	0	0	0	0	0	0	0	0	0
aacttacgcat	PBANKA_041800	93	93	124	123	54	54	0	0	10	8	15	13	5	5	6	6	2	3	2	2	2	2	5	5	0	0	3	3	2	2	3737	3753
aagaaactgga	PBANKA_145520	136	140	181	181	87	85	16	16	6	6	23	23	1	1	5	5	0	0	3	3	1	1	1	0	0	0	2	2	2	2	3057	3064
aagagacgcta	PBANKA_131310	0	0	0	0	0	0	0	0	0	0	0	0	0	0	0	0	0	0	1	1	0	0	0	0	0	0	0	0	0	0	0	0
aagatgaggcc	PBANKA_071210	118	114	67	66	132	131	27	23	8	8	31	30	25	24	10	10	23	23	16	17	7	7	20	19	29	28	3	3	15	16	2466	2432
aagccaggacg	PBANKA_010780	0	0	0	1	0	0	0	0	0	0	0	0	0	0	0	0	0	0	0	1	0	0	1	1	0	0	0	0	3	2	0	0
aaggatctatc	PBANKA_136210	1	0	0	0	0	0	0	0	0	0	0	0	0	0	0	0	0	0	0	0	0	0	0	0	0	0	0	0	0	0	0	0
aagggactgct	PBANKA_102250	0	0	0	0	0	0	0	0	0	0	0	0	0	0	0	0	0	0	0	0	0	0	0	0	0	0	0	0	0	0	0	1
aagtgaaccgt	PBANKA_101230	0	1	0	0	0	0	0	1	0	0	0	0	0	0	0	0	0	1	0	1	1	0	0	0	0	0	1	1	0	0	1	1
aagtgaacctc	PBANKA_135650	0	0	0	0	0	0	0	0	0	0	0	0	0	0	0	0	0	0	0	0	0	0	0	0	0	0	0	0	0	0	0	0
aatagatccca	PBANKA_070800	0	0	0	0	0	0	0	0	0	0	0	0	0	0	0	0	0	0	0	0	0	0	0	0	2	2	0	0	0	0	0	0
aatcccggcga	PBANKA_080560	15	15	0	0	0	0	0	0	0	0	0	0	0	0	0	0	0	0	0	0	0	0	0	0	0	0	0	0	0	0	0	0
aatcctttact	PBANKA_040820	0	0	0	0	0	0	0	0	0	0	0	0	0	0	0	0	0	0	0	0	0	0	0	0	0	0	0	0	0	0	0	0
aatgccccctg	PBANKA_061590	0	0	0	0	0	0	1	0	1	1	0	0	0	0	0	0	1	0	0	0	0	0	0	0	1	0	0	0	0	0	0	0
aatggcagatg	PBANKA_111100	0	0	0	0	0	0	0	0	0	0	0	0	0	0	0	0	0	0	0	0	0	0	0	0	0	0	0	0	0	0	0	0
aatgtcatgca	PBANKA_080800	0	0	0	0	0	0	0	0	0	0	0	0	0	0	0	0	0	0	0	0	0	0	0	0	0	0	0	0	0	0	0	0
aattaaacgct	PBANKA_061430	0	0	0	0	0	0	0	0	0	0	0	0	0	0	0	0	0	0	0	0	0	0	0	0	0	0	0	0	0	0	0	0
aattccaactc	PBANKA_093880	0	0	0	0	0	0	0	0	0	0	0	0	0	0	0	0	0	0	0	0	0	0	0	0	0	0	0	0	0	0	0	1
aattgaaagag	PBANKA_051610	0	0	0	0	0	0	0	0	0	0	0	0	0	0	0	0	0	0	0	0	0	0	0	0	0	0	0	0	0	0	1	0
aattgcaaggg	PBANKA_113160	105	100	147	150	180	181	15	15	12	13	1	1	1	1	1	1	0	0	0	0	2	2	0	0	2	1	5	5	1	2	9378	9349
acacgaacacg	PBANKA_134180	0	0	0	0	0	1	0	0	0	0	0	0	0	0	0	0	0	0	0	0	0	0	0	0	0	0	0	0	0	0	0	0
acacgacaagc	PBANKA_103780	10195	10267	7331	7429	12731	12768	9760	9780	11136	11180	12656	12758	10908	10978	13913	14023	13901	14017	12848	12937	12537	12500	14651	14706	12337	12442	14027	14066	15900	15889	3711	3742
acactgtgatt	PBANKA_090930	27	25	28	28	44	44	2	1	0	0	9	9	0	0	2	2	0	0	0	0	0	0	0	0	0	0	0	0	0	0	412	409
acagatcactc	PBANKA_135580	73	76	56	59	35	34	1	1	4	4	3	3	1	1	0	0	1	1	1	1	1	1	0	0	0	0	1	1	0	0	2649	2765
acagggattca	PBANKA_083330	0	0	0	0	0	0	0	0	0	0	0	0	0	0	0	0	0	0	0	0	0	0	0	0	0	0	0	0	0	0	0	0
acagtggtat	PBANKA_052140	0	0	0	0	0	0	0	0	0	0	0	0	0	0	0	0	0	0	0	0	0	0	0	0	0	0	0	0	0	0	0	0
acatcagaaag	PBANKA_134380	0	0	0	0	14	13	0	0	2	2	1	1	1	1	0	0	0	0	0	0	0	0	0	0	0	0	0	0	0	0	0	0
acatgcgtcct	PBANKA_123600	0	0	0	0	0	0	0	0	0	0	0	0	0	0	0	0	0	0	0	0	0	0	0	0	0	0	0	0	0	0	0	0
acattgacaag	PBANKA_112170	0	0	0	0	0	0	0	0	0	0	0	0	0	0	0	0	0	0	0	0	0	0	1	2	1	0	0	0	0	1	0	0
accctacttgc	PBANKA_130090	0	0	0	0	17	18	0	0	0	0	0	0	0	0	0	0	0	0	0	0	0	0	0	0	0	0	0	0	0	0	0	0
accgacgacac	PBANKA_113280	0	0	0	0	0	0	0	0	0	0	0	0	0	0	0	0	0	0	0	1	0	0	0	0	0	0	0	0	0	0	0	0
accgagctttt	PBANKA_070280	0	0	0	0	0	0	0	0	0	0	0	0	0	0	0	0	0	0	0	1	0	0	0	0	0	0	0	0	0	0	0	0
accgatgtgcg	PBANKA_140350	0	0	0	0	1	0	0	0	0	0	0	0	0	0	0	0	0	0	0	0	0	0	0	0	0	0	0	0	0	0	0	0
accgcagtccc	PBANKA_092160	6400	6403	4445	4402	6007	6002	6469	6446	6534	6538	6652	6723	7644	7694	8373	8443	8391	8413	9886	9840	8033	7971	8793	8850	9484	9560	8758	8702	10033	10071	9414	9454
accgctgttcc	PBANKA_132670	0	0	1	0	0	0	0	1	0	0	0	0	0	0	1	0	0	0	1	1	1	0	1	1	0	1	0	0	0	0	1	0
accggaagatc	PBANKA_112700	0	0	0	0	0	0	0	0	0	0	0	0	0	0	0	0	0	0	0	0	0	0	0	0	0	0	0	0	0	0	0	0
accgtatctca	PBANKA_080660	76	81	46	47	74	76	11	13	13	14	31	32	18	19	28	27	15	15	17	19	8	8	10	10	11	11	8	8	7	7	2597	2607
accgtggaagc	PBANKA_062390	0	0	0	0	0	0	0	0	0	0	0	0	0	0	0	0	0	0	0	0	0	0	0	0	0	0	0	0	0	0	0	0
acctcgtgacg	PBANKA_142130	0	0	0	0	0	0	0	0	0	0	0	0	0	0	0	0	0	0	0	0	0	0	0	0	0	0	0	0	0	0	0	0
acctctagtaa	PBANKA_040920	0	0	0	0	0	0	0	0	0	0	0	0	0	0	0	0	0	0	0	1	0	0	0	0	0	0	0	0	0	0	0	0
acgatacttca	PBANKA_112450	0	0	0	0	0	0	0	0	0	0	0	0	0	0	0	0	0	0	0	0	0	0	0	0	0	0	0	0	0	0	0	0
acgcctcaccg	PBANKA_122160	0	0	0	0	0	0	0	0	1	1	1	0	0	0	0	0	0	0	0	1	0	0	0	0	0	0	0	0	0	0	0	0
acgcggggcgc	PBANKA_143270	185	187	117	114	146	147	186	188	107	106	286	280	262	257	106	102	266	262	325	336	92	90	249	249	414	425	90	88	234	228	205	200
acgctgagagt	PBANKA_120620	16	17	0	0	47	47	7	7	2	2	8	8	0	0	6	6	5	5	1	1	0	0	1	1	0	0	1	1	0	0	2641	2649
acggaccaagg	PBANKA_030850	0	0	0	0	0	0	0	0	0	0	0	0	0	0	0	0	0	0	0	0	0	0	0	0	0	0	0	0	0	0	0	0
acggcagtgtc	PBANKA_030390	0	0	0	0	0	0	0	0	0	0	0	0	0	0	0	0	0	0	0	0	0	0	0	0	0	0	0	0	0	1	0	0
acgggtttaat	PBANKA_121520	0	0	0	0	0	0	0	0	0	0	0	0	0	1	0	0	0	0	0	1	0	0	0	0	0	0	0	0	0	0	0	0
acgtatcaggg	PBANKA_082710	0	0	0	0	11	10	4	3	0	0	0	0	0	0	0	0	0	0	0	0	0	0	0	0	0	0	0	0	0	0	0	0
actcaccgcct	PBANKA_010400	0	0	0	0	0	0	0	0	0	0	0	0	0	0	0	0	0	0	0	0	0	0	0	0	0	0	0	0	0	0	0	0
actgacagtac	PBANKA_124190	166	190	153	167	242	266	26	29	14	15	16	18	2	2	4	5	1	1	1	1	0	0	1	2	5	5	1	1	0	0	2800	3040
acttgtgggtt	PBANKA_134400	0	0	0	0	0	0	0	0	0	0	0	0	0	0	0	0	0	0	0	0	0	0	0	0	0	0	0	0	0	0	0	0
agaacattttg	PBANKA_030360	0	0	0	0	0	0	0	0	0	0	0	0	1	1	0	0	0	0	0	0	0	0	0	0	0	0	0	0	0	0	0	0
agactacagac	PBANKA_101330	0	0	18	19	15	16	0	0	0	0	0	0	1	0	0	0	0	0	0	0	0	0	0	0	0	0	0	0	0	0	0	0
agacttccagt	PBANKA_071300	0	0	0	0	0	0	0	0	0	0	0	0	0	0	0	0	0	0	0	0	1	0	0	0	0	0	0	0	0	0	0	0
agaggtcgggt	PBANKA_112690	0	0	0	0	0	0	0	0	0	0	0	0	0	0	0	0	1	1	0	0	0	0	0	0	0	0	0	0	0	0	0	0
agagttgacaa	PBANKA_041260	0	0	0	0	0	0	0	0	0	0	0	0	0	0	0	0	0	0	0	0	0	0	0	0	0	0	0	0	0	0	4	4
agagttgacta	PBANKA_040520	72	69	61	63	16	17	6	6	9	9	3	4	9	9	0	0	0	0	6	6	3	3	0	0	7	6	0	0	1	1	2624	2659
agagttgtaaa	PBANKA_133540	0	0	0	0	0	0	0	0	0	0	0	0	0	0	0	0	0	0	0	0	0	0	0	0	0	0	0	0	0	0	0	1
agatgcctggg	PBANKA_092590	0	0	0	0	0	0	0	0	0	1	0	0	0	0	0	0	0	0	0	0	0	0	0	0	0	0	0	0	0	0	0	0
agcacatatct	PBANKA_052330	0	0	0	0	0	0	0	0	0	0	0	0	0	0	0	0	0	0	0	0	0	0	0	0	0	0	0	0	0	0	1	0
agcatacactt	PBANKA_090510	2	1	1	3	3	7	2	3	3	6	2	3	0	1	2	4	2	2	3	7	0	2	3	3	4	2	2	9	0	2	9	9
agcattctatg	PBANKA_140720	0	0	0	0	0	0	0	0	0	0	0	0	0	0	0	0	1	0	0	0	0	0	0	0	0	0	0	0	0	0	1	0
agcccaccctc	PBANKA_081620	0	0	0	0	1	0	0	0	0	0	0	0	0	0	0	0	0	0	0	0	0	0	0	0	0	0	0	0	0	0	0	1
agccgggcgat	PBANKA_021080	0	0	1	0	0	0	0	0	0	0	0	0	0	0	0	0	0	0	0	0	0	0	0	0	0	0	0	0	0	0	0	0
agccgtatgac	PBANKA_010730	0	0	0	0	0	0	1	1	0	0	0	0	0	1	0	0	0	0	0	0	0	0	0	0	0	0	1	1	0	0	0	0
agccttcaaat	PBANKA_041810	0	0	0	0	0	0	0	0	1	0	0	0	0	0	0	0	0	0	0	0	0	0	0	0	0	0	0	0	0	0	0	0
agcgctcccct	PBANKA_131930	0	0	0	0	0	0	0	0	0	0	0	0	0	0	0	0	0	0	0	0	0	0	0	0	0	0	0	1	0	0	0	0
agctagtatta	PBANKA_121430	0	0	0	0	0	0	0	0	0	0	0	0	0	0	0	0	0	0	0	0	0	0	0	0	0	0	0	0	0	0	0	0
agctccccaat	PBANKA_121150	0	0	0	0	0	0	0	0	0	0	0	0	0	0	0	0	0	0	0	0	0	0	0	0	0	0	0	0	0	0	0	0
aggacttatat	PBANKA_060530	30	29	144	142	138	141	6	6	2	2	18	19	0	0	0	1	1	1	0	0	2	2	3	3	0	0	0	0	2	2	2271	2260
aggacttatta	PBANKA_120630	0	0	0	0	0	0	0	0	0	0	0	0	0	0	0	0	0	0	0	0	0	0	0	0	0	0	0	0	0	0	2	2
aggataccaac	PBANKA_146350	1052	1078	957	1015	1182	1237	619	648	812	835	563	590	323	339	478	501	410	418	180	190	208	210	193	206	92	93	145	154	110	114	6463	6672
aggggacgaga	PBANKA_070490	0	1	0	0	0	0	0	0	0	0	0	0	0	0	0	0	0	0	0	0	0	0	0	0	0	0	0	0	0	0	0	0
aggggataaat	PBANKA_135870	0	0	0	0	0	0	0	0	0	0	0	0	0	0	0	0	0	0	0	0	0	0	0	0	0	0	0	0	0	0	0	0
aggggatggtc	PBANKA_146060	0	0	0	0	0	0	0	0	0	0	0	0	0	0	0	0	0	0	0	0	0	0	0	0	0	0	0	0	0	0	0	0
agggtacgaag	PBANKA_130900	52	53	190	184	65	64	2	2	6	6	32	30	0	0	2	2	30	27	0	0	0	0	14	14	1	1	0	0	10	10	3348	3319
agggttcctat	PBANKA_051500	13708	13541	9721	9627	12598	12510	13403	13253	15113	14955	12731	12654	16418	16299	19074	18994	17154	16950	18922	18760	19198	18863	18679	18471	19033	18919	19084	18773	19296	19111	2887	2860
agtaagccttc	PBANKA_110420	6013	6101	4764	4830	5576	5628	4470	4562	3763	3786	3896	3938	2950	2977	3011	3042	2586	2607	2042	2049	1742	1733	1646	1683	1271	1280	1223	1246	1123	1150	2661	2699
agtatattcat	PBANKA_146400	0	0	0	0	0	0	0	0	0	0	0	0	0	0	0	0	0	0	0	0	0	0	0	0	0	0	0	0	0	0	0	0
agtatgccgtc	PBANKA_021280	0	0	0	0	0	0	0	0	0	0	0	0	0	0	0	0	0	0	0	0	0	0	0	0	0	0	0	0	0	0	0	0
agtccctaatc	PBANKA_091560	0	0	0	0	0	0	0	0	0	0	0	0	0	0	0	0	0	0	0	0	0	0	0	0	0	0	0	0	1	0	0	0
agtccgagtag	PBANKA_145400	0	0	0	0	0	0	0	0	1	1	0	0	0	0	0	0	0	0	0	0	0	0	0	0	0	0	0	0	1	1	0	0
agtcgacaata	PBANKA_093880	0	0	0	0	0	0	0	0	0	0	0	0	0	0	0	0	0	0	0	0	0	0	0	0	0	0	0	0	1	0	0	0
agtcgggagac	PBANKA_144160	0	0	1	1	0	0	0	0	5	5	0	0	0	0	0	0	0	0	0	0	0	0	0	0	0	0	0	0	0	0	0	0
agtgccgcctg	PBANKA_120470	0	0	0	0	0	0	0	0	0	0	0	0	0	0	0	0	0	0	0	0	0	0	0	0	0	0	0	0	0	0	0	0
agtgtggcgtt	PBANKA_062370	0	0	0	0	0	0	0	0	0	0	0	0	0	0	0	0	0	0	0	0	0	0	0	0	0	0	0	0	0	0	0	0
agtttgatcac	PBANKA_031010	0	0	0	0	0	0	0	0	0	0	0	0	0	0	0	0	0	0	0	0	0	0	0	0	0	0	0	0	1	0	0	0
atacgctaccg	PBANKA_110780	1	1	0	0	0	0	0	0	0	0	1	0	0	0	0	0	1	0	3	3	0	0	1	0	0	0	0	0	0	2	3	4
atactcacacc	PBANKA_145500	374	397	167	175	228	227	64	64	69	71	24	21	10	9	6	6	4	4	1	1	1	1	1	1	1	1	0	0	0	0	6456	6628
atagcatcaga	PBANKA_114310	0	0	0	0	0	0	0	0	0	0	0	0	0	0	0	0	0	0	0	0	0	0	0	0	0	0	0	0	0	0	0	0
atagcctaata	PBANKA_040430	1	2	1	2	0	2	0	1	3	1	1	1	0	1	1	1	1	3	5	8	3	3	1	1	4	4	1	1	0	0	2	2
atagccttccg	PBANKA_121590	0	0	0	0	0	0	0	0	0	0	0	0	0	0	0	0	0	0	0	0	0	0	0	0	0	0	0	0	0	0	0	0
atatgtgtcct	PBANKA_123110	1	1	0	1	2	2	1	1	0	0	0	2	0	0	2	1	0	0	0	0	0	0	0	0	1	1	1	1	0	0	0	0
atcaattgctc	PBANKA_070680	0	0	0	0	0	0	0	0	0	0	0	0	0	0	1	1	0	1	0	0	0	0	0	0	0	0	0	0	0	0	1	1
atcaccggcgt	PBANKA_010920	96	99	103	106	134	133	66	71	19	19	152	152	82	81	10	9	134	136	79	76	7	7	88	87	72	73	4	5	101	105	2662	2650
atcctggcaca	PBANKA_081240	0	0	0	0	13	13	0	0	0	0	0	0	0	0	0	0	0	0	0	0	0	0	0	0	0	0	0	0	0	0	1	1
atcgaatcgcc	PBANKA_031420	0	0	0	0	1	0	0	0	0	0	0	0	0	0	0	0	0	0	0	0	0	0	0	0	0	0	0	0	1	1	2	1
atctagactgc	PBANKA_060100	0	0	0	0	0	0	0	0	0	0	0	0	0	0	0	0	0	0	0	0	0	0	0	0	0	0	0	0	0	0	0	0
atctgctcact	PBANKA_030970	0	0	0	0	1	1	0	0	0	0	1	1	0	0	1	2	1	1	0	1	2	2	1	0	0	0	2	3	1	0	1	1
atgattttacg	PBANKA_031160	0	0	0	0	0	0	0	1	0	0	0	0	0	0	0	0	0	0	0	0	0	0	0	0	0	0	0	0	0	0	0	0
atgctccctcc	PBANKA_060900	1	0	0	0	0	0	0	0	0	0	0	0	0	0	0	0	0	0	0	0	0	0	1	0	0	0	0	0	0	0	3	0
atggatcgacg	PBANKA_140550	0	0	0	0	0	0	0	0	11	10	0	0	0	0	5	4	0	0	0	0	0	0	0	0	0	0	0	0	0	0	0	0
atgggataatg	PBANKA_121020	0	0	0	0	0	0	0	0	0	0	0	0	0	0	0	0	0	0	0	0	0	0	0	0	0	0	0	0	0	0	0	0
atgggccggct	PBANKA_081860	146	148	41	40	101	100	5	5	2	2	8	8	1	1	0	0	1	1	1	1	0	0	2	2	2	2	1	1	0	0	2931	2937
attaaggcgta	PBANKA_060200	79	80	45	44	78	81	19	18	0	0	24	23	7	7	3	3	15	14	0	0	0	0	8	8	1	0	3	3	2	2	2506	2479
attaaggcttc	PBANKA_113920	0	0	0	0	0	0	0	0	0	0	0	0	0	0	0	0	0	0	0	0	0	0	0	0	0	0	0	0	0	0	0	1
attcgcggctc	PBANKA_083530	0	0	0	0	0	0	0	0	1	1	0	0	0	0	0	0	0	0	0	0	0	0	0	0	0	0	0	0	0	0	0	0
attcggccgcg	PBANKA_103980	0	0	0	0	0	0	0	0	1	0	0	0	0	0	0	0	0	0	0	0	0	0	0	0	0	0	0	0	0	0	0	1
attcgggttaa	PBANKA_080650	3	3	18	17	0	0	3	3	0	0	0	0	0	0	0	0	0	0	1	0	0	0	0	0	0	0	0	0	0	0	0	0
attcggtcgag	PBANKA_132890	296	296	605	610	657	652	511	514	827	829	657	648	530	521	1169	1181	982	967	643	643	1005	1005	1027	1030	609	607	903	892	1062	1058	2559	2542
attctccggcc	PBANKA_040260	0	0	0	0	8	8	0	0	0	0	0	0	0	0	0	0	0	0	0	0	0	0	0	0	0	0	0	0	0	0	0	0
atttaattgaa	PBANKA_141110	0	0	0	0	0	0	0	1	1	0	0	0	0	0	1	1	0	0	1	2	0	0	1	1	2	3	2	2	0	0	2	5
caaagaccgcc	PBANKA_081760	1719	1796	1226	1290	2844	2975	1535	1610	2433	2577	2805	2933	2042	2120	3351	3475	3518	3658	2291	2392	2943	3010	3516	3703	2317	2443	3137	3271	3562	3709	2315	2435
caaagccgtac	PBANKA_120610	56	67	86	106	53	59	0	0	0	0	4	4	0	0	0	0	0	1	0	0	0	0	0	0	0	0	4	4	0	0	2561	2974
caaccccccgg	PBANKA_124070	0	0	0	0	0	0	4	3	0	0	0	0	0	0	0	0	0	0	0	0	0	0	0	0	0	0	0	0	0	0	0	0
caaccctggtc	PBANKA_122850	0	0	0	0	0	0	2	2	0	0	0	0	0	0	0	0	0	0	0	0	0	0	0	1	1	2	0	0	0	0	0	0
caaccgaagtg	PBANKA_100610	0	0	1	1	0	0	1	1	0	0	0	0	0	0	1	1	0	0	0	0	0	0	0	0	0	0	0	0	0	0	0	0
caacggactat	PBANKA_144820	0	0	0	0	1	1	0	0	6	6	0	0	0	0	0	0	0	0	0	0	0	0	0	0	0	0	0	0	0	0	0	0
caacttcgcaa	PBANKA_082110	0	0	0	0	0	0	0	0	0	0	0	0	0	0	0	0	0	0	0	0	0	0	0	0	0	0	0	0	0	0	1	0
caaggatacga	PBANKA_103660	0	0	0	0	0	0	0	0	0	0	0	0	0	0	1	1	0	0	0	0	0	0	0	0	0	0	0	0	0	0	0	0
caattccagta	PBANKA_041730	133	135	31	31	64	62	53	50	1	1	16	16	19	19	11	11	0	0	30	30	6	6	2	2	11	11	6	5	3	3	2742	2748
cacaactagac	PBANKA_040840	180	220	302	363	561	677	168	197	421	492	430	505	199	227	493	589	580	691	213	263	474	532	588	702	225	269	549	662	813	940	2349	2810
cacagagatct	PBANKA_112140	1	2	1	1	2	1	0	0	1	2	0	0	0	0	0	0	3	3	1	1	0	0	2	1	2	1	0	0	1	1	3	4
cacattactgt	PBANKA_080340	0	0	0	0	0	1	0	0	0	0	0	0	0	0	0	0	0	0	0	0	0	0	0	0	0	0	0	0	0	0	0	0
caccacctcat	PBANKA_144000	0	0	0	0	0	0	0	0	0	0	0	0	0	0	0	0	0	0	0	0	0	0	0	0	0	0	0	0	0	0	0	0
cacccgcaacg	PBANKA_114410	256	259	250	251	338	348	12	12	59	60	29	27	12	13	34	32	4	4	13	12	26	25	0	1	11	12	11	11	0	0	6570	6690
cacccgcatcg	PBANKA_040470	1	0	0	0	0	0	0	0	0	0	0	0	0	0	1	1	0	0	0	0	0	0	0	0	0	0	0	0	0	0	12	0
cacgatgcacg	PBANKA_070370	0	1	0	0	0	0	0	0	0	0	0	0	0	0	0	0	0	0	0	0	0	0	0	0	0	0	0	0	0	0	0	0
cacgcggccga	PBANKA_020700	0	0	0	0	9	7	0	0	0	0	0	0	0	0	0	0	0	0	0	0	0	0	0	0	0	0	0	0	0	0	0	0
cacggtatgga	PBANKA_093540	188	190	175	171	252	254	17	15	30	31	26	26	1	1	4	5	16	18	3	4	0	0	2	3	0	0	1	1	1	1	2077	2072
cacgtcagtat	PBANKA_071760	0	0	0	0	0	0	0	0	0	0	0	0	0	0	0	0	0	0	0	0	0	0	0	0	0	0	0	0	0	0	0	0
cactccccgag	PBANKA_121670	0	0	0	0	0	0	0	1	0	0	0	0	0	0	0	0	0	0	0	0	0	0	0	0	0	0	0	0	0	0	0	0
cactctctgcg	PBANKA_092900	1739	1731	1378	1380	1411	1411	2136	2154	1852	1855	1614	1634	2661	2661	2402	2402	1596	1603	2815	2823	1945	1933	1899	1886	2600	2593	2380	2371	2035	2034	2179	2165
cactttctcct	PBANKA_050120	0	0	0	0	0	0	0	0	0	0	0	0	0	0	0	0	0	0	1	0	0	0	0	0	0	0	0	0	0	0	0	0
cagacgctgaa	PBANKA_040280	0	0	0	0	0	0	0	0	0	0	0	0	0	0	1	1	0	0	0	0	0	0	0	0	0	0	0	0	0	0	0	0
cagcgccggaa	PBANKA_020080	0	0	0	0	0	0	0	0	0	0	0	0	0	0	0	0	0	0	0	0	0	0	0	0	0	0	0	0	0	0	0	0
cagcttgctta	PBANKA_135400	0	0	0	0	0	0	0	0	0	0	0	0	0	0	2	2	0	0	0	0	0	0	0	0	0	0	0	0	0	0	0	0
caggaagggtc	PBANKA_111120	0	0	0	0	0	0	0	0	0	0	0	0	0	0	0	0	0	0	0	0	0	0	0	0	0	0	0	0	0	0	0	1
caggacttgct	PBANKA_093650	101	98	74	74	52	50	0	0	4	4	3	3	0	0	0	0	2	2	0	0	0	0	0	0	0	0	0	0	0	0	1960	1953
cagggaggggc	PBANKA_144610	97	98	109	115	51	49	19	19	12	12	14	14	1	1	16	17	0	0	8	8	22	21	0	1	11	10	13	13	1	1	3468	3455
cagggcccgcc	PBANKA_131960	166	168	97	98	153	155	13	14	14	16	11	14	4	4	0	0	2	3	0	0	0	0	0	0	0	0	3	3	0	0	1712	1795
catacccaggc	PBANKA_124460	0	0	0	0	0	0	0	0	0	0	0	0	0	0	0	0	0	0	0	0	0	0	0	0	1	1	0	0	0	0	0	0
catagtgagcg	PBANKA_110840	0	0	0	0	0	0	0	0	0	0	0	0	0	0	1	1	0	0	0	0	0	0	0	0	0	0	0	0	0	0	0	0
catggatgggc	PBANKA_113980	0	0	0	0	0	0	8	10	5	5	0	1	0	0	0	0	0	0	0	0	0	0	0	0	1	1	0	0	0	0	0	0
catgtttggtc	PBANKA_121970	1951	1960	1444	1445	1956	1937	2136	2136	1551	1550	2089	2065	2474	2471	2084	2111	2373	2335	3082	3055	2118	2096	2878	2873	3115	3112	2336	2319	3168	3168	2489	2485
cattctagctt	PBANKA_133280	0	0	0	0	0	0	0	0	0	0	0	0	0	0	0	0	0	0	0	0	0	0	0	0	0	0	0	0	0	0	0	1
ccaacttaaac	PBANKA_103360	0	0	0	0	0	0	0	0	0	0	0	0	0	0	0	0	0	0	0	0	0	0	0	0	0	0	0	0	0	0	0	0
ccaatcattat	PBANKA_093830	80	82	105	109	108	107	3	3	11	10	5	6	1	1	0	0	2	2	0	0	0	0	0	0	0	0	0	1	1	1	3882	3923
ccaattagttc	PBANKA_140540	0	0	0	0	0	0	0	0	0	0	0	0	0	0	0	0	0	0	0	0	0	0	0	0	0	0	0	0	0	0	1	1
ccactacggtg	PBANKA_081040	0	0	0	0	0	0	0	0	0	0	0	0	0	0	0	0	0	0	0	0	0	0	0	0	0	0	0	0	0	0	1	0
ccactgcggta	PBANKA_093400	384	393	360	353	539	545	49	46	48	48	98	96	16	16	16	16	48	48	13	13	11	10	18	18	6	6	12	11	17	17	6303	6259
ccacttcctat	PBANKA_132450	0	0	0	0	1	0	0	0	0	0	0	0	1	0	0	0	0	0	0	0	0	0	0	0	2	0	0	0	1	0	0	0
ccagctctaaa	PBANKA_132270	0	0	0	0	0	0	0	0	0	0	0	0	0	0	0	0	0	0	0	0	0	0	0	0	0	0	0	0	0	0	0	0
ccaggacctaa	PBANKA_090190	0	0	0	0	0	0	0	0	0	0	0	0	1	1	0	0	0	0	0	1	0	0	0	0	0	0	0	0	1	0	1	2
ccattaactac	PBANKA_144300	0	0	0	0	7	7	0	0	0	0	0	0	0	0	0	0	0	0	0	0	0	0	0	0	0	0	0	0	0	0	0	0
cccaagacatc	PBANKA_082360	0	0	0	0	0	0	0	0	0	0	0	0	0	0	0	0	0	0	0	0	0	0	0	0	0	0	0	0	0	0	0	0
cccacagtacg	PBANKA_031050	0	0	0	0	0	0	0	0	0	0	0	0	0	0	0	0	0	0	0	1	0	0	0	0	0	0	0	0	0	0	0	0
cccccaccgct	PBANKA_131670	0	0	0	0	0	0	0	0	0	0	0	0	0	0	0	0	0	0	1	0	0	0	0	0	0	0	0	0	0	0	0	0
cccgcggtgtc	PBANKA_103800	0	0	0	0	1	1	0	0	0	0	0	0	0	0	0	0	0	0	0	0	0	0	0	0	0	0	0	0	0	0	0	0
cccgtatcttg	PBANKA_143830	0	0	0	0	0	0	0	0	0	0	0	0	0	0	0	0	0	0	0	0	0	0	0	0	0	0	0	0	0	0	0	0
cccgtccattg	PBANKA_090160	0	0	0	0	0	0	0	0	0	0	0	0	0	0	0	0	0	0	0	0	0	0	0	0	0	0	0	0	0	0	0	0
ccctaaggtat	PBANKA_122210	25	24	70	68	46	48	5	5	5	5	0	0	0	0	5	4	3	3	0	0	1	0	4	5	2	2	0	0	0	0	2615	2547
ccctgagaacc	PBANKA_141230	0	0	0	0	0	0	0	0	0	0	0	0	0	0	0	0	0	0	0	0	0	0	0	0	0	0	0	1	0	0	0	0
cccttataatt	PBANKA_092830	0	0	0	0	0	0	0	0	0	0	0	0	0	0	0	0	0	0	0	0	0	0	0	0	0	0	0	0	0	0	0	0
ccgaagatccg	PBANKA_135750	0	1	1	0	17	17	1	0	1	0	1	2	0	0	1	3	0	1	1	1	1	1	1	1	2	2	0	0	1	1	3	1
ccgacgcaatt	PBANKA_142090	0	0	0	0	0	0	0	0	0	0	0	0	0	0	0	0	0	0	0	0	0	0	0	0	0	0	0	0	0	0	0	0
ccgaggaaccg	PBANKA_112790	0	0	0	0	0	0	0	0	0	0	0	0	0	0	1	0	0	0	0	0	0	0	0	0	0	0	0	0	0	0	0	0
ccgagtttacg	PBANKA_144100	4680	4596	4040	4008	4131	4041	5346	5277	5919	5793	3871	3837	6500	6433	7129	7053	4715	4692	8176	8034	8280	8128	4963	4886	7842	7748	8427	8148	5837	5736	2236	2182
ccgagtttatg	PBANKA_082050	1	9	9	17	11	19	11	20	14	23	5	10	11	19	10	26	5	17	11	19	13	24	6	17	12	24	16	29	8	13	1	7
ccgcagcacgc	PBANKA_040970	0	0	0	0	0	0	0	0	0	0	0	0	0	0	0	0	0	0	0	0	0	0	0	0	0	0	0	0	1	0	0	0
ccgcgattagc	PBANKA_133390	1	0	0	0	0	0	0	0	0	0	0	0	0	0	0	1	0	0	0	0	0	0	0	0	0	0	0	0	0	0	0	0
ccgcggcgcgc	PBANKA_101770	1	0	0	0	0	0	0	1	0	0	0	0	0	0	0	0	0	0	1	0	0	0	0	0	0	0	0	0	0	0	0	0
ccgctgaccag	PBANKA_132190	0	0	0	0	0	0	0	0	0	0	0	0	0	0	0	0	0	0	0	0	0	0	0	0	0	0	0	0	0	0	0	0
ccgcttcatgc	PBANKA_143660	0	0	0	0	0	0	0	0	0	0	0	0	0	0	0	0	0	0	0	0	0	0	0	0	0	0	0	0	0	0	0	0
ccggctggacg	PBANKA_API0035	0	0	0	0	0	0	0	0	0	0	0	0	0	0	0	0	0	0	0	0	0	0	0	0	0	0	0	0	0	0	0	0
ccggctggagg	PBANKA_121770	0	0	1	1	0	0	0	0	1	0	0	0	0	0	0	0	0	0	1	1	3	3	1	2	1	0	1	2	0	0	0	0
ccggtcactat	PBANKA_071470	1	0	0	0	0	0	0	0	0	0	0	0	0	0	0	0	0	0	0	0	0	0	0	0	0	0	0	0	0	0	0	0
ccgtgatcgga	PBANKA_120220	0	0	0	0	0	0	0	0	0	0	0	0	0	0	0	0	0	0	0	0	0	0	0	0	0	0	0	0	0	0	1	0
ccgtgattaat	PBANKA_130050	4	3	3	5	6	7	7	7	5	5	2	3	3	4	5	7	3	3	5	4	3	4	10	2	10	8	6	5	9	10	6	5
ccgtgctgacc	PBANKA_020350	0	0	1	1	0	1	0	0	0	0	1	1	0	0	1	1	1	1	0	0	0	1	1	1	3	3	2	3	0	0	0	1
cctacttgatg	PBANKA_040190	0	0	0	0	0	0	0	0	0	0	0	0	0	0	0	0	0	0	0	0	0	0	0	0	0	0	0	0	0	0	0	0
cctaggcatcg	PBANKA_102590	0	0	0	0	0	0	0	0	0	0	0	0	0	0	0	0	0	0	0	0	0	0	0	0	0	0	0	0	0	0	0	0
cctcataggga	PBANKA_094270	1	1	0	0	1	1	0	0	1	1	0	0	0	0	0	0	0	0	0	0	0	0	0	0	0	0	0	0	0	0	0	0
cctcgaaacag	PBANKA_111620	3472	3453	3361	3350	3503	3486	4293	4261	4050	4035	4069	4077	4386	4367	5313	5331	4689	4662	5519	5516	5042	5011	5002	4972	5235	5233	5562	5541	5495	5460	4413	4424
cctcgccgcca	PBANKA_132980	0	0	0	0	0	0	0	0	0	0	0	0	0	0	0	0	0	0	0	0	0	0	0	0	0	0	0	0	0	0	0	0
cctcgccggca	PBANKA_101840	0	0	0	0	0	0	2	2	0	0	0	0	0	0	0	0	0	0	1	1	1	1	0	0	0	0	0	0	1	0	2	3
cctcttacccg	PBANKA_061520	0	0	18	19	0	0	0	1	0	0	0	0	5	4	0	0	2	2	0	0	0	0	0	0	1	1	0	0	0	0	0	0
cctggcataag	PBANKA_010950	0	0	0	0	0	0	0	0	0	0	0	0	0	1	0	0	0	0	0	0	0	0	0	0	0	0	0	0	0	0	0	0
cctgtactgcc	PBANKA_134860	0	0	0	0	0	0	0	0	0	0	0	0	0	0	0	0	0	0	0	0	0	0	0	0	0	0	0	0	0	0	1	0
cctgttcggcc	PBANKA_040420	102	104	78	78	86	90	9	10	15	14	10	13	1	1	1	1	10	10	3	3	1	1	1	1	4	4	2	2	0	0	2715	2744
ccttacgtggt	PBANKA_091410	0	0	0	0	0	0	0	0	0	0	0	0	0	0	0	0	0	0	0	0	1	0	0	0	0	0	0	0	0	0	0	0
ccttctgtccc	PBANKA_111750	0	0	0	0	0	0	0	0	0	0	0	0	1	0	0	0	1	0	0	0	1	0	0	0	0	0	0	1	0	0	0	0
cctttatgaat	PBANKA_091620	0	0	0	0	0	0	0	0	0	0	0	0	0	0	0	0	0	0	0	0	0	0	0	0	0	0	0	0	0	0	0	0
ccttttgtctg	PBANKA_081440	0	0	0	0	0	0	0	0	0	0	0	0	0	0	0	0	0	0	0	0	0	0	0	0	0	0	0	0	0	0	0	0
cgaacgcgaca	PBANKA_101620	0	0	0	0	0	0	0	0	0	0	0	0	0	0	0	0	0	0	0	0	0	0	0	0	0	0	0	0	0	0	0	0
cgaccgcgcat	PBANKA_112110	0	0	0	0	0	0	0	0	0	0	0	0	0	0	1	1	0	0	0	0	0	0	0	0	0	0	0	0	0	0	0	0
cgagacgggta	PBANKA_051230	103	103	156	162	311	312	17	16	10	10	9	9	1	1	1	1	3	3	0	0	0	0	3	2	0	0	1	1	2	2	1631	1664
cgagttagggg	PBANKA_030840	0	0	0	0	0	0	0	0	0	0	0	0	0	0	1	1	0	0	0	0	0	0	0	0	0	0	0	0	0	0	0	0
cgatagggact	PBANKA_134910	0	0	0	0	0	0	0	0	0	0	0	0	0	0	0	0	0	0	0	0	0	0	0	0	0	0	0	0	0	0	0	1
cgcaaggaggg	PBANKA_103800	0	0	1	1	1	1	0	0	0	0	0	0	0	0	0	0	0	0	0	0	0	0	0	0	0	0	1	1	0	0	0	0
cgcatctagcc	PBANKA_103870	0	0	0	0	0	0	0	0	0	0	0	0	0	0	0	0	0	0	0	0	0	0	0	0	0	0	0	0	1	0	0	1
cgccaccatgt	PBANKA_100110	0	0	0	0	0	0	0	0	0	0	0	0	1	1	0	0	0	0	0	0	0	0	0	0	0	0	0	0	0	0	0	0
cgccctgtttg	PBANKA_131800	0	0	0	0	0	0	3	3	0	0	0	0	0	0	0	0	0	0	0	0	0	0	0	0	0	0	0	0	0	0	0	0
cgcggaggtgt	PBANKA_144580	59	55	237	219	164	159	13	11	13	13	4	3	3	2	26	28	2	3	2	2	13	11	2	2	1	1	16	15	1	1	4660	4435
cgctaagtgcg	PBANKA_041700	0	0	0	0	0	0	0	0	0	0	0	0	0	0	0	0	0	0	0	0	0	0	1	0	0	0	0	0	0	0	0	0
cgctcactggt	PBANKA_103010	945	936	406	409	521	520	924	927	459	452	726	725	1078	1077	595	585	835	834	1138	1128	601	591	807	813	1103	1099	597	592	872	870	1411	1400
cgctccggtcc	PBANKA_144110	378	374	384	388	830	841	340	344	406	416	737	745	287	299	475	477	607	618	254	261	382	381	551	568	210	217	431	428	783	806	1375	1378
cgctcgggtcc	PBANKA_143670	1	0	0	0	1	1	0	1	0	0	1	0	0	0	0	0	0	0	0	0	0	0	0	1	0	0	0	1	0	0	0	3
cgctgacaggt	PBANKA_082410	0	0	0	0	0	0	0	0	0	0	0	0	0	0	0	0	0	0	0	0	0	0	0	0	0	0	0	0	1	0	0	0
cgctgtttcag	PBANKA_140260	0	0	0	0	0	0	0	0	0	0	0	0	0	0	0	0	0	0	0	0	0	0	0	0	0	0	0	0	0	0	0	0
cgcttacgcat	PBANKA_061450	0	0	2	2	0	0	0	0	0	0	0	0	0	0	0	0	0	0	0	0	0	0	0	0	0	0	0	0	0	0	1	1
cgctttcgcct	PBANKA_101760	0	0	0	0	0	0	0	0	0	0	0	0	0	0	0	0	0	0	0	0	0	0	0	0	0	0	0	0	0	0	0	1
cggaggtttat	PBANKA_123560	0	0	0	0	1	0	0	0	0	0	0	0	0	0	1	0	0	0	0	0	0	0	1	0	0	0	0	0	0	0	0	0
cggagtacgtt	PBANKA_103440	4663	4657	4771	4758	7152	7132	2858	2854	3347	3305	4944	4933	1844	1846	2715	2692	3340	3338	1186	1165	1707	1662	2274	2260	766	759	1423	1401	2039	2041	3369	3323
cggatctggtc	PBANKA_090660	0	0	0	0	0	0	0	0	0	0	1	1	0	0	0	0	0	0	0	0	0	0	0	0	0	0	0	0	0	0	0	0
cggcccggata	PBANKA_061680	0	0	0	0	0	0	0	0	0	0	0	0	0	0	0	0	0	0	0	0	0	0	0	0	0	0	0	0	0	0	0	0
cggcgaacggt	PBANKA_020860	0	0	0	0	0	0	0	0	0	0	0	0	0	0	0	0	0	0	0	0	0	0	0	0	0	0	0	0	0	0	0	1
cggtatggggc	PBANKA_030380	0	0	0	0	0	0	0	0	0	0	0	0	0	0	0	0	0	0	0	0	0	0	0	0	0	0	0	0	0	0	0	1
cggtgaggctt	PBANKA_146370	0	0	1	1	1	1	1	1	1	1	2	1	0	1	0	0	0	0	2	1	0	1	0	0	3	4	1	1	2	2	3	2
cggtttctcac	PBANKA_131540	275	281	182	186	186	185	24	22	30	31	32	33	17	17	18	19	15	14	1	1	4	4	5	5	0	0	1	1	7	7	2181	2217
cgtccgtgact	PBANKA_110980	0	0	0	0	0	0	1	1	0	0	0	0	0	0	0	0	0	0	0	0	0	0	0	0	0	0	0	0	0	0	1	0
cgtcgcttaat	PBANKA_072160	0	0	0	0	0	0	0	0	0	0	0	0	0	0	0	0	0	0	0	0	0	0	0	0	0	0	0	0	0	0	0	0
cgttaggtgtg	PBANKA_060820	0	1	0	0	1	0	0	0	0	0	0	0	0	0	0	0	0	0	0	0	0	0	0	0	0	0	1	0	0	1	0	0
cgttatgtggg	p230p-tag	5852	5743	4771	4694	7112	6901	5879	5720	6429	6340	6402	6278	6211	6133	7982	7834	8056	7930	7015	6847	7787	7592	8362	8159	7230	7106	8546	8295	8677	8471	4293	4209
cgttcgttgtt	PBANKA_070120	0	0	0	0	0	0	0	0	0	0	0	0	0	0	0	0	0	0	0	0	0	0	0	0	0	0	0	0	0	0	0	0
cgttgtgatcg	PBANKA_113220	0	0	0	0	0	0	0	0	0	0	0	0	0	0	0	0	0	0	0	0	0	0	0	0	0	0	0	0	0	0	0	0
cgttttgggcg	PBANKA_020270	3	1	0	0	0	0	0	0	1	0	1	1	0	0	0	0	0	0	0	0	1	0	2	1	0	0	1	1	4	2	3	2
ctaaaaacgta	PBANKA_124340	0	0	0	0	0	0	0	0	0	0	0	0	0	0	0	0	0	0	0	0	0	0	0	0	0	0	0	0	0	0	0	0
ctaaacgaaat	PBANKA_122650	0	0	1	1	0	0	0	1	0	0	0	0	0	0	0	0	0	0	0	0	0	0	0	0	0	0	1	0	1	0	0	0
ctaatatacgg	PBANKA_132630	0	0	0	0	0	0	0	0	0	0	0	0	0	0	0	0	0	0	0	0	0	0	0	0	0	0	0	0	0	0	0	0
ctagtcggggt	PBANKA_030470	1	0	1	1	1	0	1	1	1	1	0	0	0	0	0	0	0	0	1	0	1	0	3	4	0	0	1	2	1	3	2	1
ctagttcctag	PBANKA_136350	0	0	0	0	0	0	0	0	0	0	0	0	0	0	0	0	1	0	0	0	0	0	0	0	0	0	0	0	0	0	0	0
ctattcggagt	PBANKA_091200	0	0	0	0	0	0	0	0	0	0	0	0	0	0	0	0	0	0	0	0	0	0	0	0	0	0	0	0	0	0	0	0
ctcatacccct	PBANKA_132240	0	0	0	0	0	0	0	0	0	0	0	0	0	0	0	0	0	0	0	0	0	0	0	0	0	0	0	0	0	0	0	0
ctccccattca	PBANKA_122760	0	0	0	0	0	0	0	0	0	0	0	0	0	0	0	0	0	0	0	0	0	0	0	0	0	0	0	0	0	0	0	0
ctccgcttccc	PBANKA_010470	0	0	0	0	0	0	0	1	0	0	0	0	0	0	0	0	1	1	0	0	1	1	0	0	0	0	0	0	3	3	3	3
ctcctcttagg	PBANKA_103750	0	0	0	0	4	2	1	0	2	1	3	0	2	0	4	3	2	4	5	5	3	3	1	3	5	0	3	1	8	5	33	22
ctcgacatcta	PBANKA_083170	0	0	0	0	14	13	0	0	0	0	0	0	0	0	0	0	0	0	0	0	0	0	0	0	0	0	0	0	0	0	0	0
ctcgtacgtac	PBANKA_144190	0	0	0	0	0	0	0	0	0	0	0	0	0	0	0	0	0	0	0	0	0	0	0	0	0	0	0	0	0	0	0	0
ctctgcgtggt	PBANKA_061010	108	110	55	53	143	141	0	0	9	8	21	23	0	0	3	2	5	4	2	2	1	1	6	6	0	0	2	2	21	21	2354	2287
ctcttttgaat	PBANKA_093120	97	97	68	70	79	78	8	8	8	6	4	4	2	2	3	3	3	3	1	1	1	1	0	0	0	0	4	4	1	1	2716	2726
ctgacgggaat	PBANKA_124270	0	0	0	0	0	0	0	0	0	0	0	0	0	0	0	0	0	0	0	0	0	0	0	0	0	0	0	0	0	0	0	1
ctgatcgcgat	PBANKA_143040	0	0	0	0	1	0	0	0	0	0	0	0	0	0	0	0	0	0	0	0	0	0	0	0	0	0	0	0	0	0	0	0
ctggaactaag	PBANKA_133970	0	0	0	0	0	0	0	0	0	0	0	0	0	0	0	0	0	0	0	0	0	0	0	0	0	0	0	0	0	0	0	0
ctggaagtaat	PBANKA_062180	1	1	0	0	0	0	0	0	0	0	0	0	0	0	0	1	0	0	0	0	0	0	0	0	0	0	0	0	0	0	2	2
ctggcttaatc	PBANKA_071270	0	0	0	0	0	0	0	0	0	0	0	0	0	0	0	0	0	0	0	0	0	0	0	0	0	0	0	0	0	0	0	0
ctgggaccacg	PBANKA_092880	0	0	0	0	0	0	0	0	0	0	0	0	0	1	0	0	0	0	0	0	0	0	0	0	0	0	0	0	0	0	1	1
ctggtctcgat	PBANKA_092860	114	113	187	185	145	147	7	7	6	6	1	1	17	16	0	0	5	5	7	7	1	1	1	1	1	1	1	1	0	0	2632	2650
ctgtcaatcgt	PBANKA_140090	0	0	0	0	0	0	0	0	0	0	0	0	0	0	0	0	0	0	0	0	0	0	0	0	0	0	0	0	0	0	0	0
ctgtctctacg	PBANKA_081190	172	173	10	10	121	126	5	5	4	4	1	3	0	0	3	2	1	1	1	1	0	0	1	1	1	1	1	2	1	1	3031	3020
ctgtgactgct	PBANKA_130190	1	1	0	0	3	2	0	0	0	0	0	0	0	0	0	0	0	0	0	0	1	2	1	2	0	0	0	0	1	1	3	3
cttacattggt	PBANKA_061040	0	0	0	0	0	0	0	0	0	0	0	0	0	0	0	0	0	0	0	0	0	0	0	0	0	0	0	0	0	0	0	0
cttatgcagtc	PBANKA_145050	2	2	0	0	0	0	0	0	0	0	0	0	0	0	0	0	0	0	0	0	0	0	1	1	0	0	0	0	0	0	0	0
cttatttgccc	PBANKA_113190	0	0	1	2	0	0	0	1	0	0	0	0	0	0	0	0	0	0	0	0	0	0	0	0	1	0	1	1	0	0	0	0
cttgtaaggaa	PBANKA_110280	0	0	0	0	0	0	0	0	0	0	0	0	0	0	1	1	0	0	0	0	0	0	0	0	0	0	0	0	0	0	0	0
ctttactgggt	PBANKA_135260	0	0	0	0	0	0	0	0	0	0	0	0	0	0	1	1	0	0	0	0	0	0	0	0	0	0	0	0	0	0	0	0
ctttagcgcat	PBANKA_112780	0	0	0	0	0	0	0	0	0	0	0	0	0	0	0	0	0	0	0	0	0	0	0	0	0	0	0	0	0	0	0	1
ctttatgacct	PBANKA_103960	0	0	0	0	0	0	0	0	0	0	0	0	0	0	0	0	0	0	0	0	0	0	0	0	0	0	0	0	0	0	0	0
cttttcatcaa	PBANKA_010130	0	0	0	0	0	0	0	0	0	0	0	0	0	0	0	0	0	0	0	0	0	0	0	0	0	0	0	0	0	0	0	0
gaaattgggac	PBANKA_083600	156	171	93	96	315	327	0	0	1	2	47	46	1	2	2	1	62	64	1	1	2	2	34	37	0	0	1	1	20	23	5895	6192
gaaggaacgtc	PBANKA_090240	0	0	0	2	0	0	0	0	0	0	0	0	1	0	0	0	0	0	0	0	1	1	1	1	0	0	0	0	1	0	0	1
gaagggccaag	PBANKA_120980	0	0	0	0	0	0	0	0	0	0	0	0	0	0	0	0	0	0	0	1	0	0	0	0	1	1	0	0	0	0	0	0
gaagtcacgcc	PBANKA_114050	0	0	0	0	0	0	0	0	0	0	0	0	0	0	0	0	0	0	0	0	0	0	0	0	0	0	0	0	0	0	0	0
gaatatgtaat	PBANKA_031240	0	0	0	0	0	0	0	0	0	0	0	0	0	0	0	0	0	0	0	0	0	0	0	0	0	0	0	0	0	0	0	0
gacacaaaccc	PBANKA_092570	0	0	0	0	0	0	0	0	0	0	0	0	0	0	0	0	0	0	0	0	0	0	0	0	0	0	0	0	0	0	0	0
gacaccgacta	PBANKA_141420	0	0	0	0	0	0	0	0	0	0	0	0	0	0	0	0	0	0	0	0	0	0	0	0	0	0	0	1	0	0	0	0
gacccgtttca	PBANKA_092290	0	0	0	0	0	0	0	0	0	0	0	0	0	0	0	0	0	0	0	0	0	0	0	0	0	0	0	0	0	0	0	0
gacgacggagt	PBANKA_130300	0	0	0	0	0	0	0	0	0	0	0	0	0	0	0	0	0	0	0	0	0	0	0	0	0	0	0	0	0	0	0	0
gacgcgtgaag	PBANKA_051180	0	0	0	0	0	0	0	0	0	0	0	0	0	0	0	0	0	0	0	0	0	0	0	0	0	0	0	0	0	0	1	0
gacgtcatgtg	PBANKA_142160	0	0	0	0	0	0	0	0	0	0	0	0	0	0	0	0	0	0	0	0	0	0	0	0	0	0	0	0	0	0	0	0
gacgtcgaatc	PBANKA_122670	104	107	52	58	133	135	31	33	21	23	41	41	9	10	13	13	22	24	2	2	5	5	9	10	0	0	9	9	16	16	2231	2266
gactcaatttg	PBANKA_120390	0	0	0	0	0	0	0	0	0	0	0	0	1	0	0	0	0	0	0	0	0	0	0	0	0	0	0	0	0	0	0	0
gagagagggtg	PBANKA_141450	0	0	0	0	11	11	0	0	0	0	0	0	0	0	0	0	0	0	0	0	0	0	1	1	0	0	0	0	0	0	0	0
gagagcagtca	PBANKA_060350	0	0	0	0	0	0	0	0	0	0	0	0	0	0	4	4	0	0	0	0	0	0	0	0	1	1	0	0	0	0	0	0
gagcatggacc	PBANKA_050730	37	37	26	25	16	16	0	0	0	0	2	3	0	0	0	0	0	0	0	0	0	0	0	0	1	1	1	1	0	0	2994	2980
gagcggaaggc	PBANKA_112350	83	84	167	160	75	72	15	15	2	2	12	12	5	6	1	0	5	5	3	3	2	2	0	0	1	1	1	2	3	3	9745	9632
gagcttcttcg	PBANKA_080570	0	0	0	0	0	0	0	0	0	0	0	0	0	0	0	0	0	0	0	0	0	0	0	0	0	0	0	0	0	0	0	0
gaggaacgtag	PBANKA_132560	0	0	0	0	0	0	0	0	0	0	0	0	0	0	0	0	0	0	0	0	0	0	0	0	0	0	0	0	0	0	0	0
gaggactataa	PBANKA_131620	0	0	0	0	0	0	0	1	0	0	0	0	0	0	1	0	0	0	0	0	0	0	0	1	0	0	0	0	0	0	0	0
gagtagatctg	PBANKA_093370	0	0	17	17	18	18	0	0	0	1	0	0	0	0	1	1	0	0	0	0	0	0	0	0	0	0	0	0	0	0	0	0
gataaaaccgt	PBANKA_101800	0	0	0	1	0	0	0	0	0	0	0	0	0	0	0	0	0	0	0	0	0	0	0	0	0	0	0	0	0	0	0	0
gatattcctct	PBANKA_145770	0	0	0	0	0	0	0	0	1	0	0	0	0	0	0	0	0	1	0	0	0	0	1	0	0	0	0	1	0	0	0	0
gatcagcgat	PBANKA_082960	0	0	0	0	0	0	0	0	0	0	0	0	0	0	0	0	0	0	0	0	0	0	0	0	0	0	0	0	0	0	0	0
gatcataggtc	PBANKA_040110	0	0	0	0	10	10	0	0	0	0	0	0	0	0	0	0	0	0	0	0	0	0	0	0	0	0	0	0	0	0	0	0
gatcctgtgcg	PBANKA_093390	0	0	0	0	0	0	0	0	0	0	0	0	0	0	0	0	0	0	0	0	0	0	0	0	0	0	0	0	0	0	0	0
gatcgacttct	PBANKA_131810	0	0	0	0	0	0	0	0	0	0	0	0	0	0	0	0	0	0	0	0	0	0	0	0	0	0	0	0	0	0	0	0
gatgggccctc	PBANKA_040150	0	0	0	0	0	0	0	0	0	0	0	0	0	0	0	0	0	0	0	0	0	0	0	0	0	0	0	0	0	0	0	0
gatgtttgatc	PBANKA_093300	0	0	0	0	0	0	0	0	0	1	0	0	0	0	0	0	0	0	0	0	0	0	0	0	0	0	0	0	0	0	0	0
gattatgagta	PBANKA_111320	55	55	10	11	62	63	0	0	6	6	0	0	0	0	0	0	0	1	0	0	0	0	0	0	4	3	1	1	0	0	3004	3015
gattgcaaacg	PBANKA_020330	0	0	0	0	0	0	0	0	0	0	0	0	0	0	0	0	0	0	0	0	0	0	0	0	0	0	0	0	0	0	0	0
gcaaaacctag	PBANKA_061030	219	216	268	271	177	178	12	12	9	10	6	6	3	3	8	8	2	2	2	2	0	0	0	0	0	0	1	1	0	0	3318	3328
gcacctctggc	PBANKA_110650	15	15	0	0	0	0	0	0	0	0	0	0	0	0	1	1	0	0	0	0	0	0	0	0	0	0	0	0	1	0	0	0
gcacgtccggt	PBANKA_110920	0	0	0	0	0	0	0	0	0	0	0	0	0	0	4	4	0	0	0	0	0	0	0	0	0	0	0	0	0	0	0	0
gcacttgatcg	PBANKA_111330	0	0	0	0	0	0	0	0	0	0	0	0	0	0	0	0	0	0	0	0	0	0	0	0	0	0	0	0	0	0	0	1
gcaggttccgg	PBANKA_130690	0	0	0	0	0	0	0	0	0	0	1	2	0	0	0	0	0	0	0	0	0	0	0	0	0	0	0	0	0	0	0	0
gcagtcacttg	PBANKA_050930	0	0	0	0	0	0	0	0	0	0	0	0	0	0	0	0	0	0	0	0	0	0	0	0	0	0	0	0	0	0	0	0
gcatcagtcct	PBANKA_140580	0	0	0	0	0	0	0	0	0	0	0	0	0	0	0	0	0	0	0	0	0	0	0	0	0	0	0	0	0	0	0	0
gccatgacgcc	PBANKA_142240	49	57	22	23	13	15	1	2	2	3	5	5	1	3	2	2	2	2	1	1	0	0	2	2	4	4	0	1	0	0	1850	1987
gcccacattga	PBANKA_010610	0	0	0	0	0	0	0	0	1	1	0	0	0	0	0	0	0	0	0	0	0	0	0	0	0	0	0	0	0	0	0	0
gcccgacaaac	PBANKA_131980	0	0	0	0	0	0	0	0	0	0	0	0	0	0	0	0	0	0	0	0	0	0	0	0	0	0	0	0	0	0	0	0
gcccggcgggt	PBANKA_130520	0	0	0	0	0	0	0	0	0	0	0	0	0	0	0	0	0	0	0	0	0	0	0	0	0	0	0	0	0	0	0	0
gccgatcgcta	PBANKA_100490	0	0	0	0	0	0	0	0	0	0	0	0	0	0	2	2	0	0	0	0	0	0	0	0	0	0	0	0	0	0	0	0
gccgtttaagg	PBANKA_145030	0	0	0	0	0	0	0	0	0	0	0	0	0	0	0	0	0	0	0	0	0	0	0	0	0	0	0	0	0	0	0	0
gcctcaggcgt	PBANKA_011010	0	0	0	0	0	0	0	0	0	0	0	0	0	0	0	0	0	0	0	0	0	0	0	0	0	0	0	0	0	0	0	0
gcctgtgacaa	PBANKA_102190	0	0	0	0	1	0	0	0	0	0	0	0	1	1	0	0	0	0	0	0	0	0	0	0	0	0	0	0	1	1	0	0
gcggatctagc	PBANKA_041010	409	404	266	262	185	187	329	318	213	204	242	239	375	359	270	274	212	202	533	525	230	222	198	194	508	500	202	198	267	264	1388	1355
gcgtaagcccc	PBANKA_133000	0	0	0	0	0	0	0	0	0	0	0	0	0	0	0	0	0	0	0	0	0	0	0	0	1	0	0	0	0	0	0	0
gcgtcgatcaa	PBANKA_050500	0	0	0	0	0	0	0	0	0	0	0	0	0	0	2	2	0	0	0	0	0	0	0	0	0	0	0	0	0	0	0	0
gcgtcgtgaag	PBANKA_100220	1	3	0	0	4	1	1	1	3	1	2	1	1	0	2	2	3	1	1	1	0	0	2	1	0	0	1	2	3	3	7	4
gcgtgtaatgg	PBANKA_113820	152	151	177	178	103	103	9	10	11	9	22	23	1	1	2	2	8	7	0	1	0	0	5	5	0	0	2	1	1	0	4907	4817
gctaagattca	PBANKA_081970	310	316	317	317	879	892	287	286	231	233	632	642	271	274	217	219	397	408	215	214	173	175	336	341	211	211	112	113	311	316	2674	2691
gctatcatcgt	PBANKA_052290	116	116	134	132	122	127	2	2	3	3	17	15	0	0	0	0	17	17	0	0	0	0	14	14	1	1	1	1	7	7	3447	3427
gctctcagtgg	PBANKA_071390	0	0	0	0	0	0	0	0	0	0	0	0	0	0	0	0	0	0	0	0	0	0	0	0	0	0	0	0	0	0	0	0
gctgccacaaa	PBANKA_141470	0	0	0	0	0	0	0	0	0	0	0	0	0	0	0	0	0	0	0	0	0	0	0	0	0	0	0	0	0	0	1	0
gctggcgaaat	PBANKA_061610	0	0	0	0	0	0	0	0	0	0	0	0	0	0	0	0	0	0	0	0	0	0	0	0	0	0	0	0	0	0	0	0
gctggtacgaa	PBANKA_091230	632	626	507	497	596	576	655	642	772	765	1051	1041	690	689	1076	1071	1032	1010	802	792	902	888	1092	1069	660	659	935	923	1313	1284	2360	2336
gctttggcggc	PBANKA_143620	9	9	0	0	0	0	0	0	0	0	0	0	0	0	0	0	0	0	0	0	0	0	0	0	0	0	0	0	0	0	0	0
ggaaacccaat	PBANKA_100310	50	49	0	0	45	42	4	4	0	0	0	0	0	0	0	0	0	0	0	0	0	0	1	1	3	3	2	2	1	1	2780	2816
ggaccactact	PBANKA_010090	2	2	21	20	0	0	0	0	0	0	0	0	0	0	0	0	0	0	0	0	0	0	0	0	0	0	0	0	0	0	0	0
ggacccctaac	PBANKA_133330	0	0	0	0	0	0	0	0	0	0	0	0	0	0	0	0	0	0	1	0	0	0	0	0	0	0	0	0	0	0	0	0
ggacgagaggg	PBANKA_031430	0	0	0	0	0	0	0	0	0	0	0	0	0	0	0	0	0	0	0	0	0	0	0	0	0	0	0	0	0	0	0	0
ggagaaacgga	PBANKA_020580	0	0	0	0	0	0	0	0	0	0	0	0	1	1	0	0	0	0	0	0	0	0	0	0	0	0	0	0	0	0	0	0
ggagccctgtc	PBANKA_121020	0	0	0	0	0	0	0	0	0	0	0	0	0	0	0	0	0	0	0	0	0	0	0	0	0	0	0	0	0	0	1	0
ggagggtatgc	PBANKA_135860	0	0	0	0	0	0	0	0	0	0	0	0	0	0	0	0	0	0	0	0	0	0	0	0	0	0	0	0	0	0	0	0
ggagttgacta	PBANKA_091690	5	6	2	2	1	1	0	0	0	0	0	0	0	1	0	0	0	0	0	0	0	0	0	0	0	0	0	0	0	0	29	32
ggagttgggac	PBANKA_141660	196	201	89	90	146	156	11	11	23	21	10	9	13	14	0	0	4	4	12	12	0	0	0	0	4	4	1	1	1	1	2296	2408
ggataaccgat	PBANKA_130780	97	96	168	165	108	109	6	5	2	2	9	7	7	5	1	1	5	5	1	1	0	0	0	0	2	2	6	6	0	0	2552	2560
ggatacaggta	PBANKA_142060	107	104	1	1	0	0	0	0	0	0	1	1	1	0	5	4	0	0	1	1	2	1	0	0	0	0	0	1	0	0	2670	2675
ggattaccagc	PBANKA_021220	0	0	0	0	0	0	0	0	1	0	0	1	0	0	0	0	0	0	0	0	0	0	0	0	0	0	0	0	0	0	0	0
ggattatttct	PBANKA_092780	0	0	0	0	0	0	0	0	0	0	0	0	0	0	0	0	1	1	0	0	0	0	0	0	0	0	0	0	1	1	0	0
ggattccgcgt	PBANKA_132070	0	0	0	0	1	1	0	0	0	0	0	0	0	0	0	0	0	0	0	0	0	0	0	0	0	0	0	0	0	0	0	0
ggcaccctacc	PBANKA_110760	1793	1918	759	820	1838	1949	1898	1995	1188	1266	1990	2118	2060	2184	1579	1696	2280	2404	2616	2768	1385	1432	2329	2446	2431	2576	1354	1409	2381	2507	2041	2144
ggcaggcgtgt	PBANKA_121310	0	0	0	0	0	0	0	0	0	0	0	0	0	0	0	0	0	0	0	0	0	0	0	0	0	0	0	0	0	0	0	0
ggcagtgtgcg	PBANKA_141980	0	0	0	0	0	0	0	0	0	0	0	0	0	0	0	0	0	0	0	0	0	0	0	0	0	0	0	0	0	0	0	0
ggcattgattt	PBANKA_100780	108	105	94	99	55	62	0	0	1	1	10	10	0	0	0	0	1	1	0	0	3	3	0	0	0	0	0	0	0	0	2283	2286
ggccactaact	PBANKA_091460	0	0	0	0	0	0	0	0	0	0	0	0	0	0	0	0	0	0	0	0	0	0	0	0	0	0	0	0	0	0	0	0
ggccagatcac	PBANKA_101440	235	239	167	174	107	110	137	141	100	101	71	74	105	107	106	107	64	69	124	129	97	100	61	62	84	84	95	97	46	47	3388	3493
ggcccgaaccc	PBANKA_134780	22	24	20	19	23	23	1	0	2	3	6	6	0	0	0	0	0	0	0	0	0	0	3	3	3	3	0	0	0	0	2353	2380
ggccgacaaat	PBANKA_050220	0	0	0	0	0	0	3	3	0	0	0	0	0	0	0	0	0	0	0	0	0	0	0	0	0	0	0	0	0	0	0	0
ggcgatgtttc	PBANKA_092550	4	4	62	58	0	0	2	2	1	1	2	1	0	0	0	0	0	0	0	0	0	1	2	0	0	0	1	2	0	0	3	2
ggctcagtgca	PBANKA_113100	0	0	0	0	0	0	0	0	0	0	0	0	0	0	0	0	0	0	0	0	0	0	0	0	0	0	0	0	0	0	1	0
ggcttttccac	PBANKA_071810	0	0	0	0	0	0	0	0	0	0	0	0	0	0	0	0	0	0	0	0	0	0	0	0	0	0	0	0	0	0	0	0
gggaaaagggt	PBANKA_051410	49	46	134	127	44	43	0	0	2	1	3	3	0	0	0	0	0	0	0	0	1	1	0	0	0	0	2	2	1	1	2476	2414
gggatctatac	PBANKA_020420	0	2	0	0	1	2	0	0	2	4	2	4	0	0	1	2	2	4	2	4	0	1	2	2	1	1	0	1	0	2	2	6
gggcaagacac	PBANKA_030080	0	0	0	0	0	0	0	0	0	0	0	0	0	0	0	0	0	0	0	0	0	1	0	0	0	0	0	0	0	0	0	0
gggcaatccta	PBANKA_092230	0	0	0	0	0	0	3	3	0	0	0	0	0	0	0	0	0	0	0	0	0	0	0	0	0	0	0	0	0	0	0	0
gggcctcgact	PBANKA_145280	0	0	0	0	0	0	0	0	0	0	0	0	0	0	0	0	0	0	0	0	0	0	0	0	0	0	0	0	0	0	0	0
ggggcctatat	PBANKA_060640	0	0	0	0	0	0	0	0	0	0	0	0	1	0	0	0	0	0	0	0	0	0	0	0	0	0	0	0	0	0	0	0
ggggtaactat	PBANKA_091380	0	0	0	0	0	0	0	0	0	0	0	0	0	0	0	0	0	0	0	0	1	0	1	0	0	0	0	0	0	0	0	0
gggtaagcgtt	PBANKA_130720	75	72	83	79	21	21	3	3	6	6	0	0	0	0	0	0	0	0	0	0	0	0	0	0	0	0	3	3	0	0	3176	3136
gggtatcatag	PBANKA_103050	0	0	0	0	0	0	0	0	0	0	0	0	0	0	0	0	0	0	0	0	0	0	0	0	0	0	0	0	0	0	0	0
ggtaaaggtgt	PBANKA_103930	0	0	0	0	0	0	0	0	0	0	0	0	0	0	0	0	0	0	0	0	0	0	0	0	0	0	0	0	0	0	0	0
ggtaacgcctc	PBANKA_094130	1	0	0	0	0	0	0	0	0	0	0	0	0	0	0	0	0	0	0	0	0	0	0	0	0	0	0	0	0	0	0	0
ggtaagccatc	PBANKA_142640	0	1	0	0	0	1	0	1	0	0	0	0	0	0	0	0	0	0	0	0	0	0	0	0	0	0	0	0	0	1	0	0
ggtacgtagcc	PBANKA_071420	0	0	0	0	0	0	0	0	0	0	0	0	0	0	0	0	0	0	0	0	0	0	0	0	0	0	0	0	0	0	0	0
ggtatgagccc	PBANKA_051720	697	693	784	776	567	573	710	707	821	822	639	630	770	765	1137	1156	581	568	945	943	1073	1077	552	550	979	1003	1351	1340	544	549	2770	2758
ggtcccataac	PBANKA_101030	95	101	12	12	45	46	0	0	0	0	0	0	0	0	0	0	0	0	1	1	0	0	1	1	0	0	0	0	0	0	2852	2951
ggtctctctcc	PBANKA_062280	0	0	0	0	0	0	0	0	0	0	0	0	0	0	0	0	0	0	0	0	0	0	0	0	0	0	0	0	0	0	0	0
ggtgattatcc	PBANKA_061880	0	0	0	0	0	0	0	0	0	0	0	0	0	0	0	0	0	0	0	0	0	0	0	0	0	0	0	0	0	0	0	0
ggtgggctgga	PBANKA_093000	0	0	0	0	0	0	0	0	0	0	0	0	0	0	0	0	0	0	0	0	0	0	1	0	3	3	0	0	0	0	0	0
ggttactagac	PBANKA_070390	0	0	0	0	0	0	0	0	0	0	0	0	0	0	0	0	0	0	0	0	0	0	0	0	0	0	0	0	0	0	0	0
ggttatattgt	PBANKA_091880	0	0	0	0	0	0	0	0	1	1	0	0	0	0	0	0	0	0	0	0	0	0	0	0	0	0	0	0	0	0	0	1
ggttccgccta	PBANKA_140400	5461	5465	3257	3286	4302	4276	5934	5900	4567	4579	4623	4633	6219	6250	6790	6834	5474	5468	8341	8326	6170	6131	5997	5926	7916	7927	6982	6995	5523	5542	2440	2428
gtaaccacact	PBANKA_131750	0	0	0	0	0	0	0	0	0	0	0	0	0	0	0	0	0	0	0	0	0	0	0	0	0	0	0	0	0	0	0	0
gtaataaagaa	PBANKA_124180	0	0	0	0	0	0	0	0	0	0	0	0	0	0	0	0	0	0	0	0	0	0	0	0	0	0	0	0	0	0	0	0
gtactgcgtcc	PBANKA_135640	0	0	0	0	0	0	0	0	0	0	0	0	0	0	0	0	0	0	0	0	0	0	0	0	0	0	0	0	0	0	0	0
gtagactacta	PBANKA_134120	0	0	0	0	0	0	0	0	0	0	0	0	0	0	0	0	0	0	0	0	0	0	0	0	0	0	0	0	0	0	0	0
gtaggcgggta	PBANKA_071190	41	36	82	76	55	51	1	1	1	1	0	0	0	0	0	0	1	0	0	0	0	0	1	1	1	1	0	0	0	0	2375	2166
gtaggctaaga	PBANKA_020030	0	0	0	0	0	0	0	0	0	0	0	0	0	0	0	0	0	0	0	0	0	0	0	0	0	0	0	0	0	0	0	0
gtagtgtacgg	PBANKA_145750	183	176	28	29	215	210	18	19	44	40	18	18	6	6	7	8	16	15	2	2	2	3	8	8	3	3	1	1	10	10	2865	2784
gtatattcaat	PBANKA_143470	48	48	96	92	85	87	5	6	0	0	3	3	0	0	0	0	0	0	2	2	1	1	1	2	4	4	0	1	0	0	3044	3003
gtatcaccagg	PBANKA_051980	2822	2783	2768	2746	2091	2078	2653	2632	2573	2538	2123	2120	2328	2341	3195	3213	2090	2077	2845	2820	2568	2521	1687	1676	2301	2304	2083	2059	1384	1374	7049	6987
gtatcagaaat	PBANKA_113720	0	0	0	0	0	0	0	0	0	0	0	0	0	0	0	0	0	0	0	0	0	0	0	0	0	0	0	0	0	0	0	0
gtcacccgcac	PBANKA_041620	73	89	70	75	30	34	8	9	2	4	2	3	0	0	1	1	0	1	0	0	0	0	0	0	0	0	0	0	0	0	2126	2525
gtccacgccta	PBANKA_092150	0	0	0	0	0	0	0	0	0	0	0	0	0	0	0	0	0	0	0	0	0	0	0	0	0	0	0	0	0	0	0	0
gtcccgttact	PBANKA_110320	4292	4253	2967	2966	3755	3739	4818	4783	4221	4208	4285	4262	5201	5140	5572	5561	4908	4872	6981	6891	5476	5438	5052	5027	6555	6522	5849	5786	5266	5218	3277	3264
gtcgacctgcc	PBANKA_094320	81	88	123	135	152	158	14	16	24	24	22	24	3	3	7	10	17	19	6	6	8	8	10	9	2	1	4	4	5	5	3212	3461
gtcgtccaaga	PBANKA_140270	0	0	0	0	0	0	0	0	0	0	1	1	1	2	1	1	0	0	0	0	0	0	1	0	0	0	2	2	0	0	4	3
gtctgtagcag	PBANKA_060670	0	0	0	0	0	0	0	0	0	0	0	0	0	0	0	0	0	0	0	0	0	0	0	0	0	0	0	0	0	0	0	0
gtctttgaact	PBANKA_100730	0	0	0	0	0	1	1	1	5	4	1	0	0	0	0	0	0	0	1	0	0	0	0	1	0	0	0	1	1	1	1	2
gtggaacactt	PBANKA_080490	0	0	0	0	1	1	0	0	0	0	0	0	1	1	0	0	0	0	1	1	0	0	0	1	1	1	0	0	0	1	1	1
gtgtaggatcg	PBANKA_092840	0	0	0	0	0	0	0	0	0	0	0	0	0	0	0	0	0	0	0	0	0	0	0	0	0	0	0	0	0	0	0	0
gtgtctggatg	PBANKA_111700	0	0	0	0	0	0	0	1	4	4	0	0	0	0	0	0	0	0	0	1	0	0	0	0	0	0	0	0	0	0	0	0
gtgtgtttaca	PBANKA_094070	0	0	0	0	0	0	0	0	0	0	0	0	0	0	0	0	0	0	0	0	0	0	0	0	0	0	0	0	0	0	0	0
gttagcatgca	PBANKA_030820	0	0	2	1	0	0	1	1	0	0	0	1	0	0	0	0	0	0	0	0	1	1	1	0	0	0	1	0	0	1	3	2
gttaggtcgcg	PBANKA_142420	0	0	0	0	0	0	0	0	0	0	0	0	0	0	0	0	0	0	1	0	0	0	0	0	0	0	0	0	0	0	0	0
gttatccctca	PBANKA_113630	0	0	0	0	0	0	0	0	0	0	0	0	0	0	0	0	0	0	0	0	0	0	0	0	0	0	0	0	0	0	0	0
gttatgcctct	PBANKA_134650	2964	2913	2470	2448	3040	3001	3349	3321	3437	3379	3315	3302	3676	3631	4743	4731	4111	4030	4009	3967	4230	4194	4417	4371	4028	3998	4694	4574	4865	4832	2462	2446
gttcggtcggc	PBANKA_060370	0	0	0	0	0	0	0	0	0	0	0	0	0	0	0	0	0	1	0	0	0	0	0	0	0	0	0	0	0	0	0	0
gttgcgagcac	PBANKA_030260	0	0	0	0	0	0	0	0	0	0	0	0	0	0	0	0	0	0	0	0	0	0	0	0	0	0	0	0	0	0	0	0
gtttaggaacg	PBANKA_142180	0	0	0	0	0	0	0	0	0	0	0	0	0	0	0	0	0	0	0	0	0	0	0	0	0	0	0	0	0	0	0	0
gtttaggatcg	PBANKA_102620	0	0	0	0	0	0	0	0	0	0	0	0	0	0	1	0	0	0	2	1	0	0	0	0	0	0	0	0	0	0	0	0
gtttatcgtcc	PBANKA_112270	0	0	0	0	0	0	0	0	0	0	0	0	0	0	0	0	0	0	0	0	0	0	0	0	0	0	0	0	0	0	0	0
gttttaaaccc	PBANKA_120690	192	202	255	249	148	152	0	0	18	18	14	14	2	2	1	1	1	1	0	0	1	2	3	4	0	0	0	1	3	3	4908	4976
taaccaccgca	PBANKA_100440	0	0	0	0	0	0	1	0	0	0	0	0	0	0	0	0	0	0	0	0	0	0	0	0	0	0	0	0	0	0	0	0
taacttccctt	PBANKA_100360	1047	1065	1069	1060	717	725	840	847	966	965	849	847	824	847	999	992	881	891	740	741	845	842	893	905	658	662	907	908	869	894	2790	2806
taagcatggga	PBANKA_134680	28	28	68	67	46	45	0	0	0	0	5	5	0	0	3	3	9	9	1	0	2	2	0	0	0	0	1	1	0	0	2679	2679
taagccctcct	PBANKA_136190	0	0	0	0	0	0	0	0	0	0	0	0	0	0	0	0	0	0	0	0	0	0	0	0	0	0	0	0	0	0	0	0
taagttatcgt	PBANKA_103230	0	0	0	0	0	0	0	0	0	0	0	0	0	0	0	0	0	0	0	0	0	0	0	0	0	0	0	0	0	0	0	0
taagttcgat	PBANKA_093370	0	0	0	0	0	0	1	1	0	0	0	0	3	4	0	0	0	0	0	0	0	0	0	0	0	0	0	0	0	0	1	1
taatgaatact	PBANKA_094000	0	0	0	0	0	0	0	0	0	0	0	0	0	0	0	0	0	0	0	0	0	0	0	0	0	0	0	0	0	0	0	0
taatggcgact	PBANKA_021380	0	0	0	0	0	0	0	0	0	0	0	0	0	0	0	0	0	0	0	0	0	0	0	0	0	0	0	0	0	0	0	0
taatggcgatt	PBANKA_140120	0	0	0	0	0	0	0	0	0	0	0	0	0	0	0	0	0	0	0	0	0	0	0	0	0	0	0	0	0	0	0	0
taatgtaatcg	PBANKA_101410	2	2	0	0	1	1	0	0	0	0	3	2	0	0	1	1	0	0	0	0	0	0	0	0	0	0	1	1	1	1	1	1
tacacaaaaag	PBANKA_071840	0	0	0	0	0	0	0	0	0	0	0	0	0	0	0	0	0	0	0	0	0	0	0	0	0	0	0	0	0	0	0	0
tacacctaggt	PBANKA_030570	0	0	0	0	0	0	0	0	0	0	0	0	0	0	0	0	0	0	0	0	0	0	0	0	0	0	0	0	0	0	0	0
tacagagctct	PBANKA_120920	0	0	0	0	0	0	0	0	0	0	0	0	0	0	0	0	0	0	0	0	0	0	0	0	0	0	0	0	0	0	0	0
tacagctagcc	PBANKA_144140	666	727	301	336	539	589	540	590	418	457	302	324	595	633	436	466	262	280	633	688	370	398	272	303	445	486	419	446	289	316	1826	1975
tacccactcgt	PBANKA_131980	0	0	0	0	0	0	0	0	0	0	0	0	0	0	0	0	0	0	0	1	0	0	1	1	0	0	0	0	0	0	2	2
taccgaaagac	PBANKA_082000	0	0	9	10	0	0	0	0	0	0	0	0	0	0	0	0	0	0	0	0	0	0	0	0	0	0	0	0	0	0	0	0
tacgcccctgg	PBANKA_080890	224	225	164	169	370	367	47	47	97	102	136	135	29	29	93	87	37	39	18	22	77	79	37	38	22	21	80	78	41	40	4595	4545
tacgcgttaaa	PBANKA_141730	0	0	0	0	0	0	0	0	0	0	0	0	0	0	0	0	0	0	0	0	0	0	0	0	0	0	0	0	0	0	0	0
tagacagtcta	PBANKA_020820	0	0	0	0	0	0	0	0	0	0	0	0	0	0	0	0	0	0	0	0	0	0	0	0	0	0	0	0	0	0	0	0
taggttgtctc	PBANKA_130100	0	0	0	0	0	0	0	0	0	0	0	0	0	0	0	0	0	0	0	0	0	0	0	0	0	0	0	0	0	0	0	0
tagtagtggtg	PBANKA_082970	0	0	0	0	0	0	0	0	0	0	0	0	0	0	0	0	0	0	0	0	0	0	0	0	0	0	0	0	0	0	0	0
tagtagtgtcc	PBANKA_100350	0	0	0	0	0	0	0	0	0	0	0	0	0	0	0	0	0	0	0	0	0	0	0	0	0	0	1	0	0	0	0	0
tatccagtgtc	PBANKA_100060	0	0	0	0	0	0	0	0	0	0	0	0	0	0	0	0	0	0	0	0	0	0	0	0	0	0	0	0	0	0	0	0
tatgctcgcac	PBANKA_083020	136	138	40	42	90	91	114	112	100	108	85	87	83	89	63	66	65	65	84	91	39	45	70	70	81	82	36	37	102	101	1532	1597
tattgaagatc	PBANKA_136110	61	63	60	61	77	75	7	8	0	0	1	0	2	2	1	1	0	1	1	1	0	0	0	0	0	0	5	5	0	0	2802	2739
tcaacaagtag	PBANKA_082960	0	0	0	0	0	0	0	0	0	0	0	0	0	0	1	1	0	0	0	0	0	0	0	0	0	0	0	0	0	0	0	0
tcaacctggga	PBANKA_093140	0	0	0	0	0	0	0	0	0	0	0	0	0	0	0	0	0	0	0	0	0	0	0	0	0	0	0	0	0	0	0	0
tcacaagaaag	PBANKA_081610	106	104	8	8	163	161	0	0	6	5	3	3	0	0	2	2	2	2	0	0	0	0	0	0	0	0	0	0	0	0	2510	2488
tcactcatttc	PBANKA_072060	0	0	0	0	0	0	0	0	0	0	0	0	0	0	0	0	0	0	0	0	0	0	0	0	0	0	0	0	0	0	0	0
tcagattcat	PBANKA_146050	0	0	0	0	6	6	0	0	0	0	0	0	0	0	0	0	0	0	0	0	0	0	0	0	0	0	0	0	0	0	0	0
tcagcgagctc	PBANKA_135310	0	0	0	0	0	0	0	0	0	0	0	0	0	0	0	0	0	0	0	0	0	0	1	0	0	0	0	0	0	0	0	0
tcaggcgtacc	PBANKA_082630	865	861	550	544	1013	1016	221	222	185	180	112	115	19	19	21	22	22	23	1	1	8	7	2	1	1	1	1	1	1	1	2390	2353
tccattcggct	PBANKA_093160	0	0	0	0	0	0	0	0	0	0	0	0	0	0	0	0	0	0	0	0	0	0	0	0	0	0	0	0	0	0	0	0
tcccattccct	PBANKA_143860	4367	4356	3399	3400	3164	3142	5308	5256	4362	4382	2620	2622	5770	5758	5401	5347	3125	3128	6842	6817	5217	5190	3130	3087	6386	6411	5916	5878	3282	3286	6493	6477
tcccgcctagc	PBANKA_134090	0	0	0	0	1	0	0	0	0	0	0	0	0	0	0	0	0	0	0	0	0	0	1	0	0	0	0	0	1	0	1	0
tccctccgtac	PBANKA_040510	0	0	0	0	0	0	0	0	0	0	0	0	0	0	0	0	0	0	0	0	0	0	0	0	0	1	0	0	0	0	0	0
tcccttatatt	PBANKA_071800	0	0	0	0	0	1	0	0	0	0	0	0	0	0	0	0	0	0	0	0	0	0	0	0	0	0	0	0	0	0	0	0
tcccttgatcg	PBANKA_145930	205	203	320	329	210	205	28	27	21	20	0	0	13	12	14	15	9	9	10	10	1	1	7	7	1	1	4	4	4	4	6610	6552
tccgcaactcc	PBANKA_145510	193	202	75	76	135	138	0	0	47	45	13	13	1	1	61	61	6	7	0	0	47	47	3	2	0	0	83	84	1	1	2317	2324
tccgctgacca	PBANKA_144320	0	0	0	0	0	0	0	0	0	0	0	0	0	0	0	0	0	2	0	0	0	0	0	0	1	1	0	0	0	0	0	0
tccgtcttat	PBANKA_082710	2	2	12	13	0	0	0	0	0	0	0	0	0	0	0	0	0	0	0	0	0	0	0	0	0	0	0	0	0	0	0	0
tccgtggtgtc	PBANKA_020250	185	182	173	167	271	251	13	13	16	16	12	12	8	8	1	1	4	3	5	4	1	1	8	9	3	3	2	2	8	8	3547	3469
tcctagtgtag	PBANKA_130140	0	0	0	0	0	0	0	0	0	0	0	0	0	0	0	0	0	0	1	1	0	0	0	0	0	0	0	0	0	0	0	1
tcctcaatat	PBANKA_092640	2	2	27	30	0	0	0	0	0	0	0	0	0	0	0	0	0	0	0	0	0	0	0	0	0	0	0	0	0	0	0	0
tcctcagtctc	PBANKA_102830	0	0	0	0	0	0	0	0	0	0	1	0	0	0	0	0	0	0	0	0	0	0	0	0	0	0	0	0	0	0	0	0
tcgaaacatga	PBANKA_143870	0	0	0	0	0	0	0	0	0	0	0	0	0	0	0	0	0	0	0	0	0	0	0	0	0	0	0	0	0	0	0	0
tcgagaacccc	PBANKA_130150	0	0	0	0	0	0	0	0	0	0	0	0	0	0	0	0	0	0	0	0	0	0	0	0	0	0	0	0	0	0	1	0
tcgcaggggcg	PBANKA_133200	60	60	5	5	14	14	0	0	1	1	4	4	0	0	0	0	0	0	0	0	1	1	0	0	0	0	0	0	0	0	1762	1709
tcggacgactc	PBANKA_133620	0	0	0	0	0	0	0	0	0	0	0	0	0	0	0	0	0	0	0	0	0	0	0	0	0	0	0	0	0	0	0	0
tcggatgctta	PBANKA_094390	0	0	0	0	0	0	0	0	0	0	0	0	0	0	0	0	0	0	0	0	0	0	0	0	0	0	0	0	0	0	0	0
tcggtcccctt	PBANKA_113850	1	0	0	0	0	0	0	0	0	0	0	0	0	0	0	0	0	0	0	0	0	0	0	0	2	2	0	0	1	1	0	0
tcggttgtcta	PBANKA_070130	2	1	1	0	0	0	3	4	0	2	1	2	2	3	2	2	1	2	2	0	3	4	1	1	0	0	3	3	5	5	2	5
tcgtcgcttac	PBANKA_010200	0	0	0	0	0	0	0	0	0	0	0	0	0	0	0	0	0	0	0	0	0	0	0	0	0	0	0	0	0	0	1	0
tctctcgtcct	PBANKA_140320	0	0	0	0	0	0	0	0	0	0	0	0	0	0	0	0	0	0	0	0	0	0	0	0	0	0	0	0	0	0	0	0
tctgtccgtac	PBANKA_092200	0	0	0	0	0	0	0	0	0	0	0	0	0	0	0	0	0	0	0	0	0	0	0	0	0	0	0	0	0	0	0	0
tctgtctgtgc	PBANKA_145030	0	0	0	0	0	0	0	0	0	0	0	0	0	1	1	1	0	0	0	0	0	1	0	0	0	1	1	1	1	1	3	4
tcttcggttgc	PBANKA_142510	43	37	31	29	70	75	0	0	1	1	0	0	0	0	0	0	0	0	1	1	0	0	0	0	1	2	3	3	0	0	2571	2542
tctttcgtgcg	PBANKA_145330	0	0	0	0	0	0	0	0	0	0	0	0	0	0	0	0	0	0	0	0	0	0	0	0	0	0	0	0	0	0	0	0
tgacagccatc	PBANKA_112730	0	0	1	0	0	0	0	0	0	0	0	0	0	0	0	0	0	0	0	0	0	0	0	0	0	0	0	0	0	0	0	0
tgaccactagc	PBANKA_041740	0	0	0	0	0	0	0	0	0	0	0	0	0	0	0	0	0	0	0	0	0	0	0	0	0	0	0	0	0	0	0	0
tgactgataag	PBANKA_143180	5	6	1	1	2	1	2	2	0	0	0	0	0	0	0	0	0	0	0	0	0	0	0	0	0	0	0	0	0	0	55	37
tgactgatagg	PBANKA_091370	889	890	634	621	1016	1010	121	117	122	118	156	155	47	49	77	72	102	102	36	37	41	41	46	45	15	15	47	45	44	44	22626	22269
tgagctaccta	PBANKA_060270	195	194	245	245	155	158	41	42	23	23	9	10	10	11	24	20	15	14	12	11	14	16	14	15	19	19	6	6	15	14	17598	17780
tgagtgaccgg	PBANKA_083400	0	0	0	0	0	0	0	0	0	0	0	0	0	0	0	0	0	0	0	0	0	0	0	0	0	0	0	0	0	0	1	0
tgagtgatata	PBANKA_143720	0	0	0	0	0	0	0	0	0	0	0	0	0	0	0	0	0	0	0	0	0	0	0	0	0	0	0	0	0	0	0	1
tgatctacggg	PBANKA_111130	0	0	0	0	0	0	0	0	0	0	0	0	0	0	0	0	0	0	0	0	0	0	0	0	0	0	0	0	0	0	0	1
tgatctgcgtt	PBANKA_030960	0	0	0	0	0	0	0	0	0	0	0	0	0	0	0	0	0	0	0	0	0	0	0	0	0	0	0	0	0	0	1	0
tgcaacctcaa	PBANKA_070730	0	0	0	0	0	0	0	0	0	0	4	4	0	0	0	0	0	0	0	0	0	0	0	0	0	0	0	0	0	0	0	0
tgcacagacgc	PBANKA_133520	0	0	0	0	0	0	1	0	0	0	0	0	0	0	0	0	0	0	0	0	0	0	0	0	0	0	0	0	0	0	0	0
tgcaggacagc	PBANKA_081950	324	317	327	321	220	219	236	229	255	253	222	221	222	218	220	213	197	190	265	259	184	182	220	214	274	260	153	154	179	181	1603	1590
tgccagcggac	PBANKA_061670	0	0	0	0	0	0	0	0	0	0	0	0	0	0	0	0	0	0	0	0	0	0	0	0	0	0	0	0	0	0	0	0
tgccattaggt	PBANKA_093760	0	1	0	0	0	0	0	0	0	0	0	0	0	0	0	0	0	0	0	0	0	0	0	0	0	0	0	0	0	0	0	0
tgccttgtatg	PBANKA_051490	5262	5230	4298	4279	4416	4367	6090	6034	5792	5725	4349	4322	6915	6875	7104	7065	4490	4437	7071	6978	6450	6373	5470	5418	6265	6246	7549	7412	5999	5952	2235	2229
tgcgattggaa	PBANKA_051630	358	369	354	362	608	640	152	156	211	216	362	372	111	115	194	200	288	292	73	75	129	135	228	234	42	41	159	161	263	269	2260	2333
tgcgcccaact	PBANKA_120720	0	0	0	0	0	0	0	0	0	0	1	0	0	0	0	0	0	0	1	1	0	0	0	0	0	0	0	0	0	0	0	0
tgcgcggcccg	PBANKA_122620	0	0	0	0	0	0	0	0	0	0	0	0	0	1	0	0	0	0	0	0	0	0	0	0	0	0	0	0	0	0	0	0
tgcggtagctc	PBANKA_142140	0	0	0	0	0	0	0	0	0	0	0	0	0	0	0	0	0	0	0	0	0	0	0	0	0	0	0	0	0	0	1	0
tgctccctggg	PBANKA_020510	800	765	747	732	1371	1378	628	625	672	664	1243	1242	680	681	687	676	1011	991	717	719	595	578	1112	1076	752	749	666	645	1357	1343	5780	5706
tgctttggttg	PBANKA_051170	0	0	0	0	0	0	0	0	0	0	0	0	0	0	0	0	0	0	0	0	0	0	0	0	0	0	0	0	0	0	0	0
tggaatcgatg	PBANKA_141560	23	22	0	0	12	11	0	0	0	0	0	0	0	0	0	0	0	0	0	0	0	0	0	0	0	0	2	2	0	0	292	292
tggcagggagg	PBANKA_140490	0	0	0	0	0	0	0	0	0	0	0	0	0	0	0	0	0	0	0	0	0	0	0	0	0	0	0	0	0	0	0	0
tggccagtcta	PBANKA_010430	2	1	1	2	2	3	3	1	2	2	0	0	2	1	2	0	0	0	1	1	1	1	1	1	1	0	2	2	2	2	1	3
tggcgtgtgtg	PBANKA_120450	0	0	0	0	0	0	0	0	0	0	0	0	0	0	0	0	0	0	1	0	0	0	0	0	0	0	0	0	0	0	0	0
tggcttctgct	PBANKA_136000	0	0	0	0	0	0	0	0	0	0	0	0	0	0	0	0	0	0	0	0	0	0	0	0	0	0	0	0	0	0	0	0
tggctttatta	PBANKA_145430	53	55	115	116	54	51	3	3	1	1	0	0	0	0	0	0	0	0	0	0	1	1	0	0	4	4	0	0	0	0	2684	2660
tgggagcttac	PBANKA_040620	0	0	0	0	0	0	0	0	0	0	0	0	0	0	0	0	0	0	0	0	0	0	0	0	0	0	0	0	0	0	0	1
tgggcgtatca	PBANKA_092950	0	0	0	0	0	0	0	0	0	0	0	0	0	0	0	0	0	0	0	0	0	0	0	0	0	0	0	0	0	0	0	0
tggggttgaag	PBANKA_140560	0	0	0	0	0	0	0	0	0	1	0	0	0	0	0	0	0	0	0	0	0	0	0	0	0	0	0	0	0	0	0	0
tggtagtgtct	PBANKA_040860	529	512	1041	1007	1235	1204	355	347	942	918	960	944	281	279	1010	990	744	709	268	259	773	746	624	600	226	219	666	655	600	583	2770	2697
tggttagtgtg	PBANKA_091210	0	0	0	0	0	0	0	0	0	0	0	0	0	0	0	0	0	0	0	0	0	0	0	0	0	0	0	0	0	0	0	0
tgtaccttat	PBANKA_041040	56	57	39	38	36	38	0	1	1	0	0	0	1	1	1	1	0	0	2	1	0	0	0	0	1	1	0	0	0	2	0	1
tgtcacgatac	PBANKA_071830	2473	2721	2061	2271	2327	2582	2458	2686	3260	3590	3255	3581	2763	3006	4488	4994	3472	3800	3192	3516	4261	4586	3752	4114	2806	3114	4613	5040	3688	4030	2156	2370
tgtgacagccc	PBANKA_092370	0	0	0	0	0	0	0	0	0	0	0	0	0	0	0	0	0	0	0	0	0	0	0	0	0	0	0	0	0	0	0	0
tgtgactagta	PBANKA_143230	0	0	0	0	12	12	0	0	0	0	0	0	0	0	2	2	0	0	0	0	0	0	0	0	0	0	0	0	0	0	0	0
tgtgttagtac	PBANKA_112630	0	0	0	0	1	0	0	0	0	0	0	0	0	0	0	0	0	0	0	0	0	0	0	0	0	0	0	0	0	0	0	0
tgttaagttac	PBANKA_041160	0	0	0	0	0	0	0	0	0	1	0	0	0	0	0	0	0	0	0	0	0	0	0	0	0	0	0	0	0	0	0	0
tgttggagata	PBANKA_060110	198	200	150	153	42	42	28	28	20	21	3	3	15	16	1	1	1	1	17	17	1	1	0	0	1	2	3	3	1	1	3176	3136
tgtttccgttg	PBANKA_051820	0	0	0	0	0	0	0	0	0	0	0	0	0	0	0	0	0	0	1	1	1	1	0	0	0	0	0	0	1	1	0	0
ttacagaagta	PBANKA_092280	106	103	58	57	65	66	2	2	0	0	0	0	0	0	0	0	0	0	0	0	3	3	4	3	1	1	0	0	0	0	2444	2404
ttacatgctgg	PBANKA_145700	2380	2360	2011	2002	1200	1200	2597	2579	2799	2786	1693	1681	2711	2724	3765	3759	1825	1817	3554	3526	3658	3641	1911	1896	3011	3023	4121	4090	2002	2016	2469	2457
ttaccgaagca	PBANKA_120250	0	0	0	0	0	0	0	0	0	0	0	0	0	0	0	0	0	0	0	0	0	0	0	0	0	0	0	0	0	0	0	1
ttacttccctc	PBANKA_122270	0	0	0	0	0	0	0	0	0	0	0	0	0	0	0	0	0	0	0	0	0	0	1	0	0	0	0	0	0	0	0	0
ttagacgcatc	PBANKA_130260	0	0	0	0	0	0	0	0	0	0	0	0	0	0	2	2	0	0	0	0	0	0	0	0	0	0	0	0	0	0	0	0
ttagttaaaga	PBANKA_111300	0	0	0	0	0	0	0	0	0	0	0	0	0	0	0	0	0	0	0	0	0	0	0	0	0	0	0	0	0	0	0	0
ttatgtgtatg	PBANKA_060940	0	0	0	0	0	0	0	0	0	0	0	0	0	0	0	0	0	0	0	0	0	0	0	0	0	0	0	0	0	0	0	0
ttcagctcat	PBANKA_101330	0	0	0	0	0	0	0	0	0	0	0	0	1	1	0	0	0	0	0	0	0	0	0	0	0	0	0	0	0	0	0	0
ttcatctttaa	PBANKA_060890	0	0	0	0	0	0	0	0	0	0	0	0	0	0	0	0	0	0	0	0	0	0	0	0	0	0	0	0	0	0	1	0
ttccaccttac	PBANKA_030600-ko	2307	2653	1631	1857	1635	1890	1393	1598	1242	1408	835	932	1018	1155	1079	1175	755	854	1071	1216	767	856	549	625	770	891	635	692	469	542	5659	6475
ttcgatgtatt	PBANKA_114240	0	0	0	0	0	0	0	0	5	4	0	0	0	0	1	1	0	0	0	0	0	0	0	0	0	0	0	0	0	0	0	0
ttcgctcggtg	PBANKA_030170	0	0	0	0	0	0	0	0	0	0	0	0	0	0	1	1	0	0	0	0	0	0	0	0	0	0	0	0	0	0	0	0
ttgcagttgta	PBANKA_070590	0	0	0	0	0	0	0	0	0	0	0	0	0	0	0	0	0	0	0	0	0	0	0	0	0	0	0	0	0	0	0	1
ttgcgttcgac	PBANKA_136050	0	0	0	0	0	0	0	0	0	0	0	0	0	0	0	0	0	0	0	0	0	0	0	0	0	0	0	0	0	0	0	0
ttgctgagaag	PBANKA_031600	0	0	0	0	0	0	0	0	0	0	0	0	0	0	1	1	0	0	0	0	0	0	0	0	0	0	0	0	0	0	0	0
ttggagaaact	PBANKA_102280	1	0	0	0	0	0	0	0	0	0	0	0	0	1	0	0	0	0	0	0	0	0	1	0	0	0	0	0	0	0	0	0
ttggaggtat	PBANKA_112270	3	2	18	19	0	0	0	0	0	0	0	0	0	0	0	0	0	0	0	0	0	0	0	0	0	0	0	0	0	0	0	0
ttggggtgaca	PBANKA_092640	13	14	0	0	0	0	2	2	4	5	1	1	0	0	0	0	0	0	0	0	0	0	0	0	0	0	0	0	0	0	0	0
ttgtcggggag	PBANKA_102040	162	161	106	104	30	30	4	4	29	29	4	4	0	0	7	7	3	3	0	0	3	2	2	2	0	0	5	5	0	0	2544	2513
tttagaagcca	PBANKA_060710	1575	1693	1217	1313	1201	1264	305	318	329	357	250	268	26	28	65	69	20	19	9	9	40	44	4	6	10	11	33	35	5	5	3966	4211
tttatgatagc	PBANKA_111710	0	0	0	0	0	0	0	0	0	0	0	0	0	0	0	0	0	0	0	0	0	0	0	0	0	0	0	0	0	0	0	0
tttccagaata	PBANKA_140070	0	0	0	0	0	0	0	0	0	1	0	0	0	0	0	0	0	0	0	0	0	0	0	0	0	0	0	0	0	0	0	0
tttccagctaa	PBANKA_083460	1129	1139	817	819	1424	1442	1165	1170	1261	1275	1853	1864	1093	1097	1873	1916	1833	1833	1118	1125	1912	1918	2198	2216	1147	1157	2158	2173	2518	2545	2584	2583
tttccggaaag	PBANKA_122420	0	0	0	0	0	0	0	0	0	0	1	0	0	0	0	0	0	0	0	0	0	0	0	0	0	1	0	1	0	0	0	3
tttccttatac	PBANKA_134570	0	0	0	0	0	0	0	0	0	0	0	0	0	0	1	3	0	0	0	0	0	0	0	0	0	0	0	0	0	0	0	0
tttgagcgcat	PBANKA_143530	61	67	36	35	60	61	3	2	1	1	0	0	0	0	0	0	0	0	0	0	0	0	0	0	0	0	2	2	0	0	2464	2427
tttgcgtatgt	PBANKA_070220	935	909	1094	1075	1315	1298	837	818	698	685	937	924	559	550	548	545	519	511	257	258	261	254	275	270	137	130	147	147	216	219	2532	2455
tttgtaaccta	PBANKA_091390	0	0	0	0	0	0	0	0	0	0	0	0	0	0	0	0	0	0	0	0	0	0	0	0	0	0	0	0	0	0	0	0
ttttgcctaca	PBANKA_060610	0	1	3	3	2	2	2	1	1	0	4	3	4	2	0	0	1	1	0	0	2	1	2	3	3	3	4	6	0	0	7	6
