# Supplementary material for: Functional Profiling of a Plasmodium Genome Reveals an Abundance of Essential Genes
Source: Cell. 2017 Jul 13;170(2):260–272.e8. doi: 10.1016/j.cell.2017.06.030 (PMC5509546; doi:10.1016/j.cell.2017.06.030)
Supplement: Data S1. Reproducible Analysis Procedure — The file archive includes an R-markdown document, which will reproduce all bioinformatic procedures conducted. [file mmc9.zip › countfiles/met8.csv]

barcode	gene	17.1	17.2	18.1	18.2	19.1	19.2	20.1	20.2	21.1	21.2	22.1	22.2	23.1	23.2	24.1	24.2	25.1	25.2	26.1	26.2	27.1	27.2	28.1	28.2	29.1	29.2	30.1	30.2	31.1	31.2	32.1	32.2
no_match		55901	55167	52958	52432	60636	58971	31014	30420	34597	34683	40441	40153	32431	31495	28475	27993	42269	42045	32349	31910	30955	30346	31258	31203	29434	28641	34405	34597	31998	31453	27775	27358
aaaacttcgtg	PBANKA_144200	0	0	0	0	1	1	0	0	0	0	0	0	0	0	4	4	0	0	0	0	0	0	1	0	0	0	1	1	1	1	935	930
aaaccaaaccc	PBANKA_020920	0	0	0	0	0	0	0	0	0	0	0	0	0	0	0	0	0	0	0	0	0	0	0	0	0	0	0	0	0	0	0	0
aaacgtcgggc	PBANKA_145120	0	0	0	0	0	0	0	0	0	0	0	0	0	0	0	0	0	0	0	0	0	0	0	0	0	0	0	0	0	0	0	0
aaatcataggg	PBANKA_112650	0	0	0	0	740	738	0	0	121	120	57	53	0	0	83	82	0	0	0	0	35	34	0	0	0	0	33	34	4	4	863	860
aaatcctagta	PBANKA_031460	0	0	0	0	0	0	0	0	0	0	0	0	0	0	0	0	0	0	0	0	0	0	0	0	0	0	0	1	0	0	0	0
aacacaaccgc	PBANKA_140160	6268	6454	2633	2687	4740	4854	4410	4523	3750	3821	3737	3818	3238	3330	2090	2137	2077	2150	2490	2568	1613	1670	1274	1312	1422	1449	1543	1562	1020	1042	1258	1293
aacacggcagc	PBANKA_071610	0	0	0	0	0	0	0	0	0	0	0	0	0	0	0	0	0	0	0	0	0	0	0	0	0	0	1	0	0	0	0	0
aacactacctt	PBANKA_140280	0	0	0	0	0	0	0	0	0	0	0	0	0	0	0	0	0	0	0	0	0	0	0	0	0	0	0	0	0	0	0	0
aacatccctac	PBANKA_132570	0	0	0	0	0	0	0	0	0	0	0	0	0	0	0	0	0	0	0	0	0	0	0	0	0	0	0	0	0	0	0	0
aaccagcaagc	PBANKA_040260	0	0	0	0	0	0	0	0	0	0	0	0	1	0	0	0	0	0	0	0	0	0	0	0	0	0	0	0	0	0	0	0
aaccagggact	PBANKA_142550	0	0	0	0	0	0	0	0	0	0	0	0	0	0	0	0	0	0	0	0	0	0	0	0	0	0	0	0	0	0	0	0
aacgttcccat	PBANKA_010360	0	0	1	0	0	0	0	0	0	0	1	0	0	0	0	0	0	0	0	0	0	0	0	0	0	0	0	0	0	0	0	0
aactagtccct	PBANKA_071750	1	1	0	1	2	2	45	46	0	1	216	213	0	0	4	3	3	4	0	1	1	1	2	2	3	1	1	3	2	2	9	7
aactcatgcac	PBANKA_146260	0	0	0	0	0	0	0	0	0	0	0	0	0	0	0	0	0	0	0	0	0	0	0	0	0	0	0	0	0	0	0	0
aactgttcgat	PBANKA_110940	0	0	0	0	0	0	0	0	0	0	0	0	0	0	10	10	0	0	0	0	0	0	0	0	0	0	0	0	0	0	0	0
aacttacgcat	PBANKA_041800	0	0	0	0	0	0	0	0	0	0	0	0	0	0	0	0	0	0	1	0	1	1	0	0	1	0	1	1	0	0	1	1
aagaaactgga	PBANKA_145520	0	0	0	0	0	0	0	0	1	0	0	0	0	0	0	0	0	0	0	0	0	0	0	0	0	0	0	0	0	0	0	0
aagagacgcta	PBANKA_131310	1	1	383	376	154	152	0	0	3	3	1	1	0	0	66	65	0	0	0	0	83	82	0	0	0	0	110	111	4	4	1993	2013
aagatgaggcc	PBANKA_071210	0	0	0	0	0	0	1	1	0	0	3	4	0	0	0	0	0	0	0	0	1	0	0	0	0	0	0	0	0	0	0	1
aagccaggacg	PBANKA_010780	667	668	581	580	477	474	276	277	175	171	423	420	15	16	58	57	48	50	27	27	32	30	5	5	5	5	19	20	3	3	887	876
aaggatctatc	PBANKA_136210	0	0	0	0	511	512	0	0	0	0	0	0	0	0	0	0	45	46	0	0	0	0	0	0	0	0	0	0	1	1	0	0
aagggactgct	PBANKA_102250	0	0	0	0	0	0	0	0	0	0	0	0	0	0	0	0	0	0	0	0	0	0	0	0	0	0	0	0	0	0	0	0
aagtgaaccgt	PBANKA_101230	348	344	982	963	243	246	371	362	920	914	1143	1127	175	169	711	693	960	940	271	270	501	490	854	841	282	281	589	579	923	921	1211	1209
aagtgaacctc	PBANKA_135650	0	0	0	0	0	0	0	0	0	1	0	0	0	0	0	0	0	0	0	0	0	0	0	0	0	0	0	0	0	0	0	0
aatagatccca	PBANKA_070800	1412	1430	222	219	256	265	0	0	0	1	25	25	3	3	12	13	0	0	0	0	0	0	2	2	3	3	0	0	1	1	1438	1419
aatcccggcga	PBANKA_080560	0	0	0	0	0	0	0	0	0	0	0	0	0	0	0	0	0	0	0	0	0	0	0	0	0	0	0	0	0	0	0	0
aatcctttact	PBANKA_040820	0	0	0	0	0	0	0	0	0	0	0	0	0	0	0	0	46	47	0	0	0	0	0	0	0	0	0	0	0	0	0	0
aatgccccctg	PBANKA_061590	4	3	0	0	354	356	3	3	54	50	197	195	9	9	54	55	394	383	0	0	82	78	318	318	1	1	114	111	392	383	861	832
aatggcagatg	PBANKA_111100	1	1	0	0	0	0	200	199	0	0	4	4	0	0	0	0	0	0	0	0	63	64	0	0	0	0	0	0	0	0	0	0
aatgtcatgca	PBANKA_080800	0	0	0	0	83	84	0	0	0	0	0	0	0	0	0	0	0	0	0	0	0	0	0	0	0	0	0	0	0	0	0	0
aattaaacgct	PBANKA_061430	0	0	0	0	0	0	0	0	0	0	1	2	15	17	0	0	0	0	0	0	2	2	0	0	0	0	0	0	0	0	0	0
aattccaactc	PBANKA_093880	0	0	0	0	0	0	0	0	0	0	0	0	0	0	0	0	0	0	0	0	0	0	0	0	0	0	0	0	0	0	0	0
aattgaaagag	PBANKA_051610	0	0	0	0	0	0	0	0	0	0	0	0	0	0	0	0	0	0	0	0	0	0	0	0	0	0	0	0	0	0	0	0
aattgcaaggg	PBANKA_113160	0	0	0	0	0	0	0	0	0	0	0	0	0	0	0	0	0	0	0	1	0	0	0	0	0	0	1	1	1	0	0	0
acacgaacacg	PBANKA_134180	0	0	0	0	0	0	0	0	0	0	0	0	0	0	0	0	0	0	0	0	0	0	0	0	0	0	0	0	0	0	0	0
acacgacaagc	PBANKA_103780	1555	1577	2485	2480	5628	5706	3280	3320	5953	5974	8402	8443	4677	4772	6600	6622	10298	10373	5598	5660	8417	8434	9860	9878	5966	6035	11065	11067	10293	10430	912	924
acactgtgatt	PBANKA_090930	0	0	0	0	0	0	0	0	0	0	0	0	0	0	0	0	0	0	0	0	0	0	0	0	0	0	0	0	0	0	0	0
acagatcactc	PBANKA_135580	0	0	0	0	0	0	0	0	0	0	0	0	0	0	0	0	0	0	0	0	0	0	0	0	1	0	0	0	0	0	0	0
acagggattca	PBANKA_083330	0	0	0	0	0	0	0	0	0	0	21	28	0	0	0	0	0	0	0	0	0	0	0	0	0	0	0	0	0	0	0	0
acagtggtat	PBANKA_052140	0	0	0	0	0	0	0	0	0	0	0	0	0	0	0	0	0	0	0	0	0	0	1	1	0	0	0	0	0	0	0	0
acatcagaaag	PBANKA_134380	0	0	0	0	0	0	0	0	0	0	0	0	0	0	0	0	26	26	0	0	0	0	0	0	0	0	0	0	0	0	0	0
acatgcgtcct	PBANKA_123600	0	0	0	0	0	0	0	0	0	0	0	0	0	0	0	0	0	0	0	0	0	0	0	0	0	0	0	0	0	0	0	1
acattgacaag	PBANKA_112170	0	0	0	0	167	166	0	0	0	0	0	0	0	0	5	5	0	0	0	0	0	0	0	0	0	0	1	1	4	4	1015	1011
accctacttgc	PBANKA_130090	0	0	0	0	0	0	0	0	0	0	2	2	101	103	0	0	0	0	13	11	1	1	0	0	0	0	0	0	0	0	0	0
accgacgacac	PBANKA_113280	0	0	0	0	0	0	0	0	0	0	0	0	0	0	0	0	0	0	0	0	0	0	0	0	0	0	0	0	0	0	0	0
accgagctttt	PBANKA_070280	63	70	235	245	0	0	48	50	0	0	2	3	18	19	4	4	0	0	0	0	0	0	0	0	0	0	0	0	0	0	960	1011
accgatgtgcg	PBANKA_140350	0	0	0	0	0	0	0	0	0	0	0	0	0	0	0	0	0	0	0	0	0	0	0	0	0	0	0	0	0	0	0	0
accgcagtccc	PBANKA_092160	4	3	2	3	3	1	125	125	4	3	428	430	4	5	3	2	4	3	4	5	3	1	1	1	3	3	4	1	3	4	12	12
accgctgttcc	PBANKA_132670	0	0	0	0	0	0	0	0	0	0	0	0	0	0	0	0	0	0	0	0	0	0	0	0	0	0	0	0	0	0	0	0
accggaagatc	PBANKA_112700	0	0	0	0	0	0	0	0	0	0	2	1	20	20	0	0	0	0	0	0	0	0	0	0	0	0	0	0	0	0	0	0
accgtatctca	PBANKA_080660	0	0	0	0	0	0	0	0	0	0	1	1	0	0	0	0	0	1	0	0	0	0	0	0	0	0	0	0	1	0	0	0
accgtggaagc	PBANKA_062390	0	0	0	0	0	0	0	0	0	0	0	0	0	0	0	0	0	0	0	0	0	0	0	0	0	0	0	0	0	0	1	0
acctcgtgacg	PBANKA_142130	0	0	0	0	0	0	0	0	0	0	0	0	0	0	1	0	0	0	0	0	0	0	0	0	0	0	0	0	0	0	0	0
acctctagtaa	PBANKA_040920	629	650	193	205	97	97	50	52	74	76	21	21	0	0	7	7	0	0	0	0	0	0	2	3	0	0	0	0	1	1	1051	1087
acgatacttca	PBANKA_112450	0	0	0	0	0	0	0	0	0	0	0	0	0	0	0	0	0	0	0	0	6	6	0	0	0	0	0	0	0	0	0	0
acgcctcaccg	PBANKA_122160	191	184	186	186	385	391	0	0	8	8	41	39	1	1	36	37	2	1	2	2	9	8	16	13	0	0	0	2	11	11	2564	2593
acgcggggcgc	PBANKA_143270	1	0	0	0	0	0	3	3	0	0	6	8	0	0	0	0	0	0	0	0	1	1	0	0	1	1	0	0	0	0	0	0
acgctgagagt	PBANKA_120620	0	0	0	0	0	0	0	0	0	0	0	0	0	0	1	1	0	0	0	0	0	0	0	0	1	1	0	0	1	0	0	0
acggaccaagg	PBANKA_030850	0	0	0	0	0	0	0	0	0	0	0	0	0	0	0	0	6	6	0	0	0	0	0	0	0	0	0	0	0	0	0	0
acggcagtgtc	PBANKA_030390	0	0	0	0	0	0	0	0	0	0	0	0	0	0	0	0	0	0	0	0	0	0	0	0	0	0	0	0	0	0	0	0
acgggtttaat	PBANKA_121520	0	2	0	0	0	0	0	1	0	0	0	0	0	0	0	0	0	0	0	0	0	0	0	0	0	1	0	0	0	0	0	0
acgtatcaggg	PBANKA_082710	0	0	0	0	0	0	0	0	0	0	0	0	0	0	0	0	0	0	0	0	0	0	0	0	0	0	0	0	0	0	0	0
actcaccgcct	PBANKA_010400	0	0	0	0	0	0	0	0	0	0	0	0	0	0	0	0	0	0	0	0	0	0	0	0	0	0	1	0	0	0	0	0
actgacagtac	PBANKA_124190	0	0	0	0	0	0	0	1	0	0	0	0	0	0	0	0	0	0	0	0	0	0	0	0	0	0	0	0	0	0	0	0
acttgtgggtt	PBANKA_134400	0	0	0	0	0	0	66	67	0	0	3	3	0	0	0	0	0	0	0	0	2	2	0	0	0	0	0	0	0	0	0	0
agaacattttg	PBANKA_030360	0	0	0	0	0	0	0	0	0	0	0	0	0	0	0	0	0	0	0	0	0	0	0	0	0	0	0	0	0	0	0	0
agactacagac	PBANKA_101330	2	2	0	0	797	834	52	52	18	21	1	1	0	0	0	0	352	361	4	3	2	2	0	0	1	1	0	0	2	2	0	0
agacttccagt	PBANKA_071300	0	0	0	0	0	0	0	0	0	0	0	0	0	0	0	0	0	0	0	0	0	0	0	0	0	0	0	0	0	0	0	0
agaggtcgggt	PBANKA_112690	0	0	0	0	0	0	0	0	0	0	0	0	0	0	0	0	0	0	0	0	0	0	0	0	0	0	0	0	0	0	0	0
agagttgacaa	PBANKA_041260	0	0	0	0	0	0	0	0	0	0	0	0	0	0	0	0	0	0	0	0	0	0	0	0	0	0	0	0	0	0	0	0
agagttgacta	PBANKA_040520	0	0	0	0	0	0	0	0	0	0	0	0	0	0	0	0	0	0	0	0	0	0	0	0	0	0	0	0	0	0	0	0
agagttgtaaa	PBANKA_133540	0	0	0	0	0	0	0	0	0	0	0	0	0	0	0	0	0	0	0	0	0	0	0	0	0	0	0	0	0	0	0	0
agatgcctggg	PBANKA_092590	0	0	0	0	0	0	0	0	0	0	0	0	0	0	0	0	0	0	0	0	0	0	0	0	0	0	0	0	0	0	0	0
agcacatatct	PBANKA_052330	0	0	0	0	0	0	0	0	0	0	0	0	0	0	0	0	0	0	0	0	0	0	0	0	0	0	0	0	0	0	0	0
agcatacactt	PBANKA_090510	2739	2798	4918	5013	3239	3371	5377	5505	8919	9134	3989	4079	8660	8868	9791	10012	3649	3787	11886	12145	9934	10236	3532	3630	12538	12896	12362	12568	3927	4032	1144	1173
agcattctatg	PBANKA_140720	0	0	0	0	0	0	0	0	1	0	0	0	2	0	1	0	1	0	0	0	1	0	0	0	1	0	0	0	0	0	0	0
agcccaccctc	PBANKA_081620	0	0	0	0	0	0	0	0	0	0	0	0	0	0	0	0	0	0	0	0	0	0	0	0	0	0	0	0	0	0	0	0
agccgggcgat	PBANKA_021080	0	0	0	0	0	0	0	0	0	0	0	0	0	0	0	0	0	0	0	0	0	0	0	0	0	0	0	0	0	0	0	0
agccgtatgac	PBANKA_010730	0	0	131	131	4	5	0	0	11	11	257	258	8	8	6	6	310	311	9	9	8	9	272	272	3	3	2	2	162	169	1324	1303
agccttcaaat	PBANKA_041810	0	0	0	0	0	0	0	0	0	0	0	0	0	0	0	0	0	0	0	0	0	0	0	0	0	0	0	0	0	0	0	0
agcgctcccct	PBANKA_131930	0	0	0	0	0	0	0	0	0	0	0	0	0	0	0	0	0	0	0	0	0	0	0	0	0	0	0	0	0	0	0	0
agctagtatta	PBANKA_121430	0	0	0	0	0	0	76	76	0	0	6	6	0	0	5	5	0	0	0	0	0	0	0	0	1	1	0	0	1	1	924	929
agctccccaat	PBANKA_121150	0	0	0	0	0	0	0	0	0	0	0	0	0	0	0	0	0	0	0	0	0	0	0	0	0	0	0	0	0	0	49	51
aggacttatat	PBANKA_060530	0	0	0	0	0	0	0	0	0	0	0	0	0	0	0	0	0	0	0	0	0	0	0	0	0	0	0	0	0	0	0	0
aggacttatta	PBANKA_120630	0	0	0	0	0	0	0	0	0	0	0	0	0	0	0	0	0	0	0	0	0	0	0	0	0	0	0	0	0	0	0	0
aggataccaac	PBANKA_146350	0	0	0	0	1	1	9	12	0	1	24	24	0	0	0	0	0	0	0	0	1	0	0	0	1	0	0	1	1	1	5	5
aggggacgaga	PBANKA_070490	0	0	0	0	0	0	0	0	0	0	0	0	0	0	0	0	0	0	0	0	0	0	0	0	0	0	0	0	0	0	0	0
aggggataaat	PBANKA_135870	0	0	0	0	0	0	0	1	0	0	0	0	0	0	0	0	0	0	0	0	0	0	0	0	0	0	0	0	0	0	0	0
aggggatggtc	PBANKA_146060	0	0	0	0	0	0	0	0	0	0	0	0	0	0	0	0	8	8	0	0	0	0	3	3	0	0	0	0	0	0	0	0
agggtacgaag	PBANKA_130900	0	0	0	0	0	0	0	0	0	0	0	0	0	0	0	0	0	0	0	1	0	1	0	0	0	0	0	1	0	0	0	0
agggttcctat	PBANKA_051500	13403	13306	9066	8979	5375	5373	11940	11836	13646	13430	13026	12909	17699	17619	13703	13611	12345	12236	19735	19542	18333	18196	12114	11976	18948	18767	22212	21949	14710	14661	779	771
agtaagccttc	PBANKA_110420	2026	2040	3816	3885	2953	3025	2598	2648	2364	2389	2898	2969	1768	1803	1410	1418	2100	2144	1144	1163	955	968	988	995	781	795	641	654	606	625	669	688
agtatattcat	PBANKA_146400	0	0	0	0	0	0	0	0	0	1	0	0	0	0	0	0	0	0	0	0	0	0	0	0	0	0	0	0	0	0	0	0
agtatgccgtc	PBANKA_021280	0	0	0	0	0	1	0	0	0	0	0	0	0	0	0	0	0	0	0	0	0	0	0	0	0	0	0	0	0	0	0	0
agtccctaatc	PBANKA_091560	0	0	0	0	0	0	0	0	0	0	0	0	0	0	0	0	0	0	0	0	0	0	0	0	0	0	0	0	0	0	0	0
agtccgagtag	PBANKA_145400	0	0	809	787	280	274	0	0	26	27	80	78	37	36	6	6	0	0	0	0	2	3	0	0	0	0	0	0	1	1	881	851
agtcgacaata	PBANKA_093880	0	0	0	0	0	0	0	0	0	0	0	0	0	0	0	0	0	0	0	0	0	0	0	0	0	0	0	0	0	0	0	0
agtcgggagac	PBANKA_144160	0	0	0	0	0	0	160	159	0	0	9	9	0	0	0	0	0	0	0	0	45	44	0	0	0	0	0	0	0	0	0	0
agtgccgcctg	PBANKA_120470	0	0	0	0	0	0	0	0	0	0	0	0	0	0	0	0	0	1	0	0	0	0	0	0	0	0	0	0	0	0	0	0
agtgtggcgtt	PBANKA_062370	0	0	0	0	0	0	0	0	0	1	0	0	0	0	0	0	0	0	0	0	0	0	0	0	0	0	0	0	0	0	0	0
agtttgatcac	PBANKA_031010	0	0	0	0	0	0	0	0	0	0	0	0	0	0	0	0	0	0	0	0	0	0	0	0	0	0	0	0	0	0	0	0
atacgctaccg	PBANKA_110780	349	336	1122	1149	427	438	203	192	1470	1465	2022	2010	709	700	1718	1705	2842	2825	877	869	2147	2149	3561	3548	611	600	2974	2960	3602	3620	883	881
atactcacacc	PBANKA_145500	0	0	2	1	0	0	0	0	0	0	0	0	0	0	0	0	1	1	0	0	0	0	0	0	0	0	0	0	0	0	1	2
atagcatcaga	PBANKA_114310	0	0	0	0	0	0	0	0	0	0	0	0	0	0	0	0	0	0	0	0	1	0	0	0	0	0	0	0	0	0	0	0
atagcctaata	PBANKA_040430	2193	2214	1458	1450	636	640	4698	4756	3727	3740	1683	1714	5776	5826	5247	5311	2076	2107	6175	6190	5190	5249	2649	2683	5550	5625	6083	6124	3115	3164	1113	1101
atagccttccg	PBANKA_121590	0	0	0	0	0	0	0	0	0	0	0	0	0	0	0	0	0	0	0	0	0	0	0	0	0	0	1	0	0	0	0	0
atatgtgtcct	PBANKA_123110	2882	2835	1711	1697	3874	3843	799	784	1488	1450	1602	1567	865	846	406	400	628	626	112	115	124	123	153	146	7	7	23	23	40	39	1199	1183
atcaattgctc	PBANKA_070680	1	1	264	277	426	443	215	221	133	133	148	150	19	20	156	164	200	203	41	41	88	89	141	140	3	4	102	102	83	84	1323	1336
atcaccggcgt	PBANKA_010920	0	0	0	0	0	0	1	1	0	0	0	0	0	0	0	0	0	0	0	0	0	0	0	1	0	1	1	1	0	0	0	0
atcctggcaca	PBANKA_081240	0	0	0	0	0	0	514	522	0	0	82	87	223	228	10	10	0	0	488	486	0	0	3	3	440	452	6	7	0	0	2200	2245
atcgaatcgcc	PBANKA_031420	667	680	2	4	4027	4214	158	162	200	205	33	34	0	0	0	0	78	79	0	0	0	0	3	4	1	0	0	0	7	9	0	0
atctagactgc	PBANKA_060100	0	0	0	0	0	0	0	0	0	0	0	0	19	19	0	0	0	0	0	0	3	3	0	0	0	0	0	0	0	0	0	0
atctgctcact	PBANKA_030970	463	461	1536	1520	846	864	737	743	1725	1726	760	754	329	337	1306	1322	722	728	376	378	1318	1319	1131	1122	364	374	1527	1526	1024	1029	732	719
atgattttacg	PBANKA_031160	0	0	0	0	0	0	0	0	0	0	0	0	0	0	0	0	0	0	0	0	0	0	0	0	0	0	0	0	0	0	0	0
atgctccctcc	PBANKA_060900	0	0	0	0	0	0	0	0	0	0	0	0	0	0	0	0	0	0	0	0	0	0	0	0	0	0	0	0	0	0	0	0
atggatcgacg	PBANKA_140550	1	1	2	2	0	0	866	865	66	66	108	108	214	216	0	0	0	0	0	0	233	230	0	0	0	0	0	0	0	0	0	0
atgggataatg	PBANKA_121020	0	0	0	0	0	0	0	0	0	0	1	0	0	0	0	0	0	0	0	0	0	0	0	0	0	0	0	0	0	0	0	0
atgggccggct	PBANKA_081860	0	0	0	0	1	0	1	1	0	0	0	0	0	0	1	1	0	0	0	0	0	0	1	1	1	1	0	0	1	0	0	0
attaaggcgta	PBANKA_060200	0	0	0	0	0	0	0	0	0	0	0	0	0	0	0	0	0	0	0	0	0	0	0	0	0	0	0	0	0	0	0	0
attaaggcttc	PBANKA_113920	0	0	0	0	0	0	0	0	0	0	0	0	0	0	0	0	0	0	0	0	0	0	0	0	0	0	0	0	0	0	0	0
attcgcggctc	PBANKA_083530	483	488	0	0	0	0	0	0	0	0	2	2	43	45	6	6	0	0	21	21	0	0	0	0	7	7	0	0	0	0	905	905
attcggccgcg	PBANKA_103980	0	0	0	0	0	0	0	0	1	0	0	0	0	0	0	0	0	0	0	0	0	0	0	0	0	0	0	0	0	0	0	0
attcgggttaa	PBANKA_080650	0	0	1	1	0	0	828	821	30	29	50	47	140	140	5	5	0	0	10	9	460	446	3	3	0	0	0	0	0	0	0	0
attcggtcgag	PBANKA_132890	0	0	0	0	0	0	12	12	1	1	61	65	0	0	1	0	3	1	0	0	0	0	1	1	0	0	0	0	1	0	4	3
attctccggcc	PBANKA_040260	0	0	0	0	0	0	0	0	0	0	1	1	36	39	0	0	0	0	0	0	0	0	3	4	0	0	0	0	0	0	0	0
atttaattgaa	PBANKA_141110	3304	3398	1737	1782	2529	2612	2180	2201	2182	2204	1768	1816	1796	1822	1351	1368	1364	1395	1378	1391	859	887	1018	1041	703	720	648	666	534	545	985	998
caaagaccgcc	PBANKA_081760	1	1	2	3	0	1	50	50	0	2	142	148	1	2	1	1	1	1	1	1	0	0	2	1	0	0	0	0	0	0	6	6
caaagccgtac	PBANKA_120610	0	1	0	0	0	0	0	0	0	0	1	1	0	0	0	0	0	0	0	0	0	0	0	0	0	0	0	0	0	0	0	0
caaccccccgg	PBANKA_124070	0	0	0	0	0	0	0	0	0	0	0	0	0	0	0	0	0	0	0	0	0	0	0	0	0	0	0	0	0	0	0	0
caaccctggtc	PBANKA_122850	691	703	0	0	223	236	61	60	76	75	81	81	2	2	19	19	22	22	0	1	0	0	0	1	1	1	1	1	5	6	1327	1356
caaccgaagtg	PBANKA_100610	0	0	618	595	0	0	0	0	686	671	389	389	87	87	221	216	297	291	22	22	139	138	132	125	3	3	65	64	55	56	1040	1021
caacggactat	PBANKA_144820	0	0	626	625	2	2	0	0	0	0	0	0	0	0	7	7	0	0	0	0	3	3	0	0	0	0	2	2	0	0	1226	1222
caacttcgcaa	PBANKA_082110	0	0	0	0	0	0	0	0	0	0	0	0	0	0	0	0	0	0	0	0	0	0	0	0	0	0	0	0	0	0	0	0
caaggatacga	PBANKA_103660	0	0	0	0	266	273	0	0	0	0	0	0	0	0	7	8	0	0	0	0	0	0	0	0	1	1	0	0	1	2	1010	1019
caattccagta	PBANKA_041730	0	0	0	0	0	0	0	0	0	0	1	1	0	0	0	0	0	0	0	0	0	0	0	0	0	0	0	0	0	0	0	0
cacaactagac	PBANKA_040840	0	0	0	0	1	1	7	9	0	0	23	24	1	1	1	2	0	0	0	0	1	1	1	1	0	1	0	1	1	1	1	2
cacagagatct	PBANKA_112140	3	3	1415	1412	2095	2097	1058	1056	2887	2882	3408	3407	1341	1341	2941	2925	2708	2697	1176	1155	3179	3120	2891	2863	1210	1207	4136	4113	2532	2520	1004	1004
cacattactgt	PBANKA_080340	0	0	0	0	0	0	0	0	0	0	0	0	0	0	0	0	0	0	0	0	0	0	0	0	0	0	0	0	0	0	0	0
caccacctcat	PBANKA_144000	0	0	0	0	0	0	0	0	0	0	0	0	0	0	0	0	0	0	0	0	6	6	0	0	0	0	0	0	0	0	0	0
cacccgcaacg	PBANKA_114410	0	1	1	1	0	0	0	0	0	0	5	3	0	0	1	1	0	0	0	0	0	0	0	0	0	1	0	0	1	0	0	1
cacccgcatcg	PBANKA_040470	0	0	0	0	0	0	0	0	0	0	0	0	0	0	0	0	0	0	0	0	0	0	0	0	0	0	0	0	0	0	0	0
cacgatgcacg	PBANKA_070370	0	0	0	0	0	0	0	0	0	0	1	1	13	15	0	0	0	0	0	0	0	0	0	0	0	0	0	0	0	0	0	0
cacgcggccga	PBANKA_020700	0	0	0	0	0	0	0	0	15	13	12	12	1	1	2	2	0	0	0	0	0	0	0	0	0	0	0	0	1	1	700	698
cacggtatgga	PBANKA_093540	0	0	0	0	0	0	0	0	0	0	1	0	0	0	0	0	0	0	0	0	1	1	0	0	0	0	0	0	0	0	0	0
cacgtcagtat	PBANKA_071760	0	0	0	0	0	0	0	0	0	0	0	0	0	0	0	0	0	0	0	0	14	13	0	0	0	0	0	0	0	0	0	0
cactccccgag	PBANKA_121670	0	0	0	0	0	0	0	0	0	0	0	0	0	0	0	0	0	0	0	0	0	0	0	0	0	0	0	0	0	0	0	0
cactctctgcg	PBANKA_092900	1	1	0	0	0	0	47	52	0	0	117	114	1	2	1	1	0	1	0	0	1	1	0	0	0	0	2	2	0	1	6	5
cactttctcct	PBANKA_050120	0	0	0	0	0	0	0	0	0	0	0	0	0	0	0	0	0	0	0	0	0	0	0	0	0	0	0	0	0	0	0	0
cagacgctgaa	PBANKA_040280	0	0	0	0	0	0	0	0	0	0	2	2	31	33	0	0	0	0	0	0	0	0	0	0	0	0	0	0	0	0	0	0
cagcgccggaa	PBANKA_020080	1	0	0	0	0	0	0	0	0	0	0	0	0	0	0	0	0	0	0	0	0	0	0	0	0	0	0	0	0	0	0	0
cagcttgctta	PBANKA_135400	0	0	0	0	0	0	68	68	0	0	3	4	0	0	0	0	0	0	0	0	0	0	0	0	0	0	0	0	0	0	0	0
caggaagggtc	PBANKA_111120	0	0	0	0	0	0	0	0	0	0	0	0	0	0	0	0	0	0	0	0	0	0	0	0	0	0	0	0	0	0	0	0
caggacttgct	PBANKA_093650	0	0	0	0	0	0	0	0	0	0	0	0	0	0	0	0	0	0	0	0	0	0	0	0	1	1	0	0	0	0	0	0
cagggaggggc	PBANKA_144610	0	0	0	0	0	0	0	0	1	1	0	0	0	0	0	0	0	0	0	0	0	0	0	0	1	0	0	0	0	0	0	0
cagggcccgcc	PBANKA_131960	0	0	0	0	0	0	0	0	0	0	0	0	0	0	0	0	0	0	0	0	0	0	0	0	0	0	0	0	0	0	0	0
catacccaggc	PBANKA_124460	0	0	354	374	0	0	0	0	0	0	0	0	0	0	0	0	0	0	0	0	0	0	0	0	0	0	0	0	0	0	0	0
catagtgagcg	PBANKA_110840	0	0	0	0	0	0	0	0	0	0	2	2	50	48	0	0	0	0	0	0	0	0	0	0	0	0	0	0	0	0	0	0
catggatgggc	PBANKA_113980	0	0	0	0	0	0	0	0	0	0	0	0	0	0	0	0	0	0	0	0	0	0	0	0	0	0	0	0	0	0	0	0
catgtttggtc	PBANKA_121970	3	2	0	0	3	4	34	34	0	0	108	109	0	0	0	0	1	2	0	1	3	3	1	1	0	1	2	2	0	0	4	5
cattctagctt	PBANKA_133280	0	0	0	0	291	300	0	0	143	141	24	23	2	2	6	6	0	0	0	0	2	2	0	0	2	2	0	0	3	3	1134	1128
ccaacttaaac	PBANKA_103360	0	0	0	0	0	0	0	0	0	0	0	0	0	0	0	0	0	0	0	0	4	4	0	0	0	0	0	0	0	0	0	0
ccaatcattat	PBANKA_093830	0	0	0	0	0	0	0	0	0	0	0	0	0	0	0	0	0	0	0	0	0	0	0	0	0	0	0	0	0	0	0	0
ccaattagttc	PBANKA_140540	0	0	0	0	0	0	0	0	0	0	0	0	0	0	5	5	0	0	0	0	0	0	0	0	0	0	0	0	0	0	1335	1328
ccactacggtg	PBANKA_081040	0	0	0	0	0	0	0	0	0	0	0	0	0	0	0	0	0	0	0	0	0	0	0	0	0	0	0	0	0	0	0	0
ccactgcggta	PBANKA_093400	0	0	0	2	0	0	0	0	0	0	0	0	0	0	0	0	1	0	0	0	0	0	0	0	0	0	0	0	0	0	1	0
ccacttcctat	PBANKA_132450	0	0	0	0	0	0	0	0	0	0	0	0	0	0	0	0	0	0	0	0	0	0	0	0	0	0	0	0	0	0	0	0
ccagctctaaa	PBANKA_132270	0	0	0	0	0	0	0	0	0	0	0	0	48	46	0	0	0	0	0	0	0	0	0	0	0	0	0	0	0	0	0	0
ccaggacctaa	PBANKA_090190	0	0	528	546	319	335	40	42	22	22	11	12	213	225	130	135	31	30	162	162	99	99	4	4	143	142	106	102	7	8	1026	1068
ccattaactac	PBANKA_144300	0	0	0	0	0	0	0	0	0	0	0	0	0	0	0	0	0	0	0	0	0	0	0	0	0	0	0	0	0	0	0	0
cccaagacatc	PBANKA_082360	0	0	0	0	0	0	0	0	0	0	0	0	0	0	0	0	0	0	0	0	1	1	0	0	0	0	0	0	0	0	0	0
cccacagtacg	PBANKA_031050	0	0	0	0	0	0	0	0	0	0	0	0	0	0	0	0	0	0	0	0	0	0	0	0	0	0	0	0	0	0	0	0
cccccaccgct	PBANKA_131670	0	0	0	0	0	0	0	0	0	0	0	0	0	0	0	0	0	0	0	0	0	0	0	0	0	0	0	0	0	0	0	0
cccgcggtgtc	PBANKA_103800	0	0	0	0	0	0	0	0	0	0	0	0	0	0	0	0	0	0	0	0	0	0	0	0	0	0	0	0	0	0	0	0
cccgtatcttg	PBANKA_143830	0	0	0	0	0	0	0	0	0	0	0	0	0	0	0	0	0	0	0	0	4	4	0	0	0	0	0	0	0	0	0	0
cccgtccattg	PBANKA_090160	0	0	2	2	0	0	60	56	0	0	3	3	0	0	0	0	0	0	0	0	13	13	0	0	0	0	0	0	0	0	0	0
ccctaaggtat	PBANKA_122210	0	0	0	0	0	0	0	0	0	0	0	0	0	0	1	1	1	1	0	0	1	0	0	0	0	0	0	0	0	0	0	0
ccctgagaacc	PBANKA_141230	0	0	0	0	0	0	0	0	0	0	0	0	0	0	0	0	0	0	0	0	0	0	0	0	0	0	0	0	0	0	0	0
cccttataatt	PBANKA_092830	0	0	0	0	0	0	0	0	0	1	0	0	0	0	0	0	0	0	0	0	0	0	0	0	0	0	0	0	0	0	0	0
ccgaagatccg	PBANKA_135750	1779	1771	1926	1906	1729	1724	291	287	2697	2644	2078	2067	987	973	2255	2231	2685	2639	865	845	2474	2449	2764	2739	743	741	2785	2738	2555	2539	944	926
ccgacgcaatt	PBANKA_142090	0	0	0	0	0	0	0	0	0	0	81	78	0	0	0	0	0	0	0	0	0	0	0	0	0	0	0	0	0	0	1	1
ccgaggaaccg	PBANKA_112790	1	0	0	0	0	0	0	0	0	0	0	0	0	0	0	0	0	0	0	0	0	0	1	0	0	0	0	0	1	0	0	0
ccgagtttacg	PBANKA_144100	1	1	1	2	4	3	92	91	5	4	424	420	3	2	2	3	1	1	4	4	4	1	3	1	5	4	1	2	7	4	5	5
ccgagtttatg	PBANKA_082050	0	0	0	0	0	0	0	0	0	0	1	2	0	0	0	0	0	0	0	0	0	0	0	0	0	0	0	0	0	0	0	1
ccgcagcacgc	PBANKA_040970	0	0	0	0	0	0	0	0	0	0	0	0	0	0	0	0	0	0	0	0	0	0	0	0	0	0	0	0	0	0	0	0
ccgcgattagc	PBANKA_133390	0	0	0	0	0	0	0	0	0	0	0	0	0	0	0	0	0	0	1	0	0	0	0	0	0	1	0	0	0	0	0	0
ccgcggcgcgc	PBANKA_101770	0	0	0	0	0	0	0	0	0	0	0	0	0	0	0	0	0	0	0	0	0	0	0	0	0	0	0	0	0	0	0	0
ccgctgaccag	PBANKA_132190	0	1	0	0	0	0	0	0	0	0	0	0	0	0	0	0	0	0	0	0	0	0	0	0	0	0	0	0	0	0	0	0
ccgcttcatgc	PBANKA_143660	0	0	0	0	0	0	0	0	0	0	1	0	0	0	0	0	0	0	0	0	0	0	1	0	0	0	0	0	0	0	0	0
ccggctggacg	PBANKA_API0035	1	0	0	0	2	0	1	0	0	0	2	0	1	0	2	0	2	0	4	0	0	0	7	0	1	1	3	1	2	0	2	1
ccggctggagg	PBANKA_121770	321	319	431	424	988	987	812	810	1437	1405	1134	1120	1078	1072	1249	1233	1827	1843	1287	1268	1206	1203	1728	1708	1219	1220	1555	1518	1670	1641	779	760
ccggtcactat	PBANKA_071470	0	0	0	0	0	0	0	0	0	0	0	0	0	0	0	0	0	0	0	0	0	0	0	0	0	0	0	0	0	0	0	0
ccgtgatcgga	PBANKA_120220	0	0	679	681	5	4	0	0	0	0	0	0	0	0	14	14	34	33	1	1	12	12	0	0	0	0	0	0	6	6	1498	1478
ccgtgattaat	PBANKA_130050	4943	4865	4065	3985	4797	4771	10733	10540	6111	6025	8102	8001	17353	17099	5532	5462	8853	8691	19509	19220	6242	6173	8412	8324	18756	18417	7663	7522	7807	7738	1533	1510
ccgtgctgacc	PBANKA_020350	836	879	1133	1170	600	622	610	632	542	555	836	882	784	809	738	766	956	980	901	931	698	711	933	963	919	963	853	889	937	974	351	360
cctacttgatg	PBANKA_040190	0	0	0	0	0	0	0	0	0	0	0	0	0	0	0	0	0	0	0	0	2	2	0	0	0	0	0	0	0	0	0	0
cctaggcatcg	PBANKA_102590	0	0	0	0	400	413	20	21	0	0	3	3	17	18	6	7	0	0	20	22	1	1	0	0	6	6	0	0	0	0	1064	1065
cctcataggga	PBANKA_094270	777	787	1	1	259	256	0	0	0	0	0	0	0	0	2	2	0	0	1	1	0	0	0	0	1	1	0	0	0	1	1387	1383
cctcgaaacag	PBANKA_111620	1	4	0	2	2	3	81	81	1	0	291	283	2	1	1	1	2	1	3	2	1	2	2	2	1	1	4	4	1	3	10	12
cctcgccgcca	PBANKA_132980	1	0	0	0	0	1	0	0	4	4	0	0	1	0	4	1	2	0	1	0	3	0	1	0	2	1	4	1	0	0	0	0
cctcgccggca	PBANKA_101840	192	196	1353	1378	1042	1052	474	491	2239	2233	1063	1078	560	555	2318	2328	1066	1066	684	681	2027	2043	904	919	505	511	2253	2274	1050	1053	1047	1034
cctcttacccg	PBANKA_061520	2346	2378	632	648	4222	4325	432	434	32	34	30	28	2	2	0	0	69	68	0	0	1	1	6	6	0	0	1	1	9	10	0	1
cctggcataag	PBANKA_010950	0	0	0	0	0	0	0	0	0	0	0	0	0	0	0	0	0	0	0	0	0	0	0	0	0	0	0	0	0	0	0	0
cctgtactgcc	PBANKA_134860	0	0	0	0	0	0	0	0	0	0	0	0	0	0	0	0	0	0	0	0	0	0	0	0	0	0	0	0	0	0	0	0
cctgttcggcc	PBANKA_040420	0	0	0	0	0	0	0	0	0	0	0	0	0	0	0	0	0	0	0	0	1	2	0	0	0	0	0	0	0	1	0	0
ccttacgtggt	PBANKA_091410	0	0	0	0	0	0	0	0	0	0	0	0	0	0	0	0	0	0	0	0	0	0	0	0	0	0	0	0	0	0	0	0
ccttctgtccc	PBANKA_111750	0	0	0	0	0	0	0	0	0	0	0	0	0	0	0	0	0	0	0	0	0	0	0	0	0	0	0	0	0	0	0	0
cctttatgaat	PBANKA_091620	0	0	0	0	0	0	0	0	0	0	0	0	0	0	0	0	0	0	0	1	0	0	0	0	0	0	0	0	0	0	0	0
ccttttgtctg	PBANKA_081440	0	0	0	0	0	0	0	0	0	0	0	0	0	0	0	0	1	0	0	0	0	0	1	0	1	0	0	0	0	0	0	0
cgaacgcgaca	PBANKA_101620	0	0	0	0	0	0	138	137	19	20	47	46	14	15	0	0	0	0	0	0	29	33	0	0	0	0	0	0	0	0	0	0
cgaccgcgcat	PBANKA_112110	0	0	0	0	0	0	44	44	7	8	3	3	9	10	0	0	0	0	0	0	53	50	0	0	0	0	0	0	0	0	0	0
cgagacgggta	PBANKA_051230	0	0	0	0	0	0	0	0	0	1	1	1	0	0	0	0	0	0	0	0	0	0	0	0	0	0	0	0	0	0	0	0
cgagttagggg	PBANKA_030840	0	0	0	0	0	0	0	0	0	0	0	0	0	0	0	0	0	0	0	0	0	0	0	0	0	0	0	0	0	0	0	0
cgatagggact	PBANKA_134910	0	0	0	0	0	0	0	0	0	0	0	0	0	0	0	0	0	0	0	0	0	0	0	0	0	0	0	0	0	0	0	0
cgcaaggaggg	PBANKA_103800	710	700	405	395	184	186	63	63	7	8	40	37	8	8	41	42	14	14	0	0	24	23	2	2	1	1	25	25	1	1	824	802
cgcatctagcc	PBANKA_103870	0	0	0	0	0	0	0	0	0	0	0	0	0	0	0	0	0	0	0	0	0	0	0	0	0	0	0	0	0	0	0	0
cgccaccatgt	PBANKA_100110	590	595	0	0	122	123	13	13	0	0	20	19	0	1	1	1	0	0	0	0	0	0	0	0	0	0	0	0	0	0	566	572
cgccctgtttg	PBANKA_131800	0	0	0	0	68	70	41	40	31	33	21	22	0	0	0	0	81	81	0	0	0	0	0	0	0	0	0	0	0	0	0	0
cgcggaggtgt	PBANKA_144580	0	0	0	0	0	0	0	0	0	0	0	0	0	0	0	0	0	0	0	0	0	0	0	0	0	0	0	0	0	0	0	0
cgctaagtgcg	PBANKA_041700	0	0	0	0	0	0	0	0	0	0	0	0	0	0	0	0	0	0	0	0	0	0	0	0	0	0	0	0	0	0	0	0
cgctcactggt	PBANKA_103010	0	1	0	0	0	1	20	20	0	0	31	31	0	0	0	0	0	0	1	1	0	0	0	0	1	1	1	1	0	0	1	1
cgctccggtcc	PBANKA_144110	1	1	0	0	0	0	13	12	1	1	21	20	0	0	0	0	0	0	0	0	0	0	0	0	0	0	0	0	0	0	4	4
cgctcgggtcc	PBANKA_143670	0	0	0	0	0	0	0	0	0	0	0	0	0	0	0	0	0	0	0	0	0	0	0	0	0	0	0	0	0	0	0	0
cgctgacaggt	PBANKA_082410	0	0	0	0	0	0	0	0	0	0	0	0	0	0	0	0	0	0	0	0	0	0	0	0	0	0	0	0	0	0	0	0
cgctgtttcag	PBANKA_140260	0	0	0	0	0	0	0	0	0	0	0	0	0	0	2	2	0	0	0	0	0	0	0	0	0	0	0	0	0	0	791	778
cgcttacgcat	PBANKA_061450	0	0	0	0	0	0	0	0	0	0	0	0	0	0	0	0	0	0	0	0	0	0	0	0	0	0	0	0	0	0	0	0
cgctttcgcct	PBANKA_101760	0	0	0	0	0	0	0	0	0	0	0	0	0	0	0	0	0	0	0	0	0	0	0	0	0	0	0	0	0	0	0	0
cggaggtttat	PBANKA_123560	0	1	313	310	829	822	139	133	475	467	199	197	165	159	596	590	215	208	204	202	856	841	197	194	149	144	844	826	272	270	883	860
cggagtacgtt	PBANKA_103440	927	919	1828	1797	2514	2512	635	635	2866	2810	3179	3188	507	497	1308	1310	2269	2242	177	180	1145	1125	1703	1701	148	141	916	898	1097	1096	818	810
cggatctggtc	PBANKA_090660	1067	1099	392	400	513	524	149	147	273	278	228	228	161	165	170	170	115	113	86	85	152	158	81	85	122	122	133	132	65	64	939	947
cggcccggata	PBANKA_061680	0	0	0	0	0	0	0	0	0	0	0	0	24	24	0	0	0	0	0	0	0	0	0	0	0	0	0	0	0	0	0	0
cggcgaacggt	PBANKA_020860	0	0	0	0	0	0	0	0	0	0	0	0	0	0	0	0	0	0	0	0	0	0	0	0	0	0	0	0	0	0	0	0
cggtatggggc	PBANKA_030380	0	0	0	0	0	0	0	0	0	0	0	0	0	0	0	0	0	0	0	0	0	0	0	0	0	0	0	0	0	0	0	0
cggtgaggctt	PBANKA_146370	1099	1086	1690	1663	1797	1780	292	291	1579	1560	1682	1650	1195	1185	1987	1956	2548	2517	938	924	2063	2064	2601	2556	908	901	3501	3463	2370	2344	1079	1066
cggtttctcac	PBANKA_131540	0	0	0	0	0	0	1	1	0	0	1	1	0	1	0	0	0	0	0	0	0	0	0	0	0	0	0	0	0	0	0	0
cgtccgtgact	PBANKA_110980	1	1	224	225	156	149	34	33	143	141	66	63	217	216	87	85	43	45	136	133	91	87	10	11	99	97	66	64	25	26	961	950
cgtcgcttaat	PBANKA_072160	0	0	0	0	0	0	0	0	0	0	0	0	0	0	0	0	0	0	0	1	0	0	0	0	0	0	0	0	0	0	0	0
cgttaggtgtg	PBANKA_060820	0	0	0	0	0	0	0	0	0	0	0	0	0	0	0	0	0	1	0	0	0	0	0	1	0	0	0	0	1	0	0	0
cgttatgtggg	p230p-tag	1625	1580	2910	2867	3677	3610	1419	1385	4440	4285	3846	3751	3171	3159	4140	4074	4730	4623	3169	3118	5114	5027	4074	3964	3257	3176	7148	6962	3992	3919	966	953
cgttcgttgtt	PBANKA_070120	0	0	0	1	0	0	0	0	0	0	0	0	0	0	0	0	0	0	0	0	0	0	0	0	0	0	0	0	0	0	0	0
cgttgtgatcg	PBANKA_113220	0	0	0	0	0	0	0	0	0	0	0	0	0	0	0	1	0	0	0	0	0	0	0	0	0	0	0	0	0	0	0	0
cgttttgggcg	PBANKA_020270	1	1	905	871	640	632	225	219	846	822	2387	2350	231	218	1005	993	2522	2489	190	186	1491	1470	3172	3109	209	206	1590	1532	3985	3902	1485	1451
ctaaaaacgta	PBANKA_124340	0	0	0	0	0	0	0	0	0	0	0	0	0	0	3	4	0	0	0	0	0	0	0	0	0	0	0	0	0	0	94	95
ctaaacgaaat	PBANKA_122650	1004	1015	737	737	1752	1788	369	376	524	522	551	542	336	340	282	288	181	183	135	138	138	138	79	81	39	36	67	64	64	63	1275	1266
ctaatatacgg	PBANKA_132630	0	0	0	0	0	0	0	0	0	0	1	1	28	27	0	0	0	0	0	0	0	0	0	0	0	0	0	0	0	0	0	0
ctagtcggggt	PBANKA_030470	0	0	1963	1946	732	728	1	1	2144	2070	1521	1517	161	162	1996	1972	1425	1383	64	64	2128	2097	1573	1559	72	73	2192	2156	1916	1892	1161	1146
ctagttcctag	PBANKA_136350	0	0	0	0	0	0	0	0	0	0	0	0	0	0	0	0	0	0	0	0	0	0	0	0	0	0	0	0	0	0	0	0
ctattcggagt	PBANKA_091200	0	0	1	0	0	0	0	0	1	1	0	0	0	0	0	0	0	1	0	0	1	1	0	0	0	0	0	0	0	0	0	0
ctcatacccct	PBANKA_132240	0	0	0	0	0	0	0	0	0	0	0	0	0	0	0	0	0	0	0	0	0	0	1	0	0	0	0	0	0	0	0	0
ctccccattca	PBANKA_122760	0	0	0	0	0	0	0	0	0	0	0	0	24	23	0	0	0	0	0	0	0	0	0	0	0	0	0	0	0	0	0	0
ctccgcttccc	PBANKA_010470	825	813	276	274	630	636	1109	1117	129	123	419	433	1407	1409	110	105	353	360	1188	1156	124	127	374	377	942	964	169	164	473	478	1426	1443
ctcctcttagg	PBANKA_103750	0	0	0	0	0	0	0	1	0	0	0	0	0	0	0	0	0	0	0	0	0	0	0	0	0	0	0	0	0	0	0	0
ctcgacatcta	PBANKA_083170	0	0	0	0	0	0	0	0	0	0	0	0	0	0	0	0	0	0	1	1	8	9	0	0	0	0	0	0	0	0	0	0
ctcgtacgtac	PBANKA_144190	2	1	1070	1160	0	0	170	175	0	0	21	21	19	20	3	3	9	13	4	4	2	2	0	0	1	1	2	2	0	0	917	968
ctctgcgtggt	PBANKA_061010	0	0	0	0	0	0	0	0	0	0	0	0	1	1	0	0	0	0	0	1	1	1	0	0	0	0	0	0	1	1	0	0
ctcttttgaat	PBANKA_093120	0	0	0	0	0	0	0	0	0	0	0	0	0	0	0	0	0	0	0	1	0	0	0	0	0	0	1	1	0	0	0	1
ctgacgggaat	PBANKA_124270	0	0	384	386	491	501	1	0	0	0	1	1	0	0	9	8	0	0	0	0	0	0	0	0	3	3	0	0	3	3	876	882
ctgatcgcgat	PBANKA_143040	0	0	0	0	0	0	0	0	0	0	0	0	0	0	0	0	0	0	0	0	0	0	0	0	0	0	0	0	0	0	0	0
ctggaactaag	PBANKA_133970	0	0	0	0	0	0	0	0	0	0	0	0	0	0	0	0	0	0	0	0	0	0	0	0	0	0	0	0	0	0	0	1
ctggaagtaat	PBANKA_062180	358	350	603	579	393	388	138	133	269	269	124	122	40	39	405	399	70	72	51	51	143	133	58	54	16	13	100	92	45	41	1070	1032
ctggcttaatc	PBANKA_071270	0	0	0	0	0	0	0	0	0	0	0	0	0	1	0	0	0	0	0	0	0	0	0	0	0	0	0	0	0	0	0	0
ctgggaccacg	PBANKA_092880	0	0	0	0	68	70	138	133	64	63	7	6	25	26	21	19	0	0	33	35	0	0	1	1	13	15	0	0	3	4	3242	3260
ctggtctcgat	PBANKA_092860	0	0	0	0	0	0	0	0	1	0	0	0	0	0	0	0	0	0	0	0	0	0	0	0	0	0	0	0	0	0	0	0
ctgtcaatcgt	PBANKA_140090	0	0	0	1	0	0	0	0	0	0	0	0	0	0	0	0	0	0	0	0	0	0	0	0	0	0	0	0	0	0	0	0
ctgtctctacg	PBANKA_081190	0	0	0	0	0	0	1	0	0	0	0	0	0	0	0	0	0	0	0	0	0	0	0	0	1	1	0	0	0	0	0	0
ctgtgactgct	PBANKA_130190	1	1	999	977	926	926	374	379	1410	1396	1210	1192	180	171	941	920	1185	1175	197	191	885	874	970	951	245	238	1391	1363	860	854	1188	1164
cttacattggt	PBANKA_061040	0	0	0	0	0	0	0	0	0	0	0	0	0	0	0	0	0	0	0	0	4	5	0	0	0	0	0	0	0	0	0	0
cttatgcagtc	PBANKA_145050	792	796	1	1	1	1	0	1	44	45	5	5	78	78	6	7	0	0	1	1	0	0	2	2	3	4	0	1	0	0	1828	1848
cttatttgccc	PBANKA_113190	0	0	287	283	210	211	145	142	655	660	413	420	196	192	365	361	176	178	199	199	415	419	401	400	153	149	658	651	368	368	775	773
cttgtaaggaa	PBANKA_110280	1596	1614	409	416	0	1	326	333	27	26	8	11	30	30	13	15	24	24	21	21	10	11	13	12	8	11	7	6	5	5	664	671
ctttactgggt	PBANKA_135260	0	0	0	0	0	0	0	0	0	0	0	0	0	0	0	0	53	53	0	0	0	0	0	0	0	0	0	0	0	0	0	0
ctttagcgcat	PBANKA_112780	0	0	0	0	0	0	0	0	0	0	0	0	0	0	0	0	0	0	0	0	0	0	0	0	0	0	0	0	0	0	0	0
ctttatgacct	PBANKA_103960	0	0	1	0	0	0	0	0	0	0	0	0	0	0	0	0	0	0	0	0	0	0	0	0	0	0	0	0	0	0	0	0
cttttcatcaa	PBANKA_010130	0	0	0	0	0	0	0	0	0	0	0	0	0	0	0	0	0	0	0	0	2	2	0	0	0	0	0	0	0	0	0	0
gaaattgggac	PBANKA_083600	0	0	0	0	1	1	0	0	0	0	0	0	0	0	0	0	0	0	0	0	0	0	0	0	0	0	0	0	0	0	0	0
gaaggaacgtc	PBANKA_090240	1	1	311	310	529	535	472	471	927	925	506	512	498	501	1124	1116	235	237	527	526	1197	1195	348	348	566	556	1587	1580	490	477	973	975
gaagggccaag	PBANKA_120980	0	0	0	0	309	308	2	2	0	0	41	41	1	1	2	2	0	0	0	0	1	1	22	20	0	0	0	0	6	5	1148	1145
gaagtcacgcc	PBANKA_114050	0	0	0	0	0	0	0	0	0	1	0	0	0	0	0	0	0	0	0	0	0	0	0	0	0	0	0	0	0	0	0	0
gaatatgtaat	PBANKA_031240	0	0	0	0	0	0	0	0	0	0	0	0	0	0	0	0	0	0	0	0	9	9	0	0	0	0	0	0	0	0	0	0
gacacaaaccc	PBANKA_092570	0	0	0	0	0	0	0	0	0	0	0	1	0	0	0	0	0	0	0	0	0	0	0	0	0	0	0	0	0	0	0	0
gacaccgacta	PBANKA_141420	0	0	0	0	0	0	0	0	0	0	0	0	0	0	0	0	0	0	0	0	0	0	0	0	0	0	0	0	0	0	0	0
gacccgtttca	PBANKA_092290	0	0	0	0	0	0	0	0	0	0	1	1	21	20	0	0	0	0	0	0	0	0	0	0	0	0	0	0	0	0	0	0
gacgacggagt	PBANKA_130300	0	0	0	0	0	0	67	67	0	0	8	8	0	0	13	13	0	0	11	11	0	0	0	0	0	0	0	0	2	2	1217	1207
gacgcgtgaag	PBANKA_051180	0	0	0	0	0	0	0	0	0	0	0	0	0	0	0	0	0	0	0	0	0	0	0	0	0	0	0	0	0	0	0	0
gacgtcatgtg	PBANKA_142160	0	0	0	0	0	0	0	0	0	0	0	0	0	0	0	0	125	124	0	0	0	0	0	0	2	2	0	0	0	0	0	0
gacgtcgaatc	PBANKA_122670	0	0	0	0	0	0	0	0	0	0	0	0	0	0	0	0	0	0	0	0	0	0	0	0	0	0	0	0	0	0	0	0
gactcaatttg	PBANKA_120390	646	654	492	494	440	450	797	817	497	500	436	435	261	255	95	95	116	118	73	72	26	26	13	12	30	30	21	20	13	13	1262	1258
gagagagggtg	PBANKA_141450	0	0	0	0	0	0	0	0	0	0	0	0	0	0	0	0	41	41	0	0	0	0	0	0	0	0	0	0	0	0	0	0
gagagcagtca	PBANKA_060350	0	0	0	0	0	0	0	0	0	0	0	0	0	0	0	0	0	0	1	2	32	33	0	0	0	0	0	0	0	0	0	0
gagcatggacc	PBANKA_050730	0	0	0	0	1	1	0	0	0	0	0	0	0	0	0	0	0	0	0	0	0	0	0	0	0	0	0	0	0	0	0	0
gagcggaaggc	PBANKA_112350	0	1	0	0	1	1	0	0	0	0	0	0	0	0	0	0	0	0	2	2	0	0	0	0	1	0	0	0	0	0	3	2
gagcttcttcg	PBANKA_080570	0	0	0	0	0	0	0	0	0	0	0	0	0	0	0	0	0	0	0	0	1	1	0	0	0	0	0	0	0	0	0	0
gaggaacgtag	PBANKA_132560	0	0	579	572	0	0	208	198	33	33	13	14	0	0	4	4	0	0	0	0	14	12	1	0	0	0	7	6	2	2	1239	1236
gaggactataa	PBANKA_131620	0	0	0	0	413	458	0	0	0	0	0	0	0	0	8	8	0	0	0	0	0	0	0	0	1	1	1	1	0	0	1362	1479
gagtagatctg	PBANKA_093370	0	0	0	0	0	0	0	0	94	92	0	0	0	0	0	0	127	121	0	0	0	0	3	3	0	0	0	0	0	0	0	0
gataaaaccgt	PBANKA_101800	0	0	0	0	0	0	0	0	0	0	0	0	0	0	0	0	0	0	0	0	0	0	0	0	0	0	0	0	0	0	0	0
gatattcctct	PBANKA_145770	0	0	0	0	0	0	0	0	0	0	0	0	0	0	0	0	0	0	0	0	0	0	0	0	0	0	0	0	0	0	0	0
gatcagcgat	PBANKA_082960	0	0	0	0	0	0	0	0	0	0	0	0	0	0	0	0	2	2	0	0	0	0	0	0	0	0	0	0	0	0	0	0
gatcataggtc	PBANKA_040110	0	0	0	0	0	0	0	0	0	0	0	0	0	0	0	0	0	0	0	0	0	0	0	0	0	0	0	0	0	0	0	0
gatcctgtgcg	PBANKA_093390	0	0	295	297	0	0	0	0	0	0	0	0	0	0	0	0	14	14	0	0	0	0	2	3	0	0	0	0	0	0	0	0
gatcgacttct	PBANKA_131810	0	0	0	0	0	0	0	0	23	22	0	0	0	0	0	0	0	0	0	0	2	2	0	0	0	0	0	0	0	0	0	0
gatgggccctc	PBANKA_040150	0	0	0	0	0	0	0	0	0	0	1	1	20	21	0	0	0	0	0	0	0	0	0	0	0	0	0	0	0	0	0	0
gatgtttgatc	PBANKA_093300	0	0	0	0	0	0	0	0	0	0	0	0	0	0	0	0	0	0	0	0	0	0	0	0	0	0	0	0	0	0	0	0
gattatgagta	PBANKA_111320	0	0	0	0	0	0	0	0	0	0	0	0	0	0	0	0	0	0	0	0	1	1	0	0	0	0	0	0	0	0	0	0
gattgcaaacg	PBANKA_020330	0	0	0	0	0	0	0	0	0	0	0	0	0	0	0	0	0	0	0	0	3	3	0	0	0	0	0	0	0	0	0	0
gcaaaacctag	PBANKA_061030	0	0	0	0	0	0	0	0	0	0	0	0	0	0	0	0	0	1	0	0	0	0	0	0	0	0	0	0	0	0	0	0
gcacctctggc	PBANKA_110650	0	0	0	0	0	0	67	67	48	53	7	6	21	22	0	0	0	0	0	0	68	65	0	0	0	0	0	0	0	0	0	0
gcacgtccggt	PBANKA_110920	0	0	0	0	0	0	0	0	0	0	0	0	0	0	0	0	0	0	0	0	3	3	0	0	0	0	0	0	0	0	0	0
gcacttgatcg	PBANKA_111330	0	0	0	0	0	0	0	0	0	0	0	0	0	0	0	0	0	0	0	0	0	0	0	0	0	0	0	0	0	0	0	0
gcaggttccgg	PBANKA_130690	0	0	0	0	1	1	59	58	0	0	5	5	0	0	0	0	48	46	0	0	0	0	0	0	0	0	0	0	0	0	0	0
gcagtcacttg	PBANKA_050930	0	0	0	0	0	0	0	0	7	8	1	2	39	46	19	21	4	5	20	23	5	5	7	9	23	27	1	1	1	1	1018	1153
gcatcagtcct	PBANKA_140580	0	0	0	0	0	0	0	0	0	0	0	0	0	0	0	0	0	0	3	3	0	0	0	0	0	0	0	0	0	0	0	0
gccatgacgcc	PBANKA_142240	0	0	0	0	0	0	0	0	1	1	0	0	0	0	0	0	0	0	0	0	0	0	0	0	0	0	0	0	0	0	0	1
gcccacattga	PBANKA_010610	630	633	625	622	546	550	87	86	186	186	124	124	10	10	39	39	0	0	1	1	3	3	0	0	0	0	1	1	4	3	1115	1100
gcccgacaaac	PBANKA_131980	0	0	0	0	0	0	0	0	0	0	0	0	0	0	0	0	0	0	0	0	0	0	0	0	0	0	0	0	0	0	2	0
gcccggcgggt	PBANKA_130520	0	0	0	0	0	0	0	0	0	0	0	0	0	0	0	0	88	77	0	0	0	0	1	2	1	0	0	0	0	0	0	0
gccgatcgcta	PBANKA_100490	0	0	0	0	0	0	0	0	0	0	0	0	0	0	0	0	0	0	0	0	0	0	0	0	0	0	0	0	0	0	0	0
gccgtttaagg	PBANKA_145030	0	0	0	0	0	0	0	0	0	0	0	0	0	1	0	0	0	0	0	0	0	0	0	0	0	0	0	0	0	0	0	0
gcctcaggcgt	PBANKA_011010	0	0	0	0	0	0	0	0	0	0	0	0	0	0	0	0	0	0	0	0	2	2	0	0	0	0	0	0	0	0	0	0
gcctgtgacaa	PBANKA_102190	0	0	0	0	414	425	0	0	0	0	34	34	20	20	26	27	0	0	3	3	1	1	0	0	8	8	0	0	0	0	1203	1204
gcggatctagc	PBANKA_041010	1	2	0	0	0	0	1	1	1	1	15	17	0	0	0	0	0	0	0	0	0	0	0	0	0	0	0	0	0	0	3	3
gcgtaagcccc	PBANKA_133000	0	0	0	0	0	0	0	0	0	0	0	0	0	0	0	0	0	0	0	0	0	0	0	0	0	0	0	0	0	0	0	0
gcgtcgatcaa	PBANKA_050500	0	0	0	0	0	1	254	248	0	0	8	8	45	48	0	0	1	0	0	0	111	110	0	0	0	0	0	0	0	0	0	0
gcgtcgtgaag	PBANKA_100220	428	418	2418	2341	1209	1189	2214	2155	3507	3398	2172	2107	3462	3405	3558	3491	2207	2145	3321	3256	4341	4266	1858	1813	3270	3190	5400	5196	1914	1870	656	640
gcgtgtaatgg	PBANKA_113820	0	0	0	0	0	0	0	0	0	0	0	0	1	0	0	0	0	0	0	0	0	0	2	2	0	0	0	0	0	0	0	0
gctaagattca	PBANKA_081970	0	0	0	0	0	0	5	5	0	0	13	13	0	0	0	0	0	0	0	0	0	2	0	1	0	0	0	0	0	0	1	2
gctatcatcgt	PBANKA_052290	0	0	0	0	0	0	0	0	0	0	0	0	0	0	0	0	0	0	0	0	0	0	0	0	0	0	0	0	0	0	0	0
gctctcagtgg	PBANKA_071390	0	0	0	0	0	0	0	0	0	0	0	0	0	0	0	0	10	10	0	0	0	0	0	0	0	0	0	0	0	0	0	0
gctgccacaaa	PBANKA_141470	0	0	0	0	0	0	0	0	0	0	0	0	0	0	0	0	0	0	0	0	0	0	0	0	0	0	0	0	0	0	0	0
gctggcgaaat	PBANKA_061610	0	0	0	0	0	0	0	0	0	0	0	0	0	0	0	0	0	0	0	0	3	3	0	0	0	0	0	0	0	0	0	0
gctggtacgaa	PBANKA_091230	1	2	0	0	0	0	6	6	1	1	68	69	0	0	2	3	1	0	2	0	1	0	0	0	2	1	0	0	1	2	0	0
gctttggcggc	PBANKA_143620	0	0	0	0	0	0	69	68	0	0	3	3	0	0	0	0	0	0	0	0	16	17	0	0	0	0	0	0	0	0	0	0
ggaaacccaat	PBANKA_100310	0	0	0	0	0	0	0	0	0	0	0	0	0	0	0	0	0	0	0	0	0	0	0	0	0	0	0	0	0	0	0	0
ggaccactact	PBANKA_010090	0	0	0	0	0	0	0	0	0	0	0	0	0	0	0	0	0	0	0	0	0	0	0	0	0	0	0	0	0	0	0	0
ggacccctaac	PBANKA_133330	0	0	0	0	0	0	0	0	0	0	0	0	0	0	0	0	0	0	0	0	0	0	0	0	0	0	0	0	0	0	0	0
ggacgagaggg	PBANKA_031430	0	0	0	0	0	0	0	0	0	0	0	0	0	0	0	0	0	1	0	0	0	0	0	0	0	0	0	0	0	0	0	0
ggagaaacgga	PBANKA_020580	0	0	0	0	0	0	0	0	0	0	0	0	0	0	0	0	0	0	0	0	0	0	0	0	0	0	0	0	0	0	0	0
ggagccctgtc	PBANKA_121020	0	0	0	0	0	0	0	0	0	0	0	0	0	0	0	0	0	0	0	0	0	0	0	0	0	0	0	0	0	0	0	0
ggagggtatgc	PBANKA_135860	0	0	0	0	0	0	0	0	0	0	0	0	0	0	0	0	0	0	0	0	3	3	0	0	0	0	0	0	0	0	0	0
ggagttgacta	PBANKA_091690	0	0	0	0	0	0	0	0	0	0	0	0	0	0	0	0	0	0	0	0	0	0	0	0	0	0	0	0	0	0	0	0
ggagttgggac	PBANKA_141660	1	1	0	0	0	0	0	0	0	0	0	1	0	0	0	0	0	0	0	0	0	0	0	0	0	0	0	1	0	0	0	0
ggataaccgat	PBANKA_130780	0	0	0	0	0	0	0	0	0	0	0	0	1	1	0	0	0	0	0	0	0	0	0	0	1	1	1	0	0	0	0	0
ggatacaggta	PBANKA_142060	0	0	0	0	0	0	0	0	0	0	0	0	1	1	0	0	0	0	1	0	0	0	0	0	0	0	0	0	0	0	0	0
ggattaccagc	PBANKA_021220	0	0	0	0	0	0	0	0	0	0	0	0	0	0	0	0	0	0	0	0	0	0	0	0	0	0	0	0	0	0	0	0
ggattatttct	PBANKA_092780	0	0	267	259	0	0	0	0	67	68	72	74	6	6	8	8	0	0	0	0	5	5	0	0	0	0	6	7	0	0	1165	1154
ggattccgcgt	PBANKA_132070	136	121	229	227	0	0	0	0	0	1	0	0	0	0	5	5	0	0	0	0	0	0	2	2	0	0	1	1	2	2	966	941
ggcaccctacc	PBANKA_110760	0	0	0	2	1	1	20	22	0	0	83	89	1	0	1	1	1	3	0	1	0	1	1	2	0	0	1	1	0	0	4	5
ggcaggcgtgt	PBANKA_121310	0	0	0	1	0	0	0	0	0	0	0	0	0	0	0	0	0	0	0	0	0	0	0	0	0	0	0	0	0	0	0	0
ggcagtgtgcg	PBANKA_141980	0	0	0	0	0	0	0	0	11	10	0	0	0	0	0	0	0	0	0	0	0	0	0	0	0	0	0	0	0	0	0	0
ggcattgattt	PBANKA_100780	0	0	0	0	0	0	0	0	0	0	0	0	1	1	0	0	0	0	0	0	0	0	0	0	0	0	0	0	0	0	0	0
ggccactaact	PBANKA_091460	0	0	271	271	2	2	64	64	34	34	1	0	0	0	205	198	41	39	30	32	87	90	30	27	34	36	114	119	37	37	967	960
ggccagatcac	PBANKA_101440	0	0	1	1	0	0	0	0	0	0	0	0	0	0	1	0	0	0	0	0	0	0	0	0	0	0	0	0	0	0	0	0
ggcccgaaccc	PBANKA_134780	0	0	0	0	0	0	0	0	0	0	0	0	0	0	0	0	0	0	0	0	0	0	0	0	0	0	0	0	0	0	0	0
ggccgacaaat	PBANKA_050220	0	0	0	0	1	1	0	0	0	0	0	0	0	0	9	9	0	0	0	0	0	0	0	0	0	0	0	1	1	1	887	874
ggcgatgtttc	PBANKA_092550	1045	1036	1	1	8216	8353	914	914	22	20	32	34	3	2	2	2	62	65	1	0	0	0	0	0	0	0	5	5	19	18	0	0
ggctcagtgca	PBANKA_113100	0	0	0	0	0	0	0	0	0	0	0	0	0	0	0	0	0	0	0	0	0	0	0	1	1	1	0	0	1	0	1245	1220
ggcttttccac	PBANKA_071810	0	0	0	0	0	0	0	0	0	0	0	0	21	25	1	1	0	0	0	0	0	0	0	0	0	0	0	0	0	0	0	0
gggaaaagggt	PBANKA_051410	0	0	0	0	0	0	0	0	0	0	0	0	0	0	0	0	0	0	0	0	0	0	0	0	0	0	0	0	0	0	0	0
gggatctatac	PBANKA_020420	2084	2463	2960	3471	1956	2311	2149	2517	3380	4023	1622	1908	3041	3611	3785	4427	2383	2894	3895	4502	4183	4914	2499	2937	3984	4716	4746	5492	2683	3117	2509	2922
gggcaagacac	PBANKA_030080	2	2	519	548	964	1027	0	0	0	0	101	100	17	16	2	2	46	53	0	0	0	0	3	3	0	0	0	0	4	4	998	1032
gggcaatccta	PBANKA_092230	523	526	0	0	0	0	52	52	0	0	50	49	1	2	3	3	0	0	0	0	3	3	1	1	0	0	0	0	2	3	1066	1079
gggcctcgact	PBANKA_145280	0	0	0	0	0	0	0	0	0	0	0	0	0	0	0	0	0	0	0	0	4	2	0	0	0	0	0	0	0	0	0	0
ggggcctatat	PBANKA_060640	0	0	0	0	0	0	0	0	0	0	0	0	0	0	0	0	0	0	0	0	0	0	0	0	0	0	0	0	0	0	0	0
ggggtaactat	PBANKA_091380	1	0	0	0	0	0	0	0	0	0	0	0	0	0	0	0	0	0	0	0	2	2	0	0	0	0	0	0	0	0	0	0
gggtaagcgtt	PBANKA_130720	0	0	1	0	0	0	0	0	0	0	0	0	0	0	0	0	0	0	0	0	1	1	0	0	0	0	0	0	0	0	0	0
gggtatcatag	PBANKA_103050	0	1	0	0	0	0	0	0	0	0	0	0	0	0	0	0	0	0	0	0	0	0	0	0	0	0	0	0	0	0	0	0
ggtaaaggtgt	PBANKA_103930	0	0	0	0	0	0	0	0	0	0	1	1	16	14	0	0	0	0	0	0	0	0	0	0	0	0	0	0	0	0	0	0
ggtaacgcctc	PBANKA_094130	0	0	0	0	0	0	0	0	0	0	0	0	0	0	0	0	0	0	0	0	0	0	0	0	0	0	0	0	0	0	0	0
ggtaagccatc	PBANKA_142640	1	0	0	0	0	1	0	0	84	82	0	0	0	0	0	0	0	0	0	0	0	0	0	0	0	0	0	0	0	0	0	0
ggtacgtagcc	PBANKA_071420	0	0	0	0	0	0	3	3	0	0	0	0	0	0	0	0	0	0	0	0	0	0	0	0	0	0	0	0	0	0	0	0
ggtatgagccc	PBANKA_051720	0	0	1	1	1	1	14	14	1	1	55	54	0	0	0	0	0	0	0	0	0	0	0	0	0	0	0	0	1	1	0	0
ggtcccataac	PBANKA_101030	0	0	0	0	0	0	0	0	0	0	0	0	0	1	0	0	0	0	0	0	0	0	0	0	0	0	0	0	0	0	0	0
ggtctctctcc	PBANKA_062280	0	0	0	0	0	0	0	0	0	0	0	0	0	0	0	0	0	0	0	0	0	0	0	0	0	0	1	0	0	0	0	0
ggtgattatcc	PBANKA_061880	0	0	0	0	0	0	0	0	0	0	2	2	26	28	0	0	0	0	0	0	34	33	0	0	0	0	0	0	0	0	0	0
ggtgggctgga	PBANKA_093000	646	627	534	525	123	123	0	0	33	34	0	0	0	0	3	3	0	0	0	0	2	2	0	0	2	2	0	0	2	2	1004	968
ggttactagac	PBANKA_070390	0	0	0	0	0	0	0	0	0	0	0	0	0	0	0	0	0	0	0	0	0	0	0	0	1	0	0	0	0	0	0	0
ggttatattgt	PBANKA_091880	567	551	0	0	458	453	0	0	61	61	0	0	0	0	122	120	0	0	6	6	37	35	2	1	6	6	7	7	0	0	1050	1024
ggttccgccta	PBANKA_140400	1	2	1	1	1	1	97	97	1	4	315	320	4	2	4	2	2	1	3	5	3	2	1	1	4	5	4	4	3	1	16	14
gtaaccacact	PBANKA_131750	0	0	0	0	0	0	0	0	0	0	0	0	0	0	0	0	0	0	0	0	7	7	0	0	0	0	0	0	0	0	0	0
gtaataaagaa	PBANKA_124180	0	0	0	0	0	0	0	0	0	0	0	0	0	0	0	0	0	0	0	0	17	17	0	0	0	0	0	0	0	0	0	0
gtactgcgtcc	PBANKA_135640	460	469	0	0	1	2	0	0	0	0	0	0	0	0	7	9	0	0	1	1	0	0	0	0	1	1	1	2	1	1	1056	1064
gtagactacta	PBANKA_134120	0	0	0	0	0	0	0	0	0	0	0	0	0	0	0	0	1	0	0	0	0	0	0	0	0	0	0	0	0	0	0	0
gtaggcgggta	PBANKA_071190	0	0	0	0	0	0	0	0	2	0	0	0	1	1	0	0	0	0	0	0	0	0	0	0	0	0	1	1	0	0	0	0
gtaggctaaga	PBANKA_020030	0	0	0	0	0	0	0	0	0	0	0	0	0	1	0	0	0	0	0	0	0	1	1	0	0	0	0	0	0	0	0	0
gtagtgtacgg	PBANKA_145750	0	0	0	0	1	0	0	0	0	0	0	0	0	0	0	0	0	0	0	0	0	0	0	0	1	1	0	0	0	0	0	0
gtatattcaat	PBANKA_143470	0	0	0	0	0	0	0	0	0	0	0	0	0	0	1	1	0	0	0	0	0	0	0	0	0	0	0	0	0	0	0	0
gtatcaccagg	PBANKA_051980	3	2	0	1	1	1	47	45	3	0	142	147	1	0	1	1	0	2	1	2	2	0	0	0	0	0	2	1	1	0	7	6
gtatcagaaat	PBANKA_113720	0	0	0	0	0	0	0	0	0	0	0	0	0	0	0	0	0	0	0	0	9	9	0	0	0	0	0	0	0	0	0	0
gtcacccgcac	PBANKA_041620	0	1	0	0	0	0	0	1	0	0	0	0	0	0	0	0	0	0	0	0	0	0	0	0	0	1	0	0	0	0	0	0
gtccacgccta	PBANKA_092150	0	0	0	0	0	0	0	0	0	0	0	0	0	0	0	0	0	0	0	0	3	3	0	0	0	0	0	0	0	0	0	0
gtcccgttact	PBANKA_110320	4	3	1	1	5	4	58	57	2	1	285	283	1	0	1	3	2	3	3	1	5	4	5	5	2	0	3	3	4	3	6	8
gtcgacctgcc	PBANKA_094320	0	0	0	0	0	0	0	0	0	0	1	1	0	0	0	0	0	0	0	0	0	0	0	0	0	0	0	0	0	0	0	0
gtcgtccaaga	PBANKA_140270	1	0	555	544	588	581	101	99	1064	1043	1400	1380	373	373	969	960	1273	1278	413	416	1249	1227	1122	1124	453	442	1549	1515	1112	1118	972	964
gtctgtagcag	PBANKA_060670	0	0	0	0	0	0	0	0	0	0	0	0	0	0	0	0	0	1	0	0	0	0	0	0	0	0	0	0	0	1	0	0
gtctttgaact	PBANKA_100730	2	2	885	875	1700	1692	377	387	1787	1766	1998	2019	145	153	1059	1063	1401	1408	221	221	1205	1215	1364	1360	142	138	1443	1440	1009	995	1156	1143
gtggaacactt	PBANKA_080490	607	614	1229	1207	869	870	128	125	640	626	321	316	116	114	260	252	187	185	25	25	105	100	87	86	29	29	90	91	87	83	1268	1262
gtgtaggatcg	PBANKA_092840	0	0	0	0	0	0	0	0	0	0	0	0	0	0	0	0	0	0	1	0	1	0	0	0	0	0	0	0	0	0	2	0
gtgtctggatg	PBANKA_111700	1480	1456	2	1	114	110	447	443	25	24	101	101	56	53	41	40	0	0	52	50	50	49	0	0	28	25	66	64	3	2	1077	1044
gtgtgtttaca	PBANKA_094070	0	0	0	0	0	0	0	0	0	0	0	0	0	0	0	0	0	1	0	0	0	0	0	0	0	0	0	0	0	0	0	0
gttagcatgca	PBANKA_030820	1047	1029	1160	1148	743	750	901	890	2311	2290	1596	1585	1063	1066	1549	1556	1434	1446	914	897	1603	1590	1655	1640	743	739	1667	1644	1664	1680	1269	1265
gttaggtcgcg	PBANKA_142420	0	0	0	0	0	0	0	0	0	0	0	0	0	0	0	0	0	0	0	0	0	0	0	0	0	0	0	0	0	0	0	0
gttatccctca	PBANKA_113630	0	0	0	0	0	0	0	0	0	0	0	0	0	0	0	0	1	0	0	0	0	0	0	0	0	0	0	0	0	2	0	0
gttatgcctct	PBANKA_134650	0	1	2	1	1	2	73	73	3	1	207	201	2	0	1	1	0	1	0	0	3	3	0	0	4	1	2	3	0	0	6	8
gttcggtcggc	PBANKA_060370	0	0	0	0	0	0	0	0	0	0	0	0	0	0	0	0	0	0	0	0	0	0	0	0	0	0	0	0	0	0	0	0
gttgcgagcac	PBANKA_030260	0	0	0	0	0	0	0	0	0	0	0	0	0	0	0	0	1	1	0	0	0	0	0	0	0	0	0	0	0	0	0	0
gtttaggaacg	PBANKA_142180	0	0	1	1	0	0	0	0	0	0	0	0	0	0	1	0	0	0	0	0	0	1	0	0	0	0	0	0	0	0	2	1
gtttaggatcg	PBANKA_102620	0	0	425	414	0	0	0	0	126	119	0	0	34	31	147	140	1	1	10	11	121	121	0	0	3	3	180	178	0	0	612	593
gtttatcgtcc	PBANKA_112270	0	0	0	0	0	0	0	0	0	0	0	0	0	0	0	0	0	0	0	0	0	0	1	1	0	0	0	0	0	0	0	0
gttttaaaccc	PBANKA_120690	1	1	0	0	0	0	0	0	0	0	0	0	0	0	0	0	0	0	0	0	0	0	1	1	0	0	2	0	0	0	0	0
taaccaccgca	PBANKA_100440	0	0	0	0	0	0	0	0	0	0	0	0	0	0	0	0	0	0	0	0	0	0	0	0	0	0	0	0	0	0	0	0
taacttccctt	PBANKA_100360	0	0	1	1	1	1	16	16	1	0	57	59	1	1	0	1	0	0	0	0	1	0	1	1	1	0	0	1	1	0	6	6
taagcatggga	PBANKA_134680	0	0	1	2	0	0	0	0	0	0	0	0	0	0	0	0	0	0	0	0	0	0	0	0	0	0	0	0	0	0	0	0
taagccctcct	PBANKA_136190	0	0	0	0	0	0	0	0	0	0	0	0	0	0	0	0	13	13	0	0	0	0	0	0	0	0	0	0	0	0	0	0
taagttatcgt	PBANKA_103230	0	0	0	0	0	0	0	0	163	166	0	0	0	0	21	20	0	0	1	1	10	10	9	9	0	0	10	9	2	1	916	893
taagttcgat	PBANKA_093370	685	662	0	0	0	0	61	60	76	78	176	166	77	79	0	0	47	44	8	8	0	0	0	0	0	0	1	0	0	0	0	0
taatgaatact	PBANKA_094000	0	0	0	0	0	0	0	0	0	0	0	0	0	0	0	0	1	0	0	0	0	0	0	0	0	0	0	0	0	0	0	0
taatggcgact	PBANKA_021380	0	0	0	0	1	0	0	0	0	0	0	0	0	0	0	0	0	0	0	0	0	0	0	0	0	0	0	0	0	0	1	4
taatggcgatt	PBANKA_140120	0	0	324	312	446	444	0	0	111	109	0	0	0	0	33	31	0	0	4	3	14	15	0	0	0	0	1	1	0	0	1405	1383
taatgtaatcg	PBANKA_101410	1	2	574	567	818	810	515	502	616	590	663	653	95	95	609	601	1075	1072	407	389	898	895	1047	1037	410	407	1094	1069	1077	1060	1090	1093
tacacaaaaag	PBANKA_071840	0	0	0	0	0	0	0	0	0	0	1	0	28	27	0	0	0	0	0	0	0	0	0	0	0	0	0	0	0	0	0	0
tacacctaggt	PBANKA_030570	0	0	0	0	0	0	0	0	0	0	2	4	25	23	0	0	0	0	0	0	0	0	0	0	0	0	0	0	0	0	0	0
tacagagctct	PBANKA_120920	0	0	0	0	0	0	0	0	0	0	0	0	0	0	0	0	0	1	0	0	0	0	0	0	0	0	0	0	0	0	0	0
tacagctagcc	PBANKA_144140	0	0	0	0	0	0	14	14	0	0	33	35	0	0	1	1	0	0	0	0	0	0	0	0	0	0	0	0	0	0	1	0
tacccactcgt	PBANKA_131980	1072	1070	573	587	621	621	164	165	251	256	130	132	42	43	60	59	35	35	11	12	17	17	2	2	0	0	3	3	2	2	965	972
taccgaaagac	PBANKA_082000	0	0	0	0	0	0	0	0	0	0	0	0	0	0	0	0	0	0	0	0	0	0	0	0	0	0	0	0	0	0	0	0
tacgcccctgg	PBANKA_080890	0	0	0	0	0	0	0	0	0	1	4	4	0	1	0	0	0	0	0	0	0	0	0	0	0	0	0	0	0	0	0	0
tacgcgttaaa	PBANKA_141730	37	40	118	116	186	187	0	0	0	0	0	0	0	0	7	7	0	0	1	1	1	1	4	4	0	0	3	3	6	5	923	914
tagacagtcta	PBANKA_020820	0	0	0	0	2	0	0	0	0	0	0	0	0	0	0	0	0	0	0	0	0	0	0	0	1	0	0	0	0	0	0	0
taggttgtctc	PBANKA_130100	0	0	1	0	0	0	0	0	0	0	0	0	0	0	0	0	0	0	0	0	0	0	0	1	1	0	0	0	0	0	0	0
tagtagtggtg	PBANKA_082970	0	0	0	0	206	201	0	0	175	167	4	3	33	32	70	71	0	0	33	32	56	55	0	0	11	10	30	29	0	0	921	875
tagtagtgtcc	PBANKA_100350	0	0	0	0	0	0	0	0	0	0	0	0	0	0	0	0	0	0	0	0	0	0	0	0	0	0	0	0	0	0	0	0
tatccagtgtc	PBANKA_100060	0	0	0	0	0	0	0	0	0	0	0	0	0	0	0	0	1	0	0	0	0	0	0	0	0	0	0	0	0	0	0	0
tatgctcgcac	PBANKA_083020	0	0	0	0	0	0	0	0	0	0	3	4	0	0	0	0	0	0	0	0	0	0	0	0	0	0	0	0	1	1	0	0
tattgaagatc	PBANKA_136110	0	0	0	0	0	0	0	0	1	1	0	0	0	0	0	0	0	0	0	0	0	0	1	1	0	0	0	0	0	0	0	0
tcaacaagtag	PBANKA_082960	0	0	0	0	0	0	0	0	0	0	0	0	0	0	0	0	0	0	0	0	0	0	0	0	0	0	0	0	0	0	0	0
tcaacctggga	PBANKA_093140	0	0	0	0	0	0	0	0	0	0	0	0	0	0	0	0	0	0	0	0	12	13	0	0	0	0	0	0	0	0	0	0
tcacaagaaag	PBANKA_081610	0	0	0	0	0	0	0	0	0	0	0	0	0	0	0	0	0	0	0	0	0	0	0	0	0	0	0	0	0	0	0	0
tcactcatttc	PBANKA_072060	0	0	0	0	0	0	0	0	0	0	0	0	0	0	0	0	0	0	1	1	0	0	0	0	0	0	0	0	0	0	0	0
tcagattcat	PBANKA_146050	0	0	0	0	0	0	0	0	0	0	0	0	0	0	0	0	19	20	0	0	0	0	0	0	1	1	0	0	0	0	0	0
tcagcgagctc	PBANKA_135310	0	0	0	0	0	0	0	0	0	0	0	0	0	0	0	0	0	0	0	0	0	0	0	0	0	0	0	0	0	0	0	0
tcaggcgtacc	PBANKA_082630	0	0	0	0	0	0	0	0	0	0	0	0	0	0	0	0	0	0	0	0	0	0	0	0	0	0	0	0	0	0	0	0
tccattcggct	PBANKA_093160	0	0	0	0	0	0	0	0	0	0	1	1	16	16	0	0	0	0	0	0	0	0	0	0	0	0	0	0	0	0	0	0
tcccattccct	PBANKA_143860	3	2	1	1	1	1	106	102	0	0	240	237	0	0	2	3	0	1	0	0	2	1	2	2	0	0	0	0	0	0	14	14
tcccgcctagc	PBANKA_134090	1	0	2	0	0	0	0	0	0	0	0	0	0	0	1	0	0	0	0	0	0	0	0	0	1	0	0	0	0	0	0	0
tccctccgtac	PBANKA_040510	0	0	0	0	0	0	0	0	0	0	0	0	0	0	0	0	0	0	0	0	0	0	0	0	0	0	0	0	0	0	0	0
tcccttatatt	PBANKA_071800	0	0	0	0	0	0	0	0	0	0	0	0	0	0	0	0	0	0	0	0	0	0	0	0	0	0	0	0	0	0	0	0
tcccttgatcg	PBANKA_145930	0	0	2	2	0	0	0	0	0	0	1	1	0	0	0	0	0	0	2	1	0	0	0	0	0	0	0	0	1	1	0	0
tccgcaactcc	PBANKA_145510	0	0	0	0	1	1	2	2	0	0	0	0	0	0	0	0	0	0	0	0	0	0	0	0	0	0	0	0	0	0	0	0
tccgctgacca	PBANKA_144320	1063	1059	456	467	776	778	16	18	76	73	1	1	7	8	14	14	57	55	4	2	1	1	6	6	7	6	1	1	5	5	2087	2110
tccgtcttat	PBANKA_082710	0	0	0	0	0	0	0	0	0	0	0	0	0	0	0	0	0	0	0	0	0	0	0	0	0	0	0	0	0	0	0	0
tccgtggtgtc	PBANKA_020250	0	0	0	0	1	0	0	0	0	0	0	0	0	0	0	0	0	0	0	0	0	0	0	0	0	0	0	0	0	0	0	0
tcctagtgtag	PBANKA_130140	0	0	281	272	211	219	39	37	0	0	58	53	0	0	11	11	0	0	0	0	0	0	0	0	0	0	0	0	8	8	1301	1270
tcctcaatat	PBANKA_092640	0	0	0	0	0	0	0	0	0	0	0	0	0	0	0	0	0	0	0	0	0	0	0	0	0	0	0	0	0	0	0	0
tcctcagtctc	PBANKA_102830	0	0	0	0	0	0	0	0	0	0	0	0	0	0	0	0	0	0	0	0	0	0	0	0	0	0	0	0	0	0	0	0
tcgaaacatga	PBANKA_143870	0	0	0	0	0	0	0	0	0	0	0	0	0	0	0	0	0	0	0	0	1	1	0	0	0	0	0	0	0	0	0	0
tcgagaacccc	PBANKA_130150	0	0	0	0	0	0	0	0	0	0	0	0	0	0	0	0	0	0	0	0	0	0	0	0	0	0	0	0	0	0	0	0
tcgcaggggcg	PBANKA_133200	0	0	0	0	0	0	0	0	1	0	0	0	0	0	0	0	0	0	1	1	0	0	1	1	0	0	0	0	0	0	0	0
tcggacgactc	PBANKA_133620	0	0	0	0	0	0	0	0	0	1	0	0	0	0	0	0	0	0	0	0	0	0	0	0	0	0	0	0	0	0	0	0
tcggatgctta	PBANKA_094390	0	1	0	0	0	0	0	0	0	0	0	0	0	0	0	0	0	0	0	0	0	0	0	0	0	0	0	0	0	0	0	0
tcggtcccctt	PBANKA_113850	577	566	496	486	714	727	90	95	25	25	89	87	104	103	34	33	5	5	29	28	2	2	4	4	0	0	8	6	5	4	942	929
tcggttgtcta	PBANKA_070130	1260	1252	2333	2345	2483	2503	1328	1319	2584	2546	3327	3337	2122	2121	2346	2319	3649	3650	2434	2429	2582	2552	3731	3766	2318	2290	3457	3418	4086	4094	934	918
tcgtcgcttac	PBANKA_010200	0	0	0	0	0	0	0	0	0	0	0	0	0	0	0	0	0	0	0	0	0	0	0	0	0	0	0	0	0	0	0	0
tctctcgtcct	PBANKA_140320	0	0	0	0	0	0	0	0	0	0	0	0	0	0	0	0	0	0	0	0	2	2	0	0	0	0	0	0	0	0	0	0
tctgtccgtac	PBANKA_092200	0	0	0	0	0	0	0	0	0	0	0	0	0	0	1	0	0	0	1	0	0	0	0	0	0	0	0	0	0	0	0	0
tctgtctgtgc	PBANKA_145030	894	911	663	662	1368	1408	711	719	1023	1028	2093	2113	1568	1588	742	751	1755	1756	1178	1176	528	534	1876	1887	1004	1021	553	568	1631	1649	998	982
tcttcggttgc	PBANKA_142510	0	0	0	0	0	0	0	0	0	0	0	0	0	0	0	0	0	0	0	0	0	0	0	0	0	0	0	0	0	0	0	0
tctttcgtgcg	PBANKA_145330	0	0	0	0	0	0	0	0	0	0	0	0	19	19	0	0	0	0	0	0	0	0	0	0	0	0	0	0	0	0	0	0
tgacagccatc	PBANKA_112730	0	0	0	0	0	0	0	0	0	0	0	0	0	0	0	0	0	0	0	0	0	0	0	0	0	0	0	0	0	0	0	0
tgaccactagc	PBANKA_041740	0	0	0	0	0	0	0	0	0	0	0	0	0	0	0	0	0	0	0	0	0	0	1	0	0	0	0	0	0	0	0	0
tgactgataag	PBANKA_143180	0	0	0	0	0	0	0	0	0	0	0	0	0	0	0	0	0	0	0	0	0	0	0	0	0	0	0	0	0	0	0	0
tgactgatagg	PBANKA_091370	2	1	1	1	1	2	1	2	1	0	8	8	1	0	0	0	0	0	0	1	0	0	0	0	1	0	1	1	1	1	0	0
tgagctaccta	PBANKA_060270	0	0	0	0	0	0	1	1	1	0	0	0	0	0	1	1	1	0	1	1	2	1	0	0	0	0	1	1	0	0	0	0
tgagtgaccgg	PBANKA_083400	0	0	0	0	0	0	0	0	0	0	0	0	0	0	0	0	0	0	0	0	0	0	0	0	0	0	0	0	0	0	0	0
tgagtgatata	PBANKA_143720	0	0	0	0	0	0	0	0	0	0	0	0	0	0	0	0	0	0	0	0	0	0	0	0	0	0	0	0	0	0	0	0
tgatctacggg	PBANKA_111130	0	0	0	0	0	0	0	0	0	0	0	0	0	0	0	0	0	0	0	0	0	0	0	0	0	0	0	0	0	0	0	0
tgatctgcgtt	PBANKA_030960	0	0	0	0	0	0	0	0	0	0	0	0	0	0	0	0	0	0	0	0	0	0	0	0	0	0	0	0	0	0	0	0
tgcaacctcaa	PBANKA_070730	0	0	0	0	0	0	0	0	0	0	2	2	24	24	3	3	0	0	19	18	0	0	1	1	1	1	0	0	1	1	1060	1111
tgcacagacgc	PBANKA_133520	0	0	0	0	0	0	0	0	0	0	0	0	0	0	0	0	0	0	0	0	0	0	0	0	0	0	0	0	0	0	0	0
tgcaggacagc	PBANKA_081950	0	0	0	1	0	0	7	7	0	0	8	8	1	1	1	1	0	0	0	0	0	0	0	0	1	0	2	2	0	0	0	0
tgccagcggac	PBANKA_061670	0	0	2	0	0	0	0	0	0	0	0	0	0	0	0	0	78	82	0	0	0	0	0	0	0	0	0	0	0	0	0	0
tgccattaggt	PBANKA_093760	0	0	0	0	0	0	0	0	0	0	0	0	0	0	0	0	0	0	0	0	0	0	0	0	0	0	0	0	0	0	0	0
tgccttgtatg	PBANKA_051490	3477	3438	899	907	1542	1534	4571	4554	1799	1795	4710	4694	8672	8649	2588	2550	3642	3611	13356	13228	3037	3029	4250	4231	13077	13017	5301	5281	4083	4094	665	647
tgcgattggaa	PBANKA_051630	0	0	0	0	0	0	3	3	0	0	4	5	0	0	0	0	0	0	0	0	1	1	0	0	0	0	1	1	1	1	0	0
tgcgcccaact	PBANKA_120720	370	369	306	308	290	301	0	0	11	9	0	0	0	0	1	1	0	0	0	0	0	0	0	0	0	0	0	0	0	0	583	591
tgcgcggcccg	PBANKA_122620	0	0	307	298	323	312	50	51	0	0	0	0	0	0	5	4	0	0	0	0	0	0	0	0	0	0	0	0	2	2	587	575
tgcggtagctc	PBANKA_142140	0	0	0	0	0	0	0	0	0	0	0	0	0	0	0	0	0	0	0	0	0	0	0	0	0	0	0	0	0	0	0	0
tgctccctggg	PBANKA_020510	0	0	0	0	3	0	8	8	1	1	41	40	0	0	0	0	0	0	0	0	0	0	4	3	3	2	1	0	1	1	0	0
tgctttggttg	PBANKA_051170	0	0	0	0	0	0	0	0	0	0	0	0	0	0	1	0	0	0	0	0	0	0	0	0	0	0	0	0	0	0	0	0
tggaatcgatg	PBANKA_141560	0	0	0	0	0	0	0	0	0	0	0	0	0	0	0	0	0	0	1	1	0	0	0	0	0	0	0	0	0	0	0	0
tggcagggagg	PBANKA_140490	0	0	0	0	0	0	0	0	48	48	0	0	0	0	0	0	0	0	0	0	6	4	0	0	0	0	0	0	0	0	0	0
tggccagtcta	PBANKA_010430	1594	1575	691	682	3769	3759	1011	1017	2035	1989	4811	4763	1511	1495	1475	1431	6792	6689	2470	2422	1676	1669	5657	5575	2875	2865	2538	2503	4682	4629	1283	1278
tggcgtgtgtg	PBANKA_120450	0	0	0	0	0	0	0	0	0	0	0	0	1	0	0	0	0	0	0	0	0	0	0	0	0	0	0	0	0	0	0	0
tggcttctgct	PBANKA_136000	0	0	0	0	0	0	0	0	0	0	0	0	10	10	0	0	0	0	1	1	38	38	0	0	0	0	0	0	0	0	0	0
tggctttatta	PBANKA_145430	0	0	0	0	0	0	0	0	0	0	0	0	0	0	0	0	0	0	0	0	0	0	0	0	0	0	1	1	0	0	0	0
tgggagcttac	PBANKA_040620	0	0	0	0	0	0	0	0	0	0	0	0	0	0	0	0	0	0	0	0	0	0	0	0	0	0	0	0	0	0	0	0
tgggcgtatca	PBANKA_092950	0	0	0	0	0	0	0	0	0	0	0	0	11	10	0	0	0	0	0	0	0	0	0	0	0	0	0	0	0	0	0	0
tggggttgaag	PBANKA_140560	0	0	0	0	0	0	0	0	0	0	0	0	0	0	0	0	0	0	0	0	0	0	0	0	0	0	0	0	0	0	0	0
tggtagtgtct	PBANKA_040860	1	1	1	1	0	0	8	7	0	0	51	49	1	0	1	1	0	0	1	1	0	0	0	0	0	0	0	0	0	0	2	2
tggttagtgtg	PBANKA_091210	0	0	0	0	0	0	0	0	0	0	0	0	0	0	0	0	0	0	0	0	0	0	0	0	0	0	1	0	0	0	0	0
tgtaccttat	PBANKA_041040	1185	1161	4207	4162	3	3	64	62	1	0	143	140	308	304	1	1	10035	10035	11	12	4	4	0	1	28	27	1	1	1	1	1	1
tgtcacgatac	PBANKA_071830	1	1	0	1	2	2	43	47	1	2	231	254	1	1	0	0	3	2	0	1	0	1	1	3	0	0	0	5	0	0	9	10
tgtgacagccc	PBANKA_092370	0	0	0	0	0	0	0	0	0	0	0	0	0	0	0	0	0	0	0	0	1	2	0	0	0	0	0	0	0	0	0	0
tgtgactagta	PBANKA_143230	0	0	609	604	227	225	0	0	0	0	0	0	0	0	0	0	0	0	0	0	0	0	0	0	0	0	2	2	1	1	0	0
tgtgttagtac	PBANKA_112630	0	0	0	0	0	0	0	0	0	0	0	0	0	0	0	0	0	0	0	0	0	0	0	0	0	0	0	0	0	0	0	0
tgttaagttac	PBANKA_041160	0	0	0	0	0	0	0	0	0	0	0	0	0	0	0	0	0	0	0	0	0	0	0	0	0	0	0	0	0	0	0	0
tgttggagata	PBANKA_060110	0	0	0	0	0	0	1	1	0	0	0	0	1	1	0	0	0	0	0	0	0	0	0	0	0	0	0	0	2	2	0	0
tgtttccgttg	PBANKA_051820	760	754	746	741	1566	1575	75	75	281	270	1542	1529	55	56	284	280	1007	982	32	33	109	106	1154	1148	132	122	132	128	1139	1133	1069	1038
ttacagaagta	PBANKA_092280	1	0	0	0	0	0	0	0	0	0	0	0	0	0	1	1	0	0	0	0	0	0	0	0	0	0	0	0	0	0	0	0
ttacatgctgg	PBANKA_145700	1	2	0	1	0	0	61	60	2	2	196	196	0	0	2	1	2	1	1	1	0	1	2	0	1	3	0	0	4	3	7	7
ttaccgaagca	PBANKA_120250	0	0	0	0	0	0	0	0	0	0	0	0	0	0	0	0	0	0	0	0	0	0	0	0	0	0	0	0	0	0	0	0
ttacttccctc	PBANKA_122270	0	0	0	0	0	0	0	0	0	0	0	0	0	0	0	0	0	0	0	0	0	0	0	0	0	0	0	0	0	0	0	0
ttagacgcatc	PBANKA_130260	0	0	0	0	0	0	0	0	0	0	0	0	0	0	3	3	0	0	0	0	35	39	1	1	0	0	0	0	0	0	0	0
ttagttaaaga	PBANKA_111300	0	0	0	0	0	0	0	0	0	0	0	0	0	0	0	0	0	0	0	0	0	2	0	0	0	0	0	0	0	0	0	0
ttatgtgtatg	PBANKA_060940	0	0	0	0	1	0	0	0	0	0	0	0	0	0	0	0	0	0	0	0	0	0	0	0	0	0	0	0	0	0	0	0
ttcagctcat	PBANKA_101330	0	0	0	0	228	234	46	49	0	0	34	33	1	0	0	0	0	0	0	0	0	0	0	0	1	1	1	0	0	0	0	0
ttcatctttaa	PBANKA_060890	0	0	0	0	0	0	0	0	0	0	0	0	0	0	0	0	0	0	0	0	0	0	0	0	0	0	0	0	0	0	0	0
ttccaccttac	PBANKA_030600-ko	1977	2253	1078	1258	897	1037	1357	1534	111	137	842	991	1896	2204	27	32	376	422	1771	2042	29	32	253	290	1595	1846	27	31	175	204	1380	1530
ttcgatgtatt	PBANKA_114240	0	0	0	0	0	0	0	0	0	0	0	0	0	0	0	0	15	15	2	2	9	9	0	0	0	0	0	0	0	0	0	0
ttcgctcggtg	PBANKA_030170	0	0	0	0	0	0	76	74	0	0	2	2	42	42	0	0	0	0	5	3	0	0	0	0	0	0	0	0	0	0	0	0
ttgcagttgta	PBANKA_070590	0	0	0	0	0	0	0	0	0	0	0	0	0	0	0	0	0	0	0	0	0	0	0	0	0	0	0	0	0	0	0	0
ttgcgttcgac	PBANKA_136050	0	0	0	0	0	0	105	104	0	0	9	9	7	6	0	0	0	0	0	0	18	17	0	0	0	0	0	0	0	0	0	0
ttgctgagaag	PBANKA_031600	0	0	0	0	0	0	0	0	0	0	0	0	0	0	0	0	0	0	0	0	0	0	0	0	0	0	0	0	0	0	0	0
ttggagaaact	PBANKA_102280	0	0	267	264	0	0	0	0	0	0	0	0	0	0	3	3	0	0	0	0	2	2	0	0	1	1	0	0	3	3	1197	1185
ttggaggtat	PBANKA_112270	0	0	0	0	0	0	0	0	0	0	0	0	0	0	0	0	0	0	0	0	0	0	0	0	0	0	0	0	0	0	0	0
ttggggtgaca	PBANKA_092640	0	0	168	166	0	0	0	0	0	0	2	3	13	14	0	0	0	0	0	0	0	0	0	0	0	0	0	0	0	0	0	0
ttgtcggggag	PBANKA_102040	0	0	0	0	0	0	2	2	2	2	1	1	0	0	0	0	0	1	0	0	0	0	0	0	0	0	0	0	0	0	1	1
tttagaagcca	PBANKA_060710	0	0	0	0	0	0	0	0	0	0	3	3	0	0	0	0	0	0	0	1	1	1	1	1	1	1	1	1	0	0	0	1
tttatgatagc	PBANKA_111710	0	0	0	0	0	0	0	0	0	0	0	0	15	15	2	2	0	0	0	0	0	0	0	0	0	0	0	0	0	0	0	0
tttccagaata	PBANKA_140070	0	0	0	0	0	0	0	0	0	0	0	0	0	0	0	0	0	0	0	0	0	0	0	0	0	0	0	0	0	0	0	0
tttccagctaa	PBANKA_083460	0	2	0	0	1	1	26	29	0	0	72	74	0	0	0	0	0	1	2	2	3	2	0	0	0	0	0	0	1	1	5	6
tttccggaaag	PBANKA_122420	0	0	0	0	0	0	0	0	0	0	0	0	0	0	0	0	0	0	0	0	0	0	0	0	0	0	0	0	0	0	0	0
tttccttatac	PBANKA_134570	0	0	0	0	0	0	0	0	0	0	0	0	0	0	0	0	0	0	0	0	0	0	0	0	0	0	0	0	0	0	0	0
tttgagcgcat	PBANKA_143530	0	1	0	0	0	0	0	0	0	0	0	0	0	0	0	0	0	0	0	0	0	0	0	0	0	0	0	0	0	0	0	0
tttgcgtatgt	PBANKA_070220	0	1	0	1	2	2	7	7	0	0	44	43	0	1	0	0	3	1	1	0	0	0	0	0	0	0	0	1	0	0	3	2
tttgtaaccta	PBANKA_091390	0	0	0	0	1	0	2	0	5	0	5	1	5	3	0	0	4	0	1	0	11	2	7	0	5	1	6	3	10	1	37	7
ttttgcctaca	PBANKA_060610	947	940	2078	2098	4573	4603	2042	2074	3393	3392	5302	5347	2157	2169	3492	3526	7005	7057	2517	2544	3693	3748	8549	8623	2404	2435	4641	4676	9966	10145	1160	1168
