# Supplementary material for: Functional Profiling of a Plasmodium Genome Reveals an Abundance of Essential Genes
Source: Cell. 2017 Jul 13;170(2):260–272.e8. doi: 10.1016/j.cell.2017.06.030 (PMC5509546; doi:10.1016/j.cell.2017.06.030)
Supplement: Data S1. Reproducible Analysis Procedure — The file archive includes an R-markdown document, which will reproduce all bioinformatic procedures conducted. [file mmc9.zip › countfiles/met9.csv]

barcode	gene	1.1	1.2	2.1	2.2	3.1	3.2	4.1	4.2	5.1	5.2	6.1	6.2	7.1	7.2	8.1	8.2	9.1	9.2	10.1	10.2	11.1	11.2	12.1	12.2	13.1	13.2	14.1	14.2	15.1	15.2	16.1	16.2
no_match		28058	29221	30519	31306	26652	27869	19803	20493	24439	25302	22830	23462	22062	22749	27005	27743	21827	22943	22830	23767	21502	22410	21754	22768	19337	20138	21683	22929	20240	20977	15441	16416
aaaacttcgtg	PBANKA_144200	0	0	0	0	0	0	0	0	0	0	0	0	0	0	0	0	0	0	0	0	0	0	0	0	0	0	0	0	0	0	0	0
aaactgcatac	PBANKA_142650	0	0	0	0	0	0	0	0	0	0	0	0	0	0	0	0	0	0	0	0	0	0	0	0	0	0	0	0	0	0	0	0
aaagactcgaa	PBANKA_040180	0	0	0	0	0	0	1	0	0	0	0	0	0	0	0	0	0	0	0	0	0	0	0	0	0	0	0	0	0	0	0	0
aaagcactaag	PBANKA_134920	0	0	0	0	0	0	0	0	0	0	0	0	0	0	0	0	0	0	0	0	0	0	0	0	0	0	0	0	2	2	0	0
aaataagcgcg	PBANKA_131480	100	98	99	100	128	124	26	27	40	39	22	22	16	16	15	16	13	13	4	3	5	5	6	6	4	4	9	9	2	2	735	721
aacacaaccgc	PBANKA_140160	10981	10903	8354	8275	8794	8717	7718	7680	9955	9880	8227	8176	6764	6735	8656	8602	7575	7488	4483	4466	4806	4757	4906	4867	3635	3627	3784	3732	4196	4171	955	957
aacacattcga	PBANKA_140810	120	119	76	75	298	297	13	13	16	16	129	126	0	0	0	0	41	41	0	0	1	1	14	13	0	0	0	0	15	16	874	871
aacactacctt	PBANKA_140280	0	0	0	0	0	1	0	0	0	0	0	0	0	0	0	0	0	0	0	0	0	0	0	0	0	0	0	1	0	0	0	0
aacagacaaac	PBANKA_130360	35	34	36	36	107	105	0	0	8	8	43	48	0	0	0	0	7	7	0	0	1	1	0	0	1	1	0	0	0	0	923	932
aacataaaagt	PBANKA_031480	0	1	0	0	0	0	0	0	0	0	0	0	0	0	0	0	0	0	0	0	0	0	0	0	0	0	0	0	0	0	0	0
aacccataaga	PBANKA_134170	0	0	0	0	0	0	0	0	0	0	0	0	0	0	0	0	0	0	0	0	0	0	0	0	0	0	0	0	0	0	0	0
aaccgcagtaa	PBANKA_134870	0	0	0	0	0	0	0	0	0	0	0	0	0	0	0	0	1	0	0	0	0	0	0	0	0	0	0	0	0	0	0	0
aacgattcctt	PBANKA_091790	61	61	47	48	67	67	24	24	4	3	14	15	4	4	0	0	10	10	0	0	2	0	1	1	7	6	1	1	6	6	924	913
aactagtccct	PBANKA_071750	2	3	0	0	0	0	0	0	0	0	0	0	0	0	0	0	0	0	0	0	0	0	0	0	0	0	0	0	0	0	0	0
aactgaccgag	PBANKA_081060	9	9	23	23	9	9	1	1	11	11	0	0	0	0	0	0	0	0	0	0	0	0	1	1	0	0	0	0	1	1	927	914
aagaaaagccg	PBANKA_112180	0	0	0	0	0	0	0	0	0	0	0	0	0	0	0	0	0	0	0	0	0	0	0	0	0	0	0	0	0	0	0	0
aaggatctatc	PBANKA_136210	0	0	0	0	0	0	0	0	0	0	0	0	0	0	0	0	0	0	0	0	0	0	0	0	0	0	0	0	8	7	0	0
aagtcttaaac	PBANKA_031310	0	0	0	0	0	0	0	0	0	0	0	0	0	0	0	0	0	0	1	0	0	0	0	0	0	0	0	0	0	0	0	0
aatagtttatg	PBANKA_134790	0	0	0	0	0	0	0	0	0	0	0	0	0	0	0	0	0	0	0	0	0	0	0	0	0	0	0	0	0	0	0	0
aatcagcgcta	PBANKA_051100	7	7	145	141	25	25	0	0	0	0	4	4	0	0	0	0	0	0	0	0	0	0	0	0	0	0	0	0	0	0	0	0
aatcataccca	PBANKA_113200	34	34	13	13	90	88	35	34	14	12	79	78	4	4	7	7	31	30	1	1	1	1	6	6	2	2	1	1	1	1	788	787
aatcctttact	PBANKA_040820	0	0	15	15	0	0	0	0	0	0	0	0	0	0	0	0	6	6	0	0	1	1	0	0	1	1	0	0	36	36	0	0
aatggcagatg	PBANKA_111100	363	356	622	614	388	391	543	535	1188	1158	635	631	977	971	2616	2592	841	820	980	964	3133	3086	910	907	980	969	2714	2691	1028	1005	860	852
aattaaacgct	PBANKA_061430	45	45	44	43	173	169	6	6	28	27	97	99	3	3	20	20	76	76	0	0	9	8	60	63	2	2	13	12	57	57	627	621
acaaatttgga	PBANKA_031520	0	0	0	0	0	0	0	0	0	0	0	0	0	0	0	0	0	0	0	0	0	0	0	0	0	0	0	0	0	0	0	0
acaacaatcgt	PBANKA_041640	0	0	0	0	1	0	0	0	0	0	0	0	0	0	0	0	0	0	0	0	0	0	0	0	0	0	0	0	0	0	0	0
acaccctttaa	PBANKA_120600	0	0	0	0	0	0	0	0	0	0	0	0	0	0	0	0	1	0	0	0	0	0	0	0	0	0	0	0	0	0	0	0
acacgacaagc	PBANKA_103780	9	9	132	127	10	11	1	1	0	0	1	1	3	3	2	2	2	2	0	0	0	0	0	0	1	1	0	0	10	10	0	0
acagggattca	PBANKA_083330	5	5	0	0	0	0	0	0	0	0	0	0	0	0	0	0	1	1	0	0	2	2	0	0	1	1	0	0	5	6	0	0
acagtggtat	PBANKA_052140	0	0	0	0	4	4	0	0	0	0	0	0	0	0	0	0	0	0	0	0	0	0	0	0	0	0	0	0	0	0	0	0
acatcagaaag	PBANKA_134380	4	4	17	16	0	0	0	0	0	0	0	0	0	0	0	0	10	10	0	0	1	1	0	0	1	1	0	0	46	46	1	1
accaagcgggt	PBANKA_146340	0	0	0	0	0	0	0	1	1	1	1	1	1	0	1	1	0	0	0	0	0	0	0	0	3	3	0	0	0	0	0	0
accccgctgcc	PBANKA_111650	0	0	0	0	0	0	0	0	0	0	0	0	0	0	0	0	0	0	0	0	0	0	0	0	0	0	0	0	0	0	0	0
accccgctgtc	PBANKA_103510	0	0	0	0	0	0	0	0	0	0	0	0	0	0	0	0	0	0	0	0	0	0	0	0	0	0	0	0	0	0	0	0
acccgactggc	PBANKA_143020	0	0	0	0	0	0	0	0	0	0	0	0	0	0	0	0	0	0	0	0	0	0	0	0	0	0	0	0	0	0	0	0
accctacttgc	PBANKA_130090	1	1	0	1	0	0	0	0	0	0	0	0	0	0	0	0	0	0	1	1	0	0	0	0	7	8	0	0	3	4	1	1
accgcagtccc	PBANKA_092160	38	37	2	2	0	0	0	0	0	0	0	0	1	1	0	0	0	0	0	0	0	0	2	2	0	0	0	0	0	0	0	0
accggaagatc	PBANKA_112700	0	0	0	0	0	1	0	0	0	0	1	1	0	0	0	0	0	0	0	0	0	0	0	0	0	0	0	0	2	2	0	0
acctgaagcga	PBANKA_135840	0	0	0	0	0	0	0	0	0	0	0	0	1	1	0	0	0	0	0	0	0	0	0	0	0	0	0	0	0	0	0	0
acctgttcgac	PBANKA_134000	92	92	22	21	12	12	15	15	8	9	6	6	0	0	0	0	0	0	22	22	0	0	0	0	1	1	3	3	1	1	960	966
acgaatgtgct	PBANKA_101610	0	0	23	23	0	0	0	0	0	0	0	0	0	0	0	0	0	0	0	0	0	0	0	0	0	0	0	0	0	0	0	0
acgatacttca	PBANKA_112450	2	2	69	70	19	19	14	15	2	2	3	3	1	1	7	7	0	0	0	0	0	0	0	0	0	0	0	0	0	0	916	916
acggaccaagg	PBANKA_030850	0	0	0	0	0	0	0	0	0	0	0	0	0	0	0	0	0	0	0	0	0	0	0	0	0	0	0	0	3	3	0	0
acggatgatgg	PBANKA_114490	51	50	102	101	67	65	2	2	39	38	44	44	4	4	24	24	22	22	0	0	9	7	14	14	0	0	0	0	2	2	924	903
acgggttcaac	PBANKA_113970	321	322	318	318	394	387	49	51	129	128	42	40	9	9	78	76	0	1	5	6	70	70	1	1	7	7	62	62	1	1	824	825
acgtgggcctt	PBANKA_122350	0	0	0	0	0	0	0	0	0	0	0	0	0	0	0	0	0	0	0	0	0	0	0	0	0	0	0	0	0	0	0	0
acttgtcggat	PBANKA_101290	0	0	0	0	0	0	0	0	0	0	0	0	0	0	0	0	0	0	0	0	0	0	0	0	0	0	0	0	0	0	0	0
acttgtgggtt	PBANKA_134400	230	228	421	412	526	523	71	69	228	230	187	184	10	11	192	194	15	16	0	0	220	217	1	1	5	6	322	314	1	1	949	936
agaacattttg	PBANKA_030360	0	0	0	0	0	0	0	0	0	0	1	1	0	0	0	0	0	0	0	0	0	0	0	0	0	0	0	0	0	0	1	0
agacgggataa	PBANKA_091260	1	1	40	40	0	0	0	0	2	2	1	1	0	0	0	0	0	0	0	0	0	0	0	0	0	0	1	0	0	0	0	0
agactacagac	PBANKA_101330	3	2	23	23	0	0	1	1	7	7	0	0	0	0	0	0	5	5	0	0	0	0	0	0	0	0	0	0	20	19	0	0
agaggacgcct	PBANKA_135810	0	0	1	1	0	0	0	0	0	0	0	0	0	0	0	0	1	1	0	0	0	0	0	0	0	0	0	0	1	1	1	1
agaggtcgata	PBANKA_141310	1011	1000	1533	1509	1485	1464	60	58	176	171	152	147	1	1	28	26	2	3	0	0	3	3	0	0	0	0	2	2	3	3	1049	1032
agaggtcgggt	PBANKA_112690	0	0	0	0	0	0	0	0	0	0	0	0	0	0	0	0	0	0	0	0	0	0	0	0	0	0	0	0	1	1	0	0
agagttttatg	PBANKA_131460	1056	1053	1401	1377	2262	2232	284	285	591	578	786	776	64	63	150	146	158	153	4	5	29	29	52	45	7	7	16	18	34	35	720	711
agcaaacttgc	PBANKA_141920	0	0	0	0	0	0	0	0	0	0	0	0	0	0	0	0	0	0	0	0	0	0	0	0	0	0	0	0	0	0	0	0
agcaccccggc	PBANKA_051400	0	0	0	0	0	0	0	0	2	2	11	11	0	0	0	0	0	0	0	1	0	0	0	0	0	0	0	0	0	0	575	577
agcaccctggt	PBANKA_140670	366	364	19	20	10	9	573	562	0	0	51	53	1053	1049	1	1	16	16	1555	1535	2	2	66	64	1992	1998	0	1	50	48	1051	1035
agcagtgcctt	PBANKA_040410	0	0	13	12	0	0	0	0	0	0	0	0	0	0	0	0	0	0	0	0	0	0	0	0	0	0	0	0	0	0	0	0
agcatacactt	PBANKA_090510	0	0	0	0	0	0	0	0	0	0	0	0	0	0	0	0	0	0	0	0	0	0	0	0	0	0	0	0	0	0	0	0
agctggagttt	PBANKA_131510	0	0	0	0	0	0	0	0	0	0	0	0	0	0	0	0	0	0	0	0	0	0	0	0	2	2	0	0	7	7	0	0
aggatatccaa	PBANKA_100880	22	21	27	27	26	25	4	4	7	6	5	4	0	0	0	0	15	15	3	3	0	0	4	4	1	1	2	2	0	0	936	921
aggcacatctg	PBANKA_092520	0	0	0	0	0	0	0	0	0	0	0	0	0	0	0	0	0	0	0	0	0	0	0	0	0	0	0	0	3	3	0	0
aggctaatcaa	PBANKA_093250	24	23	40	40	110	108	6	6	31	32	98	97	2	2	21	18	75	72	4	4	12	11	30	30	0	0	4	4	27	30	994	973
agggacacaga	PBANKA_100670	0	0	0	0	0	0	0	0	0	0	0	0	0	0	0	0	0	0	0	0	0	0	0	0	0	0	1	1	0	0	0	0
agggagaagag	PBANKA_121800	2	2	67	66	23	23	0	0	0	0	0	0	1	1	0	0	0	0	0	0	0	0	0	0	0	0	0	0	0	0	0	0
agggattaacc	PBANKA_052380	0	0	0	0	0	0	0	0	0	0	0	0	0	0	0	0	0	0	0	0	0	0	0	0	0	0	0	0	0	1	0	0
aggggatggtc	PBANKA_146060	1	1	91	91	0	0	0	0	0	0	0	0	0	0	0	0	0	0	0	0	0	0	0	0	0	0	0	0	0	0	0	0
agggttcctat	PBANKA_051500	17	18	136	130	11	10	0	0	0	0	4	4	1	1	0	0	1	1	0	0	0	0	0	0	0	0	0	0	7	7	0	0
agtaagccttc	PBANKA_110420	18628	18552	17990	17971	18082	17994	16579	16528	23003	22947	17802	17781	18158	18090	23531	23405	17098	17040	12893	12821	15024	14909	11449	11379	8431	8420	11435	11336	8303	8284	1157	1155
agtacgctgcg	PBANKA_112510	0	0	24	24	0	0	0	0	0	0	0	0	0	0	0	0	0	0	0	0	0	0	0	0	0	0	0	0	0	0	0	0
agtatgccgtc	PBANKA_021280	0	0	0	0	0	0	0	0	0	0	0	0	0	0	0	0	0	0	0	0	0	0	0	0	0	0	0	0	0	0	0	0
agtcgggagac	PBANKA_144160	3041	3018	793	787	0	0	3879	3844	1428	1405	15	15	3267	3255	2316	2315	10	10	1862	1847	2830	2788	6	7	1180	1171	3220	3171	1	1	776	772
agtggcttccg	PBANKA_111190	25	25	142	141	80	78	11	10	57	58	50	50	5	4	41	41	21	21	2	2	13	13	29	28	0	1	7	7	29	29	2054	2044
atacatgcaag	PBANKA_144040	0	0	0	0	1	1	1	0	1	1	0	0	0	0	0	0	0	0	1	0	1	0	0	0	0	1	0	0	1	0	0	0
atactcacacc	PBANKA_145500	11	11	0	0	0	0	0	0	0	0	0	0	0	0	0	0	0	0	0	0	0	0	0	0	0	0	0	0	0	0	0	0
atacttagttg	PBANKA_133760	0	0	0	1	0	0	0	0	0	0	0	0	0	0	0	0	0	0	0	0	0	0	0	0	0	0	0	0	0	0	0	0
atagggacaca	PBANKA_121780	0	0	0	0	0	0	0	0	0	0	0	0	0	0	0	0	0	0	0	0	0	0	0	0	0	0	0	0	1	1	0	0
atcaattgctc	PBANKA_070680	0	0	0	0	0	0	0	0	0	0	0	0	0	0	0	0	0	0	0	0	0	0	0	0	0	0	0	0	0	0	0	0
atcacgacacc	PBANKA_092890	0	0	0	0	0	0	0	0	0	0	0	0	0	0	0	0	0	0	0	0	0	0	0	0	0	0	0	0	0	0	0	0
atcagagttga	PBANKA_140890	0	0	0	0	0	0	0	0	0	0	0	0	0	0	0	0	0	0	0	0	0	0	0	0	0	0	0	0	0	0	0	0
atcgaatcgcc	PBANKA_031420	63	61	79	74	0	0	9	9	10	10	0	0	6	6	0	0	7	7	0	0	0	0	1	1	0	0	0	0	10	10	0	0
atcgccctacg	PBANKA_144180	0	0	0	0	0	0	0	0	0	0	0	0	0	0	0	0	0	0	0	0	0	0	0	0	0	0	0	0	0	0	0	0
atctagactgc	PBANKA_060100	130	126	192	189	39	38	12	12	185	183	17	16	13	13	241	240	24	24	0	0	225	222	18	17	2	2	358	354	13	13	660	658
atgccagcagt	PBANKA_102520	76	77	119	122	66	66	5	5	29	29	24	24	0	0	15	14	44	41	0	0	2	2	43	44	0	0	3	3	36	35	954	945
atgcgcgcaaa	PBANKA_040940	0	0	0	0	0	0	0	0	0	0	0	0	0	0	0	0	0	0	0	0	0	0	0	0	0	0	0	0	1	1	0	0
atggagcggcg	PBANKA_121600	0	0	0	0	0	0	1	0	0	0	0	0	0	0	0	0	0	0	0	0	0	0	1	0	0	0	1	0	0	0	0	0
atggatcgacg	PBANKA_140550	3220	3186	4012	3967	3242	3220	4014	3965	7674	7610	4386	4360	6407	6360	11445	11378	7916	7838	4911	4862	11122	11039	11015	10919	5807	5783	18489	18276	10241	10205	810	801
attaaggcttc	PBANKA_113920	0	1	0	0	0	0	0	1	0	1	0	0	0	1	0	1	0	3	0	2	1	1	0	1	0	2	0	3	0	0	0	0
attaagttgtc	PBANKA_081380	0	0	0	0	0	0	0	0	0	0	0	0	0	0	0	0	0	0	0	0	0	0	0	0	0	0	0	0	0	0	0	0
attatggttgc	PBANKA_041030	39	40	3	3	271	265	6	7	6	5	207	209	0	0	1	1	155	157	1	1	8	8	76	75	3	3	2	2	45	46	997	970
attcggggaag	PBANKA_114510	0	0	0	0	0	0	0	0	0	0	0	0	1	0	0	0	0	0	0	0	0	0	0	0	0	0	0	0	0	0	0	0
attcgggttaa	PBANKA_080650	4623	4544	4706	4633	4861	4778	6122	6018	10080	9885	8184	8081	12038	11912	18290	18072	14046	13789	14830	14592	20696	20385	17188	16935	17737	17505	25100	24602	22589	22342	898	875
attcgtcagac	PBANKA_082580	0	0	0	0	0	0	0	0	0	0	0	0	0	0	0	0	0	0	0	0	0	0	0	0	0	0	0	1	0	0	0	0
attctccggcc	PBANKA_040260	1	1	6	6	0	0	0	0	0	0	17	17	0	0	0	0	0	0	0	0	0	0	0	0	0	0	0	0	0	0	0	0
attgtcatcca	PBANKA_041820	0	0	0	0	0	0	0	0	0	0	0	0	0	0	0	0	0	0	0	0	0	0	0	0	0	0	0	0	0	0	0	0
attttcatctg	PBANKA_141030	71	71	28	28	44	41	35	36	16	16	19	20	9	9	4	4	13	13	7	7	5	5	8	7	4	4	6	6	5	5	172	166
caaaaagtagc	PBANKA_050770	1	0	0	0	0	0	0	0	0	0	0	0	0	0	0	0	0	0	0	0	0	0	0	0	0	0	0	0	0	0	0	0
caaagaccgcc	PBANKA_081760	10	10	0	0	13	14	0	0	0	0	0	0	0	0	0	0	0	0	0	0	0	0	1	1	0	0	0	0	0	0	0	0
caacaagcccg	PBANKA_114300	0	0	0	0	0	0	0	0	0	0	0	0	0	0	0	0	0	0	0	0	1	1	0	0	0	0	0	0	0	0	0	0
caaccccccgg	PBANKA_124070	9	8	0	0	0	0	0	0	0	0	0	0	0	0	0	0	0	0	0	0	0	0	0	0	0	0	0	0	0	0	0	0
caagtaggttc	PBANKA_100980	0	0	0	0	0	0	1	1	0	0	0	0	1	0	0	0	0	0	0	0	0	0	0	0	1	1	0	0	0	0	0	0
caattagagtc	PBANKA_100810	0	0	0	0	0	0	0	0	0	0	0	0	0	1	0	0	0	0	0	0	0	0	0	0	0	1	0	0	0	0	0	0
cacaactagac	PBANKA_040840	3	3	0	0	0	0	0	0	0	0	0	0	0	0	0	0	0	0	0	0	0	0	0	0	0	0	0	0	0	0	0	0
caccacctcat	PBANKA_144000	4	4	55	56	1466	1470	6	7	37	39	1955	1978	12	13	33	32	2842	2860	9	10	88	88	3075	3094	1	1	2	2	2018	2033	743	749
cacctctcatc	PBANKA_141050	3	3	63	65	0	0	0	0	0	0	6	7	0	0	0	0	0	0	0	0	0	0	0	0	1	1	0	0	0	0	0	0
cacgatgcacg	PBANKA_070370	0	0	0	1	0	0	0	0	0	0	0	0	0	0	0	0	0	0	0	0	0	0	0	0	0	0	0	0	0	0	0	0
cacggcaagac	PBANKA_135720	0	0	0	0	0	0	0	0	1	1	0	0	0	0	0	0	1	1	0	0	0	0	0	0	0	0	0	0	0	0	0	0
cacgtcagtat	PBANKA_071760	15044	14851	12947	12817	17002	16761	5005	4928	7239	7174	6900	6832	1319	1290	3451	3425	1842	1824	255	250	1311	1299	351	341	80	78	614	602	354	346	1154	1139
cactccgagaa	PBANKA_130920	0	0	0	0	0	0	0	0	3	3	0	0	0	0	0	0	0	0	0	0	0	0	0	0	0	0	0	0	0	0	0	0
cactctctgcg	PBANKA_092900	10	10	0	0	0	0	0	0	0	0	0	0	0	0	0	0	0	0	0	0	0	0	0	0	0	0	0	0	0	0	0	0
cagacgataga	PBANKA_082880	1	1	0	0	0	2	0	0	0	0	2	1	1	0	0	0	0	0	0	0	0	0	0	0	1	1	0	0	0	0	1	0
cagacgcgttg	PBANKA_144850	22	22	63	64	34	33	6	6	27	28	14	14	1	2	12	12	3	3	0	0	5	5	1	1	0	0	0	0	16	16	456	450
cagacgctgaa	PBANKA_040280	0	0	4	5	5	8	2	2	4	7	0	0	2	1	3	2	3	3	3	2	4	3	5	7	8	9	2	3	6	5	6	9
cagagacgtgt	PBANKA_133990	614	611	292	295	618	598	274	272	79	78	146	147	300	294	14	14	71	68	309	299	14	13	60	59	392	385	6	6	129	126	1091	1071
cagccggtcat	PBANKA_083310	4	4	55	55	0	0	0	0	0	0	0	0	0	0	0	0	0	0	0	0	0	0	0	0	0	0	0	0	0	0	0	0
cagcttgctta	PBANKA_135400	1	1	1	1	0	0	0	0	2	2	2	1	0	0	1	1	2	2	0	1	0	0	0	2	0	0	0	0	0	0	0	0
caggcattctt	PBANKA_092490	0	0	0	0	0	0	0	0	0	0	0	0	0	0	0	0	0	0	0	0	0	0	0	0	0	0	0	0	0	0	0	0
caggttggtag	PBANKA_102720	0	0	0	1	0	0	0	0	0	0	0	0	0	0	0	0	0	0	0	0	0	0	0	0	0	0	0	0	0	0	0	0
cagtcccagct	PBANKA_071510	0	0	0	0	0	0	0	0	1	1	1	1	0	0	0	0	0	0	0	0	0	0	0	0	0	0	0	0	0	0	1	1
cataagcattc	PBANKA_080090	0	0	0	0	0	0	0	0	0	0	0	0	0	0	0	0	0	0	0	0	0	0	0	0	0	0	0	0	0	0	0	0
catacccaggc	PBANKA_124460	0	0	1	1	0	0	0	1	0	0	0	0	0	0	0	0	0	0	0	0	0	0	0	0	0	0	0	0	0	0	0	0
catagtgagcg	PBANKA_110840	0	1	2	2	4	3	0	0	4	5	0	0	0	0	0	0	2	1	1	1	0	0	1	0	10	9	0	0	3	3	0	1
catcaagctct	PBANKA_141130	0	0	0	0	0	0	0	0	0	0	0	0	0	0	0	0	0	0	0	0	0	0	0	0	0	0	0	0	0	0	0	0
catcatctcga	PBANKA_021020	103	104	26	26	93	91	69	67	1	1	53	55	55	57	2	2	6	6	96	93	1	1	2	2	62	65	0	0	0	0	1204	1198
catcccctggc	PBANKA_102010	191	189	68	68	46	46	169	166	2	2	5	5	235	235	2	3	0	0	123	126	1	1	1	0	59	59	0	0	1	1	1125	1118
catcgcggaga	PBANKA_102410	0	0	0	0	0	0	0	0	0	0	0	0	0	0	0	0	1	1	0	0	3	3	0	0	2	0	0	0	0	0	0	0
catggatgggc	PBANKA_113980	0	0	0	0	0	0	0	0	7	7	0	0	0	0	0	0	3	3	0	0	0	0	0	0	0	0	0	0	3	3	0	0
catgtttggtc	PBANKA_121970	14	14	0	0	0	0	0	0	0	0	0	0	0	0	0	0	0	0	0	0	0	0	0	0	0	0	0	0	0	0	0	0
cattccgaacg	PBANKA_145730	0	0	0	0	0	0	0	0	0	0	0	0	0	0	0	0	0	0	0	0	0	0	0	0	3	3	0	0	0	0	0	0
ccaaaacattc	PBANKA_091970	0	0	0	0	1	0	0	0	0	0	0	0	0	0	0	0	0	0	0	1	0	0	0	0	1	1	0	0	0	0	0	0
ccaagcgaggc	PBANKA_030500	2	2	22	21	0	0	0	0	0	0	0	0	0	0	0	0	0	0	0	0	0	0	0	0	0	0	0	0	0	0	0	0
ccacctgaatt	PBANKA_143730	77	79	257	261	78	77	7	7	32	31	22	20	9	8	8	7	3	4	0	0	0	0	0	0	0	0	2	2	1	1	2947	2955
ccagaggacgc	PBANKA_010120	0	0	0	0	0	0	0	0	1	1	0	0	0	0	0	0	0	0	0	0	0	0	0	0	0	0	0	0	0	0	0	0
ccagctctaaa	PBANKA_132270	0	0	0	0	0	0	0	1	0	0	0	0	0	0	0	0	0	0	0	0	0	0	0	0	1	1	0	0	0	0	0	0
ccagctctcgt	PBANKA_112280	1	1	42	41	0	0	0	0	0	0	0	0	0	0	1	0	0	0	0	0	0	0	0	0	0	0	0	0	0	0	0	0
ccatgaccgtc	PBANKA_143100	399	394	432	439	815	816	58	59	56	55	262	256	7	7	10	9	65	63	1	1	3	3	18	18	0	0	1	1	9	9	919	928
cccaaacccgc	PBANKA_052410	0	0	0	0	1	0	0	0	0	0	0	0	0	0	0	0	1	0	0	0	0	0	0	0	0	0	0	0	0	0	0	0
cccaagacatc	PBANKA_082360	0	0	0	0	0	0	0	0	0	0	0	0	0	0	0	0	2	1	0	0	0	0	0	0	0	0	0	0	0	0	1	1
cccacgcgggt	PBANKA_020470	0	0	0	0	0	0	0	0	0	0	0	0	0	0	0	0	0	0	0	0	0	0	0	0	0	0	0	0	0	0	0	0
cccctacatag	PBANKA_144410	0	0	0	0	0	0	0	0	0	0	0	0	0	0	0	0	0	0	1	1	0	0	0	1	1	1	1	1	1	1	1	1
cccgatccttc	PBANKA_101530	0	0	0	0	23	23	0	0	0	0	0	0	0	0	0	0	0	0	0	0	0	0	0	0	0	1	0	0	0	0	0	0
cccgtatcttg	PBANKA_143830	27	26	450	442	115	113	0	0	512	499	16	16	7	7	435	427	1	1	0	0	187	185	1	1	0	0	166	160	0	0	925	917
cccgtccattg	PBANKA_090160	11	10	138	137	121	120	3	3	166	162	53	53	8	8	324	320	21	21	1	1	429	432	3	2	1	1	704	706	5	5	893	878
ccctgttatta	PBANKA_080310	0	0	0	0	0	0	0	0	0	0	0	0	0	0	1	1	0	0	0	0	0	0	0	0	0	1	0	0	0	0	0	0
ccgaatgatgc	PBANKA_135690	0	0	0	0	0	0	0	0	0	0	0	0	0	0	0	0	0	0	0	0	0	0	0	0	0	0	0	0	0	0	0	0
ccgacgcaatt	PBANKA_142090	5	5	8	7	8	8	0	0	0	0	0	0	1	1	0	0	3	3	0	0	0	0	0	0	2	2	0	0	15	16	0	0
ccgagtttacg	PBANKA_144100	41	42	0	0	0	0	0	0	0	0	0	0	0	0	0	0	0	0	0	0	0	0	0	0	0	0	0	0	0	0	0	0
ccggactcggc	PBANKA_123250	0	0	0	0	0	0	0	0	0	0	0	0	0	0	0	0	0	0	0	0	0	1	0	0	1	1	0	0	0	0	0	0
ccggcttcctc	PBANKA_091660	0	0	0	0	0	0	0	0	0	0	0	0	0	0	0	0	0	0	0	0	0	0	0	0	0	0	0	0	0	0	0	0
ccgtcgaaact	PBANKA_051360	0	0	3	3	0	0	0	0	0	0	0	0	0	0	0	0	0	0	0	0	0	0	0	0	0	0	0	0	0	0	0	0
cctacttgatg	PBANKA_040190	133	130	357	355	221	226	16	15	275	274	75	77	16	15	157	157	13	13	4	4	99	96	8	8	4	4	104	99	3	3	924	917
cctattgtatg	PBANKA_112640	227	226	46	46	19	19	114	113	19	18	0	0	61	64	8	9	0	0	17	15	7	7	0	0	2	2	9	8	0	0	853	843
cctcgaaacag	PBANKA_111620	30	30	0	0	0	0	0	0	1	1	0	0	0	0	0	0	0	0	0	0	0	0	0	0	0	0	1	1	0	0	0	0
cctcttacccg	PBANKA_061520	4	4	2	2	0	0	0	0	0	0	0	0	0	0	0	0	3	3	0	0	0	0	0	0	2	2	0	0	21	22	0	0
cctgttcggcc	PBANKA_040420	2	2	0	0	0	0	0	0	0	0	0	0	0	0	0	0	0	0	0	0	0	0	0	0	0	0	0	0	0	0	0	0
cgaacgcgaca	PBANKA_101620	1203	1203	618	619	1625	1604	1562	1544	1090	1089	3322	3297	2962	2938	1759	1750	6080	6012	3018	2987	1826	1802	7591	7499	3426	3420	1753	1722	10785	10725	492	498
cgacaccagac	PBANKA_081210	54	53	31	31	22	22	10	12	10	11	2	2	16	18	3	3	1	1	10	11	1	1	0	0	9	9	2	2	0	0	378	392
cgacatctcaa	PBANKA_114360	111	111	73	69	73	74	100	100	24	24	15	16	132	130	17	17	4	4	149	152	2	2	0	0	172	171	0	0	2	2	857	860
cgaccgcgcat	PBANKA_112110	1130	1113	1038	1035	1723	1706	1634	1633	2177	2157	3213	3208	3005	2984	3340	3292	5020	4965	3102	3088	3480	3449	6728	6649	5247	5239	4747	4681	7067	7018	244	240
cgagttagggg	PBANKA_030840	0	0	0	0	1	2	0	0	0	0	0	0	0	0	0	0	0	0	0	0	1	1	0	1	1	1	0	0	1	1	0	0
cgatacctagt	PBANKA_146030	41	41	50	51	147	148	5	4	16	16	146	146	3	3	7	7	48	49	0	0	6	5	30	29	3	3	0	0	21	21	606	596
cgatgtttat	PBANKA_130690	0	0	0	0	0	0	0	0	0	0	0	0	0	0	0	0	0	0	0	0	0	0	1	1	0	0	0	0	7	7	0	0
cgcaaggaggg	PBANKA_103800	0	0	0	0	0	0	0	0	0	0	0	0	0	0	0	0	0	0	0	0	0	0	0	0	0	0	0	0	0	0	0	0
cgccacacgga	PBANKA_094290	67	67	45	47	45	45	16	16	28	28	3	3	10	9	16	16	1	1	8	9	8	8	1	1	12	11	10	10	1	1	471	469
cgccagtgttg	PBANKA_070250	68	67	58	56	165	164	18	18	30	31	223	218	23	23	11	10	236	233	7	5	10	10	136	131	12	12	5	4	172	171	707	693
cgccccccccc	PBANKA_122850	0	0	0	0	0	0	0	0	0	0	0	0	0	0	0	0	0	0	0	0	0	0	0	0	0	0	0	0	0	0	0	0
cgcccggctgt	PBANKA_113770	13	14	17	15	25	25	5	3	5	5	3	3	1	1	0	0	0	0	0	0	0	0	0	0	0	0	0	0	0	0	337	335
cgccctgtttg	PBANKA_131800	0	0	0	0	15	15	1	1	0	0	0	0	0	0	0	0	0	0	0	0	0	0	0	0	0	0	0	0	6	6	0	0
cgcctgctttc	PBANKA_081650	0	0	0	0	0	0	0	0	0	0	0	0	0	0	0	0	0	0	0	0	0	0	0	0	0	0	0	0	0	0	0	0
cggagtacgtt	PBANKA_103440	8352	8242	5165	5104	7508	7412	7262	7192	8292	8196	8807	8733	8129	8058	9809	9709	10159	10027	5689	5614	7648	7557	7140	7060	3327	3289	6156	6037	5030	4994	460	456
cggcccggata	PBANKA_061680	1	1	0	0	0	0	0	1	0	0	0	0	0	0	0	0	1	1	0	0	1	1	2	3	2	2	1	0	0	1	0	0
cggccttagaa	PBANKA_111810	0	0	0	0	16	16	3	3	0	0	8	8	0	0	0	0	7	7	0	0	0	0	5	5	0	0	1	1	1	1	519	511
cggcgtccctt	PBANKA_031400	0	0	0	0	0	0	0	0	0	0	0	0	0	0	0	0	1	0	0	0	0	0	0	0	0	0	0	0	0	0	0	0
cgggcgtgaaa	PBANKA_092360	0	0	0	0	0	0	0	0	0	0	0	0	0	1	0	0	0	0	0	0	0	0	0	0	0	0	0	0	0	0	1	1
cggggcgtctc	PBANKA_135470	250	246	104	104	107	102	227	229	38	37	33	34	404	401	5	4	6	6	493	485	0	0	3	3	901	894	1	1	1	1	1009	1012
cggggtacatg	PBANKA_103660	0	0	0	0	0	0	0	0	0	0	0	0	0	0	0	0	0	0	0	0	0	0	0	0	0	0	0	0	0	0	0	0
cgggtgctagt	PBANKA_051880	4	4	41	40	7	7	0	0	0	0	0	0	0	0	0	0	0	0	0	0	0	0	0	0	0	0	0	0	0	0	0	0
cgggtgtaagt	PBANKA_071490	5	5	115	112	0	0	0	0	0	0	0	0	0	0	0	0	0	0	0	0	0	0	0	0	0	0	0	0	0	0	0	0
cgtaacttgat	PBANKA_072200	0	0	0	0	0	0	0	0	0	0	0	0	0	0	0	0	0	0	1	1	0	0	0	0	0	0	0	0	0	0	0	0
cgtaagacagc	PBANKA_133450	0	0	0	0	0	0	0	0	1	0	0	0	0	0	0	0	0	0	0	0	0	0	0	0	0	0	0	0	0	0	0	0
cgtaagctgac	PBANKA_142720	0	0	0	0	0	0	1	0	0	0	0	0	0	0	0	0	0	0	0	0	0	0	0	0	0	0	0	0	0	0	0	0
cgtaccctgca	PBANKA_132910	10	10	53	55	0	0	1	0	1	1	0	0	0	0	0	0	0	0	0	0	0	0	0	0	0	0	0	0	0	0	0	0
cgtgaccgctc	PBANKA_144070	2	2	1	1	2	2	1	1	0	1	0	0	0	0	0	0	0	0	0	0	0	0	0	0	1	1	1	2	0	0	1	1
cgttatgtggg	p230p-tag	21	21	55	54	0	0	4	4	0	0	0	0	0	0	0	0	8	7	0	0	0	0	0	0	0	0	0	0	8	8	0	0
cgttcttcggc	PBANKA_135180	0	0	0	0	0	0	0	0	0	0	0	0	0	0	0	0	0	0	0	0	0	0	0	0	0	0	0	0	0	0	2	2
cgttcttcggg	PBANKA_113150	0	0	0	0	0	0	0	0	0	0	0	0	0	0	0	0	0	0	0	0	0	0	0	0	0	0	0	0	0	0	0	0
ctaatatacgg	PBANKA_132630	0	0	0	0	0	0	0	0	0	0	0	0	0	0	0	0	0	0	0	0	0	0	0	0	0	0	1	0	0	0	0	0
ctacagggtag	PBANKA_112610	679	667	898	884	373	352	92	93	217	213	67	66	34	34	90	89	14	14	1	1	20	19	0	0	3	3	8	7	0	0	942	920
ctaccgacaga	PBANKA_031250	181	177	176	176	94	89	21	21	37	38	30	29	22	22	35	34	0	0	9	8	3	3	2	2	2	2	3	3	1	1	1125	1104
ctaccgaccgc	PBANKA_113400	0	0	0	0	0	0	0	0	0	0	0	0	0	0	0	0	0	0	0	0	0	1	0	0	0	0	0	0	1	1	0	1
ctattgtgtag	PBANKA_101590	0	0	0	0	0	0	0	0	1	0	0	0	0	0	0	0	0	0	0	0	0	0	0	0	0	0	0	0	0	0	0	0
ctccccattca	PBANKA_122760	0	0	0	0	0	0	0	1	0	0	0	0	0	0	0	0	0	0	1	0	0	0	0	1	0	0	0	0	0	0	0	0
ctccgcatgca	PBANKA_110090	0	0	0	0	0	0	0	0	0	0	0	0	0	0	0	0	0	0	0	0	0	0	0	0	0	0	0	0	0	0	0	0
ctcctttctac	PBANKA_091990	0	0	39	38	9	10	0	0	0	0	0	0	0	0	0	0	0	0	0	0	0	0	0	0	0	0	0	0	0	0	0	0
ctctcccttac	PBANKA_132050	0	0	0	0	0	0	0	1	0	0	1	1	0	0	0	0	0	0	0	0	0	0	0	0	0	0	0	0	0	0	0	0
ctcttggtctg	PBANKA_080260	269	261	140	136	248	248	364	367	59	56	302	300	402	402	48	49	166	164	155	151	27	27	136	139	150	148	16	15	144	143	637	621
ctgcgccttcg	PBANKA_112260	0	0	0	0	0	0	0	0	0	0	0	0	0	0	0	0	0	0	0	0	0	0	0	0	0	0	0	0	0	0	0	0
ctgcggcggta	PBANKA_110830	0	0	0	0	0	0	0	0	0	0	0	0	0	0	0	0	1	1	0	0	0	0	0	0	0	0	0	0	0	0	0	0
ctggacaacac	PBANKA_040650	0	0	0	0	0	0	0	0	0	0	0	0	0	0	0	0	0	0	0	0	0	0	0	0	0	0	0	0	0	0	0	0
ctggcgcaggc	PBANKA_123310	36	36	0	0	9	9	22	23	0	0	0	0	12	12	0	0	0	0	0	0	0	0	0	0	3	3	1	1	2	2	776	765
ctgggtacgat	PBANKA_141300	0	0	0	0	1	0	0	0	0	0	0	0	0	0	0	0	0	0	0	0	0	0	0	0	0	0	0	0	0	0	0	0
cttaagcgacg	PBANKA_060330	0	0	0	0	0	0	0	0	0	0	0	0	0	0	0	0	0	0	0	0	0	0	1	0	0	0	0	0	0	0	0	0
cttacattggt	PBANKA_061040	35	35	75	75	721	713	3	2	330	319	1016	1002	17	16	375	377	1022	1004	4	4	240	236	939	925	2	2	287	283	612	606	936	927
cttacggcgcc	PBANKA_061500	0	0	0	0	0	0	0	0	0	0	0	0	0	0	0	0	0	0	0	0	0	0	0	0	0	0	0	0	0	0	0	0
cttagtggatt	PBANKA_093960	149	142	19	19	91	88	80	78	78	80	13	13	65	62	68	66	0	0	90	88	17	17	1	1	90	88	13	12	0	0	1227	1208
cttatgagagt	PBANKA_142970	40	39	14	13	0	0	39	39	2	1	0	0	49	50	0	0	0	0	8	6	0	0	0	0	20	21	0	0	0	0	245	246
cttccgcgtat	PBANKA_083510	0	0	0	0	0	0	0	0	0	0	0	0	0	0	0	0	0	0	0	0	0	0	0	0	0	0	0	0	0	1	0	0
ctttactgggt	PBANKA_135260	0	0	14	14	0	0	0	0	3	3	0	0	0	0	0	0	4	4	0	0	0	0	0	0	0	1	0	0	10	10	0	0
cttttcatcaa	PBANKA_010130	16	15	31	29	9	9	5	5	11	11	4	5	1	1	15	14	7	6	0	0	13	12	11	11	1	1	12	10	13	14	587	584
gaaagtctaat	PBANKA_142370	6	6	235	234	11	12	1	1	0	0	2	2	0	0	0	0	0	0	0	0	0	0	0	0	0	0	0	0	0	0	0	0
gaactgaacta	PBANKA_093030	0	0	0	0	0	0	0	0	0	0	0	0	0	1	0	0	0	0	0	0	0	0	0	0	1	1	0	0	0	0	0	0
gaagaacaaga	PBANKA_051210	2	2	9	9	0	0	0	0	0	0	0	0	0	0	0	0	0	0	0	0	0	0	0	0	0	0	0	0	0	0	0	0
gaagttctagg	PBANKA_041080	0	0	0	0	0	0	0	0	0	0	0	0	0	0	0	0	0	0	0	0	0	0	0	0	0	0	0	0	2	2	0	0
gaatatgtaat	PBANKA_031240	135	136	705	689	238	235	40	37	1082	1074	38	38	36	35	1331	1306	8	8	10	10	683	670	3	3	4	4	552	544	4	4	1188	1172
gaatgtttagc	PBANKA_060680	0	0	0	0	0	1	0	0	0	0	1	0	0	0	0	0	0	0	0	0	0	0	0	0	0	0	0	0	0	0	0	0
gaccaaaatca	PBANKA_094090	0	0	0	0	0	0	0	0	0	0	0	0	0	0	0	0	0	0	0	0	0	0	0	1	0	0	0	0	0	0	0	0
gacccataagc	PBANKA_120870	0	0	0	0	0	0	0	0	0	0	0	0	0	0	0	0	1	1	0	0	0	0	0	0	2	2	0	0	0	0	0	0
gacccgtttca	PBANKA_092290	0	0	0	0	0	0	0	0	0	0	0	0	0	0	0	0	0	0	0	0	0	0	0	0	0	0	0	0	0	0	0	0
gacccttaagc	PBANKA_120140	0	0	0	0	0	0	0	0	0	0	0	0	0	0	0	0	0	0	0	0	0	0	0	0	0	0	0	0	0	0	0	0
gaccgccctct	PBANKA_135150	0	0	0	0	0	0	0	0	0	0	0	0	0	0	0	0	0	0	0	0	0	0	0	0	0	0	0	0	2	2	0	0
gacgaggggca	PBANKA_030230	5	7	42	41	0	0	0	0	0	0	0	0	0	0	0	0	0	0	0	0	0	0	0	0	0	0	0	0	0	0	0	0
gacgcgaagtt	PBANKA_021190	10	11	17	16	6	6	1	1	13	12	0	0	2	2	1	1	0	0	1	1	0	0	0	0	0	0	0	0	0	0	505	490
gacgctgggag	PBANKA_103110	38	38	54	55	86	85	7	7	3	3	27	27	0	0	2	2	11	11	0	0	0	0	7	7	0	0	0	0	1	1	574	564
gacgtcatgtg	PBANKA_142160	1	1	11	12	0	0	0	0	0	0	0	0	0	0	0	0	4	4	0	0	0	0	0	0	0	0	0	0	3	3	0	0
gagacaaatta	PBANKA_132970	26	26	32	32	0	0	24	24	16	16	8	8	25	25	9	8	1	1	5	5	4	4	0	0	2	2	1	1	0	0	1374	1361
gagagagggtg	PBANKA_141450	0	0	0	0	0	0	0	0	0	0	0	0	0	0	1	1	1	1	0	0	0	0	0	0	0	0	0	0	3	3	0	0
gagagcagtca	PBANKA_060350	409	398	854	842	366	354	121	118	1287	1279	181	177	88	88	1622	1595	71	67	23	22	1692	1682	18	18	24	25	1762	1722	20	20	362	356
gagagctaata	PBANKA_031470	0	0	0	0	0	0	0	0	0	0	0	0	0	0	0	0	0	0	0	0	0	0	0	0	0	0	0	0	0	0	0	0
gagatgctctt	PBANKA_122580	0	0	0	0	0	0	0	0	0	0	0	1	0	0	0	0	0	0	0	0	0	0	0	0	0	0	0	0	0	0	0	0
gagcttcttcg	PBANKA_080570	327	324	78	76	204	207	214	217	33	32	105	106	303	297	20	19	73	73	179	177	23	23	85	83	121	119	11	9	52	52	1104	1106
gagtacgtctt	PBANKA_142780	77	75	111	109	53	53	114	114	18	18	3	3	139	136	15	15	2	2	81	80	1	1	0	0	90	88	1	1	0	0	687	673
gagtagatctg	PBANKA_093370	0	0	8	8	18	17	0	0	3	3	0	0	0	0	0	0	4	3	0	0	2	2	0	0	0	0	0	0	8	9	0	0
gataactcttc	PBANKA_123780	8	8	0	0	7	7	9	10	2	2	0	0	5	5	0	0	0	0	10	9	1	1	0	0	2	2	0	0	1	1	1150	1164
gatattttgtc	PBANKA_135770	182	183	152	149	158	163	42	41	70	69	26	24	17	17	25	25	0	0	2	2	18	17	1	1	4	4	8	8	0	0	987	982
gatcataggtc	PBANKA_040110	0	0	0	0	0	0	0	0	0	0	0	0	0	0	0	0	0	0	0	0	0	0	0	0	0	0	0	0	0	0	0	0
gatccgtgcga	PBANKA_102490	0	0	0	0	0	0	0	0	0	0	0	0	0	0	0	0	0	0	0	0	0	0	0	0	0	0	1	1	0	0	0	0
gatcctgtgcg	PBANKA_093390	6	6	115	112	0	0	0	0	0	0	0	0	0	0	0	0	0	0	0	0	0	0	0	0	0	0	0	0	0	0	0	0
gatcgacttct	PBANKA_131810	45	47	132	129	1703	1703	10	10	72	73	1942	1942	7	7	15	15	2225	2220	2	2	67	66	1692	1688	3	3	2	0	1891	1892	1098	1101
gatgaagcgcg	PBANKA_140610	0	0	4	4	0	0	0	0	0	0	0	0	0	0	0	0	0	0	0	0	0	0	0	0	0	0	0	0	0	0	0	0
gatgcgaaaaa	PBANKA_094350	0	0	2	2	0	0	0	0	0	0	0	0	0	0	1	0	0	0	3	4	0	0	3	1	1	1	1	1	1	1	1	1
gatgggaccgg	PBANKA_121100	2	2	11	11	0	0	0	0	0	0	0	0	0	0	0	0	0	0	0	0	0	0	0	0	0	0	0	0	0	0	0	0
gatgggccctc	PBANKA_040150	0	0	0	0	0	0	0	0	0	0	0	0	0	0	0	0	0	0	0	0	0	0	0	0	0	0	0	0	0	0	0	0
gattgcaaacg	PBANKA_020330	30	28	116	114	205	205	5	5	90	89	79	74	9	9	56	56	56	53	2	2	21	21	38	38	5	5	7	7	41	38	693	687
gcaagtgtgcg	PBANKA_133350	0	0	0	0	0	0	0	0	0	0	0	0	0	0	0	0	0	0	0	0	0	0	0	0	0	0	0	0	0	0	0	0
gcacccacgcg	PBANKA_030370	0	0	13	12	0	0	0	0	0	0	0	0	0	0	0	0	0	0	0	0	0	0	0	0	0	0	0	0	0	0	0	0
gcaccgcaggc	PBANKA_102710	1	0	0	0	1	0	0	0	0	0	0	0	0	0	0	0	0	0	0	0	0	0	1	0	0	0	0	0	0	0	0	0
gcacctctggc	PBANKA_110650	4139	4123	2942	2938	3786	3777	4453	4456	4863	4850	6200	6199	5822	5835	5499	5502	7308	7253	5186	5151	4425	4426	6304	6270	5074	5062	4652	4626	6346	6329	874	877
gcacgtccggt	PBANKA_110920	318	311	441	439	368	360	219	216	456	451	815	810	208	203	428	423	899	881	159	156	197	196	625	620	153	151	112	111	384	384	796	780
gcactgtccag	PBANKA_123140	52	52	14	14	165	166	26	27	13	14	79	79	10	10	9	9	62	63	1	1	7	7	37	37	4	3	0	0	16	16	941	929
gcacttgatcg	PBANKA_111330	0	0	1	1	0	0	0	0	0	0	0	0	0	0	0	0	0	0	0	0	0	0	0	0	0	0	0	0	0	0	0	0
gcacttgttcc	PBANKA_080300	0	0	0	0	0	0	0	0	0	0	0	0	0	0	1	0	0	0	0	0	0	0	0	0	0	0	0	0	0	0	0	0
gcagaaatgta	PBANKA_133580	1	2	15	15	16	15	0	0	0	0	0	0	0	0	0	0	0	0	0	0	0	0	0	0	0	0	0	0	0	0	0	0
gcaggttccgg	PBANKA_130690	4	4	0	0	14	12	0	0	2	2	0	0	0	0	0	0	2	2	0	0	1	1	0	0	0	0	0	0	5	5	0	0
gcatcagtcct	PBANKA_140580	2	1	0	0	1	0	1	0	0	0	3	2	1	1	2	2	0	0	1	1	1	1	0	0	0	0	2	2	1	1	1	2
gccagcgatcc	PBANKA_136260	0	0	1	1	0	0	0	0	0	0	0	0	1	2	0	1	0	0	0	0	0	0	0	0	0	0	0	0	0	0	0	0
gccagcggtca	PBANKA_135020	0	0	0	0	0	0	0	0	0	0	0	0	0	0	0	0	0	0	0	0	0	0	0	0	0	0	0	0	0	0	0	0
gcccacgaggt	PBANKA_146320	0	0	0	0	0	0	0	0	0	0	0	0	0	0	0	0	0	0	0	0	0	0	0	0	0	0	0	0	0	0	0	0
gccccaggcgt	PBANKA_072010	0	0	0	0	0	0	0	0	2	2	0	0	0	0	0	0	0	0	0	0	0	0	0	0	0	0	1	1	0	0	2	2
gcccggcgggt	PBANKA_130520	0	0	13	12	0	0	0	0	0	0	0	0	0	0	0	0	0	0	0	0	0	0	0	0	0	0	0	0	7	7	0	0
gccgatcgcta	PBANKA_100490	0	0	0	0	0	0	0	0	0	0	0	0	0	0	0	0	0	0	0	0	0	0	0	0	0	0	0	0	0	0	0	0
gcctcaggcgt	PBANKA_011010	35	34	111	107	47	49	21	21	125	119	96	97	10	9	178	174	57	55	0	0	128	125	14	14	1	0	48	49	10	10	1207	1206
gccttacttga	PBANKA_123000	112	112	75	75	67	65	53	54	89	88	32	31	38	39	45	45	7	7	17	17	9	8	11	11	19	19	11	11	11	11	868	854
gcgcgcgtacc	PBANKA_100270	10	8	10	10	18	20	3	3	4	3	7	5	0	0	4	4	2	2	0	0	0	0	1	1	0	0	1	1	2	2	205	206
gcgctggaact	PBANKA_101400	695	691	277	271	923	917	338	336	158	153	636	639	138	134	80	82	231	230	47	46	38	40	100	96	24	23	21	21	42	44	565	559
gcggatctagc	PBANKA_041010	8	8	0	0	0	0	0	0	0	0	0	0	0	0	0	0	0	0	0	0	0	0	0	0	0	0	0	0	0	0	0	0
gcgggttctct	PBANKA_143950	177	174	126	128	135	138	12	11	7	6	7	6	5	4	2	2	0	0	1	1	0	0	0	0	1	1	1	1	1	1	570	566
gcgtcgatcaa	PBANKA_050500	4722	4641	1271	1251	279	271	7266	7165	2855	2822	196	195	12345	12211	5084	5030	175	173	17379	17135	6525	6452	144	142	28838	28456	7229	7092	159	156	966	953
gcgttagagaa	PBANKA_091800	0	0	0	0	0	0	0	0	0	0	0	0	0	0	0	0	0	0	0	0	0	0	0	0	0	0	0	0	0	0	1	0
gctcgagtctc	PBANKA_021420	1	1	49	49	0	0	0	0	1	1	0	0	2	2	0	0	0	0	0	0	0	0	0	0	0	0	0	0	0	0	0	0
gctcgtaatcc	PBANKA_135110	0	0	0	0	0	0	0	0	0	0	0	0	0	0	0	0	0	0	0	0	0	0	0	0	0	0	0	0	1	0	0	0
gctctcagtgg	PBANKA_071390	0	0	38	38	16	13	0	0	0	0	0	0	0	0	0	0	0	0	0	0	0	0	0	0	0	0	0	0	0	0	0	0
gctgcaccgat	PBANKA_146280	46	45	34	35	0	0	19	19	16	16	0	0	14	14	22	20	0	0	10	9	5	5	0	0	18	17	5	5	0	0	294	299
gctttcctcca	PBANKA_112020	2	2	27	27	0	0	0	0	0	0	0	0	0	0	0	0	0	0	0	0	0	0	0	0	0	0	0	0	0	0	0	0
gctttggcggc	PBANKA_143620	482	475	657	645	477	473	454	448	839	830	679	665	753	749	1209	1193	774	764	691	684	1130	1108	836	818	728	715	1401	1380	965	950	822	805
ggaaagcatgc	PBANKA_071290	0	0	0	0	0	0	0	0	0	0	0	0	0	0	0	0	0	0	0	0	0	0	0	0	1	0	0	0	0	0	0	0
ggaccactact	PBANKA_010090	0	0	0	0	0	0	0	0	0	0	0	0	0	0	0	0	0	0	0	0	0	0	0	0	0	0	0	0	0	0	0	0
ggagaagttag	PBANKA_131820	10	10	20	18	158	159	2	2	23	23	43	43	3	3	42	41	12	12	0	0	25	23	8	7	0	0	13	14	10	10	880	869
ggagactattc	PBANKA_103640	0	0	0	0	0	0	0	0	0	0	0	0	0	0	0	1	0	0	0	0	0	0	0	0	0	0	0	0	0	0	0	0
ggagagaactc	PBANKA_121840	111	112	135	136	277	275	6	6	35	34	38	36	2	2	4	4	8	8	0	0	0	0	3	3	1	1	0	0	1	1	936	932
ggagggtatgc	PBANKA_135860	3668	3557	2792	2728	3098	3015	1553	1525	1662	1627	1707	1668	860	843	865	853	689	666	308	304	352	345	212	204	201	199	197	194	142	137	982	954
ggatacaggta	PBANKA_142060	9	7	0	0	0	0	0	0	0	0	0	0	0	0	0	0	0	0	0	0	0	0	0	0	0	0	0	0	0	0	0	0
ggatctggcat	PBANKA_122410	0	0	0	0	0	0	0	0	0	0	0	1	0	0	0	0	0	0	0	0	0	0	0	0	0	0	0	0	0	0	0	0
ggcaccctacc	PBANKA_110760	18	18	0	0	0	0	0	0	0	0	0	0	0	0	0	0	0	0	0	0	0	0	0	0	0	0	0	0	0	0	0	0
ggcagtgtgcg	PBANKA_141980	0	0	0	0	0	0	0	0	0	0	0	0	0	0	0	0	0	0	0	0	0	0	0	0	0	0	0	0	0	0	0	1
ggccctccggt	PBANKA_122100	0	0	46	44	0	0	0	0	0	0	0	0	2	2	0	0	0	0	0	0	0	0	0	0	0	0	0	0	0	0	0	0
ggccgactgcg	PBANKA_040480	1	1	67	66	0	0	0	0	0	0	0	0	0	0	0	0	0	0	0	0	0	0	0	0	0	0	0	0	0	0	0	0
ggcgatgtttc	PBANKA_092550	27	27	9	8	18	18	1	1	3	3	0	0	2	2	1	1	20	20	0	0	0	0	0	0	0	0	0	0	15	15	0	0
ggcgcggggat	PBANKA_082860	1	1	0	0	0	1	0	0	1	1	0	0	0	0	1	0	1	1	0	0	0	0	0	0	1	1	0	0	0	0	0	0
ggcggcttagg	PBANKA_061160	13	13	2	2	11	11	7	8	0	0	13	13	1	1	4	4	0	0	0	0	0	0	0	0	1	1	0	0	0	0	819	809
ggcgtaactta	PBANKA_134040	0	0	14	15	6	6	0	0	0	0	0	0	0	0	0	0	0	0	0	0	0	0	0	0	0	0	0	0	0	0	0	0
ggctaggccgc	PBANKA_041050	0	0	0	0	0	0	0	0	0	0	0	0	0	0	0	0	0	0	0	0	0	0	0	0	0	0	0	0	0	0	0	0
ggcttttccac	PBANKA_071810	0	0	0	0	0	0	0	1	0	0	0	0	0	0	0	0	0	0	0	0	0	0	1	1	0	0	0	0	0	0	0	0
gggaaaagggt	PBANKA_051410	0	0	0	0	0	0	0	0	0	0	0	0	0	0	0	0	0	0	0	0	0	0	0	0	0	0	0	0	0	0	0	0
gggaggccgac	PBANKA_130400	0	0	0	0	0	0	0	0	0	0	0	0	0	0	0	0	0	0	0	0	0	0	0	0	1	0	0	0	0	0	0	0
gggcacatagc	PBANKA_094180	0	1	0	0	0	0	0	0	0	0	0	0	0	0	0	0	0	0	0	0	0	0	0	0	0	0	0	1	0	0	0	0
gggcctcgact	PBANKA_145280	0	0	25	25	6	7	0	0	2	2	0	0	0	0	0	0	2	2	0	0	0	0	0	0	0	0	0	0	0	0	1014	1015
gggcgtctccc	PBANKA_131720	1	1	20	20	0	0	0	0	0	0	0	0	0	0	0	0	0	0	0	0	0	0	0	0	0	0	0	0	0	0	0	0
ggggtaactat	PBANKA_091380	40	41	60	61	202	196	13	12	49	47	91	87	15	15	9	8	55	55	4	4	10	10	43	37	4	4	6	6	73	71	762	755
gggtgggttga	PBANKA_061060	0	0	0	0	0	0	0	0	0	0	1	1	0	1	0	0	0	0	0	0	0	0	0	0	0	0	0	0	0	0	0	0
gggttcggacg	PBANKA_135080	163	161	137	139	178	175	10	11	6	6	18	18	1	1	0	0	0	0	0	0	0	0	0	0	0	0	0	0	0	0	788	782
gggtttatccg	PBANKA_112240	0	0	8	8	0	0	0	0	0	0	0	0	0	0	0	0	0	0	0	0	0	0	0	0	0	0	0	0	0	0	0	0
ggtaaacttcc	PBANKA_144880	0	0	0	0	0	0	0	0	0	0	0	0	0	0	0	0	0	0	0	0	0	0	0	0	0	0	0	0	0	0	0	0
ggtaaagctgt	PBANKA_081920	0	0	0	0	0	0	0	0	0	0	0	0	0	0	0	0	0	0	0	0	0	0	0	0	0	0	0	0	0	0	0	0
ggtaaaggtgt	PBANKA_103930	1	1	0	1	0	0	0	0	0	0	0	0	0	0	0	0	0	0	0	0	0	0	0	0	0	0	0	1	0	0	0	0
ggtaagccatc	PBANKA_142640	1	1	2	2	2	1	2	2	0	1	1	1	1	2	1	1	3	1	1	1	0	0	0	1	2	2	4	3	1	1	0	0
ggtacgaccaa	PBANKA_071630	0	0	0	1	0	0	0	0	0	0	0	0	0	0	0	0	0	0	0	0	0	0	0	0	0	0	0	0	0	0	0	0
ggtacgtagcc	PBANKA_071420	0	0	0	0	0	0	0	0	0	0	0	0	0	0	0	0	0	0	0	0	0	0	0	0	0	0	0	0	0	0	0	0
ggtatgagccc	PBANKA_051720	24	24	0	0	0	0	0	0	0	0	0	0	0	0	0	0	0	0	0	0	0	0	0	0	0	0	0	0	0	0	0	0
ggtatgatctt	PBANKA_030860	292	293	10	10	2784	2716	334	331	0	0	3091	3048	263	250	4	3	2048	2013	130	129	67	67	794	776	73	72	0	0	566	555	464	455
ggtgattatcc	PBANKA_061880	3433	3356	2720	2676	2731	2687	1848	1824	2209	2178	2039	2024	1996	1974	2375	2348	2268	2225	1937	1909	1600	1578	1989	1962	1619	1591	1435	1408	2198	2157	979	959
ggttccgccta	PBANKA_140400	27	26	0	0	0	0	0	0	0	0	0	0	0	0	0	0	0	0	0	0	0	0	0	0	0	0	0	0	0	0	0	0
gtaaccacact	PBANKA_131750	851	851	723	719	142	139	516	512	853	841	150	150	582	578	650	657	141	139	278	277	289	282	75	74	184	181	189	195	42	41	593	587
gtaataaagaa	PBANKA_124180	211	205	268	265	303	305	47	48	134	131	330	327	9	9	111	109	184	186	4	4	116	114	98	99	0	0	181	186	70	68	1008	1001
gtacaaataac	PBANKA_144250	0	0	0	0	0	0	0	0	0	0	0	0	0	0	0	0	0	0	0	0	0	0	0	0	0	0	0	0	0	0	0	0
gtaccgaacgc	PBANKA_145440	0	0	50	49	0	0	0	0	0	0	0	0	0	0	0	0	0	0	0	0	0	0	0	0	0	0	0	0	0	0	0	0
gtactgcgtcc	PBANKA_135640	0	0	0	0	0	0	0	0	0	0	0	0	0	0	0	0	0	0	0	0	0	0	0	0	0	0	0	0	0	0	0	0
gtaggggatga	PBANKA_093130	0	0	0	0	0	0	0	0	0	1	0	0	0	0	0	0	0	0	0	0	0	0	0	0	0	0	0	0	0	0	0	0
gtatcaccagg	PBANKA_051980	11	10	0	0	0	0	0	0	0	0	0	0	0	0	0	0	0	0	0	0	0	0	0	0	0	0	0	0	0	0	0	0
gtatcagaaat	PBANKA_113720	232	226	289	284	49	47	236	235	455	448	1	1	255	246	407	407	1	1	47	47	193	190	1	1	35	36	147	143	2	2	1081	1067
gtccacgccta	PBANKA_092150	10	10	293	292	31	29	3	4	444	445	30	31	6	6	533	528	32	29	0	0	326	330	13	13	1	1	344	350	11	9	1096	1099
gtccccatcgc	PBANKA_031540	237	234	153	152	195	193	51	50	12	12	138	140	17	16	10	10	65	64	8	8	2	2	14	12	8	8	3	2	10	10	748	740
gtcccgttact	PBANKA_110320	18	19	17	17	0	0	0	0	0	0	0	0	0	0	0	0	0	0	0	0	0	0	0	0	0	0	0	0	0	0	0	0
gtctaccgccc	PBANKA_110860	10	11	41	40	33	34	2	2	22	26	42	43	1	1	0	0	8	8	2	2	4	5	5	5	0	0	0	0	5	4	630	628
gtctttgaact	PBANKA_100730	0	0	0	0	0	0	0	0	0	0	0	0	0	0	0	0	0	0	0	0	0	0	0	0	0	0	0	0	0	0	0	0
gtgaagccctg	PBANKA_101010	0	0	0	0	0	0	0	0	0	0	0	0	0	0	0	0	0	0	0	0	0	0	0	0	0	0	0	0	0	0	0	0
gtgaatggact	PBANKA_144760	0	0	0	0	0	0	0	0	0	0	0	0	0	0	0	0	0	0	0	0	0	0	0	0	2	2	0	1	3	3	0	0
gttagcatgca	PBANKA_030820	0	0	0	0	0	0	0	0	0	0	0	0	0	0	0	0	0	0	0	0	0	0	0	0	0	0	0	0	0	0	0	0
gttcacatagt	PBANKA_142110	167	164	197	195	221	212	35	35	0	0	80	78	48	49	6	6	19	19	23	23	0	0	10	10	24	25	0	0	4	4	1141	1126
gttcggggtga	PBANKA_050700	54	53	0	0	78	76	32	30	0	0	74	72	6	6	0	0	5	5	0	0	0	0	3	3	1	1	0	0	0	0	604	579
gttgcgagcac	PBANKA_030260	13	13	163	163	1	1	0	0	0	0	0	0	0	0	0	0	0	0	0	0	0	0	0	0	0	0	0	0	0	0	0	0
gttggctgtaa	PBANKA_052100	0	0	0	0	0	0	0	0	0	0	0	0	0	0	0	0	0	0	0	0	0	0	0	0	0	0	0	0	0	0	0	0
gttgtctgtcg	PBANKA_030420	0	0	0	0	0	0	0	0	0	0	0	0	0	0	0	0	1	1	0	0	0	0	0	0	0	0	0	0	1	1	0	0
gttttaaaccc	PBANKA_120690	15	15	0	0	0	0	0	0	0	0	0	0	0	0	0	0	0	0	0	0	0	0	0	0	0	0	0	0	0	0	0	0
taaagtccctg	PBANKA_141090	0	0	0	0	0	0	0	0	0	0	0	0	0	0	0	0	0	0	0	0	0	0	0	0	0	0	0	0	0	0	0	0
taacttccctt	PBANKA_100360	7	7	0	0	0	0	0	0	0	0	0	0	0	0	0	0	0	0	0	0	0	0	0	0	0	0	0	0	0	0	0	0
taagccctcct	PBANKA_136190	17	17	187	184	28	29	0	0	1	1	0	0	1	1	0	0	0	0	0	0	0	0	0	0	0	0	0	0	0	0	0	0
taagttcgat	PBANKA_093370	0	0	16	15	0	0	2	2	0	0	0	0	0	0	4	4	0	0	0	0	0	0	0	0	0	0	0	0	9	11	0	0
tacacaaaaag	PBANKA_071840	0	1	0	0	0	1	0	0	0	0	0	0	0	0	0	0	1	1	1	1	0	0	0	2	0	0	0	0	0	0	0	0
tacaccgtttg	PBANKA_102230	0	0	10	10	0	0	0	0	0	0	0	0	0	0	0	0	0	0	0	0	0	0	0	0	0	0	0	0	0	0	0	0
tacacctaggt	PBANKA_030570	2	1	0	1	0	1	1	0	0	1	2	2	1	2	0	1	1	1	0	0	0	0	0	1	5	5	1	0	2	2	1	1
tacagctagcc	PBANKA_144140	0	0	0	0	0	0	0	0	0	0	0	0	0	0	0	0	0	0	0	0	0	0	0	0	0	0	1	1	0	0	0	0
taccgaaagac	PBANKA_082000	0	0	0	0	0	0	0	0	0	0	0	0	1	1	0	0	0	0	0	0	0	0	0	0	0	0	0	0	0	0	0	0
tacgcaccggc	PBANKA_144260	1	0	0	0	0	0	0	0	0	0	0	0	0	0	0	0	0	0	0	0	0	0	0	0	0	0	0	0	0	0	0	0
tacgcccctgg	PBANKA_080890	11	11	0	0	0	0	0	0	0	0	0	0	0	0	0	0	0	0	0	0	0	0	0	0	0	0	0	0	0	0	0	0
tacgggcgttc	PBANKA_134840	0	0	0	0	0	0	1	0	1	2	0	0	0	0	1	1	0	0	0	0	0	0	1	1	0	0	0	0	1	1	0	0
tactccttggt	PBANKA_100630	0	0	0	0	0	0	0	0	0	0	0	0	0	0	0	0	0	0	0	0	0	0	0	0	0	0	0	0	0	0	0	0
tactgtgacgg	PBANKA_133060	73	73	69	68	114	113	6	7	87	82	33	33	18	18	32	31	9	9	0	0	20	20	0	0	1	1	12	12	0	0	946	929
taggacacgcc	PBANKA_082170	75	74	11	11	17	16	51	49	0	0	11	11	54	54	0	0	4	4	24	24	1	1	2	2	17	18	0	0	0	0	468	467
taggacgccgc	PBANKA_080930	18	19	16	15	40	41	0	1	1	1	2	2	0	0	0	0	4	4	0	0	0	0	0	0	0	0	0	0	0	0	251	267
tagtccatatc	PBANKA_101490	0	0	0	0	0	0	0	0	0	0	0	0	0	0	0	0	0	0	0	0	0	0	0	0	0	0	0	0	0	0	0	0
tatatagcgca	PBANKA_020590	0	0	0	0	0	0	0	0	0	0	0	0	0	0	0	0	0	0	0	0	0	0	0	0	0	0	0	0	0	0	0	0
tatttagcggc	PBANKA_123330	0	0	0	0	0	0	0	0	0	0	0	0	0	0	0	0	0	0	0	0	0	0	0	0	0	0	0	0	0	0	0	0
tcaacaagtag	PBANKA_082960	0	0	0	0	15	12	0	0	0	0	0	0	0	0	0	0	0	0	0	0	0	0	0	0	0	0	0	0	8	8	0	0
tcaacctggga	PBANKA_093140	2360	2353	1106	1099	4257	4213	315	310	270	263	4522	4494	59	59	28	28	8687	8661	36	35	276	272	11850	11757	38	39	17	17	14666	14597	1016	1003
tcacctcgtgc	PBANKA_111180	0	0	16	16	0	0	0	0	0	0	0	0	0	0	0	0	0	0	0	0	0	0	0	0	0	0	0	0	0	0	0	0
tcactcatttc	PBANKA_072060	1208	1224	1182	1192	1064	1068	721	714	1353	1356	744	754	586	586	657	656	461	459	262	263	323	328	234	233	193	195	180	182	158	160	689	681
tcagattcat	PBANKA_146050	16	16	2	1	36	34	0	0	2	2	0	0	0	0	0	0	0	0	0	0	0	0	0	0	0	0	0	0	2	2	0	0
tcaggcgtacc	PBANKA_082630	9	9	0	0	0	0	0	0	0	0	0	0	0	0	0	0	0	0	0	0	0	0	0	0	0	0	0	0	0	0	0	0
tcatcaaaacc	PBANKA_083490	0	0	0	0	0	0	0	0	0	0	0	0	0	0	0	0	0	0	0	0	0	0	0	0	0	0	0	0	0	0	0	0
tcattcgcgat	PBANKA_103130	0	0	1	0	0	0	0	0	0	0	0	0	0	0	0	0	0	0	0	0	0	0	0	0	0	0	0	0	0	0	0	0
tccaggcagaa	PBANKA_123880	0	0	0	0	0	0	0	0	0	0	0	0	0	0	0	0	0	0	0	0	0	0	0	0	1	1	0	0	0	0	0	0
tccattcggct	PBANKA_093160	0	0	0	0	0	0	0	0	0	0	0	0	0	0	0	0	0	0	0	0	0	0	0	1	0	0	0	0	0	0	0	0
tcccaccagcg	PBANKA_111910	0	0	0	0	0	0	0	0	0	0	0	0	0	0	0	0	0	0	0	0	0	0	0	0	0	0	0	0	0	0	0	0
tcccattccct	PBANKA_143860	45	46	1	1	0	0	0	0	0	0	0	0	0	0	0	0	0	0	0	0	0	0	0	0	0	0	0	0	0	0	0	0
tcccccgtaca	PBANKA_135200	89	86	96	98	83	77	67	66	18	17	46	42	34	35	7	7	15	14	13	13	3	3	9	7	7	7	0	0	6	6	750	744
tcccttgatcg	PBANKA_145930	6	6	0	0	0	0	0	0	0	0	0	0	0	0	0	0	0	0	0	0	0	0	0	0	0	0	0	0	0	0	0	0
tccgattttcg	PBANKA_040160	97	97	29	28	28	28	22	22	18	18	13	13	13	13	9	9	3	3	2	2	0	0	0	0	1	1	2	2	0	0	864	856
tccgcaactcc	PBANKA_145510	5	5	0	0	0	0	0	0	0	0	0	0	0	0	0	0	0	0	0	0	0	0	0	0	0	0	0	0	0	0	0	0
tccgcgcctgc	PBANKA_145600	17	16	2	2	11	11	0	0	0	0	2	2	0	0	0	0	2	2	0	0	1	1	2	2	0	0	0	0	1	1	300	296
tccgcggcatt	PBANKA_113690	0	0	0	0	0	0	0	0	0	0	0	0	0	0	0	0	0	0	0	0	0	0	0	0	0	0	0	0	0	0	0	0
tccgctgacca	PBANKA_144320	0	0	0	0	0	0	0	0	0	0	0	0	0	0	0	0	0	0	0	0	0	0	0	0	0	0	0	0	0	0	0	0
tccgggataag	PBANKA_132870	37	39	47	45	24	23	7	8	15	16	4	5	18	16	0	0	0	0	9	8	0	0	0	0	9	9	0	0	0	0	1051	1047
tcctcaatat	PBANKA_092640	0	0	0	0	0	0	0	0	0	0	0	0	0	0	0	0	0	0	0	0	0	0	0	0	0	0	0	0	2	2	0	0
tcgaaatctgt	PBANKA_060520	62	60	85	84	73	75	9	7	56	55	28	29	4	3	16	16	11	11	0	0	5	5	5	5	0	0	1	1	12	11	940	923
tcgaagtgat	PBANKA_040940	0	0	0	0	0	0	0	0	0	0	0	0	0	0	0	0	2	2	0	0	0	0	0	0	0	0	0	0	0	0	0	0
tcgacaccaac	PBANKA_061540	50	49	91	97	240	241	29	30	37	38	169	171	28	27	37	38	215	212	21	21	27	26	285	293	19	18	22	23	283	285	834	837
tcgcattcgac	PBANKA_132340	0	0	0	0	0	0	0	0	0	0	0	0	0	0	0	0	0	0	0	0	0	0	0	0	1	1	0	0	0	0	0	0
tcgcgtaaaga	PBANKA_112490	0	0	10	10	0	0	0	0	0	0	0	0	0	0	0	0	0	0	0	0	0	0	0	0	0	0	0	0	0	0	0	0
tcgctgtgagc	PBANKA_134020	0	0	0	0	0	0	0	0	0	0	0	0	1	1	1	1	1	1	0	0	1	1	0	0	3	3	0	1	0	0	0	0
tcggaaccgat	PBANKA_102650	0	0	0	0	0	0	0	0	0	0	0	0	0	0	0	0	0	1	0	0	1	0	0	1	0	0	0	0	0	0	0	0
tcggcgcgaac	PBANKA_141510	113	111	34	33	163	164	45	46	16	15	34	36	42	41	2	2	2	2	28	28	2	2	2	2	39	39	4	4	1	1	740	732
tcggtagagaa	PBANKA_051780	13	13	63	63	74	72	3	5	48	48	62	63	5	5	61	57	99	98	4	4	21	19	246	244	3	2	15	15	476	471	1732	1723
tcgtcgccctg	PBANKA_134660	1	1	4	4	7	7	2	2	4	4	0	0	2	2	2	2	0	0	0	0	1	1	0	0	0	0	0	0	0	0	520	509
tcgtgacgcgg	PBANKA_051200	0	0	0	0	0	0	0	0	0	0	0	0	0	0	0	0	0	0	0	0	0	0	0	0	0	0	0	0	2	2	0	0
tctacgccagt	PBANKA_061100	23	23	4	4	0	0	0	0	2	2	13	13	3	3	0	0	1	1	0	0	0	0	0	0	2	2	0	0	0	0	752	739
tctagagcagg	PBANKA_091180	0	0	0	0	0	0	0	0	0	0	1	0	0	0	0	0	0	0	0	0	0	0	0	0	0	0	0	0	0	0	0	0
tctctcgtcct	PBANKA_140320	224	220	203	202	705	703	41	40	148	144	1049	1032	47	46	105	103	970	962	19	19	59	55	820	815	13	13	13	13	568	561	975	966
tctgaacgacg	PBANKA_020650	0	0	0	0	0	0	0	0	0	0	0	0	0	0	0	0	0	0	0	0	0	0	0	0	0	0	0	0	0	0	0	0
tctggaaacgg	PBANKA_133710	0	0	1	0	0	0	0	0	0	0	0	0	0	0	0	0	0	0	0	0	0	0	0	0	0	0	0	0	0	0	0	0
tctggaatctc	PBANKA_142990	15	15	2	2	47	47	8	8	2	1	0	0	0	0	3	3	0	0	4	4	0	0	0	0	0	0	1	1	0	0	1118	1106
tctttcgtgcg	PBANKA_145330	57	57	245	238	35	35	19	18	156	153	7	6	20	20	214	209	1	1	0	0	85	82	0	0	0	0	106	104	0	0	835	829
tgaaccgttca	PBANKA_051670	78	77	38	39	67	68	30	30	88	85	2	2	5	6	64	64	1	1	4	4	47	48	1	1	2	2	19	19	0	0	1049	1049
tgaagttgagt	PBANKA_110300	76	74	80	75	138	136	15	15	29	28	137	133	11	10	11	11	70	69	11	10	5	5	36	37	11	10	0	0	13	13	1019	990
tgaccactat	PBANKA_031030	0	0	0	0	0	0	0	0	0	0	0	0	0	0	0	0	2	2	0	0	0	0	0	0	0	0	0	0	0	0	0	0
tgagcgcactc	PBANKA_103470	0	0	0	0	0	0	0	0	0	0	0	0	0	0	0	0	0	0	0	0	0	0	0	0	0	0	0	0	0	0	1	1
tgagctaccta	PBANKA_060270	16	16	0	0	0	0	0	0	0	0	0	0	0	0	0	0	0	0	0	0	0	0	0	0	0	0	0	0	0	0	0	0
tgatacgtat	PBANKA_080560	0	0	0	0	0	0	0	0	0	0	0	0	2	2	0	0	0	0	0	0	0	0	0	0	0	0	0	0	0	0	0	0
tgatcgccagt	PBANKA_070900	21	20	81	79	49	50	5	5	29	29	30	31	12	12	30	28	40	41	1	1	6	6	44	41	2	2	6	5	41	40	1139	1109
tgcaggacagc	PBANKA_081950	8	8	0	0	0	0	0	0	0	0	0	0	0	0	0	0	0	0	0	0	0	0	0	0	0	0	0	0	0	0	0	0
tgccagcggac	PBANKA_061670	1	1	11	11	0	0	0	0	0	0	0	0	0	0	0	0	3	3	0	0	0	0	0	0	0	0	0	0	4	4	0	0
tgccatcgcga	PBANKA_113270	0	0	0	0	0	0	0	0	0	0	0	0	0	0	0	0	0	0	0	0	0	0	0	0	0	0	0	0	1	1	0	0
tgcccattccc	PBANKA_136200	0	0	0	0	37	34	0	0	7	7	0	0	0	0	4	4	0	0	0	0	0	0	0	0	0	0	0	0	0	0	299	294
tgccgtaagcg	PBANKA_112210	20	20	33	33	5	4	0	0	5	5	0	0	2	2	1	1	0	0	0	0	1	1	0	0	0	0	3	3	0	0	762	751
tgccttgccga	PBANKA_140250	0	0	0	0	0	0	0	0	0	0	0	0	0	0	0	0	0	0	0	0	0	0	0	0	0	0	0	0	0	0	0	0
tgccttgtatg	PBANKA_051490	0	0	70	68	0	0	2	2	2	2	0	0	0	0	0	0	0	0	0	0	0	0	0	0	0	0	0	0	3	3	0	0
tgctacgtaat	PBANKA_083100	1	1	28	28	19	16	0	0	0	0	0	0	2	2	0	0	0	0	0	0	1	1	0	0	0	0	1	1	0	0	913	909
tgctgaggaga	PBANKA_113560	0	0	0	0	0	0	0	0	0	0	0	0	0	0	0	0	0	0	0	0	0	0	0	1	0	0	0	0	0	0	0	0
tggaacacgca	PBANKA_090390	1	0	0	0	0	0	0	0	0	0	0	0	0	0	0	0	0	0	0	0	0	0	0	0	0	0	0	0	0	0	1	0
tggcagggagg	PBANKA_140490	690	659	488	478	1048	1012	184	178	89	89	626	601	103	101	7	7	403	392	51	51	14	14	613	589	31	29	0	0	1140	1104	2457	2397
tggcgatacgc	PBANKA_112290	87	87	72	71	34	34	16	17	38	37	17	17	11	11	2	2	17	17	4	4	0	0	1	1	19	20	1	1	1	1	766	760
tggcttctgct	PBANKA_136000	2434	2398	4004	3938	3266	3207	2485	2448	6212	6133	2830	2797	2861	2841	5853	5790	2097	2061	1721	1706	3722	3673	1676	1650	1296	1284	2424	2381	1367	1348	746	731
tgggcgtatca	PBANKA_092950	0	0	0	0	0	0	0	0	0	0	0	0	0	0	0	0	0	0	0	0	0	0	0	0	0	0	1	2	0	0	0	0
tggtagtgtct	PBANKA_040860	5	4	0	0	0	0	0	0	0	0	0	0	0	0	0	0	0	0	0	0	0	0	0	0	0	0	0	0	0	0	0	0
tggtctcagtt	PBANKA_103260	36	35	35	35	77	75	17	16	15	14	4	4	3	3	2	2	0	0	1	1	9	8	0	0	2	2	0	0	1	1	872	855
tgtaataatcc	PBANKA_082620	0	0	0	0	0	0	0	0	0	0	0	0	0	0	0	0	0	0	0	0	0	0	0	0	0	0	0	0	0	0	0	0
tgtaccttat	PBANKA_041040	1	1	2	2	15	13	0	0	0	0	0	0	2	2	0	0	3	2	0	0	0	0	0	0	0	0	0	0	3	1	0	0
tgtactccttc	PBANKA_102800	0	0	0	0	0	0	0	0	0	0	0	0	0	0	0	0	0	0	0	0	0	0	1	0	0	0	0	0	0	0	0	0
tgtgacagccc	PBANKA_092370	49	49	176	177	68	67	55	55	68	67	75	78	54	54	49	49	20	19	34	32	14	16	9	9	25	26	12	12	9	9	549	547
tgttgccataa	PBANKA_050260	20	21	66	69	126	128	7	7	11	11	19	19	2	2	2	2	4	4	0	0	0	0	0	0	0	0	0	0	0	0	874	879
ttaaagtgatt	PBANKA_112620	0	0	12	13	0	0	0	0	0	0	0	0	0	0	0	0	0	0	0	0	0	0	0	0	0	0	0	0	0	0	0	0
ttacccgcagc	PBANKA_134450	1	1	6	6	0	0	0	0	0	0	0	0	0	0	2	1	1	1	0	0	1	1	0	0	0	0	0	0	0	0	0	0
ttactatgcta	PBANKA_120750	16	16	80	80	70	72	18	17	10	10	87	86	14	14	5	5	23	22	3	3	1	1	15	15	1	1	3	3	13	15	1023	1009
ttagacgcatc	PBANKA_130260	74	85	631	704	61	73	3	3	1366	1523	27	30	60	61	1977	2214	6	11	1	2	1631	1763	2	7	3	4	2238	2503	0	1	647	715
ttcaacgaaca	PBANKA_131060	0	0	0	0	0	0	0	0	0	0	1	1	0	0	0	0	0	0	1	1	0	0	0	0	0	0	0	0	0	0	0	0
ttcagctcat	PBANKA_101330	30	23	3	2	0	0	0	0	0	0	0	0	0	0	4	4	1	1	0	0	0	0	0	0	0	0	0	0	7	7	0	0
ttccaccttac	PBANKA_030600-ko	0	0	14	15	0	0	0	0	2	3	0	0	0	0	0	0	0	0	0	0	0	0	0	0	0	0	0	0	0	0	0	0
ttcccagggcc	PBANKA_092730	0	0	0	0	0	0	1	1	0	0	0	0	0	0	0	0	0	0	0	0	0	0	1	1	0	0	0	0	0	0	0	0
ttcgatgtatt	PBANKA_114240	1409	1385	2173	2146	1558	1538	759	762	2302	2257	1089	1074	728	723	2047	2022	876	863	365	367	1071	1069	588	581	308	312	871	846	641	633	1105	1098
ttcgcgtaagg	PBANKA_132680	0	0	0	0	0	0	0	0	0	0	0	0	0	0	0	0	0	0	0	0	0	0	0	0	0	0	0	0	0	0	0	0
ttcgctcggtg	PBANKA_030170	0	0	0	0	0	0	0	0	0	0	2	2	0	0	0	0	1	0	3	1	0	0	0	0	4	4	1	1	2	2	0	0
ttcggaccgta	PBANKA_052040	0	0	0	0	0	0	0	0	0	1	0	0	0	0	0	0	0	0	0	0	0	0	0	0	0	0	0	0	0	0	0	0
ttcggcaacct	PBANKA_131400	51	48	137	136	262	255	32	31	82	80	81	80	8	8	24	24	5	5	0	0	3	4	0	1	2	2	1	1	1	1	978	971
ttcgggatacg	PBANKA_093290	7	6	108	103	4	4	0	0	0	0	0	0	0	0	0	0	0	0	0	0	0	0	0	0	0	0	0	0	0	0	0	0
ttgaacacgca	PBANKA_133140	0	0	0	0	0	0	0	0	0	0	0	0	0	0	0	0	0	0	0	0	0	0	0	0	0	0	0	0	0	0	0	0
ttgcgttcgac	PBANKA_136050	4824	4802	2467	2471	2603	2609	5206	5207	2187	2169	1879	1883	11805	11805	2140	2141	1501	1487	21009	20994	1828	1833	1170	1158	16188	16196	1825	1822	1151	1145	5786	5799
ttgctgagaag	PBANKA_031600	0	0	0	0	0	0	0	0	0	0	0	0	1	0	0	0	0	0	0	0	1	1	0	0	1	0	1	0	0	0	0	0
ttgctgtcggc	PBANKA_111510	0	0	0	0	0	0	0	0	0	0	0	0	0	0	0	0	0	0	0	0	0	0	1	0	1	0	0	0	0	0	0	0
ttggggtgaca	PBANKA_092640	13	11	10	11	54	53	5	5	6	6	0	0	0	0	0	0	4	3	0	0	0	0	1	1	2	2	0	0	5	5	0	0
ttgtacagaac	PBANKA_113310	0	0	1	1	0	0	0	0	0	0	0	0	0	0	0	0	0	0	0	0	0	0	0	0	0	0	0	0	0	0	0	0
ttgtcaggtcg	PBANKA_121730	0	0	11	11	0	0	0	0	0	0	0	0	0	0	0	0	0	0	0	0	0	0	0	0	0	0	0	0	0	0	0	0
ttgttaattga	PBANKA_132950	2	2	10	10	0	0	0	0	0	0	0	0	0	0	0	0	0	0	0	0	0	0	0	0	0	0	0	0	0	0	0	0
tttatgatagc	PBANKA_111710	0	0	0	0	1	0	0	0	0	0	0	0	0	0	0	0	0	0	0	0	0	0	0	0	1	1	0	0	0	0	0	0
tttcactgacg	PBANKA_130740	7	7	1	1	10	9	0	0	0	0	0	0	0	0	0	0	0	0	0	0	0	0	0	0	0	0	0	0	0	0	100	101
tttccttatac	PBANKA_134570	143	138	16	16	22	22	42	41	0	0	19	18	27	25	0	0	27	26	3	3	1	1	22	22	12	13	2	2	17	17	1063	1069
tttctggtaag	PBANKA_124200	1	1	10	9	0	0	0	0	0	0	0	0	0	0	0	0	0	0	0	0	0	0	0	0	0	0	0	0	0	0	0	0
tttgcgtatgt	PBANKA_070220	6	6	0	0	0	0	0	0	0	0	0	0	0	0	0	0	0	0	0	0	0	0	0	0	0	0	0	0	0	0	0	0
