# Supplementary material for: Functional Profiling of a Plasmodium Genome Reveals an Abundance of Essential Genes
Source: Cell. 2017 Jul 13;170(2):260–272.e8. doi: 10.1016/j.cell.2017.06.030 (PMC5509546; doi:10.1016/j.cell.2017.06.030)
Supplement: Data S1. Reproducible Analysis Procedure — The file archive includes an R-markdown document, which will reproduce all bioinformatic procedures conducted. [file mmc9.zip › countfiles/PbSTM18.csv]

barcode	gene	Spz, m1, day 4 post transfection.1	Spz, m1, day 4 post transfection.2	Spz, m2, day 4 post transfection.1	Spz, m2, day 4 post transfection.2	Spz, m3, day 4 post transfection.1	Spz, m3, day 4 post transfection.2	Spz, m1, day 5 post transfection.1	Spz, m1, day 5 post transfection.2	Spz, m2, day 5 post transfection.1	Spz, m2, day 5 post transfection.2	Spz, m3, day 5 post transfection.1	Spz, m3, day 5 post transfection.2	Spz, m1, day 6 post transfection.1	Spz, m1, day 6 post transfection.2	Spz, m2, day 6 post transfection.1	Spz, m2, day 6 post transfection.2	Spz, m3, day 6 post transfection.1	Spz, m3, day 6 post transfection.2	Spz, m1, day 7 post transfection.1	Spz, m1, day 7 post transfection.2	Spz, m2, day 7 post transfection.1	Spz, m2, day 7 post transfection.2	Spz, m3, day 7 post transfection.1	Spz, m3, day 7 post transfection.2	Spz, m1, day 8 post transfection.1	Spz, m1, day 8 post transfection.2	Spz, m2, day 8 post transfection.1	Spz, m2, day 8 post transfection.2	Spz, m3, day 8 post transfection.1	Spz, m3, day 8 post transfection.2	Spz, input.1	Spz, input.2
no_match		91300	81809	68042	69057	74665	75545	72842	64835	68016	65949	83458	78345	65949	58275	83944	80091	65869	61058	73018	65339	65195	62705	89503	81383	69549	62046	65579	63066	69417	61492	50052	49335
aacacaaccgc	PBANKA_140160	2176	2180	1487	1493	3	4	4847	4870	103	106	2948	2939	2073	2077	916	913	1088	1079	1581	1589	414	406	657	661	1269	1282	250	251	214	219	11492	11535
aacactacctt	PBANKA_140280	0	0	0	0	0	0	0	1	0	0	0	0	0	0	0	0	0	0	0	0	0	0	0	0	0	0	0	0	0	0	1	0
aacttgctctc	PBANKA_021340	0	0	0	0	0	0	0	0	0	0	0	0	0	0	0	0	13	13	0	0	0	0	0	0	0	0	0	0	0	0	0	0
aactttgggcc	PBANKA_080450	0	0	0	0	0	0	0	0	0	0	13	11	0	0	0	0	0	0	0	0	0	0	0	0	0	0	0	0	0	0	379	372
aagctacccgt	PBANKA_130200	0	0	0	0	0	0	0	0	0	0	0	0	0	0	0	0	0	0	0	0	0	0	0	0	0	0	0	0	0	0	1	0
aatcctttact	PBANKA_040820	0	0	0	0	0	0	0	0	0	0	0	0	0	0	0	0	0	0	0	0	0	0	0	0	0	0	0	0	10	10	0	0
aatgccccctg	PBANKA_061590	0	0	3971	3962	6035	6008	635	636	1228	1221	124	126	46	45	1137	1127	193	190	25	24	782	780	369	363	55	55	584	583	288	285	2265	2238
acacctcctat	PBANKA_142430	0	0	0	0	0	0	0	1	0	0	0	0	0	0	0	0	0	0	0	0	0	0	0	0	0	0	0	0	0	0	0	0
acacgacaagc	PBANKA_103780	6802	6771	7709	7689	11217	11145	17030	16982	15792	15776	16622	16590	18613	18566	20330	20228	13017	12952	22329	22225	16576	16415	18722	18678	21773	21742	17751	17625	16963	16904	10781	10734
acacgacctgg	PBANKA_123580	0	0	0	0	0	0	0	0	0	0	0	0	1	0	0	0	0	0	0	0	0	0	0	0	0	0	0	0	0	0	0	0
acatcagaaag	PBANKA_134380	0	0	1632	1621	1	1	0	0	0	0	157	155	1	1	34	32	0	0	0	0	0	0	0	0	0	0	0	0	0	0	0	0
accccccgtgt	PBANKA_111090	1333	1318	1706	1683	9	9	332	328	1406	1396	868	868	1814	1811	2229	2218	2212	2182	1887	1876	2031	2000	2934	2915	2160	2155	2193	2165	3019	2994	3335	3303
actatcgccaa	PBANKA_144400	1865	1862	0	0	0	0	0	0	1	1	0	0	0	0	0	0	0	0	0	0	0	0	0	0	0	0	0	0	0	0	0	0
agaaaggatgc	PBANKA_081850	0	0	0	0	0	0	0	0	0	0	0	0	0	0	0	1	0	0	0	0	0	0	0	0	0	0	0	0	0	0	0	0
agaagaggagc	PBANKA_102730	0	0	0	0	0	0	0	0	0	0	0	0	0	0	0	0	0	0	0	0	0	1	0	0	0	1	0	0	0	0	0	0
agatcttgtcg	PBANKA_121060	16	15	3663	3621	11	11	1789	1764	1297	1288	7059	7024	1925	1915	3005	2987	4736	4662	1936	1924	3281	3257	6136	6103	2004	1989	2818	2791	3971	3942	2284	2269
agccctcgacg	PBANKA_081900	0	0	0	0	0	0	0	0	0	0	0	0	0	0	0	0	0	0	0	0	1	1	0	0	0	0	0	0	0	0	1943	1932
agggattaacc	PBANKA_052380	1	1	0	0	0	0	0	0	0	3	0	0	0	0	0	0	0	0	0	0	0	0	0	0	0	0	0	0	0	0	0	1
agggttcctat	PBANKA_051500	6875	6778	11315	11140	9066	8962	10559	10450	7907	7812	11559	11401	14035	13900	12925	12765	11237	11041	17065	16829	9536	9370	14600	14434	19064	18828	9563	9416	12038	11931	9373	9222
agtaagccttc	PBANKA_110420	3440	3437	2	2	2	2	518	508	736	736	2277	2282	545	556	860	863	829	829	438	438	407	406	709	708	438	437	242	242	304	305	6877	6872
agtagcggtcc	PBANKA_061920	1917	1864	4563	4520	16	18	2383	2367	4562	4518	4838	4780	3486	3459	6276	6235	2927	2886	3878	3830	3440	3391	3187	3125	4415	4371	2914	2874	2508	2498	2876	2838
agtagcggttc	PBANKA_082210	4	5	11	10	0	0	8	9	1	4	7	11	3	4	3	6	6	5	6	11	1	5	5	8	5	8	2	7	3	4	2	3
agttaggttcc	PBANKA_110220	6307	6225	6396	6357	19	17	3424	3380	5303	5237	6560	6520	3848	3840	4286	4236	5254	5193	3142	3116	3385	3349	7997	7923	2983	2967	3997	3954	5119	5083	3023	2983
agttgacaaga	PBANKA_093200	1	1	1916	1903	0	0	0	0	0	0	0	0	0	0	0	0	0	0	0	0	0	0	0	0	0	0	0	0	0	0	3137	3126
atcctggcaca	PBANKA_081240	0	0	2603	2596	6086	6076	585	580	0	0	0	0	819	816	67	67	1	1	655	649	42	41	1	1	785	784	37	39	0	0	3615	3583
atcgaatcgcc	PBANKA_031420	0	0	0	0	0	0	0	0	0	0	0	0	43	41	0	0	0	0	0	0	0	0	0	0	0	0	0	0	0	0	0	0
atctattcaag	PBANKA_146070	1689	1673	2923	2914	3057	3039	3991	3986	8891	8837	9132	9095	4470	4457	7736	7711	5413	5359	7137	7093	9080	9013	8241	8215	7931	7907	9985	9920	7269	7223	7623	7552
atctttgagta	PBANKA_144680	0	0	0	0	0	0	269	268	0	0	29	29	0	0	0	0	0	0	0	0	0	0	0	0	0	0	0	0	19	20	3199	3184
atgtgtggaat	PBANKA_102220	0	0	0	0	0	0	0	0	0	0	201	199	0	0	0	0	0	0	0	0	0	0	0	0	0	0	0	0	0	0	0	0
attaaggcttc	PBANKA_113920	1	0	0	0	0	0	0	0	0	0	0	0	0	0	0	0	0	0	0	0	0	0	0	0	0	0	0	0	0	0	0	0
attgttcgcgc	PBANKA_132340	0	0	0	0	0	0	0	0	0	0	3	3	0	0	0	0	0	0	0	0	0	0	0	0	0	0	0	0	0	0	0	0
caaccccccgg	PBANKA_124070	0	0	0	0	0	0	0	0	1	1	0	0	0	0	0	0	0	0	0	0	0	0	0	0	0	0	0	0	6	5	0	0
caacgaccagt	PBANKA_102290	0	0	0	0	0	0	0	0	0	0	0	0	0	0	0	0	0	0	0	0	0	0	0	0	1	0	0	0	0	0	0	0
caacgtcaatc	PBANKA_092510	0	0	0	0	0	0	0	0	0	0	0	1	0	0	0	0	0	0	0	0	0	0	0	0	0	0	0	0	0	0	0	0
caactaaattt	PBANKA_070530	0	0	0	0	0	0	0	0	0	0	0	0	0	0	0	0	0	0	0	0	0	0	0	0	0	0	0	1	0	0	0	0
caatcgatacg	PBANKA_031500	0	0	0	0	0	0	0	0	0	0	0	0	0	0	0	0	0	0	0	0	0	0	0	0	0	0	1	1	0	0	0	0
cacaccactac	PBANKA_API0014	0	0	0	0	0	0	0	0	0	0	0	0	0	0	0	0	0	1	0	0	0	0	0	0	0	0	0	0	0	0	0	0
cagcgtgatgt	PBANKA_010110	0	0	0	0	0	0	0	0	0	0	0	0	0	0	0	0	0	0	0	0	0	0	0	0	0	0	2	1	0	0	0	0
catggatgggc	PBANKA_113980	1041	1034	1329	1335	0	0	0	0	0	0	0	0	0	0	0	0	0	0	13	13	0	0	0	0	0	0	0	0	0	0	0	0
cattattgacc	PBANKA_041600	1976	1974	0	0	0	0	440	445	0	0	1	1	0	0	0	0	0	0	0	0	0	1	0	0	0	0	1	1	1	1	3580	3609
cattccttctg	PBANKA_091110	0	0	1	0	0	0	0	0	0	0	0	0	0	0	0	0	0	0	0	0	0	0	0	0	0	0	0	0	0	0	0	0
cattgctttag	PBANKA_134800	6157	6088	4417	4378	16	14	4372	4323	914	904	3473	3435	3718	3679	4441	4398	3651	3605	4565	4523	4138	4106	5085	5053	5335	5326	4532	4487	3833	3812	2712	2673
ccacctgaatt	PBANKA_143730	6571	6538	2524	2506	2422	2410	297	296	0	0	250	246	2	1	1	1	0	0	1	1	1	1	14	15	1	1	1	1	3	3	9448	9443
ccacgtgaagt	PBANKA_060560	0	0	0	1	1	0	0	1	0	0	0	0	0	0	0	0	0	0	0	0	0	0	0	1	0	0	0	0	0	0	0	0
ccagaactacc	PBANKA_082460	0	0	0	0	0	0	0	0	0	0	0	0	0	0	0	0	0	0	4	4	0	0	0	0	0	0	0	0	0	0	0	0
ccatctaacgc	PBANKA_090080	0	0	0	0	0	0	0	0	0	0	0	0	0	0	0	0	0	0	1	1	0	0	0	0	0	0	0	0	0	0	0	0
ccctcaaatac	PBANKA_135960	9754	9886	5911	6039	9965	10140	11007	11168	9060	9167	9371	9528	7939	8083	11612	11779	6028	6106	10846	11073	9523	9635	7240	7375	11719	11956	11587	11723	6043	6159	3313	3374
ccgcttcatgc	PBANKA_143660	0	0	0	0	0	0	0	0	0	0	1	0	0	0	0	0	0	0	0	0	0	0	0	0	0	0	0	0	0	0	0	0
cgaaactacta	PBANKA_051535	0	0	0	0	0	0	0	0	0	0	200	203	0	0	0	0	0	0	0	0	0	0	0	0	0	0	0	0	0	0	0	0
cgagatgaccg	PBANKA_010350	0	1	0	0	0	0	0	0	0	0	0	1	0	0	0	0	0	0	0	0	0	0	0	1	0	0	0	0	0	0	0	0
cgagtatgctt	PBANKA_102460	0	0	0	0	0	0	0	0	0	0	0	0	0	0	0	0	0	0	0	0	0	0	0	0	0	0	3	3	0	0	0	0
cgatagggact	PBANKA_134910	49	51	0	0	0	0	9	14	8	6	20	21	14	11	7	7	11	12	7	8	8	8	12	11	15	13	4	4	10	10	8	8
cgatggaaccc	PBANKA_093350	0	0	0	0	0	0	0	0	0	0	0	0	0	0	0	0	0	0	0	0	0	0	0	0	0	0	0	0	5	5	0	0
cgccccccccc	PBANKA_122850	0	0	0	0	0	0	0	0	0	0	0	0	0	0	0	0	0	0	0	0	0	0	0	0	0	0	0	0	1	0	0	0
cgccgcacttt	PBANKA_031420	0	0	0	0	0	0	144	140	0	0	0	0	0	0	0	0	0	0	0	0	0	0	0	0	0	0	0	0	0	0	0	0
cgcgttttacc	PBANKA_030480	0	0	0	0	0	1	0	0	0	0	0	0	0	0	0	0	0	0	0	0	0	0	0	0	0	0	0	0	0	0	0	0
cgctcgggtcc	PBANKA_143670	0	0	0	0	0	0	0	0	0	0	0	0	0	0	0	0	0	0	0	0	0	0	0	1	0	0	0	0	0	0	0	0
cgctctactat	PBANKA_052220	0	0	0	0	0	1	0	0	0	0	0	0	0	0	0	0	0	1	0	2	0	0	0	0	0	1	0	0	0	0	0	0
cggaaactaca	PBANKA_112740	0	0	0	0	0	0	0	0	0	0	140	141	0	0	0	0	0	0	0	0	0	0	0	0	0	0	0	0	0	0	0	0
cggagtacgtt	PBANKA_103440	2163	2149	5412	5372	20040	19858	5552	5477	4058	4015	7941	7866	3650	3625	2883	2864	4674	4631	3531	3501	1587	1580	4283	4238	2257	2237	1309	1301	2358	2330	8739	8643
cgggctaatag	PBANKA_132750	0	0	0	0	0	0	0	0	0	0	69	68	0	0	0	0	0	0	0	0	0	0	0	0	0	0	0	0	0	0	0	0
cggtctcctcc	PBANKA_052210	0	0	0	0	0	0	0	0	0	0	0	0	0	0	0	0	0	0	7	7	0	0	0	0	0	0	0	0	0	0	0	0
cggttacccta	PBANKA_070200	0	0	0	0	0	0	0	0	0	0	267	275	0	0	0	0	0	0	0	0	0	0	0	0	0	0	0	0	0	0	0	0
cgtgaggtgcc	PBANKA_141870	0	0	0	0	0	0	0	0	0	0	0	0	0	0	0	0	0	0	0	0	0	0	0	0	1	0	0	0	0	0	0	0
cgtgttcaccg	PBANKA_140900	12646	12528	7580	7567	1995	1990	4918	4916	4194	4161	6681	6643	4695	4655	5955	5927	5544	5463	5214	5219	4809	4771	7448	7419	5009	4985	5912	5906	5126	5112	2312	2304
cgtgtttaggt	PBANKA_140210	0	0	0	0	0	0	0	0	0	0	0	0	0	0	0	0	0	0	0	0	0	0	0	0	0	0	0	0	0	0	1	0
cgttaggtgtg	PBANKA_060820	0	0	0	0	0	0	1	0	0	0	0	0	0	0	0	0	0	0	0	0	0	0	0	0	0	0	0	0	0	0	0	0
cgttatgtggg	p230p-tag	4775	4687	1768	1734	7099	6954	4057	3987	4124	4080	1577	1552	3501	3435	4957	4906	1221	1195	5120	5065	4668	4610	1473	1462	5489	5418	4780	4703	1264	1246	11522	11344
ctcgtgcatgt	PBANKA_020800	0	0	0	0	0	0	0	0	0	0	0	0	1	0	0	0	0	0	0	0	0	0	0	0	0	0	0	0	0	0	0	0
ctctcgaatac	PBANKA_102820	0	1	0	0	0	0	0	0	0	0	0	1	0	0	2	0	0	0	0	3	0	0	0	1	0	1	0	0	0	0	0	0
ctgtttcgtgt	PBANKA_080060	4245	4188	4838	4776	10568	10435	9065	8970	8281	8215	16007	15884	8656	8552	14497	14368	11090	10922	8490	8362	11933	11806	17806	17645	8924	8801	12616	12448	14014	13902	3716	3669
cttttaggtct	PBANKA_061970	0	0	1234	1221	0	0	605	603	0	0	224	219	0	0	0	0	1	1	7	7	12	12	0	0	0	0	0	0	0	0	2911	2873
gagagctcggc	PBANKA_081040	27	28	54	54	69	71	44	48	51	52	46	50	33	35	79	82	34	36	37	38	47	44	75	80	46	45	41	42	20	25	14	12
gagtagatctg	PBANKA_093370	0	0	0	0	0	0	0	0	0	0	156	153	64	63	0	0	0	0	0	0	0	0	0	0	0	0	0	0	0	0	0	0
gataactcttc	PBANKA_123780	0	0	0	0	0	0	0	0	0	0	0	0	0	0	0	0	0	0	0	0	0	0	0	0	0	0	0	1	0	0	0	0
gatcgacttct	PBANKA_131810	2091	2075	0	1	1	1	0	0	0	0	1	1	127	129	54	54	0	0	28	27	22	23	15	15	11	11	40	41	9	9	3108	3095
gcaatcaatgc	PBANKA_080810	5	5	1178	1173	2	2	915	909	436	439	3025	3028	1707	1709	2323	2316	1811	1797	2125	2118	1393	1394	3294	3288	2343	2345	1640	1625	2687	2669	2340	2329
gcaggttccgg	PBANKA_130690	0	0	0	0	0	0	0	0	0	0	0	0	0	0	0	0	28	28	0	0	0	0	0	0	0	0	0	0	0	0	0	0
gccccagaccc	PBANKA_093560	0	0	0	0	0	0	0	0	0	0	0	0	0	0	0	0	0	0	0	0	0	0	0	0	1	0	0	0	0	0	0	0
gccccccaaca	PBANKA_142600	0	0	0	0	0	0	0	0	0	0	0	0	0	0	0	0	0	0	0	0	0	0	0	0	1	0	0	0	0	0	0	0
gcggcctgtat	PBANKA_103210	3072	3005	2245	2220	22	21	7760	7652	6132	6059	6626	6552	4162	4137	5839	5784	2947	2906	4210	4169	3912	3879	2932	2894	3862	3823	3321	3255	1913	1895	2317	2292
gcgtcctcttt	PBANKA_145470	0	0	0	0	0	0	0	0	0	0	0	0	0	0	0	0	0	0	0	0	0	0	0	0	0	0	0	1	0	0	0	0
ggacgccctgg	PBANKA_134980	1206	1180	1773	1764	1540	1529	2285	2251	5066	5043	1012	1002	2074	2069	3153	3139	1684	1658	2051	2049	3224	3200	2185	2186	2515	2487	2994	2975	1879	1880	1832	1815
ggcaccctacc	PBANKA_110760	614	11397	0	10	1	27	493	9603	218	3187	384	6593	570	8971	333	5346	360	6828	602	9338	267	4213	554	9929	516	8885	261	4311	623	9409	114	2317
ggccaggaaag	PBANKA_111340	3816	3777	4896	4835	15	15	2541	2518	1512	1505	2664	2630	4333	4309	5044	4986	3064	3011	4721	4677	5173	5087	3853	3788	4629	4581	4419	4355	4129	4077	2382	2375
ggggtaactat	PBANKA_091380	0	0	0	0	0	0	0	0	0	0	0	0	0	0	0	0	0	0	1	0	0	1	0	0	0	0	0	0	0	0	0	0
gggtaagcgtt	PBANKA_130720	0	0	0	0	0	0	0	0	0	0	0	0	0	0	1	0	0	0	0	0	0	0	0	0	0	0	0	0	0	0	0	1
ggtcgtctttg	PBANKA_122400	0	1	0	0	0	0	0	0	0	0	0	0	0	0	0	0	0	0	0	0	0	0	0	0	0	0	0	0	0	0	0	0
ggtctctctcc	PBANKA_062280	0	0	0	0	0	0	3	3	308	314	0	0	0	0	0	0	0	0	0	0	0	0	0	0	0	0	0	0	0	0	0	0
ggtgtgcgcta	PBANKA_112330	0	0	1910	1871	0	0	0	0	1	1	157	155	152	150	0	1	0	0	211	212	5	5	0	0	197	191	0	0	0	0	2458	2402
ggttaagcttt	PBANKA_123400	6	13	9	19	0	0	15	43	11	28	15	28	3	28	10	32	10	26	15	32	11	20	9	43	8	37	14	38	5	21	5	8
ggttttgtatt	PBANKA_051840	1	0	0	0	0	1	0	0	0	0	0	0	0	0	0	0	0	0	0	0	0	0	0	0	0	0	0	0	0	0	0	0
gtagatgtcgt	PBANKA_021330	7262	7107	6405	6272	23	22	6585	6446	5119	5006	7808	7688	6342	6245	7121	7019	8446	8296	7337	7192	6561	6415	10757	10568	7233	7096	6293	6179	8173	8052	3044	2984
gtaggggatga	PBANKA_093130	0	0	1437	1416	0	0	0	0	0	1	0	0	0	0	0	0	15	15	16	16	0	0	0	0	0	0	0	0	0	0	2158	2126
gtatattcaat	PBANKA_143470	0	0	0	0	0	0	0	0	0	0	0	0	0	1	0	0	0	0	0	1	0	0	0	0	0	0	0	0	0	0	0	0
gtatcaccagg	PBANKA_051980	0	0	0	0	0	0	0	0	0	0	0	0	0	0	0	0	0	0	0	0	0	0	0	0	0	0	6	6	0	0	0	0
gtcggctaggt	PBANKA_114370	789	774	2158	2117	3	3	1214	1198	876	857	2836	2795	1346	1329	2467	2424	2765	2720	1329	1309	2335	2302	3641	3591	1379	1356	2317	2252	2853	2836	2988	2940
gtgcgccgtgg	PBANKA_103970	0	1	0	0	0	0	0	0	0	0	0	0	0	0	1	0	0	0	0	0	0	0	0	0	0	0	0	0	0	0	0	0
gtgctgggtgg	PBANKA_091920	0	0	0	0	0	0	0	0	0	0	0	0	0	0	0	0	0	0	0	1	0	0	0	0	0	0	0	0	0	0	0	0
gtttaagcttt	PBANKA_135970	8411	8303	6378	6328	60	59	18385	18237	10204	10135	10878	10759	15178	15039	17428	17288	9808	9667	14647	14530	13084	12919	15938	15779	13549	13457	14423	14263	12251	12137	2390	2360
taacctttatc	PBANKA_030950	0	0	0	0	0	0	0	1	0	0	0	0	0	0	0	0	0	0	0	0	7	7	1	1	0	0	0	0	0	0	2221	2233
taacttccctt	PBANKA_100360	1	1	2214	2205	6	6	3465	3469	3275	3261	836	831	2713	2708	3553	3532	504	492	3518	3507	2332	2341	881	882	3698	3681	2503	2485	625	626	2737	2731
taagttcgat	PBANKA_093370	0	0	0	0	0	0	0	0	0	0	0	0	36	36	0	0	0	0	0	0	0	0	0	0	0	0	0	0	0	0	0	0
tactctatccc	PBANKA_142930	9	9	2	1	10863	10843	3243	3217	448	453	1737	1727	4312	4285	1548	1552	1705	1696	3646	3638	1538	1532	2919	2922	2599	2595	1776	1772	1899	1897	2519	2498
tatatttttgg	PBANKA_130680	0	0	1	1	6322	6289	71	68	0	0	130	133	0	0	0	0	0	0	0	0	0	0	0	0	0	0	1	0	1	1	3874	3882
tatgagggata	PBANKA_020790	1	1	0	0	0	0	0	0	0	0	955	941	216	220	36	36	323	324	15	15	48	47	83	82	16	16	8	8	16	16	2562	2554
tcaagcttcat	PBANKA_111600	2473	2429	1475	1460	11336	11158	1827	1817	1874	1865	2084	2061	2593	2588	5264	5222	1507	1477	2481	2450	4931	4849	2481	2447	2529	2513	5257	5191	1728	1711	2216	2193
tcacaggacag	PBANKA_050290	1	0	0	0	0	0	0	0	0	0	0	0	0	0	0	0	0	0	0	0	0	0	0	0	0	0	0	0	0	0	0	0
tcctcaatat	PBANKA_092640	0	0	1	1	0	0	289	285	0	0	0	0	0	0	0	0	0	0	0	0	0	0	0	0	0	0	0	0	0	0	0	0
tcctcgagatg	PBANKA_031660	3	4	2533	2525	10	10	1495	1488	600	597	1839	1817	255	251	3031	3009	1245	1226	370	369	2819	2788	1371	1359	270	271	3276	3227	1103	1101	2879	2858
tcgaaatctgt	PBANKA_060520	0	0	0	0	0	0	0	0	0	0	0	0	0	0	0	0	0	0	0	0	0	0	0	0	0	0	0	0	1	0	0	0
tcgctacacat	PBANKA_100010	19430	19269	9742	9729	66	66	17193	17078	14212	14158	15347	15257	15289	15263	15491	15412	12985	12883	17282	17169	12950	12875	17948	17858	19773	19691	13855	13770	14804	14731	8425	8367
tctagtgatgt	PBANKA_110140	6	5	3263	3224	12	11	1601	1575	3970	3905	2990	2936	1325	1314	912	898	1299	1281	883	865	580	562	966	955	799	789	440	430	840	833	3065	3026
tctcgtcatgc	PBANKA_113930	0	0	0	0	1	0	0	0	0	0	0	0	0	0	1	0	0	0	0	0	0	0	0	0	0	0	1	0	0	0	0	0
tctgcagacat	PBANKA_110530	1	1	2	3	0	0	0	0	3	3	0	1	2	0	2	2	3	2	0	0	2	2	2	0	6	3	0	0	4	3	0	0
tgactcaagcc	PBANKA_135040	0	0	0	0	0	0	0	0	0	0	0	0	46	46	0	0	0	0	0	0	0	0	0	0	0	0	0	0	0	0	0	0
tgcctctgaag	PBANKA_111110	0	0	0	0	0	0	0	1	0	0	0	0	0	0	0	0	0	0	0	0	0	0	0	0	0	0	0	0	0	0	0	0
tgccttgtatg	PBANKA_051490	3750	3728	2633	2607	10872	10746	3747	3713	2635	2613	4835	4815	6065	6035	6515	6456	4614	4579	6159	6124	5374	5315	6538	6496	5779	5748	6890	6815	5473	5429	7539	7464
tgctacgtaat	PBANKA_083100	0	0	0	0	0	0	0	0	0	0	269	266	0	0	0	0	0	0	0	0	2	2	0	0	0	0	0	0	0	0	2524	2501
tgggattcacc	PBANKA_145540	11606	11605	4282	4269	12691	12685	4043	4031	15712	15692	9972	10022	5760	5795	20038	20081	7592	7540	8493	8512	15544	15589	9716	9751	8551	8608	15796	15762	7225	7235	3258	3264
tgggcgtatca	PBANKA_092950	0	0	0	0	0	0	0	0	0	0	0	0	0	0	0	0	0	0	0	0	0	0	1	0	0	0	0	0	0	0	0	0
tggtctcagtt	PBANKA_103260	0	0	0	0	0	0	0	0	0	0	0	0	1	0	0	0	0	0	0	0	0	0	0	0	0	0	0	0	0	0	0	0
tggtgaataaa	PBANKA_102910	0	0	0	0	0	0	0	0	0	0	0	0	0	0	54	53	0	0	0	0	0	0	0	0	0	0	0	0	0	0	0	0
tgtactccttc	PBANKA_102800	1	0	0	0	0	0	0	0	0	0	0	0	0	0	0	0	0	0	0	0	0	0	0	0	0	0	0	0	0	0	0	0
ttatccaaggg	PBANKA_111920	0	0	2	1	5	5	857	852	987	981	627	622	1315	1305	1446	1431	510	491	1839	1828	1058	1047	478	472	1943	1938	1072	1068	373	374	2277	2272
ttatgcaccaa	PBANKA_135800	2579	2590	0	0	0	0	0	0	1	1	0	0	0	1	0	0	0	0	0	0	0	0	0	0	0	0	0	0	0	0	1	0
ttatggcactg	PBANKA_071260	824	818	0	0	1	1	0	0	0	0	45	45	0	0	0	1	0	0	0	0	0	0	0	0	0	0	1	1	0	0	1962	1945
ttcccctgcaa	PBANKA_100620	0	0	6	6	1	1	72	74	51	50	64	66	123	125	146	150	216	211	110	114	127	123	209	208	63	65	66	66	161	163	93	94
ttcgatgtatt	PBANKA_114240	0	0	0	0	0	0	0	0	0	0	0	0	0	0	0	0	0	0	0	0	0	0	2	0	0	0	0	0	0	0	0	0
ttctatgtatg	PBANKA_021620	0	0	0	0	0	0	0	0	0	0	1	0	0	0	1	0	1	0	0	0	0	0	0	0	1	0	0	0	0	0	0	0
ttctcgcatga	PBANKA_142520	3440	3418	2936	2925	33	35	8688	8650	3483	3467	6736	6735	5309	5304	12538	12519	5766	5715	6313	6309	7845	7802	7855	7830	6277	6258	10028	9968	6259	6263	1898	1879
ttcttctaccg	PBANKA_094160	0	0	1469	1461	6	6	186	182	1989	1965	0	0	148	150	769	764	83	83	53	54	195	189	63	62	27	27	106	104	44	42	3233	3198
ttggggtgaca	PBANKA_092640	4421	4342	1849	1810	0	0	348	337	0	0	1	1	0	0	0	0	0	0	12	12	0	0	0	0	8	8	0	0	3	3	1	1
tttcaaaatgc	PBANKA_050100	3	3	1	2	3	4	1525	1518	1157	1146	1604	1584	1484	1488	1499	1481	2157	2121	1935	1935	1079	1075	3392	3355	1648	1623	1848	1837	3124	3098	2932	2895
tttcctctctg	PBANKA_101040	0	0	0	0	2	2	5	5	591	588	0	0	47	45	117	117	0	0	1	1	127	125	0	0	0	0	271	266	0	0	2697	2666
ttttgaacaga	PBANKA_142030	0	0	0	0	0	0	0	0	0	0	120	120	0	0	0	0	1	2	0	0	0	0	0	1	0	0	0	0	0	0	3053	3037
