# Supplementary material for: Functional Profiling of a Plasmodium Genome Reveals an Abundance of Essential Genes
Source: Cell. 2017 Jul 13;170(2):260–272.e8. doi: 10.1016/j.cell.2017.06.030 (PMC5509546; doi:10.1016/j.cell.2017.06.030)
Supplement: Data S1. Reproducible Analysis Procedure — The file archive includes an R-markdown document, which will reproduce all bioinformatic procedures conducted. [file mmc9.zip › countfiles/PbSTM21.csv]

barcode	gene	1.1	1.2	2.1	2.2	3.1	3.2	4.1	4.2	5.1	5.2	6.1	6.2	7.1	7.2	8.1	8.2	9.1	9.2	10.1	10.2	11.1	11.2	12.1	12.2	13.1	13.2	14.1	14.2	15.1	15.2	16.1	16.2
no_match		39935	39127	41650	40605	36492	35354	31003	30466	26902	26462	25756	24389	26497	25950	29844	29023	25715	25240	33613	33447	26102	27090	26340	26044	31482	30312	28702	29408	27093	26930	21243	20889
aaagcactaag	PBANKA_134920	0	0	0	0	0	0	0	0	0	0	0	0	0	0	0	0	2	2	0	0	0	0	0	0	5	5	0	0	0	0	0	0
aaagccgagac	PBANKA_091600	0	0	0	0	0	0	0	0	0	0	0	0	3	4	0	0	0	0	0	1	0	0	1	1	1	2	1	1	4	6	0	2
aaagctaaccg	PBANKA_094010	0	0	0	0	0	0	0	0	0	0	0	0	0	0	0	0	0	0	0	0	0	0	1	1	0	0	0	0	0	0	0	0
aacacaaccgc	PBANKA_140160	2091	2153	2251	2330	2039	2126	1720	1811	1272	1311	1357	1414	723	736	945	979	547	566	302	317	371	367	199	204	232	240	290	300	228	227	1384	1432
aacagcctgcg	PBANKA_113650	0	0	0	0	0	0	0	0	0	0	0	0	0	0	0	0	0	0	0	0	0	0	0	0	0	0	0	0	0	0	0	0
aacataaaagt	PBANKA_031480	4890	4857	6809	6758	5073	4994	4582	4548	6344	6260	5359	5332	4824	4777	6766	6736	5200	5137	5459	5350	6415	6157	3774	3709	4718	4666	7437	7277	5850	5752	1125	1114
aacatataaca	PBANKA_142540	0	0	0	0	0	0	0	0	0	0	0	0	0	0	0	0	0	0	0	0	0	0	0	0	0	1	0	0	0	0	0	0
aacatccggcg	PBANKA_113230	0	0	0	0	0	0	0	0	2	3	3	3	1	1	0	0	0	0	2	2	0	0	0	0	0	0	1	1	0	0	4	3
aaccaacgtgg	PBANKA_090980	0	0	0	0	0	0	0	0	0	0	0	0	0	0	0	0	5	6	0	0	0	0	0	0	0	0	0	0	0	0	0	0
aaccacgccgt	PBANKA_145990	0	0	0	0	0	0	7	8	0	0	0	0	0	0	0	0	0	0	0	0	0	0	0	0	0	0	0	0	0	0	0	0
aacccataaga	PBANKA_134170	0	0	0	0	0	0	0	0	0	0	0	0	0	0	0	0	0	0	1	0	0	0	0	0	0	0	0	0	0	0	0	0
aaccgctgatt	PBANKA_100140	0	0	0	0	174	176	0	0	0	0	0	0	0	0	0	0	0	0	0	0	0	0	0	0	0	0	0	0	0	0	0	0
aacctactcag	PBANKA_051970	0	0	0	0	0	0	0	0	0	0	0	0	0	0	0	0	0	0	0	0	0	0	0	1	0	0	0	0	0	0	0	0
aactttattgg	PBANKA_020850	0	0	0	0	0	0	0	0	1	1	0	0	0	0	0	0	0	0	0	1	0	0	0	0	0	0	0	0	2	1	0	0
aagaccgatac	PBANKA_112820	0	0	0	0	0	0	0	0	0	0	0	0	0	0	0	0	0	0	0	0	0	0	0	0	0	0	0	0	0	0	0	0
aagattgtgcg	PBANKA_122370	0	0	0	0	0	0	0	0	0	0	0	0	0	0	0	0	0	0	0	0	0	0	0	0	0	0	0	0	0	0	0	0
aaggtccctta	PBANKA_083500	0	0	0	0	0	0	0	0	0	0	0	0	0	0	0	0	0	0	0	0	0	0	0	0	0	1	0	0	0	0	0	0
aatcctttact	PBANKA_040820	0	0	0	0	0	0	0	0	0	0	26	28	0	0	0	0	0	0	0	0	0	0	0	0	0	0	0	0	0	0	0	0
aatcgtggacc	PBANKA_021160	0	0	1260	1291	429	438	15	15	7	8	0	0	0	0	27	27	23	22	0	0	2	2	2	2	1	1	4	4	0	0	1082	1107
aatgactgctc	PBANKA_136320	0	0	0	0	1	1	0	0	4	2	1	1	1	1	0	0	0	1	0	0	0	0	0	0	0	0	0	0	0	0	0	1
aattactaccg	PBANKA_100870	0	0	0	0	0	0	0	0	0	0	13	15	0	0	0	0	0	0	0	0	0	0	0	0	0	0	0	0	0	0	0	0
acaaaggtgat	PBANKA_061390	0	0	0	0	0	0	0	0	0	0	0	0	0	0	0	0	0	0	0	0	0	0	0	0	0	0	0	0	0	0	0	0
acaagaaagcg	PBANKA_141580	0	0	0	0	0	0	0	0	1	1	0	0	0	0	0	1	0	0	0	0	0	0	0	0	0	0	0	0	0	0	0	0
acacgacaagc	PBANKA_103780	2342	2380	4052	4151	2576	2619	2399	2441	3472	3495	2192	2236	2391	2398	4110	4148	2566	2571	2591	2624	3269	3258	2171	2196	2383	2447	4105	4153	2940	2967	1016	1034
acagatctgcg	PBANKA_131910	0	0	0	0	0	0	0	0	0	0	3	3	0	0	0	0	0	0	0	0	0	0	0	0	0	0	0	0	0	0	0	0
acagggattca	PBANKA_083330	0	0	0	0	132	139	0	0	0	0	18	18	0	0	0	0	0	0	0	0	0	0	0	0	0	0	0	0	0	0	0	0
acagttgcctc	PBANKA_111060	0	0	1	1	232	231	0	0	1	1	2	1	4	4	0	0	0	0	4	3	0	1	1	2	2	2	0	0	8	8	5	5
acatagatatt	PBANKA_060750	0	0	0	0	0	0	0	0	0	0	0	0	0	0	0	0	0	0	0	0	0	0	0	0	0	0	0	0	0	0	0	0
acatcagaaag	PBANKA_134380	46	46	0	0	366	374	9	8	48	50	0	0	0	0	0	0	0	0	0	0	12	12	0	0	0	0	0	0	0	0	0	0
accaaccatca	PBANKA_040170	0	0	0	0	0	0	0	0	0	0	0	0	0	0	0	0	0	0	0	0	0	0	0	0	0	0	0	0	0	0	0	0
accaaccgtca	PBANKA_050350	0	0	0	0	0	0	0	0	1	1	0	0	0	0	0	0	0	0	0	0	0	0	0	0	0	0	0	0	0	0	0	0
acccaccagag	PBANKA_051510	0	0	0	0	0	0	0	0	0	0	0	0	0	0	0	0	0	0	0	0	0	0	0	0	0	0	0	0	0	0	0	0
accccgctgtc	PBANKA_103510	0	0	0	0	0	0	0	0	0	0	0	0	0	0	0	0	0	0	1	0	0	0	0	0	0	0	0	0	0	0	0	0
accccttgact	PBANKA_071130	0	0	2	2	0	2	0	0	0	0	0	0	1	1	0	0	3	3	4	5	0	0	0	0	2	2	2	3	5	5	4	4
accgttgtcct	PBANKA_142690	0	0	0	0	0	0	0	0	0	0	0	0	0	0	0	0	0	0	0	0	0	0	0	0	0	0	0	0	0	0	0	0
acctgaagcga	PBANKA_135840	0	0	0	0	0	1	0	0	0	0	0	0	0	0	0	0	0	0	0	0	0	0	0	0	0	0	0	0	0	0	0	0
acctggacgga	PBANKA_082320	1578	1633	604	610	1155	1217	1402	1441	960	977	1114	1139	1420	1471	1243	1280	1336	1379	1293	1321	948	974	1045	1077	1447	1490	1161	1186	1645	1692	1054	1078
accttctcgta	PBANKA_122780	0	0	0	0	0	0	0	0	0	0	0	0	0	0	0	0	0	0	0	0	0	0	1	0	0	0	0	0	0	0	0	0
acgcgtgatct	PBANKA_031170	0	0	0	0	0	0	0	0	0	0	0	0	0	0	0	0	0	0	0	0	0	0	0	0	0	0	0	0	0	0	0	0
acggaccaagg	PBANKA_030850	0	0	0	0	59	55	0	0	0	0	0	0	0	0	0	0	0	0	0	0	0	0	0	0	0	0	0	0	0	0	0	0
acggggcccct	PBANKA_082160	0	0	0	0	0	0	0	0	0	0	0	0	0	0	0	0	0	0	0	0	0	0	0	0	0	0	0	0	0	0	0	0
actatcgccaa	PBANKA_144400	0	1	191	202	54	57	4	4	0	0	0	0	3	3	1	0	0	0	0	0	22	23	0	0	0	0	0	0	0	0	2	2
actcgtacgct	PBANKA_133410	0	0	0	0	0	0	0	0	0	0	0	0	0	0	0	0	0	0	0	0	0	0	0	0	0	0	0	0	0	0	0	0
actcgtgaact	PBANKA_135250	0	0	0	1	0	0	0	0	4	4	5	4	0	0	0	0	0	0	0	0	0	0	1	3	0	0	1	1	2	3	1	1
actgtcctcca	PBANKA_144480	0	0	0	0	0	0	0	0	0	0	0	0	0	0	1	1	0	0	0	0	1	1	0	0	0	0	0	0	0	0	3	3
acttacggctg	PBANKA_132360	0	0	0	0	0	0	0	0	0	0	0	0	0	0	0	0	7	7	0	0	0	0	0	0	0	0	0	0	0	0	0	0
acttcacccga	PBANKA_143280	0	0	0	0	0	0	0	0	0	0	0	0	0	0	1	0	0	0	0	0	0	0	0	0	0	0	0	0	0	0	0	0
acttccgagta	PBANKA_122150	0	0	0	0	0	0	0	0	0	0	0	0	0	0	0	0	0	0	0	0	0	0	0	0	0	0	0	0	0	0	0	0
acttttcacat	PBANKA_132610	0	0	0	1	0	1	0	0	0	0	0	0	0	0	0	0	0	0	2	2	0	0	0	0	0	0	0	0	0	0	1	1
agagatttctt	PBANKA_144210	8	9	276	278	31	32	0	0	0	0	7	6	4	4	0	0	0	0	1	0	0	0	0	0	0	0	0	0	0	0	1202	1191
agaggtcgggt	PBANKA_112690	0	0	0	0	0	0	0	0	0	0	34	35	0	0	0	0	0	0	0	0	0	0	0	0	0	0	0	0	0	0	0	0
agccaaaataa	PBANKA_124140	0	0	0	0	0	0	0	0	0	0	0	0	0	0	0	0	0	0	0	0	0	0	0	0	0	0	0	0	0	0	0	0
agcccgttgta	PBANKA_123730	3449	3449	3869	3901	4116	4125	3412	3423	4552	4583	2660	2695	3392	3394	4691	4715	2792	2799	3239	3246	3397	3394	2383	2398	3017	3034	3994	3982	2983	2991	2612	2605
agcccttctaa	PBANKA_145370	0	0	0	0	0	0	1	0	0	0	0	0	0	0	0	0	0	0	0	0	0	0	0	0	0	0	0	0	0	0	0	0
agccgatataa	PBANKA_091360	0	0	2	2	1	1	1	1	1	1	1	1	5	6	0	0	1	1	4	4	0	0	2	3	1	1	4	4	6	6	1	2
agcgtaacagt	PBANKA_051820	0	0	0	0	0	0	0	0	0	0	0	0	0	0	1	0	0	0	0	0	0	0	0	0	0	0	0	0	0	0	0	0
agctactaagg	PBANKA_070660	0	0	0	1	0	0	0	0	2	1	0	0	0	0	0	0	0	0	0	0	1	1	1	2	0	0	0	0	2	2	1	1
aggataccaac	PBANKA_146350	0	0	0	0	0	0	0	0	0	0	0	0	0	0	0	0	0	0	0	1	0	0	0	0	0	0	0	0	0	0	0	0
aggcacatctg	PBANKA_092520	0	0	6	6	0	0	0	0	0	0	0	0	0	0	0	0	0	0	0	0	0	0	0	0	0	0	0	0	0	0	0	0
aggcccacacc	PBANKA_061400	0	0	259	273	0	0	0	0	0	0	0	0	4	5	0	0	8	8	0	0	0	0	6	6	0	0	0	0	5	5	982	1046
aggcgcgattt	PBANKA_113870	0	3	0	0	1	0	0	0	0	0	0	0	0	0	0	0	0	0	0	0	0	0	0	0	0	0	0	0	0	0	5	8
agggcacaatg	PBANKA_100010	0	0	0	0	0	0	0	0	0	0	0	0	0	0	0	0	0	0	0	0	0	0	0	0	0	0	0	0	0	0	0	0
aggggtgttgt	PBANKA_010510	3091	3017	2836	2766	3961	3867	3384	3307	3266	3224	3915	3870	3471	3416	3635	3533	4454	4345	3796	3722	3804	3702	3319	3267	3547	3494	4618	4468	5259	5133	1248	1202
agggtatatgc	PBANKA_110930	0	0	0	0	1	0	1	2	0	0	0	0	3	3	0	0	0	0	1	1	0	0	2	2	3	3	0	0	2	3	2	2
agggtgaacag	PBANKA_082740	0	0	0	0	10	8	0	0	0	0	0	0	0	0	0	0	0	0	0	0	0	0	0	0	0	0	0	0	0	0	0	0
agggttcctat	PBANKA_051500	2594	2539	2254	2206	2349	2312	3075	2969	3687	3588	1989	1957	3148	3055	3882	3785	2836	2764	3150	3033	3303	3159	2393	2334	3102	3049	3728	3572	3134	3057	977	954
aggtatgccaa	PBANKA_071900	0	0	0	0	0	0	0	0	0	0	0	0	0	0	0	0	0	0	0	0	0	0	0	0	0	0	0	0	0	0	0	0
aggtgcgattt	PBANKA_113780	226	230	157	159	27	29	13	14	0	0	2	0	6	7	0	0	0	0	1	0	0	0	0	0	14	12	0	0	0	0	1157	1133
agtaagcagta	PBANKA_010500	0	0	0	0	0	0	0	0	0	0	0	0	0	0	1	0	0	0	0	0	0	0	0	0	0	0	0	0	0	0	0	0
agtaagccttc	PBANKA_110420	627	642	1171	1237	1595	1653	789	789	1092	1143	1053	1068	480	502	800	820	484	489	242	249	375	377	195	193	203	212	290	291	149	155	786	794
agtagcggtcc	PBANKA_061920	1	0	0	0	0	0	0	0	0	0	0	0	0	0	0	0	0	0	0	0	0	0	0	0	0	0	0	0	0	0	0	0
agtagttactt	PBANKA_041065	0	0	0	0	1	0	0	0	0	0	0	0	0	0	0	0	0	0	4	4	0	0	3	3	4	4	2	2	0	0	3	3
agtgcacactc	PBANKA_124670	1	1	1	1	1	1	0	1	11	11	10	10	11	11	0	1	2	2	10	12	0	0	6	5	3	3	6	7	4	6	2	2
agtgcgtacgc	PBANKA_020460	0	0	0	0	32	30	9	9	0	0	9	9	0	0	0	0	0	0	0	0	0	0	0	0	0	0	0	0	0	0	1071	1081
agtggacacag	PBANKA_021030	0	0	0	0	0	0	0	0	0	0	0	0	0	0	0	0	0	0	0	0	0	0	0	0	0	0	0	0	0	0	0	0
agttttttagc	PBANKA_011250	0	0	1	0	0	0	2	1	0	0	0	0	1	0	0	0	0	0	2	1	0	0	1	1	0	0	0	0	0	0	0	0
atacagacaga	PBANKA_041630	312	320	326	328	0	0	0	0	0	0	12	12	4	5	0	0	5	6	0	0	0	0	0	0	0	0	0	0	0	0	1329	1318
atagctttctt	PBANKA_061490	0	0	0	0	0	0	0	0	0	0	0	0	0	0	0	0	0	0	0	0	0	0	0	0	0	0	0	0	0	0	0	1
atatccgttag	PBANKA_094230	0	0	0	0	0	1	0	0	0	0	0	0	0	0	0	0	0	0	0	0	0	0	0	0	0	0	0	0	0	0	0	0
atcataaaact	PBANKA_051110	0	0	0	0	0	1	1	0	0	0	0	0	1	0	0	0	0	0	0	0	0	0	1	0	0	0	1	0	0	0	0	0
atccaggtgta	PBANKA_135130	0	0	0	0	0	1	0	0	0	0	0	0	0	0	0	0	0	0	0	0	0	0	0	0	0	0	0	0	0	0	0	0
atccgcgtgta	PBANKA_094130	0	0	0	0	0	0	0	0	0	0	0	0	0	0	0	0	0	0	0	0	0	0	0	0	0	0	0	0	0	0	0	0
atcctctctaa	PBANKA_134810	0	0	0	0	0	0	0	0	1	1	0	0	2	3	0	0	0	0	1	1	0	0	1	1	0	0	1	3	4	4	7	8
atcctcttaaa	PBANKA_121930	0	0	0	0	0	0	0	0	0	0	0	0	0	0	0	0	0	0	0	0	0	0	0	0	0	0	0	0	0	0	0	0
atcgatacata	PBANKA_134230	0	0	0	0	0	0	0	0	0	0	0	0	0	0	0	0	0	0	0	0	0	0	0	0	0	0	0	0	0	0	0	0
atcggacgtac	PBANKA_API0033	0	0	1	0	0	0	0	0	0	0	0	0	0	0	0	0	0	0	0	0	0	0	0	0	0	0	0	0	0	0	0	0
atctaacttca	PBANKA_142790	0	0	0	0	0	0	0	0	0	0	5	5	0	0	0	0	0	0	0	0	0	0	0	0	0	0	0	0	0	0	0	0
atctattcaag	PBANKA_146070	0	0	0	0	0	0	0	0	0	0	0	0	0	0	0	0	3	3	0	0	0	0	0	0	0	0	0	0	0	0	0	0
atctccgaatt	PBANKA_070680	0	0	0	0	0	1	0	0	0	0	0	0	0	0	0	0	0	0	0	0	0	0	0	0	0	0	0	0	0	0	0	1
atctgatgtag	PBANKA_082040	907	887	917	895	1544	1575	835	850	635	631	1733	1733	599	605	614	618	1840	1831	682	677	381	373	1493	1488	468	472	392	391	2183	2185	1337	1325
atgaggttaaa	PBANKA_111200	2263	2295	1863	1879	2266	2267	2150	2155	2291	2278	2065	2079	2502	2524	3151	3155	2229	2247	2262	2271	2777	2759	1817	1813	2758	2755	2890	2872	3368	3354	1303	1303
atgccgtcggt	PBANKA_123010	0	0	0	0	1	0	0	0	0	0	0	0	0	0	0	0	0	0	0	0	0	0	0	0	0	0	0	0	0	0	0	0
atgcgatatcg	PBANKA_020810	0	0	0	0	0	0	0	0	1	0	0	0	0	0	0	0	0	0	0	0	0	0	0	0	0	0	0	0	0	0	0	0
attctccccaa	PBANKA_051890	2	2	3	4	2	1	2	2	2	2	2	1	1	2	8	5	0	0	6	8	1	2	1	1	1	1	3	3	0	0	4	0
attctccccga	PBANKA_083040	602	605	1618	1640	778	780	795	784	1191	1193	652	660	961	943	1485	1509	923	932	1201	1206	1269	1257	660	671	1010	1018	1753	1728	881	888	1051	1052
attcttgctgc	PBANKA_021180	0	0	152	152	135	131	0	0	0	0	0	0	0	0	0	0	1	1	0	0	0	0	0	0	0	0	0	0	0	0	752	744
attgccgatgt	PBANKA_124490	0	0	15	16	0	0	0	0	1	0	1	1	2	2	0	0	2	1	2	2	0	0	0	0	0	0	1	1	0	1	1	2
caacacttgtt	PBANKA_111520	0	0	0	0	0	0	0	1	0	0	0	0	0	0	0	0	0	0	0	0	0	0	0	0	0	0	0	0	0	0	0	0
caaccccccgg	PBANKA_124070	0	0	0	0	0	0	0	0	0	0	0	0	0	0	0	0	0	0	0	0	0	0	0	0	0	0	0	0	0	0	0	0
caaccgcatgt	PBANKA_144030	0	1	0	0	0	0	0	0	0	0	0	0	0	0	0	0	0	0	0	0	0	0	0	0	0	0	0	0	0	0	0	0
caacgtgagca	PBANKA_060240	340	342	1166	1174	254	261	327	338	231	243	242	244	355	359	334	336	189	196	415	412	332	335	110	113	283	279	458	446	138	137	1199	1200
caactcggatg	PBANKA_130450	0	0	0	1	0	2	0	1	2	2	1	1	0	0	0	0	2	2	2	2	1	2	2	2	2	1	2	2	8	8	1	1
caagagtgcct	PBANKA_030670	153	157	32	33	68	64	25	26	0	0	0	0	10	11	0	0	1	1	1	1	0	0	0	0	11	11	1	1	1	1	1923	1894
caagccgggcg	PBANKA_060620	0	0	0	0	0	0	0	0	3	2	1	1	0	0	0	0	2	2	2	2	0	0	2	2	0	0	6	5	9	9	2	3
caagcctagct	PBANKA_135640	0	0	0	0	0	0	0	0	0	0	0	0	0	0	0	0	0	0	0	0	0	0	0	0	0	0	0	0	0	0	0	0
caagggcaggg	PBANKA_060440	4284	4259	3566	3591	1856	1860	4630	4670	3180	3152	2945	2973	4461	4456	3918	3929	2601	2608	5029	5015	3283	3256	2071	2063	4675	4751	4218	4178	2919	2919	1201	1200
caattccagta	PBANKA_041730	0	0	0	1	0	0	0	0	0	0	0	0	0	0	0	0	0	0	0	0	0	0	0	0	0	0	0	0	0	0	0	0
caatttagcgg	PBANKA_062150	0	0	0	0	0	0	0	0	0	0	0	0	0	0	0	0	0	0	0	0	0	0	0	0	0	0	0	0	0	0	0	0
caatttgtttc	PBANKA_140820	107	106	1184	1198	219	217	7	7	44	45	32	35	0	0	4	4	12	11	0	0	0	0	1	1	0	0	0	0	22	22	1259	1263
cacaatttgcg	PBANKA_011170	0	0	0	0	0	0	0	0	0	0	0	0	0	0	0	0	0	0	0	0	0	0	0	0	0	0	0	0	0	0	0	0
cacagactaag	PBANKA_122830	0	0	0	0	0	1	0	0	0	0	0	0	0	0	0	0	0	0	0	0	0	0	0	0	0	0	0	0	0	0	0	0
cacatgcaatg	PBANKA_114370	0	0	0	0	0	0	0	0	0	0	0	0	0	0	1	0	0	0	0	0	0	0	0	0	0	0	0	0	0	0	0	0
cacattacgat	PBANKA_020830	0	0	0	0	0	0	0	0	0	0	0	0	0	0	0	0	0	1	0	0	0	0	0	0	0	0	0	0	0	0	0	0
cacattactgt	PBANKA_080340	0	0	0	0	0	0	0	1	0	0	0	0	0	0	0	0	0	0	0	0	0	0	0	0	0	0	0	0	0	0	0	0
cacgagcagct	PBANKA_110075	0	0	0	0	0	0	0	0	0	0	0	0	0	0	0	1	0	0	0	0	0	0	0	0	0	0	0	0	0	0	0	0
cacgcgtttga	PBANKA_092260	0	0	0	0	0	0	0	0	0	0	0	0	0	0	0	0	0	0	0	0	0	0	0	0	0	0	0	0	0	0	0	0
cactcaccttc	PBANKA_120220	0	1	0	0	0	0	0	0	0	0	0	0	0	0	0	0	0	0	0	0	0	0	0	0	0	0	0	0	0	0	0	0
cactgcacgat	PBANKA_091590	0	0	0	0	0	0	0	0	0	0	0	0	0	0	0	0	0	0	0	1	0	0	0	0	0	0	0	1	0	0	0	0
cactgttctcg	PBANKA_050140	0	0	1	0	0	0	0	0	0	0	0	0	0	0	0	0	0	0	0	0	0	0	0	0	0	0	0	0	0	0	0	0
cagaagtgtta	PBANKA_030100	0	0	0	0	0	0	0	0	0	0	0	0	0	0	0	0	0	0	0	0	0	0	0	0	0	0	0	0	0	0	0	0
cagacaatcgg	PBANKA_050860	0	0	0	0	0	0	0	0	0	0	0	0	0	0	0	0	0	0	0	0	0	0	0	0	0	0	0	0	0	0	0	0
cagcaagtcgt	PBANKA_103520	576	580	150	143	89	89	221	215	338	328	510	519	329	325	335	342	462	440	210	214	147	146	377	376	268	258	228	221	341	338	1479	1438
cagcggtgtga	PBANKA_094050	0	0	0	0	0	0	0	0	0	0	0	0	0	0	0	0	0	0	0	0	0	0	0	0	0	0	0	0	0	0	0	0
cagctggagcg	PBANKA_130600	1	0	0	0	0	0	0	0	0	0	0	0	0	0	0	0	0	0	0	0	0	0	0	0	0	0	0	0	0	0	0	0
cagggaggggc	PBANKA_144610	0	0	0	0	0	0	0	0	0	0	1	0	0	0	1	0	0	0	0	0	0	0	1	0	1	2	0	0	0	0	0	0
cagtaaaatga	PBANKA_050390	0	0	0	1	0	0	0	0	0	0	0	0	0	0	0	0	0	0	0	0	0	0	0	0	0	0	0	0	0	0	0	0
catacgatgct	PBANKA_102030	0	0	1	0	0	1	0	0	1	2	1	1	2	2	0	0	1	2	2	2	0	0	0	0	1	1	2	2	1	1	2	2
catacgttaaa	PBANKA_000440	0	0	1	0	1	0	0	0	0	0	0	0	0	0	0	0	0	0	0	0	0	0	0	0	0	0	0	0	0	0	0	0
cataggttctg	PBANKA_111430	0	0	1	1	0	0	0	0	0	0	1	1	2	2	0	0	0	0	0	0	0	0	0	0	0	0	0	0	0	0	0	0
catatcagcgt	PBANKA_110690	238	235	141	141	665	659	608	603	173	169	700	701	558	549	367	368	915	908	433	435	256	254	711	703	527	520	407	389	897	902	1349	1341
catcgtaagct	PBANKA_010330	0	0	0	0	0	0	0	0	0	0	0	0	0	0	0	0	0	0	0	0	0	0	0	0	1	0	0	0	0	0	0	0
catgagatctc	PBANKA_130440	0	0	0	0	0	0	0	0	0	0	0	0	0	0	0	0	0	0	0	0	0	0	0	0	0	0	0	0	0	0	0	0
catgcactcct	PBANKA_060430	0	1	0	0	0	0	0	0	0	0	0	0	0	0	0	0	0	0	0	0	0	0	0	0	0	0	0	0	0	0	0	0
catgctatacg	PBANKA_144380	142	143	1	1	78	79	75	74	133	138	27	26	91	87	52	53	12	12	46	48	27	28	7	7	13	13	41	43	25	25	1097	1127
catggatgggc	PBANKA_113980	822	826	3356	3376	1741	1779	1113	1109	1168	1191	1091	1129	1206	1232	1680	1688	1324	1340	1479	1512	1294	1318	1186	1188	1285	1312	2037	2034	1360	1361	1434	1447
cattgaacgat	PBANKA_100640	2384	2415	3150	3181	2681	2740	3380	3447	3047	3091	2327	2363	3243	3289	3456	3473	2435	2439	3747	3775	2888	2867	1971	1994	3555	3617	3465	3472	3123	3147	1105	1111
cattgcacttt	PBANKA_121960	0	0	0	0	0	0	0	0	0	0	1	0	0	0	0	0	0	0	0	0	0	0	0	0	0	0	0	0	0	0	0	0
cattgcagtcc	PBANKA_111530	251	249	206	202	156	152	49	47	14	14	82	82	1	1	17	18	0	0	0	0	0	0	0	0	4	4	0	0	10	10	1024	1009
catttgatgat	PBANKA_071330	0	0	0	0	0	0	0	0	0	0	0	0	0	0	0	0	0	0	0	0	0	0	0	0	0	0	0	0	0	0	0	0
ccaaacaggcg	PBANKA_122290	1	1	1	0	2	0	0	0	0	0	1	1	1	0	0	0	4	2	0	0	1	0	0	0	0	0	0	0	0	0	0	0
ccaaagtgtcg	PBANKA_041430	0	0	128	122	1	1	0	0	17	15	0	0	0	0	3	2	0	0	0	0	0	0	0	0	0	0	2	2	0	0	1168	1145
ccaatgggccg	PBANKA_124370	0	0	17	17	0	0	0	0	1	1	10	10	0	0	0	0	0	0	6	6	3	3	0	0	0	0	0	0	0	0	389	389
ccacaaacaac	PBANKA_040220	0	0	0	0	0	0	0	0	0	0	0	0	0	0	0	0	12	12	0	0	0	0	0	0	0	0	0	0	0	0	0	0
ccacatatatc	PBANKA_021290	409	423	95	98	1063	1080	76	75	39	41	44	44	6	6	16	15	10	11	0	0	2	2	2	2	0	0	0	0	0	0	1219	1234
ccagggctggg	PBANKA_140890	0	0	0	0	0	0	0	1	0	0	0	1	0	0	0	0	0	0	0	0	0	0	0	0	0	0	0	0	0	0	0	0
ccagtgtccat	PBANKA_124100	0	0	0	0	0	0	1	0	0	0	0	0	5	2	1	1	0	0	2	2	0	0	3	4	1	1	0	0	2	2	1	1
ccagttttctc	PBANKA_030150	0	0	0	0	0	0	0	0	0	0	0	0	0	0	0	0	0	0	0	0	0	0	0	0	0	0	0	0	0	0	0	0
ccatggctccc	PBANKA_101710	0	0	0	0	0	0	0	0	0	0	0	0	0	0	0	0	0	0	0	0	0	0	0	0	0	0	0	1	0	0	0	0
cccaagacatc	PBANKA_082360	0	0	0	0	0	0	0	0	0	0	0	0	0	0	0	0	0	0	0	0	0	0	0	0	0	0	0	0	0	0	0	0
cccagcttgaa	PBANKA_124220	467	497	199	206	246	262	386	409	314	343	424	442	314	350	400	442	307	336	405	441	237	262	265	288	249	255	432	455	308	337	1577	1696
cccaggaaatc	PBANKA_136040	0	0	0	0	0	0	0	0	2	2	0	0	0	0	0	1	5	6	0	1	0	0	1	1	1	1	4	5	3	3	2	2
ccctacctttg	PBANKA_113890	0	0	1	1	0	0	0	0	2	3	19	18	0	1	0	0	0	0	0	0	0	0	1	1	0	0	0	0	1	1	0	0
ccctcaaatac	PBANKA_135960	0	0	0	0	0	0	0	0	0	0	0	0	0	0	0	0	6	6	0	0	0	0	0	0	0	0	0	0	0	0	0	0
ccctcgggtgc	PBANKA_110490	0	0	0	0	0	0	0	0	0	0	0	0	0	0	0	0	4	5	0	0	0	0	0	0	0	0	0	0	0	0	0	0
ccctgaggtgt	PBANKA_145690	0	0	0	0	43	42	0	0	0	0	0	0	0	0	0	0	0	0	0	0	0	0	0	0	0	0	0	0	0	0	0	0
ccctgttatta	PBANKA_080310	0	0	0	0	1	0	0	0	0	0	0	0	0	0	0	0	0	0	0	0	0	0	0	0	0	0	0	0	0	0	0	0
ccgacaatttg	PBANKA_143030	2	2	0	0	0	0	0	0	4	3	0	0	0	0	0	0	3	4	0	0	0	0	0	0	1	1	1	2	1	1	2	2
ccgacgcaatt	PBANKA_142090	0	0	0	0	0	0	0	0	0	0	0	0	0	0	0	0	4	5	0	0	0	0	0	0	0	0	0	0	0	0	0	0
ccgatcacgta	PBANKA_120760	0	0	0	0	0	0	0	0	0	0	0	0	0	0	0	0	0	0	0	0	0	0	1	0	0	0	0	0	0	0	0	0
ccgatcgcgcg	PBANKA_101670	0	0	0	0	0	0	0	0	0	0	0	0	0	0	0	0	0	0	0	0	0	0	0	0	0	0	0	0	0	0	0	0
ccgccagattg	PBANKA_144520	0	0	0	0	0	0	0	0	0	0	0	0	0	0	0	0	0	0	0	0	0	0	0	0	0	0	0	0	0	0	0	0
ccgctgaccag	PBANKA_132190	0	0	0	0	1	0	0	0	0	0	0	0	0	0	0	0	0	0	0	0	0	0	0	0	0	0	0	0	0	0	0	0
ccgcttcatgc	PBANKA_143660	335	322	477	476	202	200	353	347	407	403	370	378	297	297	474	477	332	343	273	265	384	388	557	554	312	309	534	538	427	420	790	790
ccgcttgtaca	PBANKA_101830	0	0	0	0	0	0	0	0	0	0	0	0	1	1	0	0	0	0	0	0	0	0	0	0	0	0	0	0	0	0	0	1
ccgggtgcctc	PBANKA_102340	0	0	0	0	0	0	0	0	0	0	0	0	0	0	0	0	0	0	0	0	0	0	0	0	0	0	0	0	0	0	0	0
ccgtggctaca	PBANKA_133230	0	0	0	0	0	0	0	0	0	0	0	0	0	0	0	0	0	0	0	0	0	0	0	0	0	0	0	1	0	0	0	0
ccgttcgagtg	PBANKA_135170	0	0	0	0	0	0	0	0	0	0	0	0	0	0	0	0	0	0	0	0	0	0	0	0	0	0	0	0	0	0	0	0
cctccacatta	PBANKA_143140	1	1	1	1	0	1	0	0	0	0	1	1	1	1	0	0	0	0	1	2	1	1	4	3	2	2	1	1	6	6	3	3
cctccatatgt	PBANKA_131530	2	3	0	1	0	3	1	1	1	1	2	2	2	2	0	0	0	0	3	4	0	0	3	3	3	3	3	6	3	3	8	8
cctcttacccg	PBANKA_061520	0	0	0	0	175	182	0	0	17	17	0	0	0	0	0	0	10	11	0	0	0	0	0	0	0	0	0	0	0	0	0	0
ccttctaggac	PBANKA_070270	0	0	0	0	0	0	0	0	0	0	0	0	0	0	0	0	0	0	0	0	0	0	0	0	2	2	0	0	0	0	0	0
cctttcacgaa	PBANKA_000260	0	0	0	0	0	0	0	0	0	0	0	0	0	0	0	0	0	0	0	0	0	1	0	0	0	0	0	0	0	0	0	0
cctttccctta	PBANKA_031580	17258	17648	17069	17498	12295	12680	19309	19774	17897	18294	15127	15515	18880	19222	18929	19399	17330	17678	19479	19732	15989	16150	12252	12515	16230	16705	18266	18562	17718	18051	1179	1214
cctttctatgg	PBANKA_020990	0	0	0	0	0	0	0	0	0	0	0	0	0	0	0	0	0	0	0	0	0	0	0	0	1	0	0	0	0	0	0	0
cgacacaagtt	PBANKA_121830	0	0	0	1	0	1	0	0	1	1	1	1	2	2	0	0	0	0	1	0	0	0	3	3	1	0	2	1	0	0	1	1
cgactggtgaa	PBANKA_142620	393	391	3	3	149	150	0	0	0	0	0	0	1	1	0	0	0	1	0	1	0	0	0	0	0	0	0	0	0	0	1246	1231
cgagattagtc	PBANKA_110130	0	0	0	0	0	0	0	0	0	0	0	0	0	0	0	0	0	0	0	0	0	0	0	0	0	0	0	0	0	0	0	0
cgagctggatg	PBANKA_030310	0	0	0	0	0	0	0	0	0	0	0	0	0	0	0	0	0	0	0	0	0	0	0	0	0	0	0	0	0	0	0	0
cgcaccggcga	PBANKA_141930	0	0	0	0	0	0	0	0	1	1	1	1	0	0	0	0	0	0	0	0	0	0	0	0	0	0	0	0	4	4	0	0
cgcacgaaatc	PBANKA_130230	0	0	0	0	0	0	0	0	0	0	0	0	0	0	0	0	0	0	0	0	0	0	0	0	0	0	0	0	0	0	0	0
cgcacggttga	PBANKA_143150	0	0	1	1	0	0	0	0	0	0	0	0	0	0	0	0	0	0	0	0	0	0	0	0	0	0	0	0	1	1	0	0
cgcatagcggc	PBANKA_110870	0	0	0	0	0	0	0	0	0	0	0	0	0	0	0	0	0	0	0	0	0	0	0	0	0	0	0	0	0	0	0	0
cgccccccccc	PBANKA_122850	0	0	0	0	0	0	0	0	0	1	0	0	0	0	0	0	0	0	0	0	0	0	0	0	0	0	0	0	0	0	0	0
cgctccatgcc	PBANKA_031260	180	189	153	151	81	84	184	185	122	126	107	110	192	194	188	198	96	95	133	128	171	171	100	97	166	175	223	231	97	96	571	602
cgctgcaaacg	PBANKA_010770	39	43	9	10	138	142	32	32	31	32	28	30	8	8	14	13	25	25	0	0	1	1	15	16	2	2	9	8	0	0	570	575
cgcttcccctc	PBANKA_102310	0	0	0	0	0	0	0	0	0	0	0	0	0	0	0	0	0	0	0	0	0	0	0	0	0	0	0	0	0	0	0	0
cggaggtttat	PBANKA_123560	0	0	0	0	0	0	0	0	0	0	0	0	0	0	0	0	0	0	0	0	0	0	0	0	0	0	1	0	0	0	0	0
cggagtacgtt	PBANKA_103440	1525	1522	1680	1700	1420	1432	1436	1425	1231	1213	1371	1364	1111	1108	1116	1126	731	727	820	832	512	510	497	499	521	523	430	432	365	363	787	788
cggatagtcgt	PBANKA_081700	1	1	0	0	0	0	0	0	0	0	0	0	1	1	0	0	0	0	1	1	0	0	0	0	0	0	0	0	0	0	1	1
cggccttaaca	PBANKA_062030	1	1	0	0	0	0	0	0	1	1	1	1	3	3	0	0	0	0	3	3	0	0	1	1	1	1	4	5	0	1	0	0
cgggcaggact	PBANKA_010600	0	0	0	0	0	0	0	0	0	0	0	0	0	0	0	0	0	0	0	0	0	0	0	0	0	0	0	0	0	0	0	0
cggggacttac	PBANKA_141810	0	0	0	0	1	1	0	0	0	0	0	0	0	0	0	0	0	0	4	4	0	0	0	0	0	0	0	0	2	2	0	0
cggttgtggat	PBANKA_070710	2372	2338	1607	1601	1504	1487	1714	1691	1545	1526	1468	1471	1853	1837	1651	1616	1783	1752	1471	1438	1276	1232	1643	1607	1617	1613	1697	1667	1933	1880	1051	1041
cgtcacaagta	PBANKA_070330	0	0	1	1	0	0	0	0	0	0	0	0	0	0	0	0	0	0	1	1	0	0	1	2	0	0	0	0	2	2	3	2
cgtcacgttga	PBANKA_124590	0	0	0	0	0	0	0	0	0	0	0	0	0	0	0	0	0	0	0	0	0	0	0	0	0	0	0	0	0	0	0	0
cgtcggacggt	PBANKA_090210	0	0	0	0	0	0	0	0	0	0	0	0	0	0	0	0	0	0	0	0	0	0	1	1	0	0	0	0	0	0	0	0
cgtgaggtgcc	PBANKA_141870	0	0	0	0	0	0	0	0	0	0	0	0	0	0	0	0	0	0	0	0	0	0	0	0	0	0	0	1	0	0	0	0
cgtgagtgaga	PBANKA_133680	0	0	0	0	0	0	0	0	0	0	0	0	0	0	0	0	0	0	0	0	0	0	0	0	0	0	0	0	0	0	0	0
cgttaggtgtg	PBANKA_060820	0	0	1	0	0	0	0	0	0	0	0	0	0	0	0	0	0	0	0	0	0	0	0	0	0	0	0	0	0	0	0	0
cgttatgtggg	p230p-tag	1104	1089	2488	2434	630	628	1077	1063	1389	1354	679	666	1163	1159	1491	1484	841	820	1019	997	1249	1227	673	648	1225	1199	1646	1610	884	852	1245	1248
cgttttgggcg	PBANKA_020270	0	0	0	0	0	0	0	0	0	0	0	0	0	0	0	0	0	0	0	0	0	0	0	0	0	0	0	1	0	0	0	0
ctaaaacgccg	PBANKA_041020	0	0	0	0	0	0	0	0	0	0	0	0	0	0	0	0	0	0	0	0	0	0	0	0	0	0	0	0	0	0	0	0
ctacaagttca	PBANKA_070700	0	0	0	0	0	0	0	0	0	1	0	0	0	0	0	0	0	0	0	0	0	0	0	0	0	0	0	1	0	0	0	0
ctaccgacaga	PBANKA_031250	0	0	0	0	0	0	0	0	0	0	0	0	0	0	0	0	0	0	0	0	0	0	0	0	0	0	0	0	0	0	0	1
ctactagttaa	PBANKA_122560	1845	1873	2502	2515	2010	2036	2065	2066	2174	2178	2329	2360	2496	2517	2758	2779	2195	2235	2441	2484	2182	2176	1811	1841	2270	2311	2687	2707	2701	2739	1033	1034
ctactatgtaa	PBANKA_090460	0	0	0	0	1	0	0	0	0	0	0	0	0	0	0	0	0	0	0	0	0	0	1	0	0	0	1	0	0	0	0	0
ctactctgatg	PBANKA_110510	0	0	0	0	0	0	0	0	0	0	0	0	0	0	0	0	0	0	0	0	0	0	0	0	0	0	0	0	0	0	0	0
ctagaagacgt	PBANKA_143450	0	0	0	0	0	0	0	0	0	0	0	0	0	0	0	0	0	0	0	0	0	0	0	0	0	0	0	0	0	0	0	0
ctagccgtgtg	PBANKA_124620	0	0	0	0	0	0	0	0	0	0	0	0	0	0	0	0	0	0	0	0	0	0	0	0	0	0	0	0	0	0	0	0
ctataagtgta	PBANKA_071380	1	0	1	0	1	0	0	2	0	0	1	0	0	0	0	0	1	0	0	0	0	0	0	0	0	0	0	0	0	0	0	0
ctatgcttacg	PBANKA_141360	0	0	43	44	0	0	0	0	0	0	0	0	0	0	0	0	0	0	0	0	0	0	0	0	0	0	0	0	0	0	0	0
ctcataaacat	PBANKA_140850	0	0	0	0	0	0	0	0	0	0	0	1	0	0	0	0	0	0	0	0	0	0	1	0	0	0	0	0	0	0	0	0
ctcataagcgt	PBANKA_020450	0	0	0	0	0	0	0	1	0	0	0	0	0	0	0	0	0	0	0	0	0	0	0	0	0	0	0	0	0	0	0	0
ctcattcccgt	PBANKA_130470	1905	1907	2201	2173	716	725	1121	1110	1579	1581	529	526	644	642	752	748	314	312	501	491	438	422	134	132	241	238	244	245	115	112	1123	1135
ctccacaggtc	PBANKA_093100	0	0	0	0	0	0	0	1	0	0	0	0	0	0	0	0	0	0	0	0	0	0	0	0	0	0	0	0	0	0	0	0
ctcccagtttt	PBANKA_112710	2638	2653	2948	2995	2488	2494	3421	3460	2488	2521	2679	2737	3591	3625	3343	3351	3201	3221	3496	3488	2608	2597	2931	2957	3489	3531	3479	3475	4170	4174	908	926
ctcctttagct	PBANKA_146160	0	0	0	0	0	0	0	0	0	0	0	0	0	0	0	0	0	0	1	0	0	0	0	0	0	0	0	0	0	0	0	0
ctcgcagcaaa	PBANKA_091270	0	0	0	0	0	0	0	0	0	0	0	0	0	0	0	0	0	0	0	0	0	0	0	0	0	0	0	0	0	0	0	0
ctcgggagggg	PBANKA_050120	0	0	0	0	0	0	0	0	0	0	0	0	0	0	0	0	0	0	0	0	0	0	0	0	0	0	1	0	0	0	0	0
ctcgtatagag	PBANKA_112970	0	0	0	0	0	0	0	0	0	0	1	1	0	0	0	0	0	0	0	0	0	0	0	0	0	0	0	0	0	0	0	0
ctctacttctg	PBANKA_142590	420	425	305	313	374	377	311	311	252	257	343	356	187	186	199	202	178	180	96	95	84	86	75	72	14	17	22	20	31	32	893	905
ctctcccccta	PBANKA_111890	0	0	0	0	0	0	0	0	0	0	0	0	0	0	0	0	0	0	0	0	0	0	0	0	0	0	0	0	0	0	0	0
ctctcgttttt	PBANKA_135620	0	0	0	0	0	0	0	0	0	0	0	0	0	1	0	0	0	0	0	0	0	0	0	0	0	0	0	0	0	0	0	0
ctcttaatagg	PBANKA_071220	0	0	0	0	0	0	0	0	0	0	0	0	2	2	0	0	0	0	0	0	0	0	0	0	0	0	0	0	3	3	0	0
ctcttatgctc	PBANKA_142530	0	0	0	0	0	0	0	0	0	0	0	0	0	0	0	0	8	9	0	0	0	0	0	0	0	0	0	0	0	0	0	0
ctcttggagtg	PBANKA_080070	0	0	0	0	0	0	0	0	0	0	0	0	0	0	0	0	0	0	0	0	0	0	0	0	0	0	0	0	0	0	0	0
ctgaggatatt	PBANKA_110610	0	1	0	0	0	0	0	0	0	0	0	0	0	0	0	0	0	0	0	0	0	0	0	0	0	0	0	0	0	0	0	0
ctgccatacca	PBANKA_134710	0	0	0	0	0	0	0	0	0	0	0	0	0	0	0	0	0	0	0	0	0	0	0	0	0	0	0	0	0	0	0	0
ctgccctttga	PBANKA_136150	0	0	0	0	0	0	0	0	1	1	0	0	1	0	0	0	1	1	0	0	0	0	0	0	0	0	1	0	1	1	0	0
ctgcgcaaaac	PBANKA_135210	0	0	0	1	1	1	0	0	1	1	0	0	0	0	0	0	0	0	4	4	0	0	0	0	0	0	0	0	1	1	2	2
ctgcgcagagc	PBANKA_070540	0	0	0	0	0	0	0	0	0	0	0	0	0	0	0	0	0	0	0	0	0	0	0	0	0	0	0	0	0	0	0	0
ctgctctagct	PBANKA_091000	0	2	0	0	3	3	0	0	0	0	2	2	0	0	0	1	2	2	0	0	0	0	0	0	0	1	0	0	0	0	0	0
ctggaaatata	PBANKA_020490	0	0	0	0	0	0	0	0	0	0	0	0	0	0	0	0	0	0	0	0	0	0	0	0	0	0	0	0	0	0	0	0
ctggcagttaa	PBANKA_052080	0	0	1	0	1	0	0	0	0	0	1	0	0	0	0	0	0	0	1	0	0	0	0	0	0	0	0	0	0	0	1	0
ctggccgctaa	PBANKA_041350	861	874	808	859	779	811	779	803	491	501	750	777	799	822	762	774	681	701	820	849	511	521	760	798	630	646	861	871	701	731	630	655
ctgggaaaaga	PBANKA_142220	1176	1181	943	928	2240	2213	1170	1165	1355	1360	2087	2114	1285	1290	1695	1687	2101	2067	1435	1409	1515	1506	1615	1604	1395	1371	1630	1617	1905	1886	1224	1220
ctggtcccaga	PBANKA_050370	0	0	0	0	0	1	0	0	0	0	0	0	0	0	0	0	0	0	0	0	0	0	0	0	0	0	0	0	0	0	0	0
ctggttaaacg	PBANKA_113510	0	0	0	0	0	0	0	0	0	0	0	0	0	0	0	0	0	0	0	0	0	0	0	0	0	0	0	0	0	0	0	0
ctgttctcgag	PBANKA_122440	0	0	0	0	0	0	0	0	0	0	0	0	0	0	0	0	0	0	0	0	0	0	0	0	0	0	0	0	0	0	2	2
cttaactcttt	PBANKA_062270	0	0	0	0	0	0	0	0	0	0	0	0	0	0	0	0	0	0	0	0	0	0	0	0	0	0	0	0	0	0	0	0
cttgaaaaatc	PBANKA_135190	0	0	0	0	0	0	0	0	0	0	0	0	0	0	0	0	0	0	0	0	0	0	0	0	0	0	0	0	0	0	0	0
cttggtatcct	PBANKA_136480	15	15	357	356	244	242	6	6	8	8	69	71	0	0	0	0	4	4	0	0	0	0	0	0	0	0	0	0	0	0	1044	1044
cttgttgctgt	PBANKA_094250	30	30	2	2	155	159	6	6	0	0	23	21	1	1	6	7	0	0	0	0	0	0	0	0	12	12	0	0	2	2	830	824
ctttactgggt	PBANKA_135260	0	0	1	1	0	0	0	0	0	0	0	0	0	0	0	0	0	0	0	0	0	0	0	0	0	0	0	0	0	0	0	0
ctttattcccg	PBANKA_010450	0	0	0	0	0	0	0	0	0	0	0	0	0	0	0	0	0	0	0	0	0	0	0	0	0	0	0	0	0	0	0	0
ctttcagtgta	PBANKA_143700	0	1	0	0	0	0	0	0	0	0	0	0	0	0	0	0	0	0	0	0	0	0	0	0	0	0	0	0	0	0	0	0
ctttgtcacag	PBANKA_141840	0	0	0	0	0	0	0	0	0	0	0	0	0	0	0	0	3	3	0	0	0	0	0	0	0	0	0	0	0	0	0	0
gaaagtctaat	PBANKA_142370	0	0	0	0	0	0	0	0	0	0	0	0	0	0	0	1	0	0	0	0	0	0	0	0	0	0	0	0	0	0	0	0
gaaattaaagg	PBANKA_040580	0	0	0	0	0	0	0	0	0	0	0	0	0	0	0	0	0	0	0	0	0	0	0	1	0	0	0	0	0	0	0	0
gaacaaggatc	PBANKA_100790	0	0	0	0	0	0	0	0	2	2	2	2	1	1	0	0	0	0	1	0	0	0	1	1	2	2	0	1	3	2	2	2
gaatcgagagt	PBANKA_143360	0	0	0	0	0	0	0	0	0	0	0	0	0	0	0	0	0	0	43	41	0	0	0	0	0	0	0	0	0	0	0	0
gaatggaacag	PBANKA_113740	0	0	0	0	0	0	0	0	0	0	2	2	3	3	0	0	0	0	2	2	0	0	4	4	0	0	1	1	0	0	0	1
gacacctgtgg	PBANKA_114200	44	46	272	278	340	360	20	19	46	48	67	71	0	0	7	8	3	3	0	0	0	0	1	1	0	0	0	0	0	0	1055	1078
gacatgggatt	PBANKA_070940	312	326	333	340	678	694	79	78	82	82	137	140	18	19	14	13	22	24	0	0	0	0	3	3	0	0	5	6	0	0	1170	1182
gacattcgagg	PBANKA_122540	2811	2868	1995	2004	2312	2351	2536	2571	1940	1940	1587	1625	2540	2583	2895	2902	2106	2144	3452	3504	2309	2287	1576	1602	2376	2427	2485	2490	2268	2297	1170	1177
gaccacgagag	PBANKA_145910	0	0	0	0	0	0	0	1	0	0	0	0	2	1	0	0	1	0	1	2	0	0	0	0	1	1	0	0	1	1	0	0
gacctatctaa	PBANKA_102530	0	0	0	0	0	0	0	0	0	0	0	0	0	0	0	0	0	0	0	0	0	0	0	0	0	0	0	0	0	0	0	0
gacgtcacctc	PBANKA_052230	0	0	0	0	1	1	0	0	0	0	2	1	1	1	0	0	1	1	1	2	0	0	5	5	0	1	4	4	3	3	3	3
gacgtccccct	PBANKA_071120	1761	1784	1347	1367	1010	1027	1526	1528	1292	1304	905	927	1499	1508	1494	1519	801	813	1468	1462	1160	1143	776	784	1503	1513	1526	1527	953	967	804	813
gagaagatctc	PBANKA_145190	0	0	0	0	0	0	0	0	0	0	0	0	0	0	0	0	0	0	0	0	0	0	0	0	0	0	0	0	0	0	0	0
gagatgttagg	PBANKA_133820	0	0	0	0	0	0	26	25	0	0	0	0	0	0	0	0	0	0	0	0	0	0	0	0	0	0	0	0	0	0	0	0
gagattgcgcg	PBANKA_020970	0	0	0	0	0	0	0	0	0	0	0	0	0	0	0	0	0	0	0	0	0	0	0	0	0	0	0	0	1	0	0	1
gagcaaacgca	PBANKA_112040	567	568	360	358	107	107	871	863	325	321	366	371	709	707	537	536	493	498	863	873	464	472	537	542	946	975	584	575	443	442	1203	1224
gaggcttaggg	PBANKA_133660	1208	1217	2321	2343	1491	1484	1454	1451	1245	1248	1259	1261	1909	1900	1685	1670	925	938	1955	1951	1581	1554	917	918	1943	1952	1825	1812	815	800	1248	1231
gatagttggag	PBANKA_141730	0	0	0	0	0	0	0	0	0	0	0	0	0	0	0	0	0	0	0	0	0	0	0	0	0	0	0	0	0	0	0	0
gatagtttaat	PBANKA_082430	1582	1596	1591	1603	1217	1220	1763	1756	1798	1803	959	969	1879	1877	2407	2415	1049	1051	1916	1919	2095	2072	869	866	2029	2041	2085	2091	1198	1197	1526	1540
gatattcctct	PBANKA_145770	1036	1052	1590	1594	2022	2055	2129	2148	1095	1089	1770	1812	2177	2207	951	969	1275	1272	2140	2136	817	810	1174	1181	2152	2155	1171	1190	2005	2030	1244	1243
gatcgccgaaa	PBANKA_145830	0	0	0	0	0	0	0	0	0	0	0	0	0	0	0	0	0	0	0	0	0	0	0	0	0	0	0	0	0	0	0	0
gatctaccaga	PBANKA_102500	0	0	0	1	0	0	0	0	0	0	0	0	0	0	0	0	0	0	0	0	0	0	0	0	0	0	0	0	0	0	0	0
gatctttaagg	PBANKA_062060	0	0	0	0	0	0	0	1	0	0	0	0	0	0	0	0	0	0	0	0	0	0	0	0	0	0	0	0	0	0	0	0
gatgcggcacc	PBANKA_030070	0	0	0	0	0	0	0	0	0	0	0	0	0	0	0	0	0	0	0	0	0	0	0	0	0	0	0	0	0	0	0	0
gatgggctacc	PBANKA_133470	0	0	0	0	0	0	0	0	0	0	0	0	0	0	0	0	0	0	1	1	0	0	0	0	0	0	0	0	0	0	0	0
gattacgtaaa	PBANKA_140520	0	0	0	0	0	0	0	0	1	0	0	0	1	0	0	0	0	0	0	0	0	0	0	0	1	1	0	1	0	0	0	0
gcacctccctt	PBANKA_144510	0	0	0	0	0	0	0	0	0	0	0	0	0	0	0	0	0	0	0	0	0	0	0	0	0	0	0	0	0	0	0	0
gcacctctggc	PBANKA_110650	0	0	0	0	0	0	0	0	13	15	0	0	0	0	0	0	0	0	0	0	0	0	0	0	0	0	0	0	0	0	0	0
gcaggttccgg	PBANKA_130690	0	0	0	0	0	0	0	0	0	0	0	0	7	7	0	0	0	0	0	0	0	0	0	0	0	0	0	0	0	0	0	0
gcatcaaagcg	PBANKA_094340	0	0	0	0	1	1	0	0	0	0	0	0	1	1	0	0	3	3	0	0	0	0	0	0	0	0	0	0	0	0	0	0
gcatcaccgaa	PBANKA_113860	0	1	1	0	0	0	0	0	2	3	1	1	0	0	1	1	1	1	1	1	0	0	0	1	1	1	0	0	1	1	4	4
gcatcaccggt	PBANKA_141900	0	0	0	0	0	0	0	0	0	0	0	0	0	0	0	0	0	0	0	0	0	0	0	0	0	0	0	0	0	0	0	0
gcccggtaata	PBANKA_052050	0	0	0	0	0	0	0	0	0	0	0	0	0	0	0	0	0	0	0	0	0	0	0	0	0	0	0	0	0	0	0	0
gcccggtactc	PBANKA_101800	0	0	0	0	0	0	0	0	0	0	0	0	0	0	0	0	0	0	1	0	0	0	0	0	0	0	0	0	0	0	0	0
gccgaatatat	PBANKA_143310	0	0	0	0	0	0	0	0	0	0	0	0	0	0	0	0	0	0	0	0	0	0	0	0	0	0	0	0	0	0	0	0
gcctaagacta	PBANKA_061930	0	0	0	0	0	0	0	0	0	0	0	0	0	0	0	0	0	0	0	0	0	0	0	0	0	1	0	0	0	0	0	0
gcctcctattt	PBANKA_124060	109	114	247	246	346	363	10	10	61	59	15	15	1	1	0	0	0	0	0	0	0	0	0	0	0	0	0	0	0	0	1280	1287
gccttcaacgg	PBANKA_070620	0	0	0	0	0	0	0	0	2	2	0	0	1	1	0	0	0	0	0	0	0	0	0	0	0	0	0	0	0	0	0	0
gcgcataggcg	PBANKA_052280	0	0	0	0	1	0	0	0	0	0	0	0	0	0	0	0	0	0	0	0	0	0	0	0	0	0	0	0	0	0	0	0
gcgccgggaga	PBANKA_144270	0	1	0	0	0	0	0	0	0	0	0	0	0	0	0	0	0	0	0	0	0	0	0	0	0	0	0	0	0	0	0	0
gcggcataggg	PBANKA_141950	0	0	0	0	0	0	0	0	0	0	1	0	0	0	0	0	0	0	0	0	0	0	0	0	0	0	0	0	0	0	0	0
gcgtcgatcaa	PBANKA_050500	0	0	0	0	210	214	0	0	0	0	0	0	0	0	0	0	0	0	0	0	0	0	0	0	0	0	0	0	0	0	0	0
gctgccacaaa	PBANKA_141470	0	0	0	0	0	0	0	0	0	0	0	0	0	0	0	0	12	12	0	0	0	0	0	0	0	0	0	0	0	0	0	0
gcttacgtcaa	PBANKA_090710	642	650	709	734	1096	1111	912	912	776	790	577	596	872	885	695	709	724	727	720	729	537	549	738	744	888	901	680	693	889	899	827	826
gctttcctcca	PBANKA_112020	0	0	0	0	0	0	0	0	0	0	0	0	0	0	0	0	0	0	0	0	0	0	0	0	0	0	0	0	0	0	0	0
gcttttcgagg	PBANKA_131280	0	0	0	0	1	0	0	0	0	0	0	0	0	0	0	0	0	0	0	0	0	0	0	0	0	0	0	0	0	0	0	0
ggaggaactcc	PBANKA_122410	1	0	0	0	0	0	0	0	0	0	0	0	0	0	0	0	0	0	0	0	0	0	0	0	0	0	0	0	0	0	0	0
ggaggaggatg	PBANKA_144560	0	0	0	0	0	0	0	0	0	0	0	0	0	0	0	0	0	0	0	0	0	0	0	0	0	0	0	0	0	0	1	0
ggaggatcatg	PBANKA_114470	410	408	299	298	317	320	186	183	243	242	254	254	179	183	124	120	333	323	65	65	113	110	190	187	129	131	112	111	159	164	1418	1413
ggagggaaacg	PBANKA_133890	264	267	304	313	627	629	0	0	0	0	0	0	0	0	0	0	0	0	0	0	0	0	0	0	0	0	0	0	0	0	1440	1461
ggagggacacc	PBANKA_142380	1366	1433	1215	1268	705	728	173	184	173	180	123	131	18	20	40	45	37	41	0	0	1	1	0	0	0	0	0	0	0	0	940	965
ggccttagatg	PBANKA_100990	0	0	0	0	0	0	0	0	0	0	27	30	0	0	0	1	0	0	0	0	0	0	0	0	0	0	0	0	0	0	0	0
ggccttcgagc	PBANKA_081050	0	0	0	0	0	0	0	0	0	0	0	0	0	0	0	1	0	0	0	0	0	0	0	0	0	0	0	0	0	0	0	0
ggcgaccccct	PBANKA_081930	0	0	0	0	0	0	0	0	0	0	1	0	0	0	0	0	0	0	0	0	0	0	0	0	0	0	0	0	0	0	0	1
ggcgctcaggg	PBANKA_122550	852	862	528	515	1224	1198	905	900	657	643	717	712	737	725	784	783	628	637	577	564	653	650	811	804	690	689	968	942	742	730	687	686
ggcgtttatct	PBANKA_111860	0	0	0	0	0	0	0	0	0	0	0	0	0	0	0	0	0	0	0	0	0	0	0	0	1	1	0	0	0	0	0	0
ggctaggccgc	PBANKA_041050	1024	1020	1245	1249	518	524	731	730	913	918	904	927	997	1005	1462	1483	1172	1166	903	901	990	974	1166	1175	1107	1121	1333	1345	1133	1131	793	784
ggctgtgagtc	PBANKA_102600	0	0	2	2	1	2	0	0	3	3	0	0	4	5	0	0	1	1	2	2	0	0	4	3	2	2	8	8	1	1	2	2
gggctggggag	PBANKA_143410	0	0	0	0	0	0	0	0	0	0	1	0	0	0	0	0	0	0	0	0	0	0	0	0	0	0	0	0	0	0	0	0
gggtttaggga	PBANKA_030540	0	0	0	0	0	0	0	0	0	0	14	14	0	0	0	0	0	0	0	0	0	0	0	0	0	0	0	0	0	0	0	0
ggtaagccatc	PBANKA_142640	0	0	1	0	0	0	0	0	0	0	1	0	0	0	0	0	0	0	0	0	0	0	0	0	0	0	0	0	0	0	0	0
ggtttacagtt	PBANKA_114590	0	0	0	0	0	0	0	0	0	0	0	0	0	0	0	0	6	6	0	0	0	0	0	0	4	3	0	0	0	0	0	0
gtacagcttgt	PBANKA_061240	0	0	0	0	0	0	0	0	0	0	3	3	0	0	0	0	0	0	0	0	0	0	0	0	0	0	0	0	0	0	0	0
gtagctaggaa	PBANKA_131070	0	0	0	0	0	0	0	0	0	0	0	0	0	0	0	0	10	9	0	0	0	0	0	0	0	0	0	0	0	0	0	0
gtaggatgagg	PBANKA_135790	0	0	0	0	1	1	0	0	6	6	1	1	3	2	0	0	2	1	1	1	1	1	0	1	0	0	7	7	2	1	2	2
gtaggatgatt	PBANKA_082470	0	0	0	0	0	0	0	0	0	0	0	0	0	0	0	0	0	0	0	0	0	0	0	0	0	0	0	0	0	0	0	0
gtagtctgcat	PBANKA_135920	0	0	0	0	0	0	0	0	0	0	0	0	0	0	0	0	0	0	0	0	0	0	0	0	0	0	0	0	1	1	0	0
gtatacggatt	PBANKA_134280	0	0	0	0	0	0	0	0	0	0	0	0	0	0	0	0	0	0	0	0	0	0	0	0	0	0	0	0	0	0	0	0
gtatcgtcgca	PBANKA_072170	0	0	0	0	0	0	0	0	0	0	0	0	0	0	0	0	0	0	0	0	0	0	0	0	0	0	0	0	0	0	0	0
gtatcgttgtt	PBANKA_143630	0	0	1	0	3	1	0	0	4	4	0	1	7	8	0	0	4	3	0	0	0	0	2	3	3	3	3	3	4	5	3	3
gtcacaggaga	PBANKA_103540	217	233	693	710	21	22	0	0	0	0	0	0	0	0	0	0	0	0	0	0	0	0	0	0	0	0	0	0	0	0	1304	1342
gtcacgctctc	PBANKA_143060	1	1	0	0	0	0	0	0	4	4	0	0	0	0	0	0	1	1	6	7	0	0	2	2	0	0	2	3	2	2	3	2
gtcagacgctc	PBANKA_091860	624	633	251	253	282	300	339	354	299	301	394	394	465	469	305	304	491	509	351	363	234	238	568	569	377	397	338	347	418	417	399	409
gtcagggtttt	PBANKA_093770	0	0	0	0	0	0	0	0	0	0	0	0	0	0	0	0	1	0	0	0	0	0	0	0	0	0	0	0	0	0	0	0
gtccctggctc	PBANKA_112100	0	0	0	0	0	0	2	2	0	0	0	0	0	0	0	0	0	0	2	2	0	0	0	0	0	0	0	0	3	3	0	0
gtcctaacttc	PBANKA_101840	0	0	0	0	0	0	0	0	0	0	0	0	0	0	0	0	0	0	0	0	0	0	0	0	0	0	0	0	0	0	0	0
gtctccgtatt	PBANKA_132880	642	645	1092	1071	1522	1542	65	64	315	312	311	320	10	10	50	51	32	31	0	0	0	0	0	0	1	1	3	3	0	0	1132	1119
gtctgtccgct	PBANKA_082890	0	1	1	1	0	0	0	0	3	3	0	0	2	2	1	0	2	2	6	6	1	1	0	0	1	0	0	0	4	4	2	2
gtgaacgtaaa	PBANKA_031690	0	0	0	0	0	0	0	0	0	0	0	0	0	0	0	0	0	0	0	0	0	0	0	0	1	0	0	0	0	0	0	0
gtgagagtatc	PBANKA_146130	4591	4520	8776	8621	2127	2069	4590	4413	5258	5111	3091	3085	4135	4056	7721	7581	3984	3930	5137	4989	6769	6540	3264	3164	4271	4210	7829	7501	4966	4817	1266	1252
gtgatatgaag	PBANKA_141540	0	0	0	0	0	0	0	0	0	0	0	0	0	0	0	0	0	0	0	0	0	0	0	0	2	1	0	0	0	0	0	0
gtgctggcgtc	PBANKA_111150	0	0	0	0	0	0	0	0	0	0	0	0	0	0	0	0	0	0	0	0	0	0	0	0	0	0	0	0	0	1	0	0
gtgctgggtgg	PBANKA_091920	0	0	1	0	0	0	0	0	0	0	0	0	0	0	0	0	0	0	0	0	0	0	0	0	0	0	0	0	0	0	0	0
gtgctgttggc	PBANKA_111590	0	0	0	0	0	0	0	0	0	0	0	0	0	0	0	0	0	0	0	0	0	0	0	0	0	0	0	1	0	0	0	0
gttagctgtcc	PBANKA_052020	477	507	1098	1154	1153	1236	133	144	122	131	207	215	25	29	73	76	41	45	46	50	23	22	6	7	5	5	11	13	0	0	1124	1192
gttcggcaaag	PBANKA_080180	0	0	0	0	0	0	0	0	0	0	0	0	0	0	0	0	0	0	0	0	0	0	0	0	0	0	0	0	0	0	0	0
gttctgaaaga	PBANKA_010940	0	0	0	0	0	0	0	0	0	0	0	0	0	0	0	0	0	0	0	0	0	0	0	0	0	0	0	0	0	0	0	0
gttcttgaaag	PBANKA_080530	0	0	0	0	0	0	0	0	0	0	0	0	0	0	0	0	0	0	0	0	0	0	0	0	0	0	0	0	0	0	0	0
gtttaagcttt	PBANKA_135970	0	0	0	0	0	0	0	0	0	0	0	0	0	0	0	0	0	0	0	0	0	0	0	0	0	0	0	0	0	0	0	0
gtttaagtgct	PBANKA_140480	0	0	0	0	0	0	0	0	0	0	6	6	3	2	0	0	0	0	2	1	2	2	0	0	0	0	4	3	3	3	2	2
taaatagtcta	PBANKA_020320	0	0	0	0	0	0	0	0	0	1	0	0	0	0	0	0	0	0	0	0	0	0	0	0	0	0	0	0	0	0	0	0
taactaacctg	PBANKA_131140	1039	1054	1967	1983	579	596	870	883	1428	1460	1187	1220	1048	1058	1843	1874	1364	1385	996	1006	1433	1423	1508	1507	1028	1049	1860	1885	1801	1802	790	799
taaggttcacg	PBANKA_135520	855	847	3228	3214	318	310	0	0	0	0	0	0	5	5	4	4	0	0	0	0	0	0	0	0	0	0	0	0	0	0	0	0
taagttcgat	PBANKA_093370	235	235	0	0	0	0	0	0	0	0	0	0	0	0	0	0	0	0	0	0	0	0	0	0	0	0	0	0	0	0	0	0
taatagggagc	PBANKA_081070	4661	4690	3383	3434	3606	3633	3487	3483	2000	2015	2165	2193	3342	3387	2399	2423	2462	2470	4017	4041	2222	2230	1885	1879	3584	3632	2604	2589	2965	2954	1381	1387
taattccttga	PBANKA_100080	0	0	0	0	1	0	0	0	0	0	0	0	0	0	0	0	0	0	0	0	0	0	0	0	0	0	0	0	0	0	0	0
tacacgcattt	PBANKA_123220	0	0	0	0	0	0	0	0	0	0	14	14	0	0	0	0	0	0	0	0	0	0	0	0	0	0	0	0	0	0	0	0
taccaagcgat	PBANKA_142210	0	0	0	0	0	0	0	0	0	0	0	0	0	0	6	5	0	0	0	0	0	0	0	0	0	0	0	0	0	0	0	0
tactaccatcg	PBANKA_112980	3107	3162	3353	3451	1544	1575	3342	3407	2437	2483	3053	3139	3443	3520	3543	3642	3405	3518	3880	3982	3298	3346	2549	2616	4205	4293	3934	3987	4101	4177	1120	1136
tactaggtatg	PBANKA_124240	0	0	0	0	0	0	0	0	0	0	0	0	0	0	0	0	0	0	0	0	0	0	0	0	0	0	0	0	1	0	0	0
tactggcagta	PBANKA_140500	779	777	1215	1246	918	914	984	992	850	855	729	741	1152	1170	1138	1152	840	861	1089	1107	722	719	632	640	1146	1171	1078	1070	854	861	1182	1196
tacttacttag	PBANKA_136030	3333	3363	3549	3626	1499	1527	3294	3364	2244	2304	1982	1999	2946	2978	2343	2383	2013	2037	3072	3064	1782	1786	1476	1508	2112	2186	1733	1749	1543	1571	1337	1359
tactttcaggt	PBANKA_100370	0	0	0	0	0	0	0	0	1	0	0	0	0	0	0	0	0	0	0	0	0	0	0	0	0	0	0	0	0	0	0	0
tagaagtgtga	PBANKA_070470	0	0	0	0	1	0	0	0	2	2	1	0	0	0	1	0	0	0	1	1	1	1	0	0	3	2	3	3	1	1	1	1
tagagttgacg	PBANKA_132420	0	0	0	0	0	0	0	0	0	0	0	0	0	0	0	0	0	0	0	0	0	0	0	0	0	0	0	0	0	0	0	0
tagattgggcg	PBANKA_123360	0	0	4	4	1	0	1	0	3	1	14	15	5	6	3	2	3	3	8	10	0	3	3	4	7	6	4	4	10	12	7	6
tagcagaagtt	PBANKA_081730	134	132	225	218	208	203	6	5	0	0	0	0	0	0	0	0	0	0	0	0	0	0	1	1	0	0	0	0	1	1	1317	1286
taggctttggg	PBANKA_135410	0	0	1	0	0	0	0	0	1	0	0	0	0	0	0	0	0	0	0	0	0	0	0	0	0	0	0	0	0	0	0	0
tagggaccaac	PBANKA_101810	1924	1965	1211	1257	1138	1176	1185	1228	1218	1249	1395	1447	1409	1438	1549	1595	1396	1428	1561	1613	1213	1217	1295	1332	1100	1128	1429	1455	1741	1796	929	952
tagtagggtcg	PBANKA_060650	0	0	0	0	0	0	0	1	0	0	0	0	0	0	0	0	0	0	0	0	0	0	0	0	0	0	0	0	0	0	0	0
tagtgcgaggg	PBANKA_062240	0	0	0	1	0	0	1	1	2	2	0	0	0	0	0	0	0	0	2	2	1	0	0	0	0	0	1	1	0	0	2	2
tagttgggatc	PBANKA_020230	0	0	0	0	0	0	0	0	0	0	0	0	0	0	0	0	0	0	0	0	0	0	0	0	0	0	0	0	0	0	0	1
tatatccggtg	PBANKA_090100	0	0	0	0	0	0	0	0	0	0	0	0	0	0	0	0	0	0	0	0	0	0	0	0	0	0	0	0	0	0	0	0
tatattgctct	PBANKA_146230	0	0	0	0	0	0	0	0	0	0	0	0	0	0	0	0	0	0	0	0	0	0	0	0	0	0	0	0	0	0	0	0
tatcgaccccg	PBANKA_124120	2677	2653	2623	2625	2737	2759	3463	3459	2395	2416	2336	2358	3544	3536	2641	2643	2044	2043	4153	4144	2003	1975	1731	1745	3451	3485	2453	2435	2132	2118	1011	1010
tatgcgaccca	PBANKA_121810	0	0	0	0	58	60	0	0	0	0	3	3	0	0	0	0	0	0	0	0	0	0	0	0	0	0	0	0	0	0	0	0
tcaaacaagcg	PBANKA_136440	2387	2391	3430	3426	2577	2573	2368	2347	3146	3144	2360	2391	2645	2626	3075	3091	1873	1885	2512	2491	2311	2266	1369	1367	1966	1950	2489	2486	1842	1847	1093	1089
tcaaaggtgcg	PBANKA_103560	0	0	0	0	0	0	1	0	0	0	0	0	0	0	0	0	0	0	0	0	0	0	0	0	0	0	0	0	0	0	0	0
tcaacaagtag	PBANKA_082960	0	0	338	338	0	0	0	0	0	0	55	54	0	0	0	0	0	0	0	0	0	0	0	0	0	0	0	0	0	0	0	0
tcaagctcaca	PBANKA_131840	0	0	0	0	0	0	0	0	0	0	0	0	0	0	0	0	1	1	0	0	0	0	0	0	0	0	0	0	0	0	0	0
tcaattatgta	PBANKA_143610	0	0	0	0	5	5	0	0	0	0	0	0	0	0	0	0	13	14	0	0	0	0	0	0	0	0	0	0	0	0	0	0
tcacctacaat	PBANKA_140790	1	3	0	0	2	1	0	0	0	0	3	3	0	0	0	0	0	0	2	1	0	0	1	1	0	0	2	2	7	8	1	0
tcacgcaatgt	PBANKA_081300	0	0	0	0	0	0	0	0	0	0	0	0	0	0	0	0	0	0	0	0	0	0	0	0	0	0	0	0	0	0	0	0
tcacgcgatgc	PBANKA_144900	0	0	0	0	0	0	0	0	2	2	2	2	1	1	0	0	0	1	3	3	0	0	1	1	0	0	6	6	0	0	1	2
tcagactccta	PBANKA_080960	0	0	0	0	0	0	0	0	0	0	0	0	0	0	0	0	0	0	0	0	0	0	0	0	0	0	0	0	0	0	0	0
tcagattcat	PBANKA_146050	0	0	0	0	0	0	33	31	0	0	0	0	0	0	0	0	0	0	0	0	0	0	0	0	0	0	1	1	0	0	0	0
tcagttcgggt	PBANKA_010150	0	0	0	0	0	0	0	0	0	0	10	10	0	0	0	0	0	0	0	0	0	0	0	0	0	0	0	0	0	0	0	0
tcataggtgtt	PBANKA_072090	1	0	0	1	0	0	3	3	2	2	0	0	2	2	1	0	2	2	5	5	0	0	7	7	1	0	10	11	13	12	4	4
tcattgatccc	PBANKA_050830	1952	1943	1860	1862	1944	1940	1120	1128	823	823	1219	1220	1078	1074	936	953	1355	1337	1405	1421	1056	1033	970	974	1526	1522	1076	1058	1490	1469	1160	1148
tccggatgtcg	PBANKA_041790	0	0	0	0	262	257	0	0	0	0	11	11	0	0	0	0	0	0	0	0	0	0	1	1	0	0	0	0	0	0	1226	1200
tcctcggcgtt	PBANKA_050300	0	0	0	0	0	0	0	0	0	0	0	0	0	0	0	0	0	0	0	0	0	0	0	0	0	0	0	0	0	0	0	0
tcctgtttttt	PBANKA_082020	1560	1579	1724	1764	2777	2808	2037	2056	2304	2307	3043	3073	1872	1879	3031	3098	2496	2542	2159	2152	2308	2307	1958	1990	2013	2044	2927	2930	3721	3771	1258	1264
tccttagcgga	PBANKA_060600	49	48	45	48	40	42	5	6	33	31	29	31	1	1	0	0	3	3	0	0	0	0	3	2	0	0	0	0	16	14	653	650
tcgagacgggg	PBANKA_020210	0	0	0	0	0	0	0	0	0	0	0	0	0	0	0	0	0	0	0	0	0	0	0	0	1	0	0	0	0	0	0	0
tcgcagggagc	PBANKA_051300	808	809	1069	1080	437	431	608	606	778	779	627	628	854	858	905	915	729	741	973	980	848	840	625	627	1067	1083	1088	1091	767	763	967	977
tcgcaggggcg	PBANKA_133200	0	1	0	0	0	0	0	0	0	0	0	0	0	0	0	0	0	0	0	0	0	0	0	0	0	0	0	0	0	0	0	0
tcgcatagtcc	PBANKA_050440	324	315	922	890	206	204	101	100	125	122	164	158	138	137	152	145	197	186	32	32	83	82	122	117	75	75	133	133	139	136	3051	2973
tcgccgggttt	PBANKA_135860	0	0	0	0	0	0	0	0	0	0	0	0	0	0	0	0	0	0	0	0	0	0	0	0	0	0	0	0	0	1	0	0
tcgctgccggc	PBANKA_140560	0	0	0	0	0	0	0	0	0	0	0	0	0	0	0	0	0	0	0	0	0	0	0	0	0	0	0	0	0	0	1	0
tcgctggctgg	PBANKA_134940	964	935	503	486	179	180	744	737	525	518	403	405	710	700	598	591	397	391	740	732	407	409	414	409	686	692	553	540	572	576	1080	1053
tcgctgtgagc	PBANKA_134020	0	0	0	0	0	0	0	0	0	0	0	0	0	0	0	0	0	0	0	0	0	0	0	0	0	0	0	0	1	0	0	0
tcggagggtcc	PBANKA_123320	0	0	1	1	0	0	0	0	1	1	0	0	0	0	0	0	0	0	4	5	0	0	1	1	3	2	2	2	1	1	1	1
tcggatggtac	PBANKA_091830	0	0	0	0	0	0	0	0	0	0	0	0	0	0	0	0	0	0	0	0	0	0	0	0	0	0	0	0	0	0	0	0
tcgggaaccct	PBANKA_114630	0	0	0	0	0	0	0	0	0	0	0	0	0	0	0	0	0	0	0	0	0	0	0	0	0	0	0	0	0	0	0	0
tcgggcagagc	PBANKA_120530	0	0	0	0	0	0	0	0	0	0	0	0	2	2	0	0	0	0	1	1	0	0	0	0	1	1	2	2	0	0	0	0
tcggggaccct	PBANKA_112470	0	0	0	0	0	1	0	0	3	3	0	0	0	0	0	0	0	0	0	0	0	0	1	0	5	4	1	1	1	1	0	0
tcgtagttccc	PBANKA_091670	0	0	0	0	1	1	1	0	0	0	1	1	0	0	0	0	1	0	3	3	0	0	7	7	1	1	3	3	3	3	3	4
tcgtgggaagc	PBANKA_103310	83	82	31	29	126	130	0	0	0	0	13	11	3	3	6	6	0	0	0	0	0	0	0	0	1	0	0	0	0	0	1004	980
tctcgggccat	PBANKA_093080	0	0	0	0	0	1	0	0	1	1	0	0	0	0	1	1	1	1	8	8	0	1	0	0	1	1	1	1	2	1	2	2
tctcgtcatgc	PBANKA_113930	0	0	1	0	0	0	0	0	0	0	0	0	0	0	0	0	0	0	0	0	0	0	0	0	0	0	0	0	0	0	0	0
tctctgaatca	PBANKA_122990	2319	2356	1913	1947	2095	2114	2970	2984	2275	2299	2487	2542	3107	3133	3135	3144	2908	2943	3320	3310	2580	2589	2080	2113	3250	3302	3082	3052	3278	3287	1212	1237
tcttagcaaga	PBANKA_060860	765	762	590	594	472	481	721	725	834	834	459	466	866	883	987	991	623	616	998	1006	943	930	529	539	926	914	985	989	677	697	826	827
tgaaataatag	PBANKA_146330	0	0	0	0	0	0	0	0	0	0	0	0	0	0	0	0	0	0	0	0	0	0	0	0	0	1	0	0	0	0	0	0
tgaacgtggtg	PBANKA_083680	0	0	0	0	0	0	0	0	0	0	0	0	2	2	0	0	0	0	0	0	5	6	0	0	0	0	0	0	0	0	0	0
tgaagtgaacc	PBANKA_093360	0	0	0	0	0	0	0	0	0	0	22	22	0	0	0	0	0	0	0	0	0	0	0	0	0	0	0	0	0	0	0	0
tgaatagaggt	PBANKA_080720	0	0	1	1	0	0	0	0	1	1	0	0	0	0	1	1	1	1	5	4	0	0	0	0	1	1	1	1	0	0	0	0
tgactcagctt	PBANKA_071430	1	1	1	2	0	0	1	2	1	1	0	0	1	2	1	0	1	0	5	5	0	0	0	0	4	4	2	0	1	1	4	4
tgacttaacat	PBANKA_101390	372	365	599	587	326	330	501	508	426	419	776	793	581	588	713	719	688	687	295	298	362	357	443	438	849	836	499	495	912	902	1210	1192
tgaggcggtgt	PBANKA_120070	0	0	0	0	0	0	0	0	0	0	0	0	0	0	0	0	0	0	0	0	0	1	0	0	0	0	0	0	0	0	0	0
tgatactgaga	PBANKA_136330	407	408	124	124	486	498	0	0	19	20	33	32	0	0	4	4	0	0	1	1	0	0	1	1	0	0	0	0	5	5	1277	1303
tgatctgcgtt	PBANKA_030960	0	0	0	0	0	0	0	0	1	1	0	0	0	0	0	0	0	0	1	0	0	0	1	1	0	0	0	0	0	0	0	0
tgattcagagt	PBANKA_124230	0	0	0	0	0	0	0	0	0	0	0	0	0	0	0	0	0	0	0	0	0	0	0	0	0	0	0	0	0	0	0	0
tgccatccttg	PBANKA_142810	0	0	0	0	0	0	0	0	0	0	0	0	0	0	0	0	0	0	0	0	0	0	0	0	0	1	0	0	0	0	0	0
tgcctgtatgc	PBANKA_101770	0	0	0	0	0	0	0	0	0	0	0	0	0	0	0	0	0	0	0	0	0	0	0	0	1	1	0	0	0	0	0	0
tgccttgtatg	PBANKA_051490	873	867	1213	1204	797	800	1103	1126	1648	1680	1022	1034	1456	1456	1719	1738	1057	1056	1241	1265	1190	1184	842	838	1126	1140	1884	1859	1039	1048	677	675
tgcgcacgcgg	PBANKA_134740	0	0	0	0	0	0	0	0	0	0	0	0	0	0	0	0	0	0	0	0	0	0	0	0	0	0	0	0	0	0	0	0
tgcgtagcaga	PBANKA_144600	0	0	0	0	0	0	0	0	0	0	0	0	0	0	0	0	0	0	0	0	2	2	0	0	0	0	0	0	0	0	0	0
tgctgtgtgct	PBANKA_120800	0	0	0	0	0	0	0	0	0	0	0	0	0	0	0	0	0	0	0	0	0	0	0	0	0	0	0	0	0	0	0	1
tgcttcaccgt	PBANKA_071790	0	0	0	0	0	0	3	3	0	0	0	0	0	0	0	0	0	0	0	0	0	0	0	0	0	0	0	0	0	0	0	0
tggaacagggt	PBANKA_132650	0	0	0	0	0	0	0	0	0	0	0	0	0	0	0	0	0	0	0	0	0	0	0	0	0	0	0	0	0	0	0	0
tggaagacctc	PBANKA_144990	0	0	0	1	0	0	0	0	0	0	0	0	0	0	0	0	0	0	0	0	0	0	0	0	0	0	0	0	0	0	0	0
tggaagaggat	PBANKA_144990	0	0	0	0	0	0	0	0	0	0	0	0	0	0	0	1	0	0	0	0	0	0	0	0	0	0	0	0	0	0	0	0
tggaccagcgt	PBANKA_040730	1	1	1	1	0	0	0	0	0	0	0	0	0	0	0	0	0	0	0	0	1	0	3	3	1	1	0	2	2	2	3	3
tggagagaagt	PBANKA_061960	0	0	0	0	0	0	0	0	0	0	0	0	0	0	0	0	0	0	0	0	0	0	0	0	0	0	0	0	0	0	0	0
tggcagggagg	PBANKA_140490	0	0	0	0	0	0	0	0	0	0	0	0	0	0	0	0	0	0	0	0	0	0	0	0	0	0	0	1	0	0	0	0
tggcgtgtgtg	PBANKA_120450	0	0	0	0	0	0	0	0	0	0	0	0	0	0	0	0	1	0	0	0	0	0	0	0	0	0	0	0	0	0	0	0
tggggtggtgt	PBANKA_052000	0	0	2	0	0	0	0	0	0	0	1	0	0	0	0	0	0	0	0	0	0	0	1	0	0	0	0	0	0	0	0	0
tgggtgtcgct	PBANKA_092040	1	0	0	0	0	0	0	0	0	0	0	0	0	0	0	0	0	0	0	0	0	0	0	0	0	0	0	0	0	0	0	0
tggtagtgtct	PBANKA_040860	0	0	0	0	0	0	0	0	0	0	0	0	0	0	0	0	0	0	1	0	0	0	0	0	0	0	0	0	0	0	0	0
tggtcacactc	PBANKA_071230	0	0	0	0	0	0	0	0	0	0	0	0	0	0	0	0	0	0	0	0	0	0	0	0	0	0	0	0	0	0	0	0
tgtaatcgcgc	PBANKA_092810	1	1	0	0	0	0	0	0	0	0	0	0	0	0	0	0	0	0	0	0	0	0	0	0	0	0	0	0	0	0	228	227
tgtacccttta	PBANKA_021390	0	0	0	0	0	0	0	0	0	0	33	35	0	0	0	0	0	0	0	0	0	0	0	0	0	0	0	0	0	0	0	0
tgtaccttat	PBANKA_041040	5	5	0	0	0	0	7	6	0	0	0	0	0	0	2	2	6	7	57	53	0	0	0	0	3	3	0	0	0	0	0	0
tgtccggtgcc	PBANKA_092660	3709	3609	4985	4894	3710	3645	4538	4411	4691	4571	4795	4738	4971	4841	5591	5543	4283	4235	4880	4796	4280	4153	3493	3420	4507	4448	5206	5027	4906	4799	1114	1094
tgtcctaaaga	PBANKA_121950	99	103	487	488	12	12	37	36	47	50	79	78	18	20	4	4	0	0	36	37	1	1	4	3	0	0	0	0	0	0	1219	1203
tgtctagggag	PBANKA_123430	0	0	0	0	0	0	0	0	0	0	0	0	0	0	0	0	0	0	0	0	0	0	1	0	0	0	0	0	0	0	0	0
tgttatgctat	PBANKA_070090	0	0	0	0	0	0	0	0	0	0	0	0	0	0	0	0	0	0	0	0	0	0	0	0	0	0	0	1	0	0	0	0
tgttcaccggg	PBANKA_121880	38	40	27	27	0	0	20	21	32	35	25	26	2	2	0	0	0	0	0	0	1	1	0	0	0	0	0	0	0	0	1487	1488
tgttcgtatag	PBANKA_040470	0	0	0	0	0	0	3	3	0	0	0	0	0	0	0	0	0	0	0	0	0	0	0	0	0	0	0	0	0	0	0	0
ttaaaccctcg	PBANKA_110600	0	0	0	0	0	1	0	0	0	0	0	0	0	0	0	0	0	0	0	0	0	0	0	0	0	0	0	0	0	0	0	0
ttaattgcgac	PBANKA_121260	1167	1200	1901	1953	424	444	882	900	343	353	589	617	1068	1093	611	618	602	622	1110	1135	456	460	471	494	1200	1261	720	753	778	804	1155	1193
ttacccgcagc	PBANKA_134450	0	0	0	0	0	0	0	0	0	0	2	3	0	0	0	0	0	0	0	0	0	0	0	0	0	0	1	1	2	2	0	0
ttacgtgtagt	PBANKA_122110	0	0	0	0	0	0	0	0	0	0	0	0	0	0	0	0	0	0	0	0	0	0	0	0	0	0	0	0	0	0	0	0
ttataagtcta	PBANKA_080690	2013	2007	3067	3068	1761	1755	2051	2056	807	823	2117	2129	2097	2100	1229	1229	1890	1868	3154	3153	954	947	1493	1481	1825	1836	1042	1044	2430	2453	1134	1139
ttatatgtata	PBANKA_051130	0	0	0	0	0	0	0	0	0	0	0	0	0	0	0	0	0	0	0	1	0	0	0	0	0	0	0	0	0	0	0	0
ttatcagcagc	PBANKA_112570	0	0	0	0	0	0	0	0	0	0	0	0	0	0	0	0	0	0	0	0	0	0	0	0	0	0	0	0	0	0	0	0
ttatcgcctcc	PBANKA_134250	0	0	243	254	1	1	0	0	0	0	0	0	0	0	0	0	0	0	0	0	0	0	0	0	0	0	0	0	0	0	0	0
ttatgcaccaa	PBANKA_135800	0	0	0	0	0	0	0	0	15	16	16	17	1	1	0	0	0	0	0	0	0	0	0	0	0	0	0	0	0	0	0	0
ttcaatcgagg	PBANKA_040980	0	0	0	0	0	0	0	0	0	0	0	0	0	0	0	0	0	0	0	0	0	1	0	0	0	0	0	0	0	0	0	0
ttcagctcat	PBANKA_101330	0	0	0	0	270	276	0	0	0	0	0	0	0	0	0	0	0	0	0	0	0	0	0	0	0	0	0	0	0	0	0	0
ttcatgagcat	PBANKA_143520	821	839	998	1007	866	884	1214	1218	970	974	753	757	1007	1019	1081	1084	833	824	986	983	1102	1100	535	543	785	794	1044	1038	829	827	1333	1329
ttcccagggcc	PBANKA_092730	210	216	543	544	668	679	55	51	59	62	46	50	10	10	9	8	16	18	0	0	1	2	5	5	0	0	0	0	1	1	1074	1079
ttccccgggct	PBANKA_130040	0	1	0	0	0	0	0	0	0	0	0	0	0	0	0	0	0	0	0	0	0	0	0	0	0	0	0	0	0	0	0	0
ttcctcaaatc	PBANKA_061090	0	0	0	0	0	0	0	0	0	0	0	0	0	0	0	0	0	0	0	0	0	0	0	0	0	0	0	0	0	0	0	0
ttcctcggatc	PBANKA_101050	1394	1408	924	929	1099	1113	797	795	409	415	593	617	919	927	586	606	737	741	827	837	391	389	559	561	608	617	459	457	998	1003	1147	1168
ttcgccggaag	PBANKA_142920	1	1	0	0	0	0	1	1	1	1	1	1	4	3	0	0	0	0	3	3	0	0	3	3	2	3	3	2	3	3	4	3
ttcgttgggag	PBANKA_010410	0	0	0	0	0	0	0	0	0	0	0	0	0	0	0	0	0	0	0	0	0	0	0	0	0	0	0	0	0	0	0	0
ttctagtttat	PBANKA_010100	0	0	0	0	0	0	0	0	0	0	0	0	0	0	0	0	0	0	0	0	0	0	0	0	0	0	0	0	0	0	0	0
ttctatgtatg	PBANKA_021620	0	0	0	0	0	0	0	0	0	0	0	0	0	0	0	0	0	0	0	0	0	0	0	0	0	0	0	0	0	0	0	0
ttcttagtgtg	PBANKA_132940	0	0	1	0	0	0	0	0	4	5	4	4	4	4	0	0	1	1	5	3	1	1	0	0	2	1	4	4	3	3	2	2
ttgaagttgca	PBANKA_141010	0	0	0	0	0	0	0	0	0	0	0	0	0	0	0	0	0	0	0	0	0	0	0	0	0	0	0	0	0	0	0	0
ttgatgtactt	PBANKA_132790	0	0	0	0	0	0	0	0	0	0	0	0	0	0	4	4	0	0	0	0	0	0	0	0	0	0	0	0	0	0	0	0
ttgctgtcggc	PBANKA_111510	663	654	1143	1128	734	733	525	499	460	459	576	569	431	425	621	614	534	524	352	350	483	477	353	342	347	344	654	643	524	517	1056	1030
ttgctttagct	PBANKA_100150	1077	1067	1293	1251	1309	1301	1044	1029	655	662	1124	1137	770	754	582	578	1129	1115	803	801	437	433	678	664	573	561	358	345	669	663	948	941
ttggggtgaca	PBANKA_092640	87	87	345	345	143	140	0	0	52	49	27	28	7	7	12	10	16	16	3	4	1	1	0	0	1	1	0	0	0	0	0	0
ttgtacacccg	PBANKA_102630	0	0	0	0	0	0	0	0	0	0	0	1	0	0	0	0	0	0	0	0	0	0	2	2	0	0	0	0	0	0	0	0
ttgtagcctct	PBANKA_134630	1	3	5	2	2	2	0	0	6	5	4	4	8	10	0	1	1	1	9	8	1	2	4	4	6	4	11	10	29	29	7	6
ttgtcacacac	PBANKA_112530	1	1	0	0	0	0	0	0	3	3	0	0	1	1	0	1	1	1	3	4	0	0	0	0	1	1	0	0	1	1	1	2
tttaggaacta	PBANKA_120310	0	0	0	0	0	0	0	0	0	0	0	0	0	0	0	0	0	0	2	2	0	0	0	0	1	1	0	0	0	0	0	0
tttccgatctc	PBANKA_000170	0	0	0	0	0	0	0	0	0	0	0	0	0	0	0	0	0	0	0	0	0	0	0	0	0	0	0	0	0	0	0	0
tttccggaaag	PBANKA_122420	0	0	0	0	0	0	0	0	0	0	0	0	0	0	0	0	0	0	0	0	0	0	0	0	0	1	0	0	0	0	0	0
tttctgtagac	PBANKA_041040	29	30	0	0	537	578	0	0	0	0	2	2	0	0	0	0	3	3	0	0	0	0	0	0	1	1	0	0	0	0	0	0
tttcttcaaag	PBANKA_143440	0	0	2	2	0	0	1	1	3	4	0	0	1	1	2	2	0	0	2	2	0	0	3	3	2	2	4	5	3	2	2	2
tttgagatctc	PBANKA_103240	1	1	0	1	1	1	0	1	0	0	1	2	1	1	0	0	2	2	6	6	0	0	4	4	0	0	5	5	3	3	5	5
