# Supplementary material for: Functional Profiling of a Plasmodium Genome Reveals an Abundance of Essential Genes
Source: Cell. 2017 Jul 13;170(2):260–272.e8. doi: 10.1016/j.cell.2017.06.030 (PMC5509546; doi:10.1016/j.cell.2017.06.030)
Supplement: Data S1. Reproducible Analysis Procedure — The file archive includes an R-markdown document, which will reproduce all bioinformatic procedures conducted. [file mmc9.zip › countfiles/PbSTM22.csv]

barcode	gene	17.1	17.2	18.1	18.2	19.1	19.2	20.1	20.2	21.1	21.2	22.1	22.2	23.1	23.2	24.1	24.2	25.1	25.2	26.1	26.2	27.1	27.2	28.1	28.2	29.1	29.2
no_match		38904	38237	31561	30261	38062	35972	24868	24371	35492	35164	30655	29972	28033	26874	28989	28065	35134	34527	31364	31032	28642	27876	23568	22903	23354	22280
aaagcactaag	PBANKA_134920	0	0	0	0	0	0	0	0	0	0	0	0	0	0	0	0	0	0	0	0	0	0	0	0	0	0
aaagccgagac	PBANKA_091600	287	293	186	195	1025	1074	366	383	503	525	861	904	592	620	423	440	928	977	519	546	358	364	676	703	1095	1163
aaagctaaccg	PBANKA_094010	0	0	0	0	0	0	0	0	0	0	0	0	0	0	0	0	0	0	0	0	0	0	0	0	0	0
aacacaaccgc	PBANKA_140160	1611	1668	1497	1568	2012	2065	864	876	1481	1513	1028	1042	666	692	655	683	691	707	331	345	292	298	207	218	1578	1625
aacagcctgcg	PBANKA_113650	0	0	0	0	0	0	0	0	1	0	0	1	0	0	0	0	0	0	0	0	0	0	0	0	0	0
aacataaaagt	PBANKA_031480	70	73	1	0	93	89	0	1	1	1	1	1	3	2	0	0	2	2	1	2	1	0	0	0	2	1
aacatataaca	PBANKA_142540	0	0	0	0	0	0	0	0	0	0	0	0	0	0	0	0	0	0	0	0	0	0	0	0	0	0
aacatccggcg	PBANKA_113230	826	844	250	256	507	517	663	673	587	602	786	786	720	739	567	585	790	805	1017	1027	449	468	585	598	892	920
aaccaacgtgg	PBANKA_090980	0	0	0	0	0	0	0	0	0	0	0	0	0	0	0	0	0	0	0	0	0	0	0	0	0	0
aaccacgccgt	PBANKA_145990	177	176	80	85	52	51	8	9	16	15	63	64	1	2	4	4	0	0	1	1	2	2	0	0	1169	1177
aacccataaga	PBANKA_134170	0	0	0	0	0	0	0	0	0	0	0	0	0	0	0	0	0	0	0	0	0	0	0	0	0	0
aaccgctgatt	PBANKA_100140	0	0	0	0	0	0	0	0	0	0	0	0	0	0	0	0	0	0	0	0	0	0	0	0	0	0
aacctactcag	PBANKA_051970	0	0	0	0	0	0	0	0	0	0	0	0	0	0	0	0	0	0	0	0	0	0	0	0	0	0
aactttattgg	PBANKA_020850	830	859	984	994	629	649	142	142	201	203	161	163	28	28	22	21	33	35	2	2	1	1	16	15	1545	1573
aagaccgatac	PBANKA_112820	0	0	0	0	0	0	0	0	0	0	0	0	0	0	0	0	1	0	0	0	0	0	0	0	0	0
aagattgtgcg	PBANKA_122370	0	0	0	0	0	1	0	0	0	0	0	0	0	0	0	0	1	0	0	0	0	0	0	0	0	0
aaggtccctta	PBANKA_083500	0	0	0	0	0	0	0	0	0	0	0	0	0	0	0	0	0	0	0	0	0	0	0	0	0	0
aatcctttact	PBANKA_040820	63	67	0	0	0	0	0	0	0	0	0	0	0	0	0	0	0	0	0	0	0	0	0	0	0	0
aatcgtggacc	PBANKA_021160	0	0	0	0	0	0	0	0	0	0	0	0	0	0	0	0	0	0	0	0	0	0	1	1	0	0
aatgactgctc	PBANKA_136320	932	959	637	651	623	656	498	515	428	430	706	729	443	446	392	406	676	683	378	392	287	297	354	365	632	647
aattactaccg	PBANKA_100870	0	0	0	0	0	0	0	0	0	0	0	0	0	0	0	0	0	0	0	0	0	0	0	0	0	0
acaaaggtgat	PBANKA_061390	1	0	0	0	0	0	0	0	0	0	0	0	0	0	0	0	0	0	0	0	0	0	0	0	0	0
acaagaaagcg	PBANKA_141580	0	0	0	0	0	0	0	0	0	0	0	0	0	0	0	0	0	0	0	0	0	0	0	0	0	0
acacgacaagc	PBANKA_103780	1519	1550	1929	1951	1907	1956	1390	1418	2572	2608	2130	2145	1659	1707	2792	2857	3016	3081	1801	1825	2585	2630	2141	2166	1054	1106
acagatctgcg	PBANKA_131910	0	0	0	0	0	0	0	0	0	0	0	0	0	0	0	0	0	0	0	0	0	0	0	0	0	0
acagggattca	PBANKA_083330	0	0	0	0	0	0	0	0	0	0	0	0	0	0	0	0	0	0	0	0	0	0	0	0	0	0
acagttgcctc	PBANKA_111060	2357	2355	1978	2001	2231	2281	1950	1979	2753	2765	2665	2686	2187	2225	2349	2382	2852	2857	2081	2117	2130	2152	1570	1558	1674	1691
acatagatatt	PBANKA_060750	0	0	0	0	0	0	0	0	0	0	0	0	0	0	0	0	1	0	0	0	0	0	0	0	0	0
acatcagaaag	PBANKA_134380	0	0	0	0	0	0	0	0	0	0	0	0	0	0	0	0	0	0	0	0	0	0	0	0	0	0
accaaccatca	PBANKA_040170	0	0	0	0	0	0	0	0	0	0	0	0	0	0	0	0	0	0	0	0	0	0	0	0	1	1
accaaccgtca	PBANKA_050350	54	56	0	0	0	0	0	0	20	21	22	22	0	0	19	20	47	48	0	0	8	8	16	15	1179	1227
acccaccagag	PBANKA_051510	0	0	0	0	0	0	0	0	1	0	0	0	0	0	0	0	0	0	0	0	0	0	0	0	0	0
accccgctgtc	PBANKA_103510	0	0	0	0	0	0	0	0	0	0	0	0	0	0	0	0	0	0	0	0	0	0	0	0	0	0
accccttgact	PBANKA_071130	814	831	1158	1205	650	685	1137	1191	1538	1585	1376	1406	1338	1411	1403	1451	1828	1888	1531	1585	1393	1431	1230	1285	1229	1256
accgttgtcct	PBANKA_142690	36	36	98	97	36	36	26	23	38	36	37	36	27	29	28	30	47	47	40	43	23	23	16	17	956	943
acctgaagcga	PBANKA_135840	0	0	0	0	0	0	0	0	0	0	0	0	0	0	0	0	0	0	0	0	0	0	0	0	0	0
acctggacgga	PBANKA_082320	0	0	0	0	0	0	0	0	0	0	0	0	0	0	0	0	0	0	0	0	0	0	0	0	0	0
accttctcgta	PBANKA_122780	0	0	0	0	0	0	0	0	0	0	0	0	0	0	0	0	0	0	0	0	0	0	0	0	0	0
acgcgtgatct	PBANKA_031170	0	0	0	0	0	0	0	0	1	0	0	0	0	0	1	0	1	0	0	0	0	0	0	0	1	0
acggaccaagg	PBANKA_030850	0	0	0	0	0	0	0	0	0	0	0	0	0	0	0	0	0	0	0	0	0	0	0	0	0	0
acggggcccct	PBANKA_082160	0	0	0	0	0	0	0	0	0	0	0	0	0	0	0	0	0	0	0	0	0	0	0	0	0	1
actatcgccaa	PBANKA_144400	78	80	223	230	3176	3342	2	2	5	5	11	11	0	0	1	1	1	1	0	0	2	2	2	2	0	0
actcgtacgct	PBANKA_133410	0	0	0	0	0	0	0	0	0	0	0	0	0	0	0	0	1	0	0	0	0	0	0	0	0	0
actcgtgaact	PBANKA_135250	705	724	831	847	430	443	795	803	1424	1440	747	771	831	844	1323	1350	954	978	975	997	1456	1503	609	621	1402	1431
actgtcctcca	PBANKA_144480	464	465	218	226	219	228	423	438	545	559	578	577	668	684	428	429	861	868	592	592	443	450	799	817	881	899
acttacggctg	PBANKA_132360	0	0	0	0	0	0	0	0	0	0	0	0	0	0	0	0	0	0	0	0	0	0	0	0	0	0
acttcacccga	PBANKA_143280	0	0	0	0	0	0	0	0	0	0	0	0	0	0	0	0	0	0	0	0	0	0	0	0	0	0
acttccgagta	PBANKA_122150	0	0	0	0	0	0	0	0	0	0	0	0	0	1	0	0	0	0	0	0	0	0	0	0	0	0
acttttcacat	PBANKA_132610	545	561	585	613	659	701	458	480	590	622	504	514	564	597	400	418	523	541	765	788	520	540	248	258	879	916
agagatttctt	PBANKA_144210	0	0	0	0	0	0	0	0	0	0	0	0	0	0	0	0	0	0	0	0	0	0	0	0	0	0
agaggtcgggt	PBANKA_112690	0	0	0	0	0	0	0	0	0	0	0	0	0	0	0	0	0	0	0	0	0	0	0	0	0	0
agccaaaataa	PBANKA_124140	1	0	0	0	0	0	0	0	0	0	0	0	0	0	0	0	0	0	0	1	0	0	0	1	0	0
agcccgttgta	PBANKA_123730	37	36	1	1	25	23	0	0	0	1	0	0	0	0	0	0	1	1	0	0	1	1	0	0	0	0
agcccttctaa	PBANKA_145370	0	0	0	0	0	0	0	0	0	0	0	0	0	0	0	0	0	0	0	0	0	0	0	0	0	0
agccgatataa	PBANKA_091360	2388	2477	2439	2527	1814	1924	2111	2191	2829	2920	2736	2855	2420	2489	2774	2907	3777	3955	2704	2818	2848	2981	2468	2608	1400	1460
agcgtaacagt	PBANKA_051820	0	0	0	0	0	0	0	0	0	0	0	0	0	0	0	0	0	0	0	0	0	0	0	0	0	0
agctactaagg	PBANKA_070660	564	563	994	1011	654	676	495	496	727	733	1017	1028	680	681	745	755	1231	1242	769	780	791	800	748	757	1068	1097
aggataccaac	PBANKA_146350	0	0	0	0	0	0	0	0	0	0	0	0	0	0	0	0	0	0	0	0	0	0	0	0	0	0
aggcacatctg	PBANKA_092520	0	0	0	0	0	0	0	0	0	0	0	0	0	0	0	0	0	0	0	0	0	0	0	0	0	0
aggcccacacc	PBANKA_061400	27	29	0	0	0	0	0	0	0	0	0	0	0	0	0	0	0	0	0	0	0	0	0	0	0	0
aggcgcgattt	PBANKA_113870	0	0	0	0	0	0	0	0	0	0	0	0	0	0	0	0	0	0	0	0	0	0	0	0	0	0
agggcacaatg	PBANKA_100010	0	0	0	0	0	1	0	0	0	0	0	0	0	0	0	0	0	0	0	0	0	0	0	0	0	0
aggggtgttgt	PBANKA_010510	41	40	0	0	108	107	0	0	3	0	0	0	0	0	2	4	0	0	2	1	0	0	1	0	0	1
agggtatatgc	PBANKA_110930	1143	1096	1103	1085	1049	1056	822	818	810	799	1314	1310	1173	1127	838	818	1421	1389	1343	1313	1070	1052	996	987	782	773
agggtgaacag	PBANKA_082740	0	0	0	0	0	0	0	0	0	0	0	0	0	0	0	0	0	0	0	0	0	0	0	0	0	0
agggttcctat	PBANKA_051500	2449	2358	2753	2666	2080	2050	2751	2683	3489	3362	2627	2573	3545	3487	2901	2835	3700	3639	3677	3608	3170	3115	2172	2138	1018	996
aggtatgccaa	PBANKA_071900	0	0	0	0	0	0	0	0	0	0	0	0	0	0	0	0	0	0	0	0	0	0	0	1	0	0
aggtgcgattt	PBANKA_113780	0	0	0	0	0	0	0	0	0	0	0	0	0	0	0	0	0	0	0	0	0	0	0	0	0	0
agtaagcagta	PBANKA_010500	0	0	0	0	0	0	0	0	0	0	0	0	0	0	0	0	0	0	0	0	0	0	0	0	0	0
agtaagccttc	PBANKA_110420	1090	1106	862	883	937	954	713	717	904	914	881	897	433	455	482	482	662	666	287	304	293	292	290	294	990	1005
agtagcggtcc	PBANKA_061920	0	0	0	0	0	0	0	0	0	0	0	0	0	0	0	0	0	0	0	0	0	0	0	0	0	0
agtagttactt	PBANKA_041065	1408	1416	1208	1213	590	583	1075	1089	906	917	689	698	1293	1288	876	879	842	840	1410	1437	865	867	616	612	1508	1520
agtgcacactc	PBANKA_124670	7051	7247	7856	8070	8216	8456	3716	3808	6852	6979	5703	5870	3278	3360	4917	5043	5016	5122	2861	2907	3864	4004	2772	2796	1140	1158
agtgcgtacgc	PBANKA_020460	0	0	0	0	20	21	0	0	0	0	0	0	0	0	0	0	0	0	0	0	0	0	0	0	0	0
agtggacacag	PBANKA_021030	0	0	1	0	0	0	0	0	0	0	0	1	0	0	0	0	0	0	0	0	0	0	0	0	0	0
agttttttagc	PBANKA_011250	472	466	626	636	430	427	503	498	350	352	504	507	541	549	244	246	550	543	495	499	284	290	286	288	866	865
atacagacaga	PBANKA_041630	0	0	0	0	2	2	0	0	0	0	0	0	0	0	0	0	0	0	0	0	0	0	0	0	0	0
atagctttctt	PBANKA_061490	0	0	0	0	0	0	0	0	0	0	0	0	0	0	0	0	0	0	0	0	0	0	0	0	0	0
atatccgttag	PBANKA_094230	0	0	46	49	0	0	0	0	0	0	0	0	0	0	0	0	0	0	0	0	0	0	0	0	0	0
atcataaaact	PBANKA_051110	0	0	0	0	0	0	0	0	0	0	0	0	0	0	0	0	0	0	0	0	0	0	0	0	0	0
atccaggtgta	PBANKA_135130	0	0	0	0	0	0	0	0	0	0	0	0	0	0	0	0	0	0	0	0	0	0	0	0	0	0
atccgcgtgta	PBANKA_094130	0	0	62	64	165	174	0	0	0	0	0	0	0	0	0	0	0	0	0	0	0	0	0	0	0	0
atcctctctaa	PBANKA_134810	409	431	739	798	1000	1078	570	599	1144	1215	1026	1083	762	799	1027	1075	1175	1228	880	920	1088	1168	809	874	793	846
atcctcttaaa	PBANKA_121930	0	0	0	0	0	0	0	0	0	0	0	0	0	0	0	0	1	0	0	0	0	0	0	0	0	0
atcgatacata	PBANKA_134230	0	0	0	0	0	0	0	0	0	0	0	0	0	0	0	0	0	0	0	0	0	0	0	0	2	2
atcggacgtac	PBANKA_API0033	0	0	0	0	0	0	0	0	0	0	0	0	0	0	0	0	0	0	0	0	0	0	0	0	0	0
atctaacttca	PBANKA_142790	0	0	0	0	0	0	0	0	0	0	0	0	0	0	0	0	0	0	0	0	0	0	0	0	0	0
atctattcaag	PBANKA_146070	0	0	0	0	0	0	0	0	0	0	0	0	0	0	0	0	0	0	0	0	0	0	0	0	0	0
atctccgaatt	PBANKA_070680	0	0	0	0	0	0	0	0	0	0	0	0	0	0	0	0	0	0	0	0	0	0	0	0	0	0
atctgatgtag	PBANKA_082040	0	0	0	0	83	79	0	0	0	0	0	0	1	1	0	0	0	0	0	0	0	0	0	0	0	0
atgaggttaaa	PBANKA_111200	0	0	0	0	3	0	0	0	1	1	0	0	0	0	0	0	1	1	1	0	1	2	1	2	0	0
atgccgtcggt	PBANKA_123010	0	0	0	0	0	0	0	0	0	0	0	0	0	0	0	0	0	0	0	0	0	0	0	0	0	0
atgcgatatcg	PBANKA_020810	0	0	0	0	0	0	0	0	0	0	0	0	0	0	0	0	0	0	0	0	0	0	0	0	0	0
attctccccaa	PBANKA_051890	0	0	0	0	0	0	0	0	0	0	0	0	0	0	0	0	0	0	0	0	0	0	0	0	0	0
attctccccga	PBANKA_083040	0	0	0	0	0	0	0	0	0	1	0	0	2	2	0	0	0	0	0	0	0	0	0	0	0	0
attcttgctgc	PBANKA_021180	0	0	0	0	0	0	0	0	0	0	0	0	0	1	0	0	0	0	1	0	0	0	0	0	0	0
attgccgatgt	PBANKA_124490	761	780	496	496	610	603	462	451	702	699	413	417	680	680	647	641	549	547	621	612	578	563	449	437	477	468
caacacttgtt	PBANKA_111520	0	0	0	0	0	0	0	0	0	0	0	0	0	0	0	0	0	0	0	0	0	0	0	0	0	0
caaccccccgg	PBANKA_124070	0	0	0	0	0	0	0	0	0	0	0	0	2	2	0	0	0	0	0	0	0	0	0	0	0	0
caaccgcatgt	PBANKA_144030	0	0	0	0	0	0	0	0	0	0	0	0	0	0	0	0	0	0	0	0	0	0	0	0	0	0
caacgtgagca	PBANKA_060240	1	0	0	0	1	0	0	0	0	0	0	0	0	0	0	0	0	0	0	0	0	0	0	0	0	0
caactcggatg	PBANKA_130450	1526	1593	1965	2005	2385	2449	1950	1989	2956	3015	2503	2561	2190	2244	3905	3978	2561	2648	2771	2859	2860	2933	2303	2342	1297	1327
caagagtgcct	PBANKA_030670	8	8	0	0	0	0	0	0	0	0	0	0	0	0	0	0	0	0	0	0	0	0	0	0	0	0
caagccgggcg	PBANKA_060620	2069	2049	1670	1674	2013	2030	1680	1709	2357	2375	2161	2161	2132	2157	2015	2024	2999	3022	2455	2446	1970	1960	1941	1954	744	766
caagcctagct	PBANKA_135640	0	0	0	0	0	0	0	0	0	0	0	0	0	0	0	0	0	0	0	1	0	0	0	0	0	0
caagggcaggg	PBANKA_060440	3	2	0	0	188	190	0	0	0	0	0	0	1	1	3	3	0	0	1	1	2	2	0	0	1	1
caattccagta	PBANKA_041730	0	0	0	0	0	0	0	0	0	0	0	0	0	0	0	0	0	0	0	0	0	0	0	0	0	0
caatttagcgg	PBANKA_062150	0	0	0	0	0	0	0	0	0	0	0	0	0	0	0	0	0	0	0	0	0	0	0	0	19	20
caatttgtttc	PBANKA_140820	0	0	0	0	1	0	0	0	0	0	0	0	0	0	0	0	0	0	0	0	0	0	0	0	0	0
cacaatttgcg	PBANKA_011170	0	0	0	0	0	0	0	0	0	0	0	0	0	0	0	0	0	0	0	0	0	1	0	0	0	0
cacagactaag	PBANKA_122830	0	0	0	0	0	0	0	0	0	0	0	0	0	0	0	0	0	0	0	0	0	0	0	0	0	0
cacatgcaatg	PBANKA_114370	0	0	0	0	0	0	0	0	0	0	0	0	0	0	0	0	0	0	0	0	0	0	0	0	0	0
cacattacgat	PBANKA_020830	0	0	0	0	0	0	0	0	0	0	0	0	0	0	0	0	0	0	0	0	0	0	0	0	0	0
cacattactgt	PBANKA_080340	0	0	0	0	0	0	0	0	0	0	0	0	0	0	0	0	0	0	0	0	0	0	0	0	0	0
cacgagcagct	PBANKA_110075	0	0	0	0	0	0	0	0	0	0	0	0	0	0	0	0	0	0	0	0	0	0	0	0	0	0
cacgcgtttga	PBANKA_092260	0	0	0	0	0	0	0	0	0	0	0	0	0	0	0	0	0	0	0	0	0	0	0	1	0	0
cactcaccttc	PBANKA_120220	0	0	0	0	0	0	0	0	0	0	0	0	0	0	0	0	0	0	0	0	0	0	0	0	0	0
cactgcacgat	PBANKA_091590	0	0	0	0	0	0	0	0	0	0	0	0	1	0	0	0	0	0	0	0	0	0	0	0	0	0
cactgttctcg	PBANKA_050140	0	0	0	0	0	0	0	0	0	0	0	0	0	0	0	0	0	0	0	0	0	0	0	0	0	0
cagaagtgtta	PBANKA_030100	1	2	0	1	0	1	1	0	1	0	2	0	1	0	0	0	0	0	2	2	0	0	1	0	1	0
cagacaatcgg	PBANKA_050860	0	0	0	0	0	0	0	0	0	0	0	0	0	0	0	0	1	0	0	0	0	0	0	0	0	0
cagcaagtcgt	PBANKA_103520	1	0	0	0	0	0	0	0	0	0	0	0	0	0	0	0	0	0	0	0	0	0	1	0	0	0
cagcggtgtga	PBANKA_094050	0	0	0	0	0	0	0	0	0	0	0	0	0	1	0	0	0	0	0	0	0	0	0	0	0	0
cagctggagcg	PBANKA_130600	0	0	0	0	0	0	0	0	0	0	0	0	0	0	0	0	0	0	0	0	0	0	0	0	0	0
cagggaggggc	PBANKA_144610	0	0	0	0	1	0	0	0	0	0	0	0	0	0	0	0	0	0	0	0	0	0	0	0	0	0
cagtaaaatga	PBANKA_050390	0	0	0	0	0	0	0	0	0	0	0	0	0	0	0	0	0	0	0	0	0	0	0	0	0	0
catacgatgct	PBANKA_102030	1811	1833	1502	1505	1017	1046	1490	1504	1816	1833	1470	1477	1807	1811	1428	1430	1688	1697	1952	1946	1314	1316	1015	1022	1252	1255
catacgttaaa	PBANKA_000440	0	0	0	0	0	0	0	0	0	0	0	0	0	0	0	0	0	0	0	0	0	0	0	0	0	0
cataggttctg	PBANKA_111430	4	5	589	589	258	257	120	120	321	321	427	419	96	94	353	360	460	457	134	133	271	264	316	321	1086	1097
catatcagcgt	PBANKA_110690	15	14	0	0	2	2	0	0	0	0	1	0	1	0	0	0	0	0	0	0	0	0	0	0	0	0
catcgtaagct	PBANKA_010330	0	0	0	0	0	0	0	0	0	0	0	0	0	0	0	0	0	0	0	0	0	0	0	0	0	0
catgagatctc	PBANKA_130440	0	0	0	1	0	0	1	2	0	1	0	0	0	2	0	3	0	0	0	2	0	1	0	1	0	0
catgcactcct	PBANKA_060430	129	132	33	36	0	0	0	0	11	12	0	0	5	5	0	0	0	0	0	0	0	0	0	0	748	760
catgctatacg	PBANKA_144380	0	0	0	0	0	0	0	0	0	0	0	0	0	0	0	0	0	0	0	0	0	0	0	0	1	0
catggatgggc	PBANKA_113980	1	0	0	0	0	0	1	1	0	0	0	1	0	0	0	0	1	1	0	0	0	0	0	0	0	0
cattgaacgat	PBANKA_100640	3	4	2	2	1	1	0	0	0	0	0	0	1	1	1	1	0	0	0	0	0	0	0	1	1	1
cattgcacttt	PBANKA_121960	0	0	0	0	0	0	0	0	0	0	0	0	0	0	0	0	0	0	0	0	0	0	0	0	0	0
cattgcagtcc	PBANKA_111530	0	0	0	0	1	0	0	0	0	0	0	0	2	2	0	0	0	0	1	0	0	0	0	0	0	0
catttgatgat	PBANKA_071330	0	0	0	0	0	1	0	0	0	0	0	0	0	0	0	0	0	0	0	0	0	0	0	0	0	0
ccaaacaggcg	PBANKA_122290	0	0	0	0	0	0	0	0	0	0	0	0	0	0	0	0	0	0	0	0	0	0	0	0	0	1
ccaaagtgtcg	PBANKA_041430	0	0	0	0	0	0	0	0	0	0	0	0	0	0	0	0	0	0	0	0	0	0	0	0	0	0
ccaatgggccg	PBANKA_124370	0	0	0	0	0	0	0	0	0	0	0	0	0	0	0	0	0	0	0	0	0	0	0	0	0	0
ccacaaacaac	PBANKA_040220	0	0	0	0	0	0	0	0	0	0	0	0	0	0	0	0	0	0	0	0	0	0	0	0	0	0
ccacatatatc	PBANKA_021290	0	0	0	0	0	0	4	4	0	0	0	0	0	0	0	0	0	0	0	0	0	0	0	0	0	0
ccagggctggg	PBANKA_140890	0	0	0	0	1	0	0	0	0	0	0	0	0	0	0	0	0	0	0	0	0	0	0	0	0	0
ccagtgtccat	PBANKA_124100	211	206	664	662	827	828	289	278	664	642	669	658	313	307	589	564	794	782	314	306	555	534	401	396	1463	1435
ccagttttctc	PBANKA_030150	1	0	0	0	0	0	0	0	0	0	0	0	0	0	0	0	0	0	0	0	0	0	0	0	0	0
ccatggctccc	PBANKA_101710	0	0	0	0	0	0	0	0	0	0	0	0	0	0	0	0	0	0	0	0	0	0	0	0	0	0
cccaagacatc	PBANKA_082360	0	0	0	0	0	0	0	0	0	0	0	0	0	0	0	1	0	0	0	0	0	0	0	0	0	0
cccagcttgaa	PBANKA_124220	0	0	0	0	0	0	0	0	8	9	0	0	3	3	0	0	0	0	0	0	0	0	0	0	0	0
cccaggaaatc	PBANKA_136040	333	339	735	751	385	398	676	670	1333	1354	1125	1129	782	781	1397	1411	1576	1570	807	798	1471	1487	1141	1152	1066	1085
ccctacctttg	PBANKA_113890	621	650	533	563	588	626	467	485	439	456	754	793	396	424	399	422	818	879	592	613	328	337	643	669	1681	1770
ccctcaaatac	PBANKA_135960	0	0	0	0	0	0	0	0	0	0	0	0	0	0	0	0	0	0	0	0	0	0	0	0	0	0
ccctcgggtgc	PBANKA_110490	0	0	0	0	0	0	0	0	0	0	0	0	0	0	0	0	0	0	0	0	0	0	0	0	0	0
ccctgaggtgt	PBANKA_145690	0	0	0	0	0	0	0	0	0	0	0	0	0	0	0	0	0	0	0	0	0	0	0	0	0	0
ccctgttatta	PBANKA_080310	0	0	0	0	0	0	0	0	0	0	0	0	0	0	0	0	0	0	0	0	0	0	0	0	0	0
ccgacaatttg	PBANKA_143030	1527	1557	605	618	1369	1385	1081	1084	1303	1326	1237	1261	1342	1349	1244	1271	1443	1475	1367	1399	992	1002	934	948	953	967
ccgacgcaatt	PBANKA_142090	0	0	0	0	0	0	0	0	0	0	0	0	0	0	0	0	0	0	0	0	0	0	0	0	0	0
ccgatcacgta	PBANKA_120760	0	0	0	0	0	0	0	0	0	0	0	0	0	0	0	0	0	0	0	0	0	0	0	0	0	0
ccgatcgcgcg	PBANKA_101670	0	0	0	0	0	0	0	0	0	0	0	0	0	0	0	0	0	0	0	0	0	1	0	0	0	1
ccgccagattg	PBANKA_144520	0	0	0	0	0	0	0	0	0	0	0	0	0	0	0	0	1	0	0	0	0	0	0	1	0	0
ccgctgaccag	PBANKA_132190	0	0	0	0	0	0	0	0	0	0	0	0	0	0	0	0	0	0	0	0	0	0	0	0	0	0
ccgcttcatgc	PBANKA_143660	0	0	0	0	0	0	1	0	1	0	0	0	0	0	0	0	0	0	0	0	0	0	0	0	0	0
ccgcttgtaca	PBANKA_101830	183	190	35	34	133	134	138	140	115	110	88	85	211	206	80	80	114	107	243	238	97	95	88	90	440	440
ccgggtgcctc	PBANKA_102340	0	0	0	0	0	0	0	0	0	0	0	1	0	0	0	0	0	0	0	0	0	0	0	0	0	0
ccgtggctaca	PBANKA_133230	0	0	0	0	0	0	0	0	0	0	0	0	0	0	0	0	0	0	0	0	0	0	0	0	0	0
ccgttcgagtg	PBANKA_135170	1	7	0	2	0	0	3	2	0	6	0	5	1	5	1	4	0	8	0	3	0	8	1	3	3	9
cctccacatta	PBANKA_143140	991	1009	1535	1586	1268	1285	1182	1216	1806	1842	1154	1196	1450	1500	1864	1911	1682	1717	1710	1756	1819	1852	1099	1110	1045	1063
cctccatatgt	PBANKA_131530	2745	2765	3042	3022	2043	2043	2289	2273	3780	3729	2776	2753	2944	2970	3524	3553	3368	3336	3190	3183	3547	3537	2403	2385	1062	1069
cctcttacccg	PBANKA_061520	0	0	0	0	0	0	0	0	0	0	0	0	0	0	0	0	0	0	0	0	0	0	0	0	0	0
ccttctaggac	PBANKA_070270	0	0	0	0	0	0	0	0	0	0	0	0	0	0	0	0	0	0	0	0	0	0	0	0	0	0
cctttcacgaa	PBANKA_000260	0	0	0	0	0	0	0	0	0	0	0	0	0	0	0	0	0	0	0	0	0	0	0	0	0	0
cctttccctta	PBANKA_031580	7	8	2	2	67	69	1	2	6	10	6	5	2	3	2	5	7	8	2	1	3	7	3	3	0	4
cctttctatgg	PBANKA_020990	0	0	0	0	0	0	0	0	0	0	0	0	0	0	0	0	0	0	0	0	0	0	0	0	0	0
cgacacaagtt	PBANKA_121830	1213	1215	1067	1064	453	461	692	687	1182	1165	757	769	793	800	1255	1239	1096	1091	838	836	1274	1257	746	744	534	528
cgactggtgaa	PBANKA_142620	0	0	0	0	0	0	0	0	0	0	0	0	0	0	0	0	0	1	0	0	0	0	0	0	0	0
cgagattagtc	PBANKA_110130	28	28	0	0	262	262	0	0	0	0	0	0	0	0	0	0	0	0	0	0	0	0	0	0	0	0
cgagctggatg	PBANKA_030310	0	0	0	0	0	0	0	0	0	0	0	0	0	0	0	0	0	0	0	0	0	0	0	0	1	0
cgcaccggcga	PBANKA_141930	198	196	103	112	99	99	127	128	92	92	142	147	212	213	90	94	173	174	196	203	102	102	118	117	255	266
cgcacgaaatc	PBANKA_130230	0	0	0	0	0	0	0	0	0	1	0	0	0	0	0	0	1	0	0	0	0	0	0	0	0	0
cgcacggttga	PBANKA_143150	250	246	118	117	182	191	190	191	212	217	251	248	278	276	235	234	314	318	273	273	221	224	233	230	125	127
cgcatagcggc	PBANKA_110870	0	0	0	0	0	0	0	0	0	0	0	0	0	0	0	1	0	0	0	0	0	0	0	0	0	0
cgccccccccc	PBANKA_122850	0	0	0	0	0	0	0	0	0	0	0	0	0	0	0	0	0	0	0	0	0	0	0	0	0	0
cgctccatgcc	PBANKA_031260	0	0	0	0	0	0	4	4	0	0	0	0	0	0	0	0	0	0	0	0	0	0	0	0	0	0
cgctgcaaacg	PBANKA_010770	16	16	0	0	0	0	0	0	0	0	0	0	0	0	0	0	0	0	0	0	0	0	0	0	0	0
cgcttcccctc	PBANKA_102310	0	0	0	0	0	0	0	0	0	0	0	1	0	0	0	0	0	0	0	0	0	0	0	0	0	0
cggaggtttat	PBANKA_123560	0	0	0	0	0	0	0	0	0	0	0	0	0	0	0	0	0	0	0	0	0	0	0	0	0	0
cggagtacgtt	PBANKA_103440	1266	1267	1051	1042	935	953	512	509	1051	1052	896	895	429	423	682	678	776	773	200	207	392	395	317	316	884	885
cggatagtcgt	PBANKA_081700	406	395	220	208	194	185	170	161	434	430	320	311	260	252	408	401	458	444	248	241	462	462	316	308	750	737
cggccttaaca	PBANKA_062030	1524	1562	864	866	807	845	1072	1098	948	949	1037	1056	1543	1572	1017	1029	1599	1614	1700	1711	1086	1104	1063	1079	553	558
cgggcaggact	PBANKA_010600	0	0	0	0	0	0	0	0	0	0	0	0	1	1	0	0	0	0	0	0	0	0	0	0	0	0
cggggacttac	PBANKA_141810	185	195	508	538	356	396	167	185	344	374	370	405	196	218	333	364	350	386	235	253	347	389	243	262	965	1075
cggttgtggat	PBANKA_070710	1	0	10	8	0	0	1	1	1	0	2	1	0	0	0	0	0	0	0	0	0	0	1	0	0	0
cgtcacaagta	PBANKA_070330	759	764	674	671	921	923	867	873	731	712	1100	1090	993	1003	712	713	1368	1368	982	973	703	686	884	873	486	493
cgtcacgttga	PBANKA_124590	0	0	1	0	0	0	0	0	0	0	0	0	0	0	0	0	0	0	0	0	0	0	0	0	0	0
cgtcggacggt	PBANKA_090210	0	0	0	0	0	0	0	0	0	0	0	0	0	0	0	0	0	0	0	0	0	0	0	0	0	0
cgtgaggtgcc	PBANKA_141870	0	0	0	0	0	0	0	0	0	0	0	0	0	0	0	0	0	0	0	0	0	0	0	0	0	0
cgtgagtgaga	PBANKA_133680	0	0	0	0	0	0	32	31	24	24	24	23	53	53	26	26	48	47	92	95	16	14	39	40	44	41
cgttaggtgtg	PBANKA_060820	0	0	0	0	0	0	0	1	0	0	0	0	0	0	0	0	1	0	0	1	0	0	0	0	0	0
cgttatgtggg	p230p-tag	1093	1075	852	840	938	923	896	872	1095	1060	1084	1063	1071	1069	1120	1105	1655	1640	1162	1131	1152	1134	1056	1049	1439	1412
cgttttgggcg	PBANKA_020270	0	0	0	0	0	0	0	0	0	0	0	0	0	0	0	0	0	0	0	0	0	0	0	0	0	0
ctaaaacgccg	PBANKA_041020	1	3	0	0	0	0	2	3	0	0	0	0	0	0	0	0	0	2	0	3	0	0	0	0	3	4
ctacaagttca	PBANKA_070700	0	0	0	0	0	0	0	0	0	0	0	0	0	0	0	0	0	0	0	0	0	0	0	0	0	0
ctaccgacaga	PBANKA_031250	0	0	0	0	0	0	0	0	0	0	0	0	0	0	0	0	0	0	0	0	0	0	0	0	0	0
ctactagttaa	PBANKA_122560	0	1	0	0	193	198	0	0	0	1	1	2	2	1	1	1	1	1	1	1	0	0	0	0	0	0
ctactatgtaa	PBANKA_090460	0	0	0	0	0	0	0	0	0	0	0	0	0	0	0	0	0	0	0	0	0	0	0	0	0	0
ctactctgatg	PBANKA_110510	1	0	0	0	0	0	0	0	0	0	0	0	1	0	0	0	0	0	0	0	1	0	0	0	0	0
ctagaagacgt	PBANKA_143450	1	0	0	0	0	0	0	0	0	0	0	0	0	0	0	0	0	0	0	0	0	0	0	0	0	0
ctagccgtgtg	PBANKA_124620	0	0	0	0	0	0	0	0	1	0	0	0	0	0	0	0	0	0	0	0	0	0	0	0	0	0
ctataagtgta	PBANKA_071380	0	0	0	0	0	1	0	0	0	0	0	0	0	0	0	0	0	0	0	0	0	0	0	0	0	0
ctatgcttacg	PBANKA_141360	0	0	0	0	0	0	0	0	0	0	0	0	0	0	0	0	0	0	0	0	0	0	0	0	0	0
ctcataaacat	PBANKA_140850	0	0	0	0	0	0	0	0	0	0	0	0	0	0	0	0	0	0	0	0	0	0	0	0	0	0
ctcataagcgt	PBANKA_020450	0	0	0	0	0	0	0	0	0	0	0	0	0	0	0	0	0	0	0	0	0	0	0	0	0	0
ctcattcccgt	PBANKA_130470	0	0	0	0	1	1	0	0	1	1	1	0	0	0	0	0	0	0	0	0	0	0	0	0	0	0
ctccacaggtc	PBANKA_093100	0	0	0	0	0	0	0	0	0	0	0	0	0	0	0	0	0	0	0	0	0	0	0	0	0	0
ctcccagtttt	PBANKA_112710	2	2	62	66	58	57	0	0	0	0	0	1	1	0	2	2	0	0	2	2	0	0	0	0	0	0
ctcctttagct	PBANKA_146160	0	0	0	0	0	0	0	0	0	0	0	0	0	0	0	0	0	0	0	0	0	0	0	0	0	0
ctcgcagcaaa	PBANKA_091270	0	0	0	0	0	0	0	0	0	0	0	0	0	0	0	0	0	0	0	0	0	0	0	0	0	1
ctcgggagggg	PBANKA_050120	0	0	0	0	0	0	0	0	0	0	0	0	0	0	0	0	0	0	0	0	0	0	0	0	0	0
ctcgtatagag	PBANKA_112970	55	54	105	100	84	86	12	12	0	0	7	7	2	2	6	6	6	5	3	3	2	2	2	2	1059	1044
ctctacttctg	PBANKA_142590	0	0	0	0	0	0	0	0	0	0	0	0	1	1	0	0	0	0	0	0	0	0	0	0	0	0
ctctcccccta	PBANKA_111890	0	0	0	0	0	0	0	0	0	0	0	0	0	0	0	0	0	0	0	0	0	0	0	0	0	1
ctctcgttttt	PBANKA_135620	0	0	0	0	0	0	0	0	0	1	0	0	0	0	0	0	0	0	0	0	0	0	0	0	0	0
ctcttaatagg	PBANKA_071220	213	222	179	186	443	450	230	230	455	478	285	289	278	286	421	426	385	387	284	286	412	420	206	211	977	989
ctcttatgctc	PBANKA_142530	0	0	0	0	0	0	0	0	0	0	0	0	0	0	0	0	0	0	0	0	0	0	0	0	0	0
ctcttggagtg	PBANKA_080070	0	0	0	0	0	0	0	0	0	0	0	0	0	0	0	0	0	0	0	0	0	0	0	1	0	0
ctgaggatatt	PBANKA_110610	0	0	0	0	0	0	0	0	0	0	0	0	0	0	0	0	0	0	0	0	0	0	0	0	0	0
ctgccatacca	PBANKA_134710	1	0	0	0	0	0	0	0	0	0	0	0	0	0	0	0	0	0	0	0	0	0	0	0	0	0
ctgccctttga	PBANKA_136150	428	446	502	506	290	286	444	442	463	474	329	335	433	443	376	374	373	369	411	424	379	382	398	407	962	964
ctgcgcaaaac	PBANKA_135210	1197	1243	870	915	437	456	1212	1268	1134	1178	1060	1106	1438	1500	1073	1133	1305	1361	1445	1517	961	1007	852	902	679	720
ctgcgcagagc	PBANKA_070540	0	0	0	0	0	0	0	0	0	0	1	0	0	0	0	0	1	0	1	0	1	0	0	0	0	0
ctgctctagct	PBANKA_091000	0	0	0	0	0	0	0	0	0	0	0	0	0	0	0	0	0	0	0	0	0	0	0	0	0	0
ctggaaatata	PBANKA_020490	1	0	0	0	0	0	0	0	0	0	0	0	0	0	0	0	0	0	0	0	0	0	0	0	0	0
ctggcagttaa	PBANKA_052080	0	0	0	0	0	0	0	0	0	0	0	0	0	0	0	0	0	0	0	0	0	0	0	0	0	0
ctggccgctaa	PBANKA_041350	0	0	0	0	0	0	0	0	1	1	0	0	0	0	0	0	0	1	0	0	0	0	0	0	0	1
ctgggaaaaga	PBANKA_142220	2	2	0	0	50	51	1	1	0	1	0	0	0	0	1	0	1	0	1	1	1	0	0	0	0	0
ctggtcccaga	PBANKA_050370	0	0	0	0	0	0	0	0	0	0	0	0	0	0	0	0	0	0	0	0	0	0	0	0	0	0
ctggttaaacg	PBANKA_113510	0	0	0	1	0	0	0	0	0	0	0	0	0	0	0	0	0	0	0	0	0	0	0	0	0	0
ctgttctcgag	PBANKA_122440	12	13	65	69	0	0	0	0	0	0	13	14	8	8	4	4	9	9	0	0	0	0	5	4	1188	1193
cttaactcttt	PBANKA_062270	386	391	194	202	107	111	29	27	62	66	28	30	7	7	18	19	3	2	7	7	6	6	2	2	642	652
cttgaaaaatc	PBANKA_135190	0	0	0	0	1	0	0	0	0	0	0	0	0	0	0	0	0	0	0	0	0	0	0	0	0	0
cttggtatcct	PBANKA_136480	0	0	0	0	0	0	0	0	0	0	0	0	0	0	0	0	0	0	0	0	0	0	0	0	0	0
cttgttgctgt	PBANKA_094250	0	0	0	0	0	0	4	4	0	0	0	0	0	0	0	0	0	0	0	0	0	0	0	0	0	0
ctttactgggt	PBANKA_135260	0	0	0	0	0	0	0	0	0	0	0	0	0	0	0	0	0	0	0	0	0	0	0	0	0	0
ctttattcccg	PBANKA_010450	0	0	0	0	0	0	0	0	0	0	0	0	0	0	0	0	0	0	0	0	0	0	0	0	11	10
ctttcagtgta	PBANKA_143700	0	0	0	0	0	0	0	0	0	0	0	0	0	0	0	0	0	0	0	0	0	0	0	0	0	0
ctttgtcacag	PBANKA_141840	0	0	0	0	0	0	0	0	0	0	0	0	0	0	0	0	0	0	0	0	0	0	0	0	0	0
gaaagtctaat	PBANKA_142370	0	0	0	0	0	0	0	0	0	0	0	0	0	0	0	0	0	0	0	0	0	0	0	0	0	0
gaaattaaagg	PBANKA_040580	0	0	0	0	0	0	0	0	0	0	0	0	0	0	0	0	0	0	0	0	0	0	0	0	0	0
gaacaaggatc	PBANKA_100790	1471	1476	1352	1377	1175	1176	1653	1671	2098	2129	1902	1923	1931	1953	1849	1892	2249	2261	2336	2332	2033	2051	1463	1487	1511	1528
gaatcgagagt	PBANKA_143360	0	0	0	0	0	0	0	0	0	0	0	0	0	0	0	0	0	0	0	0	0	0	0	0	0	0
gaatggaacag	PBANKA_113740	356	354	807	806	786	800	337	338	857	856	522	534	252	254	768	778	816	813	273	269	817	827	456	457	587	589
gacacctgtgg	PBANKA_114200	0	0	0	0	0	0	0	0	0	0	0	0	0	0	0	0	0	0	0	0	0	0	0	0	0	0
gacatgggatt	PBANKA_070940	0	0	0	0	0	0	0	0	0	0	0	0	0	0	0	0	0	0	0	0	0	0	0	0	0	0
gacattcgagg	PBANKA_122540	64	64	0	0	1	1	1	0	0	0	0	0	0	0	1	1	0	1	1	1	0	0	0	0	0	0
gaccacgagag	PBANKA_145910	1233	1256	1189	1213	789	811	730	749	1147	1160	824	827	1017	1018	1208	1226	1303	1299	1134	1161	1145	1159	809	806	935	959
gacctatctaa	PBANKA_102530	0	0	0	0	0	0	0	0	0	0	1	0	0	0	0	0	0	0	0	0	0	0	0	0	0	0
gacgtcacctc	PBANKA_052230	2478	2575	3632	3761	2656	2781	2269	2351	2824	2910	2486	2576	2814	2942	2914	3013	3338	3450	3174	3279	2703	2784	2233	2307	991	1029
gacgtccccct	PBANKA_071120	0	0	0	0	0	0	0	0	0	0	0	0	0	0	0	0	0	0	0	0	0	0	0	0	1	1
gagaagatctc	PBANKA_145190	0	0	0	0	0	0	0	0	0	1	0	0	0	0	0	0	0	0	0	0	0	0	0	0	0	0
gagatgttagg	PBANKA_133820	0	0	0	0	0	0	0	0	0	0	0	0	0	0	0	0	0	0	0	0	0	0	0	0	0	0
gagattgcgcg	PBANKA_020970	0	0	0	0	0	0	1	0	0	1	0	0	0	0	0	1	0	0	0	0	0	0	0	0	1	0
gagcaaacgca	PBANKA_112040	0	1	0	0	0	0	0	0	0	0	0	0	0	0	0	0	0	0	0	0	0	0	0	0	0	0
gaggcttaggg	PBANKA_133660	70	74	0	0	66	66	0	0	0	0	0	0	0	0	0	0	0	0	3	1	0	0	0	0	0	0
gatagttggag	PBANKA_141730	0	0	0	0	0	0	0	0	0	0	0	0	0	0	0	0	0	0	0	0	0	0	0	1	0	0
gatagtttaat	PBANKA_082430	1	0	0	0	1	1	0	0	1	2	0	1	0	0	0	0	0	0	1	2	0	0	0	0	1	2
gatattcctct	PBANKA_145770	1	1	0	0	63	68	1	1	1	1	0	0	1	1	0	0	1	0	1	0	1	1	0	0	0	0
gatcgccgaaa	PBANKA_145830	49	53	0	0	0	0	0	0	0	0	0	0	0	0	0	0	0	0	0	0	0	0	0	0	0	0
gatctaccaga	PBANKA_102500	0	0	0	0	0	0	0	0	0	0	0	0	0	0	0	0	0	0	0	0	0	0	0	0	0	0
gatctttaagg	PBANKA_062060	0	0	0	0	0	0	0	0	0	0	0	0	0	0	0	0	0	0	0	0	0	0	0	0	0	0
gatgcggcacc	PBANKA_030070	145	149	66	72	29	30	0	0	0	0	0	0	0	0	0	0	14	15	0	0	0	0	1	1	759	799
gatgggctacc	PBANKA_133470	34	35	0	0	0	0	14	15	91	100	146	156	2	2	85	86	106	105	8	9	68	70	76	77	75	77
gattacgtaaa	PBANKA_140520	0	0	0	0	0	0	0	0	0	0	0	0	0	0	0	0	0	0	0	0	0	0	0	0	0	0
gcacctccctt	PBANKA_144510	0	0	0	0	0	0	0	0	0	0	0	1	0	0	0	0	0	0	0	0	0	0	0	0	0	0
gcacctctggc	PBANKA_110650	0	0	0	0	0	0	0	0	0	0	0	0	0	0	0	0	0	0	0	0	0	0	0	0	0	0
gcaggttccgg	PBANKA_130690	0	0	0	0	0	0	0	0	0	0	0	0	0	0	0	0	0	0	0	0	0	0	0	0	0	0
gcatcaaagcg	PBANKA_094340	313	305	194	201	437	451	163	159	152	153	224	224	182	182	114	115	286	289	201	201	136	138	205	207	1007	995
gcatcaccgaa	PBANKA_113860	881	902	934	961	910	973	833	847	1298	1320	913	939	1114	1150	1342	1387	1015	1043	1159	1178	1259	1330	661	694	957	981
gcatcaccggt	PBANKA_141900	0	0	1	0	0	0	1	0	0	0	0	0	0	0	0	0	0	0	0	0	0	0	0	0	0	0
gcccggtaata	PBANKA_052050	0	1	0	0	0	0	0	0	0	0	0	0	0	0	0	0	0	0	0	0	0	0	0	0	0	0
gcccggtactc	PBANKA_101800	180	176	424	428	332	340	89	87	124	119	96	102	33	35	110	109	69	68	24	27	24	23	33	31	1130	1139
gccgaatatat	PBANKA_143310	40	40	74	75	28	29	0	0	18	15	0	0	0	0	2	2	4	4	0	0	3	3	0	0	525	514
gcctaagacta	PBANKA_061930	0	0	0	0	0	0	0	0	0	0	0	0	0	0	0	0	0	0	0	0	0	0	0	0	0	0
gcctcctattt	PBANKA_124060	0	0	0	0	0	0	0	0	0	0	0	0	0	0	0	0	0	0	0	0	0	0	0	0	0	0
gccttcaacgg	PBANKA_070620	502	505	384	399	616	631	258	255	436	441	548	541	191	194	372	369	418	418	184	180	284	288	260	257	567	581
gcgcataggcg	PBANKA_052280	0	0	0	0	0	0	0	0	0	0	0	0	0	0	0	0	0	0	0	0	0	0	0	0	0	0
gcgccgggaga	PBANKA_144270	0	0	0	0	0	0	0	0	0	0	0	0	0	0	0	0	0	0	0	0	0	0	0	0	0	0
gcggcataggg	PBANKA_141950	0	0	0	0	0	0	0	0	0	0	0	0	0	0	0	0	0	0	0	0	0	0	0	0	0	0
gcgtcgatcaa	PBANKA_050500	0	0	0	0	0	0	0	0	0	0	0	0	0	0	0	0	0	0	0	0	0	0	0	0	0	0
gctgccacaaa	PBANKA_141470	0	0	0	0	0	0	0	0	0	0	0	0	0	0	0	0	0	0	0	0	0	0	0	0	0	0
gcttacgtcaa	PBANKA_090710	26	26	1	0	1	0	0	0	0	0	0	0	0	0	0	0	0	1	0	0	0	0	0	0	0	0
gctttcctcca	PBANKA_112020	0	0	1	0	0	0	0	0	0	0	0	0	0	1	0	0	1	0	0	0	0	0	1	0	0	0
gcttttcgagg	PBANKA_131280	0	0	0	0	0	0	0	0	0	0	0	0	0	0	0	0	0	0	0	0	0	0	0	0	0	0
ggaggaactcc	PBANKA_122410	0	0	0	0	0	0	0	0	0	0	0	0	0	0	0	0	0	0	0	0	0	0	0	0	0	0
ggaggaggatg	PBANKA_144560	0	0	0	0	1	0	0	0	0	1	0	0	0	0	0	0	0	0	0	0	0	0	0	0	0	0
ggaggatcatg	PBANKA_114470	0	0	0	0	0	0	0	0	1	0	1	1	0	0	0	0	1	1	0	0	0	0	0	0	0	0
ggagggaaacg	PBANKA_133890	44	42	0	0	0	0	0	0	0	0	0	0	0	0	0	0	0	0	0	0	0	0	0	0	0	0
ggagggacacc	PBANKA_142380	0	0	54	57	0	0	0	0	0	0	0	0	0	0	0	0	0	0	0	0	0	0	0	0	0	0
ggccttagatg	PBANKA_100990	0	0	0	0	0	0	0	0	0	0	0	0	0	0	0	0	0	0	0	0	0	0	0	0	1	1
ggccttcgagc	PBANKA_081050	0	0	0	0	0	0	0	0	0	0	0	0	0	0	0	0	0	0	0	0	0	0	0	0	0	0
ggcgaccccct	PBANKA_081930	0	0	0	0	0	0	0	0	0	0	0	0	0	0	0	0	0	0	0	0	0	0	0	0	0	0
ggcgctcaggg	PBANKA_122550	0	0	0	1	0	0	0	0	0	0	0	0	0	0	0	0	0	0	0	0	0	0	0	0	0	0
ggcgtttatct	PBANKA_111860	0	0	0	0	0	0	0	0	0	0	0	0	0	0	0	0	0	0	0	0	0	0	0	0	0	0
ggctaggccgc	PBANKA_041050	0	0	0	0	0	0	0	0	0	0	0	0	0	0	1	1	1	1	0	0	0	0	1	1	0	0
ggctgtgagtc	PBANKA_102600	1746	1763	1949	1982	2146	2183	1308	1318	2017	2006	2611	2602	1924	1954	2002	2019	2968	2981	2269	2278	2070	2081	1779	1783	859	865
gggctggggag	PBANKA_143410	0	0	0	0	0	0	0	0	0	0	0	0	0	0	0	0	0	0	0	0	0	0	0	0	0	0
gggtttaggga	PBANKA_030540	0	0	0	0	0	0	0	0	0	0	0	0	0	0	0	0	0	0	0	0	0	0	0	0	0	0
ggtaagccatc	PBANKA_142640	0	0	0	0	0	1	0	0	0	0	0	1	0	0	1	0	0	0	0	0	0	0	0	1	0	0
ggtttacagtt	PBANKA_114590	0	0	0	0	0	0	0	0	0	0	0	0	0	0	0	0	0	0	0	0	0	0	0	0	0	0
gtacagcttgt	PBANKA_061240	490	482	170	171	253	250	180	174	70	71	50	47	74	70	56	55	86	86	102	96	31	28	95	95	1853	1836
gtagctaggaa	PBANKA_131070	0	0	0	0	0	0	0	0	0	0	0	0	0	0	0	0	0	0	0	0	0	0	0	0	0	0
gtaggatgagg	PBANKA_135790	2504	2427	1657	1652	1113	1114	2781	2744	2778	2733	2317	2261	3661	3644	2721	2659	2559	2491	4297	4275	2908	2867	1505	1483	1819	1793
gtaggatgatt	PBANKA_082470	0	0	0	0	0	0	0	0	2	0	0	0	0	0	2	0	0	0	2	0	0	0	0	0	1	0
gtagtctgcat	PBANKA_135920	218	208	509	511	237	239	187	176	201	197	321	322	95	90	214	210	267	263	93	93	214	204	164	156	592	586
gtatacggatt	PBANKA_134280	0	0	0	0	0	0	0	0	1	0	0	0	0	0	0	0	0	0	0	0	0	0	0	0	0	0
gtatcgtcgca	PBANKA_072170	1	0	0	0	0	0	0	0	0	0	0	0	0	0	0	0	0	0	0	0	0	0	0	0	0	0
gtatcgttgtt	PBANKA_143630	3284	3257	2825	2781	2327	2315	3094	3029	3245	3123	2190	2187	3749	3728	3215	3170	3432	3395	4323	4195	3302	3227	2421	2405	1827	1819
gtcacaggaga	PBANKA_103540	56	60	0	0	0	0	0	0	0	0	0	0	0	0	0	0	0	0	0	0	0	0	1	1	0	0
gtcacgctctc	PBANKA_143060	1364	1425	1257	1297	826	844	972	1007	999	1032	811	839	1326	1370	1008	1039	1244	1268	1581	1618	908	934	814	818	940	956
gtcagacgctc	PBANKA_091860	0	0	0	0	0	0	0	0	0	0	0	0	0	0	0	0	0	0	0	0	0	0	0	0	0	0
gtcagggtttt	PBANKA_093770	0	0	0	0	0	0	0	0	0	0	0	0	0	0	0	0	0	0	0	0	0	0	0	0	0	0
gtccctggctc	PBANKA_112100	768	775	523	529	349	354	201	196	412	410	361	359	387	391	410	401	580	583	412	419	347	346	378	380	1137	1150
gtcctaacttc	PBANKA_101840	0	0	0	0	0	0	0	0	0	0	0	0	0	0	0	0	0	0	0	1	0	0	0	0	0	0
gtctccgtatt	PBANKA_132880	0	0	0	0	0	0	0	0	0	0	0	0	0	0	0	0	0	0	0	0	0	0	1	1	0	0
gtctgtccgct	PBANKA_082890	1834	1805	2114	2097	1566	1582	1793	1777	1671	1649	1982	1950	2129	2115	1762	1743	2359	2333	2214	2165	1588	1566	1558	1561	1150	1143
gtgaacgtaaa	PBANKA_031690	0	0	0	0	0	0	0	0	0	0	0	0	0	0	0	0	0	0	0	0	0	0	0	0	0	0
gtgagagtatc	PBANKA_146130	2	1	1	1	5	4	0	1	1	0	4	3	1	0	0	0	0	1	1	0	0	1	2	2	1	1
gtgatatgaag	PBANKA_141540	20	19	25	27	0	0	0	0	0	0	0	0	1	1	0	0	6	6	0	0	0	0	5	5	749	724
gtgctggcgtc	PBANKA_111150	0	0	0	0	0	0	0	0	0	0	0	0	0	0	0	0	0	0	0	0	0	0	0	0	0	0
gtgctgggtgg	PBANKA_091920	0	0	0	0	0	0	0	0	0	0	0	0	0	0	0	0	0	0	0	0	0	0	0	0	0	0
gtgctgttggc	PBANKA_111590	0	0	0	0	0	0	0	0	0	0	0	0	0	0	0	0	0	0	0	0	0	0	0	0	0	0
gttagctgtcc	PBANKA_052020	0	0	0	0	0	0	0	0	0	0	0	0	0	0	0	0	0	0	0	0	0	0	0	0	0	0
gttcggcaaag	PBANKA_080180	0	0	0	0	0	0	0	0	0	0	0	1	0	0	0	0	0	0	0	0	0	0	0	0	0	0
gttctgaaaga	PBANKA_010940	0	0	0	0	35	35	0	0	0	0	0	0	0	0	0	0	0	0	0	0	0	0	0	0	0	0
gttcttgaaag	PBANKA_080530	0	0	0	0	0	0	0	0	0	0	0	0	0	1	0	0	0	0	0	0	1	0	0	0	0	0
gtttaagcttt	PBANKA_135970	0	1	0	0	0	0	0	0	0	0	0	0	0	0	0	0	0	0	0	0	0	0	0	0	0	0
gtttaagtgct	PBANKA_140480	1281	1284	1835	1806	726	733	739	718	1364	1328	390	382	735	726	1097	1071	682	669	773	752	1187	1176	461	444	945	923
taaatagtcta	PBANKA_020320	0	0	0	0	0	0	0	0	0	0	0	0	0	0	0	0	0	0	0	0	0	0	0	0	0	0
taactaacctg	PBANKA_131140	0	0	1	1	0	1	0	1	0	1	0	1	0	0	0	0	0	0	1	1	0	0	0	0	0	1
taaggttcacg	PBANKA_135520	0	0	0	0	0	0	0	0	0	0	0	0	0	0	0	0	0	0	0	0	0	0	0	0	0	0
taagttcgat	PBANKA_093370	0	0	0	0	0	0	0	0	0	0	0	0	0	0	0	0	0	0	0	0	0	0	0	0	0	0
taatagggagc	PBANKA_081070	2	2	2	3	37	35	0	0	0	0	1	1	1	1	3	3	0	4	0	0	0	0	0	0	1	1
taattccttga	PBANKA_100080	0	0	0	0	0	0	0	0	0	0	0	0	0	0	0	0	0	0	0	0	0	0	0	0	0	0
tacacgcattt	PBANKA_123220	0	0	0	0	0	0	0	0	0	0	0	0	0	0	0	0	0	0	0	0	0	0	0	0	0	0
taccaagcgat	PBANKA_142210	0	0	0	0	0	0	0	0	0	0	0	0	0	0	0	0	0	0	0	0	0	0	0	0	0	0
tactaccatcg	PBANKA_112980	1	0	0	0	191	195	0	0	1	0	1	1	0	0	0	0	1	1	0	1	0	0	0	0	1	1
tactaggtatg	PBANKA_124240	0	0	0	0	0	0	0	0	0	0	0	0	0	0	0	0	0	0	0	0	0	0	0	0	0	0
tactggcagta	PBANKA_140500	0	1	0	0	0	0	0	0	0	0	0	0	0	0	0	1	0	0	0	0	0	0	0	0	0	0
tacttacttag	PBANKA_136030	0	1	0	0	80	81	0	0	2	1	0	0	2	1	0	1	0	0	1	1	1	0	0	0	0	0
tactttcaggt	PBANKA_100370	0	0	0	0	0	0	0	0	0	0	0	0	0	0	0	0	0	0	0	0	0	0	0	0	0	0
tagaagtgtga	PBANKA_070470	1654	1619	564	557	628	619	749	734	827	812	885	863	1011	987	691	687	1107	1071	1023	1009	720	686	720	712	1268	1241
tagagttgacg	PBANKA_132420	0	0	0	0	1	0	0	0	0	0	0	0	0	0	0	0	0	0	0	0	0	0	0	0	0	0
tagattgggcg	PBANKA_123360	3491	3443	5173	5153	2626	2668	3511	3484	4564	4535	2962	2925	4058	4040	4581	4570	3783	3776	4818	4796	4597	4576	2224	2177	3444	3417
tagcagaagtt	PBANKA_081730	0	0	0	0	0	0	0	0	0	0	0	0	1	0	0	0	0	0	0	0	0	0	0	0	0	0
taggctttggg	PBANKA_135410	0	0	0	0	0	0	0	0	0	0	0	0	0	0	0	0	0	0	0	0	0	0	0	0	0	0
tagggaccaac	PBANKA_101810	3	4	3	3	0	0	0	0	1	1	0	0	0	0	0	0	0	0	0	0	0	0	0	0	0	0
tagtagggtcg	PBANKA_060650	0	0	0	0	0	0	0	0	0	0	0	0	0	0	0	0	0	0	0	0	0	0	0	0	0	0
tagtgcgaggg	PBANKA_062240	866	867	398	392	96	94	522	519	296	294	228	225	602	603	263	265	392	383	670	666	304	303	229	226	769	771
tagttgggatc	PBANKA_020230	0	0	0	0	0	0	0	0	0	0	0	0	0	0	0	0	0	0	0	0	0	0	0	0	0	0
tatatccggtg	PBANKA_090100	1	0	0	0	0	0	0	0	0	0	0	0	0	0	0	0	0	0	0	0	0	0	0	0	0	0
tatattgctct	PBANKA_146230	0	0	0	0	0	0	0	0	0	0	0	0	0	0	0	0	0	0	0	1	0	0	0	1	0	0
tatcgaccccg	PBANKA_124120	1	1	1	0	1	0	1	1	0	1	2	2	0	0	0	1	0	0	1	0	1	0	0	0	0	0
tatgcgaccca	PBANKA_121810	0	0	0	0	0	0	0	0	0	0	0	0	0	0	0	0	0	0	0	0	0	0	0	0	0	0
tcaaacaagcg	PBANKA_136440	53	50	0	0	0	0	1	0	4	2	1	0	0	1	0	0	0	0	0	0	0	0	1	0	0	0
tcaaaggtgcg	PBANKA_103560	0	0	0	0	0	0	0	0	0	0	0	0	0	0	0	0	0	0	0	0	0	0	0	0	0	0
tcaacaagtag	PBANKA_082960	0	0	0	0	0	0	0	0	0	0	0	0	0	0	0	0	0	0	0	0	0	0	0	0	0	0
tcaagctcaca	PBANKA_131840	0	0	0	0	0	0	0	0	0	0	0	0	0	0	0	0	0	0	0	0	0	0	0	0	0	0
tcaattatgta	PBANKA_143610	0	0	0	0	0	0	0	0	0	0	0	0	0	0	0	0	0	0	0	0	0	0	0	0	0	0
tcacctacaat	PBANKA_140790	525	539	740	757	625	641	415	421	915	937	1168	1181	497	521	818	832	1351	1357	532	531	836	847	691	689	1041	1063
tcacgcaatgt	PBANKA_081300	0	0	0	0	0	0	0	0	0	0	0	0	0	0	0	0	0	0	0	0	0	1	0	0	0	0
tcacgcgatgc	PBANKA_144900	824	822	601	598	625	630	562	565	808	792	898	909	673	677	930	937	1097	1092	673	671	815	818	791	787	1029	1040
tcagactccta	PBANKA_080960	28	26	31	36	27	27	0	0	0	0	13	13	0	0	0	0	0	0	0	0	0	0	0	0	1003	1024
tcagattcat	PBANKA_146050	0	0	0	0	0	0	0	0	0	0	0	0	0	0	0	0	0	0	0	0	0	0	0	0	0	0
tcagttcgggt	PBANKA_010150	0	0	0	0	0	0	0	0	0	0	0	0	0	0	0	0	0	0	0	0	0	0	0	0	0	0
tcataggtgtt	PBANKA_072090	3586	3500	2586	2519	4413	4352	4241	4120	3208	3126	4076	3965	5028	4944	3144	3083	6252	6075	6442	6265	3197	3145	4270	4172	1120	1080
tcattgatccc	PBANKA_050830	0	0	0	0	1	1	0	0	0	2	0	0	1	0	0	0	0	1	1	0	1	1	0	0	0	0
tccggatgtcg	PBANKA_041790	0	0	0	0	0	0	0	0	0	0	0	0	0	0	0	0	0	0	0	0	0	0	0	0	0	0
tcctcggcgtt	PBANKA_050300	0	0	0	0	0	0	0	0	0	0	0	1	0	0	0	0	0	0	0	0	0	0	0	0	0	0
tcctgtttttt	PBANKA_082020	0	1	1	0	0	1	0	1	0	1	0	0	0	0	1	0	0	0	1	0	1	0	0	0	2	1
tccttagcgga	PBANKA_060600	0	0	0	0	0	0	0	0	0	0	0	0	0	0	0	0	0	0	0	0	0	0	0	0	0	0
tcgagacgggg	PBANKA_020210	0	0	0	0	0	0	0	0	0	0	0	0	0	0	0	0	0	0	0	0	0	0	0	0	0	0
tcgcagggagc	PBANKA_051300	0	1	0	0	1	0	0	0	0	0	0	0	1	1	0	0	0	0	0	0	0	0	0	0	0	0
tcgcaggggcg	PBANKA_133200	0	0	0	0	0	0	0	0	0	0	0	0	0	0	0	0	0	0	0	0	0	0	0	0	0	0
tcgcatagtcc	PBANKA_050440	36	34	45	41	30	32	0	0	1	0	0	0	0	0	0	0	0	0	0	0	0	0	0	0	0	0
tcgccgggttt	PBANKA_135860	0	0	0	0	0	0	0	0	0	0	0	0	0	0	0	0	0	0	0	0	0	0	0	0	0	1
tcgctgccggc	PBANKA_140560	0	0	0	0	0	0	0	0	0	0	0	0	0	0	0	0	0	0	0	0	0	0	0	0	0	0
tcgctggctgg	PBANKA_134940	0	0	0	0	1	1	0	0	0	0	0	0	0	0	0	0	0	0	0	0	0	0	0	0	0	0
tcgctgtgagc	PBANKA_134020	0	0	0	0	0	0	0	0	0	0	0	0	0	0	0	0	0	0	0	0	0	0	0	0	0	0
tcggagggtcc	PBANKA_123320	1475	1468	1142	1125	874	880	1297	1295	1404	1363	1374	1352	1483	1463	1429	1387	1529	1520	1627	1586	1499	1489	1220	1210	701	700
tcggatggtac	PBANKA_091830	0	0	0	0	0	0	1	0	0	0	0	0	0	0	0	0	0	0	0	0	1	0	0	0	0	0
tcgggaaccct	PBANKA_114630	1	1	0	1	0	1	0	0	0	1	0	0	0	0	1	1	0	0	1	0	0	1	1	1	1	2
tcgggcagagc	PBANKA_120530	770	763	654	670	469	478	658	680	735	732	614	607	826	854	877	898	819	830	914	923	839	832	587	584	317	325
tcggggaccct	PBANKA_112470	766	767	1162	1207	716	729	626	636	1205	1210	581	579	804	809	1037	1040	672	665	981	971	1113	1111	414	409	1208	1225
tcgtagttccc	PBANKA_091670	1594	1600	1422	1439	1157	1153	1440	1437	1548	1552	1175	1171	1751	1770	1535	1515	1389	1371	2074	2060	1642	1669	813	830	1094	1101
tcgtgggaagc	PBANKA_103310	0	0	0	0	0	0	5	5	0	0	0	0	0	0	0	0	0	0	0	0	0	0	0	0	0	0
tctcgggccat	PBANKA_093080	1898	1888	1300	1312	1278	1331	1523	1534	1714	1716	1822	1841	1556	1570	1431	1440	1974	1978	1504	1503	1416	1431	1281	1301	1240	1242
tctcgtcatgc	PBANKA_113930	0	0	0	0	0	0	0	0	0	0	0	0	0	0	0	0	0	0	0	0	0	0	0	0	0	0
tctctgaatca	PBANKA_122990	43	45	1	2	2	0	1	1	2	1	0	0	0	0	0	0	1	1	0	0	1	1	0	0	0	0
tcttagcaaga	PBANKA_060860	1	1	1	0	0	0	0	0	1	1	0	0	0	0	0	0	0	0	0	0	0	0	0	0	0	0
tgaaataatag	PBANKA_146330	0	0	0	0	0	0	0	0	0	0	0	0	0	0	0	0	0	0	0	0	0	0	0	0	0	0
tgaacgtggtg	PBANKA_083680	124	125	0	0	1829	1831	5	5	5	5	10	9	0	0	2	1	0	0	0	0	2	2	2	2	0	0
tgaagtgaacc	PBANKA_093360	0	0	0	0	0	0	0	0	0	0	0	0	0	0	0	0	0	0	0	0	0	0	0	0	0	0
tgaatagaggt	PBANKA_080720	2299	2262	1536	1515	1276	1260	1756	1741	2418	2365	1683	1629	2350	2329	2125	2091	2207	2166	2664	2585	2522	2469	1286	1269	953	929
tgactcagctt	PBANKA_071430	3294	3292	2551	2551	1433	1445	2368	2389	2391	2365	2003	1998	3220	3279	2296	2296	2347	2357	3828	3812	2280	2267	1762	1762	1100	1097
tgacttaacat	PBANKA_101390	0	0	0	0	0	1	0	0	0	1	0	0	0	0	0	0	0	0	0	0	0	0	0	0	0	1
tgaggcggtgt	PBANKA_120070	0	0	0	0	0	0	0	0	0	0	0	0	0	0	0	0	0	0	0	0	0	0	0	0	0	0
tgatactgaga	PBANKA_136330	43	41	0	0	0	0	0	0	0	0	0	0	0	0	0	0	0	0	0	0	0	0	0	0	0	0
tgatctgcgtt	PBANKA_030960	298	293	672	678	647	652	203	189	496	496	516	511	128	133	368	372	407	411	109	105	291	287	217	215	1173	1171
tgattcagagt	PBANKA_124230	0	0	0	0	0	0	0	0	0	0	0	0	0	0	0	1	0	0	0	0	0	0	0	0	0	0
tgccatccttg	PBANKA_142810	0	0	0	0	0	0	0	0	0	0	0	0	0	0	0	0	0	0	0	0	0	0	0	0	0	0
tgcctgtatgc	PBANKA_101770	0	0	0	0	0	0	0	0	0	0	0	0	0	0	0	0	0	0	0	0	0	0	0	0	0	0
tgccttgtatg	PBANKA_051490	1196	1204	696	713	1153	1177	632	645	1062	1062	1258	1281	1023	1026	1139	1153	1456	1446	1519	1527	936	934	1135	1144	893	900
tgcgcacgcgg	PBANKA_134740	0	0	0	0	0	0	0	0	6	6	0	0	0	0	1	1	0	0	0	0	1	1	0	0	3	3
tgcgtagcaga	PBANKA_144600	134	128	20	21	170	173	66	63	28	32	40	39	56	60	45	44	24	23	98	96	42	40	12	10	1203	1193
tgctgtgtgct	PBANKA_120800	0	0	0	0	0	0	0	0	0	0	0	0	0	0	0	0	0	0	0	0	0	0	0	0	0	0
tgcttcaccgt	PBANKA_071790	0	0	0	0	0	0	0	0	0	0	0	0	0	0	0	0	0	0	0	0	0	0	0	0	0	0
tggaacagggt	PBANKA_132650	0	0	0	0	1	0	0	0	0	0	0	0	1	0	0	0	0	0	0	0	0	0	0	0	0	0
tggaagacctc	PBANKA_144990	0	0	0	0	0	0	0	0	0	0	0	0	0	0	0	0	0	0	0	0	0	0	0	0	0	0
tggaagaggat	PBANKA_144990	0	0	0	0	0	0	0	0	0	0	0	0	0	0	0	0	0	0	0	0	0	0	0	0	0	0
tggaccagcgt	PBANKA_040730	1494	1478	913	920	1382	1394	1309	1292	1457	1439	1348	1339	1890	1875	1416	1406	2030	2013	2216	2198	1441	1449	1293	1271	1262	1251
tggagagaagt	PBANKA_061960	0	0	0	0	0	0	0	0	0	0	0	0	0	0	0	0	0	0	0	0	0	0	1	0	0	0
tggcagggagg	PBANKA_140490	0	0	0	0	0	0	0	0	0	0	0	0	0	0	0	0	0	0	0	0	0	0	0	0	0	0
tggcgtgtgtg	PBANKA_120450	0	0	0	0	0	0	0	0	0	0	0	0	0	0	0	0	0	0	0	0	0	0	0	0	0	0
tggggtggtgt	PBANKA_052000	0	0	0	0	0	0	0	0	0	0	0	0	0	0	0	0	0	0	0	0	0	0	0	0	0	0
tgggtgtcgct	PBANKA_092040	0	0	0	0	0	0	0	0	0	0	0	0	0	0	0	0	0	0	0	0	0	0	0	0	0	0
tggtagtgtct	PBANKA_040860	0	0	0	0	0	0	0	0	0	0	0	0	0	0	0	0	0	0	0	0	0	0	0	0	0	0
tggtcacactc	PBANKA_071230	1	0	2	0	0	0	0	0	2	0	1	0	0	0	1	0	0	0	0	0	0	0	0	0	1	0
tgtaatcgcgc	PBANKA_092810	0	0	0	0	0	0	0	0	0	0	0	0	0	0	0	0	0	0	0	0	0	0	0	0	0	0
tgtacccttta	PBANKA_021390	0	0	0	0	0	0	0	0	0	0	0	0	0	0	0	0	0	0	0	0	0	0	0	0	0	0
tgtaccttat	PBANKA_041040	0	0	0	0	0	0	0	0	3	3	0	0	0	0	0	0	0	0	0	0	0	0	0	0	0	0
tgtccggtgcc	PBANKA_092660	3	1	1	1	22	22	0	1	1	2	1	1	1	0	3	1	0	0	1	1	0	0	1	1	0	1
tgtcctaaaga	PBANKA_121950	0	0	0	0	0	0	0	0	0	0	0	0	0	0	0	0	0	0	0	0	1	0	0	0	0	0
tgtctagggag	PBANKA_123430	0	0	0	0	0	0	0	0	0	0	0	0	0	0	0	0	0	0	0	0	0	0	0	0	0	0
tgttatgctat	PBANKA_070090	0	0	0	0	0	0	0	0	0	0	0	0	0	0	0	0	0	0	0	0	0	0	0	0	0	0
tgttcaccggg	PBANKA_121880	0	0	0	0	0	0	0	0	0	0	0	0	0	0	0	0	0	0	0	1	0	0	0	0	0	0
tgttcgtatag	PBANKA_040470	0	0	0	0	0	0	0	0	0	0	0	0	0	0	0	0	0	0	0	0	0	0	0	0	0	0
ttaaaccctcg	PBANKA_110600	0	0	0	0	0	0	0	0	0	0	0	0	0	0	0	0	0	0	0	0	0	0	0	0	0	0
ttaattgcgac	PBANKA_121260	3	2	0	0	0	0	0	0	0	0	1	0	0	0	0	0	1	1	0	0	1	0	0	0	0	0
ttacccgcagc	PBANKA_134450	149	150	204	211	142	153	5	5	18	17	2	2	2	2	3	6	2	3	8	8	2	2	3	3	2829	2857
ttacgtgtagt	PBANKA_122110	0	0	0	0	0	0	0	0	1	0	0	0	0	0	0	0	0	0	0	0	0	0	0	0	0	0
ttataagtcta	PBANKA_080690	0	0	0	0	0	0	0	0	1	1	0	0	0	0	1	0	1	2	1	1	0	0	0	0	0	0
ttatatgtata	PBANKA_051130	0	0	0	0	0	0	0	0	0	0	0	0	0	0	0	0	0	0	0	0	0	0	0	0	0	0
ttatcagcagc	PBANKA_112570	0	0	0	0	0	0	0	0	0	0	0	0	0	0	0	0	0	0	0	0	0	0	0	0	0	1
ttatcgcctcc	PBANKA_134250	3	3	56	61	0	0	0	0	12	11	0	0	0	0	20	20	0	0	0	0	17	18	0	0	873	885
ttatgcaccaa	PBANKA_135800	75	79	98	105	1731	1804	4	4	11	12	5	6	0	0	0	0	4	6	0	0	4	4	3	3	0	0
ttcaatcgagg	PBANKA_040980	0	0	0	0	0	0	0	0	0	0	0	0	0	0	0	0	0	0	0	0	0	0	0	0	0	0
ttcagctcat	PBANKA_101330	0	0	0	0	0	0	0	0	0	0	0	0	0	0	0	0	0	0	0	0	0	0	0	0	0	0
ttcatgagcat	PBANKA_143520	2	4	0	0	39	38	3	3	1	2	0	0	0	0	0	1	0	0	0	0	1	0	1	0	0	0
ttcccagggcc	PBANKA_092730	0	0	0	0	0	0	0	0	0	0	0	0	0	0	0	0	0	0	0	0	0	0	0	0	0	0
ttccccgggct	PBANKA_130040	0	0	0	0	0	0	0	0	0	0	0	0	0	0	0	0	0	0	0	0	0	0	0	0	0	0
ttcctcaaatc	PBANKA_061090	0	0	0	0	0	0	0	0	0	0	0	0	0	0	0	0	0	0	1	0	0	0	0	0	0	0
ttcctcggatc	PBANKA_101050	0	0	0	0	0	1	0	0	1	1	0	0	0	0	0	0	0	1	0	0	0	0	0	0	1	1
ttcgccggaag	PBANKA_142920	1218	1204	783	794	843	854	973	972	1122	1125	1768	1769	1401	1402	1125	1125	2106	2129	1561	1568	1297	1306	1292	1300	795	807
ttcgttgggag	PBANKA_010410	1	0	0	0	0	0	0	0	0	0	0	0	0	0	0	0	0	0	0	0	0	0	0	0	0	0
ttctagtttat	PBANKA_010100	0	0	0	0	0	0	0	0	0	0	0	0	0	0	0	0	0	1	0	0	0	0	0	0	0	0
ttctatgtatg	PBANKA_021620	0	0	0	0	0	0	0	0	0	0	0	0	0	0	0	0	0	0	0	0	0	0	0	0	0	1
ttcttagtgtg	PBANKA_132940	1748	1733	1365	1366	823	816	2130	2122	1513	1483	2072	2053	2792	2804	1647	1636	2313	2302	3231	3208	1612	1589	1767	1756	976	952
ttgaagttgca	PBANKA_141010	0	0	0	0	0	0	0	0	0	0	0	0	0	0	0	0	0	0	0	0	0	0	0	0	0	1
ttgatgtactt	PBANKA_132790	0	0	0	0	0	0	0	0	0	0	0	0	0	0	0	0	0	0	0	0	0	0	0	0	0	0
ttgctgtcggc	PBANKA_111510	0	0	1	1	0	0	0	0	1	0	0	0	0	0	0	0	1	1	0	0	0	0	0	0	0	1
ttgctttagct	PBANKA_100150	0	0	0	0	2	2	0	0	0	0	2	1	0	0	0	0	0	0	1	1	0	0	1	1	0	1
ttggggtgaca	PBANKA_092640	0	0	0	0	0	0	0	0	0	0	0	0	0	0	0	0	0	0	0	0	1	0	0	0	0	0
ttgtacacccg	PBANKA_102630	405	406	140	146	365	364	247	251	590	595	279	278	314	324	522	526	269	271	387	387	562	564	142	149	813	817
ttgtagcctct	PBANKA_134630	5024	5028	6636	6708	5394	5475	5016	5004	6857	6872	7563	7548	6192	6250	6426	6453	9491	9466	7094	7101	6572	6606	6367	6442	1207	1231
ttgtcacacac	PBANKA_112530	1106	1210	1504	1628	1340	1474	1051	1157	1018	1115	1383	1488	1326	1468	971	1068	1530	1660	1646	1803	901	988	995	1089	797	851
tttaggaacta	PBANKA_120310	333	334	219	224	396	406	29	28	89	93	12	13	13	13	12	13	27	24	21	23	20	20	6	6	664	667
tttccgatctc	PBANKA_000170	0	0	0	0	0	0	0	0	0	1	0	0	0	1	0	0	0	0	0	0	0	0	0	0	0	0
tttccggaaag	PBANKA_122420	0	0	0	0	0	0	0	0	0	0	0	0	0	0	0	0	0	0	0	0	0	0	0	0	0	0
tttctgtagac	PBANKA_041040	0	0	0	0	0	0	0	0	0	0	0	0	0	0	0	0	0	0	0	0	0	0	0	0	0	0
tttcttcaaag	PBANKA_143440	1462	1465	2283	2316	1157	1180	1425	1436	2326	2299	1472	1490	1877	1891	2221	2235	1665	1649	2185	2189	2296	2327	1094	1128	1069	1085
tttgagatctc	PBANKA_103240	2129	2148	2573	2595	2712	2743	2432	2443	3025	3015	2789	2793	3096	3110	2860	2879	3882	3865	3689	3681	3044	3062	2734	2762	4345	4353
