# Supplementary material for: Functional Profiling of a Plasmodium Genome Reveals an Abundance of Essential Genes
Source: Cell. 2017 Jul 13;170(2):260–272.e8. doi: 10.1016/j.cell.2017.06.030 (PMC5509546; doi:10.1016/j.cell.2017.06.030)
Supplement: Data S1. Reproducible Analysis Procedure — The file archive includes an R-markdown document, which will reproduce all bioinformatic procedures conducted. [file mmc9.zip › countfiles/PbSTM23.csv]

barcode	gene	1.1	1.2	2.1	2.2	3.1	3.2	4.1	4.2	5.1	5.2	6.1	6.2	7.1	7.2	8.1	8.2	9.1	9.2	10.1	10.2	11.1	11.2	12.1	12.2	13.1	13.2	14.1	14.2	15.1	15.2	16.1	16.2
no_match		10540	11059	11027	11682	11179	11812	11773	12551	10317	10964	10203	10468	10318	10841	11569	12306	10312	11152	10671	11604	7238	7779	10248	11143	11726	12334	15794	17163	10965	11594	8658	9457
aaaaagggcac	PBANKA_080070	134	144	162	168	14	14	0	0	0	0	0	0	0	0	0	0	1	1	0	0	0	0	0	0	0	0	0	0	0	0	1069	1117
aaaacactgct	PBANKA_040600	0	0	0	0	0	0	0	0	0	0	0	0	0	0	0	0	0	0	0	0	0	0	0	0	0	0	0	0	0	0	0	0
aaaaggaagga	PBANKA_101210	0	0	38	38	0	0	1	1	1	1	1	1	0	0	0	0	0	0	5	4	0	0	2	0	3	3	3	3	4	4	0	0
aaaagtaatta	PBANKA_144240	0	0	0	0	0	0	0	0	0	0	0	0	0	0	0	0	0	0	0	0	0	0	0	0	0	0	0	0	0	0	0	0
aaaagtcttgc	PBANKA_040440	1	1	1	1	0	0	0	0	0	0	0	0	0	0	0	0	0	0	0	0	0	0	0	0	0	0	0	0	0	0	0	0
aaaatcattta	PBANKA_114320	0	0	0	0	0	0	0	0	0	0	0	0	0	0	0	0	0	0	0	0	0	0	0	0	0	0	0	0	0	0	0	0
aaacaacggtc	PBANKA_090040	0	0	0	0	0	0	0	0	0	0	0	0	0	0	0	0	0	0	0	0	0	0	0	0	0	0	0	0	0	0	0	0
aaacgtcgggc	PBANKA_145120	0	0	0	0	0	0	0	0	0	0	0	0	0	0	0	0	0	0	0	0	0	0	0	0	0	0	0	0	0	0	0	0
aaagtctcccc	PBANKA_010870	0	0	0	0	0	0	0	0	0	0	0	0	0	0	0	0	0	0	0	0	0	0	0	0	0	0	0	0	0	0	0	0
aaagttagacc	PBANKA_113880	0	0	0	0	0	0	0	0	0	0	0	0	0	0	0	0	0	0	0	0	0	0	0	0	0	0	0	0	0	0	0	0
aaatctgacga	PBANKA_135570	7	7	49	47	2	2	0	0	8	8	0	0	0	0	0	0	0	0	5	5	0	0	0	0	3	2	0	0	0	0	289	290
aacacaaccgc	PBANKA_140160	2070	2073	1599	1592	1978	1979	975	975	956	947	933	931	606	604	581	576	547	548	298	302	286	287	281	282	280	281	386	386	286	287	1323	1319
aacataaaagt	PBANKA_031480	0	0	0	0	0	0	0	0	0	0	0	0	0	0	0	0	0	0	0	0	0	0	0	0	0	0	0	0	0	0	0	0
aaccaacgtgg	PBANKA_090980	89	86	348	345	754	755	379	380	431	425	561	555	459	459	680	680	634	624	408	397	499	495	617	611	378	371	665	650	648	642	1203	1187
aacgccaaacc	PBANKA_112010	0	0	0	0	0	0	0	0	0	0	0	0	0	0	0	0	0	0	2	2	0	0	1	1	0	0	1	1	0	0	1	1
aacggatcacc	PBANKA_121210	0	0	0	0	0	0	0	0	0	0	0	0	0	0	0	0	0	0	0	0	0	0	0	0	0	0	0	0	0	0	0	0
aacggcgtact	PBANKA_111500	179	179	117	116	121	119	176	174	129	126	108	110	194	196	132	130	155	154	147	141	77	77	165	166	168	167	105	103	179	174	836	824
aacttgtacaa	PBANKA_061570	360	368	155	156	226	224	84	82	29	26	83	84	40	40	21	22	39	41	26	27	28	28	30	31	65	64	17	17	64	64	2703	2691
aagaaatctat	PBANKA_061230	0	0	0	0	0	0	0	0	0	0	0	0	0	0	0	0	0	0	0	0	0	0	0	0	0	0	0	1	0	0	0	0
aagagctgttg	PBANKA_093280	0	0	0	0	0	0	0	0	0	0	0	0	0	0	0	0	0	0	2	2	0	0	0	0	0	0	0	0	0	0	1	1
aagcactctcg	PBANKA_135460	1017	1012	474	471	722	713	1304	1295	1078	1066	966	972	1230	1231	1652	1642	1117	1112	1274	1270	1237	1234	703	698	1335	1335	1696	1687	991	986	734	739
aaggatctatc	PBANKA_136210	0	0	0	0	0	0	0	0	0	0	0	0	0	0	0	0	0	0	0	0	0	0	0	0	0	0	0	0	0	0	0	0
aaggttgtcgc	PBANKA_140440	0	0	3	2	3	3	2	2	1	1	1	1	1	1	1	0	1	2	5	5	1	1	0	0	6	6	9	9	4	3	4	3
aagtaaaagtc	PBANKA_020340	0	0	0	0	0	0	0	0	0	0	0	0	0	0	0	0	0	0	0	0	0	0	0	0	0	0	0	0	0	0	0	0
aataaatatgg	PBANKA_131420	0	0	1	1	0	0	0	0	2	2	2	1	1	1	1	1	0	0	3	3	1	0	0	0	2	2	4	5	6	6	4	4
aatagcccttt	PBANKA_070150	0	0	0	0	0	0	0	0	0	0	0	0	0	0	0	0	0	0	0	0	0	0	0	0	0	0	0	0	0	0	0	0
aatagcctctt	PBANKA_142710	0	0	0	0	0	0	1	0	5	5	0	0	4	4	2	1	4	3	1	1	4	4	3	2	1	1	7	7	2	2	1	1
aataggcctga	PBANKA_092600	0	0	0	0	0	0	0	0	2	2	0	0	0	0	0	0	0	0	1	1	0	0	0	0	0	0	1	1	0	0	1	1
aataggtggac	PBANKA_144720	0	0	0	0	1	0	0	0	1	1	1	1	1	1	0	0	0	0	1	1	1	0	0	0	2	3	2	2	0	0	1	1
aatatctccgg	PBANKA_123240	2412	2399	2112	2089	4431	4411	3736	3697	3390	3360	3546	3532	4219	4200	4722	4676	4467	4432	4272	4226	3428	3405	3274	3239	4175	4131	4835	4755	3925	3893	1226	1216
aatcctttact	PBANKA_040820	118	118	0	0	0	0	0	0	0	0	0	0	0	0	0	0	0	0	0	0	0	0	0	0	0	0	0	0	0	0	0	0
aatcgaacaac	PBANKA_143590	1273	1276	1489	1486	1392	1400	1830	1826	1826	1815	1460	1465	2132	2112	2333	2319	1713	1697	2106	2080	1738	1724	1220	1204	2118	2102	2854	2835	1792	1787	1166	1164
aatcgccgaaa	PBANKA_081710	0	0	0	0	0	0	0	0	0	0	0	0	0	0	0	0	0	0	0	0	0	0	0	0	0	0	0	0	0	0	2	3
aatcgcctctt	PBANKA_110570	0	0	0	0	0	0	0	0	0	0	0	0	0	0	0	0	0	0	0	0	0	0	0	0	0	0	0	0	0	0	0	0
aatcgtggacc	PBANKA_021160	0	0	0	0	0	0	0	0	0	0	0	0	0	0	0	0	0	0	0	0	0	0	0	0	0	0	0	0	0	0	0	0
aatgggtaaca	PBANKA_132170	0	0	0	0	0	0	0	0	0	0	1	1	0	0	0	0	0	0	0	0	0	0	0	0	0	0	1	0	1	1	0	0
aatgtacatga	PBANKA_090610	0	0	0	0	0	0	0	0	0	0	0	0	0	0	0	0	0	0	0	0	0	0	0	0	0	0	0	0	0	0	0	0
aattactaccg	PBANKA_100870	380	379	828	830	725	727	516	513	844	838	661	658	586	591	1044	1038	826	821	689	685	691	682	483	472	652	651	993	996	721	712	953	946
aattctcctag	PBANKA_051990	160	163	197	196	56	56	19	19	44	45	28	29	13	13	44	44	30	30	14	13	17	17	39	39	11	11	3	3	24	24	802	799
acaacatgata	PBANKA_140750	0	0	0	0	0	0	0	0	0	0	0	0	0	0	0	0	0	0	0	0	0	0	0	0	0	0	0	0	0	0	0	0
acaagacgaag	PBANKA_050720	1	1	1	1	0	1	0	0	2	2	3	2	1	1	1	1	0	0	4	4	2	1	1	1	0	0	5	5	4	4	6	6
acaatgtcaga	PBANKA_060770	0	0	0	0	0	0	0	0	0	0	0	0	0	0	0	0	0	0	0	0	0	0	0	0	0	0	0	0	0	0	0	0
acacgacaagc	PBANKA_103780	1436	1425	1628	1625	2215	2197	2257	2233	2103	2072	2534	2524	2520	2512	2709	2695	2849	2819	2370	2354	1861	1849	2161	2149	2347	2338	2812	2785	2620	2601	802	800
acagatctgcg	PBANKA_131910	2111	2087	2781	2754	2438	2416	2567	2554	3581	3540	2787	2754	2967	2948	4908	4855	3576	3548	3096	3044	3316	3280	2691	2651	3024	2991	5253	5179	3650	3618	867	856
acagggattca	PBANKA_083330	824	816	1091	1088	1267	1264	745	729	1302	1295	903	899	859	851	1680	1666	1066	1063	818	808	1184	1178	680	673	720	718	1762	1753	862	862	1050	1035
acatcagaaag	PBANKA_134380	0	0	0	0	0	0	0	0	0	0	0	0	0	0	0	0	0	0	0	0	0	0	0	0	0	0	0	0	0	0	0	0
acccacttgct	PBANKA_103450	2715	2713	1768	1768	4402	4410	3192	3170	3589	3566	3333	3338	3570	3551	4632	4624	3817	3803	3343	3307	3255	3248	3979	3973	3330	3348	4402	4387	3763	3746	1502	1506
acccggtcagc	PBANKA_060170	0	0	0	0	0	0	0	0	0	0	0	0	0	0	0	0	0	0	0	0	0	0	0	0	0	0	0	0	0	0	0	0
acctggacgga	PBANKA_082320	0	0	0	0	0	0	0	0	0	0	0	0	0	0	0	0	0	0	0	0	0	0	0	0	0	0	0	0	0	0	0	0
accttcggttt	PBANKA_011160	2157	2134	3260	3248	2821	2807	2335	2332	2495	2498	2134	2142	2685	2679	3669	3649	2756	2753	2438	2428	2200	2191	2216	2191	2631	2617	4100	4049	2661	2653	1421	1408
acgacttggac	PBANKA_091910	0	0	0	0	0	1	0	0	2	2	3	3	0	0	0	0	0	0	3	3	0	0	1	1	4	4	2	3	5	5	0	0
acgatacggaa	PBANKA_136170	0	0	0	0	0	0	0	0	0	0	0	0	0	0	0	0	0	0	0	0	0	0	0	0	0	0	0	0	0	0	0	0
acgctcaggaa	PBANKA_060090	0	0	0	0	0	0	0	0	0	0	0	0	0	1	0	0	0	0	0	0	0	0	0	0	0	0	0	0	0	0	0	0
acgctgctcag	PBANKA_120740	0	0	0	0	0	0	0	0	1	1	2	2	1	1	2	2	2	2	5	5	0	0	4	4	1	1	5	4	0	0	0	0
acgtagtatcc	PBANKA_110900	127	125	46	47	0	0	26	26	13	11	0	0	0	0	1	1	0	0	0	0	0	0	0	0	0	0	0	0	0	0	1042	1032
acgtatcaggg	PBANKA_082710	0	0	0	0	0	0	0	0	0	0	0	0	0	0	0	0	0	0	0	0	0	0	0	0	0	0	0	0	0	0	0	0
acgttgtcact	PBANKA_130390	0	0	0	0	0	0	0	0	0	0	0	0	0	0	0	0	0	0	0	0	0	0	0	0	0	0	0	0	0	0	0	0
acgtttgggaa	PBANKA_071020	4765	4746	5628	5584	5081	5085	5921	5901	6524	6518	5506	5517	6425	6425	8681	8666	6952	6914	6468	6446	5830	5805	6113	6083	6112	6098	9030	8985	6267	6252	2277	2270
actagaggtaa	PBANKA_092940	0	0	0	0	0	0	0	0	0	0	0	0	0	0	0	0	0	0	1	1	0	0	0	0	0	0	0	0	0	0	0	0
actatcgccaa	PBANKA_144400	104	105	76	76	173	174	197	197	0	0	16	16	4	3	0	0	0	0	0	0	0	0	13	13	0	0	7	7	11	10	0	0
actggctcgat	PBANKA_081510	0	0	0	0	0	0	0	0	0	0	0	0	0	0	0	0	0	0	0	0	0	0	0	0	0	0	0	0	0	0	0	0
acttacggctg	PBANKA_132360	0	0	0	0	0	0	0	0	0	0	0	0	0	0	0	0	0	0	0	0	0	0	0	0	0	0	0	0	0	0	0	0
actttcacaca	PBANKA_050180	0	0	0	0	0	0	0	0	0	0	0	0	0	0	0	0	0	0	0	0	0	0	0	0	0	0	0	0	0	0	0	0
actttggatgt	PBANKA_113570	0	0	0	0	0	0	0	0	0	0	0	0	0	0	0	0	0	0	0	0	0	0	6	6	0	0	0	0	0	0	57	57
agagatttctt	PBANKA_144210	0	0	0	0	0	0	0	0	0	0	0	0	0	0	0	0	0	0	0	0	0	0	0	0	0	0	0	0	0	0	0	0
agatcctcgac	PBANKA_041590	0	0	0	0	0	0	0	0	0	0	1	1	0	0	0	0	0	0	1	0	0	0	1	1	0	0	0	0	1	1	1	1
agcccgttgta	PBANKA_123730	0	0	0	0	0	0	0	0	0	0	0	0	0	0	0	0	0	0	0	0	0	0	0	0	2	2	0	0	0	0	0	0
agcgacgtagc	PBANKA_090850	412	406	498	493	645	639	524	517	515	504	283	280	625	619	752	743	372	364	616	601	523	519	389	377	625	615	755	744	470	467	898	888
agctggagttt	PBANKA_131510	0	0	0	0	0	0	0	0	0	0	0	0	0	0	0	0	0	0	0	0	0	0	0	0	0	0	0	0	0	0	0	0
aggagtatact	PBANKA_145070	0	0	186	183	311	301	65	63	46	44	105	103	11	12	37	37	35	35	0	0	21	21	10	10	1	1	14	13	18	18	1072	1050
aggcccacacc	PBANKA_061400	0	0	0	0	0	0	0	0	0	0	0	0	0	0	0	0	0	0	0	0	0	0	0	0	0	0	0	0	0	0	0	0
aggggtgttgt	PBANKA_010510	0	0	0	0	0	0	0	0	0	0	0	0	0	0	0	0	0	0	0	0	0	0	0	0	0	0	0	0	0	0	0	0
agggtgaacag	PBANKA_082740	76	74	215	210	220	217	14	11	224	221	113	111	46	45	191	187	128	127	59	59	147	144	117	113	49	48	181	176	134	129	1532	1496
agggttcctat	PBANKA_051500	2108	2075	2617	2570	2120	2095	2269	2242	2369	2340	2097	2075	3087	3059	3075	3066	2893	2829	2748	2701	2305	2264	3056	3014	2697	2663	3157	3111	2411	2388	782	766
aggtagcactg	PBANKA_081180	1312	1291	1490	1462	2230	2196	1417	1403	1382	1365	1852	1840	1822	1796	2053	2029	2280	2249	1784	1754	1300	1296	2372	2315	1909	1884	2200	2152	2137	2107	814	805
aggtgcgattt	PBANKA_113780	0	0	0	0	0	0	0	0	0	0	0	0	0	0	0	0	0	0	0	0	0	0	0	0	0	0	0	0	0	0	0	0
agtaagccttc	PBANKA_110420	1188	1179	1210	1210	826	828	724	718	937	937	523	514	473	473	796	794	403	400	225	222	325	325	166	163	198	200	500	492	259	261	688	681
agtacgctgcg	PBANKA_112510	0	0	0	0	0	0	0	0	0	0	0	0	0	0	0	0	0	0	0	0	0	0	0	0	0	0	0	0	0	0	0	0
agtgaggtatg	PBANKA_113840	0	0	0	0	0	0	0	0	0	0	0	0	0	0	0	0	0	0	0	0	0	0	0	0	0	0	0	0	0	0	0	0
agtgcgtacgc	PBANKA_020460	0	0	0	0	0	0	0	0	0	0	0	0	0	0	0	0	0	0	1	1	0	0	0	0	0	0	0	0	0	0	0	0
agttgacaaga	PBANKA_093200	0	0	0	0	0	0	0	0	2	2	0	0	1	1	1	1	0	0	0	0	0	0	0	0	0	0	0	0	0	0	0	0
atacacgtggt	PBANKA_131280	0	0	0	0	0	0	1	1	0	0	0	0	0	0	0	0	1	1	0	0	0	0	1	1	0	0	2	2	1	0	1	1
atacagacaga	PBANKA_041630	0	0	0	0	0	0	0	0	0	0	0	0	0	0	0	0	0	0	0	0	0	0	0	0	0	0	0	0	0	0	0	0
atacatattaa	PBANKA_103580	0	0	0	0	0	0	0	0	0	0	2	2	0	0	0	0	0	0	1	1	0	0	0	0	0	0	0	0	0	0	0	0
ataggagtaag	PBANKA_030580	0	0	0	0	0	0	0	0	0	0	0	0	0	0	0	0	0	0	0	0	0	0	0	0	0	0	0	0	0	0	0	0
atatccgttag	PBANKA_094230	916	908	133	132	335	331	581	575	241	241	330	331	592	590	398	399	480	476	699	688	253	248	296	292	562	560	355	354	478	477	645	637
atcacgacacc	PBANKA_092890	0	0	0	0	0	0	0	0	0	0	0	0	0	0	0	0	0	0	2	2	0	0	0	0	0	0	0	0	0	0	0	0
atccgagatcg	PBANKA_093190	0	0	0	0	1	0	0	0	1	1	1	1	1	1	0	0	0	0	0	0	1	1	0	0	0	0	3	3	3	3	4	3
atccgcgtgta	PBANKA_094130	0	0	0	0	0	0	10	10	0	0	0	0	0	0	0	0	0	0	0	0	0	0	0	0	0	0	0	0	0	0	0	0
atcgaatcgcc	PBANKA_031420	0	0	0	0	0	0	0	0	0	0	0	0	0	0	0	0	0	0	0	0	0	0	0	0	0	0	0	0	0	0	0	0
atcgatacata	PBANKA_134230	0	0	1	1	1	1	1	1	0	0	2	2	3	2	1	1	2	2	4	5	0	0	1	1	4	3	1	2	4	4	4	3
atctcattcct	PBANKA_070850	0	0	1	1	0	0	0	1	0	0	1	1	2	2	0	0	0	0	0	0	0	0	1	1	1	1	1	1	1	1	0	0
atctcttggtt	PBANKA_040390	0	0	0	0	0	0	0	0	0	0	0	0	0	0	0	0	0	0	0	0	0	0	0	0	0	0	0	0	0	0	1	1
atctgatgtag	PBANKA_082040	0	0	0	0	0	0	0	0	0	0	0	0	0	0	0	0	0	0	0	0	0	0	0	0	0	0	0	0	0	0	0	0
atcttcggatt	PBANKA_083380	0	0	0	0	0	0	0	0	0	1	0	0	0	0	0	1	0	0	0	0	0	0	0	0	0	0	0	1	0	0	0	0
atcttttatgt	PBANKA_093890	0	0	0	0	0	0	0	0	0	0	0	0	0	0	0	0	0	0	0	0	0	0	0	0	0	0	0	0	0	0	0	0
atgaggttaaa	PBANKA_111200	0	0	0	0	0	0	0	0	0	0	0	0	0	0	0	0	0	0	0	0	0	0	0	0	0	0	0	0	0	0	0	0
atgattacctg	PBANKA_145950	0	0	64	63	0	0	0	0	0	0	10	10	0	0	0	0	0	0	0	0	0	0	0	0	0	0	0	0	0	0	528	530
atgattttacg	PBANKA_031160	538	534	3	3	97	94	0	0	12	12	0	0	0	0	0	0	0	0	0	0	0	0	0	0	2	2	0	0	0	0	1338	1328
atgcagcagac	PBANKA_041360	214	216	86	87	46	49	6	6	2	2	0	0	5	5	16	17	4	4	5	5	4	4	5	5	3	3	6	6	1	1	928	967
atggttgcaga	PBANKA_133030	0	0	0	0	0	0	0	0	0	0	0	0	0	0	0	0	0	0	0	0	0	0	0	0	0	0	0	0	0	0	0	0
attacgagtga	PBANKA_134050	44	44	74	75	71	71	10	10	0	0	0	0	0	0	7	7	8	8	9	9	0	0	4	4	3	3	2	2	1	1	1299	1278
attctccccga	PBANKA_083040	0	0	0	0	0	0	0	0	0	0	0	0	0	0	0	0	0	0	0	0	0	0	0	0	0	0	0	0	0	0	0	0
attcttataac	PBANKA_090260	0	0	0	0	0	0	0	0	1	1	0	0	0	0	0	0	1	0	0	0	0	0	0	0	0	0	1	1	3	1	0	0
attcttgctgc	PBANKA_021180	0	0	0	0	0	0	0	0	0	0	0	0	0	0	0	0	0	0	0	0	0	0	0	0	0	0	0	0	0	0	0	0
attgagaacgt	PBANKA_140450	2	2	2	2	2	1	1	1	5	4	4	4	6	6	2	1	4	4	18	19	0	2	7	7	2	2	5	5	11	9	7	7
attgatctgta	PBANKA_103170	711	708	190	191	463	463	574	572	195	191	232	232	465	464	269	267	224	222	328	322	156	152	134	135	352	350	238	236	136	133	993	981
atttaccagtt	PBANKA_121300	0	0	0	0	0	0	0	0	0	0	0	0	0	0	0	0	0	0	0	0	0	0	0	0	0	0	0	0	0	0	0	0
attttccatcc	PBANKA_135610	0	0	0	0	1	1	0	0	0	0	0	0	1	1	0	0	0	0	0	0	0	0	0	0	0	0	0	0	0	0	0	0
caaactctttt	PBANKA_093780	0	0	0	0	0	0	0	0	0	0	0	0	0	0	0	0	0	0	0	0	0	0	0	0	0	0	0	0	0	0	0	0
caacatcgggt	PBANKA_082160	0	0	0	0	0	0	0	0	0	0	1	1	1	1	0	0	1	1	3	3	2	2	1	1	1	1	1	1	4	4	2	2
caacgtcaatc	PBANKA_092510	0	0	0	0	0	0	0	0	0	0	0	0	0	0	0	0	0	0	0	0	0	0	0	0	0	0	1	1	0	0	0	0
caacgtgagca	PBANKA_060240	0	0	0	0	0	0	0	0	0	0	0	0	1	1	0	0	0	0	0	0	0	0	0	0	0	0	0	0	0	0	0	0
caagagtgcct	PBANKA_030670	0	0	0	0	0	0	0	0	0	0	0	0	0	0	0	0	0	0	0	0	0	0	0	0	0	0	0	0	0	0	0	0
caagggcaggg	PBANKA_060440	0	0	0	0	0	0	0	0	0	0	0	0	0	0	0	0	0	0	0	0	0	0	0	0	0	0	0	0	0	0	0	0
caatttgtttc	PBANKA_140820	0	0	0	0	0	0	0	0	0	0	0	0	0	0	0	0	0	0	0	0	0	0	0	0	0	0	0	0	0	0	0	0
caccccaggag	PBANKA_071230	0	0	0	0	0	0	0	0	0	0	0	0	0	0	0	0	0	0	0	0	0	0	0	0	0	0	0	0	0	0	0	0
caccgtcttcc	PBANKA_110200	228	227	127	128	136	136	5	5	15	15	39	40	3	3	1	1	1	1	0	0	3	3	0	0	0	0	0	0	1	1	839	827
cacgcaccttt	PBANKA_083210	0	0	0	0	0	0	0	0	0	0	0	0	0	0	0	0	0	0	0	0	0	0	0	0	0	0	0	0	0	0	2	2
cacgcatttgc	PBANKA_081400	0	0	0	0	0	0	0	0	0	0	0	0	0	0	0	0	0	0	0	0	0	0	0	0	1	1	0	0	0	0	1	1
cacgcgcggac	PBANKA_062140	49	49	41	39	52	52	44	44	30	32	37	39	32	32	57	57	50	50	20	21	32	32	15	16	26	27	42	43	32	33	136	139
cacgttcgatt	PBANKA_114280	0	0	265	259	39	40	2	2	0	0	0	0	1	1	1	1	0	0	0	0	0	0	0	0	0	0	0	0	0	0	1011	999
cagaggtatcc	PBANKA_070600	0	0	0	0	0	0	0	0	0	0	0	0	2	1	0	0	0	0	0	0	0	0	0	0	0	0	0	0	1	1	0	0
cagcaagtcgt	PBANKA_103520	0	0	0	0	0	0	0	0	0	0	0	0	0	0	0	0	0	0	0	0	0	0	0	0	0	0	0	0	0	0	0	0
cagcgtgatgt	PBANKA_010110	0	0	0	0	0	0	0	0	0	0	0	0	0	0	0	0	0	0	0	0	0	0	0	0	0	0	0	0	0	0	0	0
caggtgtccgg	PBANKA_120500	0	0	0	0	0	0	0	0	0	0	0	0	0	0	0	0	0	0	0	0	0	0	0	0	0	0	0	0	0	0	0	0
cataaagacga	PBANKA_111390	0	0	321	317	86	85	0	0	40	40	9	9	0	0	4	5	0	0	0	0	0	0	0	0	0	0	0	0	0	0	572	576
catatcagcgt	PBANKA_110690	0	0	0	0	0	0	0	0	0	0	0	0	0	0	0	0	0	0	0	0	0	0	0	0	0	0	0	0	0	0	0	0
catgctatacg	PBANKA_144380	0	0	0	0	0	0	0	0	0	0	0	0	2	2	0	0	0	0	0	0	0	0	0	0	0	0	0	0	0	0	0	0
catggatgggc	PBANKA_113980	0	0	0	0	0	0	11	10	0	0	0	0	0	0	0	0	0	0	0	0	0	0	0	0	0	0	0	0	0	0	0	0
cattcagctac	PBANKA_040640	0	0	0	0	0	0	0	0	0	0	0	0	0	0	0	0	0	0	0	0	0	0	0	0	0	0	0	0	0	0	0	0
cattgaacgat	PBANKA_100640	0	0	0	0	0	0	0	0	0	0	0	0	0	0	0	0	0	0	0	0	0	0	0	0	0	0	0	0	0	0	0	0
cattgcagtcc	PBANKA_111530	0	0	0	0	0	0	0	0	0	0	0	0	0	0	0	0	0	0	0	0	0	0	0	0	0	0	0	0	0	0	0	0
cattgtaaaag	PBANKA_103620	192	187	489	485	464	460	63	63	192	191	140	137	32	32	36	35	22	22	6	5	5	5	0	0	14	14	11	12	4	4	1314	1303
cattttctact	PBANKA_141350	0	0	0	0	0	0	0	0	0	0	0	0	0	0	0	0	0	0	0	0	0	0	0	0	1	1	0	0	0	0	0	0
ccaaagtgtcg	PBANKA_041430	0	0	0	0	0	0	0	0	0	0	0	0	0	0	0	0	0	0	0	0	0	0	0	0	0	0	0	0	0	0	0	0
ccaaattcata	PBANKA_091150	0	0	0	0	1	1	0	0	0	0	4	4	4	4	1	1	1	1	1	1	0	0	1	1	0	0	2	2	3	3	4	5
ccaatgggccg	PBANKA_124370	0	0	0	0	0	0	0	0	0	0	0	0	0	0	0	0	0	0	0	0	0	0	0	0	0	0	0	0	0	0	0	0
ccacatatatc	PBANKA_021290	0	0	0	0	0	0	0	0	0	0	0	0	0	0	0	0	0	0	0	0	0	0	0	0	0	0	0	0	0	0	0	0
ccacctgccca	PBANKA_010620	924	916	1034	1038	1555	1552	1101	1091	1074	1075	1249	1255	1218	1218	1441	1439	1337	1325	1256	1247	1000	996	1399	1406	1145	1144	1683	1671	1247	1245	869	868
ccagggtgaag	PBANKA_090250	0	0	0	0	0	0	0	0	0	0	0	0	0	0	0	0	0	0	0	0	0	0	0	0	0	0	0	0	0	0	0	0
cccaagcctct	PBANKA_143320	0	0	0	0	0	0	0	0	0	0	0	0	0	0	0	0	0	0	0	0	0	0	0	0	0	0	0	0	0	0	0	0
cccagcttgaa	PBANKA_124220	0	0	0	0	0	0	0	0	0	0	0	0	0	0	0	0	0	0	0	0	0	0	0	0	0	0	0	0	0	0	0	0
ccccgttcggg	PBANKA_061640	0	0	0	0	0	0	0	0	1	1	2	2	0	1	0	0	0	0	2	2	0	1	1	1	0	0	3	3	2	2	3	2
cccgcgattta	PBANKA_114030	100	110	83	90	134	152	0	0	6	6	3	5	0	0	2	4	6	9	7	9	1	2	12	14	2	2	0	0	2	4	715	812
ccctcgggtgc	PBANKA_110490	97	93	0	0	0	0	0	0	0	0	0	0	0	0	0	0	0	0	0	0	0	0	0	0	0	0	0	0	0	0	0	0
ccctgagaacc	PBANKA_141230	906	902	1768	1763	1435	1438	760	755	1279	1274	1218	1212	851	852	1676	1675	1449	1449	860	860	1236	1235	1395	1395	866	865	1967	1952	1534	1527	1132	1128
ccctgaggtgt	PBANKA_145690	194	193	91	90	119	113	34	34	12	13	41	42	0	0	4	4	4	4	0	0	0	0	0	0	0	0	1	1	0	0	1130	1092
ccgaaatacag	PBANKA_021450	0	0	0	0	0	0	0	0	0	0	0	0	0	0	0	0	0	0	0	0	0	0	0	0	0	0	0	0	0	0	0	0
ccgcagaatct	PBANKA_070740	853	842	480	477	985	971	907	904	639	645	624	614	622	615	646	640	538	526	441	433	238	238	338	329	396	395	323	318	390	387	865	851
ccgctgaccag	PBANKA_132190	0	0	0	0	0	0	0	0	0	0	0	0	0	0	0	0	0	0	0	0	0	0	0	0	0	0	0	0	0	0	0	0
ccgcttcatgc	PBANKA_143660	0	0	0	0	0	0	0	0	0	0	0	0	0	0	0	0	0	0	0	0	0	0	0	0	0	0	0	0	0	0	0	0
cctacttctta	PBANKA_092080	0	0	0	0	0	0	0	0	0	0	0	0	0	0	0	0	0	0	0	0	0	0	0	0	0	0	0	0	0	0	0	0
cctcccggtta	PBANKA_080900	559	559	1062	1053	884	879	960	948	800	797	819	813	899	886	1018	1005	878	872	894	879	646	646	768	756	844	841	1157	1146	956	948	1026	1008
cctcttacccg	PBANKA_061520	0	0	0	0	0	0	0	0	0	0	0	0	0	0	0	0	0	0	0	0	0	0	0	0	0	0	0	0	0	0	0	0
cctggacttgt	PBANKA_146110	225	224	0	0	93	93	39	41	20	20	7	7	18	18	11	10	10	10	15	13	3	3	11	10	0	0	17	17	3	2	1235	1230
ccttaggaatg	PBANKA_103080	587	585	714	709	830	819	695	685	729	721	586	585	530	523	901	888	601	589	344	342	452	451	459	462	419	417	624	613	264	261	480	480
ccttgcaaagt	PBANKA_050410	2	2	0	0	168	163	0	0	12	13	162	158	0	0	0	0	88	86	0	0	3	3	26	26	0	0	0	0	51	50	800	787
cctttccctta	PBANKA_031580	0	0	0	0	0	0	0	0	0	0	0	0	0	0	0	0	0	0	0	0	0	0	0	0	0	0	0	0	0	0	0	0
cctttttctcc	PBANKA_120160	1	1	0	0	0	0	0	0	0	0	1	1	1	1	0	0	0	0	1	1	0	0	0	0	0	0	0	0	0	0	0	0
cgaagtagcaa	PBANKA_111760	1754	1766	2282	2286	2135	2141	1797	1797	1895	1904	1689	1719	1900	1911	2604	2605	1920	1930	1898	1918	1795	1801	1589	1591	2014	2011	3093	3087	1612	1619	650	654
cgactcagtag	PBANKA_030140	0	0	1	1	0	0	0	0	3	3	1	1	1	1	0	0	0	0	4	3	0	0	1	1	3	3	4	4	7	7	11	10
cgactggtgaa	PBANKA_142620	0	0	0	0	0	0	0	0	0	0	0	0	0	0	0	0	0	0	0	0	0	0	0	0	0	0	0	0	0	0	0	0
cgacttttcat	PBANKA_141330	2169	2161	1939	1914	2261	2249	2230	2218	1981	1979	2742	2738	2410	2394	3008	2993	2794	2776	2538	2513	2052	2040	2421	2398	2632	2607	3179	3145	2816	2794	624	624
cgagattagtc	PBANKA_110130	0	0	81	79	0	0	43	43	0	0	0	0	1	1	0	0	0	0	0	0	0	0	8	8	0	0	0	0	0	0	0	0
cgagctgcaag	PBANKA_072040	0	0	0	0	0	0	0	0	0	0	0	0	0	0	0	0	0	0	1	1	0	0	0	0	0	0	0	0	0	0	0	0
cgatctttctc	PBANKA_112920	0	0	0	0	1	1	0	0	2	2	0	0	0	0	0	0	1	0	5	5	2	0	3	1	1	1	1	0	4	3	1	1
cgattaagaat	PBANKA_051530	0	0	0	0	0	0	0	0	0	0	0	0	0	0	0	0	0	0	0	0	0	0	0	0	0	0	0	0	0	0	0	0
cgctaagtgcg	PBANKA_041700	0	0	0	0	0	0	0	0	0	0	0	0	0	0	0	0	0	0	0	0	0	0	0	0	0	0	0	0	0	0	0	0
cgctccatgcc	PBANKA_031260	0	0	0	0	0	0	0	0	0	0	0	0	0	0	0	0	0	0	0	0	0	0	0	0	0	0	0	0	0	0	0	0
cgctgcaaacg	PBANKA_010770	0	0	0	0	0	0	0	0	0	0	0	0	0	0	0	0	0	0	0	0	0	0	0	0	0	0	0	0	0	0	0	0
cggacggcagg	PBANKA_092560	0	0	0	0	0	0	0	0	0	0	0	0	0	0	0	0	0	0	0	0	0	0	0	0	0	0	0	0	0	0	0	0
cggagtacgtt	PBANKA_103440	1400	1393	1199	1186	1326	1307	559	551	665	658	871	860	389	382	626	617	586	576	212	213	310	309	401	394	274	273	429	425	366	361	648	643
cgggcaggact	PBANKA_010600	145	145	243	241	197	195	121	121	117	117	156	156	136	134	149	145	129	129	76	75	107	106	88	85	91	90	152	148	85	85	834	829
cgggcttaggt	PBANKA_093730	0	0	0	0	0	0	0	0	0	0	0	0	0	0	0	0	0	0	0	0	0	0	0	0	0	0	0	0	0	0	0	0
cgggtgagttt	PBANKA_010820	0	0	0	0	0	0	0	0	3	3	0	0	1	1	1	0	1	0	1	1	0	0	1	0	0	0	0	0	0	0	0	0
cggtatggggc	PBANKA_030380	0	0	0	0	0	0	0	0	0	0	0	0	0	0	0	0	0	0	0	0	0	0	0	0	0	0	0	0	0	0	0	0
cggtcatccat	PBANKA_145980	0	0	0	0	0	0	0	0	1	1	0	0	0	0	0	0	0	0	4	3	0	0	0	0	1	1	1	1	1	1	5	4
cggtctttttt	PBANKA_081330	0	0	0	0	0	0	0	0	0	0	0	0	0	0	0	0	0	0	0	0	0	0	0	0	0	0	0	0	0	0	0	0
cggttacccta	PBANKA_070200	0	0	0	0	0	0	0	0	0	0	1	1	3	3	0	0	2	1	2	5	1	1	3	3	1	0	4	4	5	5	1	1
cggttgtggat	PBANKA_070710	0	0	0	0	0	0	0	0	0	0	0	0	0	0	0	0	0	0	0	0	0	0	0	0	0	0	0	0	0	0	0	0
cgtaatgactc	PBANKA_130430	0	0	0	0	0	0	0	0	0	0	1	1	0	0	0	0	0	0	0	0	0	0	0	0	0	0	0	0	0	0	0	0
cgtactgtgag	PBANKA_114480	0	0	0	0	0	0	0	0	0	0	0	0	0	0	0	0	0	0	0	0	0	0	0	0	0	1	0	0	0	0	0	0
cgtcgactgat	PBANKA_145870	0	0	0	0	0	0	0	0	1	1	0	0	2	2	0	0	1	1	1	1	0	0	1	1	0	0	0	0	1	1	2	1
cgtgagtttag	PBANKA_114560	0	0	0	0	0	0	0	0	0	0	1	1	1	0	0	0	0	0	0	0	0	0	0	0	1	1	0	0	1	1	0	0
cgttaggtgtg	PBANKA_060820	0	0	0	0	0	0	0	0	0	0	0	0	0	0	0	0	0	0	0	0	0	0	0	0	0	0	0	0	0	0	0	0
cgttatgtggg	p230p-tag	1475	1450	877	858	753	746	1158	1139	1140	1120	1321	1306	1157	1142	1577	1543	1389	1364	1234	1217	1196	1167	1323	1293	1089	1055	1660	1631	1137	1111	1059	1042
cgttttagtta	PBANKA_090140	0	0	0	0	0	0	0	0	0	0	0	0	0	0	0	0	0	0	0	0	0	0	0	0	0	0	0	0	0	0	0	0
ctacgatgaac	PBANKA_030770	0	0	0	0	1	1	0	0	2	2	1	1	1	0	0	0	0	0	1	1	0	0	0	0	0	0	1	1	0	0	1	1
ctacgtatcag	PBANKA_041490	1572	1559	1051	1034	2557	2520	1736	1718	1672	1657	1882	1875	2010	1996	2445	2412	2308	2280	1990	1969	1731	1708	2399	2377	2031	2002	2687	2648	2533	2505	1020	1010
ctactagttaa	PBANKA_122560	0	0	56	57	0	0	0	0	0	0	0	0	0	0	0	0	0	0	0	0	0	0	0	0	0	0	0	0	0	0	0	0
ctagtagtaga	PBANKA_112670	0	0	0	0	0	0	0	0	0	0	0	0	0	0	0	0	0	0	0	0	0	0	0	0	0	0	0	0	0	0	0	0
ctcattcccgt	PBANKA_130470	0	0	0	0	0	0	0	0	0	0	0	0	0	0	0	0	0	0	0	0	0	0	0	0	0	0	0	0	0	0	0	0
ctccaagaact	PBANKA_010080	1504	1493	2191	2184	2327	2319	1307	1297	2250	2233	2730	2728	1885	1870	3181	3160	3228	3205	1797	1784	2152	2136	2546	2544	1714	1691	3295	3278	3328	3298	1234	1220
ctccacaggtc	PBANKA_093100	0	0	0	0	0	0	1	0	0	0	0	0	1	1	0	0	1	1	1	1	0	0	0	0	0	0	2	2	3	3	2	2
ctcccagtttt	PBANKA_112710	0	0	0	0	0	0	0	0	0	0	0	0	0	0	0	0	0	0	0	0	0	0	0	0	0	0	0	0	0	0	0	0
ctccgaacaca	PBANKA_060660	32	32	0	0	25	25	0	0	1	1	25	25	0	0	0	0	0	0	0	0	0	0	0	0	0	0	0	0	0	0	989	985
ctctacttctg	PBANKA_142590	0	0	0	0	0	0	0	0	0	0	0	0	0	0	0	0	0	0	0	0	0	0	0	0	0	0	0	0	0	0	0	0
ctctgcccaag	PBANKA_121180	0	0	0	0	0	0	0	0	3	3	1	1	2	2	0	0	0	0	5	5	0	0	1	1	2	2	3	3	1	1	1	1
ctctgtgccat	PBANKA_100230	0	0	119	120	50	51	5	5	0	0	0	0	0	0	1	1	0	0	6	6	0	0	0	0	2	2	0	0	0	0	1039	1025
ctcttatgctc	PBANKA_142530	0	0	0	0	0	0	0	0	0	0	1	1	0	0	0	0	0	0	0	0	0	0	0	0	0	0	0	0	0	0	0	0
ctgaaagcggg	PBANKA_080640	1	1	1	1	0	0	0	1	8	8	3	3	4	4	0	0	1	1	5	4	0	0	1	2	2	0	5	5	3	2	4	4
ctgcaagcggt	PBANKA_092750	0	0	0	0	0	0	0	0	0	0	0	0	0	0	0	0	0	0	0	0	0	0	0	0	0	0	0	0	0	0	0	0
ctggccgctaa	PBANKA_041350	0	0	0	0	0	0	0	0	0	0	0	0	0	0	0	0	0	0	0	0	0	0	0	0	0	0	0	0	0	0	0	0
ctgggaaaaga	PBANKA_142220	0	0	0	0	0	0	0	0	0	0	0	0	0	0	0	0	0	0	0	0	0	0	0	0	0	0	0	0	0	0	0	0
ctgtcttaggt	PBANKA_111610	1	1	0	1	0	0	1	1	0	0	1	0	2	1	0	0	0	0	3	3	0	0	2	2	3	3	3	3	3	3	3	3
cttagaattat	PBANKA_130230	0	0	0	0	0	0	0	0	0	0	0	0	0	0	0	0	0	0	0	0	0	0	0	0	0	0	0	0	0	0	0	0
cttagcgtaaa	PBANKA_140470	0	0	0	0	0	0	0	0	0	0	0	0	1	1	0	0	0	0	0	0	0	0	0	0	0	0	0	0	0	0	0	0
cttcacctacc	PBANKA_100520	1	1	0	0	2	2	0	0	2	2	1	1	1	1	0	0	1	1	5	5	1	1	3	4	0	0	3	3	12	13	4	5
cttggtatcct	PBANKA_136480	0	0	0	0	0	0	0	0	0	0	0	0	0	0	0	0	0	0	0	0	0	0	0	0	0	0	0	0	0	0	0	0
cttgttgctgt	PBANKA_094250	0	0	0	0	0	0	0	0	0	0	0	0	0	0	0	0	0	0	0	0	0	0	0	0	0	0	0	0	0	0	0	0
ctttactgggt	PBANKA_135260	0	0	0	0	0	0	0	0	0	0	0	0	0	0	0	0	0	0	0	0	0	0	0	0	0	0	0	0	0	0	0	0
ctttcgtccgt	PBANKA_090420	6841	6781	7015	6947	6762	6700	8819	8717	7753	7673	7997	7952	9813	9737	11045	10989	7689	7621	9631	9490	7703	7638	8880	8788	9530	9471	12164	11987	8224	8166	2593	2556
gaaaattacag	PBANKA_124250	92	92	0	0	81	82	0	0	0	0	11	11	0	0	0	0	2	2	0	0	0	0	0	0	0	0	0	0	0	0	944	935
gaagtgttgga	PBANKA_092170	0	0	0	0	0	0	0	0	0	0	0	0	2	2	0	0	0	0	0	0	0	0	0	0	0	0	0	0	0	0	0	0
gaatacagcac	PBANKA_031340	0	0	0	0	0	0	0	0	0	0	0	0	0	0	0	0	0	0	0	0	0	0	0	0	0	0	0	0	0	0	0	0
gaatcgagagt	PBANKA_143360	116	117	80	80	49	49	0	0	0	0	0	0	0	0	0	0	0	0	0	0	0	0	0	0	0	0	0	0	2	2	1161	1146
gacacctgtgg	PBANKA_114200	0	0	0	0	0	0	0	0	0	0	0	0	0	0	0	0	0	0	0	0	0	0	0	0	0	0	0	0	0	0	0	0
gacatgggatt	PBANKA_070940	0	0	0	0	0	0	0	0	0	0	0	0	0	0	0	0	0	0	0	0	0	0	0	0	0	0	0	0	0	0	0	0
gacattcgagg	PBANKA_122540	0	0	0	0	0	0	0	0	0	0	0	0	0	0	0	0	0	0	0	0	0	0	0	0	0	0	0	0	0	0	0	0
gaccgttatat	PBANKA_145060	0	0	0	0	0	0	0	0	0	0	0	0	0	0	0	1	0	0	0	0	0	0	0	0	0	0	0	0	0	0	0	0
gacgtccccct	PBANKA_071120	0	0	0	0	0	0	0	0	0	0	0	0	0	0	0	0	0	0	0	0	0	0	0	0	0	0	0	0	0	0	0	0
gactccaccca	PBANKA_123100	0	0	0	0	0	0	0	0	0	0	0	0	0	0	0	0	0	0	0	0	0	0	0	0	0	0	0	0	0	0	0	0
gactctatggt	PBANKA_010260	0	0	0	0	0	0	0	0	0	0	0	0	1	1	0	0	0	0	0	0	0	0	0	0	0	0	0	0	0	0	0	0
gactgtgtggg	PBANKA_092830	0	0	0	0	0	0	0	0	0	0	0	0	0	0	0	0	0	0	0	0	0	0	0	0	0	0	0	0	0	0	0	0
gagagagggtg	PBANKA_141450	0	0	0	0	16	16	0	0	0	0	0	0	0	0	0	0	0	0	0	0	0	0	0	0	0	0	0	0	0	0	0	0
gagagggctta	PBANKA_101480	2	2	600	592	625	618	112	109	299	296	293	294	60	60	289	288	264	263	76	76	149	147	214	209	55	55	199	193	241	238	1188	1170
gagatggcatc	PBANKA_130280	0	0	0	0	0	0	0	0	0	0	0	0	0	0	0	0	0	0	0	0	0	0	0	0	0	0	0	0	0	0	0	0
gagcaaacgca	PBANKA_112040	0	0	0	0	0	0	0	0	0	0	0	0	0	0	0	0	0	0	0	0	0	0	0	0	0	0	0	0	0	0	0	0
gagcctggtgg	PBANKA_041780	0	0	1	0	1	1	0	0	1	1	2	2	2	2	1	1	0	0	8	8	0	0	2	2	2	2	2	2	5	5	3	3
gaggcttaggg	PBANKA_133660	0	0	0	0	0	0	0	0	0	0	0	0	0	0	0	0	0	0	0	0	0	0	0	0	0	0	0	0	0	0	0	0
gagggtgtcct	PBANKA_071310	0	0	0	0	0	0	0	0	0	0	0	0	0	0	0	0	0	0	0	0	0	0	0	0	0	0	0	0	0	0	0	0
gaggtggacaa	PBANKA_080950	1294	1267	1358	1340	1894	1883	1928	1905	2489	2455	2585	2566	2285	2269	3678	3635	2811	2780	2537	2494	2673	2652	2303	2276	2346	2311	3832	3774	2627	2595	1193	1179
gaggttgatat	PBANKA_093590	0	0	0	0	0	0	0	0	0	1	0	0	0	0	0	0	0	0	0	0	0	0	0	0	0	0	0	0	0	0	0	0
gagtagatctg	PBANKA_093370	0	0	0	0	0	0	0	0	0	0	0	0	0	0	0	0	0	0	0	0	0	0	0	0	0	0	0	0	0	0	0	0
gagtcacgtta	PBANKA_131920	0	0	0	0	0	0	0	0	0	0	0	0	0	0	0	0	0	0	0	0	0	0	0	0	0	0	0	0	0	0	0	0
gatagtttaat	PBANKA_082430	0	0	0	0	0	0	0	0	0	0	0	0	0	0	0	0	0	0	0	0	0	0	0	0	0	0	0	0	0	0	0	0
gatattcctct	PBANKA_145770	0	0	0	0	0	0	0	0	0	0	0	0	0	0	0	0	0	0	0	0	0	0	0	0	0	0	0	0	0	0	0	0
gatcgccgaaa	PBANKA_145830	154	153	0	0	259	258	16	15	5	5	18	18	10	10	1	1	4	4	5	5	0	0	6	6	4	4	0	0	0	0	650	646
gattaaagaat	PBANKA_090840	1	1	0	0	0	0	0	0	0	0	0	0	0	0	0	0	0	0	4	4	1	0	0	0	0	0	1	1	1	1	1	1
gcaaatttttt	PBANKA_090180	468	476	553	552	1157	1144	904	898	787	795	1140	1130	975	972	1270	1261	1479	1470	1277	1260	924	923	753	743	1084	1083	1213	1219	1399	1392	1082	1066
gcaactgggac	PBANKA_090170	0	0	0	0	0	0	0	0	0	0	0	0	0	0	0	0	0	0	0	0	0	0	0	0	0	0	0	0	0	0	0	0
gcaaggtggct	PBANKA_092670	0	0	0	0	0	0	0	0	0	0	0	0	0	0	0	0	0	0	0	0	0	0	0	0	0	0	0	0	0	0	6	6
gcacccttctc	PBANKA_090520	1525	1522	2282	2278	2241	2255	2814	2827	2409	2401	2570	2601	3303	3323	3571	3590	2613	2598	2993	2992	2418	2434	2563	2584	2939	2957	3563	3563	2508	2521	826	825
gcaggttccgg	PBANKA_130690	0	0	0	0	0	0	0	0	0	0	0	0	0	0	0	0	0	0	0	0	0	0	0	0	0	0	0	0	0	0	0	0
gccatcctatg	PBANKA_120440	0	0	0	0	0	0	0	0	0	0	0	0	0	0	0	0	0	0	0	0	0	0	0	0	0	0	0	0	0	0	0	0
gcccggtactc	PBANKA_101800	0	0	0	0	0	0	0	0	0	0	0	0	0	0	0	0	0	0	0	0	0	0	0	0	0	0	0	0	0	0	0	0
gcctatcctat	PBANKA_113280	0	0	0	0	1	1	1	0	3	3	1	1	1	1	1	1	0	0	5	5	1	1	1	1	1	1	2	2	4	4	6	5
gcctcctattt	PBANKA_124060	0	0	0	0	0	0	0	0	0	0	0	0	0	0	0	0	0	0	0	0	0	0	0	0	0	0	0	0	0	0	0	0
gcgtctctttc	PBANKA_133690	0	0	0	0	0	0	0	0	0	0	0	0	0	0	0	0	0	0	0	0	0	0	0	0	0	0	0	0	0	0	0	0
gctacgggagg	PBANKA_112410	0	0	1	0	0	0	0	0	0	0	0	0	0	0	0	0	0	0	0	0	0	0	0	0	0	0	0	0	0	0	0	0
gctactctaac	PBANKA_110990	0	0	0	0	0	0	0	0	1	1	1	1	3	3	0	0	0	0	2	2	0	0	1	2	1	0	2	2	3	3	2	2
gctacttcact	PBANKA_040690	0	0	0	0	0	0	0	0	0	0	0	0	0	0	0	0	0	0	0	0	0	0	0	0	0	0	0	0	0	0	0	0
gctctgtcatc	PBANKA_091240	0	0	0	1	1	0	0	0	1	1	1	1	1	1	0	0	1	1	1	2	0	0	0	0	0	0	0	0	0	0	0	0
gctgcattcac	PBANKA_071320	0	0	0	0	0	0	0	0	0	0	0	0	0	0	0	0	0	0	0	0	0	0	0	0	0	0	0	0	0	0	0	0
gctgtcgcgta	PBANKA_083250	414	414	610	603	830	815	539	544	829	817	753	753	667	665	1196	1181	829	818	714	714	862	850	943	924	673	662	1071	1049	864	857	758	745
gcttacgtcaa	PBANKA_090710	0	0	0	0	0	0	0	0	0	0	0	0	0	0	0	0	0	0	0	0	0	0	0	0	0	0	0	0	0	0	0	0
gcttcccatgc	PBANKA_142890	0	0	0	0	0	0	0	0	0	0	0	0	0	0	0	0	0	0	0	0	0	0	0	0	0	0	0	0	0	0	0	0
gcttctcttta	PBANKA_135820	0	0	3	5	0	2	1	1	3	3	4	3	4	5	2	2	3	3	10	10	2	1	3	3	14	14	19	20	22	22	9	10
gcttgctccag	PBANKA_092840	0	0	0	0	0	0	0	0	0	0	0	0	0	0	0	0	0	0	0	0	0	0	0	0	0	0	0	0	0	0	0	0
ggaatcgagtc	PBANKA_143090	1917	1898	1810	1810	2315	2302	1920	1900	1321	1311	1732	1734	1750	1721	1693	1688	2006	2012	1431	1400	1000	994	1940	1903	1434	1434	1468	1450	1724	1721	1051	1044
ggagccctgtc	PBANKA_121020	99	100	0	0	71	68	0	0	10	10	10	10	0	0	4	4	0	0	0	0	0	0	0	0	0	0	0	0	0	0	718	712
ggaggaggatg	PBANKA_144560	0	0	0	0	0	0	0	0	0	0	0	0	0	0	0	0	0	0	0	0	0	0	0	0	0	0	0	0	0	0	0	0
ggaggatcatg	PBANKA_114470	0	0	0	0	0	0	0	0	0	0	0	0	0	0	0	0	0	0	0	0	0	0	0	0	0	0	0	0	0	0	0	0
ggagggaaacg	PBANKA_133890	0	0	0	0	0	0	0	0	0	0	0	0	0	0	0	0	0	0	0	0	0	0	0	0	0	0	0	0	0	0	0	0
ggagggacacc	PBANKA_142380	0	0	0	0	0	0	0	0	0	0	0	0	0	0	0	0	0	0	0	0	0	0	0	0	0	0	0	0	0	0	0	0
ggagtcaagtc	PBANKA_123130	0	0	0	0	0	0	1	0	0	0	0	0	0	0	0	0	0	0	0	0	0	0	0	0	0	0	0	0	0	0	0	0
ggcagtgaaac	PBANKA_145780	0	0	0	0	0	0	0	1	0	0	0	0	0	0	0	0	0	0	0	0	0	0	0	0	0	0	0	0	0	0	0	0
ggccttagatg	PBANKA_100990	2275	2257	1684	1663	2546	2515	2827	2784	2634	2593	1823	1807	2572	2557	3718	3690	2098	2069	2643	2608	2689	2656	2450	2399	2051	2033	3814	3741	2346	2338	2774	2744
ggcgatgtttc	PBANKA_092550	0	0	0	0	0	0	0	0	0	0	0	0	0	0	0	0	0	0	0	0	0	0	0	0	0	0	0	0	0	0	0	0
ggcgctcaggg	PBANKA_122550	0	0	0	0	0	0	0	0	0	0	0	0	0	0	0	0	0	0	0	0	0	0	0	0	0	0	0	0	0	0	0	0
ggcgcttggtc	PBANKA_120400	222	213	282	275	389	384	158	155	346	343	421	417	227	222	400	395	377	376	137	135	202	200	278	270	167	169	302	293	295	299	570	563
ggcgttctaac	PBANKA_146460	0	0	0	0	0	0	0	0	0	0	0	0	0	0	0	0	0	0	0	0	0	0	0	0	0	0	0	0	0	0	0	0
ggctaggccgc	PBANKA_041050	0	0	0	0	0	0	0	0	0	0	0	0	0	0	0	0	0	0	0	0	0	0	0	0	0	0	0	0	0	0	0	0
ggctgaacatt	PBANKA_041000	0	0	0	0	0	0	0	0	0	0	0	0	0	0	0	0	0	0	0	0	0	0	0	0	0	0	0	0	0	0	0	0
gggcgaacgag	PBANKA_134640	0	0	0	0	0	0	0	0	0	0	0	0	0	0	0	0	0	0	0	0	0	0	0	0	0	0	0	0	0	0	0	0
ggggaggtaaa	PBANKA_102760	0	0	0	0	0	0	0	0	0	0	0	0	0	0	0	0	0	0	0	0	0	0	0	0	0	0	0	0	0	0	0	0
ggggcactcgc	PBANKA_091940	0	0	0	0	0	0	0	0	0	0	0	0	0	0	0	0	0	0	0	0	0	0	0	0	0	0	0	0	0	0	0	0
gggtttaggga	PBANKA_030540	276	276	264	261	177	168	12	12	6	6	3	3	1	1	1	1	2	2	1	1	0	0	9	9	2	1	0	0	0	0	1318	1304
ggtgcgctttg	PBANKA_132330	0	0	0	0	0	0	0	0	0	0	0	0	0	0	0	0	0	0	0	0	0	0	0	0	0	0	0	0	0	0	0	0
ggtttcccagc	PBANKA_103910	520	507	442	433	407	401	82	80	56	57	87	86	8	8	8	8	7	7	0	0	1	1	0	0	0	0	0	0	0	0	1003	983
gtactcgccct	PBANKA_121290	0	0	0	0	0	0	0	0	1	1	0	0	0	0	0	0	0	0	0	0	0	0	0	0	0	0	0	0	0	0	0	0
gtagctaggaa	PBANKA_131070	66	65	0	0	0	0	0	0	0	0	0	0	0	0	0	0	0	0	0	0	0	0	0	0	0	0	0	0	0	0	0	0
gtatcgttgtt	PBANKA_143630	0	0	0	0	0	0	0	0	0	0	0	0	0	0	0	0	0	0	0	0	0	0	0	0	0	0	0	0	0	0	0	0
gtcacaggaga	PBANKA_103540	0	0	0	0	0	0	0	0	0	0	0	0	0	0	0	0	0	0	0	0	0	0	0	0	0	0	0	0	0	0	0	0
gtcagacgctc	PBANKA_091860	0	0	0	0	0	0	0	0	0	0	0	0	0	0	0	0	0	0	0	0	0	0	0	0	0	0	0	0	0	0	0	0
gtcagatcgcc	PBANKA_103970	0	0	0	0	0	0	0	0	1	1	0	0	0	0	0	0	0	0	0	0	0	0	0	0	0	0	0	0	0	0	0	0
gtccggttgaa	PBANKA_080250	0	0	0	0	0	0	0	0	0	0	0	0	1	1	0	0	2	2	3	3	0	0	1	1	0	0	2	3	1	1	1	1
gtccgtctaac	PBANKA_090860	0	0	1	0	0	0	0	0	2	2	1	1	1	1	0	0	2	2	5	5	0	0	4	4	2	3	8	6	7	7	8	8
gtctaaacgaa	PBANKA_090920	234	237	64	64	36	35	2	2	0	0	0	0	0	0	0	0	2	2	1	1	0	0	0	0	0	0	0	0	0	0	1264	1252
gtctccgtatt	PBANKA_132880	0	0	0	0	0	0	0	0	0	0	0	0	0	0	0	0	0	0	0	0	0	0	0	0	0	0	0	0	0	0	0	0
gtgagagtatc	PBANKA_146130	0	0	0	0	0	0	0	0	0	0	0	0	0	0	0	0	0	0	0	0	0	0	0	0	0	0	0	0	0	0	0	0
gtgtccaatga	PBANKA_134490	0	0	0	0	0	0	0	0	0	0	0	0	0	0	0	0	0	0	0	0	0	0	0	0	0	0	0	0	0	0	0	0
gttagctgtcc	PBANKA_052020	0	0	0	0	0	0	0	0	0	0	0	0	0	0	0	0	0	0	0	0	0	0	0	0	0	0	0	0	0	0	0	0
gttatgtggtt	PBANKA_110310	0	0	0	0	0	0	0	0	0	0	0	0	0	0	0	0	0	0	0	0	0	0	0	0	0	0	0	0	0	0	0	0
gttccactgtt	PBANKA_113650	0	0	0	0	0	0	0	0	0	0	0	0	0	0	1	1	0	0	0	0	0	0	0	0	0	0	0	0	0	0	0	0
gttctgaaaga	PBANKA_010940	880	875	1099	1079	1260	1235	1454	1438	1040	1030	988	977	1306	1299	1370	1354	1037	1026	1289	1262	783	776	822	807	1148	1119	1549	1522	1061	1042	1153	1133
taactacaatc	PBANKA_050640	0	0	0	0	0	0	0	0	0	0	0	0	0	0	0	0	0	0	0	0	0	0	0	0	0	0	0	0	0	0	0	0
taagactgtat	PBANKA_100210	0	0	0	0	0	0	0	0	0	0	0	0	0	0	0	0	0	0	0	0	0	0	0	0	0	0	0	0	0	0	0	0
taaggttcacg	PBANKA_135520	0	0	0	0	0	0	0	0	0	0	0	0	0	0	0	0	0	0	0	0	0	0	0	0	0	0	0	0	0	0	0	0
taagttcgat	PBANKA_093370	0	0	0	0	0	0	0	0	0	0	0	0	0	0	0	0	0	0	0	0	0	0	0	0	0	0	0	0	0	0	0	0
taatagggagc	PBANKA_081070	0	0	0	0	0	0	0	0	0	0	0	0	0	0	0	0	0	0	0	0	0	0	0	0	0	0	0	0	0	0	0	0
taatgtgcccc	PBANKA_134700	0	0	0	0	0	0	0	0	0	0	0	0	0	0	0	0	0	0	0	0	0	0	0	0	0	0	0	0	0	0	0	0
tacacgcattt	PBANKA_123220	0	0	21	21	1	0	0	0	0	0	0	0	5	5	0	0	0	0	0	0	0	0	0	0	0	0	0	0	0	0	426	421
tacatattgct	PBANKA_093380	1	1	0	0	0	0	0	0	1	1	2	2	0	0	1	1	0	0	6	5	0	0	5	4	0	0	3	3	4	3	3	3
taccaagcgat	PBANKA_142210	752	744	1149	1144	1031	1015	326	324	482	481	827	818	344	347	477	476	938	938	345	340	346	345	744	737	301	296	491	487	965	953	1244	1231
tacctatttat	PBANKA_144020	0	0	0	0	0	0	0	0	0	0	0	0	0	0	0	0	1	0	0	0	0	0	0	0	0	0	0	0	0	0	0	0
tacggcgctca	PBANKA_121140	0	0	0	0	0	0	0	0	0	0	2	2	0	0	1	1	3	2	3	3	1	1	2	2	1	1	0	1	1	1	4	3
tactaccatcg	PBANKA_112980	0	0	0	0	0	0	0	0	0	0	0	0	0	0	0	0	0	0	0	0	0	0	0	0	0	0	0	0	0	0	0	0
tactagtcat	PBANKA_136210	0	0	0	0	0	0	0	0	0	0	0	0	0	0	0	0	0	0	0	0	0	0	0	0	0	0	0	0	0	0	0	0
tactggcagta	PBANKA_140500	0	0	0	0	0	0	0	0	0	0	0	0	0	0	0	0	0	0	0	0	0	0	0	0	0	0	0	0	0	0	0	0
tacttacttag	PBANKA_136030	0	0	0	0	0	0	0	0	0	0	0	0	0	0	0	0	0	0	0	0	0	0	0	0	0	0	0	0	0	0	0	0
tacttattgtt	PBANKA_134970	0	0	0	0	0	0	0	0	0	0	0	0	0	0	0	0	0	0	0	0	0	0	0	0	0	0	0	0	0	0	0	0
tagaataaagc	PBANKA_134420	0	0	0	0	0	0	1	1	2	2	2	1	2	2	0	0	1	1	4	4	0	0	1	2	1	0	7	7	0	0	1	1
tagagaggtcc	PBANKA_144170	0	0	0	0	0	0	1	1	0	0	0	0	0	0	1	0	0	0	1	1	0	0	1	1	0	0	0	0	1	1	1	1
tagcaaagctc	PBANKA_140920	0	0	1	1	1	1	0	0	2	2	1	1	6	6	1	1	2	2	4	4	5	5	3	3	3	3	12	13	12	13	3	5
tagcacttctc	PBANKA_145710	0	0	0	0	0	0	0	0	0	0	0	0	0	0	0	0	0	0	0	0	0	0	0	0	0	0	0	0	0	0	0	0
tagcagaagtt	PBANKA_081730	0	0	0	0	0	0	0	0	0	0	0	0	0	0	0	0	0	0	0	0	0	0	0	0	0	0	0	0	0	0	0	0
tagggaccaac	PBANKA_101810	0	0	0	0	0	0	0	0	0	0	0	0	0	0	0	0	0	0	0	0	0	0	0	0	0	0	0	0	0	0	0	0
taggttgtctc	PBANKA_130100	0	0	0	0	0	0	0	0	0	0	0	0	0	0	0	0	0	0	0	0	0	0	0	0	0	0	0	0	0	0	0	0
tagtcaatctc	PBANKA_110040	0	0	0	0	0	0	0	0	0	0	0	0	0	0	0	0	0	0	0	0	0	0	0	0	0	0	0	0	0	0	0	0
tagtctctttg	PBANKA_050610	130	129	73	73	117	116	19	19	0	0	4	4	1	1	0	0	2	2	3	3	0	0	4	4	3	3	0	0	0	0	872	868
tatacctaaag	PBANKA_093210	1335	1335	1379	1358	1960	1934	1951	1931	1590	1580	1706	1702	1941	1932	2108	2093	2037	2012	1922	1893	1438	1431	1360	1355	1730	1714	2036	2011	1635	1624	800	796
tatcgaccccg	PBANKA_124120	0	0	0	0	0	0	0	0	0	0	0	0	0	0	0	0	0	0	0	0	0	0	0	0	0	0	0	0	0	0	0	0
tatgcgaccca	PBANKA_121810	590	584	212	203	421	422	266	265	233	229	366	367	332	331	272	276	389	379	300	300	204	200	363	364	253	248	218	214	392	388	754	755
tatgtgtcaac	PBANKA_120180	0	0	0	0	0	0	0	0	0	0	0	0	0	0	1	1	0	0	2	2	0	0	0	0	0	0	0	0	0	0	0	1
tcaaaaaggtt	PBANKA_133140	0	0	0	0	0	0	0	0	0	0	0	0	0	0	0	0	0	0	0	0	0	0	0	0	0	0	0	0	0	0	0	0
tcaaacaagcg	PBANKA_136440	0	0	0	0	0	0	0	0	0	0	0	0	0	0	0	0	0	0	0	0	0	0	0	0	0	0	0	0	0	0	0	0
tcaaatccccc	PBANKA_040830	197	200	90	87	42	42	9	9	45	45	0	0	7	7	80	80	3	4	6	6	61	61	0	0	2	2	51	53	0	0	1025	1019
tcaacaagtag	PBANKA_082960	0	0	0	0	0	0	0	0	0	0	0	0	0	0	0	0	0	0	0	0	0	0	0	0	0	0	0	0	0	0	0	0
tcacacagaca	PBANKA_144290	0	0	0	0	0	0	0	0	0	0	0	0	0	0	0	0	0	0	1	1	0	0	0	0	0	0	0	0	0	0	0	0
tcacgcgatgc	PBANKA_144900	0	0	0	0	0	0	0	0	0	0	0	0	0	0	0	0	0	0	0	0	0	0	0	0	0	0	0	0	0	0	0	0
tcagattcat	PBANKA_146050	0	0	0	0	0	0	0	0	0	0	0	0	0	0	0	0	0	0	0	0	0	0	0	0	0	0	0	0	0	0	0	0
tcagttcgggt	PBANKA_010150	4566	4532	3470	3428	7075	6994	6619	6511	4637	4586	6542	6512	6506	6443	6384	6301	7887	7799	6704	6617	4354	4314	7261	7130	5875	5823	6632	6511	7086	7020	3182	3147
tcagtttcttt	PBANKA_124360	0	0	102	101	24	25	0	0	0	0	0	0	0	0	1	1	0	0	0	0	0	0	0	0	0	0	0	0	0	0	1230	1221
tcataggtgtt	PBANKA_072090	0	0	0	0	0	0	0	0	0	0	0	0	0	0	0	0	0	0	0	0	0	0	0	0	0	0	0	0	0	0	0	0
tcattctgctg	PBANKA_130340	0	0	0	0	0	0	0	0	0	0	0	0	0	0	0	0	1	1	1	1	0	0	0	0	0	0	1	1	1	1	0	0
tcattgatccc	PBANKA_050830	0	0	0	0	0	0	0	0	0	0	0	0	0	0	0	0	0	0	0	0	0	0	0	0	0	0	0	0	0	0	0	0
tccattcggct	PBANKA_093160	0	0	0	0	0	0	0	0	0	0	0	0	0	0	0	1	0	0	0	0	0	0	0	0	0	0	0	0	0	0	0	0
tcccatcaaac	PBANKA_051390	0	0	0	0	0	0	0	0	0	0	1	1	0	0	0	0	0	0	0	1	0	0	0	0	0	0	0	0	0	0	1	1
tccggatgtcg	PBANKA_041790	0	0	0	0	0	0	0	0	0	0	0	0	0	0	0	0	0	0	0	0	0	0	0	0	0	0	0	0	0	0	0	0
tccgttcgggt	PBANKA_144470	1	4	1	6	1	6	0	7	0	2	1	3	0	2	0	4	1	5	0	12	0	1	1	7	3	5	0	5	4	7	0	1
tcctgtttttt	PBANKA_082020	0	0	0	0	0	0	4	4	0	0	0	0	0	0	0	0	0	0	0	0	0	0	0	0	0	0	0	0	0	0	0	0
tccttagcgga	PBANKA_060600	0	0	0	0	0	0	0	0	0	0	0	0	0	0	0	0	0	0	0	0	0	0	0	0	0	0	0	0	0	0	0	0
tcgcagggagc	PBANKA_051300	0	0	0	0	0	0	0	0	0	0	0	0	0	0	0	0	0	0	0	0	0	0	0	0	0	0	0	0	0	0	0	0
tcgcatagtcc	PBANKA_050440	0	0	0	0	0	0	0	0	0	0	0	0	0	0	0	0	0	0	0	0	0	0	0	0	0	0	0	0	0	0	0	0
tcgctggctgg	PBANKA_134940	0	0	0	0	0	0	0	0	0	0	0	0	0	0	0	0	0	0	0	0	0	0	0	0	0	0	0	0	0	0	0	0
tcggttacggg	PBANKA_083410	0	0	0	0	0	0	0	0	0	0	0	0	0	0	0	0	0	0	0	0	0	0	0	0	0	0	0	0	0	0	0	0
tcgtcccgata	PBANKA_131200	0	0	0	0	0	0	0	0	0	0	0	0	0	0	0	0	0	0	0	0	0	0	0	0	0	0	0	0	0	0	0	0
tcgtgggaagc	PBANKA_103310	0	0	0	0	0	0	0	0	0	0	0	0	0	0	0	0	0	0	0	0	0	0	0	0	0	0	0	0	0	0	0	0
tctcgtcatgc	PBANKA_113930	0	0	0	0	0	0	0	0	0	0	0	0	0	0	0	0	0	0	0	0	0	0	0	0	0	0	0	0	0	0	0	0
tctctgaatca	PBANKA_122990	0	0	0	0	0	0	0	0	0	0	0	0	0	0	0	0	0	0	0	0	0	0	0	0	0	0	0	0	0	0	0	0
tctgtgacacg	PBANKA_143690	0	0	0	0	0	0	0	0	0	0	0	0	0	0	0	0	0	0	0	0	0	0	0	0	0	0	0	0	0	0	0	0
tcttagcaaga	PBANKA_060860	0	0	0	0	0	0	0	0	0	0	0	0	0	0	0	0	0	0	0	0	0	0	0	0	0	0	0	0	0	0	0	0
tgaaatcctgt	PBANKA_121510	0	0	175	175	51	50	10	10	0	0	0	0	0	0	0	0	0	0	0	0	0	0	0	0	0	0	0	0	0	0	1671	1657
tgaaccgttca	PBANKA_051670	0	0	0	0	0	1	0	0	0	0	0	0	0	0	0	0	0	0	0	0	0	0	0	0	0	0	0	0	0	0	0	0
tgaacgtggtg	PBANKA_083680	110	110	0	0	0	0	99	97	0	0	9	10	0	0	0	0	0	0	0	0	0	0	0	0	0	0	3	3	4	4	0	0
tgaagcgacgg	PBANKA_041570	138	135	0	0	86	85	0	0	0	0	0	0	0	0	0	0	1	1	0	0	0	0	0	0	0	0	0	0	0	0	988	970
tgaagtgaacc	PBANKA_093360	1907	1885	2189	2173	2061	2046	2343	2316	2497	2469	2365	2356	3000	2981	3684	3656	2652	2607	3035	3008	2532	2508	2313	2283	2844	2814	3399	3340	2491	2474	927	919
tgacacactct	PBANKA_143920	327	324	42	42	80	79	0	0	0	0	1	1	0	0	0	0	0	0	0	0	0	0	0	0	0	0	0	0	0	0	750	745
tgacttaacat	PBANKA_101390	0	0	0	0	0	0	0	0	0	0	0	0	0	0	0	0	0	0	0	0	0	0	0	0	0	0	0	0	0	0	0	0
tgatactgaga	PBANKA_136330	0	0	0	0	0	0	0	0	0	0	0	0	0	0	0	0	0	0	0	0	0	0	0	0	0	0	0	0	0	0	0	0
tgccagcggac	PBANKA_061670	0	0	0	0	0	0	0	0	0	0	0	0	0	0	0	0	0	0	0	0	0	0	0	0	0	0	0	0	0	0	0	0
tgccttgtatg	PBANKA_051490	932	931	879	876	921	913	928	914	1184	1181	947	945	940	936	1485	1473	999	988	827	822	1014	1017	1268	1252	863	857	1647	1640	996	992	648	637
tgcgcttttgt	PBANKA_051270	0	0	1	1	0	0	1	0	2	2	1	1	3	3	0	0	1	1	4	4	0	0	0	0	1	0	1	1	1	0	2	2
tgcttatacta	PBANKA_121220	0	0	1	0	0	0	0	0	0	0	2	2	1	1	0	0	0	1	3	4	0	0	1	1	1	1	1	1	1	1	2	2
tgcttcaccgt	PBANKA_071790	119	118	60	61	17	18	5	5	0	0	0	0	0	0	2	2	1	1	0	0	0	0	0	0	0	0	1	1	6	6	1093	1078
tggccgcgtcg	PBANKA_080180	0	0	0	0	0	0	0	0	0	0	0	0	0	0	0	0	0	0	0	0	0	0	0	0	0	0	0	0	0	0	0	0
tggtccggatg	PBANKA_142820	0	0	0	0	0	0	0	0	0	0	0	0	0	0	0	0	0	0	0	0	0	0	0	0	0	1	0	0	0	0	0	0
tggtccgtaga	PBANKA_072070	574	564	908	904	814	808	590	579	579	569	916	903	640	628	909	904	838	821	609	596	610	602	800	777	648	644	772	756	839	839	900	893
tgtaatcgcgc	PBANKA_092810	0	0	0	0	0	0	0	0	0	0	0	0	0	0	0	0	0	0	0	0	0	0	0	0	0	0	0	0	0	0	0	0
tgtacccttta	PBANKA_021390	1726	1720	2167	2141	2749	2740	2659	2640	2493	2496	2597	2610	2761	2757	3458	3454	3045	3043	3168	3175	2341	2339	3433	3433	3117	3110	3429	3412	2845	2829	1083	1083
tgtaccttat	PBANKA_041040	84	83	0	0	0	0	0	0	0	0	0	0	0	0	0	0	0	0	0	0	0	0	0	0	0	0	0	0	0	0	0	0
tgtagacgctt	PBANKA_041710	534	530	534	527	164	165	404	398	480	477	454	451	455	453	715	706	489	481	429	422	410	403	348	344	451	446	684	678	499	495	304	300
tgtagtcgctt	PBANKA_102390	0	0	0	0	0	0	1	0	0	0	0	0	0	0	2	1	0	0	0	0	1	0	0	0	0	0	0	0	0	0	0	0
tgtcaacagca	PBANKA_134150	81	80	68	67	0	0	0	0	10	10	19	18	3	3	3	3	9	9	0	0	0	0	13	13	0	0	0	0	6	6	1123	1107
tgtccggtgcc	PBANKA_092660	0	0	0	0	0	0	0	0	0	0	0	0	0	0	0	0	0	0	0	0	0	0	0	0	0	0	0	0	0	0	0	0
tgtcctaaaga	PBANKA_121950	0	0	0	0	0	0	0	0	0	0	0	0	0	0	0	0	0	0	0	0	0	0	0	0	0	0	0	0	0	0	0	0
tgtctgctgac	PBANKA_110080	0	0	0	0	0	0	0	0	0	0	0	0	0	0	0	0	0	0	0	0	0	0	0	0	0	0	0	0	0	0	0	0
tgtgggtctcg	PBANKA_132700	0	0	0	0	0	0	0	0	0	0	0	0	0	0	0	0	0	0	0	0	0	0	0	0	0	0	0	0	0	0	0	0
tgttcaccggg	PBANKA_121880	0	0	0	0	0	0	0	0	0	0	0	0	0	0	0	0	0	0	0	0	0	0	0	0	0	0	0	0	0	0	0	0
tgttccgctcg	PBANKA_061260	461	452	151	149	754	744	68	65	55	55	138	137	18	17	18	18	13	13	4	4	0	0	2	1	0	0	0	0	0	0	1741	1711
tgttcgtatag	PBANKA_040470	1186	1175	1741	1719	1216	1198	1820	1777	1647	1622	1833	1810	2129	2105	2595	2574	2097	2060	1944	1900	1764	1754	1902	1890	1692	1670	2633	2568	1738	1714	1150	1139
ttaattgcgac	PBANKA_121260	0	0	0	0	0	0	0	0	0	0	0	0	0	0	0	0	0	0	0	0	0	0	0	0	0	0	0	0	0	0	0	0
ttactctatga	PBANKA_062020	0	0	0	0	0	0	0	0	0	0	1	1	1	1	1	1	0	0	0	0	0	0	0	0	0	0	0	0	0	0	0	0
ttactgcaagc	PBANKA_083290	0	0	1	1	0	0	1	1	0	0	1	1	0	0	0	0	1	1	2	2	0	0	0	0	1	1	0	0	2	2	0	0
ttagaggactt	PBANKA_060890	0	0	0	0	0	0	0	0	0	0	0	0	0	0	0	0	0	0	0	0	0	0	0	0	0	0	0	0	0	0	0	0
ttagattgcgg	PBANKA_133250	0	0	0	0	0	0	0	0	0	0	0	0	0	0	0	0	0	0	0	0	0	0	0	0	0	0	0	0	0	0	24	24
ttataagtcta	PBANKA_080690	0	0	0	0	0	0	0	0	0	0	0	0	0	0	0	0	0	0	0	0	0	0	0	0	0	0	0	0	0	0	0	0
ttatatatagt	PBANKA_030450	0	0	0	0	0	0	0	0	1	1	0	0	0	0	0	0	0	0	0	0	0	0	0	0	0	0	0	0	0	0	0	0
ttatcacgcgt	PBANKA_060120	223	223	270	267	197	195	48	46	50	50	61	60	33	32	43	44	75	73	16	17	37	37	80	82	20	20	60	59	56	55	778	768
ttatgcaccaa	PBANKA_135800	0	0	0	0	51	51	113	115	14	14	18	19	4	4	1	1	0	0	0	0	0	0	8	8	0	0	2	2	0	0	0	0
ttcaactttgt	PBANKA_123640	94	94	418	422	133	133	174	171	282	275	88	88	221	222	290	288	90	91	175	173	204	202	119	116	187	182	190	191	84	82	954	939
ttcagctcat	PBANKA_101330	0	0	0	0	0	0	0	0	0	0	0	0	0	0	0	0	0	0	0	0	0	0	0	0	0	0	0	0	0	0	0	0
ttcatgagcat	PBANKA_143520	0	0	0	0	0	0	0	0	0	0	0	0	0	0	0	0	0	0	0	0	0	0	0	0	0	0	0	0	0	0	0	0
ttccatactat	PBANKA_010630	0	0	0	0	0	0	0	0	0	0	0	0	0	0	0	0	0	0	0	0	0	0	0	0	0	0	0	0	1	1	0	0
ttcccagggcc	PBANKA_092730	0	0	0	0	0	0	0	0	0	0	0	0	0	0	0	0	0	0	0	0	0	0	0	0	0	0	0	0	0	0	0	0
ttcctcggatc	PBANKA_101050	0	0	0	0	0	0	0	0	0	0	0	0	0	0	0	0	0	0	0	0	0	0	0	0	0	0	0	0	0	0	0	0
ttcggggtcta	PBANKA_141200	0	0	0	0	0	0	0	0	2	2	0	0	1	1	0	0	0	0	0	0	0	0	0	0	0	0	0	0	0	0	0	0
ttcgtttggat	PBANKA_113710	0	0	0	0	0	0	0	0	0	0	0	0	0	0	0	1	0	0	0	0	0	0	0	0	0	0	0	0	0	0	0	0
ttctcattcct	PBANKA_030330	0	0	0	0	0	1	0	0	0	0	0	0	0	0	0	0	0	0	0	0	0	0	0	0	0	0	0	0	0	0	0	0
ttctctcgaac	PBANKA_111680	245	246	138	136	132	133	13	12	7	8	19	21	6	7	2	2	0	0	1	1	1	1	6	5	9	10	1	1	5	5	636	629
ttctttttctc	PBANKA_135000	0	0	0	0	0	0	0	0	0	0	0	0	0	0	0	0	0	0	0	0	0	0	0	0	0	0	0	0	0	0	0	0
ttgaaaatcaa	PBANKA_142000	0	0	0	0	0	0	0	0	0	0	0	0	1	1	0	0	0	0	0	0	0	0	0	0	0	0	0	0	0	0	0	0
ttgatcgaagc	PBANKA_072080	0	0	0	0	0	0	0	0	0	0	0	0	1	1	0	0	0	0	0	0	0	0	0	0	0	0	0	0	0	0	0	0
ttgatgtactt	PBANKA_132790	262	258	52	52	161	159	34	35	116	117	80	80	36	35	61	60	68	68	34	33	17	18	65	63	18	17	56	54	55	55	684	677
ttgctgtcggc	PBANKA_111510	0	0	0	0	0	0	0	0	0	0	0	0	0	0	0	0	0	0	0	0	0	0	0	0	0	0	0	0	0	0	0	0
ttggggtgaca	PBANKA_092640	276	273	10	9	0	0	11	9	6	6	15	15	1	1	0	0	0	0	0	0	0	0	14	13	0	0	0	0	0	0	0	0
ttgtacagaac	PBANKA_113310	0	0	0	0	0	0	0	0	0	0	0	0	0	0	0	0	0	0	0	0	0	0	0	0	0	0	0	0	0	0	0	0
ttgtccatgca	PBANKA_071270	1	2	2	2	1	1	1	2	6	5	3	4	3	3	0	0	2	2	7	7	0	0	2	2	3	3	8	8	2	2	4	3
ttgtgtcctgc	PBANKA_140660	0	0	0	0	0	0	0	0	0	0	0	0	0	0	0	0	0	0	0	0	0	0	0	0	0	0	0	0	0	0	0	0
tttatcggaat	PBANKA_120290	502	494	954	942	1010	1002	585	577	757	744	892	881	634	621	915	903	1130	1135	607	600	719	709	785	769	656	650	786	778	925	916	1242	1223
tttctatgtcc	PBANKA_110330	1082	1080	852	853	1604	1604	1544	1560	1242	1245	1599	1606	1790	1790	1795	1806	1967	1969	1938	1948	1266	1262	1801	1800	1757	1766	1791	1779	1747	1755	1205	1197
tttctgtagac	PBANKA_041040	48	48	0	0	0	0	0	0	0	0	0	0	0	0	0	0	0	0	0	0	0	0	0	0	0	0	0	0	0	0	0	0
tttgaacccgg	PBANKA_091530	0	0	207	203	81	79	0	0	5	5	0	0	0	0	0	0	0	0	0	0	0	0	0	0	0	0	0	0	2	2	1013	1005
tttgagatctc	PBANKA_103240	0	0	0	0	0	0	0	0	0	0	0	0	0	0	0	0	0	0	0	0	0	0	0	0	0	0	0	0	4	4	0	0
tttgtaaccta	PBANKA_091390	0	0	0	0	0	0	0	0	0	0	0	0	0	0	0	0	0	0	0	0	0	0	0	0	0	0	0	0	0	0	4	3
