# Supplementary material for: Functional Profiling of a Plasmodium Genome Reveals an Abundance of Essential Genes
Source: Cell. 2017 Jul 13;170(2):260–272.e8. doi: 10.1016/j.cell.2017.06.030 (PMC5509546; doi:10.1016/j.cell.2017.06.030)
Supplement: Data S1. Reproducible Analysis Procedure — The file archive includes an R-markdown document, which will reproduce all bioinformatic procedures conducted. [file mmc9.zip › countfiles/PbSTM24.csv]

barcode	gene	17.1	17.2	18.1	18.2	19.1	19.2	20.1	20.2	21.1	21.2	22.1	22.2	23.1	23.2	24.1	24.2	25.1	25.2	26.1	26.2	27.1	27.2	28.1	28.2	29.1	29.2	30.1	30.2	31.1	31.2	32.1	32.2
no_match		9443	10106	9604	10181	12376	12876	5846	6325	9473	10834	9193	10124	7334	7889	6781	7517	7950	8552	7411	8435	6308	7081	5585	6348	8483	9253	8008	9045	4909	5489	6511	7759
aaaaagggcac	PBANKA_080070	0	0	0	0	0	0	0	0	0	0	0	0	0	0	0	0	0	0	0	0	1	0	0	0	0	0	0	0	0	0	0	0
aaaacactgct	PBANKA_040600	0	0	0	0	0	0	2	2	0	0	0	0	0	0	2	2	0	0	0	0	0	0	0	0	0	0	0	0	0	0	0	0
aaaaggaagga	PBANKA_101210	1771	1742	1346	1323	936	919	1625	1600	1805	1780	763	747	1966	1937	1637	1618	665	659	2392	2363	1791	1767	686	683	2300	2252	2372	2345	888	878	1062	1046
aaaagtaatta	PBANKA_144240	0	0	0	0	0	0	0	0	0	0	0	0	0	0	0	0	0	0	0	0	1	0	0	0	0	0	0	0	0	0	0	0
aaaagtcttgc	PBANKA_040440	523	512	379	370	473	466	3	3	155	154	24	24	5	5	5	5	13	12	6	6	3	3	8	8	1	1	12	12	5	5	889	873
aaaatcattta	PBANKA_114320	0	0	0	0	0	0	1	1	0	0	0	0	0	0	0	0	0	0	0	0	0	0	0	0	0	0	0	0	0	0	0	0
aaacaacggtc	PBANKA_090040	0	0	0	0	0	1	0	0	0	0	0	0	0	0	0	0	0	0	0	0	0	0	0	0	0	0	0	0	0	0	0	0
aaacgtcgggc	PBANKA_145120	0	0	0	0	0	0	0	0	0	1	0	0	0	0	0	0	0	0	0	0	0	0	0	0	0	0	0	0	0	0	0	0
aaagtctcccc	PBANKA_010870	0	0	0	0	0	0	0	0	0	0	0	0	0	0	0	0	0	0	0	0	0	0	0	0	0	0	0	0	0	0	1	0
aaagttagacc	PBANKA_113880	622	618	865	855	909	902	265	264	604	598	273	268	136	138	193	193	79	78	96	97	101	98	52	52	54	52	73	72	20	20	2948	2893
aaatctgacga	PBANKA_135570	0	0	0	0	0	0	0	0	0	0	0	0	0	0	0	0	0	0	0	0	0	0	0	0	0	0	0	0	0	0	0	0
aacacaaccgc	PBANKA_140160	1261	1270	1792	1788	1337	1328	820	818	1203	1198	1325	1329	559	558	558	551	708	708	283	284	282	278	285	284	160	160	226	226	168	168	1264	1254
aacataaaagt	PBANKA_031480	0	0	0	0	0	0	0	0	0	0	0	0	0	0	0	0	10	10	0	0	0	0	0	0	0	0	1	1	0	0	0	0
aaccaacgtgg	PBANKA_090980	0	0	0	0	0	0	0	0	0	0	0	0	0	0	0	1	0	0	0	0	0	0	0	0	0	0	0	0	0	0	0	0
aacgccaaacc	PBANKA_112010	144	141	340	336	330	339	292	293	456	454	421	424	340	340	309	309	313	311	338	337	240	245	307	303	318	314	309	309	314	314	746	741
aacggatcacc	PBANKA_121210	178	174	346	350	339	337	4	4	138	139	55	56	10	10	5	5	5	5	1	1	0	0	1	1	0	0	0	0	0	0	986	989
aacggcgtact	PBANKA_111500	0	0	0	0	0	0	0	0	0	0	1	0	0	0	0	0	0	0	0	0	0	0	0	0	0	0	0	0	0	0	0	0
aacttgtacaa	PBANKA_061570	1	1	0	0	0	0	0	0	0	0	0	0	0	0	0	0	0	0	0	0	0	0	0	0	0	0	0	0	1	1	0	0
aagaaatctat	PBANKA_061230	0	0	0	0	0	0	0	0	0	0	0	0	0	0	0	0	0	0	0	0	0	0	0	0	0	0	0	0	0	0	0	0
aagagctgttg	PBANKA_093280	323	325	474	472	575	573	18	17	225	224	0	0	1	1	9	9	14	14	0	0	0	0	11	11	0	0	0	0	21	21	2876	2826
aagcactctcg	PBANKA_135460	0	0	0	0	0	0	0	0	1	1	0	0	0	0	1	0	0	0	0	0	0	0	0	0	0	0	0	0	0	0	0	0
aaggatctatc	PBANKA_136210	0	0	39	39	0	0	0	0	0	0	0	0	0	0	0	0	0	0	0	0	0	0	0	0	0	0	0	0	0	0	0	0
aaggttgtcgc	PBANKA_140440	1453	1439	1984	1960	1903	1870	1214	1196	2957	2889	3037	2977	1630	1609	3269	3225	3282	3248	2061	2021	2775	2724	3958	3904	2073	2059	3567	3522	4914	4854	1143	1133
aagtaaaagtc	PBANKA_020340	0	0	75	70	0	0	0	0	0	0	0	0	0	0	0	0	0	0	0	0	0	0	0	0	0	0	0	0	0	0	0	0
aataaatatgg	PBANKA_131420	1783	1763	895	883	1138	1133	1418	1397	1367	1348	1234	1224	1589	1574	1244	1244	1541	1533	1723	1702	1013	1009	1245	1235	1673	1659	1164	1147	1287	1281	1282	1270
aatagcccttt	PBANKA_070150	0	1	0	0	0	0	0	0	0	0	1	0	0	0	0	0	0	0	0	0	0	0	0	0	0	0	0	0	0	0	0	0
aatagcctctt	PBANKA_142710	1914	1900	1456	1431	1959	1948	1453	1449	1971	1944	2656	2632	1944	1933	2032	2026	2355	2342	2301	2288	1865	1849	2393	2374	2605	2582	2870	2842	2220	2211	775	761
aataggcctga	PBANKA_092600	271	268	112	112	394	393	377	372	28	26	279	272	289	288	78	78	262	260	365	358	82	82	238	241	333	333	136	136	254	251	139	135
aataggtggac	PBANKA_144720	1527	1523	1560	1577	1032	1040	348	348	606	601	546	544	355	362	503	507	572	567	484	493	437	442	506	503	434	435	645	638	605	609	1100	1098
aatatctccgg	PBANKA_123240	0	1	1	0	0	0	0	0	1	0	1	1	2	2	1	0	1	1	0	0	1	0	0	0	0	0	0	0	2	1	0	0
aatcctttact	PBANKA_040820	0	0	0	0	0	0	0	0	28	27	0	0	0	0	0	0	0	0	0	0	0	0	0	0	0	0	0	0	1	1	0	0
aatcgaacaac	PBANKA_143590	0	0	0	0	0	0	0	0	1	0	0	0	1	1	1	0	0	0	0	0	0	0	0	0	1	1	1	1	2	2	0	0
aatcgccgaaa	PBANKA_081710	0	0	0	0	0	0	0	0	0	0	0	0	0	0	0	0	0	0	0	0	0	0	0	0	0	0	0	0	0	0	0	0
aatcgcctctt	PBANKA_110570	0	1	0	2	0	1	0	0	0	1	1	0	0	1	3	1	0	1	1	2	0	1	0	1	0	1	0	1	0	1	0	0
aatcgtggacc	PBANKA_021160	0	0	0	0	87	84	0	0	0	0	0	0	0	0	0	0	4	4	0	0	0	0	0	0	1	1	0	0	0	0	0	0
aatgggtaaca	PBANKA_132170	246	246	220	215	309	310	153	151	207	204	256	251	118	121	102	102	141	143	54	55	52	52	76	76	33	33	16	15	56	56	1048	1022
aatgtacatga	PBANKA_090610	0	0	0	0	0	0	6	6	0	0	0	0	0	0	0	0	0	0	0	0	0	0	0	0	0	0	0	0	0	0	0	0
aattactaccg	PBANKA_100870	0	0	0	0	1	1	0	0	0	0	0	0	0	0	1	1	0	0	0	0	0	0	0	0	0	0	0	0	0	0	1	1
aattctcctag	PBANKA_051990	0	0	0	0	0	0	0	0	0	0	0	0	0	0	1	1	0	0	0	0	0	0	0	0	0	0	0	0	0	0	0	0
acaacatgata	PBANKA_140750	0	0	0	0	0	0	0	0	0	0	0	1	0	0	0	0	0	0	0	0	0	0	0	0	0	0	0	0	0	0	0	0
acaagacgaag	PBANKA_050720	2933	2886	1526	1510	2028	2009	1960	1929	2142	2118	2673	2643	2611	2588	2587	2555	2607	2569	3393	3337	2554	2527	2418	2375	3768	3735	3190	3143	2500	2475	1143	1140
acaatgtcaga	PBANKA_060770	0	0	0	0	0	0	4	4	0	0	0	0	0	0	0	0	0	0	0	0	0	0	0	0	0	0	0	0	0	0	0	0
acacgacaagc	PBANKA_103780	3303	3268	2330	2316	1904	1901	2539	2519	2617	2593	3510	3476	3838	3819	2569	2553	3142	3123	4242	4178	2597	2575	3188	3174	4402	4363	2953	2928	3426	3410	838	837
acagatctgcg	PBANKA_131910	1	0	0	1	0	0	1	0	3	3	1	1	1	1	0	0	0	0	0	0	1	0	0	0	0	0	0	0	2	2	1	1
acagggattca	PBANKA_083330	1	0	0	0	1	0	0	0	1	1	1	1	0	0	0	0	0	0	1	1	1	1	0	0	0	0	0	0	0	0	0	0
acatcagaaag	PBANKA_134380	0	0	0	0	0	0	4	4	9	9	0	0	0	0	1	1	0	0	0	0	0	0	0	0	0	0	5	5	0	0	0	0
acccacttgct	PBANKA_103450	1	1	0	0	0	1	0	0	0	0	1	1	0	0	0	0	0	0	0	1	1	0	0	0	1	2	0	0	1	1	0	1
acccggtcagc	PBANKA_060170	0	0	0	0	0	0	3	3	0	0	0	0	0	0	0	0	0	0	0	0	0	0	0	0	0	0	0	0	0	0	0	0
acctggacgga	PBANKA_082320	0	0	0	0	0	0	6	6	0	0	0	0	0	0	0	0	4	4	0	0	0	0	0	0	0	0	0	0	0	0	0	0
accttcggttt	PBANKA_011160	1	3	0	0	1	2	0	0	1	0	0	0	0	0	1	1	0	0	1	2	1	2	1	1	0	0	1	1	0	0	0	1
acgacttggac	PBANKA_091910	1200	1233	1890	1938	1056	1078	1037	1067	2043	2075	1698	1731	1114	1136	1734	1761	1163	1200	1102	1124	1263	1296	1038	1055	868	882	1380	1424	1053	1085	852	874
acgatacggaa	PBANKA_136170	0	0	0	1	0	0	0	0	0	0	0	0	0	0	0	0	0	0	0	0	0	0	0	0	0	0	0	0	0	0	0	0
acgctcaggaa	PBANKA_060090	0	0	0	0	0	0	0	0	0	0	0	0	0	0	0	0	0	0	0	0	0	0	0	0	0	0	0	0	0	0	0	0
acgctgctcag	PBANKA_120740	907	906	1559	1548	1092	1084	1327	1326	1654	1622	1830	1805	1535	1526	1910	1890	1574	1547	1923	1893	1676	1657	1810	1779	1984	1964	2206	2183	1964	1953	687	680
acgtagtatcc	PBANKA_110900	0	0	0	0	0	0	0	0	0	0	0	0	0	0	0	0	0	0	0	0	0	0	0	0	0	0	0	0	0	0	0	0
acgtatcaggg	PBANKA_082710	97	96	0	0	0	0	0	0	0	0	0	0	1	1	0	0	0	0	0	0	0	0	0	0	0	0	0	0	0	0	0	0
acgttgtcact	PBANKA_130390	0	0	0	0	0	0	4	4	0	0	0	0	0	0	0	0	0	0	0	0	0	0	0	0	0	0	0	0	0	0	0	0
acgtttgggaa	PBANKA_071020	1	1	0	0	0	2	0	1	1	0	1	0	2	2	1	1	0	1	0	0	1	0	0	0	0	0	1	2	4	3	1	1
actagaggtaa	PBANKA_092940	274	272	190	187	49	49	44	43	85	79	22	21	26	26	15	16	16	16	3	3	0	0	14	14	4	4	1	1	9	9	1316	1312
actatcgccaa	PBANKA_144400	90	91	128	128	1171	1185	16	16	41	41	92	93	22	23	49	49	44	44	1	1	1	1	3	3	3	3	0	0	4	4	0	0
actggctcgat	PBANKA_081510	0	0	61	58	263	264	9	9	76	74	38	38	5	5	3	3	2	2	0	0	0	0	2	2	0	0	0	0	3	3	972	955
acttacggctg	PBANKA_132360	0	0	0	0	0	0	0	0	0	0	0	0	2	2	0	0	0	0	0	0	0	0	0	0	0	0	0	0	0	0	0	0
actttcacaca	PBANKA_050180	0	0	0	0	0	0	7	7	0	0	0	0	0	0	0	0	0	0	0	0	0	0	0	0	0	0	0	0	0	0	0	0
actttggatgt	PBANKA_113570	0	0	0	0	0	0	0	0	0	0	0	0	0	0	0	0	0	0	0	0	0	0	0	0	0	0	0	0	0	0	0	0
agagatttctt	PBANKA_144210	0	0	0	0	115	112	0	0	0	0	0	0	0	0	0	0	14	14	0	0	0	0	0	0	0	0	0	0	0	0	0	0
agatcctcgac	PBANKA_041590	904	912	1003	1017	460	470	397	410	761	780	449	463	476	490	593	611	379	391	479	493	453	462	282	286	472	487	489	500	310	312	849	871
agcccgttgta	PBANKA_123730	113	112	0	0	55	53	0	0	0	0	0	0	0	0	0	0	44	43	0	0	0	0	0	0	0	0	0	0	0	0	0	0
agcgacgtagc	PBANKA_090850	0	0	0	0	0	0	0	0	0	0	0	0	0	0	0	0	0	0	0	0	0	0	0	0	0	0	0	0	0	0	1	0
agctggagttt	PBANKA_131510	0	0	0	0	0	0	0	0	0	0	0	0	0	0	0	0	0	0	0	0	0	0	0	0	0	0	1	1	0	0	0	0
aggagtatact	PBANKA_145070	0	0	0	0	0	0	0	0	0	0	0	0	0	0	0	0	0	0	0	0	0	0	0	0	0	0	0	0	2	2	0	0
aggcccacacc	PBANKA_061400	0	0	0	0	50	50	0	0	5	5	0	0	0	0	0	0	16	16	0	0	0	0	0	0	0	0	0	0	0	0	0	0
aggggtgttgt	PBANKA_010510	0	0	0	0	0	0	0	0	0	0	0	0	0	0	0	0	10	10	0	0	0	0	0	0	0	0	0	0	0	0	0	0
agggtgaacag	PBANKA_082740	0	0	0	0	0	0	0	0	0	0	1	0	0	0	0	0	0	0	0	0	0	1	0	0	0	0	0	0	0	0	0	0
agggttcctat	PBANKA_051500	1849	1826	1841	1820	1617	1606	2143	2120	1570	1536	2478	2442	2407	2379	1601	1579	2716	2665	2764	2732	1878	1858	2428	2392	2829	2801	2332	2298	2914	2873	799	785
aggtagcactg	PBANKA_081180	1	1	0	0	2	1	0	0	0	0	0	0	1	1	0	0	0	0	0	0	0	0	0	0	1	0	1	1	1	1	1	0
aggtgcgattt	PBANKA_113780	0	0	0	0	0	0	0	0	0	0	0	0	0	0	0	0	17	17	0	0	0	0	0	0	0	0	0	0	0	0	0	0
agtaagccttc	PBANKA_110420	705	707	749	741	861	854	441	444	675	675	785	788	379	377	508	505	628	621	253	246	276	281	382	384	152	148	244	245	334	333	733	727
agtacgctgcg	PBANKA_112510	118	119	0	0	0	0	0	0	0	0	0	0	0	0	0	0	0	0	0	0	0	0	0	0	0	0	0	0	0	0	0	0
agtgaggtatg	PBANKA_113840	0	0	0	0	0	0	0	0	0	0	0	0	0	0	0	0	0	0	0	0	0	0	0	0	0	0	1	0	0	0	0	0
agtgcgtacgc	PBANKA_020460	0	0	0	0	0	0	0	0	0	0	0	0	0	0	0	0	17	17	0	0	0	0	0	0	0	0	0	0	0	0	0	0
agttgacaaga	PBANKA_093200	213	206	357	355	231	232	3	3	228	224	27	26	0	0	3	3	10	9	0	0	0	0	3	3	0	0	2	2	8	8	2309	2270
atacacgtggt	PBANKA_131280	474	469	444	443	751	733	752	736	334	323	500	497	1004	992	369	361	475	472	1041	1022	425	417	446	440	1083	1062	627	622	493	488	1309	1289
atacagacaga	PBANKA_041630	0	0	0	0	125	123	0	0	0	0	0	0	0	0	0	0	12	12	0	0	0	0	0	0	0	0	0	0	0	0	0	0
atacatattaa	PBANKA_103580	1077	1075	407	402	523	521	210	210	319	318	486	480	34	34	53	53	68	66	20	18	3	3	11	11	4	4	0	0	0	0	1043	1039
ataggagtaag	PBANKA_030580	0	0	0	0	0	0	4	4	0	0	0	0	0	0	0	0	0	0	0	0	0	0	0	0	0	0	0	0	0	0	0	0
atatccgttag	PBANKA_094230	0	0	0	0	0	0	0	0	0	0	0	0	1	1	0	0	0	0	1	1	0	0	0	0	0	1	0	0	0	0	0	0
atcacgacacc	PBANKA_092890	504	504	422	426	445	450	260	262	385	386	308	306	150	151	125	127	151	150	74	75	37	37	58	56	44	44	92	92	72	71	771	774
atccgagatcg	PBANKA_093190	1130	1132	1179	1157	1603	1588	1140	1131	1257	1250	1896	1877	1616	1610	1209	1192	1626	1610	1868	1845	1193	1184	1422	1419	2031	2019	1586	1558	1596	1579	985	969
atccgcgtgta	PBANKA_094130	1	1	1	1	717	701	0	0	18	18	45	45	9	8	7	7	29	29	1	1	1	1	1	1	0	0	0	0	0	0	0	0
atcgaatcgcc	PBANKA_031420	0	0	0	0	50	52	0	0	0	0	0	0	0	0	2	2	0	0	0	0	0	0	0	0	0	0	0	0	0	0	0	0
atcgatacata	PBANKA_134230	591	593	1515	1500	1117	1110	941	931	1982	1966	1555	1537	1222	1204	1634	1626	1321	1316	1228	1224	1522	1512	1269	1261	1198	1182	1803	1785	1346	1345	1065	1056
atctcattcct	PBANKA_070850	517	516	747	740	644	643	1044	1045	1019	1004	1308	1302	1205	1200	988	981	904	902	1450	1455	874	873	1139	1127	1465	1461	1059	1064	1248	1250	1145	1139
atctcttggtt	PBANKA_040390	35	35	174	173	292	290	17	16	88	89	5	5	0	0	3	3	0	0	3	3	0	0	0	0	0	0	0	0	0	0	455	444
atctgatgtag	PBANKA_082040	0	0	0	0	164	162	0	0	0	0	0	0	0	0	0	0	6	6	0	0	0	0	0	0	0	0	0	0	0	0	0	0
atcttcggatt	PBANKA_083380	0	0	0	0	0	0	0	0	0	0	0	0	0	0	0	0	0	0	0	0	0	0	0	0	0	0	0	0	0	0	0	0
atcttttatgt	PBANKA_093890	54	55	0	0	0	0	0	0	0	0	0	0	0	0	0	0	0	0	0	0	0	0	0	0	0	0	0	0	0	0	0	0
atgaggttaaa	PBANKA_111200	0	0	0	0	50	51	0	0	0	0	0	0	0	0	0	0	17	17	0	0	0	0	0	0	0	0	0	0	0	0	0	0
atgattacctg	PBANKA_145950	0	0	0	0	0	0	0	0	0	0	0	0	0	0	0	0	0	0	0	0	0	0	0	0	0	0	0	0	0	0	0	0
atgattttacg	PBANKA_031160	0	0	0	0	0	0	0	0	0	0	0	0	0	0	0	0	0	0	0	0	0	0	0	0	0	0	0	0	1	1	0	0
atgcagcagac	PBANKA_041360	0	0	0	0	0	0	0	0	0	0	0	0	0	0	0	0	0	0	0	0	0	0	0	0	0	0	0	0	0	0	0	0
atggttgcaga	PBANKA_133030	1	0	0	0	0	0	0	0	0	0	0	0	0	0	0	0	0	0	0	0	0	0	0	0	0	0	0	0	0	0	0	0
attacgagtga	PBANKA_134050	0	0	0	0	0	0	0	0	0	0	0	0	0	0	0	0	0	0	0	0	0	0	0	0	0	0	0	0	0	0	0	0
attctccccga	PBANKA_083040	0	0	0	0	50	51	0	0	0	0	0	0	0	0	0	0	6	6	0	0	0	0	0	0	0	0	0	0	0	0	0	0
attcttataac	PBANKA_090260	296	298	549	549	853	852	325	323	699	688	1048	1039	419	420	680	675	982	979	419	415	530	529	923	918	337	334	571	564	993	991	1197	1187
attcttgctgc	PBANKA_021180	0	0	34	35	33	33	0	0	0	0	0	0	0	0	0	0	2	2	0	0	0	0	0	0	0	0	0	0	0	0	0	0
attgagaacgt	PBANKA_140450	4988	4912	7309	7224	4209	4138	4488	4450	8600	8385	6803	6724	5380	5306	7763	7669	5733	5696	6036	5964	7285	7204	4904	4868	5975	5924	7823	7720	5413	5374	1182	1157
attgatctgta	PBANKA_103170	0	0	0	0	0	0	0	0	0	0	0	0	0	0	0	0	0	0	0	0	0	0	0	0	0	1	0	0	0	0	0	0
atttaccagtt	PBANKA_121300	0	0	0	0	0	0	0	0	0	0	0	0	0	0	0	0	0	0	0	0	0	0	0	0	0	0	0	0	1	1	0	0
attttccatcc	PBANKA_135610	146	147	299	301	715	724	54	56	136	137	73	73	3	3	3	3	5	5	0	0	1	1	0	0	2	2	0	0	0	0	2619	2637
caaactctttt	PBANKA_093780	0	0	0	0	0	1	0	0	0	0	0	0	0	0	0	0	0	0	0	0	0	0	0	0	0	0	0	0	0	0	0	0
caacatcgggt	PBANKA_082160	558	552	1620	1614	2230	2232	604	600	2035	2004	1546	1530	686	679	1386	1377	1359	1347	706	699	1240	1216	1371	1357	704	695	1210	1198	1083	1080	1443	1428
caacgtcaatc	PBANKA_092510	58	58	908	896	425	428	32	33	186	187	134	134	10	10	37	38	23	22	2	2	21	20	4	4	0	0	1	1	0	0	1149	1130
caacgtgagca	PBANKA_060240	0	0	0	0	47	47	0	0	0	0	0	0	0	0	0	0	19	19	0	0	0	0	0	0	0	0	0	0	0	0	0	0
caagagtgcct	PBANKA_030670	22	22	0	0	0	0	0	0	0	0	0	0	0	0	0	0	7	7	0	0	0	0	0	0	0	0	0	0	0	0	0	0
caagggcaggg	PBANKA_060440	0	0	0	0	0	0	0	0	0	0	0	0	0	0	0	0	10	10	0	0	0	0	0	0	0	0	0	0	0	0	0	0
caatttgtttc	PBANKA_140820	147	149	0	0	0	0	0	0	0	0	0	0	0	0	0	0	7	7	0	0	0	0	0	0	0	0	0	0	0	0	0	0
caccccaggag	PBANKA_071230	28	28	0	0	0	0	3	3	0	0	0	0	0	0	0	0	0	0	0	0	0	0	0	0	0	0	0	0	0	0	0	0
caccgtcttcc	PBANKA_110200	0	0	0	0	0	0	0	0	0	0	0	0	0	0	0	0	0	0	0	0	0	0	0	0	0	0	0	0	0	1	0	0
cacgcaccttt	PBANKA_083210	0	0	0	0	0	0	0	0	0	0	0	0	0	0	0	0	0	0	0	0	0	0	0	0	0	0	0	0	0	0	0	0
cacgcatttgc	PBANKA_081400	0	0	173	167	117	117	0	0	44	43	2	2	1	1	6	6	0	0	0	0	14	14	0	0	0	0	14	13	0	0	457	453
cacgcgcggac	PBANKA_062140	0	0	0	0	0	0	0	0	0	0	0	0	0	0	0	0	0	0	0	0	0	0	0	0	0	0	0	0	1	1	0	0
cacgttcgatt	PBANKA_114280	0	0	0	0	0	0	0	0	0	0	0	0	0	0	0	0	0	0	0	0	0	0	0	0	0	0	0	0	0	0	0	0
cagaggtatcc	PBANKA_070600	171	169	216	215	240	241	14	14	126	118	100	99	2	2	16	16	51	50	0	0	21	21	52	50	1	1	3	3	52	50	730	710
cagcaagtcgt	PBANKA_103520	0	0	0	0	113	113	0	0	0	0	0	0	0	0	0	0	2	2	0	0	0	0	0	0	0	0	0	0	0	0	0	0
cagcgtgatgt	PBANKA_010110	0	0	0	0	0	0	0	0	0	0	4	4	0	0	0	0	0	0	0	0	0	0	0	0	0	0	0	0	0	0	0	0
caggtgtccgg	PBANKA_120500	0	0	0	0	0	0	0	0	1	1	0	0	0	0	0	0	0	0	0	0	0	0	0	0	0	0	0	0	0	0	0	0
cataaagacga	PBANKA_111390	0	0	0	0	0	0	0	0	0	0	0	0	0	0	0	0	0	0	0	0	0	0	0	0	0	0	0	0	0	0	0	0
catatcagcgt	PBANKA_110690	0	0	0	0	71	72	0	0	0	0	0	0	0	0	0	0	10	10	0	0	0	0	0	0	0	0	0	0	0	0	0	0
catgctatacg	PBANKA_144380	31	31	0	0	42	42	0	0	0	0	0	0	0	0	0	0	12	12	0	0	0	0	0	0	0	0	0	0	0	0	0	0
catggatgggc	PBANKA_113980	115	115	0	0	50	48	0	0	6	6	0	0	0	0	0	0	23	24	0	0	0	0	0	0	0	0	3	3	0	0	0	0
cattcagctac	PBANKA_040640	119	119	394	400	0	0	10	10	67	68	36	35	6	6	1	1	0	0	9	9	0	0	0	0	9	9	0	0	0	0	1172	1202
cattgaacgat	PBANKA_100640	0	0	0	0	38	38	0	0	0	0	0	0	0	0	0	0	9	9	0	0	0	0	0	0	0	0	0	0	0	0	0	0
cattgcagtcc	PBANKA_111530	0	0	0	0	32	32	0	0	13	13	0	0	1	1	0	0	11	11	0	0	1	0	0	0	0	0	0	0	0	0	0	0
cattgtaaaag	PBANKA_103620	0	0	0	0	0	0	0	0	0	0	0	0	0	0	0	0	0	0	0	0	0	0	0	0	0	0	0	0	0	0	0	0
cattttctact	PBANKA_141350	0	0	0	0	154	152	0	0	47	48	55	54	2	2	2	3	16	16	0	0	1	1	0	0	0	0	0	0	0	0	1072	1063
ccaaagtgtcg	PBANKA_041430	0	0	0	0	14	15	0	0	0	0	0	0	0	0	0	0	12	11	0	0	0	0	0	0	0	0	0	0	0	0	0	0
ccaaattcata	PBANKA_091150	1204	1196	1931	1929	2773	2755	1651	1642	2655	2638	2585	2561	1516	1511	2106	2086	2094	2083	1785	1766	1802	1787	1825	1822	1539	1531	2079	2065	1738	1734	1338	1320
ccaatgggccg	PBANKA_124370	0	0	0	0	0	0	0	0	0	0	0	0	0	0	0	0	7	7	0	0	0	0	0	0	0	0	0	0	0	0	0	0
ccacatatatc	PBANKA_021290	0	0	0	0	0	0	0	0	0	0	0	0	0	0	0	0	24	24	0	0	0	0	0	0	0	0	0	0	0	0	0	0
ccacctgccca	PBANKA_010620	0	0	0	0	0	0	0	0	0	0	1	1	0	0	0	0	0	0	0	0	0	0	0	0	0	0	0	0	0	0	0	0
ccagggtgaag	PBANKA_090250	0	0	0	0	0	0	1	1	0	0	0	0	0	0	0	0	0	0	0	0	0	0	0	0	0	0	0	0	0	0	0	0
cccaagcctct	PBANKA_143320	0	0	0	0	0	0	12	12	0	0	0	0	0	0	0	0	0	0	0	0	0	0	0	0	0	0	0	0	0	0	0	0
cccagcttgaa	PBANKA_124220	0	0	0	0	122	127	0	0	0	0	0	0	0	0	0	0	0	0	0	0	0	0	0	0	0	0	0	0	0	0	0	0
ccccgttcggg	PBANKA_061640	1610	1604	1173	1158	1431	1401	1386	1363	1560	1528	1397	1369	2092	2071	1858	1813	1398	1380	2175	2141	1938	1895	1431	1404	2316	2285	2895	2842	1523	1487	652	636
cccgcgattta	PBANKA_114030	0	0	0	0	0	0	0	0	0	0	0	0	0	0	0	0	0	0	0	0	0	0	0	0	0	0	0	0	0	0	0	0
ccctcgggtgc	PBANKA_110490	0	0	0	0	0	0	0	0	0	0	0	0	0	0	0	0	0	0	0	0	0	0	0	0	0	0	0	0	0	0	0	0
ccctgagaacc	PBANKA_141230	0	0	0	0	1	0	0	0	0	0	0	2	0	0	0	0	0	0	0	0	0	0	0	0	1	1	0	0	0	0	0	0
ccctgaggtgt	PBANKA_145690	0	0	0	0	1	1	0	0	0	0	0	0	0	0	0	0	0	0	0	0	0	0	0	0	0	0	0	0	9	9	0	0
ccgaaatacag	PBANKA_021450	0	0	0	0	75	74	0	0	0	0	0	0	0	0	0	0	0	0	0	0	0	0	0	0	0	0	0	0	0	0	0	0
ccgcagaatct	PBANKA_070740	0	0	0	0	0	0	0	0	0	0	0	0	2	1	0	0	0	0	1	1	0	0	0	0	0	0	0	0	0	0	0	0
ccgctgaccag	PBANKA_132190	0	0	0	0	0	0	0	0	0	0	0	1	0	0	0	0	0	0	0	0	0	0	0	0	0	0	0	0	0	0	0	0
ccgcttcatgc	PBANKA_143660	0	0	34	35	0	0	0	0	0	0	0	0	0	0	0	0	8	8	0	0	0	0	0	0	0	0	0	0	0	0	0	0
cctacttctta	PBANKA_092080	0	1	0	0	0	0	0	0	0	0	0	0	0	0	0	0	0	0	0	0	0	0	0	0	0	0	0	0	0	0	0	0
cctcccggtta	PBANKA_080900	0	0	0	0	0	0	0	0	0	0	0	0	0	0	0	0	0	1	0	0	0	0	0	0	0	0	0	0	0	0	0	0
cctcttacccg	PBANKA_061520	0	0	0	0	0	0	5	5	0	0	0	0	0	0	0	0	0	0	0	0	0	0	0	0	0	0	1	1	0	0	0	0
cctggacttgt	PBANKA_146110	0	0	0	0	0	0	0	0	0	0	0	0	0	0	0	0	0	0	0	0	0	0	0	0	0	0	0	0	0	0	0	0
ccttaggaatg	PBANKA_103080	0	0	0	0	0	0	0	0	0	0	0	0	0	0	1	0	0	0	0	0	0	0	0	0	1	0	0	0	3	2	0	0
ccttgcaaagt	PBANKA_050410	0	0	0	0	0	0	0	0	0	0	0	0	0	0	0	0	0	0	0	0	0	0	0	0	0	0	0	0	1	1	0	0
cctttccctta	PBANKA_031580	114	115	0	0	54	54	0	0	0	0	0	0	0	0	0	0	0	0	0	0	0	0	0	0	0	0	0	0	0	0	0	0
cctttttctcc	PBANKA_120160	367	366	643	648	722	729	94	95	190	193	258	259	9	9	30	30	99	100	1	1	12	11	52	50	0	0	10	11	30	29	1016	1011
cgaagtagcaa	PBANKA_111760	0	0	0	0	0	1	0	0	0	0	0	0	0	0	0	0	0	1	0	0	0	0	0	0	0	0	1	1	0	0	0	0
cgactcagtag	PBANKA_030140	3922	3873	1547	1529	1807	1796	1850	1832	2442	2413	3009	2966	2295	2276	2411	2383	2628	2602	2452	2408	1970	1943	2647	2619	2635	2605	2462	2424	2601	2566	2002	1975
cgactggtgaa	PBANKA_142620	0	0	0	0	64	64	5	5	0	0	0	0	0	0	0	0	8	7	0	0	0	0	0	0	0	0	0	0	0	0	0	0
cgacttttcat	PBANKA_141330	0	0	0	0	0	0	1	1	0	0	0	0	1	1	0	0	0	1	2	2	0	0	0	0	2	2	0	0	0	0	0	0
cgagattagtc	PBANKA_110130	211	212	94	94	1272	1256	3	3	65	65	82	82	45	45	32	32	43	44	1	1	2	2	2	2	2	2	5	4	2	2	0	0
cgagctgcaag	PBANKA_072040	0	0	98	95	100	100	12	12	35	35	0	0	0	0	1	1	0	0	0	0	0	0	0	0	0	0	0	0	0	0	901	886
cgatctttctc	PBANKA_112920	1131	1132	914	907	669	667	1201	1209	1422	1411	888	886	1398	1388	1397	1401	1022	1012	1701	1694	1139	1141	1192	1184	1970	1951	1678	1660	1111	1102	1107	1090
cgattaagaat	PBANKA_051530	0	0	0	0	0	0	3	3	0	0	0	0	0	0	0	0	0	0	0	0	0	0	0	0	0	0	0	0	0	0	0	0
cgctaagtgcg	PBANKA_041700	1	0	0	0	0	0	0	0	0	0	0	0	0	0	0	0	0	0	0	0	0	0	0	0	0	0	0	0	0	0	0	0
cgctccatgcc	PBANKA_031260	0	0	0	0	0	0	0	0	0	0	0	0	0	0	0	0	1	1	0	0	0	0	0	0	0	0	0	0	0	0	0	0
cgctgcaaacg	PBANKA_010770	0	0	0	0	7	7	0	0	0	0	0	0	0	0	0	0	0	0	0	0	0	0	0	0	0	0	0	0	0	0	0	0
cggacggcagg	PBANKA_092560	0	0	0	0	0	0	2	2	0	0	0	0	0	0	0	0	0	0	0	0	0	0	0	0	0	0	0	0	0	0	0	0
cggagtacgtt	PBANKA_103440	1937	1922	1371	1364	1852	1830	1383	1363	1527	1490	1902	1874	1293	1276	1028	1002	1381	1360	904	896	712	696	941	934	691	684	624	613	618	612	710	699
cgggcaggact	PBANKA_010600	0	0	0	0	0	0	0	0	0	0	0	0	0	0	0	0	0	0	0	0	0	0	0	0	0	0	0	0	0	0	0	0
cgggcttaggt	PBANKA_093730	0	0	1	0	0	0	0	0	0	0	0	1	0	0	0	0	0	0	0	0	0	0	0	0	0	0	0	0	0	0	0	0
cgggtgagttt	PBANKA_010820	757	743	461	457	833	816	204	199	590	572	243	237	237	236	239	232	247	242	222	218	220	214	164	161	169	164	213	207	125	123	1004	990
cggtatggggc	PBANKA_030380	0	0	1	0	0	0	0	0	0	0	0	0	0	0	0	0	0	0	1	0	0	0	0	0	0	0	0	0	0	0	0	0
cggtcatccat	PBANKA_145980	755	749	345	341	611	613	570	561	630	623	822	808	645	647	420	412	671	666	701	687	348	347	766	760	685	681	355	350	750	738	594	591
cggtctttttt	PBANKA_081330	0	0	0	0	0	0	0	0	0	0	0	0	0	0	0	0	0	0	0	0	0	0	1	0	0	0	0	0	0	0	0	0
cggttacccta	PBANKA_070200	1572	1567	1044	1041	1060	1060	866	861	1293	1285	1353	1354	1251	1250	1383	1361	1161	1153	1421	1413	1389	1388	1255	1250	1524	1536	1797	1792	1213	1223	719	713
cggttgtggat	PBANKA_070710	0	0	0	0	0	0	0	0	0	0	0	0	0	0	0	0	1	1	0	0	0	0	0	0	0	0	0	0	0	0	0	0
cgtaatgactc	PBANKA_130430	146	144	537	539	206	208	21	21	44	42	18	17	1	1	7	6	1	1	1	1	0	0	0	0	0	0	3	3	0	0	1067	1066
cgtactgtgag	PBANKA_114480	0	0	0	0	0	0	0	0	0	0	0	0	0	0	0	0	0	0	0	0	0	0	0	0	0	0	0	0	0	0	0	0
cgtcgactgat	PBANKA_145870	728	723	1018	999	794	788	272	269	610	602	447	442	237	236	576	562	192	194	226	222	549	541	178	179	228	224	777	771	190	190	910	888
cgtgagtttag	PBANKA_114560	248	240	262	261	145	144	40	40	51	48	51	51	2	1	10	9	5	5	1	1	0	0	0	0	0	0	0	0	1	1	1327	1295
cgttaggtgtg	PBANKA_060820	0	0	0	0	0	0	0	0	0	0	0	0	0	0	0	0	0	0	0	0	0	0	0	0	0	1	0	0	0	0	0	0
cgttatgtggg	p230p-tag	1406	1379	1400	1378	1044	1030	1017	1002	1441	1415	930	914	1461	1445	1504	1477	808	792	1796	1771	1550	1517	868	849	1996	1967	1794	1750	1157	1140	1185	1170
cgttttagtta	PBANKA_090140	0	0	0	0	0	0	0	0	0	0	0	0	0	0	0	0	0	0	0	0	0	0	0	0	0	0	1	0	0	0	0	0
ctacgatgaac	PBANKA_030770	2413	2454	2320	2340	1156	1173	437	433	1033	1041	732	749	396	397	795	795	574	566	376	382	591	596	441	447	294	294	621	631	419	425	1078	1088
ctacgtatcag	PBANKA_041490	0	0	0	0	0	0	0	0	0	0	2	2	1	1	0	0	0	0	1	1	0	0	0	0	1	1	0	0	1	1	0	1
ctactagttaa	PBANKA_122560	0	0	0	0	22	23	0	0	0	0	0	0	0	0	0	0	9	9	0	0	0	0	0	0	0	0	0	0	0	0	0	0
ctagtagtaga	PBANKA_112670	0	0	0	0	0	0	0	0	0	0	0	0	1	1	0	0	0	0	0	0	0	0	0	0	0	0	0	0	0	0	0	0
ctcattcccgt	PBANKA_130470	0	0	0	0	0	0	0	0	0	0	0	0	0	0	0	0	8	8	0	0	0	0	0	0	0	0	0	0	0	0	0	0
ctccaagaact	PBANKA_010080	0	0	1	1	0	0	0	0	0	0	0	0	1	1	1	2	0	0	2	2	0	0	1	1	0	0	2	2	0	1	2	1
ctccacaggtc	PBANKA_093100	332	331	430	429	933	935	324	323	259	259	731	723	488	488	245	245	665	666	605	602	218	217	631	631	569	565	249	245	657	653	1252	1231
ctcccagtttt	PBANKA_112710	0	0	0	0	32	32	1	1	0	0	0	0	0	0	0	0	3	4	0	0	0	0	0	0	0	0	0	0	0	0	0	0
ctccgaacaca	PBANKA_060660	0	0	0	0	0	0	0	0	0	0	0	0	0	0	0	0	0	0	0	0	0	0	0	0	0	0	0	0	1	1	1	1
ctctacttctg	PBANKA_142590	0	0	0	0	8	8	1	1	0	0	0	0	0	0	0	0	7	7	0	0	0	0	0	0	0	0	0	0	0	0	0	0
ctctgcccaag	PBANKA_121180	756	745	1001	993	2005	1997	970	971	1276	1257	2247	2236	968	964	1257	1242	2070	2058	1117	1097	1151	1140	2334	2313	1039	1037	1535	1522	2638	2630	1981	1952
ctctgtgccat	PBANKA_100230	0	0	0	0	0	0	0	0	0	0	0	0	0	0	0	0	0	0	0	0	0	0	0	0	0	0	0	0	2	2	0	0
ctcttatgctc	PBANKA_142530	0	0	20	20	0	0	0	0	0	0	0	0	0	0	0	0	0	0	0	0	0	0	0	0	0	0	0	0	0	0	0	0
ctgaaagcggg	PBANKA_080640	3635	3600	1899	1879	2952	2946	1870	1864	3348	3295	2901	2861	2311	2294	2784	2745	2920	2920	2766	2731	2546	2520	3082	3049	3248	3212	3173	3135	3409	3369	983	981
ctgcaagcggt	PBANKA_092750	0	0	0	0	0	0	0	0	0	0	0	1	0	0	0	0	0	0	0	0	0	0	0	0	0	0	0	0	0	1	0	0
ctggccgctaa	PBANKA_041350	0	0	0	0	27	26	0	0	0	0	0	0	0	0	0	0	12	12	0	0	0	0	0	0	0	0	0	0	0	0	0	0
ctgggaaaaga	PBANKA_142220	0	0	0	0	43	41	0	0	0	0	0	0	0	0	0	0	0	0	0	0	0	0	0	0	0	0	0	0	0	0	0	0
ctgtcttaggt	PBANKA_111610	2432	2407	1676	1661	1016	1005	1608	1594	1615	1592	1250	1221	1733	1711	1458	1437	943	927	2007	1977	1152	1142	862	842	1939	1918	1639	1622	936	924	879	857
cttagaattat	PBANKA_130230	0	0	0	0	0	0	2	2	0	0	0	0	0	0	0	0	0	0	0	0	0	0	0	0	0	0	0	0	0	0	0	0
cttagcgtaaa	PBANKA_140470	77	78	174	173	149	149	51	52	117	115	109	111	11	11	5	5	12	11	3	3	4	4	6	6	0	0	12	12	7	7	732	720
cttcacctacc	PBANKA_100520	2308	2329	2238	2265	2254	2277	2365	2382	3055	3064	3851	3895	3536	3574	2624	2637	3525	3557	3648	3667	2490	2490	4077	4095	3755	3797	3118	3139	4100	4159	910	925
cttggtatcct	PBANKA_136480	0	0	0	0	54	53	0	0	0	0	0	0	0	0	1	1	7	5	0	0	0	0	0	0	0	0	0	0	0	0	0	0
cttgttgctgt	PBANKA_094250	0	0	0	0	0	0	0	0	0	0	0	0	0	0	0	0	6	6	0	0	0	0	0	0	0	0	0	0	0	0	0	0
ctttactgggt	PBANKA_135260	124	122	0	0	0	0	0	0	6	7	0	0	0	0	0	0	0	0	0	0	0	0	0	0	0	0	0	0	0	0	0	0
ctttcgtccgt	PBANKA_090420	1	2	1	1	3	2	0	0	2	2	3	3	1	0	1	1	2	1	2	1	1	1	2	2	1	1	1	3	1	1	2	3
gaaaattacag	PBANKA_124250	0	0	0	0	0	0	0	0	0	0	0	0	0	0	0	0	0	0	0	0	0	0	0	0	0	0	0	0	1	1	0	0
gaagtgttgga	PBANKA_092170	421	416	230	228	646	635	169	166	456	443	366	361	161	158	176	177	88	88	108	107	76	72	49	49	52	51	65	65	41	41	1476	1448
gaatacagcac	PBANKA_031340	0	0	0	0	0	0	6	6	0	0	0	0	0	0	0	0	0	0	0	0	0	0	0	0	0	0	0	0	0	0	0	0
gaatcgagagt	PBANKA_143360	0	0	0	0	0	0	0	0	0	0	0	0	0	0	0	0	0	0	0	0	0	0	0	0	0	0	0	0	0	0	0	0
gacacctgtgg	PBANKA_114200	0	0	45	43	47	48	0	0	0	0	0	0	0	0	0	0	9	10	0	0	0	0	0	0	0	0	0	0	0	0	0	0
gacatgggatt	PBANKA_070940	0	0	0	0	0	0	0	0	0	0	0	0	0	0	0	0	8	8	0	0	0	0	0	0	0	0	0	0	0	0	0	0
gacattcgagg	PBANKA_122540	0	0	0	0	40	38	0	0	0	0	0	0	0	0	0	0	8	8	0	0	0	0	0	0	0	0	0	0	0	0	0	0
gaccgttatat	PBANKA_145060	0	0	432	433	54	54	21	21	69	68	6	6	0	0	4	3	0	0	0	0	0	0	0	0	0	0	0	0	0	0	1122	1104
gacgtccccct	PBANKA_071120	0	0	0	0	0	0	0	0	0	0	0	0	0	0	0	0	11	11	0	0	1	1	0	0	0	0	0	0	0	0	0	0
gactccaccca	PBANKA_123100	0	0	0	0	0	0	6	6	0	0	0	0	0	0	0	0	0	0	0	0	0	0	0	0	0	0	0	0	0	0	0	0
gactctatggt	PBANKA_010260	0	0	271	271	201	197	0	0	72	73	3	3	0	0	1	1	0	0	0	0	0	0	0	0	0	0	0	0	0	0	1359	1340
gactgtgtggg	PBANKA_092830	0	0	0	0	0	0	0	0	0	0	0	0	0	0	0	0	0	0	0	0	0	0	0	0	0	0	0	0	0	0	0	1
gagagagggtg	PBANKA_141450	0	0	0	0	0	0	0	0	0	0	0	0	0	0	0	0	0	0	0	0	0	0	0	0	0	0	0	0	0	0	0	0
gagagggctta	PBANKA_101480	0	0	0	0	0	0	0	0	0	0	0	0	0	0	0	0	0	0	0	0	0	0	0	0	0	0	0	0	0	0	0	0
gagatggcatc	PBANKA_130280	0	0	93	94	0	0	0	0	0	0	0	0	0	0	0	0	0	0	0	0	0	0	0	0	0	0	0	0	0	0	0	0
gagcaaacgca	PBANKA_112040	0	0	0	0	152	151	0	0	0	0	0	0	0	0	0	0	11	11	0	0	0	0	0	0	0	0	0	0	0	0	0	0
gagcctggtgg	PBANKA_041780	1925	1900	1747	1709	2202	2183	2458	2420	2601	2541	3074	3033	3295	3228	2361	2331	3026	2967	3775	3719	2093	2059	2701	2658	4151	4062	2507	2448	2925	2873	1048	1019
gaggcttaggg	PBANKA_133660	280	280	0	0	0	0	0	0	0	0	0	0	0	0	0	0	10	11	0	0	0	0	0	0	0	0	0	0	0	0	0	0
gagggtgtcct	PBANKA_071310	160	156	168	163	44	44	0	0	48	48	0	0	0	0	1	1	1	1	0	0	0	0	0	0	0	0	0	0	0	0	1208	1178
gaggtggacaa	PBANKA_080950	0	0	2	2	0	0	0	0	1	1	0	0	0	0	1	0	0	0	1	1	0	0	0	0	1	0	0	1	2	0	0	0
gaggttgatat	PBANKA_093590	0	0	0	0	0	0	0	0	0	0	0	0	0	0	0	0	0	0	0	0	0	0	0	0	0	0	0	0	0	0	0	0
gagtagatctg	PBANKA_093370	0	0	0	0	0	0	0	0	7	6	0	0	0	0	0	0	0	0	0	0	0	0	0	0	0	0	0	0	0	0	0	0
gagtcacgtta	PBANKA_131920	1	0	0	0	0	0	0	0	0	0	0	0	0	0	0	0	0	0	0	0	0	0	0	0	0	0	0	0	0	0	0	0
gatagtttaat	PBANKA_082430	0	0	0	0	36	37	0	0	0	0	0	0	0	0	0	0	9	9	0	0	0	0	0	0	0	0	0	0	0	0	0	0
gatattcctct	PBANKA_145770	0	0	68	67	0	0	0	0	0	0	0	0	0	0	0	0	7	7	0	0	0	0	0	0	0	0	0	0	0	0	0	0
gatcgccgaaa	PBANKA_145830	0	0	0	0	0	0	0	0	0	0	0	0	0	0	0	0	0	0	0	0	0	0	0	0	0	0	0	0	1	1	0	0
gattaaagaat	PBANKA_090840	814	806	265	260	596	589	243	237	317	314	377	372	261	259	437	435	326	323	272	268	535	533	337	331	258	257	776	771	321	320	1175	1154
gcaaatttttt	PBANKA_090180	0	0	0	1	0	0	0	0	0	1	0	0	0	0	0	0	0	0	0	0	0	0	0	0	0	0	0	0	0	0	0	0
gcaactgggac	PBANKA_090170	0	0	0	0	0	0	0	0	1	0	0	0	0	0	0	0	0	0	0	0	0	0	0	0	0	0	0	0	0	0	0	0
gcaaggtggct	PBANKA_092670	0	0	0	0	0	0	0	0	0	0	0	0	0	0	0	0	0	0	0	0	0	0	0	0	0	0	0	0	0	0	0	0
gcacccttctc	PBANKA_090520	0	3	1	0	0	0	0	0	0	0	0	0	1	1	0	0	1	1	0	0	0	0	0	0	0	0	0	0	1	2	1	1
gcaggttccgg	PBANKA_130690	0	0	0	0	0	0	0	0	0	0	0	0	0	0	0	0	0	0	0	0	0	0	0	0	0	0	1	1	0	0	0	0
gccatcctatg	PBANKA_120440	0	0	0	0	0	0	6	6	0	0	0	0	0	0	0	0	0	0	0	0	0	0	0	0	0	0	0	0	0	0	0	0
gcccggtactc	PBANKA_101800	0	0	0	0	0	0	0	0	0	0	0	0	0	0	0	0	0	0	0	0	0	0	0	0	0	0	0	0	1	1	0	0
gcctatcctat	PBANKA_113280	2192	2175	1539	1532	1881	1880	1612	1593	2627	2600	2638	2614	2173	2167	2346	2336	2340	2330	2675	2659	2080	2026	2529	2528	2672	2657	2831	2799	2750	2706	1069	1053
gcctcctattt	PBANKA_124060	0	0	0	0	29	29	0	0	0	0	0	0	0	0	0	0	8	8	0	0	0	0	0	0	0	0	0	0	0	0	0	0
gcgtctctttc	PBANKA_133690	0	0	0	0	0	0	0	0	0	0	0	0	0	0	0	0	0	0	0	0	0	0	0	1	0	0	0	0	0	0	0	0
gctacgggagg	PBANKA_112410	363	356	0	0	125	126	12	12	28	28	9	9	0	0	5	5	6	6	1	1	2	2	0	0	0	0	12	11	0	0	1034	1002
gctactctaac	PBANKA_110990	963	958	1164	1168	1281	1282	1210	1222	1520	1514	2117	2120	1507	1511	1588	1592	1389	1389	1859	1848	1623	1627	1867	1868	2087	2084	2253	2240	2085	2088	708	710
gctacttcact	PBANKA_040690	0	0	0	0	0	0	0	0	18	18	0	0	0	0	0	0	0	0	0	0	0	0	0	0	0	0	0	0	0	0	0	0
gctctgtcatc	PBANKA_091240	1358	1345	661	648	869	863	885	869	667	657	1591	1575	1031	1026	647	637	1276	1268	1216	1209	644	631	1352	1333	1161	1144	831	817	1314	1300	813	809
gctgcattcac	PBANKA_071320	0	0	71	71	4	4	0	0	5	6	0	0	0	0	0	0	0	0	0	0	0	0	0	0	0	0	0	0	0	0	271	267
gctgtcgcgta	PBANKA_083250	0	0	0	0	0	0	0	0	0	0	0	0	0	0	0	0	0	0	0	0	0	0	0	0	0	0	1	1	0	0	0	0
gcttacgtcaa	PBANKA_090710	0	0	0	0	0	0	0	0	0	0	0	0	0	0	0	0	6	6	0	0	0	0	0	0	0	0	0	0	0	0	0	0
gcttcccatgc	PBANKA_142890	0	0	0	0	0	0	4	4	0	0	0	0	0	0	0	0	0	0	0	0	0	0	0	0	0	0	0	0	0	0	0	0
gcttctcttta	PBANKA_135820	7625	7588	6664	6647	8599	8587	9432	9413	10794	10697	12472	12417	11078	11056	10751	10712	9663	9633	12222	12140	9594	9527	11991	11915	12488	12404	13491	13413	10827	10820	2595	2576
gcttgctccag	PBANKA_092840	27	27	0	0	0	0	0	0	0	0	0	0	0	0	0	0	0	0	0	0	0	0	0	0	0	0	0	0	0	0	0	0
ggaatcgagtc	PBANKA_143090	0	0	0	0	0	0	0	0	0	0	1	0	1	1	0	0	0	0	0	0	0	0	0	0	0	0	0	0	0	0	0	0
ggagccctgtc	PBANKA_121020	0	0	0	0	0	0	0	0	0	0	0	0	0	0	1	1	0	0	0	0	0	0	0	0	0	0	0	0	0	0	0	0
ggaggaggatg	PBANKA_144560	0	0	0	0	0	0	0	0	0	0	0	0	0	0	0	0	0	0	0	0	0	0	0	0	0	0	0	0	1	1	0	0
ggaggatcatg	PBANKA_114470	0	0	0	0	0	0	0	0	0	0	0	0	0	0	0	0	3	3	0	0	0	0	0	0	0	0	0	0	0	0	0	0
ggagggaaacg	PBANKA_133890	0	0	82	82	114	114	0	0	10	10	0	0	0	0	1	1	9	9	0	0	0	0	0	0	0	0	0	0	0	0	0	0
ggagggacacc	PBANKA_142380	77	76	0	0	93	94	0	0	0	0	0	0	0	0	0	0	23	23	0	0	0	0	0	0	0	0	0	0	0	0	0	0
ggagtcaagtc	PBANKA_123130	0	0	0	0	0	0	0	0	0	0	0	0	0	0	0	0	0	0	0	0	0	0	0	0	0	0	0	0	0	0	0	0
ggcagtgaaac	PBANKA_145780	0	0	0	0	0	0	0	0	0	0	0	0	0	0	0	0	0	0	0	0	0	0	0	0	0	0	0	0	0	0	0	0
ggccttagatg	PBANKA_100990	0	0	1	0	1	0	0	0	1	1	0	0	0	0	1	1	2	2	0	0	1	0	1	1	1	2	0	0	2	1	0	0
ggcgatgtttc	PBANKA_092550	0	0	0	0	0	0	0	0	0	0	0	0	0	0	0	0	0	0	0	0	0	0	0	0	0	0	1	1	0	0	0	0
ggcgctcaggg	PBANKA_122550	0	0	0	0	33	32	0	0	0	0	0	0	0	0	0	0	0	0	0	0	0	0	0	0	0	0	0	0	0	0	0	0
ggcgcttggtc	PBANKA_120400	0	0	0	0	0	1	0	0	0	0	0	0	0	0	0	0	0	0	0	0	0	0	0	0	0	0	0	0	0	0	0	0
ggcgttctaac	PBANKA_146460	0	0	0	0	0	0	0	0	0	0	0	0	0	0	0	0	0	0	1	0	0	0	0	0	0	0	0	0	0	0	0	0
ggctaggccgc	PBANKA_041050	0	0	0	0	0	0	0	0	0	0	0	0	0	0	0	0	9	9	0	0	0	0	0	0	0	0	0	0	0	0	0	0
ggctgaacatt	PBANKA_041000	0	0	0	0	0	0	1	1	0	0	0	0	0	0	0	0	0	0	0	0	0	0	0	0	0	0	0	0	0	0	0	0
gggcgaacgag	PBANKA_134640	0	0	0	0	0	0	14	14	0	0	0	0	0	0	0	0	0	0	0	0	0	0	0	0	0	0	0	0	0	0	0	0
ggggaggtaaa	PBANKA_102760	0	0	0	0	0	0	2	2	0	0	0	0	0	0	0	0	0	0	0	0	0	0	0	0	0	0	0	0	0	0	0	0
ggggcactcgc	PBANKA_091940	0	0	0	0	88	86	7	7	14	13	4	4	0	0	0	0	0	0	0	0	0	0	0	0	0	0	0	0	0	0	643	633
gggtttaggga	PBANKA_030540	0	0	0	0	0	0	0	0	0	0	0	0	0	0	0	0	0	0	0	0	0	1	0	0	0	0	0	0	0	0	0	0
ggtgcgctttg	PBANKA_132330	0	1	0	0	0	0	0	0	0	0	0	0	0	0	0	0	0	0	0	0	0	0	0	0	0	0	0	0	0	0	0	0
ggtttcccagc	PBANKA_103910	0	0	0	0	0	0	0	0	0	0	0	0	0	0	0	0	0	0	0	0	0	0	0	0	0	0	0	0	0	0	0	0
gtactcgccct	PBANKA_121290	347	344	142	144	272	267	101	100	43	41	20	20	115	115	5	5	0	0	118	118	1	1	0	0	105	103	0	0	0	0	960	936
gtagctaggaa	PBANKA_131070	0	0	0	0	0	0	0	0	0	0	0	0	0	0	0	0	0	0	0	0	0	0	0	0	0	0	0	0	0	0	0	0
gtatcgttgtt	PBANKA_143630	0	0	0	0	0	0	0	0	0	0	0	0	0	0	0	0	0	0	0	0	0	0	0	0	0	0	0	0	1	1	0	0
gtcacaggaga	PBANKA_103540	0	0	0	0	0	0	0	0	0	0	0	0	0	0	0	0	23	24	0	0	0	0	0	0	0	0	0	0	0	0	0	0
gtcagacgctc	PBANKA_091860	0	0	0	0	40	41	0	0	0	0	0	0	0	0	0	0	0	0	0	0	0	0	0	0	0	0	0	0	0	0	0	0
gtcagatcgcc	PBANKA_103970	878	872	761	766	922	934	115	114	208	211	142	145	9	9	9	9	18	18	0	1	1	1	4	4	0	0	0	0	0	0	1042	1039
gtccggttgaa	PBANKA_080250	829	817	366	363	991	985	522	515	775	760	1533	1515	929	918	838	826	1959	1932	1052	1034	639	629	1889	1855	993	987	848	837	1855	1841	1155	1127
gtccgtctaac	PBANKA_090860	2908	2882	1696	1680	2773	2762	3468	3442	2707	2681	4113	4079	4553	4531	2213	2211	3818	3807	5366	5323	1839	1821	4358	4342	4956	4938	2602	2582	5312	5287	1166	1148
gtctaaacgaa	PBANKA_090920	0	0	0	0	0	0	1	1	0	0	0	0	0	0	0	0	0	0	0	0	0	0	0	0	0	0	0	0	0	0	1	1
gtctccgtatt	PBANKA_132880	0	0	18	18	39	38	0	0	0	0	0	0	0	0	0	0	10	10	0	0	0	0	0	0	0	0	0	0	0	0	0	0
gtgagagtatc	PBANKA_146130	0	0	0	0	25	24	0	0	0	0	0	0	0	0	0	0	7	7	1	1	0	0	0	0	0	0	0	0	0	0	0	0
gtgtccaatga	PBANKA_134490	0	0	0	0	0	0	12	13	0	0	0	0	0	0	0	0	0	0	0	0	0	0	0	0	0	0	0	0	0	0	0	0
gttagctgtcc	PBANKA_052020	0	0	0	0	55	56	0	0	0	0	0	0	1	1	0	0	14	14	0	0	0	0	0	0	0	0	0	0	0	0	0	0
gttatgtggtt	PBANKA_110310	0	0	0	0	0	0	6	6	0	0	0	0	0	0	0	0	0	0	0	0	0	0	0	0	0	0	0	0	0	0	0	0
gttccactgtt	PBANKA_113650	357	352	560	558	246	240	3	3	80	81	30	30	1	1	2	2	0	0	0	0	0	0	0	0	0	0	0	0	0	0	1126	1102
gttctgaaaga	PBANKA_010940	0	0	0	0	2	1	0	0	2	0	0	0	0	0	0	0	0	0	0	0	0	0	0	0	0	0	0	0	0	0	0	0
taactacaatc	PBANKA_050640	0	0	0	0	0	0	0	0	0	0	0	0	0	0	0	0	0	0	0	0	0	0	0	0	0	0	0	0	0	0	1	0
taagactgtat	PBANKA_100210	0	0	0	0	0	0	0	0	13	13	0	0	0	0	0	0	0	0	0	0	0	0	0	0	0	0	0	0	0	0	0	0
taaggttcacg	PBANKA_135520	0	0	0	0	0	0	1	1	0	0	1	1	0	0	0	0	0	0	0	0	0	0	0	0	0	0	0	0	0	0	0	0
taagttcgat	PBANKA_093370	0	0	72	70	0	0	0	0	0	0	0	0	0	0	0	0	0	0	0	0	0	0	0	0	0	0	0	0	0	0	0	0
taatagggagc	PBANKA_081070	0	0	0	0	72	73	0	0	0	0	0	0	0	0	0	0	14	13	0	0	0	0	0	0	0	0	0	0	0	0	0	0
taatgtgcccc	PBANKA_134700	0	0	0	0	114	111	1	1	85	84	11	10	0	0	4	4	0	0	0	0	1	1	0	0	0	0	0	0	0	0	1115	1089
tacacgcattt	PBANKA_123220	0	0	0	0	0	0	0	0	0	0	0	0	0	0	0	0	0	0	0	0	0	0	0	0	0	0	0	0	0	0	0	0
tacatattgct	PBANKA_093380	1129	1129	1953	1949	1482	1473	1585	1584	1803	1770	2370	2359	1989	1978	1572	1554	2117	2095	2346	2318	1475	1470	2319	2289	2113	2109	1904	1886	2424	2416	1290	1286
taccaagcgat	PBANKA_142210	0	0	0	0	0	0	0	0	0	0	0	0	0	1	0	0	0	0	0	0	0	0	0	0	0	0	0	0	2	2	0	0
tacctatttat	PBANKA_144020	0	0	0	0	0	0	0	0	0	0	0	0	0	0	0	0	0	0	0	0	0	0	0	0	0	0	0	0	0	0	0	0
tacggcgctca	PBANKA_121140	724	725	896	887	1063	1053	779	775	1244	1238	1283	1269	1010	1004	1147	1145	1098	1093	1140	1130	1347	1338	1320	1304	1109	1094	1724	1706	1415	1406	756	750
tactaccatcg	PBANKA_112980	0	0	0	0	26	25	0	0	0	0	0	0	0	0	0	0	2	2	0	0	0	0	0	0	0	0	0	0	0	0	0	0
tactagtcat	PBANKA_136210	0	0	0	0	0	0	6	6	0	0	0	0	0	0	0	0	0	0	0	0	0	0	0	0	0	0	0	0	0	0	0	0
tactggcagta	PBANKA_140500	0	0	0	0	66	66	0	0	0	0	0	0	0	0	0	0	0	0	0	0	0	0	0	0	0	0	0	0	0	0	0	0
tacttacttag	PBANKA_136030	0	0	0	0	0	0	0	0	0	0	0	0	0	0	0	0	6	7	0	0	0	0	0	0	0	0	0	0	0	0	0	0
tacttattgtt	PBANKA_134970	0	0	0	0	0	0	0	0	0	0	0	0	0	0	0	0	0	0	0	0	0	0	0	0	0	0	0	0	0	1	0	0
tagaataaagc	PBANKA_134420	823	813	1197	1182	1725	1708	937	928	2202	2162	1851	1827	1254	1240	2008	1975	1819	1800	1444	1426	2034	2017	1744	1720	1380	1368	2639	2598	2046	2010	1257	1227
tagagaggtcc	PBANKA_144170	834	823	950	936	731	720	638	627	1686	1659	442	439	800	790	1582	1568	552	554	882	872	1667	1655	505	496	875	862	1897	1884	556	557	925	914
tagcaaagctc	PBANKA_140920	3427	3409	2134	2122	2077	2090	3435	3421	4641	4596	4079	4042	5633	5605	4477	4469	3662	3633	7164	7104	4877	4849	4318	4314	7445	7447	6382	6330	5239	5228	788	783
tagcacttctc	PBANKA_145710	0	0	0	0	0	0	0	0	0	0	0	0	0	0	0	0	0	1	0	0	0	0	0	0	0	0	0	0	0	0	0	0
tagcagaagtt	PBANKA_081730	0	0	0	0	0	0	0	0	0	0	0	0	0	0	0	0	12	11	0	0	0	0	0	0	0	0	0	0	0	0	0	0
tagggaccaac	PBANKA_101810	0	0	0	0	0	0	0	0	0	0	0	0	0	0	0	0	17	17	0	0	0	0	0	0	0	0	0	0	0	0	0	0
taggttgtctc	PBANKA_130100	0	0	0	0	0	0	0	1	0	0	0	0	0	0	0	0	0	0	0	0	0	1	0	0	0	0	0	0	0	0	0	0
tagtcaatctc	PBANKA_110040	0	0	0	0	0	0	0	0	0	0	0	0	0	0	0	0	0	0	1	0	0	0	0	0	0	0	0	0	0	0	0	0
tagtctctttg	PBANKA_050610	0	0	0	0	0	0	0	0	0	0	0	0	0	0	0	0	0	0	0	0	0	0	0	0	0	0	0	0	0	0	0	0
tatacctaaag	PBANKA_093210	0	0	0	0	1	0	0	0	0	0	0	0	0	0	1	1	0	0	0	0	2	2	0	0	0	0	0	0	1	1	1	1
tatcgaccccg	PBANKA_124120	0	0	0	0	58	57	0	0	0	0	0	0	0	0	0	0	7	6	0	0	0	0	0	0	0	0	0	0	0	0	0	0
tatgcgaccca	PBANKA_121810	0	0	0	0	0	0	0	0	0	0	0	0	0	0	0	0	0	0	0	0	0	0	0	0	0	0	0	0	3	3	0	0
tatgtgtcaac	PBANKA_120180	650	661	336	335	237	240	249	251	200	200	230	227	189	190	164	168	230	233	150	150	165	164	119	119	98	98	242	240	152	151	1442	1435
tcaaaaaggtt	PBANKA_133140	0	0	0	0	12	12	0	0	0	0	0	0	0	0	0	0	0	0	0	0	0	0	0	0	0	0	0	0	0	0	0	0
tcaaacaagcg	PBANKA_136440	0	0	0	0	74	74	0	0	0	0	0	0	0	0	0	0	3	3	0	0	0	0	0	0	0	0	0	0	0	0	0	0
tcaaatccccc	PBANKA_040830	0	0	0	0	0	0	0	0	0	0	0	0	0	0	0	0	0	0	0	0	0	0	0	0	0	0	0	0	0	0	0	0
tcaacaagtag	PBANKA_082960	322	318	0	0	0	0	0	0	0	0	0	0	0	0	0	0	0	0	0	0	0	0	0	0	0	0	0	0	0	0	0	0
tcacacagaca	PBANKA_144290	60	60	170	168	425	423	83	83	73	73	133	134	1	1	2	2	9	9	1	1	0	0	0	0	1	1	0	0	0	0	1065	1050
tcacgcgatgc	PBANKA_144900	0	0	0	0	0	0	0	0	0	0	0	0	0	0	0	0	0	0	0	0	0	0	0	0	0	0	0	0	1	1	0	0
tcagattcat	PBANKA_146050	0	0	0	0	0	0	0	0	0	0	0	0	0	0	0	0	0	0	0	0	0	0	0	0	1	1	0	0	0	0	0	0
tcagttcgggt	PBANKA_010150	0	1	1	0	0	0	0	0	1	0	0	0	0	0	1	1	2	1	0	0	1	0	0	0	1	0	2	1	2	2	1	0
tcagtttcttt	PBANKA_124360	0	0	0	0	0	0	0	0	0	0	0	0	0	0	0	0	0	0	0	0	0	0	0	0	0	0	0	0	0	0	0	0
tcataggtgtt	PBANKA_072090	0	0	71	71	0	0	0	0	0	0	0	0	0	0	0	0	0	0	0	0	0	0	0	0	0	0	0	0	0	0	0	0
tcattctgctg	PBANKA_130340	402	395	257	256	395	390	231	229	415	407	356	353	273	272	315	309	294	293	278	278	255	250	351	352	284	283	309	309	352	344	664	651
tcattgatccc	PBANKA_050830	0	0	0	0	0	0	0	0	0	0	0	0	0	0	0	0	17	17	0	0	0	0	0	0	0	0	0	0	0	0	0	0
tccattcggct	PBANKA_093160	0	0	0	0	0	0	0	0	0	0	0	0	0	0	0	0	0	0	0	0	0	0	0	0	0	0	0	0	0	0	0	0
tcccatcaaac	PBANKA_051390	101	102	291	296	168	170	292	299	225	231	128	128	338	351	220	225	84	85	232	240	161	165	62	66	212	218	173	178	54	54	749	764
tccggatgtcg	PBANKA_041790	0	0	0	0	116	116	0	0	0	0	0	0	0	0	0	0	5	5	0	0	0	0	0	0	0	0	0	0	0	0	0	0
tccgttcgggt	PBANKA_144470	0	0	0	0	0	0	0	0	0	0	0	0	0	0	0	0	0	0	0	0	0	0	0	0	0	0	0	0	0	0	0	0
tcctgtttttt	PBANKA_082020	0	0	0	0	0	0	0	0	0	0	0	0	0	0	0	0	6	6	0	0	0	0	0	0	0	0	0	0	0	0	0	0
tccttagcgga	PBANKA_060600	0	0	0	0	61	58	0	0	0	0	0	0	0	0	0	0	4	4	0	0	0	0	0	0	0	0	0	0	0	0	0	0
tcgcagggagc	PBANKA_051300	0	0	0	0	0	0	0	0	0	0	0	0	0	0	0	0	6	6	0	0	0	0	0	0	0	0	0	0	0	0	0	0
tcgcatagtcc	PBANKA_050440	0	0	0	0	63	62	0	0	0	0	0	0	0	0	0	0	25	24	0	0	0	0	0	0	0	0	0	0	0	0	0	0
tcgctggctgg	PBANKA_134940	0	0	0	0	88	86	0	0	0	0	0	0	1	1	0	0	6	6	1	1	0	0	0	0	0	0	0	0	0	0	0	0
tcggttacggg	PBANKA_083410	0	0	0	0	0	0	5	5	0	0	0	0	0	0	0	0	0	0	0	0	0	0	0	0	0	0	0	0	0	0	0	0
tcgtcccgata	PBANKA_131200	0	0	0	0	0	0	4	4	0	0	0	0	0	0	0	0	0	0	0	0	0	0	0	0	0	0	0	0	0	0	0	0
tcgtgggaagc	PBANKA_103310	0	0	0	0	123	121	3	3	6	6	0	0	0	0	0	0	7	7	0	0	0	0	0	0	0	0	0	0	0	0	0	0
tctcgtcatgc	PBANKA_113930	0	0	0	0	0	0	0	0	0	0	0	0	0	0	0	0	0	0	0	0	0	1	0	0	0	0	0	0	0	0	0	0
tctctgaatca	PBANKA_122990	0	0	0	0	39	39	0	0	0	0	0	0	0	0	0	0	15	14	0	0	0	0	0	0	0	0	0	0	0	0	0	0
tctgtgacacg	PBANKA_143690	364	360	535	534	597	587	81	81	151	146	93	93	4	4	20	20	12	12	2	2	14	15	3	3	3	3	11	11	1	1	517	515
tcttagcaaga	PBANKA_060860	0	0	0	0	0	0	0	0	0	0	0	0	0	0	0	0	1	1	0	0	2	2	0	0	0	0	0	0	0	0	0	0
tgaaatcctgt	PBANKA_121510	0	0	0	0	0	0	0	0	0	0	0	0	0	0	0	0	0	0	0	0	0	0	0	0	0	0	0	0	0	0	0	0
tgaaccgttca	PBANKA_051670	0	0	0	0	0	0	0	0	0	0	0	0	0	0	0	0	0	0	0	0	0	0	0	0	0	0	0	0	0	0	0	0
tgaacgtggtg	PBANKA_083680	0	0	58	58	608	600	15	14	10	10	8	8	22	19	18	19	30	30	0	0	2	1	0	0	0	0	0	0	3	2	0	0
tgaagcgacgg	PBANKA_041570	0	0	0	0	0	0	0	0	0	0	0	0	0	0	0	0	0	0	0	0	0	0	0	0	0	0	0	0	0	0	0	0
tgaagtgaacc	PBANKA_093360	1	0	0	0	0	0	0	0	1	0	0	0	0	0	0	0	0	0	0	0	1	0	1	0	0	0	1	1	2	2	0	0
tgacacactct	PBANKA_143920	0	0	0	0	0	0	0	0	0	0	0	0	0	0	0	0	0	0	1	1	0	0	0	0	0	0	0	0	1	1	0	0
tgacttaacat	PBANKA_101390	0	0	0	0	39	38	0	0	0	0	0	0	0	0	0	0	24	24	1	1	0	0	0	0	0	0	0	0	0	0	0	0
tgatactgaga	PBANKA_136330	32	33	0	0	49	51	0	0	0	0	0	0	0	0	0	0	12	12	0	0	0	0	0	0	0	0	0	0	0	0	0	0
tgccagcggac	PBANKA_061670	88	89	0	0	0	0	0	0	0	0	0	0	0	0	0	0	0	0	0	0	0	0	0	0	0	0	1	1	0	0	0	0
tgccttgtatg	PBANKA_051490	858	852	1104	1100	313	306	592	590	1008	992	775	756	751	741	1375	1374	540	533	1191	1175	982	971	468	463	1181	1169	1469	1460	448	443	639	633
tgcgcttttgt	PBANKA_051270	1744	1731	898	892	1135	1122	1458	1452	1700	1676	1748	1745	1675	1662	1515	1508	1601	1600	1820	1794	1337	1328	1624	1605	1702	1696	1311	1303	1674	1670	538	522
tgcttatacta	PBANKA_121220	1363	1361	1761	1756	1566	1568	941	938	1049	1041	1131	1112	759	749	582	574	658	652	546	543	336	335	612	608	356	358	308	303	481	477	2294	2266
tgcttcaccgt	PBANKA_071790	0	0	0	0	0	0	0	0	0	1	0	0	0	0	0	0	0	0	0	0	0	0	0	0	0	0	0	0	0	0	0	0
tggccgcgtcg	PBANKA_080180	0	0	0	0	0	0	0	0	0	0	0	0	0	0	0	0	0	0	0	0	0	0	0	0	0	0	0	0	0	0	35	34
tggtccggatg	PBANKA_142820	0	0	0	0	0	0	0	0	0	0	0	0	0	0	0	0	0	0	0	0	0	0	0	0	0	0	0	0	0	0	0	0
tggtccgtaga	PBANKA_072070	0	0	0	0	0	0	2	2	0	0	1	0	0	0	0	0	0	0	0	0	1	1	0	0	1	1	0	0	0	0	2	0
tgtaatcgcgc	PBANKA_092810	0	0	33	32	0	0	0	0	0	0	0	0	0	0	0	0	0	0	0	0	0	0	0	0	0	0	0	0	0	0	0	0
tgtacccttta	PBANKA_021390	3	2	2	2	1	1	2	1	1	1	0	0	0	0	0	0	0	0	0	0	0	0	0	0	0	0	0	0	0	0	0	0
tgtaccttat	PBANKA_041040	0	0	0	0	0	0	0	0	0	0	0	0	0	0	0	0	0	0	0	0	0	0	0	0	0	0	0	0	0	0	0	0
tgtagacgctt	PBANKA_041710	1	0	0	0	0	0	0	0	0	1	0	0	0	0	0	0	0	0	0	0	0	0	0	0	0	0	0	0	0	0	0	0
tgtagtcgctt	PBANKA_102390	0	0	0	0	0	0	0	0	0	0	0	0	0	0	0	0	0	0	0	0	0	0	0	0	0	0	0	0	0	0	0	0
tgtcaacagca	PBANKA_134150	0	0	0	0	0	0	0	0	0	0	0	0	0	0	0	0	0	0	0	0	0	0	0	0	0	0	0	0	2	2	0	0
tgtccggtgcc	PBANKA_092660	0	0	0	0	88	85	0	0	0	0	0	0	0	0	0	0	12	12	0	0	0	0	0	0	0	0	0	0	0	0	0	0
tgtcctaaaga	PBANKA_121950	0	0	0	0	24	24	0	0	0	0	0	0	0	0	0	0	10	10	0	0	1	1	0	0	0	0	0	0	0	0	0	0
tgtctgctgac	PBANKA_110080	1	0	0	0	0	0	0	0	0	0	0	0	0	0	0	0	0	0	0	0	0	0	0	0	0	0	0	0	0	0	0	0
tgtgggtctcg	PBANKA_132700	0	0	0	0	0	0	12	12	0	0	0	0	0	0	0	0	0	0	0	0	0	0	0	0	0	0	0	0	0	0	0	0
tgttcaccggg	PBANKA_121880	0	0	0	0	40	41	0	0	0	0	0	0	0	0	0	0	10	10	0	0	0	0	0	0	0	0	0	0	0	0	0	0
tgttccgctcg	PBANKA_061260	1	0	0	0	0	0	0	0	0	0	0	0	0	0	0	0	0	0	0	0	0	0	0	0	0	0	0	0	1	0	0	0
tgttcgtatag	PBANKA_040470	1	0	0	0	0	0	0	1	0	1	1	1	0	0	0	0	0	0	0	0	0	0	0	0	1	0	0	0	0	0	0	0
ttaattgcgac	PBANKA_121260	0	0	87	88	5	5	0	0	0	0	0	0	0	0	1	1	5	5	0	0	0	0	0	0	0	0	0	0	0	0	0	0
ttactctatga	PBANKA_062020	503	502	527	524	440	442	19	19	101	98	45	47	4	4	9	8	1	1	0	1	0	0	2	2	0	0	0	0	0	0	1268	1247
ttactgcaagc	PBANKA_083290	911	894	1108	1100	948	931	772	764	809	797	433	427	918	911	615	611	267	269	612	610	482	474	210	207	464	457	306	303	139	137	907	896
ttagaggactt	PBANKA_060890	0	0	0	0	0	0	7	7	0	0	0	0	0	0	0	0	0	0	0	0	0	0	0	0	0	0	0	0	0	0	0	0
ttagattgcgg	PBANKA_133250	0	0	0	0	0	0	0	0	0	0	0	0	0	0	0	0	0	0	0	0	0	0	0	0	0	0	0	0	0	0	0	0
ttataagtcta	PBANKA_080690	0	0	0	0	25	24	0	0	0	0	0	0	0	0	0	0	3	3	0	0	0	0	0	0	0	0	0	0	0	0	0	0
ttatatatagt	PBANKA_030450	316	313	549	543	501	495	164	160	205	201	123	121	73	72	63	62	95	93	43	43	24	24	41	41	14	14	14	13	7	7	1121	1106
ttatcacgcgt	PBANKA_060120	0	0	0	0	0	0	0	0	0	0	1	0	0	0	0	0	0	0	0	0	0	0	0	0	0	0	0	0	0	0	0	0
ttatgcaccaa	PBANKA_135800	229	233	166	162	1758	1773	16	15	60	59	92	93	55	56	36	36	57	58	1	1	0	0	2	2	2	2	3	3	1	1	0	0
ttcaactttgt	PBANKA_123640	0	0	0	0	0	0	0	0	0	0	1	1	1	1	0	0	0	0	0	0	0	0	0	0	0	0	0	0	0	0	0	0
ttcagctcat	PBANKA_101330	0	0	0	0	0	0	0	0	0	0	0	0	0	0	0	0	0	0	0	0	2	2	0	0	0	0	0	0	0	0	0	0
ttcatgagcat	PBANKA_143520	0	0	0	0	76	76	0	0	0	0	0	0	0	0	0	0	22	22	0	0	0	0	0	0	0	0	0	0	0	0	0	0
ttccatactat	PBANKA_010630	30	30	111	112	55	55	56	55	291	289	11	11	25	26	143	144	47	48	30	29	85	86	15	15	36	38	125	123	42	41	1368	1351
ttcccagggcc	PBANKA_092730	0	0	0	0	0	0	0	0	0	0	0	0	0	0	0	0	2	2	0	0	0	0	0	0	0	0	0	0	0	0	0	0
ttcctcggatc	PBANKA_101050	0	0	0	0	0	0	0	0	0	0	0	0	0	0	0	0	7	7	0	0	0	0	0	0	0	0	0	0	0	0	0	0
ttcggggtcta	PBANKA_141200	251	248	36	34	382	379	31	30	28	27	14	14	2	2	1	1	3	3	1	1	0	0	0	0	0	0	0	0	0	0	1276	1256
ttcgtttggat	PBANKA_113710	0	0	0	0	0	0	0	0	0	0	0	0	0	0	0	0	0	0	0	0	0	0	0	0	0	0	0	0	0	0	0	0
ttctcattcct	PBANKA_030330	0	1	0	1	0	1	0	0	1	1	0	0	0	1	0	0	0	1	1	0	0	2	0	0	0	0	1	1	0	0	0	1
ttctctcgaac	PBANKA_111680	0	0	0	0	0	0	0	0	0	0	0	0	0	0	0	0	0	0	0	0	0	0	0	0	0	0	0	0	0	0	0	0
ttctttttctc	PBANKA_135000	0	0	0	0	0	0	0	0	0	0	0	0	0	0	0	0	0	0	0	0	0	0	0	0	0	0	0	0	0	0	0	1
ttgaaaatcaa	PBANKA_142000	374	380	407	410	505	506	30	29	137	134	59	60	11	11	8	7	5	5	4	4	0	0	2	2	0	0	0	0	6	6	2375	2376
ttgatcgaagc	PBANKA_072080	330	322	241	233	152	151	14	14	142	143	17	17	0	0	17	17	0	0	0	0	1	1	0	0	0	0	3	3	0	0	1299	1276
ttgatgtactt	PBANKA_132790	0	0	0	0	0	0	0	0	0	0	0	0	0	0	0	0	0	0	0	0	0	0	0	0	0	0	0	0	0	0	0	0
ttgctgtcggc	PBANKA_111510	0	0	0	0	0	0	0	0	0	0	0	0	0	0	0	0	13	13	0	0	0	0	0	0	0	0	0	0	0	0	0	0
ttggggtgaca	PBANKA_092640	136	137	0	0	123	119	0	0	0	0	30	30	1	1	3	3	10	9	0	0	5	4	0	0	2	2	3	3	2	2	0	0
ttgtacagaac	PBANKA_113310	0	0	31	37	0	0	0	0	0	0	0	0	0	0	0	0	0	0	0	0	0	0	0	0	0	0	0	0	0	0	0	0
ttgtccatgca	PBANKA_071270	2804	2797	2730	2704	3558	3538	1761	1750	3228	3181	4548	4499	2311	2312	3646	3629	4261	4256	2658	2645	3724	3713	4554	4531	2765	2748	4447	4417	5332	5319	1212	1195
ttgtgtcctgc	PBANKA_140660	0	0	0	0	0	0	5	5	0	0	0	0	1	1	0	0	0	0	0	0	0	0	0	0	0	0	0	0	0	0	0	0
tttatcggaat	PBANKA_120290	0	0	0	0	1	1	1	1	0	0	1	1	0	0	1	1	0	0	0	0	0	0	0	0	1	1	0	0	0	0	0	0
tttctatgtcc	PBANKA_110330	1	1	0	0	0	0	0	0	2	2	0	0	0	0	0	0	0	0	0	0	0	0	0	0	0	1	0	0	0	0	0	0
tttctgtagac	PBANKA_041040	0	0	0	0	0	0	0	0	0	0	0	0	0	0	0	0	0	0	0	0	0	0	0	0	0	0	0	0	0	0	0	0
tttgaacccgg	PBANKA_091530	0	0	0	0	0	0	0	0	0	0	0	0	0	0	0	0	0	0	0	0	0	0	0	0	0	0	0	0	0	0	0	0
tttgagatctc	PBANKA_103240	0	0	0	0	0	0	0	0	0	0	0	0	0	0	0	0	0	0	0	0	0	0	0	0	0	0	0	0	0	0	0	0
tttgtaaccta	PBANKA_091390	0	0	0	0	0	0	0	0	0	0	0	0	0	0	0	0	0	0	0	0	0	0	0	0	0	0	0	0	0	0	0	0
