# Supplementary material for: Functional Profiling of a Plasmodium Genome Reveals an Abundance of Essential Genes
Source: Cell. 2017 Jul 13;170(2):260–272.e8. doi: 10.1016/j.cell.2017.06.030 (PMC5509546; doi:10.1016/j.cell.2017.06.030)
Supplement: Data S1. Reproducible Analysis Procedure — The file archive includes an R-markdown document, which will reproduce all bioinformatic procedures conducted. [file mmc9.zip › countfiles/PbSTM25.csv]

barcode	gene	1.1	1.2	2.1	2.2	3.1	3.2	4.1	4.2	5.1	5.2	6.1	6.2	7.1	7.2	8.1	8.2	9.1	9.2	10.1	10.2	11.1	11.2	12.1	12.2	13.1	13.2	14.1	14.2	15.1	15.2	16.1	16.2
no_match		11545	11519	11951	11992	12111	12080	9742	10059	9689	9704	10139	10068	8109	8150	9824	9716	8251	8315	8518	8868	8813	9194	9530	9663	10104	10293	9409	9881	8880	9000	7237	7177
aaaaagggcac	PBANKA_080070	0	0	0	0	22	21	0	0	0	0	0	0	0	0	0	0	0	0	0	0	0	0	0	0	0	0	0	0	0	0	0	0
aaaacactgct	PBANKA_040600	129	130	154	152	207	205	0	0	154	156	0	0	0	0	100	100	6	6	0	0	8	8	11	11	0	0	6	6	3	3	1706	1714
aaaaggaagga	PBANKA_101210	0	0	191	189	0	0	0	0	1	1	0	0	0	0	2	2	0	0	0	0	0	0	0	0	1	1	34	34	0	0	0	0
aaaagtcttgc	PBANKA_040440	0	0	0	0	0	0	0	0	0	0	0	0	0	0	0	0	0	0	0	0	0	0	0	0	0	0	0	0	0	0	0	0
aaaatcattta	PBANKA_114320	1459	1458	564	568	1918	1915	1311	1316	2137	2155	1940	1946	1978	1972	2337	2345	2282	2291	2122	2128	1983	1989	2272	2275	2656	2662	1983	1968	3050	3050	815	810
aaagttagacc	PBANKA_113880	0	0	58	58	0	0	0	0	5	5	36	35	0	0	6	7	3	3	0	0	0	0	0	0	0	0	3	3	0	0	0	0
aaataaattag	PBANKA_130440	0	0	0	0	0	0	0	0	0	0	0	0	0	0	0	0	2	2	3	3	0	0	0	0	0	0	0	0	3	3	0	1
aaattggatca	PBANKA_010720	0	0	0	0	0	0	0	0	0	0	0	0	0	0	0	0	0	0	0	0	0	0	0	0	0	0	0	0	0	0	0	0
aacacaaccgc	PBANKA_140160	1909	1931	617	617	1047	1059	1054	1071	746	754	604	620	511	507	413	413	292	295	217	218	157	157	138	136	205	207	168	172	75	80	836	852
aacataaaagt	PBANKA_031480	0	0	0	0	0	0	0	0	0	0	0	0	0	0	0	0	0	0	0	0	0	1	0	0	0	0	0	0	0	0	0	0
aaccaacgtgg	PBANKA_090980	30	30	0	0	0	0	0	0	0	0	0	0	0	0	0	0	0	0	0	0	0	0	0	0	0	0	0	0	0	0	0	0
aacgcagcgct	PBANKA_143290	0	0	0	0	0	0	0	0	0	0	0	0	1	1	0	0	0	0	2	2	0	0	0	0	0	0	3	3	0	0	0	0
aacgccaaacc	PBANKA_112010	0	0	80	77	0	0	0	0	0	0	0	0	0	0	3	3	0	0	0	0	0	0	0	0	0	0	4	4	0	0	0	0
aacggatcacc	PBANKA_121210	0	0	0	0	0	0	0	0	0	0	0	0	4	4	0	0	0	0	1	1	0	0	0	0	0	0	2	3	0	0	0	0
aacggcgtact	PBANKA_111500	0	0	0	0	0	0	0	0	0	0	0	0	1	1	0	0	0	0	0	0	0	0	0	0	0	0	0	0	0	0	0	0
aacgttcccat	PBANKA_010360	1	0	0	0	0	0	0	0	0	0	0	0	0	0	0	0	0	0	0	0	0	0	0	0	0	0	0	0	0	0	0	0
aacttgtacaa	PBANKA_061570	0	0	10	11	0	0	13	12	0	0	0	0	0	0	0	0	0	0	0	0	0	0	0	0	1	2	0	0	0	0	0	0
aagagctgttg	PBANKA_093280	0	0	0	0	30	30	0	0	0	0	5	5	0	0	6	6	0	0	0	0	1	1	0	0	0	0	0	0	0	0	0	0
aagcactctcg	PBANKA_135460	16	18	15	14	35	35	0	0	7	7	0	0	1	1	0	0	0	0	0	0	2	2	0	0	0	0	1	1	0	0	0	0
aagcgcgcatt	PBANKA_123520	0	0	0	0	0	0	0	0	0	0	0	0	0	0	0	0	0	0	0	0	0	0	0	0	0	0	0	0	0	0	0	0
aaggatctatc	PBANKA_136210	0	0	0	0	0	0	0	0	0	0	0	0	0	0	3	3	0	0	0	0	0	0	0	0	0	0	0	0	0	0	0	0
aagggttatga	PBANKA_130610	0	0	0	0	0	0	0	0	0	0	2	2	0	0	0	0	0	0	1	0	0	0	0	0	0	0	0	0	2	2	0	0
aaggttgtcgc	PBANKA_140440	43	43	1458	1435	0	0	0	0	0	0	0	0	0	0	3	3	0	0	0	0	0	0	0	0	0	0	31	32	0	0	0	0
aagtaaaagtc	PBANKA_020340	120	120	71	70	248	246	7	7	11	11	13	13	0	0	0	0	1	1	0	0	1	1	0	0	0	0	0	0	0	0	812	825
aagtagaagtc	PBANKA_090330	0	0	1	1	1	1	0	0	0	0	0	0	0	0	0	0	0	0	0	0	0	0	0	0	0	0	0	0	0	0	1	1
aagtgccaaat	PBANKA_100250	1389	1384	614	612	1594	1573	1551	1533	2099	2060	1869	1867	1584	1570	2678	2663	1808	1782	1486	1462	2452	2414	1941	1922	2110	2086	2421	2390	2405	2387	987	967
aataaatatgg	PBANKA_131420	46	47	413	403	0	0	0	0	2	2	0	0	0	0	0	0	0	0	0	0	0	0	0	0	0	0	15	14	0	0	0	0
aatagcctctt	PBANKA_142710	22	22	632	643	0	0	0	0	1	1	0	0	0	0	0	0	0	0	0	0	0	0	0	0	0	0	29	29	0	0	0	0
aatagcgggta	PBANKA_083200	0	0	0	0	0	0	0	0	0	0	0	0	1	0	0	0	0	0	4	4	0	0	1	0	3	2	5	5	6	6	2	2
aataggcctga	PBANKA_092600	0	0	33	33	0	0	0	0	0	0	0	0	0	0	0	0	0	0	0	0	0	0	0	0	0	0	6	6	0	0	0	0
aataggtggac	PBANKA_144720	1	1	158	160	0	0	2	2	0	0	0	0	0	0	0	0	0	0	0	0	0	0	0	0	0	0	3	3	0	0	0	0
aatatctccgg	PBANKA_123240	106	108	59	57	76	77	88	85	18	17	37	37	6	7	5	5	0	0	0	0	2	2	0	0	0	0	3	3	1	1	0	0
aatcctttact	PBANKA_040820	0	0	15	15	0	0	0	0	0	0	0	0	0	0	1	1	1	1	0	0	0	0	0	0	0	0	0	0	0	0	0	0
aatcgaacaac	PBANKA_143590	0	0	45	45	0	0	20	19	23	22	21	19	1	1	1	1	3	5	0	0	1	1	0	0	0	0	0	0	2	2	0	0
aatgggtaaca	PBANKA_132170	0	0	10	10	0	0	0	0	0	0	0	0	0	0	0	0	3	3	0	0	0	0	0	0	0	0	5	5	0	0	0	0
aatgtacatga	PBANKA_090610	1283	1275	401	398	982	979	1512	1508	1090	1098	636	638	1447	1441	1155	1158	717	712	1176	1180	806	799	577	567	693	690	617	623	574	573	774	769
aatgtcatgca	PBANKA_080800	0	0	0	0	0	0	0	0	0	0	0	0	0	0	0	0	1	1	0	0	0	0	0	0	0	0	0	0	0	0	0	0
aattactaccg	PBANKA_100870	0	0	0	0	62	63	15	14	4	4	0	0	4	4	1	1	0	0	1	1	0	0	0	0	0	0	3	3	0	0	0	0
aattcctatga	PBANKA_112930	0	0	0	0	0	0	0	1	0	0	0	0	0	0	0	0	0	0	0	0	0	0	0	0	0	0	0	0	0	0	0	0
aattctcctag	PBANKA_051990	0	0	0	0	0	0	0	0	0	0	0	0	1	1	0	0	0	0	0	0	0	0	0	0	0	0	0	0	0	0	0	0
aattgtctgga	PBANKA_061560	104	104	56	58	145	144	24	25	31	32	37	39	0	0	1	1	2	2	0	0	1	1	0	0	0	0	2	2	0	0	890	881
acaaacggaaa	PBANKA_082300	0	0	0	0	0	0	0	0	0	0	0	0	1	1	0	0	0	0	0	1	0	0	0	0	0	0	1	1	1	1	1	1
acaagacgaag	PBANKA_050720	0	0	770	756	0	0	0	0	0	0	7	6	0	0	2	2	0	0	0	0	0	0	0	0	0	0	38	38	0	0	0	0
acaatgtcaga	PBANKA_060770	20	20	78	77	157	160	0	0	1	1	7	7	0	0	0	0	0	0	0	0	0	0	0	0	0	0	0	0	0	0	500	505
acaccgatcac	PBANKA_093660	0	0	0	0	0	0	0	0	6	7	2	2	1	1	0	1	0	0	0	0	0	0	0	0	0	0	2	2	4	4	0	0
acacgacaagc	PBANKA_103780	2714	2755	2356	2376	2888	2906	3281	3284	3788	3827	3886	3908	3979	4008	5005	5044	3579	3608	4385	4396	4854	4879	3671	3700	4780	4856	5043	5055	4204	4226	786	787
acagatctgcg	PBANKA_131910	52	51	22	21	41	42	59	59	17	19	17	17	3	3	0	0	1	1	0	0	0	0	0	0	0	0	1	1	0	0	0	0
acagccgttgc	PBANKA_110910	109	108	45	44	154	151	12	11	36	36	31	31	4	4	14	15	6	8	1	1	0	0	1	1	2	2	2	2	1	1	751	751
acagggattca	PBANKA_083330	45	45	27	27	33	35	63	62	0	0	0	1	1	1	0	0	0	0	0	0	3	3	0	0	0	0	1	1	1	1	0	0
acagtggtat	PBANKA_052140	0	0	0	0	22	21	0	0	9	9	0	0	0	0	0	0	0	0	0	0	0	0	0	0	0	0	0	0	0	0	0	0
acagttgcctc	PBANKA_111060	0	0	0	0	0	0	0	0	0	0	9	9	0	0	0	0	0	0	0	0	0	0	0	0	0	0	0	0	0	0	0	0
acatcagaaag	PBANKA_134380	0	0	0	0	0	0	0	0	0	0	0	0	0	0	0	0	1	1	0	0	2	2	0	0	0	0	0	0	0	0	0	0
acatgctaatc	PBANKA_110720	0	0	0	0	0	0	0	0	0	0	0	0	0	0	0	0	0	0	0	0	0	0	0	0	0	0	0	0	0	0	0	0
accaataggta	PBANKA_120680	0	0	0	0	0	0	0	0	3	3	2	1	0	0	0	0	1	1	4	4	0	0	0	0	2	2	0	0	9	9	3	2
acccacttgct	PBANKA_103450	66	62	88	88	51	51	31	30	0	0	12	12	3	3	1	1	0	0	0	0	1	0	0	0	0	0	13	13	2	2	0	0
accccttgact	PBANKA_071130	0	0	0	0	0	0	0	0	0	0	0	0	0	0	1	1	0	0	0	0	0	0	0	0	0	0	0	0	0	0	0	0
acccggtcagc	PBANKA_060170	117	118	49	49	93	95	25	25	5	5	9	9	1	1	0	0	0	0	0	0	1	1	0	0	0	0	0	0	0	0	612	612
acccttcacta	PBANKA_142420	63	62	60	61	94	93	14	16	3	3	85	90	11	11	6	7	20	19	10	10	0	0	44	44	13	14	1	1	32	33	805	819
acctgcctgcc	PBANKA_123270	0	0	0	0	0	0	0	0	0	0	0	0	0	0	0	0	0	0	0	0	0	0	0	0	0	0	0	0	0	0	0	0
acctgggtcag	PBANKA_051750	0	0	0	0	0	0	0	0	0	0	1	0	0	0	0	0	0	0	0	0	0	0	0	0	0	0	0	0	0	0	0	0
accttcggttt	PBANKA_011160	0	0	13	14	31	30	69	69	8	8	8	8	5	5	2	2	0	0	0	0	1	1	0	0	0	0	0	0	0	0	0	0
acgacttggac	PBANKA_091910	0	0	294	313	0	0	0	0	0	0	0	0	0	0	0	0	0	0	0	0	0	0	0	0	0	0	10	11	0	0	0	0
acgctgctcag	PBANKA_120740	0	0	540	537	0	0	0	0	0	0	0	0	0	0	0	0	0	0	0	0	0	0	0	0	0	0	11	11	0	0	0	0
acggtggcccg	PBANKA_081870	0	0	0	0	0	0	1	1	0	0	0	0	0	0	0	0	0	0	0	0	0	0	0	0	0	0	0	0	0	0	0	0
acgtacaactt	PBANKA_145800	0	0	0	0	0	0	0	0	1	1	0	0	0	0	0	0	0	0	0	0	0	0	0	0	0	0	0	0	0	0	0	0
acgtacaccct	PBANKA_091520	0	0	0	0	0	0	0	0	0	0	0	0	0	0	0	0	0	0	0	0	0	0	0	0	0	0	0	0	0	0	0	0
acgtagtatcc	PBANKA_110900	0	0	0	0	0	0	8	8	0	0	0	0	0	0	0	0	0	0	0	0	0	0	0	0	0	0	0	0	0	0	0	0
acgtatcaggg	PBANKA_082710	0	0	0	0	0	0	0	0	0	0	0	0	0	0	0	0	1	1	0	0	0	0	0	0	0	0	0	0	0	0	0	0
acgttgtcact	PBANKA_130390	43	45	46	45	60	60	0	0	2	2	7	5	1	1	1	1	5	5	0	0	0	0	0	0	0	0	1	1	0	0	450	457
acgtttgggaa	PBANKA_071020	143	144	70	70	59	61	70	71	5	5	21	21	6	6	0	0	2	2	0	0	9	9	0	0	1	1	6	6	0	0	0	0
actagaggtaa	PBANKA_092940	0	0	0	0	0	0	0	0	0	0	0	0	0	0	2	2	0	0	0	0	0	0	0	0	0	0	0	0	0	0	0	0
actatcgccaa	PBANKA_144400	27	28	0	0	0	0	6	5	14	14	0	0	2	3	0	0	0	0	0	1	0	0	0	0	0	0	1	1	0	0	0	0
actggagcgca	PBANKA_103810	81	81	70	71	119	125	9	10	1	1	5	5	0	0	7	8	1	1	0	0	3	3	0	0	0	0	6	6	0	0	283	286
actggctcgat	PBANKA_081510	0	0	0	0	0	0	1	1	0	0	0	0	0	0	0	0	0	0	0	0	0	0	0	0	1	1	0	0	0	0	0	0
actttcacaca	PBANKA_050180	79	79	81	84	139	139	3	3	0	0	0	0	4	4	0	0	4	4	0	0	0	0	0	0	3	3	0	0	0	0	816	826
agactacagac	PBANKA_101330	0	0	0	0	0	0	0	0	0	0	0	0	0	0	1	1	2	2	0	0	0	0	2	2	0	0	0	0	0	0	0	0
agaggtcgggt	PBANKA_112690	0	0	0	0	0	0	0	0	0	0	0	0	0	0	0	0	0	0	0	0	0	0	0	0	2	1	0	0	0	0	0	0
agatcctcgac	PBANKA_041590	0	0	48	48	31	33	0	0	0	0	0	0	1	1	3	3	0	0	0	0	0	0	0	0	0	0	1	1	0	0	0	0
agattgcccac	PBANKA_121960	867	885	402	410	337	350	1291	1321	918	958	625	639	1231	1282	1052	1099	538	552	1206	1249	1091	1124	493	515	1594	1637	1277	1323	594	621	606	628
agccctcgacg	PBANKA_081900	0	0	0	0	0	0	0	0	0	0	0	0	0	0	0	0	0	0	0	0	0	0	0	0	0	0	0	0	0	0	0	0
agcgacgtagc	PBANKA_090850	0	0	0	0	0	0	34	34	0	0	0	0	0	0	0	0	0	0	0	0	0	0	0	0	0	0	0	0	0	0	0	0
aggcacatctg	PBANKA_092520	0	0	0	0	0	0	0	0	0	0	0	0	0	0	1	1	1	1	0	0	0	0	0	0	0	0	0	0	0	0	0	0
agggcccgtaa	PBANKA_111310	0	0	0	0	0	0	0	0	0	0	0	0	0	0	0	0	0	0	0	0	0	0	0	0	0	0	0	0	0	0	0	0
aggggatggtc	PBANKA_146060	0	0	0	0	0	0	0	0	0	0	0	0	0	0	0	0	0	0	0	0	0	0	0	0	0	0	0	0	0	0	0	0
agggtgaacag	PBANKA_082740	47	47	0	0	0	0	0	0	0	0	0	0	0	0	0	0	0	0	0	0	0	0	0	0	0	0	0	0	2	2	0	0
agggttcctat	PBANKA_051500	2904	2891	1976	1961	2040	2032	2524	2485	2718	2723	2957	2932	3323	3305	3107	3097	3245	3219	3340	3318	3096	3063	3355	3321	3759	3704	3057	3025	4211	4173	777	778
aggtagcactg	PBANKA_081180	48	50	93	90	0	0	15	16	8	8	0	0	3	3	1	1	3	3	0	0	1	1	0	0	0	0	8	8	0	0	0	0
aggtcgtcctc	PBANKA_131970	0	0	0	0	0	0	0	0	0	0	0	0	0	0	1	1	0	0	0	0	0	0	0	0	0	0	0	0	0	0	0	0
agtaagccttc	PBANKA_110420	1015	1034	705	720	1306	1324	1028	1049	1330	1346	1395	1404	758	772	939	959	786	793	479	483	476	473	510	517	268	277	339	336	392	390	718	733
agtacgctgcg	PBANKA_112510	0	0	0	0	0	0	3	3	0	0	0	0	0	0	0	0	0	0	0	0	0	0	0	0	0	0	0	0	0	0	0	0
agtagcggtcc	PBANKA_061920	0	0	0	0	0	0	0	0	0	0	0	0	0	0	0	0	0	0	0	0	0	0	0	0	0	0	0	0	0	0	0	0
agtggcgtgaa	PBANKA_040240	0	0	0	0	0	0	0	0	1	1	0	0	5	5	0	0	0	0	2	2	0	0	0	0	1	1	4	4	2	2	1	1
agttgacaaga	PBANKA_093200	0	0	0	0	0	0	0	0	8	8	0	0	0	0	0	1	0	0	0	0	0	0	0	0	0	0	2	2	0	0	0	0
ataaccgggtg	PBANKA_135740	958	957	379	373	1567	1550	253	247	308	306	249	252	53	54	58	58	43	43	15	17	8	8	11	11	0	0	3	3	0	0	648	655
atacacgtggt	PBANKA_131280	0	0	162	164	0	0	0	0	0	0	0	0	0	0	0	0	0	0	0	0	0	0	0	0	0	0	14	14	0	0	0	0
atacatattaa	PBANKA_103580	0	0	7	7	0	0	0	0	0	0	0	0	0	0	0	0	0	0	0	0	0	0	0	0	0	0	0	0	0	0	0	0
ataccgtaggt	PBANKA_060150	0	0	0	0	0	0	1	0	0	0	0	0	0	0	0	0	0	0	1	1	0	0	0	0	0	0	0	0	2	1	0	0
atagatcgttt	PBANKA_083300	500	501	208	205	356	357	274	277	262	264	319	316	175	181	152	153	137	139	167	169	51	53	54	54	213	210	23	23	35	35	917	916
ataggagtaag	PBANKA_030580	290	284	210	208	274	266	208	204	293	290	59	60	62	62	146	141	65	58	40	40	96	92	20	20	20	19	94	87	28	27	866	852
atagtgcagtt	PBANKA_041240	2208	2193	820	805	1602	1595	2764	2721	2569	2540	2659	2640	3016	2971	3101	3087	2411	2399	3045	3010	2711	2665	2334	2306	3352	3312	2770	2709	2549	2531	796	787
atatccgttag	PBANKA_094230	0	0	0	0	0	0	14	14	6	6	22	22	0	0	0	0	1	1	0	0	0	0	0	0	0	0	0	0	0	0	0	0
atatgaaatgg	PBANKA_080140	0	0	0	0	0	0	0	0	0	0	0	0	0	0	0	0	0	0	0	1	0	0	0	0	0	0	0	0	0	0	0	0
atcaacgtaag	PBANKA_040780	997	997	535	524	2167	2169	1223	1210	1752	1739	2814	2802	1337	1340	2627	2640	1932	1926	1076	1082	2304	2308	2407	2410	1194	1196	2317	2302	2737	2740	736	741
atcacgacacc	PBANKA_092890	23	24	47	48	0	0	0	0	0	0	0	0	1	1	0	0	0	0	0	0	0	0	0	0	0	0	4	4	0	0	0	0
atccatgtcgg	PBANKA_101240	0	0	0	0	0	0	0	0	0	0	0	0	0	0	0	0	0	0	2	2	0	0	0	0	0	0	0	0	0	0	0	0
atccgagatcg	PBANKA_093190	0	0	428	424	21	22	0	0	0	0	0	0	0	0	4	4	0	0	0	0	0	0	0	0	1	1	22	22	0	0	0	0
atccgcgtgta	PBANKA_094130	0	0	0	0	0	0	0	0	0	0	0	0	2	2	0	0	0	0	0	0	0	0	0	0	0	0	0	0	0	0	0	0
atcgaatcgcc	PBANKA_031420	0	0	0	0	0	0	0	0	0	0	0	0	0	0	4	5	0	0	0	0	0	0	0	0	0	0	0	0	0	0	0	0
atcgatacata	PBANKA_134230	25	25	512	510	0	0	0	0	0	0	0	0	0	0	2	2	0	0	0	0	0	0	0	0	0	0	18	18	0	0	0	0
atctattcaag	PBANKA_146070	0	0	0	0	0	0	0	0	0	0	0	0	0	0	0	0	0	0	0	0	0	0	0	0	0	0	0	0	0	0	0	0
atctcattcct	PBANKA_070850	0	0	254	260	0	0	0	0	0	0	0	0	0	0	0	0	0	0	1	1	0	0	0	0	0	0	15	15	0	0	0	0
atcttttatgt	PBANKA_093890	775	785	262	263	537	538	903	893	545	555	1160	1153	828	831	703	708	893	896	722	733	537	544	770	771	863	863	400	405	804	802	1569	1572
atgaggttaaa	PBANKA_111200	0	0	0	0	0	0	0	0	0	0	10	10	0	0	0	0	0	0	0	0	0	0	0	0	0	0	0	0	0	0	0	0
atgattacctg	PBANKA_145950	0	0	0	0	0	0	0	0	0	0	3	3	0	0	0	0	0	0	0	0	0	0	0	0	0	0	0	0	0	0	0	0
atgattttacg	PBANKA_031160	63	65	0	0	0	0	0	0	0	0	0	0	0	0	0	0	0	0	0	0	0	0	0	0	0	0	0	0	0	0	0	0
atgcagcagac	PBANKA_041360	0	0	0	0	0	0	0	0	8	8	0	0	0	0	0	0	0	0	0	0	0	0	0	0	0	0	0	0	0	0	0	0
atgccatgtag	PBANKA_135070	0	0	0	0	0	0	0	0	0	0	0	0	0	0	0	0	0	0	0	0	0	0	0	0	0	0	0	0	0	0	0	0
atgccatgttg	PBANKA_132590	0	0	0	0	0	0	0	0	0	0	0	0	0	0	0	0	0	0	0	0	0	0	0	0	0	0	0	0	0	0	0	0
atgcgcgcaaa	PBANKA_040940	0	0	0	0	0	0	0	0	0	0	0	0	0	0	1	1	0	0	0	0	0	0	0	0	0	0	0	0	0	0	0	0
atggtcctagc	PBANKA_090440	258	261	176	176	238	244	175	172	217	217	268	266	121	124	136	137	108	105	92	94	44	44	63	62	42	44	47	46	31	28	811	814
atgtcttattg	PBANKA_071660	1572	1577	622	615	1436	1433	1828	1821	1319	1325	1335	1333	1969	1965	1675	1659	1107	1096	1802	1786	1286	1279	974	976	1676	1686	907	895	994	995	792	786
attaaggcttc	PBANKA_113920	0	0	0	0	0	0	0	0	0	0	0	0	0	0	0	0	0	0	0	0	0	0	0	0	0	0	0	0	0	0	0	0
attacgagtga	PBANKA_134050	0	0	0	0	0	0	0	0	0	0	0	0	0	0	0	0	0	0	0	0	0	0	0	0	0	0	0	0	0	0	0	0
attactcttaa	PBANKA_103270	1	0	0	0	0	0	0	0	1	1	0	0	0	0	1	1	3	3	0	0	0	0	1	3	1	1	0	0	7	7	0	0
attcttataac	PBANKA_090260	0	0	340	343	0	0	0	0	0	0	3	3	2	2	1	1	1	1	0	0	0	0	0	0	0	0	4	4	0	0	0	0
attgagaacgt	PBANKA_140450	39	39	1250	1229	0	0	31	30	8	8	1	1	0	0	1	1	0	0	4	5	0	0	0	0	1	1	66	66	0	0	0	0
attgatctgta	PBANKA_103170	24	24	0	0	0	0	0	0	0	0	0	0	0	0	0	0	0	0	0	0	0	0	0	0	0	0	0	0	0	0	0	0
attgcgtggat	PBANKA_123950	0	0	0	0	0	0	0	0	0	0	1	0	0	0	0	0	0	0	0	0	0	0	0	0	0	0	0	0	0	0	0	0
atttaccagtt	PBANKA_121300	104	104	9	9	81	81	9	9	4	4	7	7	0	0	0	0	0	0	0	0	0	0	0	0	0	0	0	0	0	0	807	794
attttccatcc	PBANKA_135610	0	0	0	0	0	0	0	0	0	0	0	0	0	0	3	2	0	0	1	2	0	0	0	0	2	2	1	1	0	0	0	0
atttttgccgg	PBANKA_082190	0	0	0	0	0	0	0	0	0	0	0	0	0	0	0	0	0	0	0	0	0	0	0	0	0	0	0	0	0	0	0	0
caaactacgca	PBANKA_070120	0	0	0	0	0	0	0	0	0	0	0	0	0	0	0	0	0	0	0	0	0	0	0	0	0	0	0	0	0	0	0	0
caacatcgggt	PBANKA_082160	0	0	669	667	0	0	0	0	1	0	0	0	0	0	0	0	0	0	0	0	0	0	0	0	1	1	12	12	0	0	0	0
caaccccccgg	PBANKA_124070	0	0	0	0	0	0	0	0	0	0	0	0	2	2	0	0	0	0	0	0	0	0	0	0	0	0	0	0	0	0	0	0
caacgtcaatc	PBANKA_092510	0	0	0	0	0	0	0	0	0	0	0	0	0	0	1	1	0	0	0	0	0	0	0	0	0	0	0	0	0	0	0	0
caagagatata	PBANKA_061690	0	0	0	0	0	0	0	0	0	0	0	0	0	0	0	0	0	0	0	0	0	0	0	0	0	0	0	0	0	0	0	1
caaggcaatgt	PBANKA_083180	0	0	1	1	1	1	1	1	0	0	0	0	1	1	0	0	0	0	1	1	0	0	1	2	3	3	0	0	0	0	0	0
caagggcaggg	PBANKA_060440	0	0	0	0	0	0	0	0	6	6	0	0	0	0	0	0	0	0	0	0	0	0	0	0	0	0	0	0	0	0	0	0
caatacgtcag	PBANKA_090600	0	0	0	0	0	0	0	0	3	3	2	2	3	3	0	0	1	1	8	8	0	0	3	3	0	0	6	6	3	3	2	2
cacagttggtt	PBANKA_111460	0	0	0	0	0	0	0	0	0	0	0	1	0	0	0	0	0	0	0	0	0	0	0	0	0	0	0	0	0	0	0	0
caccaaagtcc	PBANKA_104010	0	0	0	0	0	0	0	0	1	1	1	0	0	0	0	0	0	0	0	0	0	0	0	0	0	0	0	0	0	0	0	0
caccccaggag	PBANKA_071230	378	378	364	364	1051	1063	859	865	1135	1142	1633	1661	868	869	1634	1642	1469	1473	843	837	1082	1086	1493	1497	981	990	926	928	1366	1378	997	1008
caccgtcttcc	PBANKA_110200	0	0	0	0	42	43	0	0	0	0	0	0	0	0	0	0	0	0	0	0	1	1	0	0	0	0	0	0	0	0	0	0
cacctctcatc	PBANKA_141050	0	0	0	0	0	0	0	0	0	0	0	0	0	0	0	0	0	0	0	0	0	0	0	0	0	0	0	0	0	0	0	0
cacgcaccttt	PBANKA_083210	0	0	0	0	2	2	0	0	0	0	0	0	0	0	0	0	0	0	0	0	0	0	0	0	0	0	0	0	0	0	0	0
cacgcatttgc	PBANKA_081400	0	0	0	0	0	0	0	0	0	0	0	0	0	0	0	0	0	0	0	0	0	0	0	0	0	0	0	0	0	0	0	0
cacgcgcggac	PBANKA_062140	17	18	0	0	0	0	0	0	0	0	0	0	0	0	0	0	0	0	0	0	0	0	0	0	0	0	0	0	0	0	0	0
cacgttcgatt	PBANKA_114280	0	0	0	0	0	0	0	0	0	0	0	0	1	1	0	0	0	0	0	0	0	0	0	0	0	0	0	0	0	0	0	0
cactccgagaa	PBANKA_130920	0	0	0	0	0	0	0	0	0	0	0	0	0	0	0	0	0	0	0	0	0	0	1	1	0	0	0	0	0	0	0	0
cagaggtatcc	PBANKA_070600	0	0	0	0	0	0	0	0	0	0	0	0	0	0	0	0	0	0	0	0	0	0	0	0	0	0	3	3	0	0	0	0
cagaggtcagt	PBANKA_092960	0	0	0	0	0	0	0	0	0	0	0	0	0	0	0	0	0	0	0	0	0	0	0	0	0	0	0	0	0	0	0	0
cagccccatac	PBANKA_060990	0	0	0	0	0	0	0	0	0	0	0	0	0	0	0	0	0	0	0	0	0	0	0	0	0	0	0	0	0	0	0	0
cagccggtcat	PBANKA_083310	0	0	0	0	0	0	1	1	0	0	0	0	0	0	0	0	0	0	0	0	0	0	0	0	0	0	0	0	0	0	0	0
caggagcacag	PBANKA_133380	401	396	165	164	551	555	47	47	30	30	21	21	0	0	3	3	0	0	0	0	0	0	0	0	0	0	1	1	0	0	867	875
caggtgtccgg	PBANKA_120500	144	143	80	79	211	208	0	0	92	93	51	49	3	3	56	54	20	20	4	4	8	8	13	13	0	0	6	5	24	23	962	942
cataaagacga	PBANKA_111390	0	0	7	7	0	0	3	3	0	0	0	0	0	0	1	1	0	0	0	0	0	0	0	0	0	0	0	0	0	0	0	0
cataacgtagc	PBANKA_102390	0	0	0	0	0	0	0	0	0	0	0	0	0	0	0	0	0	0	0	0	0	0	0	0	0	0	0	0	0	0	0	0
cataagcattc	PBANKA_080090	0	0	0	0	0	0	0	0	0	0	0	0	0	0	0	0	0	0	0	0	1	0	0	0	0	0	0	0	0	0	0	0
catgacggtgg	PBANKA_120520	0	0	0	0	0	0	0	0	0	0	0	0	0	0	0	0	0	0	0	0	0	0	0	0	0	0	0	0	0	0	0	0
catggatgggc	PBANKA_113980	0	0	0	0	58	60	0	0	0	0	0	0	2	2	0	0	1	1	0	0	0	0	0	0	0	0	0	0	0	0	0	0
cattattgacc	PBANKA_041600	0	0	0	0	0	0	0	0	0	0	0	0	0	0	0	0	0	0	0	0	0	0	0	0	0	0	0	0	0	0	0	0
cattcagctac	PBANKA_040640	42	42	19	20	0	0	0	0	0	0	14	16	0	0	1	1	0	0	0	0	0	0	0	0	0	0	1	1	0	0	0	0
cattttctact	PBANKA_141350	0	0	0	0	0	0	0	0	7	7	0	0	0	0	0	0	0	0	0	0	0	0	0	0	1	1	0	0	0	0	0	0
ccaaattcata	PBANKA_091150	16	15	590	593	0	0	0	0	4	5	0	0	0	0	2	2	0	0	0	0	0	0	0	0	1	1	25	25	0	0	0	0
ccacctgaatt	PBANKA_143730	0	0	0	0	0	0	0	0	0	0	0	0	0	0	0	0	0	0	0	0	0	0	0	0	0	0	0	0	0	0	0	0
ccacctgccca	PBANKA_010620	42	43	48	49	31	33	13	13	2	2	23	22	3	3	0	0	2	2	0	0	0	0	0	0	0	0	3	3	0	0	0	0
ccacgcagatt	PBANKA_090760	58	59	65	64	102	101	4	4	40	40	24	24	3	3	15	15	1	1	0	0	6	6	3	4	0	0	4	4	0	0	563	562
ccagccggcat	PBANKA_091510	0	0	0	0	0	0	0	0	0	0	0	0	0	0	0	0	0	0	0	0	0	0	0	0	0	0	0	0	0	0	0	0
ccagggtgaag	PBANKA_090250	2439	2400	712	696	2071	2021	3421	3348	2889	2852	2516	2458	3934	3868	3407	3352	2622	2568	4044	3976	3449	3372	2458	2420	4262	4165	4333	4228	3043	2971	1191	1160
ccatgcatctg	PBANKA_124400	0	0	0	0	1	1	1	1	0	0	3	3	2	2	0	0	1	1	1	1	0	0	0	0	0	0	1	1	2	2	6	3
ccattttccat	PBANKA_052320	0	0	0	0	0	0	0	0	0	0	0	0	0	0	0	0	0	0	0	0	0	0	0	0	0	0	0	0	0	0	0	0
cccaagcctct	PBANKA_143320	1366	1394	760	763	1047	1066	2186	2209	2289	2332	1717	1758	2457	2500	3136	3192	1568	1591	2693	2730	2905	2950	1826	1852	2608	2658	2625	2662	1829	1858	744	746
cccaaggcggt	PBANKA_080970	0	0	0	0	0	0	0	0	0	0	0	0	0	0	0	0	0	0	0	1	0	0	0	0	0	0	0	0	0	0	0	0
cccagaacgcg	PBANKA_123510	0	0	0	0	0	0	0	0	0	0	0	0	0	0	0	0	0	0	0	0	0	0	0	0	0	0	0	0	1	1	0	0
cccagccgctt	PBANKA_051810	0	0	0	0	0	0	0	0	0	0	0	0	0	0	0	0	0	0	0	0	0	0	0	0	0	0	0	0	0	0	0	0
ccccgttcggg	PBANKA_061640	0	0	589	573	27	28	0	0	5	5	0	0	0	0	0	0	0	0	0	0	0	0	0	0	0	0	26	24	0	0	0	0
cccctctggtt	PBANKA_122200	0	0	0	0	1	1	0	0	0	0	0	0	2	2	0	0	0	0	0	0	0	0	0	0	2	2	0	0	1	1	0	0
cccgaagttgg	PBANKA_100860	0	0	0	0	0	0	0	0	0	0	0	0	0	0	0	0	0	0	0	0	0	0	0	0	0	0	0	0	0	0	0	0
cccgcgattta	PBANKA_114030	0	0	0	0	0	0	0	0	0	0	0	0	3	3	0	0	0	0	0	0	0	0	0	0	0	0	0	0	0	0	0	0
ccctcaaatac	PBANKA_135960	0	0	0	0	0	0	0	0	0	0	0	0	0	0	0	0	0	0	0	0	0	0	0	0	0	0	0	0	0	0	0	0
ccctgagaacc	PBANKA_141230	40	41	31	30	43	45	42	44	4	4	9	9	2	3	0	0	0	0	0	0	0	0	0	0	0	0	2	2	0	0	0	0
ccctggcgata	PBANKA_144010	129	130	29	29	149	147	4	3	20	20	7	6	19	19	3	3	0	0	17	17	2	2	0	0	13	12	0	0	0	0	859	855
ccgaaatacag	PBANKA_021450	3449	3434	1708	1708	4693	4697	3905	3886	5505	5512	5391	5415	4568	4568	6365	6345	5754	5771	4372	4355	5853	5834	5756	5755	5339	5321	5727	5708	6415	6428	997	999
ccgcaacaaag	PBANKA_102790	0	0	0	0	1	0	0	0	0	0	0	0	0	0	0	0	0	0	0	0	0	0	0	0	0	0	0	0	0	0	0	0
ccgcagaatct	PBANKA_070740	25	26	10	10	0	0	13	13	12	12	0	0	0	0	0	0	0	0	0	0	2	2	1	1	0	0	2	2	0	0	0	0
ccgcatgacat	PBANKA_030110	3	3	1	1	16	15	0	0	2	2	2	2	0	0	0	0	0	0	0	0	1	0	0	0	0	0	5	5	0	0	544	542
ccgtcatgtct	PBANKA_040490	0	0	0	0	0	0	0	0	1	1	0	0	0	0	0	0	0	0	0	0	0	0	0	0	0	0	0	0	0	0	0	0
ccgttacctgg	PBANKA_132240	0	0	0	0	0	0	0	0	1	1	0	0	3	3	0	0	0	0	0	0	0	0	0	0	0	0	0	0	2	2	2	2
cctaatttgct	PBANKA_135890	0	0	0	0	0	0	0	0	16	14	16	16	1	1	1	1	0	0	17	17	1	2	4	4	12	12	15	15	13	13	9	8
cctattgtatg	PBANKA_112640	0	0	0	0	0	0	0	0	0	0	0	0	0	0	0	0	0	0	0	0	0	0	0	0	0	0	0	0	0	0	0	0
cctcacttccg	PBANKA_071600	0	0	0	0	0	0	0	0	0	0	0	0	0	0	0	0	0	0	0	0	0	0	0	0	0	0	0	0	0	0	0	0
cctcccggtta	PBANKA_080900	80	79	14	15	0	0	25	25	11	11	0	0	0	0	1	1	0	0	0	0	0	0	0	0	0	0	0	0	0	0	0	0
cctcgcccaac	PBANKA_111550	0	0	0	0	0	0	0	0	0	0	0	0	0	0	0	0	0	0	0	0	0	0	0	0	0	0	0	0	0	0	0	0
cctcttacccg	PBANKA_061520	0	0	0	0	24	24	0	0	0	0	0	0	0	0	0	0	0	0	0	0	0	0	0	0	0	0	0	0	0	0	0	0
cctggacttgt	PBANKA_146110	0	0	0	0	0	0	0	0	0	0	9	8	0	0	1	1	2	2	0	0	0	0	0	0	0	0	0	0	0	0	0	0
ccttaggaatg	PBANKA_103080	31	31	6	6	0	0	0	0	0	0	0	0	0	0	0	0	0	0	0	0	0	0	0	0	0	0	0	0	0	0	0	0
ccttgcaaagt	PBANKA_050410	29	28	0	0	0	0	10	9	0	0	0	0	0	0	0	0	0	0	0	0	0	0	0	0	0	0	0	0	0	0	0	0
cctttcttgtc	PBANKA_082640	0	0	0	0	1	1	0	0	0	0	1	1	0	0	0	0	0	0	2	2	0	0	1	1	0	0	0	0	0	0	2	3
cctttttctcc	PBANKA_120160	0	0	53	51	0	0	0	0	0	0	0	0	0	0	0	0	0	0	0	0	0	0	0	0	1	2	0	0	0	0	0	0
cgaaataacgt	PBANKA_103180	0	0	0	0	0	0	0	1	0	0	0	0	0	0	0	0	0	0	0	0	0	0	0	0	0	0	0	0	0	0	0	0
cgaagtagcaa	PBANKA_111760	46	47	33	33	0	0	18	18	11	9	0	0	0	0	0	0	0	0	0	0	3	3	0	0	0	0	5	4	0	0	0	0
cgacattgaag	PBANKA_112230	648	645	368	369	1037	1040	844	838	728	739	1402	1415	985	977	930	930	1268	1273	1053	1051	809	810	1354	1359	1422	1429	1182	1183	1521	1525	761	772
cgaccaccata	PBANKA_081090	0	0	0	0	0	0	0	0	0	0	0	0	0	0	0	0	1	1	1	1	0	0	0	0	0	0	0	0	0	0	0	0
cgactcagtag	PBANKA_030140	0	0	917	913	0	0	0	0	0	0	0	0	1	1	0	0	0	0	0	0	0	0	0	0	0	0	26	25	2	2	0	0
cgacttttcat	PBANKA_141330	87	86	43	44	62	64	62	62	23	23	8	7	4	4	1	1	0	0	0	0	1	1	0	0	0	0	2	2	0	0	0	0
cgagagataca	PBANKA_083110	1876	1872	963	955	1593	1588	939	933	1465	1465	1503	1495	1403	1400	1555	1563	1584	1587	1451	1449	1633	1639	1928	1937	1769	1773	1667	1656	2452	2446	865	870
cgagattagtc	PBANKA_110130	0	0	0	0	0	0	0	0	0	0	0	0	3	3	0	0	0	0	2	2	0	0	0	0	0	0	0	0	0	0	0	0
cgagctgcaag	PBANKA_072040	49	49	0	0	0	0	0	0	0	0	0	0	0	0	3	3	0	0	0	0	0	0	0	0	0	0	0	0	0	0	0	0
cgatctttctc	PBANKA_112920	1	1	496	494	30	32	0	0	0	0	0	0	0	0	1	1	0	0	0	0	0	0	0	0	2	2	33	33	0	0	0	0
cgattaagaat	PBANKA_051530	939	934	154	152	1035	1036	1060	1037	946	942	1220	1223	1363	1367	1247	1248	1098	1099	1251	1242	1056	1047	948	947	1728	1721	916	912	1070	1062	828	818
cgccctgtttg	PBANKA_131800	0	0	0	0	0	0	0	0	0	0	0	0	0	0	0	0	0	0	0	0	0	0	0	0	2	2	0	0	0	0	0	0
cgctaagtccg	PBANKA_010240	263	260	55	55	240	238	268	269	274	274	278	275	315	315	311	316	347	344	332	326	345	339	601	607	414	411	325	324	485	481	460	455
cgctaagtgcg	PBANKA_041700	0	0	0	0	0	0	0	0	0	0	0	0	0	0	0	0	0	0	0	0	0	0	0	0	0	0	1	0	0	0	0	0
cgctccatgcc	PBANKA_031260	0	0	0	0	0	0	0	0	0	0	0	0	0	0	0	0	0	0	0	0	0	0	0	0	0	0	0	0	0	0	0	0
cgctcgctatt	PBANKA_130420	0	0	0	0	0	0	0	0	0	0	0	0	0	0	0	0	0	0	0	0	0	0	0	0	0	0	0	0	0	0	0	0
cggaatgccag	PBANKA_031000	0	0	0	0	0	0	0	0	0	0	0	0	0	0	0	0	0	0	0	0	0	0	0	0	0	0	0	0	0	0	0	0
cggacggcagg	PBANKA_092560	948	953	307	310	600	602	235	235	185	183	321	326	40	40	23	23	32	30	1	1	0	0	10	9	3	3	1	1	7	8	607	604
cggagtacgtt	PBANKA_103440	1673	1676	1520	1505	1840	1833	1880	1878	2251	2239	1736	1714	1576	1575	2201	2188	1096	1085	1090	1080	1270	1269	995	985	979	974	930	921	746	743	614	607
cggcctcgctc	PBANKA_124030	0	0	0	0	0	0	0	0	0	0	0	0	0	0	0	0	0	0	0	0	0	0	0	0	0	0	0	0	0	0	0	0
cggcgaacggt	PBANKA_020860	0	0	0	0	0	0	0	0	0	0	0	0	0	0	0	0	0	0	0	0	0	1	0	0	0	0	0	0	0	0	0	0
cgggcaggact	PBANKA_010600	0	0	0	0	0	0	0	0	2	2	0	0	0	0	0	0	0	0	0	0	0	0	0	0	0	0	0	0	0	0	0	0
cgggtgagttt	PBANKA_010820	0	0	53	52	0	0	0	0	16	15	10	10	0	0	0	0	0	0	0	0	0	0	0	0	0	0	1	1	0	0	0	0
cggtatggggc	PBANKA_030380	0	0	0	0	0	0	0	0	0	0	0	0	0	0	0	0	0	0	0	0	0	0	0	0	0	0	0	0	0	0	0	0
cggtcatccat	PBANKA_145980	0	0	216	216	0	0	0	0	0	0	0	0	0	0	0	0	0	0	0	0	0	0	0	0	0	0	2	2	0	0	0	0
cggtcccggac	PBANKA_060510	0	0	0	0	0	0	0	0	0	0	0	0	0	0	0	0	1	1	5	5	0	0	0	0	0	1	9	8	0	1	3	4
cggttacccta	PBANKA_070200	0	0	386	396	0	0	25	26	0	0	0	0	0	0	1	1	0	0	0	0	0	0	0	0	0	0	15	15	0	0	0	0
cggttctctgc	PBANKA_092820	125	125	29	28	123	124	6	6	5	5	63	69	0	0	0	0	37	39	1	1	0	0	54	56	1	1	0	0	50	51	738	744
cgtaatgactc	PBANKA_130430	0	0	0	0	0	0	0	0	0	0	0	0	0	0	0	0	0	0	0	0	0	0	0	0	0	0	2	2	0	0	0	0
cgtactaccgg	PBANKA_021010	0	0	0	0	0	0	0	0	0	0	0	0	2	2	0	0	0	0	1	1	0	0	1	1	2	2	1	1	4	4	0	0
cgtcaatcgcg	PBANKA_140830	231	235	223	221	137	136	71	69	76	76	74	75	3	3	15	16	69	69	0	0	24	24	87	86	0	0	16	17	114	113	665	671
cgtcgactgat	PBANKA_145870	22	22	60	60	0	0	0	0	0	0	0	0	0	0	0	0	0	0	0	0	0	0	0	0	0	0	0	0	0	0	0	0
cgtgaagaaaa	PBANKA_060080	0	0	0	0	1	1	0	0	1	1	4	4	1	1	0	1	0	0	0	0	0	0	0	0	0	0	1	1	1	1	0	0
cgtgaggtgcc	PBANKA_141870	0	0	0	0	0	0	0	0	0	0	0	0	0	0	0	0	0	0	0	0	0	0	0	0	0	0	0	0	0	0	0	0
cgtgagtttag	PBANKA_114560	0	0	0	0	0	0	0	0	0	0	0	0	0	0	0	0	0	0	0	0	0	0	0	0	0	0	0	0	0	0	0	0
cgtgcgcccac	PBANKA_141440	0	0	0	0	0	0	0	0	0	0	0	0	1	1	0	0	0	0	0	0	0	0	0	0	0	0	0	0	0	0	0	0
cgtggggttct	PBANKA_123430	1	0	1	1	0	0	1	0	5	5	3	2	3	3	1	2	1	1	1	1	2	2	0	0	2	4	4	4	3	3	0	0
cgtgtgatgcc	PBANKA_051060	0	0	0	0	0	0	0	0	1	1	0	0	0	0	0	0	0	0	5	5	0	0	1	1	0	0	0	0	1	2	0	0
cgtgttcaccg	PBANKA_140900	0	0	0	0	0	0	0	0	0	0	0	0	0	0	0	0	0	0	0	0	0	0	0	0	0	0	0	0	0	0	0	0
cgtgttctagt	PBANKA_113320	0	0	0	0	0	0	0	0	0	0	0	0	0	0	1	1	1	1	0	0	0	0	0	0	0	0	0	0	0	0	0	0
cgttaggtgtg	PBANKA_060820	0	0	0	0	0	0	0	0	0	0	0	0	0	0	0	0	0	0	0	0	0	0	0	0	0	0	0	0	0	0	0	0
cgttatgtggg	p230p-tag	1372	1361	622	622	1238	1215	1669	1631	1345	1330	1222	1218	1757	1728	1896	1890	1368	1348	1977	1951	1699	1678	1461	1445	2220	2197	1994	1962	1836	1804	875	868
cgttcgctata	PBANKA_092910	0	0	0	0	1	1	1	1	3	3	5	5	3	3	0	0	0	0	5	6	1	1	3	3	3	3	3	3	12	13	4	4
cgttcgttgtt	PBANKA_070120	0	0	0	0	0	0	0	0	0	0	0	0	0	0	0	0	0	0	0	0	0	0	0	0	0	0	0	0	0	0	0	0
cgttggtagga	PBANKA_133630	0	0	0	0	0	0	0	0	0	0	0	0	0	0	0	0	0	0	0	0	0	0	0	0	0	0	0	0	0	0	0	0
ctaaagaacct	PBANKA_121680	841	840	345	347	1147	1151	1308	1325	1124	1121	1392	1402	1170	1186	1217	1222	1246	1262	1098	1099	1222	1229	1457	1464	1558	1558	1235	1235	1899	1899	642	641
ctacactgcca	PBANKA_080910	0	0	0	0	0	0	0	0	0	0	0	0	0	0	0	0	0	0	1	1	0	0	0	0	0	0	2	3	0	0	0	0
ctacgatgaac	PBANKA_030770	0	0	168	176	0	0	0	0	0	0	0	0	0	0	0	0	0	0	0	0	0	0	0	0	0	0	4	4	0	0	0	0
ctacgtatcag	PBANKA_041490	14	14	79	75	39	38	86	83	6	6	0	0	1	1	0	0	0	0	0	0	0	0	0	0	0	0	2	2	2	2	0	0
ctagttagcta	PBANKA_060570	0	0	0	0	0	0	0	0	0	0	0	0	0	0	0	0	0	0	0	0	0	0	0	0	0	0	0	0	0	0	0	0
ctccaagaact	PBANKA_010080	0	0	10	10	158	161	17	17	0	0	15	14	7	7	0	0	0	0	0	0	1	1	0	0	1	1	4	4	0	0	0	0
ctccacaggtc	PBANKA_093100	0	0	277	283	0	0	0	0	0	0	0	0	0	0	0	0	0	0	0	0	0	0	0	0	1	1	12	12	0	0	0	0
ctcccatcgta	PBANKA_052310	0	0	0	0	0	0	0	0	0	0	0	0	0	0	0	0	0	0	0	0	0	0	1	1	0	0	0	0	0	0	0	0
ctcctaaatga	PBANKA_092250	185	181	37	36	147	150	11	11	11	11	4	3	1	1	3	3	0	0	0	0	0	0	0	0	0	0	2	2	0	0	722	731
ctctgcccaag	PBANKA_121180	27	29	690	693	0	0	1	1	0	0	2	2	2	2	5	5	0	0	1	1	0	0	0	0	5	5	9	9	0	0	0	0
ctctgtgccat	PBANKA_100230	0	0	0	0	0	0	0	0	0	0	0	0	2	1	0	0	0	0	0	0	0	0	0	0	0	0	0	0	0	0	0	0
ctcttttgaat	PBANKA_093120	0	0	0	0	0	0	0	0	0	0	0	0	0	0	0	0	0	0	0	0	0	0	0	0	0	0	0	0	0	0	0	0
ctgaaagcggg	PBANKA_080640	40	41	1017	1015	0	0	0	0	0	0	0	0	0	0	0	0	0	0	0	0	0	0	0	0	0	0	38	38	0	0	0	0
ctggcctcgtt	PBANKA_132800	0	0	0	0	0	0	0	0	0	0	0	0	0	0	0	0	0	0	0	0	0	0	0	0	0	0	0	0	1	1	0	0
ctgggaaaaga	PBANKA_142220	0	0	0	0	30	29	0	0	0	0	0	0	0	0	0	0	0	0	0	0	0	0	0	0	0	0	0	0	0	0	0	0
ctgtacaaaca	PBANKA_021110	0	0	0	0	0	0	0	0	0	0	0	0	0	0	0	0	0	0	0	0	0	0	0	0	0	0	0	0	0	0	0	0
ctgtcttaggt	PBANKA_111610	40	40	148	149	0	0	0	0	0	0	0	0	0	0	0	0	1	1	0	0	0	0	0	0	0	0	20	20	0	0	0	0
cttaaagagcc	PBANKA_133500	0	0	0	0	0	0	0	0	0	0	0	0	0	0	0	0	0	0	0	0	0	0	0	0	0	0	0	0	0	0	0	0
cttagaattat	PBANKA_130230	770	767	208	211	466	466	451	452	547	554	1188	1189	684	676	579	579	932	932	819	821	541	534	1048	1051	948	943	535	530	1356	1355	411	414
cttagcgtaaa	PBANKA_140470	0	0	0	0	0	0	0	0	0	0	9	9	0	0	0	0	0	0	0	0	0	0	0	0	1	1	0	0	0	0	0	0
cttcacctacc	PBANKA_100520	0	0	1500	1542	33	34	0	0	0	0	0	0	0	0	0	0	0	0	1	1	0	0	0	0	0	0	48	53	0	0	0	0
cttcggactcc	PBANKA_146360	73	74	35	37	190	194	0	0	4	4	23	25	2	2	5	5	2	2	3	3	2	2	2	2	15	14	0	0	0	0	719	721
cttggtatcct	PBANKA_136480	0	0	0	0	0	0	0	0	0	0	0	0	0	0	0	0	0	0	0	0	0	0	0	0	0	0	0	0	0	0	0	0
ctttactgggt	PBANKA_135260	0	0	0	0	0	0	0	0	0	0	6	6	0	0	0	0	1	1	0	0	0	0	0	0	0	0	0	0	0	0	0	0
ctttcgtccgt	PBANKA_090420	236	239	56	59	284	285	303	302	48	47	33	33	10	10	2	2	3	3	0	0	4	4	0	0	0	0	11	10	7	7	0	0
ctttcttcgca	PBANKA_070810	0	0	0	0	1	0	0	1	4	4	1	1	2	1	0	0	3	3	4	4	0	0	4	4	0	0	5	5	2	2	2	2
cttttacaagt	PBANKA_100530	853	844	285	281	803	805	1105	1099	904	903	1396	1396	1382	1377	1021	1015	1063	1057	1146	1139	856	850	1225	1223	1275	1266	757	756	1391	1389	889	893
gaacaggtcgg	PBANKA_080510	319	312	10	10	102	103	169	167	9	9	2	2	308	299	6	6	6	6	222	209	4	4	4	4	152	147	0	0	2	2	675	664
gaaccagtgga	PBANKA_093190	0	0	0	0	0	0	0	0	0	0	0	0	0	0	0	0	0	0	0	0	0	0	0	0	0	0	0	0	0	0	0	0
gaagctaatgc	PBANKA_041450	0	0	0	0	0	0	0	0	1	1	1	1	0	0	0	0	0	0	0	0	0	0	0	0	0	0	0	0	3	3	1	1
gaagtgttgga	PBANKA_092170	22	21	36	35	0	0	0	0	0	0	0	0	1	1	2	2	0	0	0	0	2	2	0	0	0	0	0	0	0	0	0	0
gaatacagcac	PBANKA_031340	644	728	173	193	795	905	525	608	415	468	621	709	498	562	483	541	572	668	420	456	320	356	387	445	366	403	268	302	381	440	637	715
gaccgttatat	PBANKA_145060	0	0	0	0	0	0	0	0	0	0	0	0	0	0	0	0	0	0	0	0	0	0	0	0	0	0	0	0	0	0	0	0
gacgtcatgtg	PBANKA_142160	0	0	6	6	0	0	0	0	0	0	0	0	0	0	0	0	0	0	0	0	0	0	0	0	0	0	0	0	0	0	0	0
gactatagtgc	PBANKA_082180	0	0	0	0	0	0	0	0	0	0	0	0	0	0	0	0	0	0	0	0	0	0	0	0	0	0	0	0	0	0	0	0
gactccaccca	PBANKA_123100	412	418	42	43	402	418	12	15	94	96	25	26	5	5	84	84	27	26	15	15	44	45	9	9	14	16	43	43	10	10	2044	2072
gactctatggt	PBANKA_010260	0	0	8	8	0	0	0	0	0	0	0	0	0	0	0	0	0	0	0	0	0	0	0	0	0	0	0	0	0	0	0	0
gacttgctagt	PBANKA_135630	7	7	10	10	183	185	2	2	0	0	0	0	2	2	0	0	0	0	0	0	0	0	0	0	0	0	0	0	0	0	879	871
gactttaagaa	PBANKA_061310	0	0	0	0	0	0	0	0	0	0	0	0	0	0	0	0	0	0	0	0	0	0	0	0	0	0	0	0	0	0	0	0
gagagagggtg	PBANKA_141450	0	0	0	0	0	0	0	0	0	0	0	0	0	0	0	0	0	0	0	0	0	0	0	0	0	0	0	0	0	0	0	0
gagagggctta	PBANKA_101480	0	0	13	13	30	31	0	0	0	0	0	0	4	4	0	0	0	0	0	0	0	0	0	0	0	0	0	0	0	0	0	0
gagatggcatc	PBANKA_130280	0	0	16	17	0	0	0	0	0	0	0	0	0	0	0	0	0	0	0	0	0	0	0	0	0	0	0	0	0	0	0	0
gagcctggtgg	PBANKA_041780	23	23	815	808	0	0	11	10	0	0	1	1	0	0	2	2	0	0	0	0	0	0	0	0	0	0	56	56	0	0	0	0
gagggtgtcct	PBANKA_071310	0	0	0	0	0	0	0	0	0	0	0	0	0	0	0	0	0	0	0	0	0	0	0	0	0	0	0	0	0	0	0	0
gaggtggacaa	PBANKA_080950	0	0	36	37	76	75	47	49	15	13	14	14	3	3	0	0	0	0	0	0	0	0	0	0	1	1	3	3	3	3	0	0
gagtagatctg	PBANKA_093370	0	0	0	0	0	0	0	0	0	0	0	0	0	0	1	1	4	4	0	0	0	0	0	0	0	0	0	0	0	0	0	0
gataccaacct	PBANKA_144220	53	51	18	18	43	44	0	0	13	13	15	16	0	0	26	26	0	0	0	0	0	0	0	0	0	0	0	0	0	0	948	956
gatacgcagat	PBANKA_094210	1	0	0	0	0	0	0	0	0	0	0	0	0	0	0	0	0	0	0	0	0	0	0	0	0	0	0	0	0	0	0	0
gatcataggtc	PBANKA_040110	0	0	0	0	0	0	0	0	0	0	0	0	0	0	1	1	0	0	0	0	1	1	0	0	0	0	0	0	0	0	0	0
gattaaagaat	PBANKA_090840	0	0	213	208	0	0	0	0	0	0	0	0	0	0	0	0	0	0	0	0	0	0	0	0	0	0	5	5	0	0	0	0
gatttcggcag	PBANKA_040210	145	141	60	61	70	73	0	0	6	6	77	74	0	0	6	7	21	23	0	0	0	0	25	25	1	1	2	2	39	39	980	980
gcaaatataaa	PBANKA_110090	0	0	0	0	0	0	0	0	0	0	0	0	0	0	0	0	0	0	0	0	0	0	0	0	0	0	0	0	0	0	0	0
gcaaatttttt	PBANKA_090180	0	0	43	44	70	70	13	13	0	0	0	0	3	3	0	0	0	0	0	0	0	0	0	0	1	1	0	0	0	0	0	0
gcaataagatg	PBANKA_133290	83	84	51	51	91	91	0	0	5	4	13	12	0	0	0	0	0	0	0	0	1	1	0	0	0	0	1	1	0	0	818	818
gcacccttctc	PBANKA_090520	61	62	25	25	81	82	94	93	0	0	0	0	2	3	1	1	0	0	0	0	1	1	0	0	0	0	7	6	0	0	0	0
gcacctctggc	PBANKA_110650	0	0	0	0	0	0	0	0	0	0	0	0	0	0	0	0	0	0	0	0	0	0	0	0	0	0	0	0	0	0	0	0
gcaggttccgg	PBANKA_130690	0	0	0	0	0	0	20	20	0	0	0	0	3	3	0	0	0	0	0	0	0	0	0	0	0	0	0	0	0	0	0	0
gcatgatttac	PBANKA_102550	0	0	0	0	0	0	0	0	0	0	0	0	0	0	0	0	0	0	0	0	0	0	0	0	0	0	0	0	0	0	0	0
gcatttcatgt	PBANKA_010060	0	0	15	15	0	0	0	0	0	0	14	15	0	0	0	0	0	0	0	0	0	0	0	0	0	0	1	1	0	0	0	0
gccacccgtcg	PBANKA_131870	0	0	0	0	0	0	0	0	0	0	0	0	4	5	0	0	0	0	3	3	0	0	0	0	1	1	2	2	5	5	7	7
gccatcctatg	PBANKA_120440	32	32	103	101	125	127	45	48	57	56	50	50	30	30	59	59	25	26	18	20	38	40	20	21	13	13	11	11	18	18	623	618
gcccggcgggt	PBANKA_130520	0	0	0	0	1	1	0	0	0	0	0	0	0	0	3	3	0	0	0	0	0	0	0	0	0	0	0	0	0	0	0	0
gccggagggcc	PBANKA_101850	127	128	19	19	201	206	14	15	6	6	17	19	0	0	4	4	23	21	0	0	0	0	12	13	0	0	1	1	12	13	470	486
gccggggagat	PBANKA_121460	0	0	0	0	0	0	0	0	0	0	0	0	0	0	0	0	0	0	0	1	0	0	0	0	0	0	0	0	0	0	0	0
gcctatcctat	PBANKA_113280	91	94	840	845	0	0	0	0	1	1	0	0	2	2	0	0	0	0	0	0	0	0	0	0	0	0	30	29	0	0	0	0
gcgcggcatga	PBANKA_112120	0	0	0	0	1	1	0	0	0	0	1	1	0	0	0	0	0	0	2	2	0	0	0	0	0	0	1	1	5	5	1	1
gcggcctgtat	PBANKA_103210	164	166	100	101	143	140	238	229	196	194	312	312	169	174	254	252	161	159	135	134	134	130	101	102	146	145	132	136	129	124	239	238
gcgggaccgtg	PBANKA_081280	0	0	0	0	0	0	0	0	0	0	0	0	1	1	0	0	0	0	0	0	0	0	1	1	0	0	0	0	3	3	2	2
gcgggccacgc	PBANKA_080710	129	130	53	55	179	178	70	73	147	150	135	137	133	135	200	205	152	152	128	125	125	125	185	191	140	139	142	142	195	196	173	176
gcgttacggct	PBANKA_123960	2	2	0	0	0	0	0	0	1	1	2	2	2	2	0	0	0	0	6	6	0	0	1	1	2	2	14	14	7	8	1	1
gctacgggagg	PBANKA_112410	0	0	13	13	0	0	0	0	0	0	0	0	0	0	0	0	0	0	0	0	2	2	0	0	0	0	0	0	0	0	0	0
gctactctaac	PBANKA_110990	76	80	768	772	0	0	0	0	0	0	7	7	0	0	0	0	0	0	0	0	0	0	0	0	0	0	22	23	0	0	0	0
gctacttcact	PBANKA_040690	139	142	92	94	177	182	2	2	10	10	29	31	1	1	0	0	1	1	0	0	5	4	0	0	0	0	0	0	0	0	510	517
gctctgtcatc	PBANKA_091240	0	0	430	428	0	0	8	8	0	0	0	0	0	0	2	2	1	1	0	0	0	0	0	0	0	0	14	14	0	0	0	0
gctgcattcac	PBANKA_071320	0	0	0	0	0	0	0	0	0	0	0	0	0	0	0	0	0	0	0	0	0	0	0	0	0	0	0	0	0	0	0	0
gctgggcagtt	PBANKA_146460	5035	4996	1912	1894	4427	4390	7014	6933	7224	7133	6452	6403	9884	9832	11225	11196	7907	7837	11672	11534	10963	10817	9646	9556	13307	13185	11475	11340	12483	12357	696	687
gctgtcgcgta	PBANKA_083250	71	71	10	10	29	28	9	9	0	0	0	0	3	3	0	0	2	2	0	0	3	3	0	0	0	0	0	0	0	0	0	0
gctgttcaatc	PBANKA_135060	0	0	0	0	0	0	0	0	0	0	0	0	0	0	0	0	0	0	0	0	0	0	0	0	0	0	0	0	0	0	0	0
gcttacgtcaa	PBANKA_090710	0	0	0	0	0	0	0	0	2	2	0	0	0	0	0	0	0	0	0	0	0	0	0	0	0	0	0	0	0	0	0	0
gcttcccatgc	PBANKA_142890	354	357	243	244	362	366	377	381	329	335	308	313	285	286	354	358	184	186	199	198	249	251	136	143	215	217	124	127	111	111	533	539
gcttctcttta	PBANKA_135820	0	0	3548	3560	43	44	17	17	7	7	5	5	0	0	1	1	0	0	0	0	0	0	0	0	0	0	132	129	1	0	0	0
gcttgctccag	PBANKA_092840	183	185	242	244	406	404	352	350	463	455	375	374	329	329	547	541	373	380	449	441	536	531	487	482	689	690	445	442	510	510	604	588
gcttggaatat	PBANKA_093900	0	0	0	0	0	0	0	0	0	0	0	0	0	0	0	0	0	0	0	0	0	0	0	0	0	0	0	0	0	0	0	0
ggaatcgagtc	PBANKA_143090	0	0	30	31	94	95	19	19	8	8	27	27	5	5	3	3	0	0	0	0	0	0	2	2	0	0	3	3	0	0	0	0
ggaatgccgca	PBANKA_121130	0	0	0	0	0	0	0	0	0	0	0	0	0	0	0	0	0	0	0	0	0	0	0	0	0	0	0	0	0	0	0	0
ggacgccctgg	PBANKA_134980	0	0	0	0	0	0	0	0	0	0	0	0	0	0	0	0	0	0	0	0	0	0	0	0	0	0	0	0	0	0	0	0
ggaggaggatg	PBANKA_144560	0	0	0	0	0	0	0	0	0	0	25	25	0	0	0	0	2	2	0	0	0	0	0	0	0	0	0	0	0	0	0	0
ggatctggcat	PBANKA_122410	0	0	0	0	0	0	0	0	3	2	2	2	2	2	0	0	2	2	2	2	0	0	2	2	0	0	2	2	5	4	0	0
ggcaggttgtt	PBANKA_123690	56	55	0	0	75	74	2	1	0	0	0	0	0	0	1	1	0	0	0	0	0	0	0	0	2	2	0	0	0	0	457	456
ggccccggtaa	PBANKA_093990	0	0	0	0	0	0	0	0	0	0	0	0	2	2	0	0	0	0	0	0	0	0	0	0	0	0	0	0	0	0	0	0
ggccttagatg	PBANKA_100990	52	52	18	17	25	25	76	77	0	0	45	45	5	5	0	0	0	0	0	0	2	2	0	0	0	0	3	3	0	0	0	0
ggcgcttggtc	PBANKA_120400	33	33	11	9	35	35	0	0	0	0	0	0	0	0	0	0	0	0	0	0	0	0	0	0	0	0	0	0	0	0	0	0
ggctcgctata	PBANKA_122390	0	0	0	0	0	0	0	0	0	0	0	0	0	0	0	0	0	0	0	0	0	0	0	0	0	0	0	0	0	0	0	0
ggctgaacatt	PBANKA_041000	1352	1348	218	219	1111	1125	299	298	149	148	241	236	23	23	29	29	23	22	5	6	10	10	8	8	8	8	3	3	0	0	1744	1725
gggcgaacgag	PBANKA_134640	1190	1170	435	426	1458	1437	1201	1183	1158	1123	1376	1374	1052	1044	1066	1062	986	976	832	823	660	655	763	750	653	646	542	542	665	655	687	671
ggggaggtaaa	PBANKA_102760	988	976	796	778	868	845	1348	1319	2223	2197	1816	1784	1554	1542	2676	2643	1532	1512	1638	1609	2359	2306	1505	1459	1683	1658	2298	2270	1571	1538	906	896
ggggcactcgc	PBANKA_091940	0	0	0	0	0	0	0	0	0	0	0	0	0	0	2	2	0	0	0	0	0	0	0	0	2	2	0	0	0	0	0	0
ggggccgggca	PBANKA_050060	0	0	0	0	0	0	0	0	0	0	0	0	0	0	0	0	0	0	0	0	0	0	0	0	0	0	0	0	0	0	0	0
ggggtcctctg	PBANKA_124380	0	0	0	0	0	0	0	0	0	0	0	0	0	0	0	0	0	0	0	0	0	0	0	0	0	0	0	0	0	0	0	0
gggtgggttga	PBANKA_061060	0	0	0	0	0	0	0	0	0	0	0	0	0	0	0	0	0	0	0	0	0	0	0	0	0	0	0	0	0	0	0	0
ggtacgaccaa	PBANKA_071630	0	0	0	0	0	0	0	0	0	0	1	1	4	4	0	0	2	2	12	11	0	0	1	1	2	2	2	2	5	5	2	2
ggtactcaata	PBANKA_103490	0	0	0	0	0	0	0	0	0	0	0	0	0	0	0	0	0	0	0	0	0	0	0	0	0	0	0	0	0	0	0	0
ggtgtgcgcta	PBANKA_112330	0	0	0	0	0	0	0	0	0	0	0	0	0	0	0	0	0	0	0	0	0	0	0	0	0	0	0	0	0	0	0	0
ggttactagac	PBANKA_070390	0	0	0	0	0	0	0	0	0	0	0	0	0	0	0	0	0	0	0	0	0	0	0	0	0	0	0	0	0	0	0	0
ggtttacagtt	PBANKA_114590	0	0	0	0	0	0	0	0	0	0	0	0	0	0	0	0	0	0	0	0	0	0	0	0	0	0	0	0	0	0	0	0
ggtttcccagc	PBANKA_103910	0	0	0	0	0	0	15	15	1	1	0	0	0	0	0	0	1	1	0	0	0	0	0	0	0	0	0	0	0	0	0	0
gtaaaggggcc	PBANKA_060780	0	0	0	0	0	0	0	0	0	0	0	0	0	0	0	0	0	0	0	0	0	0	0	0	0	0	0	0	0	0	0	0
gtaccagtcga	PBANKA_110150	0	0	0	0	0	0	0	0	2	2	0	1	0	0	0	0	1	1	4	4	0	0	0	0	2	2	3	3	5	5	1	1
gtactccggtt	PBANKA_070630	271	272	121	123	476	475	83	83	51	51	74	75	13	12	15	13	11	11	3	3	5	5	1	1	2	2	3	3	2	2	846	841
gtactcgccct	PBANKA_121290	42	42	0	0	0	0	0	0	0	0	10	10	0	0	0	0	0	0	0	0	0	0	0	0	0	0	0	0	0	0	0	0
gtagaaaggcg	PBANKA_091130	0	0	0	0	1	1	1	0	1	0	2	2	1	1	0	0	1	1	3	3	0	0	0	0	0	0	2	2	2	2	2	2
gtaggggatga	PBANKA_093130	0	0	0	0	0	0	0	0	0	0	0	0	0	0	0	0	0	0	0	0	0	0	0	0	0	0	0	0	0	0	0	0
gtatgaagaca	PBANKA_140710	0	0	0	0	0	0	0	0	0	0	0	0	0	0	0	0	0	0	0	0	0	0	0	0	0	0	0	0	0	0	0	0
gtatgaatccg	PBANKA_050710	259	257	132	131	617	618	91	92	102	101	63	65	11	11	18	18	11	11	13	13	8	8	5	5	2	2	6	6	4	4	926	906
gtatgccatat	PBANKA_030830	0	0	0	0	0	0	0	0	0	0	0	0	0	0	0	0	0	0	0	0	0	0	0	0	0	0	0	0	0	0	0	0
gtatgccctca	PBANKA_071250	0	0	1	1	0	0	0	0	3	3	4	4	2	2	0	0	2	3	4	4	1	1	5	7	2	2	6	6	5	5	11	13
gtatgcgcaca	PBANKA_050240	0	0	0	0	0	0	0	0	0	0	0	0	0	0	0	0	0	0	0	0	0	0	0	0	1	0	0	0	0	0	0	0
gtattaggagt	PBANKA_061660	0	0	0	0	0	0	0	0	0	0	0	1	0	0	0	0	0	0	0	0	0	0	0	0	0	0	0	0	0	0	0	0
gtcacaggaga	PBANKA_103540	0	0	0	0	0	0	10	10	0	0	0	0	0	0	0	0	0	0	0	0	0	0	0	0	0	0	0	0	0	0	0	0
gtcagatcgcc	PBANKA_103970	0	0	12	12	29	29	0	0	0	0	0	0	0	0	0	0	0	0	0	0	0	0	0	0	0	0	7	7	0	0	0	0
gtccggttgaa	PBANKA_080250	0	0	669	673	0	0	0	0	0	0	0	0	0	0	3	3	0	0	0	0	0	0	0	0	0	0	9	9	0	0	0	0
gtccgtctaac	PBANKA_090860	2	2	1661	1669	0	0	0	0	0	0	0	0	4	4	0	0	1	1	0	0	0	0	0	0	0	1	70	70	0	0	0	0
gtcgctccaag	PBANKA_080870	0	0	0	0	0	0	0	0	0	0	0	0	0	0	0	0	0	0	0	0	0	0	0	0	0	0	1	1	0	0	0	0
gtctaaacgaa	PBANKA_090920	0	0	12	13	0	0	0	0	0	0	0	0	0	0	0	0	0	0	0	0	0	0	0	0	0	0	0	0	0	0	0	0
gtctacatgct	PBANKA_000080	0	0	0	0	0	0	0	0	0	0	0	0	0	0	0	0	0	0	0	0	0	0	0	0	0	0	0	0	0	0	0	0
gtctatatacc	PBANKA_081620	0	0	0	0	0	0	0	0	2	2	0	0	4	4	0	0	0	0	0	0	0	0	0	0	0	0	0	0	1	1	0	0
gtctcttttcg	PBANKA_100850	0	0	0	0	0	0	0	0	0	0	0	0	0	0	0	0	0	0	0	0	0	0	0	0	0	0	0	0	0	0	0	0
gtcttggggac	PBANKA_010970	0	0	0	0	0	0	0	0	0	0	2	2	0	0	0	0	0	0	0	0	0	0	0	0	0	0	0	0	3	3	0	0
gtgcaagcatg	PBANKA_090040	1	1	0	0	0	0	0	0	2	2	0	0	0	0	0	0	0	0	0	0	0	0	3	3	1	1	0	0	2	2	1	1
gtgcccacctg	PBANKA_020610	0	0	0	0	0	0	0	0	0	0	0	0	0	0	0	0	0	0	0	0	0	0	0	0	0	0	0	0	0	0	2	2
gtgtaccagag	PBANKA_132280	0	0	0	0	0	0	0	0	0	0	0	0	0	0	0	0	0	0	0	0	0	0	0	0	0	0	0	0	0	0	0	0
gtgtccaatga	PBANKA_134490	782	776	303	309	423	419	142	141	110	112	72	72	10	11	6	6	16	16	3	2	2	2	0	0	1	1	4	4	1	1	1788	1795
gttaagctacg	PBANKA_110470	0	0	0	0	0	0	0	0	0	0	0	0	0	0	0	0	0	0	0	0	0	0	0	0	0	0	0	0	0	0	0	0
gttatgtggtt	PBANKA_110310	40	38	0	0	151	148	5	5	3	3	19	18	0	0	0	0	0	0	1	1	0	0	0	0	0	0	0	0	0	0	915	904
gttccactgtt	PBANKA_113650	0	0	0	0	33	31	0	0	0	0	1	1	0	0	0	0	0	0	0	0	0	0	0	0	0	0	5	5	0	0	0	0
gttctgaaaga	PBANKA_010940	0	0	57	56	0	0	35	35	12	13	0	0	3	2	0	0	0	0	0	0	4	4	0	0	0	0	1	1	0	0	0	0
gtttaagtgct	PBANKA_140480	0	0	0	0	0	0	0	0	0	0	17	15	0	0	0	0	0	0	0	0	0	0	0	0	0	0	0	0	0	0	0	0
gtttatcgtcc	PBANKA_112270	0	0	0	0	0	0	0	0	0	0	0	0	0	0	0	0	2	2	0	0	1	1	0	0	0	0	0	0	0	0	0	0
gtttgcacatc	PBANKA_041540	0	0	0	0	0	0	0	0	0	0	0	0	0	0	0	0	0	0	0	0	0	0	0	0	0	0	0	0	0	0	0	0
taactaacctg	PBANKA_131140	0	0	11	12	0	0	0	0	0	0	0	0	0	0	0	0	0	0	0	0	0	0	0	0	0	0	0	0	0	0	0	0
taacttccctt	PBANKA_100360	0	0	0	0	0	0	0	0	0	0	0	0	0	0	0	0	0	0	0	0	0	0	0	0	0	0	0	0	0	0	0	0
taagactgtat	PBANKA_100210	0	0	0	0	0	0	0	0	0	0	0	0	0	0	1	0	0	0	0	0	0	0	0	0	0	0	0	0	0	0	0	0
taaggttcacg	PBANKA_135520	0	0	0	0	0	0	0	0	0	0	11	11	0	0	0	0	0	0	0	0	0	0	0	0	0	0	0	0	0	0	0	0
taataaccgag	PBANKA_040560	0	0	1	0	0	0	1	0	3	3	4	3	2	2	0	0	1	1	5	3	0	0	0	0	0	0	3	4	4	4	5	5
taatcctcctt	PBANKA_143250	350	349	183	190	408	409	36	37	93	91	63	63	8	10	18	21	7	7	0	0	0	0	1	1	0	0	3	3	1	1	730	733
taatgtgcccc	PBANKA_134700	0	0	0	0	0	0	0	0	0	0	0	0	0	0	0	0	0	0	0	0	0	0	0	0	2	2	1	1	0	0	0	0
tacacgcattt	PBANKA_123220	0	0	0	0	0	0	0	0	0	0	0	0	0	0	0	0	0	0	0	0	0	0	0	0	0	0	1	1	0	0	0	0
tacacgccccc	PBANKA_041300	95	95	188	194	110	112	111	111	347	355	187	193	263	262	451	460	132	134	241	248	435	436	167	174	355	362	488	508	150	157	451	467
tacatattgct	PBANKA_093380	0	0	833	830	41	41	14	14	0	0	0	0	0	0	0	0	0	0	0	0	0	0	0	0	0	0	36	34	0	0	0	0
taccaagcgat	PBANKA_142210	0	0	0	0	48	49	31	30	9	9	7	7	0	0	0	0	2	2	0	0	0	0	0	0	0	0	1	0	0	0	0	0
tacgcgcgagt	PBANKA_100570	119	119	59	56	54	54	90	90	209	206	123	120	127	129	281	284	102	102	120	115	230	228	137	135	126	122	251	251	105	107	160	155
tacggcgctca	PBANKA_121140	0	0	215	217	0	0	0	0	0	0	0	0	1	1	0	0	0	0	0	0	0	0	1	1	0	0	12	12	0	0	0	0
tactaccatcg	PBANKA_112980	0	0	0	0	0	0	0	0	0	0	13	13	0	0	0	0	0	0	0	0	0	0	0	0	0	0	0	0	0	0	0	0
tactagtcat	PBANKA_136210	0	0	0	0	0	0	0	0	7	7	0	0	0	0	0	0	0	0	0	0	0	0	0	0	0	0	0	0	0	0	0	0
tactcagaatt	PBANKA_100100	134	129	39	37	177	178	17	17	0	0	19	19	12	12	2	2	0	0	7	7	1	1	0	0	0	0	0	0	0	0	794	794
tacttacttag	PBANKA_136030	0	0	0	0	0	0	0	0	0	0	0	0	0	0	1	1	0	0	0	0	0	0	0	0	0	0	0	0	0	0	0	0
tagaataaagc	PBANKA_134420	20	21	459	459	7	8	0	0	0	0	13	14	0	0	0	0	0	0	1	1	0	0	0	0	0	0	30	31	1	1	0	0
tagagaggtcc	PBANKA_144170	26	26	167	165	0	0	17	17	0	0	0	0	0	0	1	1	0	0	0	0	0	0	0	0	0	0	9	8	0	0	0	0
tagcaaagctc	PBANKA_140920	1	1	1291	1307	0	0	30	31	1	1	10	9	0	0	0	0	0	0	0	0	0	0	0	0	1	1	59	62	0	0	0	0
tagccgagggg	PBANKA_143200	0	0	0	0	0	0	0	0	0	0	0	0	0	0	0	0	0	0	0	0	0	0	0	0	0	0	0	0	0	0	0	0
tagcgtcgagg	PBANKA_080130	326	331	215	209	505	490	229	227	276	270	302	300	243	244	265	260	225	224	175	169	169	169	168	176	150	146	147	144	122	121	719	712
taggccgcata	PBANKA_143840	0	0	0	0	0	0	0	0	0	0	0	0	0	0	0	0	0	0	0	0	0	0	0	0	0	0	0	0	0	0	0	0
tagtccgatca	PBANKA_141850	0	0	0	0	0	0	0	0	3	3	0	0	0	1	1	1	1	1	1	1	1	1	0	0	0	0	1	1	5	5	0	0
tatacctaaag	PBANKA_093210	73	74	38	37	47	47	55	54	0	0	15	15	5	5	0	0	0	0	0	0	0	0	0	0	0	0	2	2	0	0	0	0
tatatgcgggc	PBANKA_135120	300	307	400	398	829	833	533	530	1313	1316	1153	1160	645	644	1467	1475	1092	1081	670	656	1156	1151	1025	1009	1067	1064	1105	1089	1249	1251	859	858
tatatttttgg	PBANKA_130680	0	0	0	0	0	0	0	0	0	0	0	0	0	0	0	0	0	0	0	0	0	0	0	0	0	0	0	0	0	0	0	0
tatgagggata	PBANKA_020790	0	0	0	0	0	0	0	0	0	0	0	0	0	0	0	0	0	0	0	0	0	0	0	0	0	0	0	0	0	0	0	0
tatgcgaccca	PBANKA_121810	0	0	0	0	0	0	19	18	0	0	0	0	2	2	3	3	0	0	0	0	0	0	0	0	0	0	1	1	1	2	0	0
tatgtgtcaac	PBANKA_120180	0	0	84	87	0	0	0	0	0	0	0	0	0	0	0	0	2	2	0	0	0	0	0	0	0	0	4	4	0	0	0	0
tatttaaactt	PBANKA_141530	0	0	0	0	0	0	0	0	0	0	0	0	0	0	0	0	0	0	0	0	0	0	0	0	0	0	0	0	0	0	0	0
tcaaaaaggtt	PBANKA_133140	0	0	45	44	74	72	12	12	0	0	6	6	2	2	0	0	0	0	0	0	0	0	0	0	0	0	0	0	0	0	1142	1126
tcaacaagtag	PBANKA_082960	0	0	0	0	0	0	0	0	0	0	0	0	0	0	0	0	0	0	0	0	0	0	0	0	0	0	0	0	0	0	0	0
tcacacagaca	PBANKA_144290	0	0	0	0	0	0	0	0	0	0	0	0	0	0	0	0	0	0	0	0	0	0	2	2	4	4	0	0	0	0	0	0
tcagactccta	PBANKA_080960	0	0	0	0	0	0	0	0	0	0	0	0	0	0	0	0	0	0	0	0	0	0	0	0	0	0	0	0	0	0	0	0
tcagattcat	PBANKA_146050	0	0	0	0	0	0	0	0	0	0	12	12	0	0	0	0	0	0	0	0	0	0	0	0	0	0	0	0	0	0	0	0
tcagttcgggt	PBANKA_010150	172	167	97	96	31	30	110	109	21	20	25	27	14	15	3	3	1	1	0	0	3	2	0	0	0	0	5	5	1	1	0	0
tcagtttcttt	PBANKA_124360	0	0	0	0	0	0	1	1	0	0	0	0	0	0	0	0	0	0	0	0	0	0	0	0	0	0	0	0	0	0	0	0
tcatgtacctt	PBANKA_111050	0	0	0	0	0	0	0	0	3	2	1	1	1	0	0	0	1	1	0	0	0	0	0	0	0	0	1	1	0	0	0	0
tcattctgctg	PBANKA_130340	0	0	78	79	0	0	0	0	0	0	0	0	0	0	0	0	0	0	0	0	0	0	0	0	0	0	2	2	0	0	0	0
tcccatcaaac	PBANKA_051390	0	0	40	41	0	0	0	0	0	0	0	0	0	0	3	3	0	0	0	0	0	0	0	0	0	0	3	3	0	0	0	0
tccctccgtac	PBANKA_040510	304	316	67	71	315	325	41	39	39	41	25	26	5	5	7	7	3	3	0	0	5	5	1	1	0	0	0	0	0	0	684	710
tcctttaattc	PBANKA_081130	0	0	0	0	0	0	0	0	0	0	0	0	0	0	0	0	0	0	0	0	0	0	0	0	0	0	0	0	0	0	0	0
tcgagcgtat	PBANKA_093300	0	0	0	0	0	0	0	0	0	0	0	0	0	0	1	1	0	0	0	0	0	0	0	0	2	2	0	0	0	0	0	0
tcgcatagtcc	PBANKA_050440	0	0	0	0	0	0	0	0	0	0	0	0	0	0	0	0	0	0	0	0	0	0	0	0	0	0	0	0	0	0	0	0
tcgccaatgtc	PBANKA_050270	15	14	41	41	63	64	0	0	2	2	4	4	0	0	2	2	0	0	0	0	2	2	0	0	0	0	0	0	0	0	699	702
tcgcgccacca	PBANKA_100170	26	26	5	5	40	43	9	10	0	0	3	3	0	0	0	0	0	0	0	0	0	0	0	0	0	0	0	0	0	0	174	178
tcgctacacat	PBANKA_100010	0	0	0	0	0	0	0	0	0	0	0	0	0	0	0	0	0	0	0	0	0	0	0	0	0	0	0	0	0	0	0	0
tcggacggttg	PBANKA_134540	0	0	0	0	0	0	0	0	0	0	0	0	0	0	0	0	0	0	0	0	0	0	0	0	0	0	0	0	0	0	0	0
tcggcggaggt	PBANKA_110640	463	459	219	212	289	288	481	473	653	660	448	448	606	601	769	762	613	601	617	613	679	664	652	631	777	764	597	578	550	542	486	477
tcggttacggg	PBANKA_083410	54	54	81	80	76	76	0	0	0	0	10	10	0	0	0	0	1	2	0	0	0	0	1	1	0	0	0	0	0	0	912	902
tcgtcccgata	PBANKA_131200	128	128	10	9	81	80	12	12	145	148	60	61	0	0	133	134	30	31	3	3	113	114	60	62	2	2	89	91	95	92	787	781
tctagcagctg	PBANKA_132960	0	0	0	0	0	0	0	0	0	0	0	0	0	0	0	0	0	0	0	0	0	0	0	0	0	0	0	0	0	0	0	0
tctagtgatgt	PBANKA_110140	0	0	0	0	0	0	0	0	0	0	0	0	0	0	0	0	0	0	0	0	0	0	0	0	0	0	0	0	0	0	0	0
tctcggttat	PBANKA_061670	0	0	0	0	0	0	0	0	0	0	0	0	0	0	0	0	0	0	0	0	0	0	0	0	0	0	0	0	0	0	0	0
tctcggttatg	PBANKA_140780	57	56	34	35	160	156	0	0	5	6	10	11	0	0	7	7	16	16	0	0	7	7	4	4	0	0	7	8	17	16	589	580
tctgagcactg	PBANKA_091010	0	0	0	0	0	0	0	0	0	0	0	0	1	1	0	0	0	0	0	0	0	0	0	0	0	0	0	0	0	0	0	0
tctgggcctgt	PBANKA_050080	0	0	0	0	0	0	0	0	0	0	0	0	0	0	0	0	0	0	0	0	0	0	0	1	0	0	0	0	0	0	0	0
tctgtgacacg	PBANKA_143690	0	0	0	0	0	0	0	0	0	0	0	0	0	0	0	0	0	0	0	0	0	0	0	0	0	0	0	0	0	0	0	0
tctttcaccac	PBANKA_132740	84	82	21	22	198	201	0	1	3	3	0	0	0	0	0	0	0	0	0	0	1	1	0	0	0	0	0	0	0	0	890	911
tgaacgtggtg	PBANKA_083680	0	0	16	16	0	0	10	10	0	0	0	0	1	1	0	0	0	0	0	0	0	0	0	0	0	0	0	0	0	0	0	0
tgaagcgacgg	PBANKA_041570	0	0	5	5	24	23	0	0	0	0	0	0	0	0	0	0	0	0	0	0	0	0	0	0	0	0	0	0	0	0	0	0
tgaagtgaacc	PBANKA_093360	26	24	54	56	62	62	0	0	8	8	8	8	0	0	1	1	0	0	0	0	3	3	2	2	0	0	1	1	1	1	0	0
tgacagccatc	PBANKA_112730	0	0	0	0	0	0	0	0	0	0	0	0	0	0	0	0	0	0	0	0	0	0	0	0	0	0	0	0	0	0	0	0
tgaccactat	PBANKA_031030	0	0	0	0	0	0	0	0	3	3	0	0	0	0	2	2	0	0	0	0	0	0	0	0	0	0	0	0	0	0	0	0
tgacttaacat	PBANKA_101390	0	0	80	78	19	19	0	0	0	0	0	0	0	0	0	0	0	0	0	0	0	0	0	0	0	0	0	0	0	0	0	0
tgagagccata	PBANKA_051970	0	0	0	0	2	1	2	2	5	6	5	5	2	2	1	0	5	5	11	12	1	0	8	8	0	1	20	20	13	13	5	6
tgagctaccta	PBANKA_060270	0	0	0	0	0	0	0	0	0	0	0	0	0	0	0	0	0	0	0	0	0	0	0	0	0	0	0	0	0	0	0	0
tgagtgatata	PBANKA_143720	0	0	0	0	0	0	0	0	0	0	0	0	0	0	0	0	0	0	0	0	0	0	0	0	0	0	0	0	0	0	0	0
tgatacgtat	PBANKA_080560	0	0	0	0	0	0	0	0	0	0	0	0	0	0	0	0	1	1	0	0	3	3	0	0	0	0	0	0	0	0	0	0
tgatagcacct	PBANKA_103400	120	116	7	7	70	69	0	0	0	0	8	8	0	0	0	0	0	0	0	0	0	0	0	0	0	0	0	0	0	0	459	458
tgatggcgtag	PBANKA_140570	0	0	0	0	0	0	0	0	1	1	0	0	0	0	0	0	0	0	0	0	0	0	0	0	0	0	0	0	0	0	0	0
tgcactaccac	PBANKA_103950	0	0	0	0	0	0	0	0	0	0	0	0	0	0	0	0	0	0	0	0	0	0	0	0	0	0	0	0	0	0	0	0
tgcatgttcca	PBANKA_060380	0	0	0	0	0	0	0	0	0	0	2	2	0	0	0	0	1	1	4	4	0	1	0	0	0	0	1	1	4	4	1	1
tgccagcggac	PBANKA_061670	0	0	0	0	0	0	0	0	0	0	0	0	0	0	0	0	0	0	0	0	0	0	0	0	0	0	4	4	1	1	0	0
tgccttgtatg	PBANKA_051490	1293	1292	529	526	1087	1081	1482	1476	1446	1442	1403	1405	1743	1749	1741	1752	1164	1170	1582	1574	1554	1555	1402	1397	1961	1962	1715	1719	1687	1696	683	681
tgcgcttttgt	PBANKA_051270	0	0	452	456	65	66	0	0	0	0	0	0	0	0	0	0	0	0	0	0	0	0	0	0	0	0	10	11	0	0	0	0
tgctgctagtt	PBANKA_130560	1416	1411	577	582	1494	1477	2005	1987	2236	2233	2402	2376	2186	2165	2576	2571	1405	1400	1779	1754	2450	2417	1708	1696	1742	1735	1664	1635	1790	1775	571	561
tgcttatacta	PBANKA_121220	0	0	151	150	33	34	0	0	0	0	0	0	2	2	3	3	0	0	0	0	0	0	0	0	5	5	4	4	0	0	0	0
tgcttcaccgt	PBANKA_071790	0	0	0	0	0	0	0	0	0	0	0	0	0	0	0	0	0	0	0	0	0	0	0	0	1	1	0	0	0	0	0	0
tggacatcgcc	PBANKA_050320	0	0	0	0	0	0	0	0	0	0	0	0	0	0	0	0	0	0	0	0	0	0	0	0	0	0	0	0	1	1	0	0
tggactgagtc	PBANKA_133270	0	0	0	0	0	0	0	0	0	0	0	0	0	0	0	0	0	0	0	0	0	0	0	0	0	0	0	0	0	0	0	0
tggagggtgaa	PBANKA_070230	547	517	315	292	516	468	117	104	110	105	136	128	7	7	19	19	17	17	1	1	3	2	2	2	2	2	4	4	0	0	780	707
tggaggtctgc	PBANKA_041510	0	0	0	0	0	0	0	0	0	0	0	0	0	0	0	0	0	0	0	0	0	0	1	0	0	0	0	0	0	0	0	0
tggccgcgtcg	PBANKA_080180	0	0	0	0	0	0	0	0	0	0	0	0	0	0	0	0	0	0	0	0	0	0	0	0	0	0	0	0	0	0	0	0
tggcttcgctc	PBANKA_081910	1	0	0	0	1	1	1	1	2	2	2	2	0	0	0	0	0	0	3	3	0	0	1	1	1	1	2	2	1	1	1	1
tgggatcatcg	PBANKA_143560	0	0	0	0	0	0	0	0	3	3	0	0	3	3	0	0	0	0	0	0	0	0	1	0	0	0	0	1	0	0	3	3
tggggttgaag	PBANKA_140560	263	262	84	78	19	19	27	27	44	44	26	23	16	16	16	15	9	9	3	3	0	0	2	2	8	9	0	0	0	0	884	866
tggtccgtaga	PBANKA_072070	26	26	0	0	0	0	12	12	0	0	0	0	0	0	0	0	3	3	0	0	2	2	0	0	0	0	3	3	0	0	0	0
tggtgtaactg	PBANKA_122500	0	0	0	0	0	0	0	0	0	0	0	0	0	0	2	2	0	0	0	0	0	0	0	0	0	0	0	0	0	0	0	0
tgtaagggtcg	PBANKA_090450	0	0	0	0	0	0	0	0	0	0	0	0	1	1	0	0	0	0	0	0	0	0	0	0	0	0	0	0	0	0	0	0
tgtacccttta	PBANKA_021390	109	112	22	22	45	45	75	75	0	0	17	18	10	10	4	4	1	1	0	0	4	4	0	0	0	0	2	2	6	6	0	0
tgtagacgctt	PBANKA_041710	0	0	0	0	0	0	2	2	0	0	0	0	1	1	0	0	0	0	0	0	1	1	0	0	0	0	1	1	0	0	0	0
tgtcaacagca	PBANKA_134150	0	0	0	0	0	0	0	0	0	0	4	4	0	0	0	0	0	0	0	0	0	0	0	0	0	0	0	0	0	0	0	0
tgtcagttttt	PBANKA_010490	0	0	0	0	0	0	0	0	0	0	0	0	0	0	0	0	0	0	0	0	0	0	0	0	0	0	0	0	0	0	0	0
tgtctattatc	PBANKA_091640	0	0	0	0	0	0	0	0	0	0	0	0	0	0	0	0	0	0	0	0	0	0	0	0	0	0	0	0	0	0	0	0
tgtgggtctcg	PBANKA_132700	279	281	121	115	174	170	56	54	28	28	34	33	13	13	38	38	4	4	8	8	10	10	3	3	11	8	8	8	1	1	2703	2670
tgttccgctcg	PBANKA_061260	0	0	0	0	35	34	13	13	0	0	0	0	0	0	0	0	0	0	0	0	0	0	0	0	0	0	0	0	0	0	0	0
tgttcgtatag	PBANKA_040470	0	0	8	9	0	0	30	30	12	11	0	0	3	3	0	0	1	1	0	0	2	2	0	0	1	1	2	2	0	0	0	0
ttaaccgattc	PBANKA_141380	21	23	32	31	97	99	0	0	3	3	0	0	0	0	0	0	1	1	0	0	0	0	0	0	0	0	0	0	0	0	369	375
ttaattgcgac	PBANKA_121260	0	0	0	0	0	0	0	0	0	0	0	0	0	0	0	0	3	0	0	0	0	0	0	0	0	0	0	0	0	0	0	0
ttactctatga	PBANKA_062020	0	0	0	0	0	0	0	0	0	0	7	7	0	0	2	2	0	0	0	0	0	0	0	0	0	0	0	0	0	0	0	0
ttactgcaagc	PBANKA_083290	0	0	9	8	0	0	0	0	0	0	0	0	0	0	0	0	0	0	0	0	0	0	0	0	0	0	6	6	0	0	0	0
ttagaggactt	PBANKA_060890	104	101	62	63	111	112	12	12	1	1	0	0	2	2	6	7	5	5	0	0	0	0	0	0	0	0	3	3	0	0	694	685
ttaggtctcaa	PBANKA_120540	915	909	551	549	644	646	1487	1479	1410	1424	910	900	1628	1621	1680	1693	933	932	1598	1598	1354	1347	918	916	1581	1587	961	959	1123	1141	797	789
ttataaaattg	PBANKA_010010	0	0	1	0	0	0	2	2	4	4	0	0	3	3	0	0	1	1	9	9	0	0	3	3	1	0	9	8	7	7	7	7
ttatatatagt	PBANKA_030450	0	0	13	13	0	0	0	0	9	8	0	0	0	0	4	3	0	0	0	0	0	0	0	0	0	0	0	0	0	0	0	0
ttatcacgcgt	PBANKA_060120	0	0	0	0	0	0	10	8	0	0	0	0	0	0	0	0	0	0	0	0	0	0	0	0	0	0	2	2	0	0	0	0
ttatgcaccaa	PBANKA_135800	63	62	27	28	0	0	0	0	5	5	0	0	2	2	0	0	2	2	0	0	0	0	1	1	0	0	0	0	0	0	2	2
ttatggcactg	PBANKA_071260	0	0	0	0	0	0	0	0	0	0	0	0	0	0	0	0	0	0	0	0	0	0	0	0	0	0	0	0	0	0	0	0
ttcaaattaac	PBANKA_071330	1	1	0	0	1	1	0	0	0	0	2	2	0	0	0	2	1	1	3	4	3	3	3	3	1	1	8	8	7	7	2	2
ttcaactttgt	PBANKA_123640	0	0	9	9	26	24	17	17	0	0	0	0	0	0	0	0	0	0	0	0	0	0	0	0	0	0	0	0	0	0	0	0
ttcagctcat	PBANKA_101330	0	0	0	0	0	0	0	0	0	0	0	0	0	0	0	0	3	3	0	0	0	0	0	0	0	0	0	0	0	0	0	0
ttcatatgttt	PBANKA_041740	0	0	0	0	0	0	0	0	0	0	0	0	0	0	0	0	0	0	0	0	0	0	0	0	0	0	0	0	0	0	0	0
ttccaccttac	PBANKA_030600-ko	151	175	44	50	457	513	119	142	102	113	354	397	142	166	171	192	377	414	139	162	96	107	380	429	128	152	115	126	442	500	967	1083
ttccatactat	PBANKA_010630	0	0	23	23	0	0	0	0	0	0	0	0	0	0	0	0	0	0	0	0	0	0	0	0	0	0	2	2	0	0	0	0
ttcccagggcc	PBANKA_092730	0	0	0	0	0	0	0	0	0	0	0	0	0	0	0	0	0	0	0	0	0	0	0	0	0	0	0	0	0	0	0	0
ttcggggtcta	PBANKA_141200	20	21	0	0	0	0	0	0	0	0	0	0	0	0	3	3	0	0	0	0	1	1	0	0	0	0	0	0	0	0	0	0
ttctagttcat	PBANKA_010550	0	0	0	0	0	0	0	0	0	0	0	0	0	0	0	0	0	0	0	0	0	0	0	0	0	0	0	0	0	0	0	0
ttctagtttat	PBANKA_010100	0	0	0	0	0	0	0	0	0	0	0	0	0	0	0	0	0	0	0	0	0	0	0	0	0	0	0	0	0	0	0	0
ttctatgtatg	PBANKA_021620	0	0	0	0	0	0	1	0	0	0	0	0	0	0	0	0	0	0	0	0	0	0	0	0	0	0	0	0	0	0	0	0
ttctcgcatga	PBANKA_142520	0	0	0	0	0	0	0	0	0	0	0	0	0	0	0	0	0	0	0	0	0	0	0	0	0	0	0	0	0	0	0	0
ttctctcgaac	PBANKA_111680	0	0	0	0	0	0	0	0	0	0	0	0	0	0	0	0	1	1	0	0	0	0	0	0	0	0	1	1	0	0	0	0
ttctttgttat	PBANKA_080040	0	0	0	0	0	0	0	0	0	0	0	0	0	0	0	0	0	0	0	0	0	0	0	0	0	0	0	0	0	0	0	0
ttgaaaatcaa	PBANKA_142000	0	0	13	14	0	0	6	6	5	5	0	0	0	0	0	0	0	0	0	0	0	0	0	0	0	0	5	5	0	0	0	0
ttgaccaaacg	PBANKA_070070	0	0	0	0	0	0	0	0	0	0	0	0	0	0	0	0	0	0	0	0	0	0	0	0	0	0	0	0	0	0	0	0
ttgatcgaagc	PBANKA_072080	0	0	0	0	1	1	0	0	0	0	13	13	0	0	2	3	0	0	0	0	0	0	0	0	3	3	0	0	0	0	0	0
ttgcatgcctt	PBANKA_136540	0	0	0	0	0	0	0	0	0	0	0	0	0	0	0	0	0	0	0	0	0	0	0	0	0	0	0	0	0	0	0	0
ttggcacggcg	PBANKA_124660	0	0	0	0	0	0	0	0	0	0	0	0	0	0	0	0	0	0	0	0	0	0	0	0	0	0	0	0	0	0	0	0
ttggggtgaca	PBANKA_092640	64	62	0	0	69	68	10	10	0	0	9	9	0	0	0	0	1	1	1	1	3	3	0	0	0	0	2	2	0	0	0	0
ttgggtaacgt	PBANKA_082980	0	0	0	0	0	0	0	0	0	0	0	0	0	0	1	0	0	0	0	0	0	0	0	0	0	0	0	0	0	0	0	0
ttgtccatgca	PBANKA_071270	11	11	1485	1498	56	56	0	0	0	0	11	11	0	0	0	0	0	0	0	0	0	0	0	0	0	0	23	24	0	0	0	0
ttgtgccaaat	PBANKA_050850	2	1	0	0	0	0	0	0	0	0	0	0	0	0	3	3	0	0	0	0	2	2	1	1	0	0	1	1	0	0	0	0
ttgtgtcctgc	PBANKA_140660	1152	1141	828	825	2003	1983	2129	2116	2507	2503	2271	2272	1928	1928	2975	2965	2415	2399	1813	1781	2686	2655	2843	2815	1963	1947	2980	2944	3377	3377	629	619
tttatcggaat	PBANKA_120290	36	35	0	0	0	0	33	32	2	2	0	0	7	7	0	0	0	0	0	0	0	0	0	0	0	0	1	1	2	2	0	0
tttcaaaatgc	PBANKA_050100	0	0	0	0	0	0	0	0	0	0	0	0	0	0	0	0	0	0	0	0	0	0	0	0	0	0	0	0	0	0	0	0
tttctatgtcc	PBANKA_110330	77	79	14	14	55	58	45	47	0	0	22	20	4	4	1	1	0	0	0	0	1	1	0	0	0	0	0	0	0	0	0	0
tttctgtagac	PBANKA_041040	0	0	0	0	0	0	0	0	0	0	0	0	0	0	0	0	0	0	0	0	0	0	0	0	0	0	0	0	0	0	0	0
tttctttcttg	PBANKA_146100	1758	1764	542	542	2026	2028	2070	2056	1735	1737	2803	2820	2210	2219	2077	2085	2491	2476	2127	2117	1990	2007	2782	2780	2569	2582	2020	1991	3522	3539	845	849
tttgaacttcc	PBANKA_091120	253	267	73	75	148	155	0	0	26	27	28	30	3	3	3	3	7	8	0	0	0	0	2	2	2	1	0	0	0	0	607	643
tttgagatctc	PBANKA_103240	0	0	0	0	0	0	0	0	0	0	0	0	0	0	0	0	1	1	0	0	0	0	0	0	0	0	0	0	0	0	0	0
ttttgaacaga	PBANKA_142030	0	0	0	0	0	0	0	0	0	0	0	0	0	0	0	0	0	0	0	0	0	0	0	0	0	0	0	0	0	0	0	0
