# Supplementary material for: Functional Profiling of a Plasmodium Genome Reveals an Abundance of Essential Genes
Source: Cell. 2017 Jul 13;170(2):260–272.e8. doi: 10.1016/j.cell.2017.06.030 (PMC5509546; doi:10.1016/j.cell.2017.06.030)
Supplement: Data S1. Reproducible Analysis Procedure — The file archive includes an R-markdown document, which will reproduce all bioinformatic procedures conducted. [file mmc9.zip › countfiles/PbSTM26.csv]

barcode	gene	17.1	17.2	18.1	18.2	19.1	19.2	20.1	20.2	21.1	21.2	22.1	22.2	23.1	23.2	24.1	24.2	25.1	25.2	26.1	26.2	27.1	27.2	28.1	28.2	29.1	29.2	30.1	30.2	31.1	31.2	32.1	32.2
no_match		21084	20519	17624	17240	19138	18563	11685	11472	15235	15216	15863	15519	11641	10922	12166	11848	13814	13532	12243	11865	11415	11049	12022	11657	13292	12813	12680	12424	12815	12041	11510	11253
aaaaagggcac	PBANKA_080070	0	0	0	0	0	0	0	0	0	0	0	0	0	0	0	0	0	0	0	0	0	0	0	0	0	0	0	0	0	0	0	0
aaaacactgct	PBANKA_040600	0	0	0	0	0	0	0	0	0	1	0	0	0	0	0	0	0	0	0	0	0	0	0	0	0	0	0	0	0	0	0	0
aaaaggaagga	PBANKA_101210	0	0	0	0	0	0	6	6	0	0	0	0	0	0	0	0	0	0	0	0	0	0	0	0	0	0	0	0	0	0	0	0
aaaagtcttgc	PBANKA_040440	0	0	471	482	0	0	0	0	0	0	0	0	0	0	0	0	0	0	0	0	0	0	0	0	0	0	0	0	3	3	0	0
aaaatcattta	PBANKA_114320	1	2	0	0	0	1	0	0	0	0	0	0	1	1	0	0	0	0	0	0	1	1	0	1	0	1	0	0	0	0	0	1
aaagttagacc	PBANKA_113880	0	0	262	265	105	109	18	19	0	0	0	0	6	6	0	0	0	0	0	0	0	0	2	2	0	0	0	0	0	0	0	0
aaataaattag	PBANKA_130440	353	344	501	493	607	606	775	776	822	820	1004	990	1249	1242	848	843	846	852	1473	1468	896	881	691	688	1441	1442	915	910	932	928	762	758
aaattggatca	PBANKA_010720	0	0	0	0	0	0	0	0	0	0	0	0	5	4	0	0	3	3	0	0	0	0	0	0	0	0	0	0	0	0	0	0
aacacaaccgc	PBANKA_140160	1920	1966	1193	1230	1125	1143	578	584	1017	1031	1064	1086	358	364	489	495	475	480	167	164	186	188	148	152	95	93	179	179	142	139	1009	1031
aacataaaagt	PBANKA_031480	0	0	0	0	0	0	0	0	0	0	0	0	0	0	0	0	0	0	0	0	0	0	0	0	0	0	0	0	0	0	0	0
aaccaacgtgg	PBANKA_090980	0	0	0	0	0	0	0	0	0	0	0	0	0	0	0	0	0	0	0	0	0	0	0	0	0	0	0	0	0	0	0	0
aacgcagcgct	PBANKA_143290	79	77	193	196	168	167	52	52	54	49	106	108	8	7	4	4	6	5	0	0	0	0	0	0	0	0	0	0	0	0	832	824
aacgccaaacc	PBANKA_112010	0	0	74	77	0	0	0	0	0	0	0	0	0	0	0	0	0	0	0	0	0	0	0	0	0	0	0	0	0	0	0	0
aacggatcacc	PBANKA_121210	0	0	0	0	90	95	0	0	9	9	0	0	0	0	0	0	0	0	0	0	0	0	0	0	0	0	0	0	0	0	0	0
aacggcgtact	PBANKA_111500	0	0	0	0	0	0	0	0	0	0	0	0	0	0	0	0	0	0	0	0	0	0	0	0	0	0	0	0	0	0	0	0
aacgttcccat	PBANKA_010360	0	0	0	0	0	0	0	0	0	0	0	0	0	0	0	0	0	0	0	0	0	0	0	0	0	0	0	0	0	0	0	0
aacttgtacaa	PBANKA_061570	0	0	0	0	0	0	0	0	0	0	0	0	0	0	0	0	0	0	0	0	0	0	0	0	0	0	0	0	0	0	0	0
aagagctgttg	PBANKA_093280	0	0	0	0	76	74	0	0	0	0	0	0	0	0	0	0	4	4	0	0	0	0	0	0	0	0	0	0	0	0	0	0
aagcactctcg	PBANKA_135460	0	0	0	0	0	0	0	0	0	0	13	13	0	0	0	0	0	0	0	0	0	0	1	2	0	0	0	0	0	0	0	0
aagcgcgcatt	PBANKA_123520	0	1	0	0	0	0	0	0	0	0	0	0	0	0	0	0	0	0	0	0	0	0	0	0	0	0	0	0	0	0	0	0
aaggatctatc	PBANKA_136210	0	0	71	69	0	0	0	0	0	0	0	0	0	0	0	0	0	0	0	0	0	0	0	0	0	0	0	0	0	0	0	0
aagggttatga	PBANKA_130610	197	195	161	162	223	221	16	17	59	57	57	56	8	8	0	0	9	9	0	0	0	0	0	0	0	0	0	0	0	0	701	704
aaggttgtcgc	PBANKA_140440	0	0	0	0	0	0	0	0	0	0	0	0	0	0	0	0	0	0	0	0	0	0	0	0	0	0	0	0	0	0	0	0
aagtaaaagtc	PBANKA_020340	0	0	0	0	0	0	0	0	0	0	0	0	0	0	0	0	0	0	0	0	0	0	0	0	0	0	0	0	0	0	0	0
aagtagaagtc	PBANKA_090330	0	0	0	0	0	0	0	0	0	0	0	0	0	0	0	0	0	0	0	0	0	0	0	0	0	0	0	0	0	0	0	0
aagtgccaaat	PBANKA_100250	0	0	0	0	0	0	0	0	0	0	0	0	0	0	0	0	0	1	2	0	0	0	1	0	0	0	1	0	0	0	1	0
aataaatatgg	PBANKA_131420	0	0	0	0	0	0	0	0	0	0	0	0	0	0	0	0	5	5	0	0	0	0	1	1	0	0	0	0	0	0	0	0
aatagcctctt	PBANKA_142710	0	0	0	0	0	0	0	0	0	0	0	0	0	0	0	0	0	0	0	0	0	0	0	0	2	2	0	0	0	0	0	0
aatagcgggta	PBANKA_083200	1497	1475	801	792	1426	1427	2193	2187	2041	2031	2937	2915	2808	2797	2217	2190	2994	2955	3032	3013	2318	2307	2799	2794	2814	2786	2535	2527	2883	2872	831	833
aataggcctga	PBANKA_092600	0	0	0	0	0	0	0	0	0	0	0	0	0	0	0	0	0	0	0	0	0	0	0	0	0	0	0	0	0	0	0	0
aataggtggac	PBANKA_144720	0	0	0	0	0	0	0	0	0	0	0	0	0	0	0	0	0	0	0	0	0	0	0	0	0	0	0	0	0	0	0	0
aatatctccgg	PBANKA_123240	1	1	86	86	0	0	0	0	0	0	0	0	2	2	0	0	0	0	0	0	0	0	0	0	0	0	0	0	0	0	0	0
aatcctttact	PBANKA_040820	0	0	0	0	93	93	0	0	0	0	0	0	8	9	10	9	0	0	0	0	0	0	0	0	0	0	0	0	0	0	0	0
aatcgaacaac	PBANKA_143590	0	0	0	0	109	109	21	21	0	0	0	0	5	5	0	0	0	0	0	0	0	0	0	0	0	0	0	0	0	0	0	0
aatgggtaaca	PBANKA_132170	0	0	0	0	0	0	0	0	0	0	0	0	0	0	0	0	0	0	0	0	0	0	1	1	0	0	0	0	0	0	0	0
aatgtacatga	PBANKA_090610	0	0	0	0	0	0	0	0	0	0	0	0	0	0	0	0	0	0	0	0	0	0	1	1	0	0	0	0	0	0	0	0
aatgtcatgca	PBANKA_080800	0	0	0	0	0	0	0	0	0	0	0	0	0	0	0	0	0	0	0	0	0	0	0	0	0	0	0	0	0	0	0	0
aattactaccg	PBANKA_100870	0	0	89	88	0	0	12	13	0	0	0	0	0	0	0	0	0	0	0	0	0	0	0	0	0	0	0	0	0	0	0	0
aattcctatga	PBANKA_112930	0	0	82	82	59	59	19	19	9	9	17	16	0	0	0	0	0	0	0	0	0	0	0	0	0	0	1	1	0	0	727	731
aattctcctag	PBANKA_051990	0	0	0	0	0	0	0	0	0	0	0	0	0	0	0	0	0	0	0	0	0	0	0	0	0	0	0	0	0	0	0	0
aattgtctgga	PBANKA_061560	0	0	0	0	0	0	0	0	0	0	0	0	0	0	0	0	0	0	0	0	0	0	0	0	0	0	0	0	0	0	0	0
acaaacggaaa	PBANKA_082300	78	80	459	464	230	229	241	244	194	193	110	112	241	238	196	203	218	221	179	182	161	164	190	188	170	173	181	185	165	166	1246	1251
acaagacgaag	PBANKA_050720	0	0	0	0	0	0	0	0	0	0	0	0	0	0	0	0	2	2	0	0	0	0	3	3	0	0	0	0	0	0	0	0
acaatgtcaga	PBANKA_060770	0	0	0	0	0	0	0	0	0	0	0	0	0	0	1	1	0	0	0	0	0	0	0	0	0	0	0	0	0	0	0	0
acaccgatcac	PBANKA_093660	3115	3193	2146	2180	2063	2122	1524	1546	2244	2291	2137	2195	1431	1463	1775	1812	1892	1947	1226	1266	1365	1402	1410	1449	1238	1284	1366	1393	1529	1580	1734	1777
acacgacaagc	PBANKA_103780	2394	2436	2522	2545	1766	1759	2646	2651	4163	4195	2362	2374	3526	3576	3885	3899	2473	2485	3746	3771	3739	3755	2006	2024	4054	4071	4285	4313	2270	2294	883	886
acagatctgcg	PBANKA_131910	0	0	0	0	67	66	10	10	0	0	0	0	6	6	0	0	0	0	0	0	0	0	0	0	0	0	0	0	0	0	0	0
acagccgttgc	PBANKA_110910	0	0	0	0	0	0	0	0	0	0	0	0	0	0	0	0	0	0	0	0	0	0	0	0	0	0	0	0	0	0	0	0
acagggattca	PBANKA_083330	0	0	0	0	0	0	0	0	0	0	0	0	0	0	0	0	0	0	0	0	0	0	2	2	0	0	0	0	0	0	0	0
acagtggtat	PBANKA_052140	0	0	0	0	0	0	0	0	0	0	0	0	0	0	0	0	0	0	0	0	0	0	0	0	0	0	0	0	0	0	0	0
acagttgcctc	PBANKA_111060	0	0	0	0	0	0	0	0	0	0	0	0	0	0	0	0	0	0	0	0	0	0	0	0	0	0	0	0	0	0	0	0
acatcagaaag	PBANKA_134380	0	0	0	0	0	0	0	0	19	18	0	0	0	0	0	0	0	0	0	0	0	0	0	0	0	0	2	2	0	0	0	0
acatgctaatc	PBANKA_110720	138	140	152	155	0	0	19	18	0	0	0	0	9	10	0	0	0	0	0	0	1	1	0	0	0	0	3	3	0	0	664	678
accaataggta	PBANKA_120680	632	629	2022	2037	2151	2159	1492	1488	2676	2660	1952	1931	2104	2117	2608	2618	2392	2373	2321	2309	2616	2600	2446	2428	2400	2395	2960	2945	3080	3095	797	787
acccacttgct	PBANKA_103450	1	1	104	104	0	0	0	0	0	0	0	0	0	0	0	0	0	0	0	0	1	1	0	0	0	0	0	0	0	0	0	0
accccttgact	PBANKA_071130	0	0	0	0	0	0	0	0	0	0	0	0	0	0	0	0	0	0	0	0	0	0	0	0	0	0	0	0	0	0	0	0
acccggtcagc	PBANKA_060170	0	0	0	0	0	0	0	0	0	0	0	0	0	0	0	0	0	0	0	0	0	0	0	0	0	0	0	0	0	0	0	0
acccttcacta	PBANKA_142420	0	0	0	0	0	0	0	0	0	0	0	0	0	0	0	0	0	0	0	0	0	0	0	0	0	0	0	0	0	0	0	0
acctgcctgcc	PBANKA_123270	1	1	0	0	66	70	0	0	0	0	0	0	0	0	1	1	0	0	0	0	0	0	0	0	0	0	0	0	0	0	457	505
acctgggtcag	PBANKA_051750	0	0	118	119	28	27	6	7	36	37	1	1	0	0	0	0	0	0	0	0	0	0	0	0	0	0	0	0	0	0	1187	1176
accttcggttt	PBANKA_011160	0	0	134	133	0	0	40	41	0	0	3	2	0	0	0	0	0	0	0	0	0	0	0	0	0	0	0	0	0	0	0	0
acgacttggac	PBANKA_091910	0	0	0	0	0	0	0	0	0	0	0	0	0	0	0	0	0	0	0	0	0	0	0	0	0	0	0	0	0	0	0	0
acgctgctcag	PBANKA_120740	0	0	0	0	0	0	0	0	0	0	0	0	0	0	0	0	0	0	0	0	3	3	0	0	0	0	0	0	0	0	0	0
acggtggcccg	PBANKA_081870	36	36	49	50	100	99	6	6	3	3	28	28	0	0	0	0	60	61	1	1	0	0	63	64	0	0	0	0	115	115	759	754
acgtacaactt	PBANKA_145800	0	0	249	242	377	376	293	297	386	384	369	370	334	339	299	294	206	205	212	209	109	111	94	95	55	56	68	67	61	62	785	789
acgtacaccct	PBANKA_091520	0	0	0	0	0	0	0	0	0	0	0	0	0	0	0	0	0	0	0	0	0	0	0	0	0	0	0	0	0	0	0	1
acgtagtatcc	PBANKA_110900	0	0	0	0	0	0	0	0	0	0	0	0	0	0	0	0	0	0	0	0	0	0	0	0	0	0	0	0	0	0	0	0
acgtatcaggg	PBANKA_082710	0	0	0	0	0	0	0	0	0	0	0	0	0	0	0	0	5	5	0	0	0	0	0	0	0	0	0	0	0	0	0	0
acgttgtcact	PBANKA_130390	0	0	0	0	0	0	0	0	0	0	0	0	0	0	0	0	0	0	0	0	0	0	0	0	0	0	0	0	0	0	0	0
acgtttgggaa	PBANKA_071020	0	0	0	0	0	0	20	20	0	0	19	19	1	1	0	0	3	3	0	0	0	0	0	0	0	0	0	0	0	0	0	0
actagaggtaa	PBANKA_092940	205	201	0	0	0	0	12	13	0	0	0	0	0	0	0	0	0	0	0	0	0	0	0	0	1	1	0	0	0	0	0	0
actatcgccaa	PBANKA_144400	1669	1732	506	505	1664	1705	121	120	205	200	110	110	1	1	5	5	12	13	3	3	8	9	7	7	0	0	7	7	2	2	0	0
actggagcgca	PBANKA_103810	0	0	0	0	0	0	0	0	0	0	0	0	0	0	0	0	0	0	0	0	0	0	0	0	0	0	0	0	0	0	0	0
actggctcgat	PBANKA_081510	0	0	0	0	0	0	0	0	0	0	0	0	0	0	0	0	0	0	0	0	0	0	0	0	2	2	1	1	0	0	0	0
actttcacaca	PBANKA_050180	0	0	0	0	0	0	0	0	0	0	0	0	0	0	0	0	0	0	0	0	0	0	0	0	0	0	0	0	0	0	0	0
agactacagac	PBANKA_101330	0	0	0	0	0	0	0	0	0	0	0	0	0	0	0	0	0	0	0	0	0	0	0	0	0	0	0	0	0	0	0	0
agaggtcgggt	PBANKA_112690	0	0	0	0	0	0	0	0	0	0	0	0	0	0	0	0	0	0	0	0	0	0	0	0	0	0	0	0	0	0	0	0
agatcctcgac	PBANKA_041590	0	0	0	0	0	0	0	0	0	0	0	0	7	8	0	0	0	0	0	0	0	0	1	1	0	0	0	0	0	0	0	0
agattgcccac	PBANKA_121960	0	0	1	0	0	0	0	0	0	0	0	0	0	0	1	1	0	0	0	0	0	0	0	0	0	0	0	0	0	0	0	0
agccctcgacg	PBANKA_081900	0	0	0	0	0	0	0	0	0	0	0	0	0	0	0	0	6	6	0	0	0	0	0	0	0	0	0	0	0	0	0	0
agcgacgtagc	PBANKA_090850	0	0	0	0	0	0	0	0	0	0	0	0	0	0	0	0	0	0	0	0	0	0	0	0	0	0	0	0	0	0	0	0
aggcacatctg	PBANKA_092520	0	0	0	0	0	0	0	0	0	0	0	0	0	0	0	0	0	0	0	0	0	0	0	0	0	0	0	0	0	0	0	0
agggcccgtaa	PBANKA_111310	124	130	466	469	172	174	41	42	48	49	53	54	9	9	6	4	18	20	0	0	0	0	0	0	0	0	0	0	1	1	755	750
aggggatggtc	PBANKA_146060	0	0	0	0	0	0	20	21	0	0	0	0	0	0	0	0	0	0	0	0	0	0	0	0	0	0	0	0	0	0	0	0
agggtgaacag	PBANKA_082740	0	0	0	0	0	0	0	0	0	0	0	0	0	0	0	0	0	0	0	0	0	0	0	0	0	0	0	0	0	0	0	0
agggttcctat	PBANKA_051500	1246	1228	2586	2568	1587	1595	1490	1485	2542	2498	3298	3288	1525	1518	2315	2297	3303	3270	1640	1619	2349	2340	3170	3152	1535	1510	2538	2514	4534	4485	713	721
aggtagcactg	PBANKA_081180	0	0	0	0	0	0	0	0	19	19	0	0	0	0	0	0	7	7	0	0	0	0	0	0	0	0	0	0	0	0	0	0
aggtcgtcctc	PBANKA_131970	0	0	0	0	0	0	0	0	0	0	0	0	0	0	0	0	0	0	0	0	0	0	0	0	0	0	0	0	0	0	0	0
agtaagccttc	PBANKA_110420	1875	1887	735	744	802	823	807	812	1222	1234	1234	1239	912	925	1021	1048	861	863	671	681	630	638	397	401	576	585	554	556	324	334	877	890
agtacgctgcg	PBANKA_112510	0	0	0	0	0	0	0	0	0	0	0	0	0	0	0	0	0	0	0	0	0	0	0	0	0	0	0	0	0	0	0	0
agtagcggtcc	PBANKA_061920	0	0	0	0	0	0	0	0	0	0	0	0	0	0	0	0	2	2	0	0	0	0	0	0	0	0	0	0	0	0	0	0
agtggcgtgaa	PBANKA_040240	1002	827	696	577	887	746	732	617	613	506	697	567	818	696	717	594	668	570	874	745	751	628	721	604	780	657	928	755	774	657	870	722
agttgacaaga	PBANKA_093200	270	272	78	77	1	0	0	0	0	0	0	0	4	3	1	1	0	0	0	0	0	0	0	0	4	4	0	0	0	0	0	0
ataaccgggtg	PBANKA_135740	0	0	0	0	0	0	0	0	0	0	0	0	0	0	0	0	0	0	0	0	0	0	0	0	0	0	0	0	2	2	0	0
atacacgtggt	PBANKA_131280	0	0	0	0	0	0	0	0	0	0	0	0	0	0	0	0	0	0	0	0	0	0	0	0	1	1	0	0	0	0	0	0
atacatattaa	PBANKA_103580	0	0	45	45	0	0	0	0	0	0	0	0	0	0	0	0	8	8	0	0	0	0	0	0	0	0	0	0	0	0	0	0
ataccgtaggt	PBANKA_060150	48	46	769	761	338	330	504	496	673	651	612	611	548	546	669	667	445	441	581	585	625	627	541	538	682	671	809	800	496	494	648	645
atagatcgttt	PBANKA_083300	0	0	0	0	0	0	0	0	0	0	0	0	0	0	0	0	0	0	0	0	0	0	0	0	0	0	1	1	0	0	0	0
ataggagtaag	PBANKA_030580	0	0	0	0	0	0	0	0	0	0	0	0	0	0	0	0	0	0	0	0	0	0	0	0	0	0	0	0	0	0	0	0
atagtgcagtt	PBANKA_041240	0	0	2	1	2	0	0	0	0	0	0	0	3	3	0	0	0	0	0	0	0	0	0	0	0	0	0	0	2	1	1	1
atatccgttag	PBANKA_094230	0	0	0	0	0	0	18	18	0	0	0	0	0	0	0	0	0	0	0	0	0	0	0	0	0	0	0	0	0	0	0	0
atatgaaatgg	PBANKA_080140	0	0	0	0	0	0	0	0	0	0	0	0	0	0	0	0	0	0	0	0	0	0	0	0	0	0	0	0	0	0	0	0
atcaacgtaag	PBANKA_040780	0	0	0	0	0	0	0	0	1	0	1	1	0	0	1	1	0	0	1	0	0	0	0	0	0	0	0	0	0	0	0	0
atcacgacacc	PBANKA_092890	0	0	0	0	0	0	0	0	0	0	0	0	0	0	0	0	0	0	0	0	0	0	0	0	0	0	0	0	0	0	0	0
atccatgtcgg	PBANKA_101240	0	0	466	469	590	590	83	86	319	315	556	546	102	101	224	224	197	192	93	92	104	108	130	130	43	45	85	84	66	67	829	807
atccgagatcg	PBANKA_093190	0	0	0	0	0	0	0	0	0	0	0	0	0	0	0	0	0	0	0	0	0	0	0	0	0	0	0	0	0	0	0	0
atccgcgtgta	PBANKA_094130	105	106	58	59	103	103	65	67	26	26	0	0	8	7	0	0	5	5	2	2	0	0	0	0	0	0	0	0	3	2	0	0
atcgaatcgcc	PBANKA_031420	0	0	0	0	0	0	0	0	0	0	0	0	0	0	0	0	0	0	0	0	0	0	0	0	0	0	0	0	0	0	0	0
atcgatacata	PBANKA_134230	0	0	121	125	0	0	16	15	0	0	0	0	0	0	0	0	0	0	0	0	0	0	0	0	0	0	0	0	0	0	0	0
atctattcaag	PBANKA_146070	0	0	0	0	0	0	0	0	0	0	0	0	0	0	0	0	7	7	0	0	0	0	0	0	0	0	0	0	0	0	0	0
atctcattcct	PBANKA_070850	0	0	0	0	0	0	0	0	0	0	23	23	0	0	0	0	0	0	3	3	0	0	0	0	0	0	0	0	0	0	0	0
atcttttatgt	PBANKA_093890	1	1	0	0	1	1	0	0	0	0	0	0	0	1	0	0	0	0	0	0	0	0	0	0	0	0	0	0	0	0	0	0
atgaggttaaa	PBANKA_111200	0	0	0	0	0	0	0	0	0	0	0	0	0	0	0	0	0	0	0	0	0	0	0	0	0	0	0	0	0	0	0	0
atgattacctg	PBANKA_145950	0	0	0	0	0	0	0	0	0	0	0	0	0	0	0	0	0	0	0	0	0	0	0	0	0	0	0	0	0	0	0	0
atgattttacg	PBANKA_031160	0	0	0	0	0	0	0	0	0	0	0	0	0	0	0	0	0	0	0	0	0	0	0	0	0	0	0	0	0	0	0	0
atgcagcagac	PBANKA_041360	0	0	0	0	0	0	0	0	0	0	0	0	0	0	0	0	0	0	0	0	0	0	0	0	0	0	0	0	0	0	0	0
atgccatgtag	PBANKA_135070	162	159	181	177	175	174	0	0	0	0	0	0	0	0	1	1	0	0	0	0	0	0	0	0	0	0	0	0	0	0	1213	1207
atgccatgttg	PBANKA_132590	0	0	0	0	0	0	0	0	0	0	0	0	0	0	0	0	0	0	0	0	0	0	0	0	0	0	0	0	0	0	0	1
atgcgcgcaaa	PBANKA_040940	0	0	0	0	0	0	0	0	0	0	0	0	0	0	0	0	0	0	0	0	0	0	0	0	0	0	0	0	0	0	0	0
atggtcctagc	PBANKA_090440	0	0	0	0	0	0	0	0	0	0	0	0	0	0	0	0	0	0	0	0	0	0	0	0	0	0	0	0	0	0	0	0
atgtcttattg	PBANKA_071660	0	0	0	0	1	0	0	0	0	0	0	0	0	0	1	0	1	0	1	0	0	0	0	0	0	0	0	0	0	0	0	0
attaaggcttc	PBANKA_113920	0	0	0	0	0	0	0	0	0	0	0	0	0	0	0	0	0	1	0	0	0	0	0	0	0	0	0	0	0	0	0	0
attacgagtga	PBANKA_134050	0	0	0	0	0	0	4	4	0	0	0	0	0	0	0	0	0	0	0	0	0	0	0	0	0	0	0	0	0	0	0	0
attactcttaa	PBANKA_103270	1394	1399	525	528	1280	1293	940	949	877	895	2474	2496	1123	1131	806	803	1836	1851	1267	1273	654	660	1980	1999	1310	1312	925	933	2649	2672	948	948
attcttataac	PBANKA_090260	0	0	95	95	0	0	18	18	12	12	0	0	1	1	0	0	0	0	0	0	0	0	0	0	0	0	0	0	0	0	0	0
attgagaacgt	PBANKA_140450	0	0	180	178	0	0	2	1	0	0	0	0	0	0	0	0	0	0	0	0	0	0	1	1	1	1	0	0	0	0	0	0
attgatctgta	PBANKA_103170	0	0	0	0	0	0	0	0	0	0	0	0	0	0	0	0	0	0	0	0	0	0	0	0	0	0	0	0	0	0	0	0
attgcgtggat	PBANKA_123950	366	364	679	673	460	459	14	13	45	45	0	0	1	1	2	2	23	23	0	0	2	2	0	0	0	0	2	2	0	0	3566	3523
atttaccagtt	PBANKA_121300	0	0	0	0	0	0	0	0	0	0	0	0	0	0	0	0	0	0	0	0	0	0	0	0	0	0	0	0	0	0	0	0
attttccatcc	PBANKA_135610	0	0	0	0	0	0	0	0	0	0	0	0	0	0	0	0	4	4	0	0	0	0	0	0	0	0	0	0	0	0	0	0
atttttgccgg	PBANKA_082190	0	0	0	0	0	0	0	0	0	0	0	0	0	1	0	0	0	0	0	0	0	0	0	0	0	0	0	0	0	0	0	0
caaactacgca	PBANKA_070120	0	0	0	0	0	0	0	0	0	0	0	0	3	3	0	0	0	0	0	0	0	0	0	0	0	0	0	0	0	0	0	0
caacatcgggt	PBANKA_082160	0	0	111	114	2	2	0	0	0	0	0	0	0	0	1	1	0	0	0	0	0	0	4	4	0	0	0	0	0	1	0	0
caaccccccgg	PBANKA_124070	0	0	0	0	0	0	0	0	0	0	0	0	0	0	0	0	0	0	0	0	0	0	0	0	0	0	0	0	0	0	0	0
caacgtcaatc	PBANKA_092510	0	0	30	32	0	0	0	0	0	0	0	0	0	0	0	0	0	0	0	0	0	0	0	0	0	0	0	0	1	1	0	0
caagagatata	PBANKA_061690	0	0	0	0	0	0	0	0	0	0	0	0	0	0	0	0	0	0	0	0	0	0	0	0	0	0	0	0	0	0	0	0
caaggcaatgt	PBANKA_083180	342	340	736	724	346	347	443	442	1684	1678	780	782	583	583	1791	1778	493	487	411	407	1941	1919	594	596	503	499	2690	2671	845	846	1167	1168
caagggcaggg	PBANKA_060440	0	0	0	0	0	0	0	0	0	0	0	0	0	0	0	0	0	0	0	0	0	0	0	0	0	0	0	0	0	0	0	0
caatacgtcag	PBANKA_090600	872	872	1283	1289	1737	1727	1642	1641	2789	2760	2432	2425	2155	2160	3141	3149	2276	2256	2578	2576	2819	2830	2416	2403	2588	2567	3666	3647	2576	2583	1023	1023
cacagttggtt	PBANKA_111460	0	0	102	100	38	36	8	7	27	27	0	0	6	6	4	4	11	11	0	0	0	0	0	0	0	0	0	0	0	0	797	790
caccaaagtcc	PBANKA_104010	343	346	313	314	524	531	42	45	213	214	103	104	20	22	39	38	54	54	3	3	8	8	4	3	4	5	9	9	2	1	1235	1262
caccccaggag	PBANKA_071230	1	1	0	0	1	0	0	0	0	0	0	0	0	0	0	0	0	0	0	0	0	1	0	0	0	0	0	0	0	0	0	0
caccgtcttcc	PBANKA_110200	0	0	0	0	0	0	0	0	0	0	0	0	0	0	0	0	0	0	0	0	0	0	0	0	0	0	0	0	0	0	0	0
cacctctcatc	PBANKA_141050	0	0	0	0	0	0	21	22	0	0	0	0	0	0	0	0	0	0	0	0	0	0	0	0	0	0	0	0	0	0	0	0
cacgcaccttt	PBANKA_083210	0	0	0	0	0	0	0	0	0	0	0	0	0	0	0	0	0	0	0	0	0	0	0	0	0	0	0	0	0	0	0	0
cacgcatttgc	PBANKA_081400	0	0	0	0	0	0	0	0	0	0	0	0	0	0	0	0	0	0	0	0	0	0	0	0	1	1	0	0	0	0	0	0
cacgcgcggac	PBANKA_062140	0	0	0	0	0	0	0	0	0	0	0	0	0	0	0	0	0	0	0	0	0	0	0	0	0	0	0	0	0	0	0	0
cacgttcgatt	PBANKA_114280	0	0	0	0	0	0	0	0	0	0	0	0	0	0	0	0	0	0	0	0	0	0	0	0	0	0	0	0	0	0	0	0
cactccgagaa	PBANKA_130920	0	0	0	0	0	0	0	0	0	0	0	0	0	0	0	0	0	0	0	0	0	0	0	0	0	0	0	0	0	0	0	0
cagaggtatcc	PBANKA_070600	0	0	0	0	0	0	0	0	0	0	0	0	0	0	0	0	0	0	0	0	0	0	0	0	0	0	0	0	0	0	0	0
cagaggtcagt	PBANKA_092960	0	0	109	104	38	38	0	0	0	0	0	0	0	0	10	9	0	0	0	0	1	1	0	0	0	0	4	4	0	0	750	741
cagccccatac	PBANKA_060990	0	0	0	0	0	0	0	0	0	0	0	0	4	5	0	0	0	0	0	0	0	0	0	0	0	0	0	0	0	0	0	0
cagccggtcat	PBANKA_083310	0	0	0	0	0	0	0	0	0	0	0	0	0	0	0	0	0	0	0	0	0	0	0	0	0	0	0	0	0	0	0	0
caggagcacag	PBANKA_133380	0	0	1	0	0	0	0	0	0	0	0	0	0	0	0	0	0	0	0	0	0	0	0	0	0	0	0	0	0	0	0	0
caggtgtccgg	PBANKA_120500	0	0	0	0	0	0	0	0	0	0	0	0	0	0	0	0	0	0	0	0	0	0	0	0	0	0	0	0	0	0	0	0
cataaagacga	PBANKA_111390	0	0	0	0	0	0	0	0	0	0	0	0	0	0	0	0	0	0	0	0	0	0	0	0	0	0	0	0	0	0	0	0
cataacgtagc	PBANKA_102390	0	0	0	0	0	0	0	0	0	0	0	0	5	5	0	0	0	0	0	0	0	0	0	0	0	0	0	0	0	0	0	0
cataagcattc	PBANKA_080090	0	0	0	0	0	0	0	0	0	0	0	0	0	0	0	0	0	0	0	0	0	0	0	0	0	0	0	0	0	0	0	0
catgacggtgg	PBANKA_120520	0	0	0	0	0	0	0	0	0	0	0	0	7	7	0	0	0	0	0	0	0	0	0	0	0	0	0	0	0	0	0	0
catggatgggc	PBANKA_113980	0	0	0	0	0	0	0	0	0	0	0	0	0	0	25	23	0	0	0	0	0	0	0	0	0	0	0	0	2	2	0	0
cattattgacc	PBANKA_041600	0	0	0	0	0	0	0	0	0	0	0	0	0	0	0	0	5	5	0	0	0	0	0	0	0	0	0	0	0	0	0	0
cattcagctac	PBANKA_040640	0	0	130	134	0	0	5	5	0	0	0	0	0	0	0	0	0	0	0	0	0	0	0	0	4	4	0	0	0	0	0	0
cattttctact	PBANKA_141350	0	0	0	0	0	0	0	0	0	0	0	0	0	0	0	0	0	0	0	0	0	0	0	0	0	0	0	0	0	0	0	0
ccaaattcata	PBANKA_091150	349	356	161	161	0	0	0	0	0	0	0	0	0	0	0	0	7	7	0	0	0	0	3	3	0	0	0	0	0	0	0	0
ccacctgaatt	PBANKA_143730	0	0	0	0	0	0	0	0	0	0	0	0	0	0	0	0	7	7	0	0	0	0	0	0	0	0	0	0	0	0	0	0
ccacctgccca	PBANKA_010620	0	0	0	0	0	0	0	0	0	0	0	0	0	0	0	0	0	0	0	0	0	0	0	0	0	0	0	0	0	0	0	0
ccacgcagatt	PBANKA_090760	0	0	0	0	0	0	0	0	0	0	0	0	0	0	0	0	0	0	0	0	0	0	0	0	0	0	0	0	0	0	0	0
ccagccggcat	PBANKA_091510	0	0	0	0	0	0	0	0	0	0	0	0	0	0	0	0	1	1	0	0	0	0	0	0	0	0	0	0	0	0	0	0
ccagggtgaag	PBANKA_090250	0	0	1	1	0	1	1	0	0	0	1	2	0	0	0	0	0	0	0	0	0	0	1	1	1	1	0	0	0	0	0	0
ccatgcatctg	PBANKA_124400	895	903	1057	1063	690	694	1258	1256	1329	1318	1467	1460	1347	1350	1414	1418	1404	1383	1630	1636	1056	1058	1063	1063	1609	1615	1378	1381	902	901	733	735
ccattttccat	PBANKA_052320	0	0	0	0	0	0	0	0	0	0	0	0	3	3	0	0	0	0	0	0	0	0	0	0	0	0	0	0	0	0	0	0
cccaagcctct	PBANKA_143320	1	0	0	0	1	1	0	0	2	1	0	0	0	0	0	0	0	1	0	0	0	0	0	0	0	0	0	1	1	0	0	0
cccaaggcggt	PBANKA_080970	0	0	0	0	0	0	0	0	0	0	0	0	0	0	0	0	0	0	0	0	0	0	0	0	0	0	0	0	0	0	0	0
cccagaacgcg	PBANKA_123510	0	0	2	2	77	81	3	2	0	0	0	0	0	0	0	0	0	0	0	0	4	4	0	0	0	0	1	1	1	1	551	547
cccagccgctt	PBANKA_051810	0	0	0	0	0	0	0	0	0	0	0	0	1	1	0	0	0	0	0	0	0	0	0	0	0	0	0	0	0	0	0	0
ccccgttcggg	PBANKA_061640	0	0	207	207	0	0	0	0	0	0	22	24	0	0	0	0	0	0	0	0	0	0	0	0	0	0	0	0	0	0	0	0
cccctctggtt	PBANKA_122200	464	469	448	446	490	491	448	452	524	528	1113	1124	432	436	418	415	819	835	387	387	246	246	628	632	392	389	206	210	540	547	778	779
cccgaagttgg	PBANKA_100860	0	0	0	0	0	0	0	0	0	0	0	0	1	1	0	0	0	0	0	0	0	0	0	0	0	0	0	0	0	0	0	0
cccgcgattta	PBANKA_114030	0	0	0	0	0	0	0	0	0	0	0	0	0	0	0	0	0	0	0	0	0	0	0	0	0	0	0	0	0	0	0	0
ccctcaaatac	PBANKA_135960	0	0	0	0	0	0	0	0	0	0	0	0	0	0	0	0	6	6	0	0	0	0	0	0	0	0	0	0	0	0	0	0
ccctgagaacc	PBANKA_141230	0	0	118	120	0	0	0	0	0	0	14	13	0	0	0	0	0	0	0	0	0	0	0	0	0	0	0	0	0	0	0	0
ccctggcgata	PBANKA_144010	0	0	0	0	0	0	0	0	0	0	0	0	0	0	0	0	0	0	0	0	0	0	0	0	0	0	0	0	0	0	0	0
ccgaaatacag	PBANKA_021450	3	2	1	1	6	5	1	0	0	1	0	0	0	0	0	0	1	1	0	0	0	0	0	0	1	1	0	1	0	1	1	1
ccgcaacaaag	PBANKA_102790	0	0	0	0	0	0	0	0	0	0	0	0	0	0	0	0	0	0	0	0	0	0	0	0	0	0	0	0	0	0	0	0
ccgcagaatct	PBANKA_070740	0	0	0	0	0	0	15	15	0	0	0	0	0	0	0	0	0	0	0	0	1	1	0	0	0	0	0	0	0	0	0	0
ccgcatgacat	PBANKA_030110	0	0	0	0	0	0	0	0	0	0	0	0	0	0	0	0	0	0	0	0	0	0	0	0	0	0	0	0	0	0	0	0
ccgtcatgtct	PBANKA_040490	156	156	0	0	0	0	0	0	0	0	0	0	0	0	0	0	0	0	0	0	0	0	0	0	0	0	0	0	0	0	0	0
ccgttacctgg	PBANKA_132240	961	969	587	591	499	489	110	110	277	278	135	133	33	33	68	67	53	57	5	5	1	1	9	10	0	0	0	0	9	8	863	857
cctaatttgct	PBANKA_135890	6429	6457	6691	6704	3961	3997	7611	7629	9341	9340	7076	7074	8909	8935	9775	9800	7766	7795	9215	9221	8924	8973	7256	7278	8483	8496	10796	10844	8563	8629	914	928
cctattgtatg	PBANKA_112640	0	0	0	0	0	0	0	0	0	0	0	0	0	0	0	0	0	0	0	0	0	0	0	0	0	0	0	1	0	0	0	0
cctcacttccg	PBANKA_071600	0	0	14	15	53	54	26	26	54	55	56	56	18	19	25	25	31	32	9	10	42	43	32	34	32	32	58	59	12	10	141	144
cctcccggtta	PBANKA_080900	0	0	0	0	0	0	0	0	0	0	0	0	0	0	0	0	0	0	0	0	0	0	0	0	0	0	0	0	0	0	0	0
cctcgcccaac	PBANKA_111550	34	35	42	44	240	245	34	36	67	68	94	92	35	40	23	23	18	18	16	16	8	8	9	9	1	1	2	2	1	1	413	426
cctcttacccg	PBANKA_061520	0	0	0	0	0	0	0	0	0	0	0	0	0	0	0	0	0	0	0	0	0	0	0	0	0	0	0	0	0	0	0	0
cctggacttgt	PBANKA_146110	0	0	0	0	0	0	0	0	0	0	0	0	0	0	0	0	0	0	0	0	0	0	0	0	0	0	0	0	0	0	0	0
ccttaggaatg	PBANKA_103080	0	0	0	0	0	0	0	0	0	0	0	0	0	0	0	0	0	0	0	0	0	0	0	0	0	0	0	0	0	0	0	0
ccttgcaaagt	PBANKA_050410	0	0	0	0	0	0	0	0	0	0	0	0	0	0	0	0	0	0	0	0	0	0	0	0	0	0	0	0	0	0	0	0
cctttcttgtc	PBANKA_082640	413	422	500	509	356	361	1308	1313	675	695	191	198	1402	1445	1093	1111	141	144	1467	1502	1065	1099	218	220	1592	1636	956	977	216	226	965	977
cctttttctcc	PBANKA_120160	0	0	77	78	0	0	0	0	0	0	0	0	0	0	0	0	0	0	0	0	0	0	1	1	0	0	0	0	0	0	0	0
cgaaataacgt	PBANKA_103180	0	0	0	0	0	0	0	0	0	0	0	0	0	0	0	0	0	0	0	0	0	0	0	0	0	0	0	0	0	0	0	0
cgaagtagcaa	PBANKA_111760	0	0	34	37	0	0	0	0	0	0	0	0	0	0	3	3	0	0	0	0	0	0	1	1	0	0	1	1	0	0	0	0
cgacattgaag	PBANKA_112230	1	1	0	0	0	0	0	0	0	0	0	0	0	0	0	0	0	1	0	0	0	0	0	0	0	0	0	0	0	0	0	0
cgaccaccata	PBANKA_081090	251	259	325	328	535	548	45	46	30	31	57	57	12	13	5	5	0	0	8	8	0	0	1	1	2	2	0	0	0	0	1805	1839
cgactcagtag	PBANKA_030140	0	0	54	54	4	4	0	0	19	19	0	0	0	0	0	0	0	0	0	0	0	0	1	1	0	0	0	0	0	0	0	0
cgacttttcat	PBANKA_141330	0	0	0	0	0	0	6	6	0	0	0	0	0	0	0	0	0	0	0	0	0	0	0	0	0	0	0	0	0	0	0	0
cgagagataca	PBANKA_083110	0	0	0	0	0	0	1	1	0	0	0	0	0	0	0	0	1	1	1	0	0	0	0	0	1	1	0	0	1	1	0	0
cgagattagtc	PBANKA_110130	518	523	936	932	1700	1711	74	72	226	230	72	71	1	1	8	7	53	52	0	0	4	4	2	2	0	0	0	0	0	0	0	0
cgagctgcaag	PBANKA_072040	0	0	74	74	0	0	0	0	0	0	0	0	0	0	0	0	0	0	1	1	1	1	0	0	0	0	0	0	0	0	0	0
cgatctttctc	PBANKA_112920	0	0	0	0	51	52	0	0	0	0	0	0	4	4	0	0	0	0	0	0	0	0	0	0	0	0	1	1	0	0	0	0
cgattaagaat	PBANKA_051530	0	0	0	0	1	0	0	0	0	0	0	0	1	0	0	0	0	0	0	0	0	0	0	0	0	0	0	0	0	0	1	0
cgccctgtttg	PBANKA_131800	0	0	0	0	0	0	0	0	0	0	0	0	0	0	0	0	0	0	0	0	0	0	0	0	0	0	0	0	0	0	0	0
cgctaagtccg	PBANKA_010240	0	0	0	0	0	0	0	0	0	0	0	0	0	0	0	0	0	0	0	0	0	0	1	0	0	0	0	0	0	0	0	0
cgctaagtgcg	PBANKA_041700	0	0	0	0	0	0	0	0	0	0	0	0	0	0	0	0	0	0	0	0	0	0	0	0	0	0	0	0	0	0	0	0
cgctccatgcc	PBANKA_031260	0	0	50	51	0	0	0	0	0	0	0	0	0	0	0	0	0	0	0	0	0	0	0	0	0	0	0	0	0	0	0	0
cgctcgctatt	PBANKA_130420	0	0	0	0	0	0	0	0	0	0	0	0	0	0	0	0	0	1	0	0	0	0	0	0	0	0	0	0	0	0	0	0
cggaatgccag	PBANKA_031000	0	0	0	0	0	0	0	0	0	0	0	0	1	1	0	0	0	0	1	0	0	0	0	0	0	0	0	0	0	0	0	0
cggacggcagg	PBANKA_092560	0	0	0	0	0	0	0	0	0	0	0	0	0	0	0	0	0	0	0	0	0	0	0	0	0	0	0	0	0	0	0	0
cggagtacgtt	PBANKA_103440	2086	2085	1124	1124	2522	2487	1012	1016	949	931	2474	2448	917	912	576	574	1601	1592	705	700	404	410	1128	1121	424	427	336	333	886	894	800	802
cggcctcgctc	PBANKA_124030	0	0	1	2	0	0	1	1	0	0	0	0	0	0	1	1	0	0	2	2	0	0	0	0	0	0	0	0	0	0	0	0
cggcgaacggt	PBANKA_020860	0	0	0	0	0	0	0	0	0	0	0	0	0	0	0	0	0	0	0	0	0	0	0	0	0	0	0	0	0	0	0	0
cgggcaggact	PBANKA_010600	0	0	0	0	0	0	0	0	0	0	0	0	0	0	0	0	0	0	0	0	0	0	0	0	0	0	0	0	0	0	0	0
cgggtgagttt	PBANKA_010820	0	0	0	0	131	134	0	0	0	0	0	0	0	0	0	0	0	0	0	0	0	0	0	0	0	0	1	1	0	0	0	0
cggtatggggc	PBANKA_030380	210	212	26	26	20	20	19	18	10	10	23	24	0	0	8	7	0	0	0	0	15	15	0	0	0	0	13	13	0	0	482	474
cggtcatccat	PBANKA_145980	0	0	0	0	0	0	0	0	0	0	0	0	0	0	0	0	0	0	0	0	0	0	0	0	0	0	0	0	0	0	0	0
cggtcccggac	PBANKA_060510	1535	1663	626	687	1133	1215	1524	1643	1204	1300	1571	1720	1857	2024	1260	1403	1994	2141	2032	2198	1220	1332	1660	1830	2397	2633	1518	1663	2109	2301	618	652
cggttacccta	PBANKA_070200	0	0	0	0	119	123	0	0	0	0	0	0	0	0	0	0	0	0	0	0	0	0	0	0	0	0	0	0	0	0	0	0
cggttctctgc	PBANKA_092820	0	0	0	0	0	0	0	0	0	0	0	0	0	0	0	0	0	0	0	0	0	0	0	0	0	0	0	0	0	0	0	0
cgtaatgactc	PBANKA_130430	316	320	80	81	0	0	0	0	0	0	0	0	0	0	0	0	0	0	0	0	0	0	0	0	0	0	0	0	0	0	0	0
cgtactaccgg	PBANKA_021010	304	312	606	607	785	788	702	717	1085	1096	1320	1313	826	828	1009	1020	997	1007	1079	1074	874	870	867	864	1139	1144	988	990	1056	1077	767	770
cgtcaatcgcg	PBANKA_140830	0	0	0	0	0	0	0	0	0	0	0	0	0	0	0	0	0	0	0	0	0	0	0	0	0	0	0	0	0	0	0	0
cgtcgactgat	PBANKA_145870	0	0	63	58	0	0	0	0	0	0	26	24	0	0	0	0	0	0	0	0	0	0	0	0	0	0	0	0	0	0	0	0
cgtgaagaaaa	PBANKA_060080	1948	1958	2159	2172	2432	2459	437	439	411	404	538	542	72	71	60	59	33	32	44	47	5	6	4	5	38	37	1	1	0	0	1584	1586
cgtgaggtgcc	PBANKA_141870	0	1	0	0	0	0	0	0	0	0	0	0	0	0	0	0	0	0	0	0	0	0	0	0	0	0	0	1	0	0	0	0
cgtgagtttag	PBANKA_114560	0	0	0	0	0	0	0	0	0	0	0	0	0	0	0	0	11	11	0	0	0	0	0	0	0	0	0	0	0	0	0	0
cgtgcgcccac	PBANKA_141440	328	347	14	14	75	83	133	146	3	3	217	227	136	146	5	6	127	130	174	179	25	25	151	157	108	111	17	19	168	172	467	485
cgtggggttct	PBANKA_123430	2255	2213	1616	1610	2435	2416	919	908	992	967	2048	2022	1268	1241	1065	1047	1962	1936	1223	1210	1094	1089	1998	1972	1127	1113	1142	1128	1986	1951	2873	2831
cgtgtgatgcc	PBANKA_051060	1226	1544	355	444	348	436	782	976	575	707	692	835	1141	1408	678	827	805	1012	1174	1471	560	715	832	1049	1324	1688	692	849	1003	1287	484	606
cgtgttcaccg	PBANKA_140900	0	0	0	0	0	0	0	0	0	0	0	0	0	0	0	0	1	1	0	0	0	0	0	0	0	0	0	0	0	0	0	0
cgtgttctagt	PBANKA_113320	0	0	0	0	0	0	0	0	0	0	0	0	0	0	0	0	0	0	0	0	0	0	0	0	0	0	0	0	0	0	0	0
cgttaggtgtg	PBANKA_060820	0	0	0	0	0	0	0	0	1	0	0	0	0	0	0	0	0	0	0	0	0	0	0	0	0	0	0	0	0	0	0	0
cgttatgtggg	p230p-tag	564	559	1291	1276	486	491	1002	999	1330	1288	1304	1282	1573	1569	1256	1241	964	960	1245	1235	1232	1212	807	803	1542	1535	1491	1456	1001	989	960	953
cgttcgctata	PBANKA_092910	3516	3524	4479	4464	4198	4223	4440	4429	4953	4946	4922	4916	4020	4043	4133	4140	4401	4364	4253	4267	3013	3027	3758	3755	3481	3477	2926	2946	3063	3061	2156	2163
cgttcgttgtt	PBANKA_070120	0	0	0	0	0	0	0	0	0	0	1	0	0	0	0	0	0	0	0	0	0	0	0	0	0	0	0	0	0	0	0	0
cgttggtagga	PBANKA_133630	153	151	110	109	0	0	6	6	0	0	0	0	0	0	0	0	0	0	8	8	1	1	0	0	3	3	0	0	1	0	746	731
ctaaagaacct	PBANKA_121680	0	0	0	0	0	0	0	0	0	0	0	0	0	0	0	0	0	0	0	0	1	0	0	0	0	0	0	0	0	0	0	0
ctacactgcca	PBANKA_080910	472	475	993	1008	847	860	790	797	355	362	815	833	907	924	340	342	817	812	838	851	254	267	682	690	895	911	379	386	846	859	495	500
ctacgatgaac	PBANKA_030770	0	0	0	0	0	0	16	16	0	0	0	0	0	0	0	0	0	0	0	0	0	0	0	0	0	0	0	0	1	1	0	0
ctacgtatcag	PBANKA_041490	0	0	0	0	0	0	0	0	0	0	0	0	0	0	0	0	0	0	0	0	0	0	0	0	0	0	0	0	0	0	0	0
ctagttagcta	PBANKA_060570	272	276	89	91	153	152	1	1	0	0	20	19	6	6	0	0	7	8	1	1	0	0	6	5	1	1	0	0	1	0	902	896
ctccaagaact	PBANKA_010080	0	0	76	76	0	0	0	0	0	0	0	0	0	0	0	0	0	0	2	2	0	0	0	0	0	0	0	0	0	0	0	0
ctccacaggtc	PBANKA_093100	0	0	0	0	0	0	17	19	0	0	23	23	0	0	0	0	0	0	0	0	0	0	0	0	0	0	0	0	0	0	0	0
ctcccatcgta	PBANKA_052310	0	0	0	0	44	45	4	4	21	21	0	0	0	0	1	1	0	0	0	0	0	0	0	0	0	0	0	0	0	0	940	939
ctcctaaatga	PBANKA_092250	0	0	0	0	0	0	0	0	0	0	0	0	0	0	0	0	0	0	0	0	0	0	0	0	1	0	0	0	0	0	0	0
ctctgcccaag	PBANKA_121180	0	0	89	87	0	0	0	0	0	0	0	0	0	0	0	0	0	0	0	1	2	2	0	0	0	0	0	0	0	0	0	0
ctctgtgccat	PBANKA_100230	0	0	0	0	0	0	0	0	0	0	0	0	0	0	0	0	0	0	0	0	0	0	0	0	0	0	0	0	0	0	0	0
ctcttttgaat	PBANKA_093120	0	0	0	0	0	0	0	0	0	0	0	0	5	5	0	0	0	0	0	0	0	0	0	0	0	0	0	0	0	0	0	0
ctgaaagcggg	PBANKA_080640	0	0	0	0	0	0	0	0	0	0	0	0	1	1	0	0	0	0	0	0	0	0	0	0	0	0	0	0	0	0	0	0
ctggcctcgtt	PBANKA_132800	0	0	0	0	0	0	0	0	0	0	0	0	0	0	0	0	0	0	0	0	0	0	0	0	0	0	0	0	0	0	0	0
ctgggaaaaga	PBANKA_142220	0	0	0	0	0	0	0	0	0	0	0	0	0	0	0	0	0	0	0	0	0	0	0	0	0	0	0	0	0	0	0	0
ctgtacaaaca	PBANKA_021110	0	0	86	88	145	145	0	0	0	0	28	29	0	0	0	0	24	22	0	0	0	0	5	4	0	0	0	0	18	18	849	851
ctgtcttaggt	PBANKA_111610	0	0	66	68	0	0	0	0	0	0	0	0	0	0	0	0	0	0	0	0	1	1	0	0	0	0	0	0	0	0	0	0
cttaaagagcc	PBANKA_133500	0	0	0	0	0	0	0	0	0	0	0	0	3	3	0	0	0	0	0	0	0	0	0	0	0	0	0	0	0	0	0	0
cttagaattat	PBANKA_130230	0	1	0	0	0	0	0	0	0	0	1	1	0	0	1	0	1	2	0	0	0	0	0	0	0	0	1	0	0	1	0	1
cttagcgtaaa	PBANKA_140470	0	0	0	0	0	0	0	0	0	0	0	0	0	0	0	0	4	4	0	0	0	0	0	0	0	0	0	0	0	0	0	0
cttcacctacc	PBANKA_100520	0	0	106	109	0	0	0	0	12	13	0	0	0	0	1	2	0	0	0	0	0	0	0	0	0	0	0	0	0	0	0	0
cttcggactcc	PBANKA_146360	0	0	0	0	0	0	0	0	0	0	0	0	0	0	0	0	0	0	0	0	0	0	0	0	0	0	0	0	0	0	0	0
cttggtatcct	PBANKA_136480	0	0	0	0	0	0	0	0	14	14	0	0	0	0	0	0	0	0	0	0	0	0	0	0	0	0	0	0	0	0	0	0
ctttactgggt	PBANKA_135260	0	0	0	0	0	0	0	0	0	0	0	0	0	0	0	0	0	0	0	0	0	0	0	0	0	0	0	0	0	0	0	0
ctttcgtccgt	PBANKA_090420	0	0	66	66	0	0	49	45	0	0	0	0	2	2	0	0	0	0	0	0	0	0	0	0	0	0	0	0	0	0	0	0
ctttcttcgca	PBANKA_070810	2545	2538	1589	1594	1300	1318	2467	2456	1870	1862	1883	1890	3155	3170	2001	2005	2197	2211	3234	3238	1626	1634	2299	2306	3015	3035	2129	2145	2568	2591	539	543
cttttacaagt	PBANKA_100530	0	0	0	0	0	0	0	0	1	1	1	1	0	0	0	0	0	1	1	1	0	0	0	0	0	0	0	0	0	1	0	0
gaacaggtcgg	PBANKA_080510	0	0	0	0	0	0	0	0	0	0	0	0	0	1	0	0	0	0	0	0	0	0	0	0	0	0	0	0	0	0	0	0
gaaccagtgga	PBANKA_093190	0	0	0	0	0	0	0	0	0	0	0	0	0	0	0	0	0	0	0	0	0	0	0	0	0	0	0	0	0	0	0	1
gaagctaatgc	PBANKA_041450	1265	1268	1929	1929	1712	1713	919	900	1240	1218	1357	1352	682	682	805	802	726	725	395	398	464	461	433	432	288	285	340	337	418	413	699	696
gaagtgttgga	PBANKA_092170	0	0	57	55	100	100	0	0	0	0	0	0	0	0	2	2	0	0	0	0	0	0	0	0	0	0	0	0	0	0	0	0
gaatacagcac	PBANKA_031340	0	0	0	0	0	0	0	0	0	0	0	0	0	0	0	0	0	0	0	0	0	0	0	0	0	0	0	1	0	0	0	0
gaccgttatat	PBANKA_145060	0	0	0	0	117	119	0	0	0	0	0	0	0	0	0	0	0	0	0	0	0	0	0	0	0	0	0	0	0	0	0	0
gacgtcatgtg	PBANKA_142160	0	0	0	0	0	0	0	0	0	0	0	0	0	0	0	0	0	0	0	0	0	0	0	0	0	0	0	0	0	0	0	0
gactatagtgc	PBANKA_082180	0	0	86	85	112	114	16	17	23	24	48	48	2	2	2	2	0	0	0	0	0	0	0	0	3	4	0	0	0	0	775	776
gactccaccca	PBANKA_123100	0	0	0	0	0	0	0	0	0	0	0	0	0	0	0	0	0	0	0	0	0	0	0	0	0	0	0	0	0	0	0	0
gactctatggt	PBANKA_010260	0	0	82	86	130	126	0	0	0	0	30	30	0	0	0	0	0	0	0	0	0	0	0	0	0	0	0	0	0	0	0	0
gacttgctagt	PBANKA_135630	0	0	0	0	0	0	0	0	0	0	0	0	0	0	0	0	0	0	0	0	0	0	0	0	0	0	0	0	0	0	0	0
gactttaagaa	PBANKA_061310	0	0	0	0	0	0	0	0	0	0	0	0	3	3	0	0	0	0	0	0	0	0	0	0	0	0	0	0	0	0	0	0
gagagagggtg	PBANKA_141450	0	0	0	0	0	0	0	0	1	0	0	0	0	0	0	0	0	0	0	0	0	0	0	0	0	0	0	0	0	0	0	0
gagagggctta	PBANKA_101480	0	0	0	0	0	0	0	0	0	0	0	0	0	0	0	0	0	0	0	0	0	0	0	0	0	0	0	0	0	0	0	0
gagatggcatc	PBANKA_130280	0	0	0	0	0	0	0	0	0	0	0	0	0	0	0	0	0	0	0	0	0	0	0	0	0	0	0	0	0	0	0	0
gagcctggtgg	PBANKA_041780	0	0	102	102	0	0	25	24	0	0	0	0	3	2	0	0	0	0	0	0	0	0	0	0	0	0	0	0	0	0	0	0
gagggtgtcct	PBANKA_071310	0	0	103	104	0	0	0	0	0	0	0	0	0	0	0	0	0	0	0	0	0	0	0	0	0	0	0	0	2	2	0	0
gaggtggacaa	PBANKA_080950	0	0	0	0	0	0	10	10	0	0	26	25	6	5	0	0	0	0	0	0	0	0	0	0	0	0	0	0	0	0	0	0
gagtagatctg	PBANKA_093370	0	0	0	0	0	0	0	0	0	0	0	0	0	0	0	0	0	0	0	0	0	0	0	0	0	0	0	0	0	0	0	0
gataccaacct	PBANKA_144220	0	0	0	0	0	0	0	0	0	0	0	0	0	0	0	0	0	0	0	0	0	0	0	0	0	0	0	0	0	0	0	0
gatacgcagat	PBANKA_094210	59	59	267	260	196	192	55	53	19	20	38	38	0	0	7	7	7	7	0	0	4	4	3	3	0	0	3	3	0	0	932	929
gatcataggtc	PBANKA_040110	0	0	0	0	0	0	0	0	0	0	0	0	0	0	0	0	0	0	0	0	0	0	0	0	0	0	0	0	0	0	0	0
gattaaagaat	PBANKA_090840	0	0	0	0	119	117	0	0	0	0	0	0	0	0	0	0	0	0	0	0	0	0	0	0	0	0	0	0	0	0	0	0
gatttcggcag	PBANKA_040210	0	0	0	0	0	0	0	0	0	0	0	0	0	0	0	0	0	0	0	0	0	0	0	0	0	0	0	0	0	0	0	0
gcaaatataaa	PBANKA_110090	0	0	0	0	0	0	0	0	0	0	0	0	1	1	0	0	0	0	0	0	0	0	0	0	0	0	0	0	0	0	0	0
gcaaatttttt	PBANKA_090180	0	0	0	0	0	0	0	0	0	0	0	0	6	6	0	0	0	0	0	0	0	0	0	0	0	0	0	0	0	0	0	0
gcaataagatg	PBANKA_133290	0	0	0	0	0	0	0	0	0	0	0	0	0	0	0	0	0	0	0	0	0	0	0	0	0	0	0	0	0	0	0	0
gcacccttctc	PBANKA_090520	0	0	0	0	0	0	0	0	0	0	0	0	0	0	0	0	0	0	1	1	0	0	0	0	0	0	0	0	0	0	0	0
gcacctctggc	PBANKA_110650	72	71	0	0	83	82	0	0	5	5	0	0	0	0	0	0	0	0	0	0	0	0	1	1	0	0	0	0	0	0	0	0
gcaggttccgg	PBANKA_130690	0	0	0	0	0	0	0	0	0	0	0	0	0	0	0	0	0	0	0	0	0	0	0	0	0	0	0	0	0	0	0	0
gcatgatttac	PBANKA_102550	90	96	0	0	0	0	0	0	0	0	0	0	0	0	1	1	0	0	0	0	0	0	0	0	0	0	0	0	0	0	51	59
gcatttcatgt	PBANKA_010060	0	0	0	0	0	0	0	0	0	0	0	0	0	0	0	0	0	0	0	0	0	0	0	0	0	0	0	0	0	0	0	0
gccacccgtcg	PBANKA_131870	1659	1673	1067	1083	1999	2009	2026	2017	1369	1373	2347	2379	1968	1995	1608	1599	2086	2095	2871	2860	1431	1424	2489	2485	3091	3089	1833	1841	2602	2594	1241	1245
gccatcctatg	PBANKA_120440	0	0	0	0	0	0	0	0	0	0	0	0	0	0	0	0	0	0	0	0	0	0	0	0	0	0	0	0	0	1	0	0
gcccggcgggt	PBANKA_130520	0	0	0	0	0	0	0	0	0	0	0	0	0	0	1	1	0	0	0	0	0	0	0	0	0	0	0	0	0	0	0	0
gccggagggcc	PBANKA_101850	0	0	0	0	0	0	0	0	0	0	0	0	0	0	0	0	0	0	0	0	0	0	0	0	0	0	0	0	0	0	0	0
gccggggagat	PBANKA_121460	0	0	0	0	0	0	0	0	0	0	0	0	0	0	0	0	0	0	0	0	0	0	0	0	0	0	0	0	0	0	0	0
gcctatcctat	PBANKA_113280	0	0	156	157	0	0	0	0	0	0	0	0	0	0	0	0	16	16	0	0	0	0	0	0	0	0	0	0	1	0	0	0
gcgcggcatga	PBANKA_112120	279	279	707	708	399	403	406	401	704	711	453	446	666	663	763	759	624	623	695	675	806	792	527	518	773	766	956	946	546	546	645	634
gcggcctgtat	PBANKA_103210	0	0	0	0	0	0	0	0	0	0	0	0	0	0	0	0	3	3	0	0	0	0	0	0	0	0	0	0	0	0	0	0
gcgggaccgtg	PBANKA_081280	509	508	1310	1301	733	732	1024	1011	1184	1166	948	934	787	779	951	942	867	849	563	551	606	607	578	569	428	416	428	423	422	416	511	503
gcgggccacgc	PBANKA_080710	0	0	0	0	0	0	0	0	0	0	0	0	0	0	0	0	0	0	0	0	0	0	0	0	0	0	0	0	0	0	2	2
gcgttacggct	PBANKA_123960	2103	2104	2109	2107	2115	2114	2424	2405	2415	2400	2669	2658	3398	3381	2445	2438	3202	3163	3805	3776	2242	2239	2995	2972	3933	3911	2568	2568	3561	3544	951	948
gctacgggagg	PBANKA_112410	219	221	160	161	0	0	0	0	0	0	0	0	0	0	0	0	0	0	0	0	0	0	0	0	0	0	0	0	0	0	0	0
gctactctaac	PBANKA_110990	0	0	105	110	0	0	0	0	0	0	0	0	0	0	2	2	0	0	0	0	0	0	0	0	0	0	0	0	0	0	0	0
gctacttcact	PBANKA_040690	0	0	0	0	0	0	0	0	0	0	0	0	0	0	0	0	0	0	0	0	0	0	0	0	0	0	0	0	0	0	0	0
gctctgtcatc	PBANKA_091240	0	0	0	0	0	0	0	0	0	0	10	10	0	0	0	0	0	0	0	0	0	0	0	0	0	0	0	0	0	0	0	0
gctgcattcac	PBANKA_071320	0	0	115	116	0	0	0	0	0	0	0	0	0	0	0	0	0	0	0	0	0	0	0	0	0	0	0	0	0	0	0	0
gctgggcagtt	PBANKA_146460	0	1	0	0	1	0	0	0	2	1	2	2	4	2	1	1	4	4	2	1	0	0	1	1	0	0	2	1	0	0	2	1
gctgtcgcgta	PBANKA_083250	0	0	0	0	0	0	0	0	0	0	0	0	0	0	0	0	0	0	0	0	0	0	0	0	0	0	0	0	0	0	0	0
gctgttcaatc	PBANKA_135060	0	0	76	76	138	141	23	23	45	45	11	11	0	0	10	10	6	6	0	0	12	12	1	0	2	2	14	13	5	5	947	947
gcttacgtcaa	PBANKA_090710	0	0	0	0	0	0	0	0	0	0	0	0	0	0	0	0	0	0	0	0	0	0	0	0	0	0	0	0	0	0	0	0
gcttcccatgc	PBANKA_142890	0	0	0	0	0	0	0	0	0	0	0	0	0	0	0	0	0	0	0	0	0	0	0	0	0	0	0	0	0	0	0	0
gcttctcttta	PBANKA_135820	0	0	296	297	0	0	30	29	0	0	0	0	0	0	5	4	5	5	0	0	0	0	0	0	0	0	1	1	0	0	0	0
gcttgctccag	PBANKA_092840	0	0	0	0	0	0	0	0	0	0	0	0	0	0	0	0	0	0	0	0	0	0	0	0	0	0	0	0	0	0	0	0
gcttggaatat	PBANKA_093900	0	0	0	0	0	0	0	0	0	0	0	0	0	0	0	0	0	0	0	0	0	0	0	0	0	0	0	0	0	0	1	1
ggaatcgagtc	PBANKA_143090	0	0	0	0	0	0	13	13	0	0	0	0	0	0	0	0	0	0	0	0	0	0	2	2	0	0	0	0	2	2	0	0
ggaatgccgca	PBANKA_121130	0	0	30	30	0	0	0	0	24	23	0	0	0	0	2	2	0	0	0	0	4	4	0	0	3	3	3	2	0	0	289	286
ggacgccctgg	PBANKA_134980	0	0	0	0	0	0	0	0	0	0	0	0	0	0	0	0	9	9	0	0	0	0	0	0	0	0	0	0	0	0	0	0
ggaggaggatg	PBANKA_144560	0	0	0	0	0	0	0	0	0	0	0	0	0	0	0	0	0	0	0	0	0	0	0	0	0	0	0	0	0	0	0	0
ggatctggcat	PBANKA_122410	1126	1130	1318	1323	1952	1956	795	799	1693	1676	1429	1437	694	703	1082	1082	1347	1354	480	487	778	777	855	848	275	279	799	803	869	883	618	614
ggcaggttgtt	PBANKA_123690	0	0	0	0	0	0	0	0	0	0	0	0	0	0	0	0	0	0	0	0	0	0	0	0	0	0	0	0	0	0	0	0
ggccccggtaa	PBANKA_093990	0	0	88	91	219	223	0	0	0	0	4	4	0	0	0	0	0	0	1	1	0	0	0	0	0	0	1	1	0	0	941	939
ggccttagatg	PBANKA_100990	0	0	0	0	59	59	0	0	0	0	0	0	5	5	0	0	0	0	0	0	0	0	0	0	0	0	0	0	0	0	0	0
ggcgcttggtc	PBANKA_120400	0	0	0	0	0	0	0	0	0	0	0	0	0	0	0	0	0	0	0	0	0	0	1	1	0	0	0	0	0	0	0	0
ggctcgctata	PBANKA_122390	0	0	0	0	0	0	0	1	0	0	0	0	0	0	0	0	0	0	0	0	0	0	0	0	0	0	0	0	0	0	0	0
ggctgaacatt	PBANKA_041000	0	0	0	0	0	0	0	0	0	0	0	0	0	0	0	0	0	0	0	0	0	0	0	0	0	0	0	0	0	0	0	0
gggcgaacgag	PBANKA_134640	0	0	0	0	0	0	0	0	0	1	0	0	0	0	0	0	0	0	0	0	1	1	0	0	0	0	0	0	1	0	0	0
ggggaggtaaa	PBANKA_102760	0	0	0	0	1	0	0	0	0	1	0	0	1	1	0	0	2	1	0	0	0	0	1	0	1	0	0	0	0	0	0	0
ggggcactcgc	PBANKA_091940	0	0	0	0	0	0	0	0	0	0	0	0	0	0	0	0	8	7	0	0	0	0	0	0	0	0	0	0	0	0	0	0
ggggccgggca	PBANKA_050060	0	0	0	0	0	0	0	0	0	0	0	0	2	2	0	0	0	0	0	0	0	0	0	0	0	0	0	0	0	0	0	0
ggggtcctctg	PBANKA_124380	0	0	0	0	0	0	0	0	0	0	0	0	1	1	0	0	0	0	0	0	0	0	0	0	0	0	0	0	0	0	0	0
gggtgggttga	PBANKA_061060	0	0	0	0	0	0	0	0	0	0	0	0	15	15	0	0	0	0	0	0	0	0	0	0	0	0	0	0	0	0	0	0
ggtacgaccaa	PBANKA_071630	1682	1688	1580	1595	1448	1454	2014	2005	1911	1924	1597	1597	2612	2614	1843	1844	1870	1876	2584	2597	1942	1943	2024	2034	2656	2652	2084	2067	2222	2228	870	883
ggtactcaata	PBANKA_103490	0	0	0	0	136	136	39	38	42	40	0	0	8	8	1	1	17	16	3	3	9	9	8	8	2	3	17	19	9	8	880	887
ggtgtgcgcta	PBANKA_112330	0	0	0	0	0	0	0	0	0	0	0	0	0	0	0	0	4	4	0	0	0	0	0	0	0	0	0	0	0	0	0	0
ggttactagac	PBANKA_070390	0	0	0	0	0	0	0	0	0	0	0	0	0	0	0	0	0	0	0	0	0	0	0	0	0	0	0	0	0	0	4	3
ggtttacagtt	PBANKA_114590	0	0	0	0	0	0	0	0	0	0	0	0	10	10	0	0	0	0	0	0	0	0	0	0	0	0	0	0	0	0	0	0
ggtttcccagc	PBANKA_103910	0	0	0	0	0	0	0	0	0	0	0	0	0	0	0	0	0	0	0	0	0	0	0	0	0	0	0	0	0	0	0	0
gtaaaggggcc	PBANKA_060780	0	0	0	0	0	0	0	0	8	8	0	0	0	0	0	0	0	0	0	0	0	0	0	0	0	0	0	0	0	0	0	0
gtaccagtcga	PBANKA_110150	1272	1251	2181	2171	1475	1465	1200	1186	1503	1496	1630	1631	1361	1361	1567	1573	1627	1600	1699	1693	1388	1383	1794	1799	1810	1797	1722	1706	1991	1992	759	749
gtactccggtt	PBANKA_070630	0	0	0	0	0	0	0	0	0	0	0	0	0	0	0	0	0	0	0	0	0	0	0	0	0	0	0	0	0	0	0	0
gtactcgccct	PBANKA_121290	0	0	0	0	0	0	0	0	0	0	0	0	0	0	0	0	0	0	0	0	0	0	0	0	0	0	0	0	0	0	0	0
gtagaaaggcg	PBANKA_091130	314	308	925	914	1584	1558	799	799	988	978	1139	1113	758	754	558	555	1095	1086	309	302	269	259	324	319	219	213	169	165	269	267	719	693
gtaggggatga	PBANKA_093130	0	0	0	0	0	0	0	0	0	0	0	0	0	0	0	0	2	2	0	0	0	0	0	0	0	0	0	0	0	0	0	0
gtatgaagaca	PBANKA_140710	0	0	0	0	0	0	0	0	0	0	1	0	0	0	0	0	0	0	0	0	0	0	0	0	0	0	0	0	0	0	0	0
gtatgaatccg	PBANKA_050710	0	0	0	0	0	0	0	0	0	0	0	0	0	0	0	0	0	0	0	0	0	0	0	0	0	0	0	0	0	0	0	0
gtatgccatat	PBANKA_030830	0	0	0	0	0	0	0	0	0	0	1	0	0	0	0	0	0	0	0	0	0	0	0	0	0	0	0	0	0	0	0	0
gtatgccctca	PBANKA_071250	4771	4782	3302	3313	2781	2804	4278	4298	4335	4333	3385	3402	4563	4573	5001	5011	3058	3052	4687	4669	4515	4562	3756	3752	4805	4783	5356	5362	4376	4406	771	771
gtatgcgcaca	PBANKA_050240	0	0	1	0	0	0	0	0	0	0	0	0	0	0	0	0	0	0	0	0	0	0	0	0	0	0	0	1	0	0	0	0
gtattaggagt	PBANKA_061660	0	0	0	0	0	0	0	0	0	0	0	0	0	0	0	0	0	0	0	0	0	0	0	0	0	0	0	0	0	0	0	0
gtcacaggaga	PBANKA_103540	0	0	0	0	0	0	0	0	0	0	0	0	0	0	0	0	0	0	0	0	0	0	0	0	0	0	0	0	0	0	0	0
gtcagatcgcc	PBANKA_103970	0	0	0	0	0	0	0	0	0	0	0	0	0	0	0	0	10	10	0	0	0	0	2	2	0	0	0	0	0	0	0	0
gtccggttgaa	PBANKA_080250	0	0	0	0	0	0	0	0	0	0	0	0	0	0	0	0	0	0	0	0	0	0	0	0	0	0	0	0	0	0	0	0
gtccgtctaac	PBANKA_090860	0	0	106	108	0	0	0	0	13	13	0	0	0	0	7	7	0	0	0	0	0	0	0	0	0	0	0	0	0	0	0	0
gtcgctccaag	PBANKA_080870	0	0	1	1	0	0	1	1	31	30	32	33	6	6	12	12	10	10	4	4	8	7	8	8	0	0	14	13	4	4	676	668
gtctaaacgaa	PBANKA_090920	0	0	0	0	0	0	0	0	0	0	0	0	0	0	0	0	0	0	0	0	0	0	0	0	0	0	0	0	0	0	0	0
gtctacatgct	PBANKA_000080	0	0	0	0	0	1	0	0	0	0	0	0	0	0	0	0	0	0	0	0	0	0	0	0	0	0	0	0	0	0	0	0
gtctatatacc	PBANKA_081620	1137	1145	1886	1906	2140	2166	401	409	764	765	1010	1027	260	262	348	352	650	658	88	89	99	100	187	193	50	50	71	71	139	142	857	869
gtctcttttcg	PBANKA_100850	0	0	0	0	0	0	0	0	0	0	0	0	8	8	0	0	0	0	0	0	0	0	0	0	0	0	0	0	0	0	0	0
gtcttggggac	PBANKA_010970	634	650	325	333	224	236	113	119	99	103	225	230	150	155	85	88	289	304	133	132	48	50	141	145	98	97	80	83	140	146	709	725
gtgcaagcatg	PBANKA_090040	682	684	793	786	797	789	937	937	930	918	1271	1265	927	929	1053	1039	960	937	875	870	942	931	967	960	710	713	893	877	982	972	1152	1146
gtgcccacctg	PBANKA_020610	118	119	19	17	37	37	257	251	135	135	79	82	252	252	56	57	126	128	333	331	97	99	62	61	368	369	111	111	81	82	234	239
gtgtaccagag	PBANKA_132280	28	28	32	32	126	132	2	2	30	29	15	15	1	1	0	0	0	0	0	0	0	0	0	0	0	0	0	0	0	0	189	191
gtgtccaatga	PBANKA_134490	0	0	0	0	0	0	0	0	0	0	0	0	0	0	0	0	0	0	0	0	0	0	0	0	0	0	0	0	0	0	0	0
gttaagctacg	PBANKA_110470	227	223	0	0	0	0	0	0	0	0	0	0	0	0	0	0	0	0	0	0	0	0	0	0	0	0	0	0	0	0	0	0
gttatgtggtt	PBANKA_110310	0	0	0	0	0	0	0	0	0	0	0	0	0	0	0	0	0	0	0	0	0	0	0	0	0	0	0	0	0	0	0	0
gttccactgtt	PBANKA_113650	1	1	302	301	0	0	0	0	13	11	7	7	13	13	0	0	0	0	0	0	0	0	0	0	5	4	0	0	0	0	0	0
gttctgaaaga	PBANKA_010940	0	0	0	0	0	0	7	7	0	0	0	0	0	0	0	0	0	0	0	0	0	0	2	2	0	0	0	0	0	0	0	0
gtttaagtgct	PBANKA_140480	0	0	0	0	0	0	0	0	0	0	0	0	0	0	0	0	0	0	0	0	0	0	0	0	0	0	0	0	0	0	0	0
gtttatcgtcc	PBANKA_112270	0	0	0	0	0	0	0	0	0	0	0	0	0	0	0	0	0	0	0	0	0	0	0	0	0	0	0	0	0	0	0	0
gtttgcacatc	PBANKA_041540	0	0	0	0	0	0	0	0	0	0	0	0	4	4	0	0	0	0	0	0	0	0	0	0	0	0	0	0	0	0	0	0
taactaacctg	PBANKA_131140	0	0	0	0	0	0	0	0	0	0	0	0	0	0	0	0	0	0	0	0	0	0	0	0	0	0	0	0	0	0	0	0
taacttccctt	PBANKA_100360	0	0	0	0	0	0	0	0	0	0	0	0	0	0	0	0	4	3	0	0	0	0	0	0	0	0	0	0	0	0	0	0
taagactgtat	PBANKA_100210	0	0	0	0	0	0	0	0	0	0	0	0	0	0	0	0	0	0	0	0	0	0	0	0	0	0	0	0	0	0	0	0
taaggttcacg	PBANKA_135520	0	0	0	0	0	0	0	0	0	0	0	0	0	0	0	0	0	0	0	0	0	0	0	0	0	0	0	0	0	0	0	0
taataaccgag	PBANKA_040560	3217	3201	2679	2677	903	908	3512	3507	3289	3266	1541	1550	4006	4010	3704	3706	1677	1680	4183	4185	3632	3619	1455	1444	4795	4773	3970	3971	1925	1925	612	609
taatcctcctt	PBANKA_143250	0	0	0	0	0	0	0	0	0	0	0	0	0	0	0	0	0	0	0	0	0	0	0	0	0	0	0	0	0	0	0	0
taatgtgcccc	PBANKA_134700	0	0	0	0	0	0	0	0	0	0	0	0	0	0	6	6	0	0	0	0	0	0	0	0	1	1	0	0	0	0	0	0
tacacgcattt	PBANKA_123220	0	0	0	0	0	0	0	0	0	0	0	0	0	0	0	0	0	0	0	0	0	0	0	0	0	0	0	0	0	0	0	0
tacacgccccc	PBANKA_041300	0	0	0	0	0	0	0	0	0	0	0	0	0	0	0	0	0	0	0	0	0	0	0	0	0	0	0	0	0	0	0	0
tacatattgct	PBANKA_093380	0	0	63	63	0	0	0	0	0	0	0	0	0	0	0	0	0	0	0	0	0	0	0	0	1	1	0	0	0	0	0	0
taccaagcgat	PBANKA_142210	0	0	0	0	0	0	0	0	0	0	0	0	0	0	0	0	0	0	0	0	0	0	0	0	0	0	0	0	0	0	0	0
tacgcgcgagt	PBANKA_100570	0	0	0	0	0	0	0	0	0	0	0	0	0	0	1	0	0	1	0	0	0	0	0	0	0	0	0	0	0	0	0	0
tacggcgctca	PBANKA_121140	0	0	0	0	132	132	0	0	0	0	0	0	0	0	0	0	0	0	0	0	0	0	0	0	0	0	0	0	0	0	0	0
tactaccatcg	PBANKA_112980	0	0	0	0	0	0	0	0	0	0	0	0	0	0	0	0	0	0	0	0	0	0	0	0	0	0	0	0	0	0	0	0
tactagtcat	PBANKA_136210	0	0	0	0	0	0	0	0	0	0	0	0	0	0	0	0	0	0	0	0	0	0	0	0	0	0	0	0	0	0	0	0
tactcagaatt	PBANKA_100100	0	0	0	0	0	0	0	0	0	0	0	0	0	0	0	0	0	0	0	0	0	0	0	0	0	0	0	0	0	0	0	0
tacttacttag	PBANKA_136030	0	0	0	0	0	0	0	0	0	0	0	0	0	0	0	0	0	0	0	0	0	0	0	0	0	0	0	0	0	0	0	0
tagaataaagc	PBANKA_134420	0	0	208	204	0	0	13	13	0	0	19	18	0	0	0	0	0	0	4	4	0	0	0	0	0	0	0	0	0	0	0	0
tagagaggtcc	PBANKA_144170	0	0	0	0	0	0	0	0	0	0	27	27	0	0	0	0	0	0	0	0	0	0	0	0	0	0	0	0	0	0	0	0
tagcaaagctc	PBANKA_140920	0	0	0	0	0	0	5	5	0	0	0	0	0	0	0	0	0	0	0	0	1	1	7	7	0	0	0	0	0	0	1	1
tagccgagggg	PBANKA_143200	0	0	48	46	13	13	0	0	0	0	11	12	0	0	2	3	0	0	0	0	1	1	0	0	0	0	0	0	0	0	830	812
tagcgtcgagg	PBANKA_080130	0	0	0	0	0	0	0	0	0	0	0	0	0	0	0	0	0	0	0	0	0	0	0	0	1	1	0	0	0	0	0	0
taggccgcata	PBANKA_143840	0	0	0	0	0	0	0	0	0	0	0	0	0	0	0	0	0	0	0	0	0	0	0	1	0	0	0	0	0	0	0	0
tagtccgatca	PBANKA_141850	1511	1552	1902	1933	1462	1495	1274	1280	1947	1984	1880	1918	1634	1658	2170	2198	1783	1796	1590	1620	2214	2235	1963	1967	2239	2262	2466	2484	2449	2518	671	673
tatacctaaag	PBANKA_093210	0	0	0	0	78	77	0	0	0	0	0	0	0	0	0	0	0	0	0	0	0	0	1	1	0	0	0	0	0	0	0	0
tatatgcgggc	PBANKA_135120	0	0	0	0	1	1	0	0	0	0	0	0	0	0	0	0	0	0	0	0	0	0	0	0	0	0	0	0	0	0	0	0
tatatttttgg	PBANKA_130680	0	0	0	0	0	0	0	0	0	0	0	0	0	0	0	0	11	10	0	0	0	0	0	0	0	0	0	0	0	0	0	0
tatgagggata	PBANKA_020790	0	0	0	0	0	0	0	0	0	0	0	0	0	0	0	0	12	12	0	0	0	0	0	0	0	0	0	0	0	0	0	0
tatgcgaccca	PBANKA_121810	0	0	0	0	0	0	0	0	0	0	0	0	0	0	0	0	0	0	0	0	0	0	0	0	0	0	0	0	0	0	0	0
tatgtgtcaac	PBANKA_120180	222	222	295	307	0	0	0	0	0	0	0	0	0	0	0	0	0	0	0	0	0	0	0	0	1	1	0	0	0	0	0	0
tatttaaactt	PBANKA_141530	0	0	0	0	116	115	0	0	0	0	0	0	0	0	1	1	3	3	0	0	0	0	0	0	0	0	0	0	0	0	597	592
tcaaaaaggtt	PBANKA_133140	0	0	0	0	0	0	0	0	0	0	0	0	0	0	0	0	0	0	0	0	0	0	0	0	0	0	0	0	0	0	0	0
tcaacaagtag	PBANKA_082960	0	0	0	0	0	0	0	0	0	0	20	22	0	0	0	0	0	0	0	0	0	0	0	0	0	0	0	0	0	0	0	0
tcacacagaca	PBANKA_144290	0	0	128	128	0	0	0	0	0	0	0	0	0	0	0	0	0	0	0	0	0	0	0	0	0	0	0	0	0	0	0	0
tcagactccta	PBANKA_080960	0	0	0	0	0	0	0	0	0	0	0	0	2	2	0	0	0	0	0	0	0	0	0	0	0	0	0	0	0	0	0	0
tcagattcat	PBANKA_146050	0	0	0	0	0	0	0	0	0	0	0	0	0	0	0	0	0	0	0	0	0	0	0	0	0	0	0	0	0	0	0	0
tcagttcgggt	PBANKA_010150	0	0	0	0	0	0	35	35	0	0	0	0	4	4	0	0	6	6	0	0	0	0	0	0	0	0	0	0	0	0	0	0
tcagtttcttt	PBANKA_124360	0	0	0	0	0	0	0	0	0	0	0	0	0	0	0	0	0	0	0	0	0	0	0	0	0	0	0	0	0	0	0	0
tcatgtacctt	PBANKA_111050	347	341	167	169	2143	2172	520	528	749	751	1293	1297	649	651	673	681	1448	1446	626	632	514	514	1405	1420	508	505	753	751	1099	1118	584	585
tcattctgctg	PBANKA_130340	0	0	0	0	0	0	7	7	0	0	0	0	0	0	0	0	5	5	0	0	0	0	0	0	0	0	0	0	0	0	0	0
tcccatcaaac	PBANKA_051390	0	0	0	0	0	0	0	0	0	0	0	0	0	0	0	0	0	0	0	0	0	0	0	0	0	0	0	0	0	0	0	0
tccctccgtac	PBANKA_040510	0	0	0	0	0	0	0	0	0	0	0	0	0	0	0	0	0	0	0	0	0	0	0	0	0	0	0	0	0	0	0	0
tcctttaattc	PBANKA_081130	1	0	0	0	0	0	0	0	0	0	0	0	0	0	0	0	0	0	0	0	0	0	0	0	0	0	0	0	0	0	820	825
tcgagcgtat	PBANKA_093300	0	0	0	0	0	0	0	0	0	0	0	0	0	0	0	0	5	5	0	0	0	0	0	0	0	0	0	0	0	0	0	0
tcgcatagtcc	PBANKA_050440	0	0	0	0	0	0	0	0	1	1	0	0	0	0	0	0	0	0	0	0	0	0	0	0	0	0	0	0	0	0	0	0
tcgccaatgtc	PBANKA_050270	0	0	0	0	0	0	0	0	0	0	0	0	0	0	0	0	0	0	0	0	0	0	0	0	0	0	0	0	0	0	0	0
tcgcgccacca	PBANKA_100170	0	0	0	0	0	0	0	0	0	0	0	0	0	0	0	0	0	0	0	0	0	0	0	0	0	0	0	0	0	0	0	0
tcgctacacat	PBANKA_100010	0	0	0	0	0	0	0	0	0	0	0	0	9	9	0	0	0	0	0	0	0	0	0	0	0	0	0	0	0	0	0	0
tcggacggttg	PBANKA_134540	0	0	0	0	0	0	0	0	0	0	0	0	1	1	0	0	0	0	0	0	0	0	0	0	0	0	0	0	0	0	0	0
tcggcggaggt	PBANKA_110640	0	0	0	0	0	0	0	0	0	0	0	0	0	0	0	0	0	0	0	0	0	0	0	0	0	0	0	0	0	0	1	0
tcggttacggg	PBANKA_083410	0	0	0	0	0	0	0	0	0	0	0	0	0	0	0	0	0	0	0	0	0	0	0	0	0	0	0	0	0	0	0	0
tcgtcccgata	PBANKA_131200	0	0	0	0	0	0	0	0	0	0	0	0	0	0	0	0	0	0	0	0	0	0	0	0	0	0	0	0	0	0	0	0
tctagcagctg	PBANKA_132960	0	0	0	0	0	0	0	0	0	0	0	0	8	9	0	0	0	0	0	0	0	0	0	0	0	0	0	0	0	0	0	0
tctagtgatgt	PBANKA_110140	0	0	0	0	0	0	0	0	0	0	0	0	0	0	0	0	7	7	0	0	0	0	0	0	0	0	0	0	0	0	0	0
tctcggttat	PBANKA_061670	0	0	0	0	0	0	0	0	0	0	0	0	0	0	0	0	2	2	0	0	0	0	0	0	0	0	0	0	0	0	0	0
tctcggttatg	PBANKA_140780	0	0	0	0	0	0	0	0	0	0	1	1	0	0	0	0	0	0	0	0	0	0	0	0	0	0	0	0	0	0	0	0
tctgagcactg	PBANKA_091010	239	240	44	44	166	166	137	134	99	97	180	177	133	133	52	54	73	70	64	62	19	18	37	37	36	35	14	17	21	22	441	446
tctgggcctgt	PBANKA_050080	0	0	0	0	0	0	0	0	0	0	0	0	0	0	0	0	0	0	0	0	0	0	0	0	0	0	0	0	0	0	0	0
tctgtgacacg	PBANKA_143690	0	0	59	59	0	0	0	0	0	0	0	0	0	0	0	0	0	0	0	0	0	0	0	0	0	0	0	0	0	0	0	0
tctttcaccac	PBANKA_132740	0	0	0	0	0	0	0	0	0	0	0	0	0	0	0	0	0	0	0	0	0	0	0	0	0	0	0	0	0	0	0	0
tgaacgtggtg	PBANKA_083680	884	872	105	101	788	787	23	23	48	49	25	24	5	5	7	7	10	10	0	0	1	1	0	0	0	0	0	0	0	0	0	0
tgaagcgacgg	PBANKA_041570	0	0	0	0	0	0	0	0	0	0	0	0	0	0	0	0	0	0	0	0	0	0	0	0	0	0	0	0	0	0	0	0
tgaagtgaacc	PBANKA_093360	0	0	0	0	0	0	4	4	0	0	0	0	0	0	0	0	0	0	0	0	0	0	0	0	0	0	0	0	0	0	0	0
tgacagccatc	PBANKA_112730	0	0	0	0	0	0	0	0	0	0	0	0	0	1	0	0	0	0	0	0	0	0	0	0	0	0	0	0	0	0	0	0
tgaccactat	PBANKA_031030	0	0	0	0	0	0	0	0	0	0	0	0	0	0	0	0	0	0	0	0	0	0	0	0	0	0	0	0	0	0	0	0
tgacttaacat	PBANKA_101390	0	0	0	0	0	0	0	0	0	0	0	0	0	0	0	0	0	0	0	0	0	0	0	0	0	0	0	0	0	0	0	0
tgagagccata	PBANKA_051970	9518	9462	5442	5445	7141	7166	7264	7214	7405	7357	9232	9195	8248	8261	7846	7832	10539	10522	8461	8414	7468	7465	9442	9407	8806	8749	7919	7891	11470	11463	2592	2582
tgagctaccta	PBANKA_060270	0	0	0	0	0	0	0	0	0	0	0	0	0	0	0	0	0	0	0	0	0	0	0	0	0	0	0	0	0	0	0	1
tgagtgatata	PBANKA_143720	0	0	0	0	0	0	0	0	0	0	0	0	0	0	0	0	0	0	0	0	0	0	0	0	1	0	0	0	0	0	0	0
tgatacgtat	PBANKA_080560	0	0	0	0	0	0	0	0	0	0	0	0	0	0	0	0	0	0	0	0	0	0	0	0	0	0	0	0	0	0	0	0
tgatagcacct	PBANKA_103400	0	0	0	0	0	0	0	0	0	0	0	0	0	0	0	0	0	0	0	0	0	0	0	0	0	0	0	0	0	0	0	0
tgatggcgtag	PBANKA_140570	101	98	105	104	25	26	18	17	0	0	0	0	0	0	0	0	0	0	0	0	1	1	0	0	0	0	4	4	0	0	892	891
tgcactaccac	PBANKA_103950	0	0	20	20	72	71	0	0	0	0	0	0	0	0	0	0	0	0	0	0	0	0	0	0	0	0	0	0	0	0	1207	1252
tgcatgttcca	PBANKA_060380	194	192	867	870	796	792	1340	1326	1237	1239	1513	1520	1481	1494	1102	1104	1554	1562	1519	1534	1034	1039	1510	1521	1535	1535	1100	1112	1765	1774	689	700
tgccagcggac	PBANKA_061670	0	0	0	0	0	0	0	0	0	0	0	0	0	0	0	0	0	0	0	0	0	0	0	0	0	0	0	0	0	0	0	0
tgccttgtatg	PBANKA_051490	1504	1493	1584	1586	1127	1126	628	621	2460	2464	1603	1625	791	805	3226	3217	1135	1135	1282	1285	2418	2428	1302	1293	1122	1119	3422	3417	1261	1256	961	962
tgcgcttttgt	PBANKA_051270	0	0	0	0	0	0	0	0	0	0	0	0	0	0	0	0	0	0	0	0	0	0	0	0	0	0	0	0	0	0	0	0
tgctgctagtt	PBANKA_130560	0	0	0	0	2	1	0	0	0	0	0	0	0	0	0	0	0	0	1	0	0	0	2	0	1	0	0	0	0	0	0	0
tgcttatacta	PBANKA_121220	0	0	126	123	164	165	0	0	0	0	0	0	3	3	0	0	9	7	0	0	0	0	0	0	0	0	0	0	0	0	0	0
tgcttcaccgt	PBANKA_071790	0	0	0	0	0	0	0	0	0	0	0	0	0	0	0	0	0	0	0	0	0	0	0	0	0	0	0	0	0	0	0	0
tggacatcgcc	PBANKA_050320	129	131	12	11	202	204	24	23	81	83	155	159	19	19	21	22	80	80	33	33	28	29	98	95	32	32	32	32	78	77	804	813
tggactgagtc	PBANKA_133270	0	0	0	0	0	0	0	0	0	0	0	0	6	7	0	0	0	0	0	0	0	0	0	0	0	0	0	0	0	0	0	0
tggagggtgaa	PBANKA_070230	0	0	0	0	0	0	0	0	0	0	1	1	0	0	0	0	0	0	0	0	0	0	0	0	0	0	0	0	0	0	0	0
tggaggtctgc	PBANKA_041510	0	0	0	0	0	0	0	0	0	0	0	0	0	0	0	0	0	0	0	0	0	0	0	0	0	0	0	0	0	0	0	0
tggccgcgtcg	PBANKA_080180	0	0	0	0	0	0	0	0	0	0	0	0	0	0	0	0	0	0	1	1	0	0	0	0	0	0	0	0	0	0	0	0
tggcttcgctc	PBANKA_081910	1459	1459	1554	1547	1668	1677	1178	1175	1498	1488	2004	2002	910	910	1251	1257	1827	1841	767	762	614	605	1096	1091	527	529	619	623	820	817	877	880
tgggatcatcg	PBANKA_143560	637	625	235	231	372	371	1	1	8	8	0	0	0	0	2	2	0	0	0	0	0	0	0	0	0	0	1	1	0	0	2185	2160
tggggttgaag	PBANKA_140560	0	0	0	0	0	0	0	0	0	0	0	0	0	0	0	0	0	0	1	0	0	0	5	5	0	0	0	0	0	0	0	1
tggtccgtaga	PBANKA_072070	0	0	0	0	0	0	0	0	0	0	0	0	0	0	0	0	0	0	0	0	0	0	0	0	0	0	0	0	0	0	0	0
tggtgtaactg	PBANKA_122500	0	0	0	0	0	0	0	0	0	0	0	0	0	0	0	0	0	0	0	0	0	0	0	0	0	0	0	0	0	0	0	0
tgtaagggtcg	PBANKA_090450	157	152	285	280	137	138	0	0	0	0	0	0	2	2	0	0	18	19	0	0	3	3	5	5	0	0	1	1	3	3	387	386
tgtacccttta	PBANKA_021390	0	0	0	0	0	0	0	0	0	0	0	0	4	4	0	0	0	0	0	0	0	0	0	0	0	0	1	1	0	0	0	0
tgtagacgctt	PBANKA_041710	0	0	0	0	0	0	0	0	0	0	0	0	0	0	0	0	0	0	0	0	0	0	0	0	0	0	0	0	0	0	0	0
tgtcaacagca	PBANKA_134150	0	0	0	0	0	0	0	0	0	0	0	0	0	0	0	0	0	0	0	0	0	0	0	0	0	0	0	0	0	0	0	0
tgtcagttttt	PBANKA_010490	212	211	317	317	66	64	54	52	67	66	29	27	60	62	27	25	7	7	24	24	16	16	6	6	14	14	16	16	5	5	540	529
tgtctattatc	PBANKA_091640	0	0	0	0	0	0	47	49	0	0	0	0	21	21	0	0	0	0	15	16	0	0	0	0	15	17	0	0	0	0	62	61
tgtgggtctcg	PBANKA_132700	0	0	0	0	0	0	0	0	0	0	0	0	0	0	0	0	0	0	0	0	0	0	0	0	0	0	0	0	0	0	0	0
tgttccgctcg	PBANKA_061260	0	0	0	0	0	0	0	0	0	0	0	0	0	0	0	0	0	0	0	0	0	0	0	0	0	0	0	0	0	0	0	0
tgttcgtatag	PBANKA_040470	0	0	85	86	0	0	16	17	0	0	0	0	5	5	0	0	0	0	0	0	0	0	1	1	0	0	0	0	0	0	0	0
ttaaccgattc	PBANKA_141380	0	0	0	0	0	0	0	0	0	0	0	0	0	0	0	0	0	0	0	0	0	0	0	0	0	0	0	0	0	0	0	0
ttaattgcgac	PBANKA_121260	0	0	0	0	0	0	0	0	0	0	0	0	0	0	0	0	0	0	0	0	0	0	0	0	0	0	0	0	0	0	0	0
ttactctatga	PBANKA_062020	0	0	54	55	0	0	0	0	10	11	0	0	0	0	0	0	0	0	0	0	0	0	0	0	0	0	0	0	0	0	0	0
ttactgcaagc	PBANKA_083290	0	0	0	0	0	0	0	0	0	0	0	0	0	0	0	0	0	0	0	0	0	0	1	1	0	0	0	0	0	0	0	0
ttagaggactt	PBANKA_060890	0	0	0	0	0	0	0	0	0	0	0	0	0	0	0	0	0	0	0	0	0	0	0	0	0	0	0	0	0	0	0	0
ttaggtctcaa	PBANKA_120540	0	0	0	0	1	1	0	0	0	1	0	0	0	0	0	0	0	0	0	0	0	0	0	0	1	0	1	1	0	0	0	0
ttataaaattg	PBANKA_010010	2362	2361	2339	2327	3411	3387	2831	2813	2467	2450	4009	3975	4228	4223	2848	2828	3400	3381	4828	4790	2950	2937	3297	3283	4566	4521	3830	3821	4024	3995	874	864
ttatatatagt	PBANKA_030450	0	0	0	0	0	0	0	0	0	0	0	0	0	0	0	0	11	11	0	0	0	0	0	0	0	0	0	0	0	0	0	0
ttatcacgcgt	PBANKA_060120	0	0	0	0	0	0	0	0	0	0	0	0	0	0	0	0	0	0	0	0	0	0	0	0	0	0	0	0	0	0	0	0
ttatgcaccaa	PBANKA_135800	540	546	617	629	1617	1652	103	104	157	166	68	70	17	16	15	15	92	93	0	0	2	2	1	1	2	2	0	0	1	1	0	0
ttatggcactg	PBANKA_071260	0	0	0	0	0	0	0	0	0	0	0	0	0	0	0	0	6	6	0	0	0	0	0	0	0	0	0	0	0	0	0	0
ttcaaattaac	PBANKA_071330	1271	1316	2806	2920	2684	2809	2408	2485	2935	3038	3643	3791	2770	2858	3450	3564	4462	4614	2963	3055	3150	3249	4211	4362	3073	3185	3654	3784	4842	5024	787	823
ttcaactttgt	PBANKA_123640	0	0	0	0	0	0	0	0	0	0	0	0	0	0	0	0	0	0	0	0	0	0	0	0	0	0	0	0	0	0	0	0
ttcagctcat	PBANKA_101330	0	0	0	0	68	65	0	0	0	0	0	0	0	0	0	0	0	0	0	0	0	0	0	0	0	0	0	0	0	0	0	0
ttcatatgttt	PBANKA_041740	0	0	97	99	63	62	0	0	21	21	0	0	23	23	11	11	0	0	15	15	1	1	0	0	19	19	5	6	0	0	557	555
ttccaccttac	PBANKA_030600-ko	82	96	350	390	91	100	116	132	34	40	151	165	86	100	12	13	44	47	67	77	46	56	68	75	78	93	68	77	90	98	1246	1400
ttccatactat	PBANKA_010630	9	9	85	83	0	0	0	0	0	0	0	0	4	4	0	0	0	0	0	0	0	0	0	0	0	0	1	1	0	0	0	0
ttcccagggcc	PBANKA_092730	0	0	0	0	34	36	0	0	0	0	0	0	0	0	0	0	0	0	0	0	0	0	0	0	0	0	0	0	0	0	0	0
ttcggggtcta	PBANKA_141200	0	0	0	0	0	0	0	0	0	0	0	0	0	0	0	0	0	0	0	0	0	0	0	0	0	0	0	0	0	0	0	0
ttctagttcat	PBANKA_010550	0	0	350	351	46	42	17	17	64	64	119	122	24	22	41	39	38	37	16	16	14	12	15	15	0	0	5	5	4	3	522	519
ttctagtttat	PBANKA_010100	0	0	1	1	0	0	0	0	0	0	0	0	0	0	0	0	0	1	0	0	0	0	0	0	0	0	0	0	0	0	0	0
ttctatgtatg	PBANKA_021620	0	0	0	0	0	0	0	0	0	0	0	0	0	0	0	0	0	0	0	0	0	0	0	0	0	0	0	0	0	0	0	0
ttctcgcatga	PBANKA_142520	0	0	0	0	0	0	0	0	0	0	0	0	0	0	0	0	2	2	0	0	0	0	0	0	0	0	0	0	0	0	0	0
ttctctcgaac	PBANKA_111680	0	0	0	0	0	0	0	0	0	0	0	0	0	0	0	0	0	0	0	0	0	0	0	0	0	0	0	0	0	0	0	0
ttctttgttat	PBANKA_080040	0	0	0	0	0	0	0	0	0	0	0	0	5	5	0	0	0	0	0	0	0	0	0	0	0	0	0	0	0	0	0	0
ttgaaaatcaa	PBANKA_142000	258	254	204	207	0	0	0	0	0	0	0	0	0	0	0	0	0	0	0	0	0	0	0	0	1	1	0	0	0	0	0	0
ttgaccaaacg	PBANKA_070070	0	0	0	0	0	0	0	0	0	0	0	0	9	9	0	0	0	0	0	0	0	0	0	0	0	0	0	0	0	0	0	0
ttgatcgaagc	PBANKA_072080	0	0	115	115	0	0	0	0	0	0	0	0	0	0	0	0	0	0	0	0	0	0	1	1	0	0	0	0	0	0	0	0
ttgcatgcctt	PBANKA_136540	92	89	551	552	347	346	0	0	7	7	1	1	0	0	1	1	1	1	0	0	0	0	2	2	0	0	0	0	1	1	2481	2468
ttggcacggcg	PBANKA_124660	0	0	0	0	0	0	0	0	0	0	0	0	1	1	0	0	0	0	0	0	0	0	0	0	0	0	0	0	0	0	0	0
ttggggtgaca	PBANKA_092640	0	0	0	0	288	288	0	0	29	31	19	19	12	11	0	0	7	7	0	0	1	1	0	0	0	0	0	0	0	0	0	0
ttgggtaacgt	PBANKA_082980	0	0	0	0	0	0	0	0	0	0	0	0	0	0	0	0	0	0	0	0	0	0	0	0	0	0	0	0	0	0	0	0
ttgtccatgca	PBANKA_071270	1	1	86	87	0	0	0	0	0	0	0	0	3	3	0	0	0	0	0	0	0	0	4	3	0	0	0	0	0	0	0	0
ttgtgccaaat	PBANKA_050850	0	0	0	0	0	0	0	0	0	0	0	0	0	0	0	0	0	0	0	0	0	0	0	0	0	0	0	0	0	0	0	0
ttgtgtcctgc	PBANKA_140660	0	1	0	0	0	0	0	1	0	0	0	0	0	0	0	0	0	0	1	1	0	0	0	0	0	0	0	0	0	0	0	1
tttatcggaat	PBANKA_120290	0	0	0	0	0	0	0	0	0	0	0	0	0	0	0	0	0	0	0	0	0	0	0	0	0	0	0	0	0	0	0	0
tttcaaaatgc	PBANKA_050100	0	0	0	0	0	0	0	0	0	0	0	0	0	0	0	0	3	3	0	0	0	0	0	0	0	0	0	0	0	0	0	0
tttctatgtcc	PBANKA_110330	0	0	0	0	0	0	0	0	0	0	0	0	0	0	0	0	0	0	0	0	0	0	0	0	0	0	0	0	0	0	0	0
tttctgtagac	PBANKA_041040	0	0	0	0	0	0	9	9	0	0	0	0	0	0	0	0	0	0	0	0	0	0	0	0	0	0	0	0	0	0	0	0
tttctttcttg	PBANKA_146100	0	0	0	0	0	0	0	0	1	1	0	0	0	0	2	1	0	0	0	0	0	0	0	0	2	1	0	1	1	1	3	2
tttgaacttcc	PBANKA_091120	0	0	0	0	0	0	0	0	0	0	0	0	1	1	0	0	9	9	0	0	0	0	0	0	0	0	0	0	0	0	0	0
tttgagatctc	PBANKA_103240	0	0	0	0	0	0	0	0	0	0	0	0	0	0	0	0	0	0	0	0	0	0	0	0	0	0	0	0	0	0	0	0
ttttgaacaga	PBANKA_142030	0	0	0	0	0	0	0	0	0	0	0	0	0	0	0	0	2	2	0	0	0	0	0	0	0	0	0	0	0	0	0	0
