# Supplementary material for: Functional Profiling of a Plasmodium Genome Reveals an Abundance of Essential Genes
Source: Cell. 2017 Jul 13;170(2):260–272.e8. doi: 10.1016/j.cell.2017.06.030 (PMC5509546; doi:10.1016/j.cell.2017.06.030)
Supplement: Data S1. Reproducible Analysis Procedure — The file archive includes an R-markdown document, which will reproduce all bioinformatic procedures conducted. [file mmc9.zip › countfiles/PbSTM27.csv]

barcode	gene	1.1	1.2	2.1	2.2	3.1	3.2	4.1	4.2	5.1	5.2	6.1	6.2	7.1	7.2	8.1	8.2	9.1	9.2	10.1	10.2	11.1	11.2	12.1	12.2	13.1	13.2	14.1	14.2	15.1	15.2	16.1	16.2
no_match		19603	20975	18443	19216	19915	20888	17025	18161	17938	19044	17662	18723	12677	13624	17617	18874	16647	18065	16272	17986	14945	16529	16172	17865	16914	18369	18460	20142	15580	16657	17494	18621
aaaacgaggag	PBANKA_020390	0	0	0	0	0	0	0	0	0	0	0	0	1	1	0	0	0	0	0	0	0	0	0	0	0	0	0	0	0	0	0	0
aaaaggaagga	PBANKA_101210	0	0	50	46	0	0	0	0	11	11	19	20	0	0	0	0	0	0	0	0	0	0	0	0	0	0	0	0	0	0	0	0
aaaagtcttgc	PBANKA_040440	0	0	0	0	0	0	0	0	0	0	0	0	0	0	0	0	0	0	0	0	1	0	0	0	0	0	0	0	0	0	0	0
aaaatgatcgg	PBANKA_120820	0	0	0	0	0	0	0	0	0	0	7	7	0	0	0	0	0	0	0	0	0	0	1	1	0	0	0	0	0	0	0	0
aaaccatcctc	PBANKA_133220	92	95	9	8	17	18	20	19	0	0	80	77	3	3	0	0	1	1	1	1	0	0	0	0	0	0	0	0	3	3	0	0
aaactgagtga	PBANKA_000330	3	2	1	0	0	1	2	1	2	1	0	0	2	1	1	1	1	1	6	5	1	1	1	0	1	1	7	6	1	2	1	0
aaacttccgcc	PBANKA_040370	0	0	0	0	0	0	0	0	0	0	0	0	0	0	0	0	0	0	0	0	0	0	0	0	0	0	0	0	0	0	0	0
aaagttagacc	PBANKA_113880	37	37	0	0	0	0	1	1	0	0	4	4	0	0	0	0	0	0	0	0	0	0	0	0	0	0	0	0	0	0	0	0
aaataattgtt	PBANKA_010700	478	469	81	81	403	401	92	93	76	73	65	65	23	23	19	19	26	26	9	9	7	7	3	3	6	5	2	2	3	3	622	613
aaattaacaca	PBANKA_120300	0	0	0	0	0	0	0	0	0	0	0	0	0	0	0	0	0	0	0	1	0	0	0	0	0	0	0	0	0	0	0	0
aaattggatca	PBANKA_010720	680	668	2194	2171	510	501	103	104	3321	3266	829	806	17	15	16	18	17	16	1	1	11	11	8	8	10	9	3	4	5	5	4	5
aacacaaccgc	PBANKA_140160	1692	1675	711	707	1233	1234	1151	1138	639	637	769	762	524	518	568	564	665	654	334	332	252	249	384	377	435	425	385	378	398	395	933	940
aacataaaagt	PBANKA_031480	0	0	0	0	0	0	0	0	0	0	0	0	0	0	0	0	0	0	0	0	1	1	0	0	0	0	0	0	0	0	0	0
aaccaacgtgg	PBANKA_090980	0	0	0	0	0	0	2	2	0	0	0	0	0	0	10	10	0	0	0	0	0	0	0	0	2	2	0	0	0	0	0	0
aaccggcatca	PBANKA_133830	0	0	0	0	0	0	0	0	1	1	0	0	0	0	0	0	1	1	0	0	0	0	0	0	0	0	0	0	0	0	0	0
aacgccaaacc	PBANKA_112010	0	0	0	0	0	0	0	0	51	53	0	0	0	0	0	0	0	0	0	0	0	0	0	0	0	0	0	0	0	0	0	0
aacgctcaaaa	PBANKA_071870	984	975	419	417	946	949	1088	1094	690	684	1123	1115	941	925	1174	1164	1168	1160	1048	1036	1209	1191	1174	1147	1051	1043	1362	1355	1259	1246	1874	1869
aacggatcacc	PBANKA_121210	1	1	9	8	0	0	0	0	0	0	0	0	0	0	0	0	1	1	0	0	0	0	0	0	0	0	0	0	0	0	0	0
aacggcgtact	PBANKA_111500	0	0	0	0	0	0	0	0	0	0	4	4	2	2	2	2	0	0	0	0	0	0	0	0	0	0	0	0	0	0	0	0
aactcacatct	PBANKA_080500	42	41	31	31	199	199	18	17	6	6	16	17	1	1	0	0	0	0	0	0	0	0	0	0	0	0	0	0	0	0	765	767
aacttgtacaa	PBANKA_061570	0	0	0	0	0	0	0	0	0	0	0	0	0	0	7	7	0	0	0	0	0	0	0	0	0	0	0	0	0	0	0	0
aagagctgttg	PBANKA_093280	0	0	0	0	0	0	2	2	5	5	9	10	0	0	0	0	1	1	0	0	0	0	0	0	0	0	0	0	0	0	0	0
aagcactctcg	PBANKA_135460	0	0	0	0	0	0	0	0	0	0	0	0	2	2	19	18	1	1	0	0	0	0	0	0	0	0	0	0	0	1	0	0
aagccaggacg	PBANKA_010780	0	0	0	0	0	0	4	4	0	0	0	0	0	0	0	0	0	0	0	0	0	0	1	1	0	0	0	0	0	0	0	0
aagctacccgt	PBANKA_130200	0	0	0	0	0	0	0	0	0	0	0	0	0	0	0	0	0	0	0	0	0	0	0	0	0	0	0	0	0	0	0	0
aaggatctatc	PBANKA_136210	0	0	0	0	0	0	0	0	0	0	0	0	0	0	0	0	0	0	0	0	0	0	0	0	0	0	0	0	0	0	0	0
aaggcacaaaa	PBANKA_011030	0	0	0	0	0	0	0	0	0	0	0	0	0	0	0	0	0	0	0	0	0	0	1	0	0	0	0	0	0	0	0	0
aaggttgtcgc	PBANKA_140440	0	0	22	23	0	0	0	0	28	28	0	0	1	1	0	0	1	1	0	0	0	0	0	0	0	0	0	0	0	0	0	0
aataaatatgg	PBANKA_131420	0	0	0	0	37	36	0	0	0	0	0	0	0	0	0	0	0	0	0	0	0	0	0	0	0	0	0	0	0	0	0	0
aatagcctctt	PBANKA_142710	0	0	0	0	0	0	2	2	0	0	0	0	0	0	0	0	0	0	0	0	0	0	0	0	0	0	0	0	0	0	0	0
aataggtggac	PBANKA_144720	0	0	0	0	26	25	0	0	0	0	0	0	0	0	0	0	0	0	0	0	0	0	0	0	0	0	0	0	0	0	0	0
aatatctccgg	PBANKA_123240	48	47	60	57	0	0	7	7	8	7	54	55	1	1	52	50	19	19	0	0	1	1	1	1	1	1	0	0	2	2	2	2
aatcgaacaac	PBANKA_143590	53	54	0	0	62	62	13	13	1	1	10	9	0	0	29	29	4	4	0	0	0	0	0	0	1	1	0	0	1	1	0	0
aatcgtcccgt	PBANKA_094360	0	0	0	0	0	0	0	1	1	1	0	0	0	0	0	0	0	0	0	0	1	1	0	0	0	0	0	0	0	0	0	0
aatcgtggacc	PBANKA_021160	0	0	0	0	27	27	0	0	0	0	0	0	0	0	0	0	0	0	0	0	0	0	0	0	0	0	0	0	0	0	0	0
aatgggtaaca	PBANKA_132170	39	36	0	0	0	0	0	0	0	0	0	0	0	0	0	0	0	0	0	0	0	0	0	0	0	0	0	0	0	0	0	0
aattactaccg	PBANKA_100870	0	0	0	0	38	40	0	0	0	0	10	10	5	5	5	5	0	1	0	0	0	0	0	0	0	0	1	1	0	0	0	0
acaagacgaag	PBANKA_050720	0	0	0	0	32	30	5	5	0	0	15	14	0	0	0	0	0	0	0	0	0	0	0	0	0	0	0	0	0	0	0	0
acaattgacgg	PBANKA_133690	0	0	144	141	26	27	0	0	206	196	17	17	0	0	1	1	0	0	0	0	0	0	1	1	3	3	0	0	0	0	0	0
acacgacaagc	PBANKA_103780	2168	2145	1369	1364	1525	1507	2239	2225	1713	1699	1861	1847	1981	1974	3048	2992	2933	2894	2632	2590	2938	2881	2668	2606	2708	2680	3520	3465	2675	2654	800	792
acacgtcgaga	PBANKA_050870	0	0	0	0	0	0	0	0	0	0	0	0	0	0	0	0	0	0	0	0	0	0	0	0	0	0	0	0	0	0	0	0
acagatctgcg	PBANKA_131910	124	122	372	371	56	56	42	41	485	474	203	198	6	6	41	40	7	7	0	0	0	0	2	2	0	0	0	0	4	3	0	0
acagggattca	PBANKA_083330	53	51	15	16	0	0	6	6	0	0	35	35	1	1	13	13	0	0	0	0	2	2	0	0	0	0	0	0	0	0	0	0
acagggccgac	PBANKA_130530	31	30	38	39	86	86	4	4	6	6	0	0	0	0	0	0	7	7	0	0	0	0	17	17	0	0	0	0	16	16	300	301
acataaactcc	PBANKA_145490	0	0	0	0	0	0	0	0	0	1	0	0	0	0	0	0	0	0	0	0	0	0	0	0	0	0	0	0	0	0	1	1
acatcagaaag	PBANKA_134380	95	92	0	0	44	43	3	3	6	6	0	0	0	0	1	1	0	0	0	0	0	0	0	0	4	4	0	0	0	0	0	0
accacgtacgt	PBANKA_130510	212	204	201	199	495	492	39	38	16	16	21	22	2	2	1	1	0	0	0	0	0	0	1	0	1	1	0	0	1	1	2236	2229
acccacttgct	PBANKA_103450	106	107	27	27	26	24	14	15	0	0	48	47	7	7	43	44	4	4	3	3	0	0	0	0	2	2	0	0	0	0	0	0
accgaggcggg	PBANKA_144280	136	132	119	112	157	150	368	366	325	311	189	179	372	364	699	676	319	312	480	459	671	659	308	294	539	502	724	697	429	422	110	110
accggacagat	PBANKA_080370	0	0	0	0	0	0	0	0	0	0	0	0	0	0	0	0	0	0	0	0	0	0	0	0	0	0	0	0	0	0	0	0
acctatctaaa	PBANKA_052090	124	123	17	17	123	126	12	12	6	4	0	0	0	0	1	1	0	0	0	0	0	0	0	0	0	0	0	0	0	0	779	782
acctctagtaa	PBANKA_040920	0	0	0	0	0	0	0	0	0	0	0	0	0	0	0	0	0	0	0	0	0	0	0	0	0	0	0	0	0	0	0	0
acctcttccca	PBANKA_112220	251	251	152	150	470	477	255	255	191	187	217	216	86	86	134	136	119	121	60	58	71	66	73	72	25	25	56	56	37	35	567	562
acctggacgga	PBANKA_082320	0	0	4	4	0	0	0	0	0	0	0	0	0	0	0	0	0	0	0	0	0	0	0	0	0	0	0	0	0	0	0	0
accttcggttt	PBANKA_011160	63	63	11	10	0	0	0	0	0	0	19	19	2	2	38	38	0	0	0	0	0	0	2	2	1	1	0	0	4	3	0	0
acgaatgtgct	PBANKA_101610	267	260	341	334	43	43	16	16	843	835	222	216	10	10	8	8	10	10	0	0	2	2	2	2	0	0	0	0	0	0	0	0
acgacttggac	PBANKA_091910	0	0	0	0	0	0	0	0	0	0	0	0	0	0	0	0	0	0	0	0	0	0	0	0	0	0	0	0	0	0	0	0
acgatttgtta	PBANKA_050370	1	2	1	2	1	1	3	4	2	3	5	5	3	3	4	3	0	1	4	4	0	2	4	5	2	2	6	7	11	11	6	5
acgcgaacggc	PBANKA_070260	0	0	0	0	0	0	0	0	0	0	0	0	0	0	1	1	0	0	0	1	0	0	0	0	0	0	0	0	0	0	0	0
acgcgaactta	PBANKA_051450	6	7	13	18	2	4	0	0	11	13	5	6	0	0	0	0	0	0	0	0	0	0	1	1	0	0	0	0	0	0	0	0
acgcggcagtg	PBANKA_070790	0	0	0	0	0	0	0	0	0	0	0	0	0	0	0	0	0	0	0	0	0	0	0	0	0	0	0	0	0	0	0	0
acgctgctcag	PBANKA_120740	28	28	0	0	0	0	0	0	0	0	0	0	0	0	0	0	0	0	0	0	0	0	0	0	0	0	0	0	0	0	0	0
acggatatcag	PBANKA_061450	68	67	40	39	122	123	13	14	0	0	11	11	1	1	0	0	1	1	1	1	1	1	0	0	0	0	0	0	0	0	434	434
acgggttcaac	PBANKA_113970	0	0	12	12	0	0	0	0	0	0	0	0	0	0	0	0	0	0	0	0	0	0	0	0	0	0	0	0	0	0	0	0
acggtctctgg	PBANKA_040530	45	45	24	25	29	29	8	8	8	8	0	0	4	4	3	3	13	13	2	2	0	0	2	1	2	2	1	1	1	1	564	559
acgtatcaggg	PBANKA_082710	0	0	0	0	0	0	1	1	0	0	10	10	0	0	0	0	0	0	0	0	0	0	0	0	0	0	0	0	0	0	0	0
acgtgaactta	PBANKA_041850	596	586	3083	3052	377	370	65	65	1520	1501	596	595	7	7	19	19	8	8	1	1	0	0	3	3	2	2	5	5	1	1	3	3
acgttacattt	PBANKA_071070	434	433	188	186	180	181	32	32	24	25	11	11	3	3	4	4	8	8	0	0	1	1	3	3	0	0	1	1	1	1	890	877
acgtttgggaa	PBANKA_071020	73	69	34	32	30	30	6	6	11	12	23	24	17	17	96	97	4	4	1	1	0	0	0	0	1	1	0	0	5	5	0	0
actaatcctgg	PBANKA_140130	403	393	137	136	373	370	1	1	5	5	6	6	0	0	6	6	9	8	1	0	3	3	0	0	2	2	1	1	1	1	1631	1616
actacaggcct	PBANKA_090640	0	0	22	22	86	86	10	10	17	17	10	10	0	0	2	2	14	13	0	0	2	2	0	0	0	0	4	4	11	11	618	608
actagaggtaa	PBANKA_092940	0	0	0	0	0	0	0	0	0	0	0	0	0	0	0	0	0	0	0	0	0	0	0	0	0	0	0	0	0	0	0	0
actatcgccaa	PBANKA_144400	0	0	0	0	0	0	0	0	2	2	0	0	3	3	1	1	0	0	0	0	0	0	0	0	0	0	0	0	0	0	0	0
actcaagctac	PBANKA_145200	0	0	0	0	0	0	0	0	0	0	0	0	0	0	0	1	0	0	0	0	0	0	0	0	0	0	0	0	0	0	0	0
actcaccgcct	PBANKA_010400	0	0	0	0	0	0	0	0	0	0	0	0	1	1	0	0	1	1	0	0	0	0	0	0	0	0	0	0	0	1	0	2
actccattgat	PBANKA_120250	0	0	0	0	0	0	0	0	0	0	0	0	0	0	0	0	0	0	0	0	0	0	0	0	0	0	0	0	0	0	0	0
actggattata	PBANKA_101370	0	0	0	0	0	0	0	0	0	0	0	0	0	0	0	0	1	1	0	0	0	0	0	0	0	0	0	1	1	1	0	0
actgtacccac	PBANKA_135910	0	0	0	0	0	0	0	0	1	1	0	0	0	0	0	0	0	0	0	0	0	0	0	0	0	0	1	1	0	0	0	0
actgtgggcga	PBANKA_082780	120	119	42	43	78	78	57	57	33	30	46	44	19	20	24	24	66	66	0	0	16	16	56	57	7	8	11	11	37	39	789	776
acttcaatatc	PBANKA_050690	0	0	0	0	0	0	0	0	0	0	0	0	0	0	0	0	0	0	0	0	0	0	0	0	0	0	0	0	0	0	0	0
acttccgagta	PBANKA_122150	0	0	0	0	0	0	0	1	0	0	2	3	1	1	0	0	1	1	0	0	0	0	0	0	0	0	0	0	0	0	0	0
acttcgcattg	PBANKA_131250	166	163	110	112	248	242	151	150	53	52	44	43	15	13	29	29	47	48	0	0	3	1	12	12	1	1	2	2	12	12	590	574
acttgtgctgc	PBANKA_083610	31	30	0	0	0	0	3	3	0	0	29	30	0	0	1	1	0	0	0	0	0	0	0	0	0	0	0	0	0	0	0	0
agacacaatga	PBANKA_110630	197	195	140	141	229	228	299	295	162	160	200	199	167	165	137	134	183	183	144	144	88	85	96	96	94	96	75	70	79	79	908	897
agactacagac	PBANKA_101330	0	0	0	0	0	0	0	0	0	0	0	0	0	0	0	0	0	0	0	0	0	0	0	0	0	0	0	0	0	0	0	0
agagatttctt	PBANKA_144210	0	0	4	3	0	0	0	0	2	2	6	6	2	2	0	0	0	0	0	0	0	0	0	0	0	0	0	0	0	0	0	0
agagcaaagta	PBANKA_082110	769	747	308	302	632	628	135	137	60	58	181	177	21	22	14	14	19	19	14	15	2	2	0	0	7	8	0	0	5	5	745	731
agaggcgaaga	PBANKA_051680	399	389	192	186	436	426	140	137	63	62	154	149	5	5	6	6	11	11	0	0	0	0	1	1	0	0	0	0	0	0	779	763
agagtttcgga	PBANKA_041190	94	93	651	631	63	60	9	10	287	278	101	100	3	3	1	1	5	5	0	0	0	0	0	0	0	0	2	2	0	0	0	0
agatcctcgac	PBANKA_041590	0	0	0	0	0	0	0	0	0	0	10	10	0	0	0	0	0	0	0	0	0	0	0	0	0	0	0	0	0	0	0	0
agatctaattc	PBANKA_103750	0	0	0	0	0	1	0	0	0	0	0	0	1	1	1	0	0	0	0	0	0	0	1	1	0	0	1	1	3	3	1	1
agcacgtgcaa	PBANKA_110350	0	0	0	0	0	0	0	0	1	1	1	1	0	0	0	1	0	0	1	0	0	0	0	1	0	0	0	0	1	1	0	1
agcaggtgacc	PBANKA_104030	0	0	37	37	30	30	9	10	2	2	67	65	0	0	0	0	0	0	0	0	1	1	2	2	0	0	0	0	0	0	0	0
agcccgttgta	PBANKA_123730	22	22	13	13	66	64	4	4	8	8	0	0	0	0	1	1	0	0	0	0	1	1	0	0	0	0	0	0	0	0	0	0
agccggtctct	PBANKA_082010	3590	3514	1732	1709	4205	4160	6019	5945	3556	3510	4874	4791	5904	5842	6809	6694	6849	6752	7675	7544	6306	6175	6567	6429	7995	7870	8151	8014	7157	7088	1377	1363
agcgacgtagc	PBANKA_090850	0	0	27	28	0	0	0	0	0	0	2	2	0	0	7	7	0	0	0	0	0	0	0	0	0	0	2	2	0	0	0	0
agctgcgttac	PBANKA_140530	120	123	42	44	44	50	8	9	10	10	0	0	3	3	0	0	0	0	0	0	0	0	0	0	0	0	0	0	1	1	468	479
aggcccacacc	PBANKA_061400	34	34	0	0	12	14	4	4	0	0	0	0	0	0	0	0	0	0	0	0	0	0	0	0	0	0	0	0	0	0	0	0
aggccggggtc	PBANKA_061000	0	0	0	0	0	0	0	0	0	0	0	0	0	0	0	0	0	0	0	0	0	0	0	0	0	0	0	0	0	0	0	0
aggctctggct	PBANKA_020760	0	0	9	7	0	0	0	0	0	0	0	0	0	0	0	0	0	0	0	0	0	0	0	0	0	0	0	0	0	0	0	0
aggggtgttgt	PBANKA_010510	74	74	0	0	23	22	0	0	0	0	1	1	0	0	0	0	1	1	0	0	0	0	0	0	0	0	0	0	1	1	0	0
agggtaaagct	PBANKA_123005	1	0	0	0	0	0	0	0	0	0	0	0	0	0	0	0	0	0	0	0	0	0	0	0	0	0	0	0	0	0	0	0
agggttcctat	PBANKA_051500	2105	2054	1412	1395	2520	2475	2452	2391	3124	3066	2692	2638	2665	2632	3956	3891	4349	4255	3564	3477	3672	3573	4357	4241	4166	4063	4550	4431	4892	4798	600	577
aggtagcactg	PBANKA_081180	101	98	46	45	22	22	0	0	0	0	7	7	0	0	33	34	0	0	0	0	0	0	0	0	0	0	0	0	0	0	0	0
aggtcgatggc	PBANKA_132420	0	0	20	20	0	0	0	0	0	0	0	0	0	0	0	0	0	0	0	0	0	0	0	0	0	0	0	0	0	0	0	0
aggtgcgattt	PBANKA_113780	0	0	0	0	0	0	0	0	0	0	0	0	1	1	1	2	1	0	0	0	0	0	0	0	1	1	0	0	2	2	0	0
aggttctaccc	PBANKA_133430	0	0	0	0	0	0	0	0	0	0	22	21	0	0	0	0	0	0	0	0	0	0	1	1	0	0	0	0	0	0	0	0
agtaagccttc	PBANKA_110420	1173	1165	783	786	720	723	834	833	784	773	702	705	478	471	757	758	662	656	357	358	384	383	360	364	234	235	399	399	255	253	685	682
agtacgctgcg	PBANKA_112510	134	134	193	190	0	0	6	6	236	223	20	20	0	0	0	0	0	0	0	0	0	0	0	0	0	0	0	0	0	0	0	0
agtagtacgga	PBANKA_080140	0	0	0	0	0	0	0	0	0	0	0	0	0	0	0	0	0	0	0	0	0	0	0	0	0	0	0	0	0	0	0	0
agtagttactt	PBANKA_041065	63	59	23	22	15	15	3	4	125	122	49	47	0	0	1	0	0	0	0	0	0	0	0	0	0	0	0	0	0	0	0	0
agtatttagca	PBANKA_040540	0	0	0	0	0	0	0	0	1	1	0	0	0	0	0	0	0	0	0	0	0	0	0	0	0	0	0	0	0	0	0	0
agtcacgcggg	PBANKA_090970	16	17	0	0	0	0	0	0	0	0	0	0	0	0	0	0	0	0	0	0	0	0	0	0	0	0	0	0	0	0	0	0
agtccagatat	PBANKA_051700	165	158	479	471	89	85	19	18	12	12	187	184	0	0	0	0	1	1	0	0	0	0	0	0	1	1	0	0	0	0	0	0
agtccgtcatg	PBANKA_091160	0	0	0	0	0	0	0	0	1	1	0	0	3	3	0	0	0	0	0	0	0	0	0	1	0	0	0	0	1	1	0	0
agtctgtgaaa	PBANKA_141060	0	0	0	0	0	0	0	0	0	0	0	0	0	0	0	0	0	0	0	0	0	0	0	0	0	0	0	0	0	0	0	0
agtgcgccact	PBANKA_140060	0	0	0	0	0	0	2	2	0	0	0	0	0	0	0	0	0	0	0	0	0	0	0	0	0	0	0	0	0	0	0	0
agtgcgtacgc	PBANKA_020460	0	0	23	24	17	16	0	0	0	0	0	0	0	0	0	0	0	0	0	0	0	0	0	0	1	1	0	0	0	0	0	0
agtgctgctta	PBANKA_120070	0	1	1	2	1	1	0	0	3	5	0	0	0	0	0	0	0	0	0	0	0	0	0	0	0	1	0	0	0	0	0	0
agtggtctcat	PBANKA_070460	0	0	0	0	0	0	0	0	1	1	0	0	0	0	0	0	0	0	0	0	0	0	0	0	0	0	0	0	0	0	0	0
agttgacaaga	PBANKA_093200	79	79	0	0	0	0	0	0	2	2	0	0	1	1	0	0	0	0	0	0	0	0	0	0	0	0	0	0	0	0	0	0
ataaccgggtg	PBANKA_135740	0	0	0	0	0	0	0	0	0	0	0	0	0	0	0	0	0	0	0	0	0	0	0	0	0	0	0	0	0	0	0	0
ataacgatgta	PBANKA_121990	0	0	0	0	0	0	0	0	0	0	0	0	0	0	0	0	0	0	0	0	0	0	0	0	1	1	0	0	0	0	0	0
ataaggaccac	PBANKA_071620	302	299	101	101	419	413	102	103	71	71	203	205	63	65	86	87	126	127	53	53	100	105	111	110	53	51	89	89	117	119	628	638
atacacgtggt	PBANKA_131280	0	0	0	0	0	0	0	0	0	0	0	0	0	0	0	0	0	0	0	0	0	0	0	0	0	0	0	0	0	0	0	0
atacagacaga	PBANKA_041630	0	0	0	0	36	35	0	0	0	0	0	0	0	0	0	0	0	0	0	0	0	0	0	0	0	0	0	0	0	0	0	0
ataccaacgca	PBANKA_102070	486	480	227	226	672	666	653	657	292	289	322	317	648	641	369	361	481	474	697	690	318	316	443	435	623	612	447	444	486	482	784	777
atagcgctatc	PBANKA_120850	0	0	17	16	0	0	0	0	0	0	0	0	0	0	0	0	0	0	0	0	0	0	0	0	0	0	0	0	0	0	0	0
atagcggcccc	PBANKA_011040	799	783	373	368	561	543	733	727	441	436	531	524	487	476	656	645	547	546	464	444	457	445	397	386	495	486	495	482	440	439	1667	1645
atatccgttag	PBANKA_094230	0	0	24	26	0	0	0	0	0	0	17	17	0	0	9	9	1	0	0	0	0	0	0	0	0	0	0	0	0	0	0	0
atcaacgtaag	PBANKA_040780	0	0	0	0	14	11	0	0	0	0	0	0	0	0	0	0	0	0	0	0	0	0	0	0	0	0	0	0	0	0	0	0
atcacgacacc	PBANKA_092890	0	0	0	0	0	0	0	0	3	3	0	0	0	0	0	0	0	0	0	0	0	0	0	0	0	0	0	0	0	0	0	0
atcagcgactg	PBANKA_110950	0	0	0	0	0	0	0	0	0	0	0	0	0	0	0	0	0	0	0	0	0	0	0	0	0	0	0	0	0	0	0	0
atcagtaaggg	PBANKA_114130	0	0	0	0	0	0	0	0	0	0	0	0	0	0	0	0	0	0	0	0	0	0	0	0	0	0	0	0	0	0	0	0
atcattgtcac	PBANKA_062350	0	0	84	86	0	0	0	0	0	0	0	0	0	0	0	0	0	0	0	0	0	0	0	0	0	0	0	0	0	0	0	0
atccgagatcg	PBANKA_093190	0	0	5	5	0	0	2	2	0	0	0	0	0	0	1	1	0	0	0	0	1	1	0	0	0	0	0	0	0	0	0	0
atccgcgtgta	PBANKA_094130	0	0	0	0	25	25	0	0	0	0	52	52	4	4	0	0	0	0	0	0	0	0	0	0	0	0	0	0	0	0	0	0
atcgaatcgcc	PBANKA_031420	0	0	0	0	0	0	0	0	0	0	0	0	0	0	0	0	0	0	0	0	0	0	0	0	0	0	0	0	0	0	0	0
atcgaccaaat	PBANKA_134830	0	0	0	0	0	0	0	0	0	0	0	0	0	0	0	0	0	0	0	0	0	0	0	0	0	0	0	0	2	2	1	1
atcgatacata	PBANKA_134230	58	57	0	0	0	0	4	4	2	2	8	8	0	0	0	0	1	1	0	0	0	0	2	2	0	0	0	0	0	0	0	0
atcgcgaactc	PBANKA_041390	443	438	77	78	281	281	44	44	41	40	37	37	5	6	6	6	3	3	0	0	0	0	2	2	1	1	0	0	4	4	592	590
atctcttggtt	PBANKA_040390	34	32	0	0	0	0	0	0	0	0	0	0	0	0	0	0	0	0	0	0	0	0	0	0	0	0	0	0	0	0	0	0
atctgatgtag	PBANKA_082040	0	0	23	22	4	4	0	0	0	0	9	9	0	0	0	0	0	0	0	0	0	0	1	1	0	0	0	0	0	0	0	0
atctggcaggc	PBANKA_140220	0	0	0	1	0	0	0	0	1	1	0	0	0	0	0	0	0	0	0	0	0	0	0	0	0	0	0	0	1	1	0	0
atgaggttaaa	PBANKA_111200	0	0	0	0	0	0	1	2	0	0	0	0	0	0	0	0	0	0	0	0	0	0	0	0	0	0	0	0	0	0	0	0
atgatgacaat	PBANKA_123750	63	62	27	26	96	92	5	5	3	3	14	14	3	3	6	6	0	0	0	0	7	7	0	0	0	0	3	3	0	0	374	365
atgattttacg	PBANKA_031160	0	0	0	0	0	0	5	4	0	0	0	0	0	0	2	2	0	0	0	0	0	0	0	0	0	0	0	0	0	0	0	0
atgcagcagac	PBANKA_041360	0	0	0	0	0	0	0	0	0	0	0	0	0	0	0	0	0	0	0	0	0	0	0	0	0	0	0	0	0	0	0	0
atgcgcgcaaa	PBANKA_040940	0	0	0	0	0	0	0	0	0	0	0	0	0	0	0	0	0	0	0	0	0	0	0	0	0	0	0	0	0	0	0	0
atggttgcaga	PBANKA_133030	155	151	33	33	30	31	0	0	6	6	0	0	0	0	0	0	0	0	0	0	0	0	1	1	0	0	0	0	0	0	619	609
atgtcttattg	PBANKA_071660	0	0	0	0	0	0	0	0	0	0	0	0	0	0	0	0	0	0	0	0	0	0	0	0	0	0	0	0	0	0	0	0
attctccccga	PBANKA_083040	0	0	0	0	0	0	0	0	0	0	0	0	0	0	0	0	0	0	0	0	0	0	0	0	0	0	0	0	0	0	0	0
attctgcgggt	PBANKA_110170	0	0	0	0	0	0	0	0	0	0	0	0	0	0	0	0	0	0	0	0	0	0	0	0	0	0	0	0	0	0	0	0
attcttataac	PBANKA_090260	0	0	40	37	0	0	0	0	0	0	0	0	0	0	0	0	0	0	0	0	0	0	0	0	0	0	0	0	0	0	0	0
attcttgctgc	PBANKA_021180	0	0	0	0	89	86	0	0	0	0	0	0	0	0	0	0	2	2	1	1	0	0	0	0	0	0	0	0	0	0	0	0
attgagaacgt	PBANKA_140450	0	0	10	10	22	22	5	5	2	1	3	3	2	2	0	0	0	0	0	0	0	0	0	0	0	0	0	0	0	0	0	0
attgatctgta	PBANKA_103170	0	0	0	0	0	0	0	0	0	0	0	0	2	2	4	4	0	0	0	0	0	0	0	0	0	0	0	0	1	1	0	0
atttcacgtct	PBANKA_131730	1	1	2	1	1	1	0	0	2	1	0	0	0	0	0	0	0	0	0	0	0	0	0	0	0	0	0	0	0	0	0	0
atttcacgttt	PBANKA_120790	155	154	288	289	65	65	0	0	151	151	95	91	0	0	1	1	1	1	0	0	1	1	0	0	0	0	1	1	0	0	0	0
atttggtgccg	PBANKA_120780	7530	7345	3845	3767	7460	7240	11729	11396	8478	8259	8517	8303	10895	10644	14566	14215	12367	12080	13728	13251	13384	13057	12081	11653	14777	14416	16817	16345	12720	12468	1996	1952
attttatcatc	PBANKA_083660	129	126	543	538	66	67	4	4	159	156	131	133	6	6	6	6	0	0	0	0	0	0	4	4	1	1	2	2	0	0	0	0
attttcatctg	PBANKA_141030	0	0	0	0	0	0	1	1	0	0	0	0	0	0	0	0	0	0	0	0	0	0	0	0	0	0	0	0	0	0	0	0
attttccatcc	PBANKA_135610	0	0	21	22	19	19	3	3	5	5	23	24	0	0	0	0	0	0	0	0	0	0	0	0	0	0	0	0	0	0	0	0
caaacgtttac	PBANKA_011120	137	143	22	22	92	96	47	47	0	0	1	1	32	35	1	2	5	5	37	40	3	3	0	0	35	38	0	0	0	0	775	813
caaactacgca	PBANKA_070120	0	0	27	27	0	0	0	0	0	0	10	10	1	1	0	0	0	0	0	0	0	0	1	1	0	0	0	0	0	0	0	0
caaagcaagag	PBANKA_111980	0	0	0	0	0	0	0	0	0	0	0	0	0	0	0	0	0	0	0	0	0	0	0	0	0	0	0	0	0	0	0	0
caacatcgggt	PBANKA_082160	0	0	0	0	0	0	0	0	0	0	13	13	0	0	3	3	0	0	0	0	2	2	0	0	0	0	0	0	0	0	0	0
caaccccccgg	PBANKA_124070	0	0	0	0	0	0	0	0	0	0	0	0	0	0	0	0	0	0	0	0	0	0	0	0	0	0	0	0	0	0	0	0
caacgtgagca	PBANKA_060240	0	0	0	0	14	14	0	0	1	1	0	0	0	0	0	0	0	0	0	0	0	0	0	0	0	0	0	0	0	0	0	0
caagaaggaag	PBANKA_140020	621	604	564	553	1242	1206	1035	1008	464	456	866	841	476	470	765	750	665	652	526	516	714	692	550	535	615	605	729	712	691	665	1075	1049
caagagtgcct	PBANKA_030670	0	0	0	0	25	24	0	0	0	0	0	0	0	0	0	0	0	0	0	0	0	0	0	0	0	0	0	0	0	0	0	0
caagctgattg	PBANKA_130200	0	0	0	0	0	0	0	0	0	0	0	0	0	0	0	0	0	0	0	0	0	0	0	0	0	0	1	1	0	0	0	1
caaggcaatgt	PBANKA_083180	0	0	0	0	0	0	0	0	0	0	0	0	0	0	0	0	0	0	0	0	0	0	0	0	0	0	0	0	0	0	0	0
caagggcaggg	PBANKA_060440	0	0	27	25	0	0	0	0	0	0	0	0	0	0	0	0	0	0	0	0	0	0	0	0	0	0	0	0	0	0	0	0
caagtgctgtc	PBANKA_080010	183	180	88	86	263	264	105	106	63	63	126	125	128	124	98	98	187	180	167	159	107	108	161	154	178	170	141	134	177	179	676	662
caatacgtcag	PBANKA_090600	0	0	0	0	0	0	4	4	0	0	0	0	0	0	0	0	0	0	0	0	0	0	0	0	0	0	0	0	0	0	0	0
caatttgtttc	PBANKA_140820	0	0	0	0	2	2	6	5	0	0	14	12	0	0	0	0	0	0	0	0	0	0	0	0	0	0	0	0	0	0	0	0
cacccttgtgt	PBANKA_030150	94	96	35	35	171	173	3	3	4	4	0	0	2	2	2	2	1	1	0	0	0	0	0	0	0	0	0	0	0	0	956	949
cacctctcatc	PBANKA_141050	0	0	0	0	0	0	0	0	0	0	0	0	0	0	0	0	0	0	0	0	0	0	0	0	0	0	0	0	0	0	0	0
cacgcaccttt	PBANKA_083210	41	41	109	108	56	55	2	2	109	112	64	65	0	0	4	4	0	0	0	0	0	0	0	0	0	0	2	2	0	0	0	0
cacgcatttgc	PBANKA_081400	0	0	0	0	0	0	0	0	0	0	0	0	0	0	0	0	0	0	0	0	0	0	0	0	0	0	0	0	0	0	0	0
cacggtcatag	PBANKA_120770	1539	1519	746	745	1641	1629	2212	2177	1480	1459	2176	2145	1884	1858	2700	2671	3290	3218	2542	2509	2679	2636	3027	2966	2379	2346	3085	3032	2945	2898	678	671
cagacaaacgg	PBANKA_130130	0	0	0	0	0	0	0	0	0	0	0	0	0	0	0	0	0	0	0	0	0	0	0	0	0	0	0	0	0	0	0	0
cagacaatcgg	PBANKA_050860	0	0	0	0	0	0	0	0	0	0	0	0	0	0	0	0	0	0	0	0	0	0	0	0	0	0	0	0	0	0	0	0
cagagaacata	PBANKA_040360	0	0	0	0	0	0	0	0	0	0	0	0	0	0	0	0	0	0	0	0	0	0	0	0	0	0	0	0	0	0	0	0
cagcaagtcgt	PBANKA_103520	0	0	26	25	0	0	0	0	0	0	0	0	0	0	0	0	0	0	0	0	0	0	0	0	0	0	0	0	0	0	0	0
cagcatacgac	PBANKA_030180	0	0	1	1	1	1	0	0	0	0	1	1	0	0	1	1	0	1	1	3	0	0	3	3	2	2	1	2	5	5	4	4
cagccccatac	PBANKA_060990	0	0	0	0	24	24	0	0	0	0	0	0	0	0	0	0	0	0	0	0	0	0	0	0	0	0	0	0	0	0	0	0
cagcggttata	PBANKA_094390	1925	1888	1227	1206	2183	2148	2115	2058	2056	1998	2281	2225	1972	1953	3730	3650	2974	2895	2610	2550	3340	3271	3034	2947	2806	2737	3601	3525	3595	3550	1610	1564
cagctggagcg	PBANKA_130600	235	230	58	57	110	107	4	4	12	12	11	11	2	2	2	2	2	2	0	0	1	1	0	0	0	0	0	0	0	0	166	169
caggcaaaaac	PBANKA_124430	1634	1638	585	572	1249	1266	1486	1491	1257	1259	1224	1229	1356	1361	1992	1986	1664	1665	1574	1580	1881	1857	1453	1447	1755	1734	2408	2400	1781	1760	785	793
cagtctcaaga	PBANKA_123720	0	0	0	0	0	0	0	0	1	1	0	0	0	0	0	0	0	0	0	0	0	0	0	0	0	0	0	0	0	0	0	0
cataacgtagc	PBANKA_102390	36	35	172	169	66	68	10	10	41	41	117	117	2	2	4	4	0	0	0	0	1	1	0	1	1	1	3	3	0	0	0	0
catactggaaa	PBANKA_144750	0	0	0	0	0	0	0	0	0	0	0	0	0	0	0	0	0	0	0	0	0	0	0	0	0	0	1	0	0	0	0	0
catatcagcgt	PBANKA_110690	0	0	0	0	51	51	0	0	0	0	0	0	0	0	0	0	0	0	0	0	0	0	0	0	0	0	0	0	0	0	0	0
catgacggtgg	PBANKA_120520	251	237	1348	1308	172	167	40	39	1018	990	306	299	0	0	8	8	10	10	0	1	1	1	2	2	1	1	2	2	0	0	1	1
catggatgggc	PBANKA_113980	0	0	16	18	67	65	4	4	0	0	0	0	0	0	0	0	0	0	0	0	0	0	0	0	1	1	0	0	0	0	0	0
catgtgagtaa	PBANKA_050050	0	0	0	0	0	0	0	0	0	0	0	0	0	0	0	0	0	0	0	0	0	0	0	0	0	0	0	0	0	0	0	0
cattatggagg	PBANKA_124280	0	0	0	0	0	0	0	0	0	0	0	0	0	0	0	0	0	0	0	0	0	0	0	0	0	0	0	0	0	0	0	0
cattgaacgat	PBANKA_100640	0	0	0	0	48	45	0	0	0	0	0	0	0	0	0	0	0	0	0	0	1	1	0	0	0	0	0	0	0	0	0	0
cattgcagtcc	PBANKA_111530	0	0	0	0	17	17	0	0	6	5	0	0	0	0	1	1	0	0	0	0	0	0	0	0	1	1	0	0	0	0	0	0
cattttctact	PBANKA_141350	0	0	0	0	0	0	0	0	0	0	0	0	0	0	0	0	0	0	0	0	1	1	0	0	0	0	0	0	0	0	0	0
ccaaagtgtcg	PBANKA_041430	24	23	0	0	3	2	0	0	0	0	0	0	0	0	0	0	0	0	0	0	0	0	0	0	0	0	0	0	0	0	0	0
ccaaattcata	PBANKA_091150	34	34	28	27	0	0	4	3	2	2	21	21	0	0	0	0	0	0	0	0	1	1	0	0	0	0	0	0	0	0	0	0
ccaagacgcga	PBANKA_143540	0	0	15	15	0	0	0	0	0	0	0	0	0	0	0	0	0	0	0	0	0	0	0	0	0	0	0	0	0	0	0	0
ccacatatatc	PBANKA_021290	0	0	0	0	0	0	0	0	0	0	0	0	2	2	0	0	0	0	0	0	0	0	0	0	0	0	0	0	1	1	0	0
ccacctgccca	PBANKA_010620	0	0	54	55	0	0	9	9	0	0	50	51	8	8	27	26	4	5	0	1	0	0	1	1	0	0	0	0	1	1	0	0
ccacgcagatt	PBANKA_090760	0	0	0	0	0	0	0	0	0	0	0	0	0	0	0	0	0	0	0	0	0	0	0	0	0	0	0	0	0	0	0	0
ccacttcctat	PBANKA_132450	0	0	0	0	0	0	0	0	0	0	0	0	0	0	0	0	0	0	0	0	0	0	0	0	0	0	0	0	0	0	0	0
ccagccggcat	PBANKA_091510	128	124	235	235	89	89	6	6	163	159	114	113	2	2	0	0	3	3	0	0	1	1	0	0	0	0	0	0	0	0	0	0
ccagggtgaag	PBANKA_090250	0	0	0	0	0	0	0	0	3	3	0	0	0	0	0	0	0	0	0	0	0	0	0	0	0	0	0	0	0	0	0	0
ccatcgaaata	PBANKA_142310	0	0	0	0	0	0	0	0	0	0	0	0	0	0	0	0	0	0	0	0	0	0	0	0	0	0	0	0	2	2	0	0
ccattttccat	PBANKA_052320	0	0	57	56	0	0	0	0	45	46	8	8	0	0	0	0	0	0	0	0	0	0	0	0	0	0	0	0	0	0	0	0
cccacagtacg	PBANKA_031050	0	0	0	0	0	0	0	0	0	0	0	0	0	0	0	0	0	0	0	0	0	0	0	0	0	0	0	0	0	0	0	0
cccagccgctt	PBANKA_051810	0	0	230	226	90	89	12	11	168	170	64	65	5	5	0	0	2	2	0	0	2	2	2	2	2	2	0	0	0	0	0	0
cccaggataca	PBANKA_110360	0	0	0	0	29	28	0	0	0	0	0	0	0	0	0	0	0	0	0	0	0	0	0	0	0	0	0	0	0	0	0	0
cccccgaacga	PBANKA_093700	0	0	0	0	0	0	0	0	0	0	0	0	0	0	0	0	0	0	0	0	0	0	0	0	0	0	0	0	0	0	0	0
cccccgctagt	PBANKA_145860	0	0	0	0	0	0	0	0	1	1	2	2	2	2	0	0	0	0	0	0	0	0	0	0	0	0	0	0	0	0	0	0
ccccgttcggg	PBANKA_061640	0	0	0	0	0	0	0	0	0	0	0	0	0	0	0	0	0	0	0	0	0	0	0	0	0	0	0	0	0	0	0	0
ccccttcttaa	PBANKA_070100	0	0	0	0	0	0	0	0	0	0	0	0	0	0	0	0	0	0	0	0	0	0	0	0	0	0	0	0	0	0	0	0
cccgaagttgg	PBANKA_100860	1	1	327	313	59	58	0	0	0	0	12	12	0	0	0	0	0	0	0	0	0	0	0	0	0	0	0	0	0	0	0	0
cccgatctgat	PBANKA_051080	69	69	117	119	0	0	0	0	100	101	13	14	1	1	0	0	0	0	0	0	0	0	1	1	0	0	0	0	0	0	0	0
ccctgagaacc	PBANKA_141230	52	50	6	6	0	0	0	0	9	9	7	7	5	5	15	14	7	7	0	0	1	1	0	0	0	0	0	0	0	0	0	0
ccgaaatacag	PBANKA_021450	0	0	0	0	28	28	0	0	0	0	0	0	0	0	0	0	0	0	0	0	0	0	0	0	0	0	0	0	0	0	0	0
ccgacgcaatt	PBANKA_142090	0	0	0	0	0	0	0	0	0	0	0	0	0	0	0	0	0	0	0	0	0	0	0	0	0	0	0	0	0	0	0	0
ccgacttctaa	PBANKA_090500	0	0	25	25	163	164	12	12	13	13	19	17	4	4	3	3	3	2	8	8	0	0	0	0	4	5	3	3	0	0	592	598
ccgagggcacc	PBANKA_090270	149	147	1505	1480	325	315	57	56	1074	1057	357	352	11	11	7	8	11	10	0	0	0	0	2	2	0	0	0	0	1	1	0	0
ccgatgtgcac	PBANKA_040170	1	2	0	0	1	1	0	0	2	2	5	5	1	1	0	0	2	3	4	7	1	1	1	1	2	3	2	2	4	5	1	1
ccgattggcga	PBANKA_092770	0	0	0	0	0	0	0	0	0	0	0	0	0	0	0	0	0	0	0	0	0	0	0	0	0	0	0	0	0	0	0	0
ccgcaattttt	PBANKA_100120	190	189	357	352	77	76	13	12	354	346	132	131	2	2	11	11	2	2	1	1	1	1	0	0	2	2	0	0	0	0	0	0
ccgcagaatct	PBANKA_070740	0	0	0	0	0	0	4	4	0	0	0	0	0	0	1	1	7	6	0	0	0	0	0	0	0	0	0	0	0	0	0	0
ccgcccgagga	PBANKA_030200	0	0	0	0	0	0	0	0	0	0	0	0	0	0	0	0	0	0	0	0	0	0	0	0	0	0	0	0	0	0	1	1
ccgcgtattta	PBANKA_100500	0	0	0	0	0	0	1	1	0	0	0	0	0	0	0	0	0	0	0	0	0	0	0	0	0	0	0	0	0	0	0	0
ccgctcgttag	PBANKA_110500	0	0	0	0	0	0	3	3	0	0	0	0	0	0	0	0	0	0	0	0	0	0	1	1	1	1	0	0	0	0	0	0
ccgcttcatgc	PBANKA_143660	0	0	0	0	0	0	0	0	0	0	0	0	1	1	0	0	0	0	0	0	0	0	0	0	0	0	0	0	0	0	0	0
ccggacgcatg	PBANKA_083440	0	0	0	0	0	0	0	0	0	0	0	0	0	0	0	0	0	0	0	0	0	0	0	0	0	0	0	0	0	0	0	0
ccgtcgaaact	PBANKA_051360	0	0	0	0	0	0	0	0	0	0	0	0	0	0	0	0	0	0	0	0	0	0	0	0	0	0	0	0	0	0	0	0
cctaaactaat	PBANKA_071500	423	413	270	264	431	425	38	38	38	38	17	17	3	3	18	18	8	8	14	14	7	7	5	5	21	23	11	10	12	12	2014	1974
cctacggcata	PBANKA_110230	0	0	0	0	0	0	0	0	0	1	0	0	0	0	0	0	1	1	0	0	2	2	2	2	1	1	1	1	0	0	1	1
cctagatgagt	PBANKA_080610	0	0	0	0	0	0	0	0	0	0	0	0	0	0	0	0	0	0	0	0	0	0	0	0	0	0	0	0	0	0	0	0
cctaggaggta	PBANKA_040060	215	207	88	87	640	632	369	354	131	130	499	491	301	302	334	331	569	561	493	475	330	318	535	509	453	447	353	345	625	612	617	612
cctcattctag	PBANKA_123290	268	265	131	129	326	326	51	47	15	15	31	30	3	3	3	3	2	2	0	0	0	0	6	6	0	0	1	1	5	5	574	570
cctcccggtta	PBANKA_080900	0	0	22	22	0	0	0	0	0	0	0	0	2	2	10	10	3	3	0	0	0	0	1	1	0	0	0	0	1	1	0	0
cctcttacccg	PBANKA_061520	0	0	0	0	14	14	0	0	2	2	0	0	0	0	0	0	0	0	0	0	0	0	0	0	0	0	0	0	0	0	0	0
ccttaggaatg	PBANKA_103080	0	0	0	0	0	0	1	1	0	0	4	4	0	0	4	4	0	0	0	0	0	0	0	0	0	0	0	0	0	0	0	0
ccttcacgagg	PBANKA_111210	0	0	324	315	0	0	0	0	509	500	42	38	0	0	0	0	0	0	0	0	0	0	0	0	1	1	0	0	0	0	0	0
ccttgagcatt	PBANKA_112900	394	391	166	163	330	325	831	829	539	529	588	575	727	713	766	761	680	669	991	979	839	818	740	725	971	954	1158	1145	909	892	397	393
ccttgagtgac	PBANKA_090460	0	0	0	0	0	0	0	0	0	0	0	0	0	0	0	0	0	0	0	0	0	0	0	0	0	0	0	0	0	0	0	0
ccttgcaaagt	PBANKA_050410	0	0	0	0	0	0	0	0	0	0	8	8	0	0	0	0	0	0	0	0	0	0	0	0	0	0	0	0	0	0	0	0
cctttccctta	PBANKA_031580	0	0	0	0	25	27	0	0	0	0	10	9	1	1	0	0	0	0	0	0	0	0	0	0	0	0	0	0	0	0	0	0
cctttttctcc	PBANKA_120160	0	0	0	0	0	0	0	0	0	0	0	0	3	4	0	0	0	0	0	0	1	1	0	0	0	0	0	0	0	0	0	0
cgaagtagcaa	PBANKA_111760	235	232	489	488	155	152	74	73	483	476	392	391	5	5	49	48	9	10	1	1	0	0	3	3	0	0	2	2	3	3	1	1
cgacagccggg	PBANKA_120260	239	231	98	95	217	224	57	57	42	41	44	44	66	64	56	56	78	80	25	23	54	53	61	60	23	24	74	69	58	55	738	734
cgactcagtag	PBANKA_030140	0	0	0	0	0	0	0	0	5	5	8	7	0	0	0	0	0	0	0	0	0	0	0	0	0	0	0	0	1	1	0	0
cgactggtgaa	PBANKA_142620	39	37	0	0	0	0	0	0	0	0	0	0	0	0	0	0	0	0	0	0	0	0	0	0	0	0	0	0	0	0	0	0
cgacttttcat	PBANKA_141330	84	85	3	3	107	103	13	13	2	0	33	31	3	3	42	42	1	1	0	0	0	0	0	0	3	3	0	0	0	0	0	0
cgagagataca	PBANKA_083110	0	0	0	0	0	0	0	0	0	0	0	0	0	0	0	0	0	0	0	0	0	0	0	0	0	0	0	0	0	0	0	0
cgagattagtc	PBANKA_110130	0	0	171	166	0	0	0	0	0	0	26	27	0	0	1	1	0	0	0	0	0	0	0	0	0	0	0	0	0	0	0	0
cgagctgcaag	PBANKA_072040	0	0	0	0	19	19	0	0	0	0	1	0	0	0	0	0	0	0	0	0	0	0	0	0	0	0	0	0	2	1	0	0
cgagggctttg	PBANKA_093720	354	342	72	69	40	39	8	8	12	13	33	33	7	7	3	3	3	3	2	2	0	0	0	0	5	4	0	0	1	1	1153	1134
cgaggtgccgt	PBANKA_070150	700	674	384	369	476	454	125	120	72	71	78	77	26	24	14	14	69	66	20	19	4	4	37	34	9	9	7	7	37	36	854	826
cgataatcaca	PBANKA_060300	0	0	0	0	0	0	1	1	1	1	2	1	0	0	1	0	0	0	2	2	0	0	0	0	0	1	2	3	1	1	1	1
cgatagggact	PBANKA_134910	1	1	0	0	0	0	0	0	0	0	0	0	0	0	0	0	0	0	0	0	0	0	0	0	0	0	0	0	0	0	0	0
cgatctttctc	PBANKA_112920	0	0	0	0	0	0	5	5	5	6	5	5	0	0	0	0	0	0	0	0	0	0	0	0	0	0	0	0	0	0	0	0
cgatgtttat	PBANKA_130690	0	0	0	0	0	0	0	0	0	0	0	0	0	0	0	0	0	0	0	0	0	0	0	0	0	0	0	0	0	0	0	0
cgattaagaat	PBANKA_051530	0	0	0	0	0	0	0	0	0	0	0	0	0	0	0	0	0	0	0	0	0	0	0	0	0	0	0	0	0	0	0	0
cgcaaggaggg	PBANKA_103800	0	0	1	0	0	0	0	0	0	0	0	0	0	0	0	0	0	0	0	0	0	0	0	0	0	0	0	0	0	0	0	0
cgcaatgtgta	PBANKA_140390	0	0	0	0	0	0	0	0	0	0	0	0	0	0	0	0	0	0	0	0	0	0	0	0	0	0	0	0	0	0	0	0
cgcaattcccc	PBANKA_100190	0	0	0	0	0	0	0	0	1	1	2	1	2	2	0	0	0	0	1	2	1	0	0	0	0	0	0	0	0	0	1	1
cgcgccaaagc	PBANKA_124340	0	0	0	0	0	0	0	1	0	0	0	0	0	0	0	0	0	0	0	0	0	0	0	0	0	0	0	0	0	0	0	0
cgctccatgcc	PBANKA_031260	0	0	0	0	5	5	0	0	3	3	0	0	0	0	0	0	0	0	0	0	0	0	0	0	0	0	0	0	0	0	0	0
cgctgcaaacg	PBANKA_010770	0	0	0	0	0	0	0	0	0	0	0	0	0	0	0	0	0	0	0	0	0	0	0	0	0	0	0	0	0	0	0	0
cggaatgccag	PBANKA_031000	2	2	13	12	8	8	0	0	0	0	2	2	0	0	0	0	0	0	0	0	0	0	0	0	0	0	0	0	0	0	0	0
cggacggcagg	PBANKA_092560	0	0	0	0	0	0	0	0	0	0	0	0	0	0	0	0	0	0	0	0	0	0	0	0	0	0	0	0	0	0	0	0
cggagtacgtt	PBANKA_103440	802	782	574	564	1142	1131	758	735	409	402	910	895	350	346	561	543	558	544	212	206	273	267	272	276	127	117	200	186	155	152	756	738
cggcctatagg	PBANKA_100060	0	0	0	0	0	0	0	0	3	3	0	0	0	0	0	0	0	0	0	0	0	0	0	0	0	0	0	0	0	0	0	0
cggcgtccctt	PBANKA_031400	0	0	0	0	0	0	0	0	0	0	0	0	0	0	1	0	0	0	0	0	0	0	0	0	0	0	0	0	0	0	0	0
cgggaggcggg	PBANKA_040400	0	0	0	0	0	0	0	0	0	0	0	0	0	0	0	0	0	0	0	0	0	0	0	0	0	0	0	0	1	0	0	0
cgggcaggact	PBANKA_010600	0	0	26	26	0	0	0	0	0	0	0	0	0	0	0	0	0	0	0	0	0	0	0	0	0	0	0	0	0	0	0	0
cgggtgagttt	PBANKA_010820	0	0	21	21	0	0	0	0	0	0	0	0	0	0	0	0	0	0	0	0	0	0	0	0	0	0	0	0	0	0	0	0
cggtcatccat	PBANKA_145980	0	0	0	0	0	0	5	5	0	0	0	0	0	0	0	0	1	1	0	0	0	0	0	0	0	0	0	0	0	0	0	0
cggtcccggac	PBANKA_060510	0	0	0	0	0	0	0	0	0	0	2	2	0	0	0	0	0	0	0	0	0	0	0	0	0	0	0	0	0	0	0	0
cggttacccta	PBANKA_070200	0	0	0	0	0	0	1	1	0	0	8	8	0	0	0	0	0	0	0	0	0	0	2	2	0	0	0	0	0	0	0	0
cggttccacgg	PBANKA_060880	0	0	65	60	0	0	0	0	48	48	9	9	0	0	0	0	0	0	0	0	0	0	0	0	0	0	0	0	0	0	0	0
cggttgtggat	PBANKA_070710	0	0	0	0	0	0	0	0	0	0	0	0	0	0	0	0	0	0	1	1	0	0	0	0	0	0	0	0	0	0	0	0
cgtaatgactc	PBANKA_130430	0	0	0	0	0	0	0	0	0	0	0	0	0	0	0	0	0	0	0	0	0	0	0	0	0	0	0	0	0	0	0	0
cgtatttattg	PBANKA_040050	1493	1470	591	581	1151	1140	949	924	889	868	1366	1337	859	854	1485	1470	1564	1535	1068	1037	1455	1425	1437	1396	1233	1215	1479	1454	1570	1542	3582	3513
cgtgagtttag	PBANKA_114560	0	0	19	18	0	0	0	0	0	0	0	0	0	0	0	0	0	0	0	0	0	0	0	0	0	0	0	0	0	0	0	0
cgtgccaaggt	PBANKA_133730	784	766	404	397	865	840	986	957	697	683	768	742	647	634	1095	1062	964	941	623	596	778	757	756	723	555	540	845	820	675	663	719	703
cgtggggttct	PBANKA_123430	0	0	0	0	0	0	0	0	2	2	0	0	0	0	0	0	0	0	0	0	0	0	0	0	0	0	0	0	0	0	0	0
cgtgtccttgt	PBANKA_123510	0	0	0	0	0	0	0	0	0	0	0	0	0	0	0	1	0	0	0	0	0	0	0	0	0	0	0	0	0	0	0	0
cgtgttctagt	PBANKA_113320	0	0	0	0	0	0	0	0	0	0	0	0	0	0	0	0	0	0	0	0	0	0	0	0	0	0	0	0	0	0	0	0
cgttaggtgtg	PBANKA_060820	0	0	0	0	0	0	0	0	0	0	0	0	0	0	0	0	0	0	0	0	1	0	1	0	0	0	0	0	0	0	0	0
cgttatgtggg	p230p-tag	647	642	461	449	1068	1049	1043	1017	861	837	1076	1059	1006	978	1449	1422	1499	1473	1258	1230	1352	1321	1357	1321	1394	1340	1648	1605	1376	1335	989	963
cgttccaacag	PBANKA_135130	0	0	0	0	0	0	0	0	0	0	0	1	0	0	0	0	0	0	0	0	0	0	0	0	0	0	0	0	0	0	0	0
cgtttgctggg	PBANKA_131150	56	53	257	255	81	80	7	7	365	358	125	126	5	5	13	13	2	2	0	0	1	1	1	1	1	1	1	1	0	0	0	0
ctaaagaacct	PBANKA_121680	0	0	0	0	0	0	0	0	0	0	0	0	0	0	0	0	0	0	0	0	0	0	0	0	0	0	0	0	0	0	0	0
ctaaccatggc	PBANKA_090400	2	2	0	1	1	2	2	5	1	1	2	2	2	1	0	0	4	4	8	7	1	1	4	6	10	10	16	16	19	20	10	8
ctaccagactc	PBANKA_121410	1413	1408	669	673	1039	1055	190	195	168	167	179	181	24	24	14	14	7	7	14	14	4	4	2	2	23	24	4	4	1	1	2339	2350
ctacgatgaac	PBANKA_030770	43	43	0	0	0	0	0	0	0	0	0	0	0	0	0	0	0	0	0	0	0	0	0	0	0	0	0	0	0	0	0	0
ctacgtatcag	PBANKA_041490	0	0	17	17	88	83	14	14	0	0	32	31	7	7	44	41	5	4	1	1	0	0	0	0	2	1	1	1	0	0	0	0
ctactagttaa	PBANKA_122560	0	0	0	0	42	44	0	0	0	0	1	1	0	0	1	1	0	0	0	0	0	0	0	0	0	0	0	0	0	0	0	0
ctatagcgtca	PBANKA_140940	844	838	348	347	954	945	221	215	124	123	245	245	31	31	55	56	104	101	19	19	33	33	26	25	32	32	21	21	92	90	1740	1728
ctcacacgacc	PBANKA_052480	49	49	158	161	0	0	6	6	178	177	12	11	0	0	0	0	2	2	0	0	0	0	0	0	0	0	0	0	3	3	0	0
ctcagtcatgc	PBANKA_123420	0	0	0	0	0	0	0	0	0	0	0	0	0	0	0	0	0	0	0	0	0	0	0	0	0	0	0	0	0	0	0	0
ctcattcccgt	PBANKA_130470	0	0	0	0	2	2	0	0	0	0	0	0	0	0	0	0	0	0	0	0	0	0	0	0	0	0	0	0	0	0	0	0
ctccaagaact	PBANKA_010080	0	0	18	18	0	0	0	0	5	5	62	65	2	2	41	40	3	3	0	0	0	0	0	0	0	0	0	0	1	1	0	0
ctccaatcagc	PBANKA_090430	272	273	106	110	285	286	168	169	66	65	63	63	55	53	49	48	41	39	28	24	22	23	17	16	30	26	43	43	29	29	765	756
ctccacaggtc	PBANKA_093100	50	50	0	0	0	0	8	8	6	6	19	19	3	3	0	0	0	0	0	0	0	0	0	0	0	0	0	0	0	0	0	0
ctcgggagggg	PBANKA_050120	0	0	426	418	81	80	18	18	866	861	182	181	3	2	3	3	0	0	0	0	0	0	1	1	0	0	0	0	0	0	0	0
ctcggtctatg	PBANKA_130110	0	0	0	0	1	1	0	0	1	1	1	1	1	1	0	0	0	0	0	0	0	0	0	0	0	0	0	0	0	0	0	0
ctctacttctg	PBANKA_142590	0	0	0	0	3	3	0	0	3	3	0	0	0	0	0	0	0	0	0	0	0	0	0	0	0	0	0	0	0	0	0	0
ctctgcccaag	PBANKA_121180	0	0	0	0	23	23	0	0	7	7	6	6	0	0	0	0	0	0	0	0	0	0	0	0	0	0	0	0	0	0	0	0
ctcttcagacc	PBANKA_144330	259	254	219	216	275	271	32	32	13	14	39	38	6	6	7	7	4	4	3	3	1	1	1	2	0	0	3	3	2	2	1795	1782
ctcttttgaat	PBANKA_093120	0	0	0	0	0	0	8	8	0	0	16	16	0	0	0	0	0	0	0	0	0	0	0	0	0	0	0	0	0	0	0	0
ctgaaagcggg	PBANKA_080640	67	68	0	0	17	16	0	0	3	3	16	15	0	0	0	0	1	1	0	0	0	0	1	1	0	0	0	0	0	0	0	0
ctgaatactcg	PBANKA_062320	0	0	27	26	0	0	0	0	0	0	0	0	0	0	0	0	0	0	0	0	0	0	0	0	0	0	0	0	0	0	0	0
ctgactttcgg	PBANKA_090150	92	91	5	5	4	1	2	2	9	11	8	4	6	6	2	3	8	10	9	8	3	3	13	15	9	8	19	18	16	14	15	15
ctgcacatgag	PBANKA_131110	0	0	0	0	0	0	0	0	0	0	0	0	0	0	0	0	0	0	0	0	0	0	0	0	0	0	1	1	0	0	0	0
ctgcgtggcac	PBANKA_120090	0	0	0	0	0	0	0	0	1	1	0	0	0	0	0	0	0	0	0	0	1	1	0	0	0	0	0	0	0	0	0	0
ctgctcctctt	PBANKA_131120	0	0	0	0	0	0	0	0	0	0	0	0	0	0	0	0	0	0	0	0	0	0	0	0	0	0	0	0	0	0	0	0
ctgctgattgc	PBANKA_100760	35	35	89	90	37	34	10	10	45	43	79	77	2	2	0	0	0	0	0	0	1	1	2	3	0	0	0	0	2	2	0	0
ctggagtagtg	PBANKA_140240	0	0	2	2	2	1	0	1	4	2	2	2	5	5	0	0	5	3	2	6	4	4	8	7	8	9	5	6	8	9	8	7
ctggccgctaa	PBANKA_041350	7	8	0	0	17	17	0	0	0	0	0	0	1	1	0	0	0	0	0	0	0	0	0	0	0	0	0	0	1	1	0	0
ctggctcagta	PBANKA_092540	0	0	0	0	0	0	0	0	0	0	0	0	0	0	0	0	0	0	0	0	0	0	0	0	0	0	0	0	0	0	0	0
ctgggaaaaga	PBANKA_142220	0	0	0	0	0	0	0	0	0	0	0	0	0	0	0	0	0	0	0	0	0	0	0	0	0	0	0	0	0	0	0	0
ctgggatctgt	PBANKA_061340	0	0	0	0	0	0	0	0	1	1	0	0	2	2	0	0	0	0	1	1	0	0	0	0	0	0	0	0	0	0	0	0
ctgtcttaggt	PBANKA_111610	58	57	0	0	0	0	0	0	5	5	12	11	0	0	0	0	0	0	0	0	0	0	0	0	0	0	0	0	0	0	0	0
cttaaagagcc	PBANKA_133500	1	1	1010	1014	49	47	15	13	100	101	116	116	2	1	0	0	14	14	0	0	0	0	0	0	0	0	1	1	2	2	0	0
cttagcgtaaa	PBANKA_140470	0	0	0	0	0	0	0	0	0	0	0	0	0	0	0	0	0	0	0	0	0	0	0	0	0	0	0	0	0	0	0	0
cttcacctacc	PBANKA_100520	32	34	26	26	0	0	6	6	2	2	5	5	0	0	0	0	0	0	0	0	0	0	0	0	0	0	0	0	0	0	0	0
cttcctcttgt	PBANKA_130060	0	0	0	0	0	0	0	0	0	0	0	0	0	0	0	0	0	0	0	0	0	0	0	0	0	0	0	0	0	0	0	0
cttgaaaaatc	PBANKA_135190	0	0	0	0	0	0	0	0	0	0	0	0	1	1	0	0	0	0	0	0	0	0	0	0	0	0	0	0	0	0	0	0
cttgatcaccc	PBANKA_000580	0	0	0	0	0	0	0	0	0	0	1	0	0	0	0	0	0	0	0	0	0	0	0	0	0	0	0	0	0	0	0	0
cttgattaggt	PBANKA_111840	0	0	0	0	0	0	0	0	0	0	0	0	0	0	0	0	0	0	0	0	0	0	1	0	0	0	0	0	0	0	0	0
cttgattcaac	PBANKA_110880	2090	2070	836	838	2195	2200	3104	3113	2152	2147	2370	2407	3338	3320	3697	3689	2322	2321	4257	4219	3816	3787	3562	3553	5268	5230	4715	4720	4075	4095	1455	1454
cttggtatcct	PBANKA_136480	20	20	0	0	9	9	0	0	0	0	0	0	4	4	0	0	0	0	0	0	0	0	0	0	0	0	0	0	0	0	0	0
cttgttgctgt	PBANKA_094250	37	36	0	0	0	0	0	0	0	0	0	0	0	0	0	0	0	0	0	0	0	0	0	0	0	0	0	0	0	0	0	0
ctttactgggt	PBANKA_135260	0	0	0	0	0	0	0	0	0	0	0	0	0	0	1	1	0	0	0	0	0	0	0	0	1	1	0	0	0	0	0	0
ctttagcgcat	PBANKA_112780	0	0	16	16	0	0	0	0	0	0	0	0	0	0	0	0	0	0	0	0	0	0	0	0	0	0	0	0	0	0	0	0
ctttattcccg	PBANKA_010450	0	0	0	0	0	1	0	0	0	0	0	0	0	0	0	0	0	0	0	0	0	0	0	1	0	0	0	0	0	0	0	0
ctttcgtccgt	PBANKA_090420	327	318	148	143	118	118	32	31	12	12	72	71	16	17	156	151	8	8	3	3	2	2	3	2	2	2	1	1	5	5	0	0
gaaaaatggat	PBANKA_120240	51	47	128	128	128	130	56	55	28	27	77	77	7	7	13	13	26	25	5	5	6	6	3	3	7	7	5	5	7	8	791	784
gaaacaacccg	PBANKA_123180	0	0	0	0	0	0	0	0	0	0	0	1	0	0	0	0	0	0	0	0	0	0	0	0	0	0	0	0	0	0	0	0
gaacattcgcc	PBANKA_070850	0	0	0	1	0	0	0	0	0	0	0	0	0	0	0	0	0	0	0	0	0	0	0	0	0	0	0	0	0	0	0	0
gaacattcggg	PBANKA_140040	125	124	170	166	55	55	11	12	44	43	43	45	2	2	4	3	0	0	0	0	0	0	1	1	0	0	0	0	0	0	1	1
gaacctggaca	PBANKA_093260	4943	4847	2580	2571	4514	4495	7646	7561	5071	5023	6055	5979	7284	7174	9564	9476	8531	8437	9844	9736	8537	8400	8551	8436	11134	11001	11660	11484	9743	9636	1552	1539
gaagtggcctt	PBANKA_100080	0	0	17	18	0	0	0	0	0	0	0	0	0	0	0	0	0	0	0	0	0	0	0	0	0	0	0	0	0	0	0	0
gaagtgttgga	PBANKA_092170	0	0	0	0	0	0	0	0	0	0	8	8	0	0	0	0	0	0	0	0	0	0	0	0	0	0	0	0	0	0	0	0
gaatggatgta	PBANKA_124000	0	0	0	0	0	0	0	0	0	0	0	0	1	1	0	0	0	0	0	0	1	1	0	0	0	0	0	0	0	0	0	0
gaattaacaaa	PBANKA_110100	244	243	545	542	173	169	35	34	858	855	244	244	5	5	2	2	5	5	0	0	1	1	1	1	0	0	2	2	2	2	0	0
gaattaccttt	PBANKA_021550	178	176	800	795	136	137	7	7	177	180	136	136	5	4	0	0	1	1	0	0	1	1	5	5	0	0	0	0	4	4	0	0
gacacctgtgg	PBANKA_114200	0	0	0	0	0	0	0	0	0	0	0	0	0	0	0	0	0	0	0	0	0	0	0	0	0	0	0	0	0	0	0	0
gacatgggatt	PBANKA_070940	0	0	0	0	0	0	0	0	0	0	0	0	0	0	0	0	0	0	0	0	0	0	0	0	0	0	0	0	0	0	0	0
gacattcgagg	PBANKA_122540	0	0	0	0	17	16	0	0	0	0	0	0	0	0	0	0	0	0	0	0	0	0	0	0	0	0	0	0	0	0	0	0
gaccaatcggg	PBANKA_061480	0	0	0	0	0	0	0	0	0	0	0	0	0	0	0	0	0	0	0	0	0	0	0	0	0	0	0	0	0	0	0	0
gaccgttatat	PBANKA_145060	0	0	0	0	0	0	0	0	0	0	0	0	0	0	0	0	0	0	0	0	0	0	0	0	0	0	0	0	0	0	0	0
gacgaactctc	PBANKA_031110	607	610	270	272	444	436	107	105	89	88	104	105	9	9	17	16	11	12	0	0	1	1	1	1	2	2	3	3	0	0	660	665
gacgcaatgcc	PBANKA_041750	0	0	0	0	0	0	0	0	0	0	0	0	0	0	0	0	0	0	0	0	0	1	0	0	0	0	0	0	0	0	0	0
gacggctacag	PBANKA_090530	0	0	15	13	0	0	0	0	0	0	0	0	0	0	0	0	0	0	0	0	0	0	0	0	0	0	0	0	0	0	0	0
gacgggactac	PBANKA_010580	0	0	0	0	0	0	0	0	0	0	0	0	0	0	0	0	0	0	0	0	0	0	0	0	0	0	0	0	0	0	0	0
gacgtatggcg	PBANKA_021460	66	66	12	12	0	0	18	19	53	49	34	36	1	1	0	0	0	0	0	0	0	0	1	1	0	0	0	0	1	1	0	0
gacgtccccct	PBANKA_071120	0	0	1	1	0	0	0	0	0	0	0	0	0	0	2	2	0	0	0	0	1	1	0	0	0	0	0	0	0	0	0	0
gactaggatga	PBANKA_010480	0	0	0	0	0	0	0	0	0	0	0	0	0	0	0	0	0	0	0	0	0	0	0	0	0	0	1	1	0	0	0	0
gactctatggt	PBANKA_010260	0	0	0	0	0	0	0	0	0	0	0	0	2	2	0	0	0	0	0	0	0	0	0	0	0	0	0	0	0	0	0	0
gactttaagaa	PBANKA_061310	0	0	0	0	0	0	0	0	0	0	0	0	0	0	0	0	0	0	0	0	0	0	0	0	0	0	1	1	0	0	0	0
gagagggctta	PBANKA_101480	0	0	0	0	0	0	0	0	0	0	14	14	0	0	1	1	0	0	0	0	0	0	0	0	0	0	0	0	0	0	0	0
gagatgttagg	PBANKA_133820	0	0	0	0	0	0	0	0	0	0	0	0	0	0	0	0	0	0	0	0	0	0	0	0	0	0	0	0	0	0	0	0
gagcaaacgca	PBANKA_112040	0	0	13	11	0	0	2	2	0	0	0	0	0	0	0	0	0	0	0	0	0	0	0	0	0	0	0	0	0	0	0	0
gagcatggacc	PBANKA_050730	0	0	0	0	0	0	1	0	0	0	0	0	0	0	0	0	0	0	0	0	0	0	0	0	0	0	0	0	0	0	0	0
gagcctggtgg	PBANKA_041780	0	0	0	0	0	0	0	0	12	12	0	0	3	3	0	0	0	0	0	0	0	0	0	0	0	0	0	0	0	0	0	0
gagctaccatt	PBANKA_093490	0	0	0	0	0	0	0	0	0	0	0	0	0	0	0	0	0	0	0	0	0	0	0	0	0	0	0	0	0	0	0	0
gaggcttaggg	PBANKA_133660	0	0	0	0	0	0	0	0	0	0	0	0	0	0	0	0	0	0	0	0	0	0	0	0	0	0	0	0	0	0	0	0
gagggtgtcct	PBANKA_071310	62	59	0	0	0	0	0	0	0	0	0	0	2	2	0	0	0	0	0	0	0	0	0	0	0	0	0	0	0	0	0	0
gaggtggacaa	PBANKA_080950	44	42	10	9	98	92	4	3	0	0	18	18	3	3	44	42	6	6	0	0	0	0	2	2	1	1	1	1	2	2	0	0
gagtagatctg	PBANKA_093370	0	0	0	0	0	0	0	0	0	0	0	0	0	0	0	0	0	0	0	0	0	0	0	0	0	0	0	0	0	0	0	0
gagtgtccgta	PBANKA_040790	0	0	39	36	143	135	1	1	3	3	29	30	6	6	8	8	12	12	3	3	2	2	6	6	0	0	9	9	10	10	747	728
gatagtttaat	PBANKA_082430	0	0	0	0	0	0	0	0	0	0	0	0	0	0	1	1	0	0	0	0	0	0	0	0	0	0	0	0	0	0	0	0
gatatatcacc	PBANKA_110290	0	0	0	0	0	0	0	0	0	0	0	0	0	0	0	0	0	0	0	0	0	0	0	0	0	0	0	1	1	1	1	1
gatattcctct	PBANKA_145770	0	0	0	0	7	8	0	0	7	7	0	0	0	0	0	0	0	0	0	0	0	0	0	0	0	0	0	0	0	0	0	0
gatccgcggtg	PBANKA_121920	0	0	0	0	0	0	0	0	0	0	0	0	0	0	0	0	0	0	1	1	0	0	0	0	0	0	0	0	0	0	0	0
gattaaagaat	PBANKA_090840	0	0	0	0	0	0	0	0	0	0	12	12	1	1	0	0	0	0	0	0	0	0	0	0	0	0	0	0	0	0	0	0
gcaaatataaa	PBANKA_110090	47	47	246	242	43	43	2	2	43	44	1	1	0	0	0	0	0	0	0	0	0	0	0	0	0	0	0	0	0	0	0	0
gcaaatttttt	PBANKA_090180	0	0	26	26	0	0	0	0	2	2	13	14	1	1	15	14	0	0	0	0	0	0	0	0	0	0	0	0	0	0	0	0
gcacccttctc	PBANKA_090520	85	82	31	32	51	53	11	11	5	5	30	30	2	2	47	47	10	10	0	0	0	0	0	0	1	1	0	0	3	4	0	0
gcacggagtcg	PBANKA_080090	0	0	0	0	0	0	0	0	0	0	0	0	0	0	0	0	0	0	0	0	0	0	0	0	0	0	0	0	0	0	0	0
gcagagtcacg	PBANKA_040090	0	0	0	0	0	0	1	1	0	0	1	1	2	2	0	0	0	0	0	0	0	0	0	0	0	0	1	0	1	1	1	0
gcaggtattat	PBANKA_110430	0	0	0	0	9	7	0	0	0	0	8	8	0	0	0	0	0	0	0	0	0	0	0	0	0	0	0	0	0	0	0	0
gcaggttccgg	PBANKA_130690	0	0	0	0	11	13	0	0	4	4	0	0	0	0	0	0	0	0	0	0	0	0	0	0	0	0	0	0	0	0	0	0
gcataaactct	PBANKA_114230	1462	1438	658	661	1816	1806	1489	1482	646	634	1191	1196	1127	1123	1444	1435	1458	1437	1276	1258	1265	1239	1259	1236	1133	1117	1348	1333	1132	1121	4169	4116
gcattggttgg	PBANKA_124530	0	0	0	0	0	0	0	0	0	0	0	0	0	0	0	0	1	1	0	0	0	0	0	0	0	0	0	0	0	0	0	0
gcatttcatgt	PBANKA_010060	33	31	0	0	0	0	0	0	0	0	0	0	0	0	1	1	0	0	0	0	0	0	0	0	0	0	0	0	0	0	0	0
gccacccgtcg	PBANKA_131870	0	0	0	0	0	0	0	0	0	0	0	0	0	0	1	1	0	0	0	0	0	0	0	0	0	0	0	0	0	0	0	0
gcccaaccggg	PBANKA_030100	1	1	0	0	0	0	0	0	3	3	0	1	1	1	0	0	0	0	0	0	0	1	1	1	1	1	2	2	2	3	3	5
gccccggctgc	PBANKA_134300	0	0	0	0	0	0	2	2	0	0	0	0	0	0	0	0	0	0	0	0	0	0	0	0	0	0	0	0	0	0	0	0
gcccggcctag	PBANKA_071960	480	468	394	393	481	468	811	789	664	652	885	863	853	831	1460	1442	1032	1011	1089	1055	1426	1408	1107	1069	1152	1124	1697	1660	1062	1043	645	634
gcccttgtgtg	PBANKA_071020	0	0	0	0	0	0	0	0	0	0	0	0	0	0	0	0	0	0	0	0	0	0	0	0	0	0	0	0	0	0	0	0
gcctatcctat	PBANKA_113280	0	0	0	0	52	52	0	0	12	11	7	7	0	0	0	0	0	0	0	0	0	0	0	0	0	0	0	0	0	0	0	0
gcgacccccct	PBANKA_062130	0	0	0	0	0	0	0	0	0	0	0	0	0	0	0	0	0	0	0	0	0	0	0	0	0	0	0	0	0	0	0	0
gcgagatcatt	PBANKA_070240	0	0	0	0	0	0	0	0	0	0	0	1	0	0	0	0	0	0	0	0	0	0	0	0	0	0	0	0	0	0	0	0
gcgccttgtca	PBANKA_010100	0	0	0	0	0	0	0	0	0	0	0	0	0	0	0	0	1	0	0	0	0	0	0	0	0	0	0	0	0	0	0	0
gcggagaccgc	PBANKA_070550	0	0	1	1	0	0	0	0	0	0	0	0	0	0	0	0	0	0	0	0	0	0	0	0	0	0	0	0	0	0	0	0
gcgtcagttag	PBANKA_140210	0	0	0	0	1	1	0	0	0	0	0	0	0	0	0	0	0	0	0	0	0	0	0	0	0	0	0	0	0	0	0	0
gcgtggagatt	PBANKA_091820	0	0	0	0	0	0	0	0	0	0	0	0	0	0	0	0	0	0	0	0	0	0	0	0	0	0	0	0	0	0	0	0
gctacgggagg	PBANKA_112410	0	0	0	0	0	0	0	0	0	0	0	0	0	0	0	0	0	0	0	0	0	0	0	0	0	0	0	0	0	0	0	0
gctactagctc	PBANKA_061380	0	0	0	0	0	0	0	0	2	2	0	0	0	0	0	0	0	0	0	0	0	0	1	1	0	0	0	0	0	0	0	0
gctactctaac	PBANKA_110990	0	0	0	0	0	0	0	0	3	3	0	0	0	0	0	0	0	0	0	0	0	0	0	0	0	0	0	0	0	0	0	0
gctagttaggc	PBANKA_120410	0	0	0	0	0	0	0	0	1	1	0	0	0	0	0	0	1	1	0	0	1	0	0	0	0	0	0	0	0	0	0	0
gctatacgcat	PBANKA_123390	1	0	0	0	0	0	0	0	0	0	0	1	1	1	0	0	0	0	0	0	0	0	0	0	1	0	0	1	0	0	0	0
gctcatcacca	PBANKA_140310	0	0	0	1	1	1	1	1	3	3	2	2	1	1	0	0	0	0	0	0	0	0	0	1	0	0	1	0	1	1	0	0
gctcatgattt	PBANKA_114450	0	0	0	0	0	0	0	0	0	0	0	0	0	0	0	0	0	0	0	0	0	0	0	0	0	0	0	0	0	0	0	0
gctctgtcatc	PBANKA_091240	35	35	13	12	0	0	2	2	0	0	16	16	0	0	0	0	0	0	0	0	0	0	0	0	0	0	0	0	0	0	0	0
gctgcattcac	PBANKA_071320	0	0	21	21	0	0	2	2	0	0	0	0	0	0	0	0	0	0	0	0	0	0	0	0	0	0	0	0	0	0	0	0
gctgccacaaa	PBANKA_141470	0	0	0	0	0	0	0	0	0	0	6	5	0	0	0	0	0	0	0	0	0	0	0	0	0	0	0	0	0	0	0	0
gctgcgcgtgt	PBANKA_020750	16	15	0	0	0	0	0	0	0	0	0	0	0	0	0	0	0	0	0	0	0	0	0	0	0	0	0	0	0	0	0	0
gctgggcagtt	PBANKA_146460	0	0	0	0	0	0	0	0	0	0	0	0	0	0	0	0	0	0	0	0	0	0	0	0	0	0	0	0	0	0	0	0
gctgtcgcgta	PBANKA_083250	0	0	28	27	0	0	0	0	0	0	5	4	0	0	18	15	1	1	0	0	0	0	0	0	2	2	0	0	0	0	0	0
gctgtgattac	PBANKA_100690	0	0	0	0	0	0	0	0	0	0	0	0	3	3	0	0	0	0	0	0	0	0	0	0	0	0	0	0	0	0	0	0
gcttacgtcaa	PBANKA_090710	0	0	0	0	4	5	0	0	0	0	0	0	0	0	0	0	0	0	0	0	0	0	0	0	0	0	0	0	0	0	0	0
gcttctcttta	PBANKA_135820	0	0	258	255	77	79	25	25	8	8	53	51	0	0	2	2	0	0	0	0	0	0	1	0	3	3	0	0	0	0	0	0
gcttgatattg	PBANKA_120280	0	0	0	0	0	0	0	0	0	0	0	0	0	0	0	0	0	0	0	0	0	0	0	0	0	0	0	0	0	0	2	2
ggaatcgagtc	PBANKA_143090	0	0	0	0	0	0	17	17	0	0	52	54	0	0	34	34	3	3	0	0	0	0	0	0	0	0	0	0	0	0	0	0
ggaggaggatg	PBANKA_144560	0	0	0	0	0	0	0	0	0	0	0	0	0	0	0	0	0	0	0	0	0	0	0	0	1	1	0	0	0	0	0	0
ggaggatcatg	PBANKA_114470	0	0	0	0	0	0	2	2	0	0	8	7	1	1	0	0	0	0	0	0	0	0	0	0	0	0	0	0	0	0	0	0
ggagggaaacg	PBANKA_133890	0	0	0	0	0	0	0	0	0	0	0	0	0	0	0	0	0	0	1	0	0	0	0	0	0	0	0	0	1	1	0	0
ggagggacacc	PBANKA_142380	0	0	0	0	48	46	0	0	0	0	0	0	3	3	1	1	0	0	0	0	0	0	1	0	2	1	0	0	0	0	0	0
ggaggtgacag	PBANKA_101560	0	0	0	0	0	0	0	0	0	0	0	0	0	0	0	0	0	0	1	1	0	0	0	0	0	0	0	0	0	0	0	0
ggatactgtag	PBANKA_040590	0	0	0	0	0	0	0	0	0	0	0	0	0	0	0	0	0	0	0	0	0	0	0	0	0	0	0	0	0	0	0	0
ggatgtcagaa	PBANKA_081120	0	0	0	0	0	0	0	0	0	0	0	0	0	0	0	0	0	0	0	0	0	0	0	0	0	0	0	0	0	0	0	0
ggattccgcgt	PBANKA_132070	0	0	0	0	0	0	0	0	0	0	0	0	0	0	0	0	0	0	0	0	0	0	0	0	0	0	0	0	0	0	0	0
ggatttaatca	PBANKA_080920	0	0	1	1	0	0	0	0	1	1	1	1	2	2	0	0	0	0	1	1	0	0	0	0	0	0	0	0	2	2	0	0
ggccagctatt	PBANKA_112790	234	230	152	149	375	377	97	98	71	72	43	41	10	10	8	8	8	8	0	0	0	0	2	2	0	0	1	1	0	0	790	768
ggccccaagtg	PBANKA_101350	240	234	25	24	197	190	18	18	29	29	2	2	3	3	0	0	3	3	1	1	2	1	1	1	0	0	1	1	5	5	671	663
ggccctccggt	PBANKA_122100	0	0	0	0	0	0	0	0	0	0	4	4	0	0	0	0	0	0	0	0	0	0	0	0	0	0	0	0	0	0	0	0
ggccttagatg	PBANKA_100990	19	18	56	55	0	0	4	5	0	0	24	23	0	0	36	36	9	9	0	0	0	0	0	0	1	1	0	0	1	1	0	0
ggcgatgtttc	PBANKA_092550	0	0	0	0	0	0	0	0	0	0	0	0	0	0	0	0	0	0	0	0	0	0	0	0	0	0	0	0	0	0	0	0
ggcgctgctct	PBANKA_113380	0	0	0	0	0	0	0	0	0	0	0	0	0	0	0	0	0	0	0	0	0	0	0	0	0	0	0	0	0	0	0	0
ggcgcttggtc	PBANKA_120400	0	0	0	0	16	16	0	0	0	0	7	7	0	0	4	3	0	0	0	0	0	0	0	0	0	0	0	0	0	0	0	0
ggctaggccgc	PBANKA_041050	0	0	11	9	18	17	0	0	0	0	0	0	0	0	0	0	0	0	0	0	0	0	1	1	0	0	0	0	0	0	0	0
ggcttataacc	PBANKA_142360	0	0	0	0	0	0	0	0	0	0	0	0	0	0	0	0	0	0	0	0	0	0	0	0	0	0	0	0	0	0	0	0
gggcgaacgag	PBANKA_134640	0	0	0	0	0	0	0	0	0	0	0	0	0	0	0	0	0	0	0	0	0	0	0	0	0	0	0	0	0	0	0	0
gggcgctgaat	PBANKA_021050	0	2	0	0	0	0	0	0	0	0	0	0	0	0	0	0	0	0	0	0	0	0	0	0	0	0	0	0	0	0	0	1
gggctgcgaga	PBANKA_050360	285	279	99	96	151	149	18	16	20	20	0	0	9	9	4	4	2	2	3	3	3	3	1	1	3	3	5	5	0	0	671	645
ggggcactcgc	PBANKA_091940	0	0	0	0	0	0	0	0	0	0	0	0	0	0	0	0	0	0	0	0	0	0	0	0	0	0	0	0	0	0	0	0
ggggccgggca	PBANKA_050060	73	70	685	671	0	0	21	19	533	522	197	193	0	0	2	2	3	2	0	0	1	1	3	3	1	0	2	2	0	0	0	0
ggggtcctctg	PBANKA_124380	86	86	199	192	44	45	16	16	327	324	114	116	2	2	0	0	2	1	0	0	0	0	1	1	4	6	1	1	1	1	0	0
gggtggcgcaa	PBANKA_130940	207	202	77	76	204	205	3	3	16	15	17	17	5	5	0	0	61	60	0	0	0	0	75	70	1	1	0	0	80	78	1860	1833
gggttagaaat	PBANKA_070440	95	93	359	356	178	175	25	24	484	477	226	221	4	4	1	1	7	7	0	0	3	2	1	1	2	2	0	0	0	1	0	0
ggtaagccatc	PBANKA_142640	0	1	0	0	0	0	0	0	0	0	0	0	0	0	0	0	0	0	0	0	0	0	0	0	0	0	0	0	0	0	0	0
ggtacgtagcc	PBANKA_071420	0	0	0	0	0	0	3	4	0	0	13	13	0	0	0	0	0	0	0	0	0	0	0	0	0	0	0	0	0	0	0	0
ggtaggacgtg	PBANKA_146300	2	1	1	1	2	3	1	1	2	1	1	1	5	5	2	1	0	0	5	5	2	0	5	6	2	2	8	7	0	0	4	3
ggtatctccat	PBANKA_040340	0	0	0	0	0	0	0	0	0	0	2	2	1	1	0	0	0	0	0	0	0	0	0	0	0	0	0	0	0	0	0	0
ggtatcttacg	PBANKA_020134	0	0	0	0	0	0	0	0	0	0	0	0	0	0	0	0	0	0	0	0	0	0	0	0	0	0	0	0	0	0	0	0
ggtccggttcg	PBANKA_082750	0	0	0	0	0	0	0	0	0	0	0	0	0	0	0	0	0	0	0	0	0	0	0	0	0	0	0	0	0	0	0	0
ggtttacagtt	PBANKA_114590	46	46	444	432	32	31	5	5	299	286	59	57	0	0	0	0	4	4	0	0	0	0	0	0	0	0	0	0	0	0	1	1
ggtttcccagc	PBANKA_103910	0	0	0	0	0	0	0	0	3	3	0	0	0	0	0	0	0	0	0	0	0	0	0	0	0	0	0	0	0	0	0	0
gtaacaggaca	PBANKA_143800	0	0	0	0	0	0	0	0	0	1	0	0	0	0	0	0	0	0	0	0	0	0	0	0	0	0	0	0	0	0	0	0
gtaagtcttgc	PBANKA_111760	0	0	0	0	0	0	0	0	0	0	0	0	0	0	0	0	0	0	0	0	0	0	0	0	0	0	0	0	0	0	0	0
gtacgaaatat	PBANKA_130150	1449	1405	1025	1010	2506	2457	809	792	731	719	791	773	118	114	384	369	267	262	26	25	76	75	24	24	5	5	16	16	8	8	2034	1987
gtactcgccct	PBANKA_121290	0	0	0	0	30	30	0	0	0	0	0	0	0	0	0	0	0	0	0	0	0	0	0	0	0	0	0	0	0	0	0	0
gtagccatctt	PBANKA_071480	123	122	56	54	156	154	27	26	11	11	36	36	4	4	10	10	5	5	7	7	1	1	0	0	7	7	0	0	0	0	567	549
gtagctaggaa	PBANKA_131070	0	0	0	0	0	0	0	0	0	0	0	0	0	0	0	0	0	0	0	0	0	0	0	0	0	0	0	0	0	0	0	0
gtatgccctca	PBANKA_071250	0	0	0	0	0	0	0	0	0	0	0	0	0	0	0	0	0	0	0	0	0	0	0	0	0	0	0	0	0	0	0	0
gtatgtctttc	PBANKA_090370	1	1	0	0	1	2	1	3	4	4	6	6	4	4	0	0	1	1	2	2	0	0	9	10	5	6	14	14	7	7	10	8
gtcaaaggtcg	PBANKA_051900	93	91	184	181	0	0	12	10	161	160	16	16	0	0	2	1	2	2	3	2	0	0	1	1	2	2	1	1	1	1	0	0
gtcacaggaga	PBANKA_103540	0	0	5	5	0	0	5	5	0	0	0	0	0	0	0	0	0	0	0	0	0	0	0	0	0	0	0	0	0	0	0	0
gtcactgacgg	PBANKA_132380	4	4	432	431	69	70	15	15	179	178	55	57	1	1	4	4	1	1	0	0	0	0	0	0	1	1	0	0	0	0	0	0
gtcagacgctc	PBANKA_091860	0	0	0	0	2	2	0	0	0	0	0	0	0	0	0	0	0	0	0	0	0	0	0	0	0	0	0	0	0	0	0	0
gtcagatcgcc	PBANKA_103970	50	49	0	0	0	0	0	0	0	0	0	0	0	0	0	0	0	0	0	0	0	0	0	0	0	0	0	0	0	0	0	0
gtcaggacctt	PBANKA_092450	0	0	0	0	0	0	0	0	0	0	1	1	0	0	0	0	0	0	0	0	0	0	0	0	0	0	0	0	0	0	0	0
gtcccatccac	PBANKA_070320	603	616	280	289	812	817	119	117	65	64	30	32	11	12	17	17	16	16	3	3	2	2	2	2	1	1	2	2	3	3	630	645
gtccctggaca	PBANKA_090470	0	0	0	0	0	0	0	0	0	0	0	0	0	0	0	0	0	0	0	0	0	0	0	0	0	1	0	0	0	0	0	0
gtcccttgggg	PBANKA_070690	0	0	0	0	0	0	0	0	0	0	0	0	0	0	0	0	0	0	0	0	0	0	0	0	0	0	0	0	0	0	0	0
gtccggttgaa	PBANKA_080250	60	59	81	76	25	25	0	0	10	10	52	50	0	0	0	0	0	0	0	0	0	0	0	0	1	1	0	0	0	0	0	0
gtccgtctaac	PBANKA_090860	0	0	0	0	0	0	6	6	2	2	21	21	0	0	0	0	0	0	0	0	0	0	0	0	0	0	0	0	0	0	0	0
gtcctacttcg	PBANKA_113810	1788	1749	642	638	1044	1031	2491	2462	1035	1026	1350	1350	2083	2064	1976	1952	1917	1891	2969	2920	1811	1778	2046	2020	3150	3113	2432	2427	2218	2195	722	693
gtcgcacccga	PBANKA_020890	0	0	0	0	20	19	0	0	0	0	11	11	0	0	0	0	0	0	0	0	0	0	0	0	0	0	0	0	0	0	0	0
gtcggctaggt	PBANKA_114370	616	605	344	336	505	503	683	651	535	516	660	641	656	632	1111	1082	1010	968	997	966	1085	1061	1201	1177	1046	1024	1357	1314	1117	1096	799	779
gtcgtattgtt	PBANKA_131930	0	0	0	0	0	0	0	0	0	0	0	0	0	0	0	0	0	0	0	0	0	0	0	0	0	0	0	0	0	0	0	0
gtctaaacgaa	PBANKA_090920	0	0	0	0	0	0	0	0	6	6	0	0	0	0	0	0	0	0	0	0	0	0	0	0	0	0	0	0	0	0	0	0
gtctatatacc	PBANKA_081620	51	53	0	0	0	0	0	0	0	0	0	0	0	0	0	0	0	0	0	0	0	0	0	0	0	0	0	0	0	0	0	0
gtctccgtatt	PBANKA_132880	0	0	0	0	19	18	0	0	0	0	0	0	0	0	0	0	0	0	0	0	0	0	0	0	0	0	0	0	0	0	0	0
gtctcttttcg	PBANKA_100850	0	0	0	0	0	0	0	0	0	0	0	0	0	0	0	0	0	0	0	0	0	0	1	1	0	0	0	0	0	0	0	0
gtcttggggac	PBANKA_010970	0	0	0	0	0	0	0	0	0	0	0	0	0	0	0	0	0	0	0	0	0	0	0	0	0	0	0	0	0	0	0	0
gtgagagtatc	PBANKA_146130	0	0	0	0	0	0	0	0	0	0	0	0	0	0	0	0	0	0	0	0	0	0	0	0	0	0	0	0	0	0	0	0
gtgatttctga	PBANKA_090170	0	0	0	0	0	0	0	0	0	0	2	1	1	0	0	0	0	0	0	0	0	0	0	1	0	0	0	0	0	0	0	0
gtgcgctgaat	PBANKA_060840	157	149	70	65	112	108	9	9	9	9	13	12	0	0	0	0	0	0	0	0	0	0	0	0	0	0	0	0	0	0	485	467
gtgcgttatct	PBANKA_133430	0	0	0	0	0	0	0	0	0	0	0	0	0	0	0	0	0	0	0	0	0	0	0	0	0	0	0	0	0	0	0	0
gtgctacccgt	PBANKA_110390	0	0	0	1	1	1	2	2	3	3	3	2	0	0	5	3	5	5	5	5	2	2	6	6	3	3	10	11	7	8	7	7
gtgtctcatct	PBANKA_100350	3	4	0	0	2	2	1	2	10	9	5	5	1	1	0	0	3	3	6	6	2	3	5	4	4	4	7	7	12	12	10	9
gttaaaagacc	PBANKA_050840	217	197	166	166	307	301	98	100	88	89	90	92	5	5	5	6	6	6	0	0	0	1	0	0	1	1	0	0	0	0	577	563
gttaagctacg	PBANKA_110470	0	0	0	0	0	0	0	0	0	0	0	0	0	0	0	0	0	0	0	0	0	0	0	0	0	0	0	0	0	0	0	0
gttagctgtcc	PBANKA_052020	0	0	7	8	38	37	4	4	0	0	0	0	0	0	0	0	0	0	1	1	0	0	0	0	0	0	0	0	0	0	0	0
gttccactgtt	PBANKA_113650	0	0	0	0	0	0	0	0	0	0	0	0	0	0	0	0	0	0	0	0	0	0	0	0	0	0	0	0	0	0	0	0
gttctgaaaga	PBANKA_010940	0	0	0	0	29	27	13	12	0	0	0	0	0	0	10	10	1	1	1	1	3	3	0	0	0	0	0	0	0	0	0	0
gttggggccct	PBANKA_132400	1	0	0	0	0	0	0	0	0	0	0	0	0	0	0	0	0	0	0	0	1	0	0	0	0	0	0	0	0	0	0	0
gtttagaccgg	PBANKA_092870	0	0	0	0	0	0	0	0	0	0	0	0	0	0	0	0	0	0	0	0	0	0	0	0	0	0	0	0	0	0	0	0
gtttaggatcg	PBANKA_102620	0	0	31	32	17	16	0	0	77	78	11	10	0	0	0	0	0	0	0	0	1	1	0	0	0	0	0	0	0	0	0	0
gtttgcacatc	PBANKA_041540	73	71	962	943	143	141	21	18	661	657	176	174	3	3	2	2	3	3	0	0	3	3	1	1	5	5	0	0	1	1	1	1
gtttgcctgat	PBANKA_120840	644	626	327	317	686	657	133	132	85	82	143	142	23	22	13	13	13	13	3	3	1	1	2	2	3	3	0	0	1	1	680	670
gtttgtaccca	PBANKA_131080	18	17	40	39	171	167	2	2	20	19	13	13	0	0	5	5	0	0	1	1	0	0	0	0	1	1	0	0	0	0	565	549
gtttttctttc	PBANKA_083240	0	0	0	0	0	0	0	0	0	0	0	0	0	0	0	0	0	0	0	0	0	0	0	0	0	0	0	0	0	0	0	0
taaaaacttgg	PBANKA_101310	31	31	2	2	103	100	20	19	29	29	2	3	5	5	8	7	6	6	0	0	7	7	0	0	3	3	13	13	2	2	861	834
taaaccctatg	PBANKA_133090	0	0	187	185	60	60	10	10	165	162	58	58	4	4	3	3	0	0	0	0	2	2	0	0	0	0	0	0	0	0	0	0
taaacgaagcc	PBANKA_123820	41	41	61	61	0	0	5	5	122	123	8	8	0	1	0	0	0	0	0	0	0	0	0	0	3	3	0	0	0	0	0	0
taaaggacgcg	PBANKA_113260	0	0	0	0	0	0	0	0	0	0	0	0	0	0	0	0	0	0	0	0	0	0	0	0	0	0	0	0	0	0	0	0
taactaacctg	PBANKA_131140	0	0	7	6	0	0	0	0	3	3	0	0	1	1	0	0	0	0	0	0	0	0	0	0	0	0	0	0	0	0	0	0
taagtaggagt	PBANKA_011000	209	197	170	162	345	336	193	186	134	132	156	149	96	99	125	124	142	140	70	69	74	69	96	93	109	105	93	91	115	113	780	763
taagttcgat	PBANKA_093370	0	0	14	14	28	28	0	0	0	0	0	0	0	0	0	0	0	0	0	0	0	0	0	0	0	0	0	0	0	0	0	0
taatagggagc	PBANKA_081070	28	27	0	0	0	0	11	10	0	0	0	0	0	0	0	0	0	0	0	0	0	0	0	0	0	0	0	0	0	0	0	0
taatgtgcccc	PBANKA_134700	0	0	0	0	0	0	0	0	0	0	0	0	1	1	0	0	0	0	0	0	0	0	0	0	0	0	0	0	0	0	0	0
tacacaggtgt	PBANKA_062050	0	0	0	0	0	0	0	0	1	1	0	0	1	1	0	0	0	0	0	0	0	0	0	0	0	0	0	0	0	0	0	0
tacatattgct	PBANKA_093380	44	43	32	31	17	17	0	0	3	3	0	0	0	0	0	0	0	0	0	0	0	0	0	0	0	0	0	0	0	0	0	0
tacattagatc	PBANKA_051090	0	0	0	0	0	0	0	0	0	0	0	0	1	1	1	1	0	0	0	0	0	0	0	0	0	0	0	0	0	0	0	0
taccaaacaga	PBANKA_080160	0	0	0	0	0	0	1	0	0	0	1	1	0	0	0	0	0	0	0	0	0	0	0	0	0	0	0	0	0	0	0	0
taccaagattc	PBANKA_070210	0	0	0	0	0	0	0	0	0	0	0	0	0	1	0	0	0	0	0	0	0	0	0	0	0	0	0	0	0	0	0	0
taccaagcgat	PBANKA_142210	0	0	0	0	0	0	7	7	0	0	0	0	0	0	3	3	0	0	0	0	1	1	0	0	0	0	0	0	0	0	0	0
taccgactaaa	PBANKA_040770	269	267	78	80	118	115	10	9	1	1	0	0	0	0	0	0	4	4	0	0	2	2	0	0	1	1	0	0	3	3	2013	2001
taccgcaaatg	PBANKA_143880	0	0	0	0	0	0	0	0	0	0	1	1	0	0	0	0	0	0	1	1	0	0	0	0	0	0	0	0	1	1	0	0
tacgagtaatc	PBANKA_050380	102	104	29	26	36	36	94	93	91	87	97	94	85	85	141	138	198	195	177	173	123	120	185	185	168	162	144	140	154	152	123	121
tacggcgctca	PBANKA_121140	24	24	0	0	0	0	1	1	0	0	0	0	0	0	0	0	0	0	0	0	0	0	0	0	0	0	0	0	0	0	0	0
tactaccatcg	PBANKA_112980	0	0	0	0	12	12	0	0	0	0	0	0	0	0	0	0	0	0	0	0	0	0	0	0	0	0	0	0	0	0	0	0
tactcgaacgt	PBANKA_051130	0	0	0	0	0	0	0	0	0	1	0	0	0	0	0	0	0	0	0	1	0	0	0	0	0	0	0	0	0	0	1	1
tactggcagta	PBANKA_140500	0	0	0	0	0	0	3	3	0	0	0	0	0	0	0	0	0	0	0	0	0	0	0	0	0	0	0	0	2	2	0	0
tacttacttag	PBANKA_136030	63	63	6	6	25	25	0	0	0	0	0	0	0	0	0	0	0	0	0	0	0	0	0	0	0	0	0	0	0	0	0	0
tagaataaagc	PBANKA_134420	0	0	46	45	0	0	0	0	0	0	0	0	0	0	0	0	0	0	0	0	0	0	0	0	0	0	0	0	0	0	0	0
tagagaggtcc	PBANKA_144170	0	0	0	0	0	0	0	0	7	7	16	15	0	0	0	0	0	0	0	0	0	0	0	0	0	0	0	0	0	0	0	0
tagcaaagctc	PBANKA_140920	0	0	0	0	0	0	3	4	2	2	0	0	0	0	0	0	0	0	0	0	0	0	0	0	0	0	0	0	0	0	0	0
tagcagaagtt	PBANKA_081730	0	0	0	0	0	0	0	0	0	0	0	0	0	0	0	0	0	0	0	0	0	0	0	0	0	0	0	0	0	0	0	0
tagccacaatc	PBANKA_051120	104	101	12	13	94	95	7	7	0	0	0	0	0	0	3	3	0	0	0	0	0	0	0	0	0	0	0	0	3	3	761	752
tagctgaagta	PBANKA_113950	0	0	0	0	0	0	0	0	0	0	0	0	0	0	0	0	0	0	0	0	0	0	0	0	0	0	0	0	0	0	0	0
taggcaacact	PBANKA_144790	0	0	0	0	28	31	0	0	179	176	0	0	0	0	0	0	0	0	0	0	0	0	0	0	0	0	0	0	0	0	0	0
tagggaccaac	PBANKA_101810	0	0	0	0	0	0	0	0	0	0	0	0	0	0	0	0	0	0	0	0	0	0	0	0	0	0	0	0	0	0	0	0
tagtcctttat	PBANKA_122090	0	0	225	219	0	0	0	0	1	1	50	48	0	0	0	0	0	0	0	0	0	0	1	1	0	0	0	0	0	0	0	0
tagtctctttg	PBANKA_050610	0	0	0	0	0	0	0	0	0	0	0	0	0	0	1	1	0	0	0	0	0	0	0	0	0	0	0	0	0	0	0	0
tatacaactgg	PBANKA_100590	954	946	312	304	1269	1253	1109	1101	775	767	906	887	982	954	1487	1476	1667	1628	1249	1208	1299	1282	1591	1560	1451	1417	1497	1462	1685	1672	732	721
tatacctaaag	PBANKA_093210	0	0	8	7	18	18	0	0	0	0	15	14	2	2	21	21	7	7	0	0	0	0	0	0	0	0	0	0	1	1	0	0
tatatgcgggc	PBANKA_135120	0	0	0	0	0	0	0	0	0	0	0	0	0	0	0	0	0	0	0	0	0	0	0	0	0	0	0	0	0	0	0	0
tatcgaccccg	PBANKA_124120	0	0	0	0	18	18	0	0	0	0	0	0	0	0	0	0	0	0	0	0	0	0	0	0	0	0	0	0	1	1	0	0
tatcgctgggg	PBANKA_113670	0	0	0	0	0	0	0	0	0	0	0	0	0	0	0	0	0	0	0	0	0	0	0	0	0	0	0	0	0	0	0	0
tatgcgaccca	PBANKA_121810	0	0	0	0	0	0	5	5	0	0	0	0	0	0	1	1	1	1	0	0	0	0	0	0	0	0	0	0	1	1	0	0
tatggcaccat	PBANKA_130910	0	0	0	0	0	0	0	0	0	0	1	0	1	1	0	0	0	0	0	0	0	0	0	0	0	0	0	0	3	3	0	0
tatggggtgca	PBANKA_140680	45	45	20	19	169	166	19	20	3	3	0	0	13	13	5	5	4	4	20	19	0	0	2	2	26	27	0	0	7	7	1672	1614
tatgtgtcaac	PBANKA_120180	0	0	18	18	0	0	0	0	0	0	0	0	0	0	0	0	0	0	0	0	0	0	0	0	0	0	0	0	0	0	0	0
tattcattaac	PBANKA_020260	0	0	0	0	0	0	0	0	2	2	0	0	0	0	0	0	0	0	2	1	0	0	0	0	0	0	0	0	2	2	0	1
tattttaggca	PBANKA_071780	0	0	0	0	0	0	0	0	0	0	0	0	0	0	1	1	0	0	0	0	0	0	1	1	0	0	0	0	0	0	2	2
tcaaacaagcg	PBANKA_136440	0	0	0	0	0	0	0	0	0	0	0	0	0	0	0	0	0	0	0	0	0	0	0	0	0	0	0	0	0	0	0	0
tcaacaagtag	PBANKA_082960	0	0	0	0	1	0	0	0	0	0	0	0	1	0	0	0	0	0	0	0	0	0	0	0	0	0	0	0	0	0	0	0
tcaacaccgcg	PBANKA_120230	1	1	0	0	1	1	0	1	0	0	0	0	2	3	1	0	0	0	4	4	1	1	1	1	0	0	4	4	5	5	2	3
tcaacggcggc	PBANKA_031560	0	0	0	0	0	0	0	0	0	0	0	0	0	0	0	0	0	0	0	0	0	0	0	0	0	0	0	0	0	0	0	0
tcacacagaca	PBANKA_144290	0	0	0	0	0	0	0	0	0	0	12	12	0	0	0	0	0	0	0	0	0	0	0	0	0	0	0	0	0	0	0	0
tcaggcgtacc	PBANKA_082630	0	0	8	8	0	0	2	2	0	0	43	42	2	2	0	0	0	0	0	0	0	0	0	0	0	0	0	0	0	0	0	0
tcagttcgggt	PBANKA_010150	344	335	47	46	31	30	19	19	2	2	71	70	2	2	108	107	7	7	1	1	0	0	2	2	0	0	1	1	0	0	0	0
tcatacgatct	PBANKA_094080	0	0	0	0	0	0	0	0	0	0	0	0	1	1	0	0	1	1	0	0	0	0	0	0	0	0	0	0	0	0	0	0
tcatgaatgag	PBANKA_103390	0	0	0	0	0	0	0	0	1	1	0	0	0	0	0	0	0	0	0	0	0	0	0	0	0	0	0	0	0	0	0	0
tcatgacaaat	PBANKA_104020	0	0	27	27	0	0	12	11	2	2	43	41	0	0	0	0	0	0	0	0	0	0	1	1	0	0	0	0	0	0	0	0
tcattctgctg	PBANKA_130340	0	0	0	0	0	0	0	0	0	0	12	11	0	0	0	0	0	0	0	0	0	0	0	0	0	0	0	0	0	0	0	0
tcattgatccc	PBANKA_050830	0	0	0	0	29	29	0	0	0	0	6	6	0	0	0	0	0	0	0	0	0	0	1	1	0	0	0	0	0	0	0	0
tccaatattac	PBANKA_052430	0	0	0	0	28	29	0	0	3	3	63	64	0	0	2	2	0	0	0	0	0	0	0	0	0	0	0	0	0	0	0	0
tcccatcaaac	PBANKA_051390	0	0	0	0	0	0	0	0	0	0	0	0	0	0	0	0	0	0	0	0	0	0	0	0	0	0	0	0	0	0	0	0
tcccgcctagc	PBANKA_134090	0	0	0	0	0	0	0	0	0	0	0	0	0	0	0	0	0	0	0	0	0	0	0	0	0	0	1	0	0	0	0	0
tccggatgtcg	PBANKA_041790	0	0	0	0	81	78	0	0	0	0	0	0	0	0	0	0	0	0	0	0	0	0	0	0	1	1	0	0	0	0	0	0
tccgttcgggt	PBANKA_144470	0	1	0	0	0	0	0	0	0	0	0	0	0	0	0	0	0	0	0	0	0	0	0	0	0	0	0	0	0	0	0	0
tccgtttaaag	PBANKA_080400	228	220	83	81	353	354	9	8	28	25	18	16	4	4	74	72	8	8	0	0	110	103	5	5	2	2	126	121	1	1	2170	2131
tcctactctcc	PBANKA_120060	150	155	881	914	168	174	13	13	114	116	297	301	8	7	1	2	15	17	2	3	1	1	3	3	1	1	2	2	0	0	0	0
tcctcgagatg	PBANKA_031660	0	0	25	24	0	0	0	0	0	0	0	0	0	0	0	0	0	0	0	0	0	0	0	0	0	0	0	0	0	0	0	0
tcctgtttttt	PBANKA_082020	0	0	0	0	0	0	0	0	0	0	0	0	2	2	0	0	0	0	0	0	0	0	0	0	0	0	0	0	0	0	0	0
tccttagcgga	PBANKA_060600	0	0	0	0	7	7	0	0	0	0	0	0	0	0	0	0	0	0	0	0	0	0	0	0	0	0	0	0	0	0	0	0
tcgactctctt	PBANKA_142020	0	0	0	0	0	0	0	0	13	13	2	2	0	0	1	1	0	0	0	0	1	1	1	1	0	0	0	0	1	1	1	1
tcgagcgtat	PBANKA_093300	0	0	0	0	0	0	0	0	0	0	0	0	0	0	0	0	0	0	0	0	0	0	0	0	0	0	0	0	2	2	0	0
tcgcagggagc	PBANKA_051300	0	0	8	7	14	14	0	0	0	0	0	0	0	0	3	2	0	0	0	0	0	0	0	0	0	0	0	0	0	0	0	0
tcgcatagtcc	PBANKA_050440	0	0	3	3	24	25	0	0	0	0	0	0	0	0	0	0	0	0	0	0	0	0	0	0	1	1	0	0	2	2	0	0
tcgctacacat	PBANKA_100010	79	79	892	885	165	161	17	16	211	208	105	106	1	1	5	5	3	3	0	0	0	0	4	4	0	1	1	1	0	0	0	0
tcgctggctgg	PBANKA_134940	0	0	0	0	19	19	3	3	0	0	0	0	0	0	0	0	2	2	0	0	0	0	1	1	1	0	0	0	0	0	0	0
tcgtgggaagc	PBANKA_103310	0	0	0	0	15	16	0	0	0	0	0	0	0	0	0	0	0	0	0	0	2	2	0	0	0	0	0	0	0	0	0	0
tctagcagctg	PBANKA_132960	0	0	13	14	8	8	2	2	12	12	58	57	0	0	0	0	0	0	0	0	0	0	1	0	0	0	0	0	0	0	0	0
tctagcgaata	PBANKA_110340	0	0	0	0	0	0	0	0	0	0	0	0	0	0	0	0	0	0	0	0	0	0	0	0	0	0	0	0	0	0	0	0
tctagtacaac	PBANKA_093590	0	0	0	0	0	0	0	0	0	0	0	0	0	0	0	0	0	0	0	0	0	0	0	0	0	0	0	0	0	0	0	0
tctagtgatgt	PBANKA_110140	80	75	27	26	21	21	3	3	99	99	90	89	0	0	1	1	1	0	0	0	0	0	1	0	1	1	3	3	0	0	0	0
tctatctagaa	PBANKA_113020	0	0	39	41	96	94	9	10	0	0	0	0	0	0	0	0	0	0	0	0	0	0	0	0	0	0	0	0	0	0	926	932
tctcaagggtc	PBANKA_020010	4841	4762	2504	2468	5689	5638	6407	6334	4628	4553	6688	6596	6063	5990	9111	9023	9025	8830	8722	8539	9182	8981	8952	8795	8341	8244	9724	9577	7948	7861	323	325
tctctgaatca	PBANKA_122990	0	0	0	0	6	6	0	0	0	0	0	0	3	3	0	0	0	0	0	0	0	0	0	0	0	0	0	0	0	0	0	0
tctctttgaat	PBANKA_060340	0	0	0	0	0	0	0	0	0	0	0	0	0	0	0	0	0	0	0	0	0	0	0	0	0	0	0	0	0	0	0	0
tctggactgaa	PBANKA_101500	0	0	0	0	0	0	0	0	1	1	0	0	0	0	0	0	0	0	0	0	0	0	0	0	0	0	0	0	0	0	1	1
tcttagcaaga	PBANKA_060860	40	41	0	0	11	11	0	0	0	0	0	0	0	0	0	0	0	0	0	0	0	0	0	0	0	0	0	0	0	0	0	0
tgaacgtggtg	PBANKA_083680	55	55	338	322	62	63	14	14	129	128	111	107	5	5	4	5	2	2	0	0	0	0	4	3	1	1	0	0	0	0	0	0
tgaagtgaacc	PBANKA_093360	140	139	51	51	0	0	12	11	0	0	17	16	1	1	47	48	2	2	1	1	0	0	0	0	5	5	0	0	0	0	0	0
tgacgcgcata	PBANKA_040290	0	0	0	0	0	0	0	0	0	0	0	0	1	1	0	0	0	0	0	0	0	0	0	0	0	0	0	0	0	0	0	0
tgacttaacat	PBANKA_101390	0	0	0	0	0	0	8	8	0	0	0	0	0	0	0	0	0	0	0	0	1	1	0	0	0	0	0	0	0	0	0	0
tgagagccata	PBANKA_051970	0	0	0	0	0	0	0	0	0	0	0	0	0	0	0	0	0	0	0	0	0	0	0	0	1	0	0	0	0	0	0	0
tgagccacagc	PBANKA_114230	0	0	0	0	0	0	0	0	0	0	0	0	0	0	0	0	0	0	0	0	0	0	0	0	0	0	0	0	0	0	0	0
tgaggaaaaac	PBANKA_041480	0	0	0	0	0	0	0	0	0	0	0	0	0	0	0	0	0	0	0	0	0	0	0	0	0	0	0	0	0	0	0	0
tgatactgaga	PBANKA_136330	0	0	0	0	26	23	0	0	0	0	0	0	0	0	0	0	0	0	0	0	3	3	0	0	0	0	0	0	0	0	0	0
tgcatgaaacg	PBANKA_103940	0	0	0	0	0	0	0	0	0	0	0	0	0	0	0	0	0	0	0	0	0	0	0	0	0	0	0	0	0	0	0	0
tgccaaaaacc	PBANKA_051560	2338	2329	1065	1064	2153	2124	3517	3490	1970	1965	3141	3118	3282	3252	3573	3571	4555	4513	4090	4041	3472	3432	4242	4186	3548	3524	3688	3674	3802	3772	698	703
tgccagcggac	PBANKA_061670	0	0	0	0	0	0	0	0	2	2	0	0	0	0	0	0	0	0	0	0	0	0	0	0	3	3	0	0	0	0	0	0
tgccatccttg	PBANKA_142810	1039	1002	477	474	661	649	1385	1366	661	651	847	823	1304	1275	1262	1236	1407	1388	1612	1568	1175	1156	1371	1347	1548	1537	1464	1449	1297	1285	651	648
tgcccctgggc	PBANKA_081920	0	0	0	0	0	0	0	0	5	5	0	0	0	0	0	0	0	0	0	0	0	0	0	0	0	0	0	0	0	0	0	0
tgccttgtatg	PBANKA_051490	1154	1136	834	819	1099	1074	1747	1718	1169	1144	1246	1219	1840	1796	1865	1848	1314	1278	1991	1920	1731	1694	1549	1535	2044	1997	2633	2584	1900	1863	609	591
tgcgcttttgt	PBANKA_051270	0	0	0	0	0	0	5	5	0	0	0	0	0	0	0	0	0	0	0	0	0	0	0	0	0	0	0	0	0	0	0	0
tgcgtatccat	PBANKA_041680	0	0	0	0	0	0	0	0	0	0	0	0	0	0	0	0	0	0	0	0	0	0	0	0	0	0	0	0	0	0	0	0
tgctcgtggca	PBANKA_090780	547	534	345	341	502	502	652	646	472	468	635	623	584	579	770	757	818	800	670	660	625	607	667	651	625	618	807	796	680	671	526	513
tgctcttcctg	PBANKA_112940	0	0	0	0	0	0	0	0	0	0	0	0	0	0	0	0	0	0	0	0	0	0	0	0	0	0	0	0	0	0	1	0
tgctgtgtgct	PBANKA_120800	41	41	0	0	0	0	0	0	0	0	0	0	0	0	0	0	0	0	0	0	0	0	0	0	0	0	0	0	0	0	0	0
tgcttatacta	PBANKA_121220	0	0	30	29	0	0	0	0	0	0	18	18	1	1	0	0	0	0	0	0	0	0	0	0	0	0	0	0	0	0	0	0
tgcttcaccgt	PBANKA_071790	0	0	0	0	0	0	0	0	0	0	5	4	0	0	0	0	0	0	0	0	0	0	0	0	0	0	0	0	0	0	0	0
tggactgagtc	PBANKA_133270	0	0	20	18	0	0	0	0	0	0	21	20	0	0	0	0	0	0	0	0	0	0	1	1	0	0	2	2	0	0	0	0
tggagtctaga	PBANKA_070910	103	102	0	0	86	84	0	0	0	0	9	9	0	0	1	1	1	1	0	0	0	0	0	0	0	0	0	0	1	0	827	809
tggccgcgtcg	PBANKA_080180	0	0	26	26	0	0	0	0	0	0	0	0	0	0	0	0	0	0	0	0	0	0	0	0	0	0	0	0	0	0	0	0
tggcctcgggt	PBANKA_133490	138	138	203	202	0	0	12	12	242	243	191	185	3	2	7	8	4	5	0	0	0	0	1	1	3	3	0	0	1	1	0	0
tggctctttcg	PBANKA_113930	0	0	0	0	0	0	0	0	1	1	0	0	0	0	0	0	0	0	1	1	0	0	0	0	0	0	0	0	0	0	0	0
tggtccgtaga	PBANKA_072070	34	32	0	0	0	0	0	0	0	0	0	0	0	0	12	11	0	0	0	0	0	0	0	0	0	0	0	0	0	0	0	0
tggtgaataaa	PBANKA_102910	46	42	510	497	28	26	9	9	435	428	155	149	11	10	2	2	0	0	0	0	0	0	5	5	2	2	0	0	1	1	0	0
tggttagtgtg	PBANKA_091210	0	0	0	0	0	0	0	0	0	0	0	0	0	0	0	0	0	0	0	0	0	0	0	0	1	1	0	0	0	0	0	0
tgtaacgtgtg	PBANKA_031130	0	0	0	0	0	0	0	0	0	0	0	0	0	0	0	0	0	0	0	0	0	0	0	0	0	0	0	0	0	0	0	0
tgtacccttta	PBANKA_021390	0	0	52	54	0	0	4	4	0	0	27	28	8	7	48	47	5	5	0	0	0	0	0	0	0	0	0	0	3	3	0	0
tgtaccttat	PBANKA_041040	0	0	8	8	0	0	0	0	0	0	0	0	0	0	0	0	0	0	0	0	0	0	0	0	0	0	0	0	1	1	0	0
tgtagacgctt	PBANKA_041710	0	0	0	0	0	0	5	5	0	0	0	0	0	0	8	8	0	0	0	0	0	0	0	0	0	0	0	0	0	0	0	0
tgtatagcctc	PBANKA_131830	0	0	0	0	0	0	0	0	0	0	0	0	0	0	0	0	0	0	1	1	0	0	0	1	0	0	0	0	2	3	1	1
tgtccggtgcc	PBANKA_092660	0	0	0	0	0	0	0	0	0	0	0	0	1	1	0	0	0	0	0	0	0	0	0	0	0	0	0	0	0	0	0	0
tgtcctaaaga	PBANKA_121950	0	0	0	0	10	10	0	0	0	0	0	0	0	0	0	0	0	0	0	0	0	0	0	0	0	0	0	0	0	0	0	0
tgtcgaagttg	PBANKA_101080	0	0	0	0	0	0	0	0	0	0	12	12	0	0	0	0	0	0	0	0	0	0	0	0	0	0	0	0	0	0	0	0
tgtgcaacaac	PBANKA_090200	0	1	0	1	4	2	0	0	5	6	4	5	5	5	0	0	6	8	9	9	0	0	5	7	5	7	18	18	5	3	7	8
tgtgcaggtgc	PBANKA_030060	0	0	0	0	0	0	5	5	0	0	8	8	0	0	0	0	0	0	0	0	1	1	0	0	0	0	0	0	0	0	0	0
tgtgcttcaac	PBANKA_API0018	0	0	0	0	0	0	0	0	0	0	0	0	0	0	0	0	0	0	0	0	0	0	0	0	0	0	0	0	0	0	0	0
tgtggatcaag	PBANKA_030320	0	0	0	0	0	0	0	0	0	0	0	0	0	0	0	0	0	0	0	0	0	0	0	0	0	0	0	0	0	0	0	0
tgtgttttgtt	PBANKA_082530	32	28	109	102	21	19	6	5	0	0	37	36	0	0	2	2	3	3	1	1	1	1	0	0	0	0	3	3	0	0	0	0
tgttaagcata	PBANKA_130550	7	6	0	0	0	0	0	0	0	0	0	0	0	0	0	0	0	0	0	0	0	0	0	0	0	0	0	0	0	0	0	0
tgttcaccggg	PBANKA_121880	89	88	0	0	0	0	0	0	0	0	0	0	1	1	0	0	0	0	0	0	0	0	0	0	0	0	0	0	0	0	0	0
tgttccgctcg	PBANKA_061260	0	0	0	0	0	0	0	0	0	0	0	0	0	0	0	0	0	0	0	0	0	0	0	0	0	0	0	0	0	0	0	0
tgttcgtatag	PBANKA_040470	0	0	15	15	31	30	8	7	0	0	9	9	3	3	30	29	5	4	0	0	0	0	0	0	0	0	1	1	0	0	0	0
tgttgccataa	PBANKA_050260	0	0	0	0	0	0	0	0	0	0	0	0	0	0	0	0	0	0	0	0	0	0	0	0	0	0	0	0	0	0	0	0
ttaaaaacgcc	PBANKA_051540	0	0	0	0	1	0	0	0	0	0	0	0	0	0	0	0	0	0	0	0	0	0	0	0	0	0	0	0	0	0	0	0
ttaaagattcc	PBANKA_120710	44	44	238	238	21	20	0	0	41	41	141	140	3	2	3	3	0	0	0	0	0	0	0	0	1	1	0	0	0	0	0	0
ttaagcagtgt	PBANKA_050280	0	0	0	0	0	0	0	0	0	0	0	0	0	0	0	0	0	0	0	0	0	0	0	0	0	0	0	0	0	0	0	0
ttaagccgaaa	PBANKA_051420	149	151	39	41	76	78	0	0	4	4	32	32	0	0	0	0	0	0	0	0	0	0	0	0	0	0	0	0	0	0	486	482
ttaattgcgac	PBANKA_121260	0	0	0	0	21	20	0	0	2	2	0	0	0	0	0	0	0	0	0	0	1	1	0	0	0	0	0	0	0	0	0	0
ttacacggcat	PBANKA_090880	0	0	0	0	0	0	0	0	0	0	0	0	0	0	0	0	0	0	0	0	0	0	0	0	0	0	0	0	0	0	0	0
ttactctatga	PBANKA_062020	0	0	0	0	0	0	0	0	0	0	0	0	0	0	0	0	0	0	0	0	0	0	0	0	0	0	0	0	0	0	0	0
ttactgcaagc	PBANKA_083290	35	35	0	0	0	0	0	0	0	0	0	0	2	2	0	0	0	0	0	0	0	0	0	0	0	0	0	0	0	0	0	0
ttaggccccgt	PBANKA_134160	180	178	93	91	170	172	50	48	35	33	0	1	12	11	32	31	18	18	4	4	14	14	5	5	2	2	8	9	5	5	1660	1613
ttaggtgagat	PBANKA_061410	43	40	68	67	225	225	12	12	10	10	0	0	0	0	0	0	0	0	0	0	1	1	0	0	0	0	0	0	0	0	652	623
ttataagtcta	PBANKA_080690	0	0	0	0	0	0	0	0	0	0	0	0	1	1	0	0	0	0	0	0	0	0	0	0	0	0	0	0	0	0	0	0
ttatatatagt	PBANKA_030450	0	0	28	28	0	0	0	0	0	0	0	0	0	0	1	1	0	0	0	0	0	0	0	0	0	0	0	0	0	0	0	0
ttatcttccgc	PBANKA_130310	0	0	0	0	0	0	0	0	0	0	0	0	0	0	0	0	0	0	0	0	0	0	0	0	0	0	0	0	0	0	0	0
ttatgcaccaa	PBANKA_135800	108	107	26	27	94	92	0	0	64	66	93	92	1	1	6	6	2	2	0	0	2	2	1	1	1	1	0	0	0	0	0	0
ttatgtgtatg	PBANKA_060940	0	0	0	0	0	0	0	0	0	0	0	0	0	0	0	0	0	0	0	0	0	0	0	0	0	0	0	0	0	0	0	0
ttcaaacacct	PBANKA_030210	0	1	1	1	1	1	1	1	0	1	2	4	2	2	0	0	1	1	3	3	0	0	4	3	4	5	8	7	8	9	4	3
ttcaaattaac	PBANKA_071330	0	0	0	0	0	0	0	0	0	0	0	0	0	0	0	0	0	0	0	0	0	0	0	0	0	0	0	0	0	0	0	0
ttcaacacttc	PBANKA_144120	0	0	0	0	0	0	0	0	0	0	0	0	0	0	0	0	0	0	0	0	0	0	0	0	0	0	0	0	0	0	0	0
ttcaactttgt	PBANKA_123640	44	43	0	0	0	0	0	0	0	0	2	2	0	0	4	4	0	0	0	0	0	0	0	0	0	0	0	0	0	0	0	0
ttcactcaagt	PBANKA_010220	182	179	517	512	89	89	21	21	473	468	70	71	1	1	0	0	3	2	0	0	0	0	0	0	0	0	1	1	0	0	0	0
ttcagctcat	PBANKA_101330	0	0	0	0	0	0	0	0	0	0	4	4	0	0	0	0	0	0	0	0	0	0	0	0	0	0	0	0	0	0	0	0
ttcatcatcga	PBANKA_030530	55	53	16	16	78	78	1	1	14	14	0	0	2	2	15	15	2	2	4	4	16	15	8	8	0	0	20	21	16	18	778	764
ttcatccccag	PBANKA_140330	0	0	0	0	0	0	3	3	0	0	0	0	1	0	0	0	0	0	1	1	0	0	0	0	0	0	0	0	0	0	0	0
ttcatgagcat	PBANKA_143520	0	0	0	0	73	71	0	0	0	0	0	0	0	0	0	0	0	0	0	0	0	0	0	0	0	0	0	0	0	0	0	0
ttccaccttac	PBANKA_030600-ko	155	165	168	189	161	174	113	120	107	111	67	75	107	121	146	161	79	84	146	161	180	188	73	83	199	208	238	259	111	122	1280	1414
ttccatactat	PBANKA_010630	0	0	0	0	0	0	0	0	0	0	4	4	0	0	0	0	0	0	0	0	0	0	0	0	0	0	0	0	0	0	0	0
ttcccagggcc	PBANKA_092730	0	0	4	4	0	0	0	0	0	0	0	0	0	0	1	1	0	0	0	0	0	0	0	0	0	0	0	0	0	0	0	0
ttccgcaaccg	PBANKA_000400	0	0	0	0	0	0	0	0	0	0	0	0	0	0	0	0	0	0	0	0	0	0	0	0	0	0	0	0	0	0	0	0
ttcctcggatc	PBANKA_101050	0	0	0	0	2	2	0	0	1	1	11	11	0	0	0	0	0	0	0	0	0	0	0	0	0	0	0	0	0	0	0	0
ttcggggtcta	PBANKA_141200	0	0	0	0	0	0	0	0	0	0	18	18	0	0	0	0	0	0	0	0	0	0	0	0	0	0	0	0	0	0	0	0
ttcggtatcgg	PBANKA_133810	99	94	527	517	32	32	12	12	209	205	92	90	1	1	3	3	5	5	0	0	0	0	0	0	1	1	1	1	0	0	0	0
ttcggtcacac	PBANKA_132300	0	0	0	1	0	0	0	0	0	0	0	0	0	0	0	0	0	0	0	0	0	0	0	0	0	0	0	0	0	0	0	0
ttctcggcgct	PBANKA_111570	35	35	57	53	116	113	21	21	9	9	19	19	0	0	6	6	0	0	5	5	19	19	0	0	3	3	8	9	1	1	593	574
ttctctcgaac	PBANKA_111680	0	0	0	0	0	0	0	0	0	0	0	0	0	0	0	0	0	0	0	0	0	0	0	0	0	0	0	0	0	0	0	0
ttctttgttat	PBANKA_080040	0	0	93	93	3	3	0	0	4	4	55	54	0	0	0	0	0	0	0	0	1	1	0	0	0	0	0	0	0	0	1	1
ttgaaaatcaa	PBANKA_142000	0	0	0	0	0	0	0	0	0	0	3	2	0	0	0	0	3	3	0	0	0	0	0	0	0	0	0	0	0	0	0	0
ttgaatgagaa	PBANKA_080520	29	29	45	43	116	115	5	5	9	10	0	0	5	5	5	5	0	0	0	0	5	5	5	5	3	3	9	8	3	3	804	799
ttgaccaaacg	PBANKA_070070	333	325	396	389	93	91	8	8	82	83	130	127	1	1	1	1	6	6	1	1	0	0	2	2	0	0	1	1	2	2	1	1
ttgatgtactt	PBANKA_132790	0	0	0	0	0	0	0	0	2	2	0	0	0	0	0	0	0	0	0	0	0	0	0	0	2	2	0	0	0	0	0	0
ttgctccgagt	PBANKA_090620	0	0	0	0	19	19	0	0	0	0	0	0	0	0	0	0	0	0	0	0	0	0	0	0	0	0	0	0	0	0	0	0
ttgctgtcggc	PBANKA_111510	0	0	0	0	65	62	3	3	0	0	0	0	4	4	0	0	0	0	0	0	0	0	0	0	1	1	0	0	0	0	0	0
ttggcacggcg	PBANKA_124660	152	151	511	497	51	51	20	20	213	207	81	80	1	1	0	0	1	1	0	0	0	0	1	1	1	1	0	0	0	0	0	0
ttggggtgaca	PBANKA_092640	17	17	9	9	204	197	5	5	4	4	0	0	0	0	2	2	2	1	0	0	0	0	0	0	0	0	0	0	4	4	0	0
ttggggtggcg	PBANKA_080240	0	0	0	0	0	0	0	0	0	0	0	0	0	0	0	0	0	0	0	0	0	0	0	0	0	0	0	0	0	0	0	0
ttgggtcaccc	PBANKA_113870	61	63	134	133	28	28	0	0	0	0	34	35	0	0	0	0	0	0	0	0	0	0	0	0	0	0	0	0	0	0	0	0
ttgtattatca	PBANKA_124080	1545	1536	531	527	1601	1586	827	815	427	425	652	647	140	139	180	176	191	189	22	21	20	19	63	61	2	2	6	6	54	51	690	691
ttgtccatgca	PBANKA_071270	0	0	0	0	46	46	14	14	9	8	60	59	0	0	3	3	3	3	0	1	0	0	0	0	0	0	0	0	0	0	0	0
ttgtgtcctgc	PBANKA_140660	0	0	0	0	0	0	0	0	0	0	0	0	0	0	0	0	0	0	0	0	0	0	0	0	0	0	0	0	0	0	0	0
tttaaccggtc	PBANKA_140140	0	0	0	0	0	0	0	0	3	3	0	0	2	2	0	0	0	0	0	0	0	0	0	0	0	0	0	0	0	0	0	0
tttatcggaat	PBANKA_120290	0	0	30	30	27	27	0	0	0	0	4	4	0	0	15	13	0	0	0	0	0	0	0	0	0	0	0	0	0	0	0	0
tttcaaaatgc	PBANKA_050100	40	36	213	207	0	0	5	5	84	83	13	13	1	1	0	0	3	3	0	0	1	1	0	0	3	3	0	0	0	0	0	0
tttcatggttc	PBANKA_131030	0	0	0	0	0	0	0	0	0	0	0	0	0	0	0	0	0	0	0	0	0	0	0	0	0	0	0	0	0	0	0	0
tttccagaata	PBANKA_140070	0	0	15	14	27	26	0	0	0	0	9	9	0	0	0	0	0	0	0	0	0	0	0	0	0	0	0	0	0	0	0	0
tttcggcattt	PBANKA_090030	649	642	474	468	750	740	862	846	482	476	516	500	601	588	754	741	659	649	731	713	620	602	582	569	809	793	573	569	635	625	748	740
tttctatgtcc	PBANKA_110330	0	0	0	0	0	0	5	5	9	9	6	5	0	0	21	20	6	7	0	0	0	0	0	0	0	0	0	0	2	2	0	0
tttctgtagac	PBANKA_041040	0	0	0	0	0	0	0	0	0	0	0	0	1	1	0	0	0	0	0	0	0	0	0	0	0	0	0	0	0	0	0	0
tttgattttat	PBANKA_030600	279	274	67	71	100	99	209	208	125	119	59	57	214	209	195	192	223	219	298	292	254	247	239	226	319	320	297	289	232	229	1093	1066
tttgtttaacc	PBANKA_031330	290	285	15	14	282	280	51	50	75	74	171	173	79	78	184	187	140	142	55	55	149	148	97	96	63	61	167	166	72	70	749	742
ttttatgggtg	PBANKA_060090	0	0	0	0	0	0	0	0	0	0	0	0	0	0	0	0	0	0	0	0	0	0	0	0	0	0	0	0	0	0	0	0
ttttctacttc	PBANKA_082420	0	0	196	193	20	20	5	5	126	128	166	160	3	3	4	4	0	0	0	0	2	1	4	5	1	1	0	0	0	0	0	0
