# Supplementary material for: Functional Profiling of a Plasmodium Genome Reveals an Abundance of Essential Genes
Source: Cell. 2017 Jul 13;170(2):260–272.e8. doi: 10.1016/j.cell.2017.06.030 (PMC5509546; doi:10.1016/j.cell.2017.06.030)
Supplement: Data S1. Reproducible Analysis Procedure — The file archive includes an R-markdown document, which will reproduce all bioinformatic procedures conducted. [file mmc9.zip › countfiles/PbSTM28.csv]

barcode	gene	17.1	17.2	18.1	18.2	19.1	19.2	20.1	20.2	21.1	21.2	22.1	22.2	23.1	23.2	24.1	24.2	25.1	25.2	26.1	26.2	27.1	27.2	28.1	28.2	29.1	29.2	30.1	30.2	31.1	31.2	32.1	32.2
no_match		26299	27510	23397	24556	22974	23573	17015	17844	23003	24535	21123	22341	15993	16820	16841	18149	18161	19723	17866	19237	14390	15616	14596	15799	18269	19634	19356	20991	21435	22949	18774	20210
aaaacgaggag	PBANKA_020390	571	560	539	538	685	669	238	233	260	255	265	259	67	67	77	75	141	138	49	48	54	53	49	48	25	24	23	23	64	62	847	808
aaaaggaagga	PBANKA_101210	0	0	0	0	0	0	0	0	0	0	0	0	0	0	0	0	3	3	2	2	0	0	0	0	0	0	0	0	0	0	0	0
aaaagtcttgc	PBANKA_040440	0	0	0	0	0	0	0	0	0	0	0	0	0	0	0	0	0	0	0	0	0	0	0	0	0	0	0	0	1	1	0	0
aaaatgatcgg	PBANKA_120820	0	0	0	0	0	0	0	0	0	0	0	0	0	0	0	0	0	0	0	0	0	0	0	0	0	0	0	0	0	0	0	0
aaaccatcctc	PBANKA_133220	0	0	65	63	0	0	12	11	7	7	3	3	0	0	0	0	0	0	8	8	0	0	0	0	0	0	0	0	0	0	0	0
aaactgagtga	PBANKA_000330	2499	2445	1794	1753	2145	2095	2390	2332	3315	3194	3659	3609	2345	2308	2564	2488	2960	2881	2135	2084	1830	1778	2199	2158	2345	2279	2299	2230	3315	3263	1136	1099
aaacttccgcc	PBANKA_040370	189	183	246	244	82	81	36	37	19	19	37	36	10	10	5	4	3	3	1	1	0	0	0	0	0	0	1	1	0	0	827	812
aaagttagacc	PBANKA_113880	47	46	0	0	0	0	0	0	0	0	0	0	0	0	0	0	0	0	1	1	0	0	0	0	0	0	0	0	0	0	0	0
aaataattgtt	PBANKA_010700	0	0	0	0	1	0	0	0	0	0	0	0	0	0	0	0	0	0	0	0	0	0	0	0	0	1	0	0	0	0	0	0
aaattaacaca	PBANKA_120300	0	0	0	0	0	0	0	0	0	0	0	0	0	0	0	0	0	0	0	0	0	0	0	0	0	0	0	0	0	0	0	0
aaattggatca	PBANKA_010720	693	690	558	547	204	203	141	140	92	91	107	104	28	27	3	3	8	8	679	673	0	0	2	2	3	4	1	1	7	6	0	0
aacacaaccgc	PBANKA_140160	2112	2096	1252	1237	1202	1198	1316	1315	1645	1624	1869	1867	1134	1122	994	997	974	962	676	677	612	618	458	462	722	719	615	610	705	699	909	902
aacataaaagt	PBANKA_031480	0	0	12	11	0	0	0	0	0	0	0	0	2	2	0	0	0	0	0	0	0	0	0	0	0	0	0	0	0	0	0	0
aaccaacgtgg	PBANKA_090980	0	0	0	0	0	0	0	0	15	15	29	27	0	0	0	0	0	0	0	0	0	0	0	0	0	0	0	0	0	0	0	0
aaccggcatca	PBANKA_133830	53	54	508	489	363	361	0	0	28	30	79	76	1	1	4	4	1	1	0	0	4	4	3	2	0	0	1	1	3	3	1448	1432
aacgccaaacc	PBANKA_112010	0	0	0	0	0	0	0	0	0	0	0	0	0	0	0	0	0	0	0	0	0	0	0	0	0	0	0	0	0	0	0	0
aacgctcaaaa	PBANKA_071870	22	24	0	0	6	7	0	0	0	1	1	1	0	0	1	1	0	0	0	0	0	0	0	0	0	0	0	0	1	2	0	0
aacggatcacc	PBANKA_121210	0	0	0	0	0	0	0	0	0	0	0	0	0	0	0	0	0	0	0	0	0	0	0	0	0	0	0	0	0	0	0	0
aacggcgtact	PBANKA_111500	0	0	0	0	0	0	0	0	0	0	0	0	0	0	0	0	0	0	0	0	0	0	0	0	0	0	0	0	0	0	0	0
aactcacatct	PBANKA_080500	32	34	0	0	0	0	0	0	0	0	0	0	0	0	0	0	0	0	0	0	0	0	0	0	0	1	0	0	0	0	0	0
aacttgtacaa	PBANKA_061570	0	0	0	0	0	0	0	0	0	0	0	0	2	2	0	0	0	0	0	0	0	0	0	0	0	0	0	0	0	0	0	0
aagagctgttg	PBANKA_093280	92	86	32	32	0	0	0	0	0	0	0	0	0	0	0	0	0	0	2	1	0	0	0	0	0	0	0	0	0	0	0	0
aagcactctcg	PBANKA_135460	0	0	0	0	0	0	9	10	129	128	49	48	11	11	2	2	0	0	0	0	0	0	0	0	0	0	0	0	0	0	0	0
aagccaggacg	PBANKA_010780	83	81	0	0	0	0	0	0	0	0	0	0	0	0	0	0	0	0	2	2	0	0	0	0	0	0	0	0	0	0	0	0
aagctacccgt	PBANKA_130200	0	0	0	0	0	0	0	0	0	1	0	0	0	0	0	0	0	0	0	0	0	0	0	0	0	0	0	0	0	1	0	0
aaggatctatc	PBANKA_136210	0	0	58	56	0	0	0	0	0	0	0	0	0	0	2	2	0	0	0	0	0	0	0	0	0	0	0	0	0	0	0	0
aaggcacaaaa	PBANKA_011030	0	0	0	0	0	0	0	0	0	0	0	0	0	0	0	0	0	0	0	0	0	0	0	0	0	0	0	0	0	0	0	0
aaggttgtcgc	PBANKA_140440	0	0	24	21	0	0	0	0	0	0	0	0	0	0	0	0	0	0	0	0	0	0	0	0	0	0	0	0	3	3	0	0
aataaatatgg	PBANKA_131420	0	0	0	0	0	0	0	0	0	0	0	0	0	0	0	0	0	0	0	0	1	0	0	0	0	0	0	0	0	0	0	0
aatagcctctt	PBANKA_142710	0	0	36	37	0	0	0	0	0	0	10	10	0	0	0	0	0	0	1	1	0	0	0	0	0	0	0	0	0	0	0	0
aataggtggac	PBANKA_144720	0	0	0	0	0	0	0	0	0	0	0	0	0	0	1	1	0	0	0	0	0	0	0	0	0	0	0	0	0	0	0	0
aatatctccgg	PBANKA_123240	0	0	37	35	33	34	32	31	152	150	175	173	22	21	4	4	9	9	1	1	0	0	1	1	0	0	0	0	0	0	0	0
aatcgaacaac	PBANKA_143590	0	0	0	0	0	0	27	26	113	109	73	70	23	26	1	1	7	7	4	4	0	0	0	0	0	0	0	0	2	2	0	0
aatcgtcccgt	PBANKA_094360	455	435	424	407	722	709	69	70	104	105	192	185	6	6	7	7	21	21	3	3	1	1	8	7	0	0	0	0	3	3	917	885
aatcgtggacc	PBANKA_021160	0	0	0	0	0	0	0	0	0	0	6	5	0	0	0	0	0	0	0	0	0	0	0	0	0	0	0	0	0	0	0	0
aatgggtaaca	PBANKA_132170	0	0	0	0	0	0	0	0	0	0	0	0	0	0	0	0	0	0	0	0	0	0	0	0	0	0	0	0	0	0	0	0
aattactaccg	PBANKA_100870	0	0	0	0	0	0	11	11	19	19	20	20	0	0	0	0	0	0	1	1	0	0	0	0	0	0	0	0	0	0	0	0
acaagacgaag	PBANKA_050720	0	0	0	0	15	15	0	0	10	11	0	0	0	0	1	1	0	0	5	5	0	0	0	0	2	2	0	0	0	0	0	0
acaattgacgg	PBANKA_133690	47	46	0	0	11	10	10	10	0	0	7	7	8	9	0	0	0	0	19	20	0	0	0	0	1	1	0	0	2	2	0	0
acacgacaagc	PBANKA_103780	3207	3202	1937	1900	2682	2644	3908	3889	3824	3780	3843	3824	5551	5501	4315	4263	4736	4678	5978	5911	3747	3723	4051	3981	7075	7046	5045	4984	6301	6220	742	736
acacgtcgaga	PBANKA_050870	0	0	0	0	0	0	1	0	0	0	0	0	0	1	0	0	0	0	0	0	0	0	0	0	0	0	0	0	0	0	0	0
acagatctgcg	PBANKA_131910	304	300	115	113	21	21	40	39	94	91	74	73	34	33	0	0	3	4	79	78	0	0	0	0	0	0	0	0	0	0	0	0
acagggattca	PBANKA_083330	0	0	22	22	0	0	0	0	34	37	0	0	2	2	0	0	0	0	2	1	0	0	0	0	0	0	0	0	0	0	0	0
acagggccgac	PBANKA_130530	0	0	0	0	0	0	0	0	0	0	0	0	0	0	0	0	0	0	0	0	0	0	0	0	0	0	0	0	0	0	0	0
acataaactcc	PBANKA_145490	1	1	0	0	0	0	0	0	0	0	0	0	0	0	0	0	0	0	0	0	0	0	0	0	0	0	0	0	0	0	0	0
acatcagaaag	PBANKA_134380	0	0	22	19	25	25	9	9	9	9	0	0	0	0	0	0	0	0	0	0	0	0	0	0	0	0	0	0	0	0	0	0
accacgtacgt	PBANKA_130510	0	0	0	0	0	0	0	0	0	0	0	0	0	0	1	1	0	0	0	0	0	0	0	0	0	0	0	0	0	0	0	0
acccacttgct	PBANKA_103450	0	0	0	0	25	26	39	39	134	136	132	132	32	33	0	0	5	5	3	2	1	1	0	0	2	2	0	0	0	0	0	0
accgaggcggg	PBANKA_144280	0	0	0	0	0	0	0	0	0	0	0	0	0	0	0	0	0	1	0	0	0	0	0	0	0	0	0	0	0	0	0	1
accggacagat	PBANKA_080370	0	0	0	0	0	0	0	0	0	0	0	0	0	0	0	0	2	2	0	0	0	0	0	0	0	0	0	0	0	0	0	0
acctatctaaa	PBANKA_052090	102	99	0	0	30	30	0	0	5	5	0	0	0	0	0	0	0	0	0	0	0	0	0	0	0	0	0	0	0	0	0	0
acctctagtaa	PBANKA_040920	0	0	0	0	0	0	35	35	0	0	0	0	0	0	0	0	0	0	0	0	0	0	0	0	0	0	0	0	0	0	0	0
acctcttccca	PBANKA_112220	86	87	0	0	0	0	0	0	5	6	0	0	0	0	0	0	0	0	0	0	0	0	0	0	0	0	0	0	0	0	1	1
acctggacgga	PBANKA_082320	0	0	0	0	0	0	0	0	9	9	0	0	1	1	0	0	0	0	0	0	0	0	0	0	0	0	0	0	0	0	0	0
accttcggttt	PBANKA_011160	137	135	0	0	29	29	14	14	118	117	98	96	12	12	3	3	5	4	2	2	0	0	0	0	0	0	0	0	0	0	1	0
acgaatgtgct	PBANKA_101610	0	0	164	159	72	66	46	43	0	0	12	13	11	11	4	4	5	5	94	90	0	0	1	1	1	0	0	0	2	2	0	0
acgacttggac	PBANKA_091910	0	0	0	0	0	0	16	16	0	0	7	6	0	0	0	0	0	0	1	1	0	0	0	0	0	0	0	0	0	0	0	0
acgatttgtta	PBANKA_050370	1688	1663	1971	1958	1795	1788	3189	3145	4682	4612	3434	3410	3943	3921	4752	4700	4161	4085	3993	3938	4388	4310	3734	3680	4671	4602	5718	5669	5424	5369	928	919
acgcgaacggc	PBANKA_070260	928	904	800	785	677	660	500	492	382	372	333	333	63	63	56	52	78	76	7	7	2	2	2	2	0	0	1	1	4	4	427	413
acgcgaactta	PBANKA_051450	4	5	1	1	3	3	0	0	0	0	0	0	0	0	0	0	0	0	1	1	0	0	0	0	0	0	0	0	0	0	0	0
acgcggcagtg	PBANKA_070790	0	0	0	0	0	0	0	1	0	0	0	0	0	0	0	0	0	0	0	0	0	0	0	0	0	0	0	0	0	0	0	0
acgctgctcag	PBANKA_120740	0	0	0	0	0	0	0	0	14	14	6	5	0	0	0	0	0	0	0	0	0	0	0	0	0	0	0	0	0	0	0	0
acggatatcag	PBANKA_061450	44	43	0	0	0	0	0	0	0	0	0	0	0	0	0	0	0	0	0	0	0	0	0	0	0	0	0	0	0	0	0	0
acgggttcaac	PBANKA_113970	0	0	0	0	0	0	0	0	0	0	0	0	0	0	0	0	0	0	1	1	0	0	0	0	0	0	0	0	0	0	0	0
acggtctctgg	PBANKA_040530	0	0	0	0	0	0	0	0	0	0	0	0	0	0	0	0	0	0	0	0	0	0	0	0	0	0	0	0	0	0	0	0
acgtatcaggg	PBANKA_082710	0	0	0	0	0	0	0	0	0	0	0	0	0	0	0	0	0	0	0	0	0	0	0	0	0	0	0	0	0	0	0	0
acgtgaactta	PBANKA_041850	660	648	436	427	236	232	111	107	32	31	129	128	26	26	0	1	21	22	558	554	0	0	1	1	3	2	1	1	9	9	0	0
acgttacattt	PBANKA_071070	0	0	0	0	0	0	0	0	0	0	0	0	0	0	0	0	0	0	0	0	0	0	0	0	0	0	0	0	0	0	0	0
acgtttgggaa	PBANKA_071020	0	0	23	23	0	0	55	55	299	307	271	268	45	46	5	5	12	12	4	4	0	0	1	1	2	2	0	0	0	0	0	0
actaatcctgg	PBANKA_140130	0	0	1	1	55	56	0	0	5	5	0	0	1	1	0	0	0	0	0	0	0	0	0	0	0	0	0	0	0	0	0	0
actacaggcct	PBANKA_090640	75	75	0	0	0	0	0	0	0	0	0	0	0	0	0	0	0	0	0	0	0	0	0	0	0	0	0	0	0	0	0	0
actagaggtaa	PBANKA_092940	0	0	0	0	0	0	0	0	0	0	0	0	0	0	0	0	1	1	0	0	0	0	1	1	0	0	0	0	0	0	0	0
actatcgccaa	PBANKA_144400	0	0	0	0	25	24	0	0	0	0	7	7	0	0	0	0	0	0	0	0	0	0	0	0	0	0	0	0	0	0	0	0
actcaagctac	PBANKA_145200	0	0	0	0	0	0	0	0	0	0	0	0	0	0	0	0	0	0	0	0	0	0	0	0	0	0	0	0	0	0	0	0
actcaccgcct	PBANKA_010400	1946	1959	1643	1643	1878	1881	652	655	667	664	696	700	73	76	88	88	97	95	7	6	24	24	15	15	3	2	24	25	28	27	710	704
actccattgat	PBANKA_120250	508	499	591	572	357	357	124	124	209	205	151	150	13	11	70	72	26	26	14	14	25	24	6	8	6	6	33	32	1	1	952	926
actggattata	PBANKA_101370	706	693	535	535	665	671	217	215	206	204	228	227	8	8	24	24	20	19	3	3	13	12	7	7	2	2	12	10	3	3	1012	997
actgtacccac	PBANKA_135910	224	230	161	170	162	163	123	125	87	92	81	81	104	109	17	17	23	23	95	96	12	12	10	10	93	96	3	3	7	8	1020	1045
actgtgggcga	PBANKA_082780	25	25	0	0	31	30	0	0	0	0	0	0	0	0	0	0	0	0	0	0	0	0	0	0	0	0	0	0	0	0	0	0
acttcaatatc	PBANKA_050690	33	34	0	0	0	0	0	0	0	0	0	0	0	0	0	0	0	0	0	0	0	0	0	0	0	0	0	0	0	0	0	0
acttccgagta	PBANKA_122150	412	412	629	632	488	484	210	210	270	265	129	131	19	19	24	24	8	8	0	1	3	3	1	1	0	0	0	0	1	1	1044	1019
acttcgcattg	PBANKA_131250	0	0	0	0	0	0	0	0	0	0	0	0	0	0	0	0	0	0	0	0	0	0	0	0	0	0	0	0	0	0	0	0
acttgtgctgc	PBANKA_083610	0	0	0	0	0	0	13	13	0	0	0	0	0	0	0	0	0	0	0	0	0	0	0	0	0	0	0	0	0	0	0	0
agacacaatga	PBANKA_110630	75	75	0	0	0	0	0	0	0	0	0	0	0	0	0	0	0	0	0	0	0	0	0	0	0	0	0	0	1	1	1	1
agactacagac	PBANKA_101330	0	0	0	0	0	0	0	0	0	0	0	0	2	2	0	0	0	0	0	0	0	0	0	0	0	0	0	0	0	0	0	0
agagatttctt	PBANKA_144210	0	0	0	0	0	0	0	0	0	0	0	0	1	1	0	0	0	0	0	0	0	0	0	0	0	0	0	0	0	0	0	0
agagcaaagta	PBANKA_082110	1	0	0	1	0	0	0	0	0	0	0	0	0	0	0	0	0	0	0	0	0	0	0	0	0	0	0	0	0	0	0	1
agaggcgaaga	PBANKA_051680	0	0	0	0	10	9	0	0	0	0	0	0	0	0	0	0	0	0	0	0	0	0	0	0	0	0	0	0	0	0	0	0
agagtttcgga	PBANKA_041190	67	63	48	48	51	51	50	50	0	0	0	0	0	0	1	1	3	2	69	69	0	0	0	0	0	0	0	0	0	0	0	0
agatcctcgac	PBANKA_041590	0	0	0	0	19	22	0	0	0	0	0	0	0	0	0	0	0	0	0	0	0	0	0	0	0	0	0	0	0	0	0	0
agatctaattc	PBANKA_103750	0	0	390	389	138	136	287	284	926	910	643	639	303	308	863	853	659	656	372	370	879	863	548	540	412	410	1512	1503	773	769	54	55
agcacgtgcaa	PBANKA_110350	730	736	674	665	458	455	311	313	374	379	182	183	45	47	57	57	42	43	0	0	1	1	4	4	1	1	0	0	6	6	1032	1016
agcaggtgacc	PBANKA_104030	0	0	0	0	0	0	0	0	0	0	0	0	0	0	2	2	0	0	24	23	0	0	0	0	0	0	0	0	0	0	0	0
agcccgttgta	PBANKA_123730	14	14	11	11	0	0	0	0	3	3	10	10	0	0	0	0	1	0	0	0	0	0	0	0	0	0	0	0	0	0	0	0
agccggtctct	PBANKA_082010	8	10	1	1	28	26	0	0	20	17	4	3	1	1	1	1	1	1	3	4	1	2	0	0	2	2	2	2	3	4	1	3
agcgacgtagc	PBANKA_090850	0	0	0	0	29	29	0	0	14	14	16	16	5	4	2	2	0	0	0	0	0	0	0	0	0	0	0	0	0	0	0	0
agctgcgttac	PBANKA_140530	0	0	0	0	0	0	0	0	0	0	0	0	0	0	0	0	0	0	0	0	0	0	0	0	0	0	0	0	0	0	0	0
aggcccacacc	PBANKA_061400	0	0	0	0	0	0	14	14	0	0	5	4	0	0	2	2	0	0	0	0	0	0	0	0	0	0	0	0	0	0	0	0
aggccggggtc	PBANKA_061000	88	86	321	313	238	229	82	81	33	32	146	142	4	4	2	2	5	5	5	5	0	0	1	1	1	1	1	1	1	1	617	592
aggctctggct	PBANKA_020760	0	0	0	0	0	0	9	9	0	0	0	0	0	0	0	0	0	0	0	0	0	0	0	0	0	0	0	0	0	0	0	0
aggggtgttgt	PBANKA_010510	0	0	0	0	0	0	0	0	0	0	0	0	0	0	0	0	0	0	0	0	0	0	0	0	0	0	0	0	0	0	0	0
agggtaaagct	PBANKA_123005	0	0	0	0	0	0	0	0	0	0	0	0	0	0	0	0	0	0	0	0	0	0	0	0	0	0	0	0	0	0	0	0
agggttcctat	PBANKA_051500	2497	2430	1761	1725	2218	2195	3130	3079	4044	3962	4432	4325	4332	4249	4487	4399	5645	5557	4804	4713	4979	4859	4700	4598	5504	5369	7079	6909	7661	7488	598	580
aggtagcactg	PBANKA_081180	74	74	55	52	0	0	62	59	106	101	26	26	13	13	1	1	1	1	1	1	0	0	0	0	0	0	0	0	0	0	0	0
aggtcgatggc	PBANKA_132420	0	0	0	0	42	41	0	0	0	0	0	0	0	0	0	0	0	0	1	1	0	0	0	0	1	1	0	0	0	0	0	0
aggtgcgattt	PBANKA_113780	0	0	0	0	0	0	0	0	0	0	0	0	0	0	0	0	0	0	0	0	0	0	0	0	0	0	0	0	0	0	0	0
aggttctaccc	PBANKA_133430	0	0	0	0	0	0	0	0	0	0	0	0	0	0	0	0	0	0	0	0	0	0	0	0	0	0	0	0	0	0	0	0
agtaagccttc	PBANKA_110420	1574	1570	1830	1828	1516	1504	1204	1202	1846	1826	1267	1264	934	928	1196	1184	987	978	612	604	721	724	542	534	482	477	660	654	485	486	638	632
agtacgctgcg	PBANKA_112510	214	210	58	57	66	66	0	0	0	0	0	0	15	14	0	0	0	0	44	43	0	0	0	0	0	0	0	0	0	0	0	0
agtagtacgga	PBANKA_080140	0	0	0	1	0	1	0	0	0	0	0	0	0	0	0	0	0	0	0	0	0	0	0	0	0	0	0	0	0	0	15	15
agtagttactt	PBANKA_041065	0	0	0	0	0	0	0	0	9	9	0	0	0	0	0	0	0	0	15	15	0	0	0	0	0	0	0	0	0	0	0	0
agtatttagca	PBANKA_040540	298	292	288	281	103	106	37	37	29	29	6	6	2	2	4	4	2	2	0	0	2	2	0	0	0	0	2	2	0	0	1025	1019
agtcacgcggg	PBANKA_090970	0	0	0	0	0	0	0	0	0	0	0	0	0	0	0	0	0	0	0	0	0	0	0	0	0	0	0	0	0	0	0	0
agtccagatat	PBANKA_051700	96	93	115	113	55	55	54	52	0	0	10	11	0	0	0	0	0	0	111	105	0	0	0	0	0	0	0	0	0	0	0	0
agtccgtcatg	PBANKA_091160	963	937	560	548	1084	1064	178	178	178	174	172	169	23	22	19	18	28	28	0	0	0	0	6	6	0	0	0	0	6	6	795	774
agtctgtgaaa	PBANKA_141060	0	0	0	0	12	12	0	0	0	0	0	0	0	0	0	0	0	0	0	0	0	0	0	0	0	0	0	0	0	0	0	0
agtgcgccact	PBANKA_140060	0	0	0	0	0	0	0	0	0	0	0	0	0	0	0	0	0	0	2	2	0	0	0	0	0	0	0	0	0	0	0	0
agtgcgtacgc	PBANKA_020460	0	0	27	26	0	0	8	9	4	4	4	4	0	0	0	0	0	0	0	0	0	0	0	0	0	0	0	0	0	0	0	0
agtgctgctta	PBANKA_120070	0	1	1	2	0	0	0	0	0	0	0	0	0	0	0	0	0	0	1	2	0	0	0	0	0	0	0	0	0	0	0	0
agtggtctcat	PBANKA_070460	1093	1070	495	484	780	761	289	285	253	251	224	214	49	47	40	40	49	48	34	33	9	9	25	26	12	11	5	6	32	32	1057	1023
agttgacaaga	PBANKA_093200	0	0	0	0	0	0	0	0	5	4	0	0	0	0	0	0	0	0	0	0	0	0	0	0	0	0	0	0	0	0	0	0
ataaccgggtg	PBANKA_135740	0	0	0	0	0	0	1	1	0	0	0	0	0	0	0	0	0	0	0	0	0	0	0	0	0	0	0	0	0	0	0	0
ataacgatgta	PBANKA_121990	66	65	160	158	122	121	15	15	44	45	3	3	4	4	11	12	8	8	2	2	1	1	0	0	0	0	2	2	0	0	1199	1180
ataaggaccac	PBANKA_071620	0	0	18	19	0	0	0	0	0	0	1	1	0	0	0	0	0	0	0	0	0	0	0	0	0	0	0	0	0	0	0	0
atacacgtggt	PBANKA_131280	0	0	0	0	0	0	0	0	0	0	0	0	0	0	0	0	2	2	0	0	0	0	0	0	0	0	0	0	0	0	0	0
atacagacaga	PBANKA_041630	0	0	0	0	0	0	0	0	0	0	0	0	0	0	0	0	0	0	0	0	0	0	0	0	0	0	0	0	0	0	0	0
ataccaacgca	PBANKA_102070	1	1	0	0	26	26	0	0	0	1	0	0	0	0	0	0	1	0	0	0	0	0	0	0	0	0	0	0	0	0	0	0
atagcgctatc	PBANKA_120850	0	0	0	0	0	0	0	0	0	0	0	0	0	0	0	0	0	0	0	0	0	0	0	0	0	0	0	0	0	0	0	0
atagcggcccc	PBANKA_011040	69	68	1	0	0	0	0	0	0	1	2	2	0	0	0	0	0	0	1	2	0	0	0	0	0	0	0	0	0	0	0	0
atatccgttag	PBANKA_094230	0	0	0	0	19	19	0	0	76	75	26	25	7	7	1	1	2	2	0	0	0	0	0	0	0	0	0	0	0	0	0	0
atcaacgtaag	PBANKA_040780	0	0	0	0	0	0	0	0	0	0	0	0	0	0	0	0	0	0	0	0	0	0	0	0	0	0	0	0	0	0	0	0
atcacgacacc	PBANKA_092890	0	0	0	0	17	18	0	0	0	0	0	0	0	0	1	1	4	4	5	5	0	0	0	0	0	0	0	0	0	0	0	0
atcagcgactg	PBANKA_110950	0	0	0	0	18	18	0	0	0	0	0	0	0	0	0	0	0	0	0	0	0	0	0	0	0	0	0	0	0	0	0	0
atcagtaaggg	PBANKA_114130	0	0	0	0	0	0	0	0	0	0	0	0	1	0	0	0	0	0	0	0	0	0	0	0	0	0	0	0	0	0	0	0
atcattgtcac	PBANKA_062350	0	0	0	0	0	0	0	0	0	0	0	0	0	0	0	0	0	0	3	3	0	0	0	0	0	0	0	0	0	0	0	0
atccgagatcg	PBANKA_093190	0	0	36	37	0	0	0	0	13	14	0	0	0	0	0	0	0	0	0	0	0	0	0	0	0	0	0	0	0	0	0	0
atccgcgtgta	PBANKA_094130	0	0	0	0	28	28	9	9	0	0	0	0	0	0	0	0	0	0	12	12	0	0	0	0	0	0	0	0	0	0	0	0
atcgaatcgcc	PBANKA_031420	0	0	0	0	0	0	12	12	1	1	0	0	0	0	0	0	0	0	0	0	0	0	0	0	0	0	0	0	0	0	0	0
atcgaccaaat	PBANKA_134830	0	0	424	417	176	177	27	26	0	0	28	28	1	1	3	3	17	18	1	1	0	0	5	5	0	0	0	0	1	1	666	655
atcgatacata	PBANKA_134230	0	0	48	49	0	0	0	0	0	0	0	0	0	0	0	0	0	0	0	0	0	0	0	0	0	0	0	0	1	1	0	0
atcgcgaactc	PBANKA_041390	57	56	0	0	0	0	0	0	0	0	0	0	0	0	0	0	0	0	0	0	0	0	0	0	0	0	0	0	0	0	0	0
atctcttggtt	PBANKA_040390	66	62	40	40	0	0	0	0	0	0	0	0	0	0	0	0	0	0	0	0	0	0	1	1	0	0	0	0	0	0	0	0
atctgatgtag	PBANKA_082040	0	0	0	0	0	0	0	0	0	0	0	0	2	2	0	0	0	0	0	0	0	0	0	0	0	0	0	0	0	0	0	0
atctggcaggc	PBANKA_140220	462	458	419	410	362	357	43	43	114	113	84	83	5	5	9	9	1	1	0	0	1	1	0	0	0	0	0	0	0	0	868	856
atgaggttaaa	PBANKA_111200	0	0	0	0	0	0	0	0	0	0	9	10	0	0	0	0	0	0	0	0	0	0	0	0	0	0	0	0	0	0	0	0
atgatgacaat	PBANKA_123750	0	0	0	0	0	0	0	0	0	0	0	0	0	0	0	0	0	0	0	0	0	0	0	0	0	0	0	0	0	0	0	0
atgattttacg	PBANKA_031160	0	0	0	0	0	0	0	0	0	0	0	0	0	0	0	0	0	0	0	0	0	0	0	0	0	0	0	0	0	0	0	0
atgcagcagac	PBANKA_041360	60	62	0	0	0	0	2	2	0	0	0	0	0	0	0	0	0	0	0	0	0	0	0	0	0	0	0	0	0	0	0	0
atgcgcgcaaa	PBANKA_040940	0	0	0	0	0	0	11	11	0	0	0	0	0	0	0	0	0	0	0	0	0	0	0	0	0	0	0	0	0	0	0	0
atggttgcaga	PBANKA_133030	0	0	0	0	0	0	0	0	0	0	0	0	0	0	0	0	0	0	0	0	0	0	0	0	0	0	0	0	0	0	0	0
atgtcttattg	PBANKA_071660	0	0	0	0	0	0	0	0	0	0	0	0	0	0	0	0	0	0	0	0	0	0	0	1	0	0	0	0	0	0	0	0
attctccccga	PBANKA_083040	0	0	0	0	0	0	0	0	0	0	2	3	0	0	2	2	0	0	0	0	0	0	0	0	0	0	0	0	0	0	0	0
attctgcgggt	PBANKA_110170	0	0	0	0	13	14	0	0	0	0	0	0	0	0	0	0	0	0	0	0	0	0	0	0	0	0	0	0	0	0	0	0
attcttataac	PBANKA_090260	0	0	0	0	6	6	0	0	0	0	0	0	0	0	0	0	0	0	0	0	0	0	0	0	0	0	0	0	0	0	0	0
attcttgctgc	PBANKA_021180	0	0	0	0	0	0	8	8	0	0	0	0	0	0	0	0	0	0	0	0	0	0	0	0	0	0	0	0	0	0	0	0
attgagaacgt	PBANKA_140450	0	0	0	0	0	0	0	0	0	0	0	0	2	2	0	0	2	2	1	1	0	0	0	0	0	0	0	0	3	3	0	0
attgatctgta	PBANKA_103170	0	0	0	0	0	0	23	23	19	18	0	0	0	0	0	0	0	0	0	0	0	0	0	0	0	0	0	0	0	0	0	0
atttcacgtct	PBANKA_131730	0	0	1	1	0	0	0	0	0	0	0	0	0	0	0	0	0	0	0	0	0	0	0	0	0	0	0	0	0	0	0	0
atttcacgttt	PBANKA_120790	0	0	64	64	0	0	21	21	0	0	22	23	7	7	0	0	2	2	49	46	0	0	0	0	1	1	0	0	1	1	0	0
atttggtgccg	PBANKA_120780	5	4	107	105	150	146	11	11	13	14	25	24	4	4	2	3	3	4	2	0	2	1	3	1	5	4	4	5	2	1	7	4
attttatcatc	PBANKA_083660	131	131	52	52	28	27	30	30	9	9	4	4	5	5	0	0	1	1	94	90	0	0	0	0	0	0	0	0	0	0	0	0
attttcatctg	PBANKA_141030	0	0	0	0	0	0	0	0	0	0	0	0	0	0	0	0	0	0	0	0	0	0	0	0	0	0	0	0	0	0	0	0
attttccatcc	PBANKA_135610	0	0	0	0	38	38	0	0	0	0	22	23	0	0	0	0	0	0	0	0	0	0	0	0	0	0	0	0	0	0	0	0
caaacgtttac	PBANKA_011120	1	1	0	0	0	0	0	0	0	0	0	0	0	0	1	0	0	0	0	0	0	0	0	0	0	0	0	0	0	0	0	1
caaactacgca	PBANKA_070120	0	0	0	0	17	17	0	0	15	14	0	0	1	1	0	0	0	0	5	5	0	0	0	0	0	0	0	0	0	0	0	0
caaagcaagag	PBANKA_111980	0	0	0	0	0	0	0	0	0	1	0	0	0	0	0	0	0	0	0	0	0	0	0	0	0	0	0	0	0	0	0	0
caacatcgggt	PBANKA_082160	0	0	0	0	0	0	0	0	0	0	0	0	0	0	0	0	0	0	2	2	0	0	0	0	0	0	0	0	0	0	0	0
caaccccccgg	PBANKA_124070	0	0	0	0	29	30	0	0	0	0	0	0	0	0	0	0	0	0	0	0	0	0	0	0	0	0	0	0	0	0	0	0
caacgtgagca	PBANKA_060240	0	0	0	0	0	0	9	9	0	0	0	0	0	0	0	0	0	0	0	0	0	0	0	0	0	0	0	0	0	0	0	0
caagaaggaag	PBANKA_140020	68	66	0	0	0	0	0	1	1	1	0	0	3	2	0	0	1	0	0	1	0	0	0	0	0	0	1	1	0	0	0	0
caagagtgcct	PBANKA_030670	0	0	0	0	4	4	15	15	0	0	0	0	1	1	0	0	0	0	0	0	0	0	0	0	0	0	0	0	0	0	0	0
caagctgattg	PBANKA_130200	209	205	258	253	41	39	39	39	209	206	122	122	86	81	147	143	74	72	87	83	122	121	53	52	123	118	200	200	98	98	1468	1441
caaggcaatgt	PBANKA_083180	0	0	4	4	0	0	0	0	0	0	0	0	0	0	0	0	0	0	0	0	0	0	0	0	0	0	0	0	0	0	0	0
caagggcaggg	PBANKA_060440	0	0	0	0	0	0	0	0	0	0	0	0	0	0	0	0	0	0	0	0	0	0	0	0	0	0	0	0	0	0	0	0
caagtgctgtc	PBANKA_080010	1	1	0	0	18	18	0	0	8	8	0	0	0	0	0	0	0	0	0	0	0	1	0	0	0	0	0	0	0	0	0	1
caatacgtcag	PBANKA_090600	0	0	0	0	0	0	0	0	0	0	0	0	0	0	0	0	0	0	0	0	0	0	0	0	0	0	0	0	0	0	0	0
caatttgtttc	PBANKA_140820	0	0	0	0	0	0	0	0	0	0	10	10	0	0	2	2	0	0	0	0	0	0	0	0	0	0	0	0	0	0	0	0
cacccttgtgt	PBANKA_030150	0	0	0	0	0	0	0	0	0	0	0	0	0	0	0	0	0	0	0	0	0	0	0	0	0	0	0	0	0	0	0	0
cacctctcatc	PBANKA_141050	52	53	0	0	0	0	0	0	0	0	0	0	0	0	0	0	0	0	0	0	0	0	0	0	0	0	0	0	0	0	0	0
cacgcaccttt	PBANKA_083210	0	1	53	52	0	0	0	0	0	0	0	0	4	4	0	0	0	0	8	9	0	0	0	0	1	1	0	0	0	0	0	0
cacgcatttgc	PBANKA_081400	0	0	0	0	0	0	0	0	0	0	14	14	0	0	0	0	0	0	0	0	0	0	0	0	0	0	0	0	0	0	0	0
cacggtcatag	PBANKA_120770	200	194	0	0	0	0	1	0	1	4	1	1	0	0	0	0	0	0	1	1	0	0	0	0	2	0	0	2	1	1	1	2
cagacaaacgg	PBANKA_130130	0	0	0	0	0	0	0	0	0	0	0	0	0	0	0	0	0	0	0	1	0	0	0	0	0	0	0	0	0	0	0	0
cagacaatcgg	PBANKA_050860	0	0	0	0	0	0	0	0	0	0	0	0	0	0	0	0	0	0	0	0	0	0	0	0	1	0	0	0	0	0	0	0
cagagaacata	PBANKA_040360	0	0	0	0	0	0	0	0	0	0	0	0	0	0	0	0	2	2	0	0	0	0	0	0	0	0	0	0	0	0	0	0
cagcaagtcgt	PBANKA_103520	0	0	0	0	0	0	0	0	0	0	0	0	0	0	1	1	0	0	0	0	0	0	0	0	0	0	0	0	0	0	0	0
cagcatacgac	PBANKA_030180	275	279	807	815	900	905	1132	1126	1666	1674	1714	1697	1604	1613	2083	2070	1974	1969	1761	1750	1838	1856	1758	1727	1861	1869	2788	2772	2668	2677	1053	1035
cagccccatac	PBANKA_060990	0	0	0	0	0	0	0	0	0	0	0	0	0	0	0	0	0	0	0	0	0	0	0	0	0	0	0	0	0	0	0	0
cagcggttata	PBANKA_094390	1	1	43	41	23	22	1	1	8	9	1	0	2	2	0	1	1	2	0	0	0	1	1	1	0	0	3	2	1	1	2	1
cagctggagcg	PBANKA_130600	0	0	0	0	0	0	0	0	0	0	0	0	0	0	0	0	0	0	0	0	0	0	0	0	0	0	0	0	0	0	0	0
caggcaaaaac	PBANKA_124430	1	1	0	0	0	0	0	0	0	0	0	0	0	0	0	0	1	0	1	1	0	0	0	0	0	0	0	0	0	0	0	0
cagtctcaaga	PBANKA_123720	476	469	461	454	348	346	65	64	82	82	94	94	4	4	13	13	6	6	0	0	0	0	4	4	0	0	0	0	8	7	1270	1262
cataacgtagc	PBANKA_102390	71	72	138	134	38	38	0	0	0	0	10	9	1	1	1	1	3	3	55	58	0	0	0	0	0	0	0	0	0	0	0	0
catactggaaa	PBANKA_144750	0	0	0	0	0	0	0	0	0	0	0	0	0	0	0	0	0	0	0	0	0	0	0	0	0	0	0	0	0	0	0	0
catatcagcgt	PBANKA_110690	0	0	0	0	0	0	0	0	0	0	0	0	0	0	0	0	0	0	0	0	0	0	0	0	0	0	0	0	0	0	0	0
catgacggtgg	PBANKA_120520	223	212	164	157	134	133	50	51	22	21	16	15	19	19	2	2	11	11	203	196	0	0	1	1	2	2	0	0	4	4	1	1
catggatgggc	PBANKA_113980	0	0	0	0	26	26	0	0	0	0	0	0	0	0	0	0	0	0	0	0	0	0	0	0	0	0	0	0	0	0	0	0
catgtgagtaa	PBANKA_050050	0	0	0	0	0	0	0	0	1	0	0	0	0	0	0	0	0	0	0	0	0	0	0	0	0	0	0	0	0	0	0	0
cattatggagg	PBANKA_124280	0	0	0	1	0	0	0	0	0	0	0	0	0	0	0	0	0	0	0	0	0	0	0	0	0	0	0	0	0	0	0	0
cattgaacgat	PBANKA_100640	0	0	0	0	0	0	0	0	0	0	0	0	0	0	1	1	0	0	0	0	0	0	0	0	0	0	0	0	0	0	0	0
cattgcagtcc	PBANKA_111530	88	86	0	0	16	16	0	0	0	0	0	0	0	0	1	1	0	0	0	0	0	0	0	0	0	0	0	0	0	0	0	0
cattttctact	PBANKA_141350	0	0	0	0	0	0	0	0	0	0	0	0	0	0	0	0	0	0	0	0	0	0	0	0	0	0	0	0	0	0	0	0
ccaaagtgtcg	PBANKA_041430	0	0	0	0	0	0	0	0	0	0	0	0	0	0	0	0	0	0	0	0	0	0	0	0	0	0	0	0	0	0	0	0
ccaaattcata	PBANKA_091150	0	0	0	0	0	0	0	0	0	0	6	6	0	0	0	0	1	1	0	0	0	0	0	0	0	0	0	0	0	0	0	0
ccaagacgcga	PBANKA_143540	0	0	0	0	16	16	0	0	0	0	0	0	0	0	0	0	0	0	0	0	0	0	0	0	0	0	0	0	0	0	0	0
ccacatatatc	PBANKA_021290	0	0	0	0	0	0	0	0	0	0	0	0	0	0	2	2	0	0	0	0	0	0	0	0	0	0	0	0	0	0	0	0
ccacctgccca	PBANKA_010620	0	0	105	106	30	29	34	34	106	109	15	15	5	5	2	3	2	2	0	0	0	0	0	0	0	0	1	0	0	0	0	0
ccacgcagatt	PBANKA_090760	0	0	0	0	0	0	0	0	0	0	7	7	0	0	0	0	0	0	0	0	0	0	0	0	0	0	0	0	0	0	0	0
ccacttcctat	PBANKA_132450	0	0	0	0	0	0	0	0	0	0	0	0	0	0	0	0	0	1	0	0	0	0	0	0	0	0	0	0	0	0	0	0
ccagccggcat	PBANKA_091510	0	0	212	210	22	21	48	48	1	1	10	10	2	2	0	0	1	1	29	29	0	0	0	0	0	0	0	0	5	5	0	0
ccagggtgaag	PBANKA_090250	0	0	0	0	0	0	0	0	0	0	0	0	0	0	3	3	0	0	0	0	0	0	0	0	0	0	0	0	0	0	0	0
ccatcgaaata	PBANKA_142310	0	0	0	0	0	0	0	0	0	0	0	0	0	0	0	0	0	0	0	0	0	0	0	0	0	0	0	0	0	0	0	0
ccattttccat	PBANKA_052320	73	71	0	0	0	0	0	0	0	0	0	0	0	0	0	0	0	0	14	12	0	0	0	0	0	0	0	0	0	0	0	0
cccacagtacg	PBANKA_031050	0	0	0	0	31	32	0	0	0	0	0	0	0	0	0	0	0	0	0	0	0	0	0	0	0	0	0	0	0	0	0	0
cccagccgctt	PBANKA_051810	126	124	75	76	68	66	8	7	0	0	0	0	0	0	0	0	0	0	44	44	0	0	0	0	0	0	0	0	0	0	0	0
cccaggataca	PBANKA_110360	0	0	0	0	0	0	0	0	0	0	0	0	0	0	0	0	0	0	0	0	0	0	0	0	0	0	0	0	0	0	0	0
cccccgaacga	PBANKA_093700	315	315	423	419	641	637	168	167	103	100	177	173	29	28	15	15	17	17	7	8	0	0	0	0	0	0	0	0	0	0	880	867
cccccgctagt	PBANKA_145860	739	723	632	619	694	684	210	204	328	323	412	408	59	58	72	71	79	80	40	37	9	9	27	24	26	26	17	16	29	28	1652	1609
ccccgttcggg	PBANKA_061640	0	0	0	0	0	0	0	0	0	0	0	0	0	0	0	0	0	0	2	2	0	0	0	0	0	0	0	0	0	0	0	0
ccccttcttaa	PBANKA_070100	0	0	22	20	0	0	0	0	5	5	0	0	0	0	0	0	0	0	0	0	0	0	0	0	0	0	0	0	0	0	0	0
cccgaagttgg	PBANKA_100860	0	0	0	0	0	0	0	0	0	0	0	0	1	1	1	1	0	0	24	23	0	0	0	0	0	0	0	0	4	3	0	0
cccgatctgat	PBANKA_051080	88	91	53	52	0	0	0	0	0	0	0	0	0	0	0	0	0	0	21	21	0	0	0	0	0	0	0	0	0	0	0	0
ccctgagaacc	PBANKA_141230	141	142	0	0	0	0	0	0	51	51	48	49	4	4	1	1	4	4	0	0	0	0	0	0	0	0	0	0	0	0	0	0
ccgaaatacag	PBANKA_021450	0	0	0	0	0	0	0	0	0	0	0	0	0	0	0	0	0	0	1	1	0	0	0	0	0	0	0	0	0	0	0	0
ccgacgcaatt	PBANKA_142090	0	0	0	0	0	0	1	1	0	0	0	0	0	0	0	0	0	0	0	0	0	0	0	0	0	0	0	0	0	0	0	0
ccgacttctaa	PBANKA_090500	89	89	0	0	0	0	0	0	0	0	0	0	0	0	0	0	0	0	0	0	0	0	0	0	0	0	0	0	0	0	0	0
ccgagggcacc	PBANKA_090270	92	91	468	468	187	189	96	94	15	15	62	62	12	11	1	1	2	3	245	247	2	2	2	2	0	0	0	0	5	5	0	0
ccgatgtgcac	PBANKA_040170	1041	1091	1128	1168	1460	1542	1718	1780	3294	3443	2020	2096	2450	2574	3006	3121	2227	2307	2194	2273	2517	2626	1851	1937	2604	2714	3400	3566	2607	2724	2741	2832
ccgattggcga	PBANKA_092770	0	0	0	0	0	0	0	0	0	0	9	8	0	0	0	0	0	0	6	6	0	0	0	0	1	1	0	0	0	0	0	0
ccgcaattttt	PBANKA_100120	73	75	0	0	64	65	8	8	0	0	17	18	7	7	2	2	1	1	71	70	0	0	0	0	0	0	0	0	1	1	0	0
ccgcagaatct	PBANKA_070740	0	0	0	0	0	0	14	14	38	38	7	7	1	1	0	0	1	1	0	0	0	0	0	0	0	0	0	0	0	0	0	0
ccgcccgagga	PBANKA_030200	165	162	208	209	69	69	28	28	21	20	45	42	1	0	3	3	1	1	1	1	0	0	2	2	0	0	0	0	0	0	768	749
ccgcgtattta	PBANKA_100500	0	0	0	0	0	0	0	0	0	0	0	0	0	0	0	0	0	0	0	0	0	0	0	0	0	0	0	0	0	0	0	0
ccgctcgttag	PBANKA_110500	0	0	46	46	0	0	0	0	0	0	7	7	0	0	0	0	0	0	0	0	0	0	0	0	0	0	0	0	0	0	0	0
ccgcttcatgc	PBANKA_143660	0	0	0	0	0	0	0	0	0	0	0	0	0	0	0	0	0	0	0	0	0	0	0	0	0	0	0	0	0	0	0	0
ccggacgcatg	PBANKA_083440	0	0	0	0	0	0	0	0	0	0	0	0	0	0	0	0	0	0	0	0	1	1	0	0	0	0	0	0	0	0	0	0
ccgtcgaaact	PBANKA_051360	0	0	0	0	0	0	0	0	0	0	2	2	0	0	0	0	0	0	0	0	0	0	0	0	0	0	0	0	0	0	0	0
cctaaactaat	PBANKA_071500	131	127	0	0	0	0	0	0	0	0	0	0	0	0	0	0	0	0	0	0	0	0	0	0	0	0	0	0	0	0	0	0
cctacggcata	PBANKA_110230	929	909	313	306	330	325	472	460	994	982	528	529	536	530	846	825	566	570	514	514	676	673	525	520	605	601	967	948	780	768	986	964
cctagatgagt	PBANKA_080610	0	0	0	0	0	0	0	0	0	0	0	0	0	0	0	0	0	0	0	0	0	0	0	0	0	0	0	0	1	1	0	0
cctaggaggta	PBANKA_040060	0	0	0	0	20	19	0	0	0	0	0	0	0	0	0	0	0	0	0	0	0	0	0	0	0	0	0	0	1	1	0	0
cctcattctag	PBANKA_123290	0	0	0	0	0	0	0	0	0	0	0	0	0	0	0	0	0	0	0	0	0	0	0	0	0	0	0	0	0	0	0	0
cctcccggtta	PBANKA_080900	0	0	0	0	0	0	0	0	42	42	48	47	6	6	0	0	0	0	0	0	0	0	0	0	0	0	0	0	0	0	0	0
cctcttacccg	PBANKA_061520	0	0	0	0	0	0	16	16	0	0	0	0	0	0	1	1	4	4	0	0	0	0	0	0	0	0	0	0	0	0	0	0
ccttaggaatg	PBANKA_103080	0	0	0	0	0	0	6	6	6	6	12	12	0	0	0	0	0	0	0	0	0	0	0	0	0	0	0	0	0	0	0	0
ccttcacgagg	PBANKA_111210	0	0	119	118	1	1	17	17	0	0	14	14	1	2	0	0	1	1	35	35	0	0	1	1	1	1	0	0	0	0	0	0
ccttgagcatt	PBANKA_112900	0	0	0	0	11	11	0	0	0	0	0	1	0	0	0	0	1	2	0	0	1	1	0	1	1	1	0	0	1	1	0	0
ccttgagtgac	PBANKA_090460	0	0	0	0	0	0	0	0	0	0	0	0	0	0	2	2	0	0	0	0	0	0	0	0	0	0	0	0	0	0	0	0
ccttgcaaagt	PBANKA_050410	0	0	0	0	0	0	0	0	0	0	0	0	0	0	0	0	0	0	0	0	0	0	0	0	0	0	0	0	0	0	0	0
cctttccctta	PBANKA_031580	0	0	0	0	0	0	0	0	0	0	8	7	0	0	0	0	0	0	0	0	0	0	0	0	0	0	0	0	0	0	0	0
cctttttctcc	PBANKA_120160	0	0	0	0	0	0	0	0	0	0	0	0	2	2	0	0	0	0	0	0	0	0	0	0	0	0	0	0	0	0	0	0
cgaagtagcaa	PBANKA_111760	211	210	214	211	84	83	138	139	171	169	63	63	33	33	3	3	8	8	110	108	0	0	1	1	1	1	1	1	5	5	0	0
cgacagccggg	PBANKA_120260	0	0	0	0	0	0	0	0	0	0	0	0	1	0	0	0	0	0	0	0	0	0	1	1	0	0	0	0	0	0	0	0
cgactcagtag	PBANKA_030140	0	0	0	0	0	0	18	18	0	0	0	0	0	0	0	0	0	0	0	0	0	0	0	0	0	0	1	1	0	0	0	0
cgactggtgaa	PBANKA_142620	10	10	0	0	0	0	7	7	0	0	0	0	0	0	0	0	0	0	0	0	0	0	0	0	0	0	0	0	0	0	0	0
cgacttttcat	PBANKA_141330	0	0	0	0	39	37	62	60	150	147	43	42	13	14	5	5	3	3	0	0	2	2	0	0	0	0	0	0	1	1	0	0
cgagagataca	PBANKA_083110	0	0	0	0	0	0	0	0	0	0	0	0	0	0	0	0	1	1	0	0	0	0	0	0	0	0	0	0	0	0	0	0
cgagattagtc	PBANKA_110130	0	0	0	0	61	61	16	16	0	0	0	0	0	0	0	0	0	0	1	1	0	0	0	0	0	0	0	0	0	0	0	0
cgagctgcaag	PBANKA_072040	0	0	0	0	0	0	0	0	0	0	0	0	0	0	0	0	0	0	0	0	0	0	0	0	0	0	0	0	0	0	0	0
cgagggctttg	PBANKA_093720	85	85	0	0	0	0	0	0	5	5	0	0	0	0	0	0	0	0	0	0	0	0	0	0	0	0	0	0	0	0	0	0
cgaggtgccgt	PBANKA_070150	55	56	0	0	0	0	0	0	0	0	0	0	0	0	0	0	0	0	0	0	0	0	0	0	0	0	0	0	0	0	0	0
cgataatcaca	PBANKA_060300	907	905	819	813	1028	1034	985	990	1603	1603	1590	1589	1709	1692	1591	1575	2055	2050	1712	1705	1420	1403	1820	1811	1930	1919	2185	2181	2650	2658	1106	1095
cgatagggact	PBANKA_134910	0	0	0	0	0	0	0	0	0	0	0	0	0	0	0	0	0	0	0	0	0	0	0	0	0	0	0	0	0	0	0	0
cgatctttctc	PBANKA_112920	0	0	0	0	0	0	0	0	1	0	0	0	0	0	0	0	0	0	2	2	1	1	0	0	0	0	0	0	0	0	0	0
cgatgtttat	PBANKA_130690	0	0	0	0	0	0	12	12	0	0	0	0	0	0	0	0	0	0	0	0	0	0	0	0	0	0	0	0	0	0	0	0
cgattaagaat	PBANKA_051530	0	0	56	56	0	0	0	0	0	0	0	0	0	0	0	0	0	0	0	0	0	0	0	0	0	0	0	0	0	0	0	0
cgcaaggaggg	PBANKA_103800	0	0	0	0	0	0	0	0	0	0	0	0	0	0	0	0	0	0	0	0	0	0	0	0	0	0	0	0	0	0	0	0
cgcaatgtgta	PBANKA_140390	139	140	115	114	101	101	0	0	0	0	11	10	5	5	0	0	3	3	1	1	0	0	6	6	0	0	0	0	1	1	609	597
cgcaattcccc	PBANKA_100190	1339	1316	1171	1162	1154	1143	492	494	592	586	665	666	63	62	114	114	94	92	23	23	16	16	12	12	3	3	15	15	10	10	548	545
cgcgccaaagc	PBANKA_124340	0	0	0	0	0	0	0	0	0	0	0	0	0	0	0	0	0	0	0	0	0	0	0	0	0	0	0	0	0	0	0	0
cgctccatgcc	PBANKA_031260	0	0	0	0	0	0	0	0	0	0	0	0	0	0	0	0	0	0	0	0	0	0	0	0	0	0	0	0	0	0	0	0
cgctgcaaacg	PBANKA_010770	62	62	0	0	0	0	0	0	0	0	0	0	0	0	0	0	0	0	0	0	0	0	0	0	0	0	0	0	0	0	0	0
cggaatgccag	PBANKA_031000	0	0	2	3	7	7	5	5	0	0	0	0	1	1	1	1	0	0	2	2	0	0	0	0	2	2	0	0	0	0	0	0
cggacggcagg	PBANKA_092560	0	0	0	0	0	0	7	7	0	0	0	0	0	0	0	0	0	0	0	0	0	0	0	0	0	0	0	0	0	0	0	0
cggagtacgtt	PBANKA_103440	1705	1672	1635	1609	1164	1160	1319	1303	1495	1462	789	778	1062	1042	952	924	615	603	608	599	403	396	240	238	368	358	321	317	246	246	664	646
cggcctatagg	PBANKA_100060	0	0	0	0	0	0	0	0	0	0	0	0	0	0	0	0	0	0	4	4	0	0	0	0	0	0	0	0	0	0	0	0
cggcgtccctt	PBANKA_031400	0	0	0	0	0	0	0	0	0	0	0	0	0	0	0	0	0	0	0	0	0	0	0	0	0	0	0	0	0	0	0	0
cgggaggcggg	PBANKA_040400	0	0	0	0	0	0	0	0	0	0	0	0	0	0	0	0	0	0	0	0	0	0	0	0	0	0	0	0	0	0	0	0
cgggcaggact	PBANKA_010600	0	0	0	0	0	0	0	0	15	15	0	0	0	0	0	0	0	0	0	0	0	0	0	0	0	0	0	0	0	0	0	0
cgggtgagttt	PBANKA_010820	0	0	0	0	0	0	0	0	0	0	0	0	0	0	0	0	0	0	0	0	0	0	0	0	0	0	0	0	0	0	0	0
cggtcatccat	PBANKA_145980	0	0	0	0	0	0	0	0	0	0	0	0	0	0	0	0	0	0	1	1	0	0	0	0	0	0	0	0	0	0	0	0
cggtcccggac	PBANKA_060510	0	0	0	0	0	0	0	0	0	0	0	0	0	0	0	0	0	0	0	0	0	0	0	0	0	0	0	0	0	0	0	0
cggttacccta	PBANKA_070200	0	0	0	0	0	0	0	0	0	0	0	0	0	0	0	0	0	0	0	0	0	0	0	0	0	0	0	0	0	0	0	0
cggttccacgg	PBANKA_060880	0	0	34	33	0	0	0	0	0	0	0	0	0	0	0	0	0	0	6	6	0	0	0	0	0	0	0	0	0	0	0	0
cggttgtggat	PBANKA_070710	0	0	0	0	0	0	0	0	0	0	0	0	0	0	0	0	0	0	0	0	0	0	0	0	0	0	0	0	0	0	0	0
cgtaatgactc	PBANKA_130430	80	86	0	0	0	0	0	0	0	0	0	0	0	0	0	0	0	0	0	0	0	0	0	0	0	0	0	0	0	0	0	0
cgtatttattg	PBANKA_040050	40	41	0	1	53	50	0	0	0	2	0	0	2	2	1	2	1	2	1	0	2	0	0	0	0	1	1	1	0	0	1	1
cgtgagtttag	PBANKA_114560	0	0	0	0	0	0	0	0	0	0	0	0	0	0	0	0	0	0	0	0	0	0	0	0	0	0	0	0	0	0	0	0
cgtgccaaggt	PBANKA_133730	0	0	0	0	1	1	0	0	0	1	10	9	0	0	0	0	0	0	0	0	0	0	0	0	0	0	0	0	0	0	0	0
cgtggggttct	PBANKA_123430	0	0	0	0	0	0	0	0	0	0	0	0	2	2	0	0	0	0	0	0	0	0	0	0	0	0	0	0	0	0	0	0
cgtgtccttgt	PBANKA_123510	0	0	0	0	0	0	0	0	0	0	0	0	0	0	0	0	0	0	0	0	0	0	0	0	0	0	0	0	0	0	0	0
cgtgttctagt	PBANKA_113320	0	0	0	0	0	0	0	0	7	7	0	0	0	0	0	0	0	0	0	0	0	0	0	0	0	0	0	0	0	0	0	0
cgttaggtgtg	PBANKA_060820	0	0	0	0	0	0	1	0	0	0	0	0	0	0	0	0	0	0	0	0	0	0	0	0	0	0	0	0	0	0	0	0
cgttatgtggg	p230p-tag	1719	1670	1224	1192	885	878	1705	1668	2163	2097	1636	1602	1904	1863	2460	2387	1627	1574	2126	2068	2063	1994	1644	1593	2380	2330	2737	2650	2426	2390	1021	985
cgttccaacag	PBANKA_135130	0	0	0	0	0	0	0	0	0	0	0	0	0	0	0	0	0	0	1	0	0	0	0	0	0	0	0	0	0	0	0	0
cgtttgctggg	PBANKA_131150	56	54	76	73	59	58	33	33	0	0	35	35	5	5	0	0	1	1	83	81	0	0	2	2	4	4	1	1	5	5	0	0
ctaaagaacct	PBANKA_121680	0	0	0	0	0	0	0	0	0	0	4	4	0	0	0	0	0	0	0	0	0	0	0	0	0	0	0	0	0	0	0	0
ctaaccatggc	PBANKA_090400	3529	3503	2985	2943	3218	3190	5648	5605	6744	6638	7131	7029	7129	7089	7036	6941	8466	8332	7482	7374	6741	6627	7474	7377	8302	8209	9157	9017	11284	11132	897	882
ctaccagactc	PBANKA_121410	15	15	0	0	13	13	0	0	0	0	0	0	0	1	1	1	0	1	0	0	0	0	0	0	0	0	0	1	0	0	0	0
ctacgatgaac	PBANKA_030770	0	0	0	0	0	0	0	0	0	0	0	0	0	0	0	0	0	0	4	4	0	0	0	0	0	0	0	0	0	0	0	0
ctacgtatcag	PBANKA_041490	0	0	0	0	0	0	0	0	133	133	70	69	7	7	5	4	0	0	0	0	0	0	0	0	0	0	0	0	1	1	0	0
ctactagttaa	PBANKA_122560	0	0	0	0	0	0	0	0	0	0	2	2	0	0	1	1	0	0	0	0	0	0	0	0	0	0	0	0	0	0	0	0
ctatagcgtca	PBANKA_140940	62	62	0	0	23	23	0	0	0	0	0	0	0	0	0	0	0	0	0	0	0	0	0	0	0	0	1	1	0	0	0	0
ctcacacgacc	PBANKA_052480	0	0	103	99	22	21	36	37	0	0	27	27	0	0	0	0	0	0	51	53	0	0	0	0	0	0	0	0	0	0	0	0
ctcagtcatgc	PBANKA_123420	31	31	263	260	139	139	4	4	0	0	21	21	0	0	2	2	37	36	0	0	0	0	18	18	0	0	0	0	24	25	900	893
ctcattcccgt	PBANKA_130470	0	0	0	0	0	0	31	30	0	0	0	0	0	0	0	0	0	0	0	0	0	0	0	0	0	0	0	0	0	0	0	0
ctccaagaact	PBANKA_010080	171	169	0	0	0	0	40	40	111	109	47	48	24	24	2	2	8	7	0	0	0	0	0	0	1	1	0	0	2	2	0	0
ctccaatcagc	PBANKA_090430	34	33	0	0	33	37	0	0	0	0	0	0	0	0	0	0	0	0	0	0	0	0	0	0	0	0	1	1	0	0	0	0
ctccacaggtc	PBANKA_093100	104	101	0	0	0	0	0	0	0	0	0	0	0	0	0	0	3	3	0	0	0	0	0	0	0	0	0	0	0	0	0	0
ctcgggagggg	PBANKA_050120	307	302	38	37	32	31	46	46	0	0	23	20	10	10	0	0	3	3	64	62	0	0	0	0	2	2	0	0	0	0	0	0
ctcggtctatg	PBANKA_130110	707	691	710	697	486	487	290	281	396	396	339	332	52	50	63	62	34	32	4	4	7	8	6	6	0	0	2	1	4	4	850	825
ctctacttctg	PBANKA_142590	0	0	0	0	0	0	0	0	0	0	0	0	0	0	0	0	0	0	0	0	0	0	0	0	0	0	0	0	0	0	0	0
ctctgcccaag	PBANKA_121180	0	0	0	0	0	0	0	0	4	4	0	0	0	0	0	0	0	0	0	0	0	0	1	1	0	0	0	0	0	0	0	0
ctcttcagacc	PBANKA_144330	0	0	0	0	28	25	0	0	0	0	0	0	0	0	0	0	0	0	0	0	0	0	0	0	0	0	0	0	0	0	0	0
ctcttttgaat	PBANKA_093120	0	0	0	0	0	0	0	0	0	0	0	0	0	0	0	0	0	0	1	1	0	0	0	0	0	0	0	0	0	0	0	0
ctgaaagcggg	PBANKA_080640	0	0	49	48	0	0	0	0	0	0	0	0	1	1	0	0	0	0	0	0	0	0	0	0	0	0	0	0	0	0	0	0
ctgaatactcg	PBANKA_062320	0	0	0	0	0	0	0	0	0	0	0	0	0	0	0	0	0	0	19	19	0	0	0	0	0	0	0	0	0	0	0	0
ctgactttcgg	PBANKA_090150	4945	4858	3270	3204	4781	4718	8063	7959	8869	8737	9110	8959	11317	11189	9680	9494	10137	9933	11906	11686	8234	8060	10489	10330	12805	12619	11855	11617	14872	14675	724	703
ctgcacatgag	PBANKA_131110	61	61	207	207	163	160	40	39	45	47	41	40	6	6	16	16	2	2	1	1	6	6	3	3	0	0	1	1	0	0	242	238
ctgcgtggcac	PBANKA_120090	833	848	242	245	261	268	92	97	52	55	135	143	2	3	10	10	11	10	4	4	2	3	12	14	1	1	3	3	14	15	661	692
ctgctcctctt	PBANKA_131120	0	0	0	0	0	0	0	0	0	0	0	0	0	0	0	0	0	0	0	0	0	0	0	0	0	0	0	0	0	0	0	1
ctgctgattgc	PBANKA_100760	11	11	55	56	0	0	0	0	0	0	21	21	0	0	0	0	0	0	21	20	0	0	0	0	0	0	0	0	0	0	0	0
ctggagtagtg	PBANKA_140240	2568	2496	2350	2271	3004	2937	4257	4167	5573	5378	6785	6579	5454	5360	6554	6369	7673	7485	5796	5648	5573	5416	7310	7173	6576	6411	8104	7891	8324	8052	1091	1059
ctggccgctaa	PBANKA_041350	0	0	0	0	0	0	0	0	0	0	4	4	0	0	0	0	0	0	0	0	0	0	0	0	0	0	0	0	0	0	0	0
ctggctcagta	PBANKA_092540	0	0	0	0	0	0	0	0	0	0	0	0	0	0	0	0	0	0	0	0	0	0	1	0	0	0	0	0	0	0	0	0
ctgggaaaaga	PBANKA_142220	0	0	0	0	0	0	0	0	7	7	8	8	0	0	0	0	0	0	0	0	0	0	0	0	0	0	0	0	0	0	0	0
ctgggatctgt	PBANKA_061340	695	680	485	478	812	806	170	165	244	237	123	126	22	21	14	14	9	9	0	0	0	0	0	0	0	0	0	0	0	0	1073	1040
ctgtcttaggt	PBANKA_111610	0	0	1	1	0	0	0	0	0	0	0	0	0	0	0	0	0	0	0	0	0	0	0	0	0	0	0	0	0	0	0	0
cttaaagagcc	PBANKA_133500	102	102	217	212	138	137	35	36	0	0	0	0	5	5	0	0	0	0	50	49	0	0	1	1	0	0	0	0	0	0	0	0
cttagcgtaaa	PBANKA_140470	0	0	22	22	0	0	0	0	0	0	0	0	0	0	0	0	0	0	0	0	0	0	2	2	0	0	0	0	0	0	0	0
cttcacctacc	PBANKA_100520	0	0	0	0	0	0	0	0	0	0	0	0	0	0	0	0	0	0	5	5	0	0	0	0	1	1	0	0	1	1	0	0
cttcctcttgt	PBANKA_130060	9	5	4	3	9	6	2	0	2	0	1	0	0	0	1	1	0	0	0	0	2	0	0	0	0	0	0	0	1	0	7	2
cttgaaaaatc	PBANKA_135190	60	59	255	254	226	220	0	0	73	71	16	16	4	5	12	12	6	6	6	6	4	3	3	3	1	1	1	1	2	2	735	722
cttgatcaccc	PBANKA_000580	0	0	0	0	0	0	0	0	0	0	0	0	0	0	0	0	0	0	0	0	0	0	0	0	0	0	0	0	0	0	0	0
cttgattaggt	PBANKA_111840	0	0	0	0	0	0	0	0	0	0	0	0	0	0	0	0	0	0	0	0	0	0	0	0	0	0	0	0	0	0	0	0
cttgattcaac	PBANKA_110880	2	2	9	10	0	0	0	1	1	7	2	3	11	12	2	2	0	1	1	1	0	0	0	1	0	0	1	1	0	1	2	1
cttggtatcct	PBANKA_136480	61	58	0	0	0	0	0	0	0	0	0	0	0	0	0	0	0	0	0	0	0	0	0	0	0	0	0	0	0	0	0	0
cttgttgctgt	PBANKA_094250	0	0	0	0	0	0	0	0	0	0	0	0	0	0	0	0	0	0	0	0	0	0	0	0	0	0	0	0	0	0	0	0
ctttactgggt	PBANKA_135260	0	0	20	20	0	0	0	0	6	6	0	0	1	1	0	0	0	0	0	0	0	0	0	0	0	0	0	0	0	0	0	0
ctttagcgcat	PBANKA_112780	0	0	0	0	0	0	0	0	0	0	0	0	0	0	0	0	0	0	0	0	0	0	0	0	0	0	0	0	0	0	0	0
ctttattcccg	PBANKA_010450	0	0	0	0	0	0	0	0	0	0	0	0	0	0	0	0	0	0	0	0	0	0	0	0	0	0	0	0	0	0	0	0
ctttcgtccgt	PBANKA_090420	123	121	41	40	0	0	129	130	518	502	277	275	67	65	10	10	20	19	5	4	4	4	3	3	3	3	0	0	2	2	0	0
gaaaaatggat	PBANKA_120240	0	0	0	0	6	6	0	0	0	0	0	0	0	0	0	0	1	0	0	0	0	0	0	0	0	0	0	0	0	0	0	0
gaaacaacccg	PBANKA_123180	60	59	283	276	379	372	37	38	62	60	86	84	6	6	11	11	22	21	11	10	6	6	16	16	10	11	7	8	11	12	831	812
gaacattcgcc	PBANKA_070850	0	0	0	0	0	0	0	0	0	0	0	0	0	0	0	0	0	0	0	0	0	0	0	0	0	0	0	0	0	0	0	0
gaacattcggg	PBANKA_140040	285	275	0	0	32	33	22	21	0	0	12	12	2	2	0	0	0	0	86	88	0	0	0	0	0	0	0	0	0	0	0	1
gaacctggaca	PBANKA_093260	52	53	2	1	68	68	25	26	3	5	11	13	3	3	1	2	3	3	1	0	1	0	3	1	2	1	1	2	4	5	2	2
gaagtggcctt	PBANKA_100080	0	0	0	0	0	0	0	0	0	0	0	0	0	0	0	0	0	0	0	0	0	0	0	0	0	0	0	0	0	0	0	0
gaagtgttgga	PBANKA_092170	0	0	0	0	0	0	0	0	14	14	0	0	1	1	0	0	0	0	0	0	0	0	0	0	0	0	0	0	0	0	0	0
gaatggatgta	PBANKA_124000	184	179	415	407	194	194	0	0	18	19	34	33	5	5	2	2	5	5	5	4	2	2	0	0	0	0	1	1	0	0	1013	986
gaattaacaaa	PBANKA_110100	178	178	223	218	95	92	4	5	9	9	34	35	33	33	1	1	1	1	108	109	0	0	0	0	2	2	0	0	3	2	0	0
gaattaccttt	PBANKA_021550	151	150	144	139	78	76	74	74	0	0	40	39	0	0	3	3	1	1	171	172	0	0	1	1	0	0	1	1	1	2	0	0
gacacctgtgg	PBANKA_114200	0	0	0	0	0	0	0	0	0	0	7	6	1	1	0	0	0	0	0	0	0	0	0	0	0	0	0	0	0	0	0	0
gacatgggatt	PBANKA_070940	0	0	0	0	0	0	0	0	0	0	7	7	0	0	0	0	0	0	0	0	0	0	0	0	0	0	0	0	0	0	0	0
gacattcgagg	PBANKA_122540	38	39	0	0	0	0	0	0	0	0	20	19	0	0	1	1	0	0	0	0	0	0	0	0	0	0	0	0	0	0	0	0
gaccaatcggg	PBANKA_061480	0	0	0	0	0	0	0	0	0	0	0	0	0	1	0	0	0	0	0	0	0	0	0	0	0	0	0	0	0	0	0	0
gaccgttatat	PBANKA_145060	0	0	0	0	0	0	0	0	14	15	0	0	0	0	0	0	0	0	0	0	0	0	0	0	0	0	0	0	0	0	0	0
gacgaactctc	PBANKA_031110	0	0	10	10	0	0	0	0	0	0	0	0	1	1	0	0	0	0	0	0	0	0	0	0	0	0	0	0	0	0	0	0
gacgcaatgcc	PBANKA_041750	137	131	115	113	214	210	71	71	21	22	115	113	37	37	1	1	19	18	35	34	0	0	8	8	28	28	0	0	14	14	747	729
gacggctacag	PBANKA_090530	5	5	0	0	0	0	0	0	0	0	0	0	0	0	0	0	0	0	0	0	0	0	0	0	0	0	0	0	0	0	0	0
gacgggactac	PBANKA_010580	0	0	0	0	0	0	0	0	0	0	1	1	0	0	0	0	0	0	0	0	0	0	0	0	0	0	0	0	0	0	0	0
gacgtatggcg	PBANKA_021460	0	0	0	0	0	0	0	0	0	0	8	8	1	1	0	0	1	1	29	28	0	0	0	0	0	0	0	0	0	0	0	0
gacgtccccct	PBANKA_071120	0	0	0	0	0	0	0	0	0	0	0	0	0	0	0	0	0	0	0	0	0	0	0	0	0	0	0	0	0	0	0	0
gactaggatga	PBANKA_010480	205	205	209	205	281	280	21	20	17	16	81	80	1	1	8	8	10	11	9	10	0	1	0	0	12	12	0	0	0	0	1171	1147
gactctatggt	PBANKA_010260	0	0	0	0	0	0	0	0	0	0	0	0	3	3	0	0	0	0	0	0	1	1	0	0	0	0	0	0	0	0	0	0
gactttaagaa	PBANKA_061310	0	0	0	0	0	0	0	0	0	0	0	0	0	0	0	0	0	0	0	0	0	0	0	0	0	0	0	0	0	0	0	0
gagagggctta	PBANKA_101480	0	0	0	0	0	0	0	0	0	0	5	5	0	0	0	0	0	0	1	1	0	0	0	0	0	0	0	0	0	0	0	0
gagatgttagg	PBANKA_133820	0	0	0	0	0	0	0	0	8	8	0	0	0	0	0	0	0	0	0	0	0	0	0	0	0	0	0	0	0	0	0	0
gagcaaacgca	PBANKA_112040	0	0	0	0	0	0	0	0	0	0	0	0	0	0	0	0	0	0	0	0	0	0	0	0	0	0	0	0	0	0	0	0
gagcatggacc	PBANKA_050730	0	0	0	0	0	0	0	0	0	0	0	0	0	0	0	0	0	0	0	0	0	0	0	0	0	0	0	0	0	0	0	0
gagcctggtgg	PBANKA_041780	0	0	0	0	0	0	0	0	0	0	0	0	0	0	0	0	0	0	1	1	0	0	0	0	0	0	0	0	3	3	0	0
gagctaccatt	PBANKA_093490	0	0	0	0	0	0	0	0	0	0	0	0	0	0	0	0	0	0	0	0	0	0	0	1	0	0	0	0	0	0	0	0
gaggcttaggg	PBANKA_133660	0	0	0	0	0	0	7	8	0	0	0	0	0	0	1	1	0	0	0	0	0	0	0	0	0	0	0	0	0	0	0	0
gagggtgtcct	PBANKA_071310	0	0	0	0	0	0	0	0	0	0	0	0	1	1	0	0	2	2	0	0	0	0	0	0	0	0	0	0	0	0	0	0
gaggtggacaa	PBANKA_080950	0	0	0	0	0	0	5	5	146	138	69	69	33	32	2	2	7	7	0	0	0	0	0	0	0	0	0	0	0	0	0	0
gagtagatctg	PBANKA_093370	0	0	40	40	0	0	0	0	0	0	0	0	0	0	0	0	0	0	0	0	0	0	0	0	0	0	0	0	0	0	0	0
gagtgtccgta	PBANKA_040790	0	0	0	0	0	0	0	0	0	0	0	0	0	0	1	1	0	0	0	0	0	0	0	0	0	0	0	0	0	0	1	1
gatagtttaat	PBANKA_082430	46	46	0	0	0	0	0	0	0	0	0	0	0	0	0	0	0	0	0	0	0	0	0	0	0	0	0	0	0	0	0	0
gatatatcacc	PBANKA_110290	173	175	281	285	359	368	166	169	224	232	100	97	23	23	208	208	41	40	25	26	217	215	5	4	10	10	294	296	6	6	864	870
gatattcctct	PBANKA_145770	0	0	0	0	0	0	0	0	0	0	7	7	0	0	0	0	0	0	0	0	0	0	0	0	0	0	0	0	0	0	0	0
gatccgcggtg	PBANKA_121920	664	655	460	454	529	514	157	155	227	223	186	184	9	10	24	24	11	8	2	2	0	0	0	0	0	0	0	0	0	0	849	822
gattaaagaat	PBANKA_090840	0	0	0	0	0	0	0	0	0	0	0	0	0	0	0	0	0	0	0	0	0	0	0	0	0	0	0	0	0	0	0	0
gcaaatataaa	PBANKA_110090	81	84	111	109	0	0	0	0	0	0	16	14	2	2	0	0	0	0	63	60	0	0	0	0	0	0	0	0	1	1	0	0
gcaaatttttt	PBANKA_090180	0	0	0	0	0	0	16	16	73	74	61	60	20	20	0	0	0	0	0	0	0	0	0	0	1	2	0	0	0	0	0	0
gcacccttctc	PBANKA_090520	0	1	51	53	50	47	70	71	163	161	37	37	18	18	0	0	6	6	1	1	0	0	0	0	0	0	0	0	2	2	0	1
gcacggagtcg	PBANKA_080090	9	11	2	3	6	8	2	2	7	11	4	7	3	3	1	3	2	2	0	0	2	2	1	1	0	0	0	0	1	3	6	7
gcagagtcacg	PBANKA_040090	447	448	737	715	482	475	186	183	218	213	276	269	27	26	38	37	31	30	5	4	32	32	7	7	5	5	77	75	10	9	1198	1175
gcaggtattat	PBANKA_110430	0	0	0	0	0	0	0	0	0	0	0	0	0	0	0	0	0	0	10	10	0	0	0	0	0	0	0	0	0	0	0	0
gcaggttccgg	PBANKA_130690	0	0	0	0	0	0	0	0	9	9	0	0	0	0	0	0	0	0	0	0	0	0	0	0	0	0	0	0	0	0	0	0
gcataaactct	PBANKA_114230	172	173	42	42	82	82	0	0	9	10	0	0	2	2	0	0	1	1	0	0	1	0	0	0	0	1	0	0	0	0	0	0
gcattggttgg	PBANKA_124530	0	0	0	0	0	0	0	0	0	0	0	0	0	0	0	0	0	0	0	0	0	0	0	0	0	0	0	0	0	0	0	0
gcatttcatgt	PBANKA_010060	0	0	0	0	0	0	0	0	0	0	0	0	0	0	0	0	0	0	0	0	0	0	0	0	0	0	0	0	0	0	0	0
gccacccgtcg	PBANKA_131870	0	0	0	0	0	0	0	0	0	0	0	0	0	0	0	0	0	0	0	0	0	0	0	0	0	0	0	0	0	0	0	0
gcccaaccggg	PBANKA_030100	1086	1072	432	422	662	654	1250	1237	1500	1488	1380	1340	1683	1673	1487	1465	1415	1380	1588	1562	1282	1261	1241	1209	1785	1753	1735	1699	1634	1604	664	644
gccccggctgc	PBANKA_134300	0	0	0	0	0	0	0	0	0	0	0	0	0	0	0	0	0	0	0	0	0	0	0	0	0	0	0	0	0	0	0	0
gcccggcctag	PBANKA_071960	38	38	0	0	2	0	0	0	6	6	5	5	0	0	0	0	0	0	0	0	1	0	0	0	0	0	0	1	0	0	0	0
gcccttgtgtg	PBANKA_071020	0	0	0	0	0	0	0	0	0	1	0	0	0	0	0	0	0	0	0	0	0	0	0	0	0	0	0	0	0	0	0	0
gcctatcctat	PBANKA_113280	0	0	56	56	0	0	0	0	0	0	0	0	0	0	0	0	0	0	2	2	1	1	0	0	1	1	0	0	0	0	0	0
gcgacccccct	PBANKA_062130	0	0	0	0	0	1	0	0	0	0	0	0	0	0	0	0	0	0	0	0	0	0	0	0	0	0	0	0	0	0	0	0
gcgagatcatt	PBANKA_070240	3	6	8	11	2	5	3	4	10	9	1	2	7	11	4	8	3	6	4	4	10	14	0	2	4	4	3	3	5	6	5	7
gcgccttgtca	PBANKA_010100	0	0	0	0	0	0	0	0	0	0	0	0	0	0	0	0	0	0	0	0	0	0	0	0	0	0	0	0	0	0	0	0
gcggagaccgc	PBANKA_070550	0	0	0	0	21	21	0	0	0	0	0	0	0	0	0	0	0	0	0	0	0	0	0	0	0	0	0	0	0	0	0	0
gcgtcagttag	PBANKA_140210	80	78	532	519	287	279	14	14	46	46	84	80	7	7	3	3	3	3	0	0	2	2	0	0	0	0	3	3	0	0	763	732
gcgtggagatt	PBANKA_091820	0	0	43	43	0	0	0	0	0	0	0	0	0	0	0	0	0	0	0	0	0	0	0	0	0	0	0	0	0	0	0	0
gctacgggagg	PBANKA_112410	89	87	0	0	0	0	0	0	0	0	0	0	0	0	0	0	0	0	0	0	0	0	0	0	0	0	0	0	0	0	0	0
gctactagctc	PBANKA_061380	256	247	229	229	245	248	33	33	23	23	51	51	5	5	8	7	8	9	0	0	3	3	5	5	4	5	1	1	3	3	967	939
gctactctaac	PBANKA_110990	0	0	53	51	0	0	0	0	0	0	0	0	0	0	0	0	0	0	0	0	0	0	0	0	0	0	0	0	0	0	0	0
gctagttaggc	PBANKA_120410	771	768	512	496	602	593	206	205	127	118	194	196	15	15	25	25	28	27	3	2	4	4	6	6	0	0	2	2	3	3	1087	1059
gctatacgcat	PBANKA_123390	1252	1240	1156	1146	1737	1725	456	450	449	446	507	507	30	31	42	41	44	43	5	4	3	3	5	5	1	2	1	2	2	2	863	846
gctcatcacca	PBANKA_140310	1393	1393	1669	1666	1568	1582	720	715	1001	998	1143	1142	175	174	205	204	280	281	68	65	61	61	101	99	57	57	72	72	125	124	1122	1125
gctcatgattt	PBANKA_114450	0	0	0	0	0	0	0	0	0	0	0	0	0	0	0	0	0	0	0	0	0	0	0	1	0	0	0	0	0	0	0	0
gctctgtcatc	PBANKA_091240	0	0	37	35	0	0	0	0	0	0	0	0	0	0	0	0	0	0	0	0	0	0	0	0	0	0	0	0	0	0	0	0
gctgcattcac	PBANKA_071320	0	0	0	0	0	0	0	0	0	0	0	0	0	0	0	0	0	0	0	0	0	0	0	0	0	0	0	0	0	0	0	0
gctgccacaaa	PBANKA_141470	0	0	0	0	0	0	0	0	0	0	0	0	0	0	0	0	0	0	0	0	0	0	0	0	0	0	0	0	0	0	0	0
gctgcgcgtgt	PBANKA_020750	0	0	0	0	0	0	0	0	0	0	0	0	0	0	0	0	0	0	0	0	0	0	0	0	0	0	0	0	0	0	0	0
gctgggcagtt	PBANKA_146460	0	0	0	0	0	0	19	18	0	0	8	8	0	0	0	0	0	0	0	0	1	1	0	0	0	0	0	0	0	0	0	0
gctgtcgcgta	PBANKA_083250	0	0	0	0	0	0	5	5	75	72	26	26	4	4	1	1	0	0	0	0	0	0	2	2	0	0	0	0	0	0	0	0
gctgtgattac	PBANKA_100690	0	0	0	0	0	0	0	0	0	0	0	0	0	0	0	0	0	0	0	0	0	0	0	0	0	0	0	0	0	0	0	0
gcttacgtcaa	PBANKA_090710	0	0	0	0	0	0	0	0	0	0	0	0	0	0	0	0	0	0	0	0	0	0	0	0	0	0	0	0	0	0	0	0
gcttctcttta	PBANKA_135820	0	0	46	46	0	0	32	31	9	9	0	0	0	0	0	0	0	0	4	4	1	2	0	0	0	0	0	0	0	0	0	0
gcttgatattg	PBANKA_120280	200	192	388	373	148	145	60	59	78	75	59	54	26	26	21	21	5	4	19	19	7	7	0	0	9	9	5	5	9	9	923	902
ggaatcgagtc	PBANKA_143090	0	0	75	75	0	0	0	0	47	46	38	37	15	17	4	4	3	3	0	0	0	0	0	2	0	0	0	0	0	0	0	0
ggaggaggatg	PBANKA_144560	0	0	0	0	0	0	0	0	0	0	0	0	0	0	0	0	0	0	0	0	0	0	0	0	0	0	0	0	0	0	0	0
ggaggatcatg	PBANKA_114470	0	0	0	0	0	0	0	0	0	0	0	0	0	0	2	2	0	0	0	0	0	0	0	0	0	0	0	0	0	0	0	0
ggagggaaacg	PBANKA_133890	0	0	0	0	0	0	5	5	0	0	4	3	0	0	0	0	0	0	0	0	0	0	0	0	0	0	0	0	0	0	0	0
ggagggacacc	PBANKA_142380	0	0	0	0	0	0	9	9	0	0	0	0	0	0	0	0	0	0	0	0	0	0	0	0	0	0	0	0	0	0	0	0
ggaggtgacag	PBANKA_101560	211	203	291	279	488	471	22	22	59	53	66	64	3	3	4	3	0	0	0	0	0	0	1	1	0	0	0	0	0	0	1088	1052
ggatactgtag	PBANKA_040590	0	0	0	0	0	0	0	0	0	0	0	0	0	0	0	0	0	0	0	0	0	0	0	0	0	0	0	0	1	1	0	0
ggatgtcagaa	PBANKA_081120	1	1	87	82	0	0	0	0	0	0	0	0	0	0	0	0	0	0	0	0	0	0	0	0	0	0	0	0	1	1	0	0
ggattccgcgt	PBANKA_132070	0	0	0	0	0	0	0	0	0	0	0	0	0	0	0	0	0	0	3	4	0	0	0	0	0	0	0	0	0	0	0	0
ggatttaatca	PBANKA_080920	879	863	1269	1248	1102	1090	146	142	276	270	287	283	6	5	28	28	19	20	0	0	1	1	1	0	0	0	0	0	2	2	953	945
ggccagctatt	PBANKA_112790	0	0	0	0	0	0	0	0	0	0	0	0	0	0	0	0	0	0	0	0	0	0	0	0	0	0	0	0	0	0	0	0
ggccccaagtg	PBANKA_101350	98	93	39	38	2	2	0	0	0	0	1	1	0	0	0	0	0	0	0	0	0	0	0	0	0	0	0	0	0	0	0	0
ggccctccggt	PBANKA_122100	0	0	0	0	0	0	0	0	0	0	0	0	0	0	0	0	0	0	0	0	0	0	0	0	0	0	0	0	0	0	0	0
ggccttagatg	PBANKA_100990	0	0	27	23	29	28	0	0	124	117	93	97	21	21	0	0	1	1	1	1	1	1	0	0	2	2	0	0	0	0	0	0
ggcgatgtttc	PBANKA_092550	78	80	0	0	0	0	0	0	0	0	0	0	0	0	0	0	0	0	0	0	0	0	0	0	0	0	0	0	0	0	0	0
ggcgctgctct	PBANKA_113380	0	0	0	0	0	0	0	0	3	3	0	0	0	0	0	0	0	0	0	0	0	0	0	0	0	0	0	0	0	0	0	0
ggcgcttggtc	PBANKA_120400	0	0	0	0	0	0	8	8	6	6	9	9	0	0	0	0	0	0	0	0	0	0	0	0	0	0	0	0	0	0	0	0
ggctaggccgc	PBANKA_041050	0	0	0	0	0	0	0	0	1	1	0	0	0	0	0	0	0	0	0	0	0	0	0	0	0	0	0	0	0	0	0	0
ggcttataacc	PBANKA_142360	137	137	220	216	132	136	0	0	3	3	20	18	0	0	1	1	2	2	0	0	0	0	10	10	0	0	0	0	2	2	999	993
gggcgaacgag	PBANKA_134640	43	43	0	0	0	0	0	0	0	0	0	0	0	0	0	0	0	0	0	0	0	0	0	0	0	0	0	0	0	0	0	0
gggcgctgaat	PBANKA_021050	1	1	0	0	0	0	0	0	0	0	0	0	0	0	0	0	0	0	0	0	0	0	0	0	0	0	0	0	0	0	0	0
gggctgcgaga	PBANKA_050360	0	0	0	0	5	4	0	0	0	0	0	0	0	0	0	0	0	0	0	0	0	0	0	0	0	0	0	0	0	0	0	0
ggggcactcgc	PBANKA_091940	0	0	0	0	0	0	0	0	0	0	0	0	0	0	0	0	0	0	0	0	2	2	0	0	0	0	0	0	0	0	0	0
ggggccgggca	PBANKA_050060	185	180	212	202	133	129	10	10	0	0	36	35	32	31	0	0	8	8	287	279	0	0	1	1	0	0	0	0	1	1	0	0
ggggtcctctg	PBANKA_124380	0	0	53	52	5	5	11	11	0	0	23	22	1	1	6	6	0	0	52	52	0	0	0	0	0	0	0	0	3	3	0	0
gggtggcgcaa	PBANKA_130940	75	75	0	0	0	0	0	0	1	1	2	2	1	1	0	0	0	0	0	0	0	0	0	0	0	0	0	0	0	0	0	0
gggttagaaat	PBANKA_070440	70	67	152	151	81	78	12	11	0	0	3	3	7	7	1	1	7	6	126	127	1	2	0	0	2	2	0	0	1	1	0	0
ggtaagccatc	PBANKA_142640	0	0	0	0	0	0	0	0	0	0	0	0	0	0	0	0	0	0	0	0	0	0	0	0	0	0	0	0	0	0	0	0
ggtacgtagcc	PBANKA_071420	0	0	0	0	0	0	0	0	0	0	0	0	0	0	0	0	0	0	2	2	0	0	0	0	0	0	0	0	0	0	0	0
ggtaggacgtg	PBANKA_146300	2283	2220	2055	2016	2299	2251	2159	2125	4167	4036	3728	3640	3073	3007	4266	4159	5683	5512	3277	3171	3947	3821	4344	4230	4029	3922	5626	5468	6304	6138	739	711
ggtatctccat	PBANKA_040340	218	205	463	453	385	377	120	115	161	156	226	224	46	44	62	60	50	45	31	28	43	42	63	62	15	15	10	10	47	48	908	884
ggtatcttacg	PBANKA_020134	1	1	0	0	0	0	0	0	0	0	0	0	1	1	2	1	1	1	1	1	7	5	2	2	6	6	1	1	2	2	0	0
ggtccggttcg	PBANKA_082750	0	0	0	0	26	25	0	0	0	0	0	0	0	0	0	0	0	0	0	0	0	0	0	0	0	0	0	0	0	0	0	0
ggtttacagtt	PBANKA_114590	93	87	90	89	37	33	8	8	0	0	13	12	4	4	0	0	6	6	57	54	1	1	0	0	1	1	1	1	3	3	0	0
ggtttcccagc	PBANKA_103910	0	0	0	0	0	0	0	0	0	0	0	0	0	0	0	0	0	0	0	0	0	0	0	0	0	0	0	0	0	0	0	0
gtaacaggaca	PBANKA_143800	0	0	0	0	0	0	0	0	0	0	0	0	0	0	0	0	0	0	0	0	0	0	0	0	0	0	0	0	0	0	0	0
gtaagtcttgc	PBANKA_111760	0	0	0	0	0	0	0	0	0	0	0	0	0	0	0	0	1	0	0	0	0	0	0	0	0	0	0	0	1	0	0	0
gtacgaaatat	PBANKA_130150	80	79	1	1	1	0	0	0	8	7	0	0	0	0	5	4	0	0	2	1	0	0	0	0	1	1	0	1	0	0	0	0
gtactcgccct	PBANKA_121290	0	0	0	0	0	0	0	0	0	0	0	0	0	0	0	0	0	0	0	0	0	0	0	0	0	0	0	0	0	0	0	0
gtagccatctt	PBANKA_071480	0	0	0	0	0	0	0	0	1	1	0	0	0	0	0	0	0	0	0	0	0	0	0	0	0	0	0	0	0	0	0	0
gtagctaggaa	PBANKA_131070	0	0	14	12	0	0	0	0	0	0	0	0	0	0	0	0	0	0	0	0	0	0	0	0	0	0	0	0	0	0	0	0
gtatgccctca	PBANKA_071250	0	0	4	4	0	0	0	0	0	0	0	0	0	0	0	0	0	0	0	0	0	0	0	0	0	0	0	0	0	0	0	0
gtatgtctttc	PBANKA_090370	2147	2121	2084	2073	1732	1728	3981	3912	4041	3937	3730	3686	5395	5332	4440	4384	4293	4221	6087	6001	3941	3870	4562	4496	7131	7006	6066	5998	6808	6737	991	971
gtcaaaggtcg	PBANKA_051900	0	0	0	0	0	0	0	0	11	11	0	0	1	1	0	0	0	0	37	35	0	0	0	0	0	0	0	0	1	1	0	0
gtcacaggaga	PBANKA_103540	0	0	0	0	0	0	0	0	0	0	0	0	0	0	1	1	0	0	0	0	0	0	0	0	0	0	0	0	0	0	0	0
gtcactgacgg	PBANKA_132380	79	78	181	183	0	0	0	0	0	0	16	15	5	5	2	2	3	3	50	47	0	1	0	0	2	2	0	0	0	0	0	0
gtcagacgctc	PBANKA_091860	0	0	0	0	0	0	0	0	0	0	0	0	0	0	0	0	0	0	0	0	0	0	0	0	0	0	0	0	0	0	0	0
gtcagatcgcc	PBANKA_103970	0	0	0	0	0	0	0	0	0	0	0	0	0	0	0	0	0	0	0	0	0	0	0	0	0	0	0	0	0	0	0	0
gtcaggacctt	PBANKA_092450	61	59	165	163	103	100	37	36	14	14	18	18	26	26	0	1	7	8	28	28	0	0	4	4	21	21	2	2	12	12	653	642
gtcccatccac	PBANKA_070320	110	112	0	0	0	0	0	0	1	1	0	0	0	0	1	1	0	0	0	0	0	0	0	0	0	0	0	0	0	0	0	0
gtccctggaca	PBANKA_090470	0	0	0	0	0	0	0	0	0	0	0	0	0	0	0	0	0	0	0	0	0	0	0	0	0	0	0	0	0	0	0	0
gtcccttgggg	PBANKA_070690	0	0	0	0	0	0	0	0	0	0	0	0	0	0	0	0	0	0	0	0	0	0	0	0	0	0	0	0	2	1	0	0
gtccggttgaa	PBANKA_080250	0	0	0	0	0	0	0	0	0	0	0	0	2	2	0	0	2	2	0	0	0	0	0	0	0	0	1	1	0	0	0	0
gtccgtctaac	PBANKA_090860	0	0	0	0	0	0	0	0	0	0	4	4	0	0	1	1	0	0	2	2	0	0	0	0	1	1	1	1	1	1	0	0
gtcctacttcg	PBANKA_113810	1	1	1	1	22	22	1	2	1	0	2	2	0	0	0	1	0	1	1	3	0	0	0	0	0	0	0	0	0	0	0	0
gtcgcacccga	PBANKA_020890	0	0	0	0	0	0	0	0	0	0	0	0	0	0	0	0	0	0	1	1	0	0	0	0	0	0	0	0	0	0	0	0
gtcggctaggt	PBANKA_114370	0	0	92	91	1	0	1	1	0	0	0	0	0	0	0	0	0	0	1	0	0	0	1	1	0	1	0	0	0	0	1	2
gtcgtattgtt	PBANKA_131930	154	150	174	177	280	281	14	14	21	18	50	50	2	2	0	0	0	0	0	0	0	0	0	0	1	1	0	0	1	1	1207	1195
gtctaaacgaa	PBANKA_090920	0	0	0	0	0	0	0	0	0	0	0	0	0	0	0	0	0	0	0	0	0	0	0	0	0	0	0	0	0	0	0	0
gtctatatacc	PBANKA_081620	0	0	0	0	0	0	0	0	0	0	0	0	0	0	0	0	0	0	0	0	0	0	0	0	0	0	0	0	0	0	0	0
gtctccgtatt	PBANKA_132880	0	0	0	0	0	0	0	0	0	0	0	0	0	0	0	0	0	0	0	0	0	0	0	0	0	0	0	0	0	0	0	0
gtctcttttcg	PBANKA_100850	0	0	0	0	0	0	0	0	0	0	0	0	0	0	0	0	0	0	2	2	0	0	0	0	0	0	0	0	0	0	0	0
gtcttggggac	PBANKA_010970	0	0	0	0	0	0	0	0	0	0	6	6	0	0	0	0	0	0	0	0	0	0	0	0	0	0	0	0	0	0	0	0
gtgagagtatc	PBANKA_146130	0	0	0	0	0	0	25	25	10	9	0	0	0	0	0	0	0	0	0	0	0	0	0	0	0	0	0	0	4	4	0	0
gtgatttctga	PBANKA_090170	631	615	966	942	1143	1134	303	290	276	261	211	207	47	46	23	22	32	32	16	14	27	26	4	4	17	17	24	23	9	9	944	918
gtgcgctgaat	PBANKA_060840	124	121	0	0	0	0	0	0	0	0	0	0	0	0	0	0	0	0	0	0	0	0	0	0	0	0	0	0	0	0	0	0
gtgcgttatct	PBANKA_133430	0	0	0	0	0	0	0	0	0	0	0	0	0	0	0	0	0	0	0	0	0	0	0	0	1	0	0	0	0	0	0	0
gtgctacccgt	PBANKA_110390	1089	1061	2307	2270	1439	1421	3145	3106	3451	3374	3752	3697	3871	3819	4144	4069	4145	4047	4334	4254	3608	3555	3757	3670	5027	4910	5573	5457	5778	5693	793	785
gtgtctcatct	PBANKA_100350	3296	3242	2408	2342	2553	2498	4785	4669	5118	4983	4774	4663	5627	5530	5451	5321	5585	5414	5491	5360	4649	4516	4915	4817	6375	6206	6234	6066	6654	6506	976	934
gttaaaagacc	PBANKA_050840	0	0	1	1	20	19	0	0	0	0	0	0	0	0	0	0	0	0	0	0	0	0	0	0	0	0	0	0	0	0	0	0
gttaagctacg	PBANKA_110470	0	0	0	0	21	21	0	0	0	0	0	0	0	0	0	0	0	0	0	0	0	0	0	0	0	0	0	0	0	0	0	0
gttagctgtcc	PBANKA_052020	0	0	48	50	0	0	0	0	7	7	12	12	0	0	1	1	0	0	0	0	0	0	0	0	0	0	0	0	0	0	0	0
gttccactgtt	PBANKA_113650	0	0	0	0	0	0	1	1	0	0	0	0	0	0	0	0	0	0	0	0	0	0	0	0	0	0	0	0	0	0	0	0
gttctgaaaga	PBANKA_010940	0	0	0	0	0	0	0	0	91	91	129	127	6	6	1	1	3	3	0	0	1	1	0	0	0	0	0	0	1	1	0	0
gttggggccct	PBANKA_132400	261	249	312	299	211	204	349	345	128	123	94	94	283	277	45	43	76	73	210	208	30	27	30	31	150	152	4	3	28	28	716	693
gtttagaccgg	PBANKA_092870	0	0	0	0	0	0	0	0	0	0	0	0	0	0	0	0	0	0	0	0	3	3	0	0	0	0	0	0	0	0	0	0
gtttaggatcg	PBANKA_102620	0	0	0	0	0	0	0	0	0	0	0	0	0	0	0	0	0	0	18	18	0	0	0	0	3	3	0	0	0	0	0	0
gtttgcacatc	PBANKA_041540	64	62	229	230	141	144	46	46	6	5	8	8	4	4	1	1	5	5	133	127	0	0	1	1	2	2	0	0	1	1	0	0
gtttgcctgat	PBANKA_120840	0	0	0	0	0	0	0	0	0	1	0	0	0	0	0	0	0	0	0	0	0	0	0	0	0	0	0	0	0	0	0	0
gtttgtaccca	PBANKA_131080	0	0	0	0	0	0	0	0	0	0	0	0	0	0	0	0	0	0	0	0	0	0	0	0	0	0	0	0	0	0	0	0
gtttttctttc	PBANKA_083240	0	1	0	0	0	0	0	0	0	0	0	0	0	0	0	0	0	0	0	0	0	0	0	0	0	0	0	0	0	0	0	0
taaaaacttgg	PBANKA_101310	0	0	0	0	0	0	0	0	0	0	0	0	0	0	0	0	0	0	0	0	1	0	0	0	0	0	0	0	0	0	0	0
taaaccctatg	PBANKA_133090	15	15	1	0	45	46	10	10	11	13	28	28	1	1	0	0	1	2	56	56	0	0	0	0	0	0	0	0	1	1	0	0
taaacgaagcc	PBANKA_123820	72	73	0	0	0	0	0	0	0	0	9	9	0	0	1	1	0	0	11	11	0	0	0	0	0	0	0	0	0	0	0	0
taaaggacgcg	PBANKA_113260	0	0	0	0	0	0	0	0	0	0	0	0	0	0	0	0	0	0	0	1	0	0	0	0	0	0	0	0	0	0	0	0
taactaacctg	PBANKA_131140	0	0	0	0	0	0	2	2	0	0	0	0	0	0	0	0	0	0	0	0	0	0	0	0	0	0	0	0	0	0	0	0
taagtaggagt	PBANKA_011000	99	98	0	0	23	23	0	0	0	0	0	0	0	0	0	0	0	0	0	0	0	0	0	0	0	0	0	0	0	0	0	0
taagttcgat	PBANKA_093370	0	0	0	0	0	0	0	0	0	0	0	0	0	0	0	0	0	0	0	0	0	0	0	0	0	0	0	0	0	0	0	0
taatagggagc	PBANKA_081070	0	0	0	0	0	0	0	0	0	0	0	0	0	0	1	1	0	0	0	0	0	0	0	0	0	0	0	0	0	0	0	0
taatgtgcccc	PBANKA_134700	0	0	0	0	0	0	0	0	8	9	0	0	0	0	0	0	1	0	0	0	0	0	0	0	0	0	0	0	0	0	0	0
tacacaggtgt	PBANKA_062050	801	774	282	274	159	155	24	24	31	29	62	63	3	3	6	6	2	2	2	2	4	4	1	1	3	3	0	0	0	0	1197	1163
tacatattgct	PBANKA_093380	0	0	0	0	0	0	0	0	5	5	0	0	0	0	2	2	0	0	0	0	0	0	0	0	0	0	0	0	0	0	0	0
tacattagatc	PBANKA_051090	187	188	131	127	196	198	19	20	9	9	24	24	1	1	5	5	8	8	3	3	3	3	1	1	0	0	0	0	2	2	1210	1196
taccaaacaga	PBANKA_080160	308	300	325	321	76	77	17	17	19	18	18	18	8	8	3	3	5	5	0	0	1	1	0	0	0	1	0	0	0	0	1563	1550
taccaagattc	PBANKA_070210	0	0	0	0	0	0	0	0	0	0	0	0	0	0	0	0	0	0	0	0	0	0	0	0	0	0	0	0	0	0	0	0
taccaagcgat	PBANKA_142210	0	0	0	0	0	0	0	0	18	19	30	30	8	8	0	0	0	0	2	2	0	0	0	0	0	0	0	0	0	0	0	0
taccgactaaa	PBANKA_040770	83	82	0	0	0	0	0	0	0	0	0	0	0	0	0	0	0	0	0	0	0	0	0	0	0	0	0	0	1	0	0	0
taccgcaaatg	PBANKA_143880	498	496	655	638	1097	1078	185	184	251	249	332	324	20	19	34	33	25	26	2	2	28	28	7	7	1	1	38	38	2	2	773	756
tacgagtaatc	PBANKA_050380	0	0	0	0	0	0	0	0	0	0	1	1	0	0	0	0	0	0	0	1	0	0	0	0	0	0	0	0	0	0	0	0
tacggcgctca	PBANKA_121140	0	0	0	0	0	0	0	0	0	0	0	0	0	0	0	0	0	0	0	0	0	0	0	0	0	0	0	0	0	0	0	0
tactaccatcg	PBANKA_112980	0	0	0	0	0	0	0	0	0	0	0	0	0	0	0	0	0	0	0	0	0	0	0	0	0	0	0	0	0	0	0	0
tactcgaacgt	PBANKA_051130	572	565	465	453	612	609	70	68	65	66	227	225	18	16	34	34	16	16	6	6	16	17	10	9	0	0	6	5	6	6	1080	1058
tactggcagta	PBANKA_140500	0	0	0	0	0	0	0	0	0	0	0	0	0	0	0	0	0	0	0	0	0	0	0	0	0	0	0	0	0	0	0	0
tacttacttag	PBANKA_136030	0	0	0	0	0	0	0	0	0	0	0	0	0	0	0	0	0	0	0	0	0	0	1	1	0	0	0	0	0	0	0	0
tagaataaagc	PBANKA_134420	38	35	12	11	0	0	8	8	12	11	8	8	0	0	0	0	0	0	1	1	0	0	0	0	0	0	0	0	0	0	0	0
tagagaggtcc	PBANKA_144170	0	0	41	39	0	0	0	0	0	0	15	15	0	0	0	0	0	0	0	0	0	0	0	0	0	0	0	0	0	0	0	0
tagcaaagctc	PBANKA_140920	0	0	0	0	0	0	0	0	10	10	0	0	0	0	0	0	0	0	7	7	0	0	0	0	0	0	0	0	1	1	0	0
tagcagaagtt	PBANKA_081730	0	0	0	0	0	0	0	0	0	0	4	3	0	0	0	0	0	0	0	0	0	0	0	0	0	0	0	0	0	0	0	0
tagccacaatc	PBANKA_051120	1	0	0	0	0	0	0	0	0	0	0	0	0	0	0	0	0	0	0	0	0	0	0	0	0	0	0	0	0	0	1	1
tagctgaagta	PBANKA_113950	0	0	54	55	0	0	0	0	0	0	0	0	0	0	0	0	0	0	0	0	0	0	0	0	0	0	0	0	0	0	0	0
taggcaacact	PBANKA_144790	0	0	0	0	0	0	0	0	0	0	0	0	2	2	0	0	0	0	24	23	0	0	0	0	0	0	0	0	0	0	0	0
tagggaccaac	PBANKA_101810	14	13	0	0	0	0	0	0	0	0	0	0	0	0	0	0	0	0	0	0	0	0	0	0	0	0	0	0	0	0	0	0
tagtcctttat	PBANKA_122090	0	0	0	0	0	0	15	15	0	0	0	0	0	0	1	1	0	0	18	18	0	0	0	0	0	0	0	0	0	0	0	0
tagtctctttg	PBANKA_050610	0	0	0	0	0	0	0	0	0	0	0	0	0	0	0	0	0	0	0	0	0	0	0	0	0	0	0	0	0	0	0	0
tatacaactgg	PBANKA_100590	118	117	0	0	0	0	0	0	2	2	0	0	0	1	0	0	0	0	0	0	0	0	0	0	0	0	0	0	0	1	0	0
tatacctaaag	PBANKA_093210	0	0	18	18	0	0	12	11	77	76	11	11	7	7	1	1	4	4	0	0	0	0	0	0	0	0	0	0	0	0	0	0
tatatgcgggc	PBANKA_135120	0	0	0	0	0	0	0	0	0	0	0	0	1	1	0	0	0	0	0	0	0	0	0	0	0	0	0	0	0	0	0	0
tatcgaccccg	PBANKA_124120	0	0	0	0	0	0	0	0	0	0	0	0	0	0	1	1	0	0	0	0	0	0	0	0	0	0	0	0	0	0	0	0
tatcgctgggg	PBANKA_113670	0	0	0	0	0	0	0	0	0	0	0	0	1	1	0	0	0	0	0	0	0	0	0	0	0	0	0	0	0	0	0	0
tatgcgaccca	PBANKA_121810	0	0	0	0	0	0	14	12	0	0	0	0	2	1	0	0	0	0	0	0	0	0	0	0	0	0	0	0	0	0	0	0
tatggcaccat	PBANKA_130910	1063	1050	753	753	570	579	394	395	395	385	483	477	39	40	66	67	132	129	3	5	14	15	77	78	6	5	4	5	104	103	962	948
tatggggtgca	PBANKA_140680	0	0	0	0	0	0	0	0	0	0	1	0	2	2	0	0	0	0	0	0	0	0	0	0	0	0	0	0	0	0	0	0
tatgtgtcaac	PBANKA_120180	0	0	0	0	0	0	0	0	0	0	0	0	0	0	0	0	0	0	0	0	0	0	0	0	0	0	0	0	0	0	0	0
tattcattaac	PBANKA_020260	621	628	640	651	877	897	482	488	564	575	360	365	199	198	214	212	222	221	143	145	93	98	131	137	70	70	69	67	164	161	1076	1091
tattttaggca	PBANKA_071780	103	105	613	607	379	379	51	51	163	158	94	89	24	25	38	38	5	5	16	15	10	10	3	3	13	12	7	8	10	11	1054	1051
tcaaacaagcg	PBANKA_136440	0	0	0	0	0	0	10	10	0	0	0	0	0	0	0	0	0	0	0	0	0	0	0	0	0	0	0	0	0	0	0	0
tcaacaagtag	PBANKA_082960	0	0	36	34	0	0	0	0	0	0	0	0	0	0	0	0	0	0	0	0	0	0	0	0	0	0	0	0	0	0	0	0
tcaacaccgcg	PBANKA_120230	1045	1029	528	528	1141	1141	1658	1646	1901	1883	2797	2760	2290	2275	1998	1972	3235	3214	2398	2391	1735	1730	3001	2973	2633	2632	2762	2719	4439	4422	272	265
tcaacggcggc	PBANKA_031560	226	211	88	81	274	264	48	46	86	81	159	150	3	3	10	10	13	10	0	0	1	2	1	1	0	0	6	6	3	3	769	750
tcacacagaca	PBANKA_144290	0	0	0	0	0	0	0	0	0	0	9	9	0	0	0	0	0	0	1	1	0	0	0	0	0	0	0	0	0	0	0	0
tcaggcgtacc	PBANKA_082630	0	0	0	0	0	0	0	0	0	0	5	5	2	2	0	0	0	0	1	1	1	1	0	0	0	0	0	0	0	0	0	0
tcagttcgggt	PBANKA_010150	0	0	0	0	0	0	14	13	299	295	171	164	52	51	8	8	15	16	1	1	0	0	2	2	0	0	3	3	0	0	0	0
tcatacgatct	PBANKA_094080	60	59	488	489	288	284	40	41	69	67	138	136	10	10	6	6	15	15	0	0	0	0	1	1	0	0	0	0	2	2	736	729
tcatgaatgag	PBANKA_103390	124	125	373	365	215	213	27	27	0	0	39	37	2	2	0	0	1	1	0	0	0	0	2	2	0	0	0	0	0	0	1139	1104
tcatgacaaat	PBANKA_104020	57	56	0	0	0	0	2	2	0	0	0	0	0	0	0	0	1	1	20	20	0	0	0	0	0	0	0	0	1	1	0	0
tcattctgctg	PBANKA_130340	0	0	0	0	0	0	0	0	0	0	0	0	0	0	0	0	0	0	0	0	0	0	0	0	0	0	0	0	0	0	0	0
tcattgatccc	PBANKA_050830	32	31	0	0	0	0	0	0	0	0	0	0	0	0	0	0	0	0	0	0	0	0	0	0	0	0	0	0	0	0	0	0
tccaatattac	PBANKA_052430	0	0	172	174	0	0	30	30	0	0	4	4	1	1	1	1	4	3	22	21	0	0	0	0	0	0	0	0	0	0	0	0
tcccatcaaac	PBANKA_051390	0	0	0	0	0	0	0	0	0	0	0	0	1	1	0	0	0	0	0	0	0	0	0	0	0	0	0	0	0	0	0	0
tcccgcctagc	PBANKA_134090	0	0	0	0	0	0	0	0	0	0	0	0	0	0	0	0	0	0	0	0	0	0	0	0	0	0	0	0	0	0	0	0
tccggatgtcg	PBANKA_041790	0	0	0	0	0	0	0	0	0	0	0	0	0	0	0	0	0	0	0	0	0	0	0	0	0	0	0	0	0	0	0	0
tccgttcgggt	PBANKA_144470	0	0	0	0	0	0	0	0	0	0	1	1	0	0	0	0	0	0	0	0	0	0	0	0	0	0	0	0	0	0	0	0
tccgtttaaag	PBANKA_080400	88	85	0	0	28	27	0	0	8	6	0	0	0	0	1	1	0	0	0	0	0	0	1	1	0	0	0	0	0	0	0	0
tcctactctcc	PBANKA_120060	190	187	272	280	180	194	78	80	15	15	78	81	12	13	0	0	2	2	173	176	0	0	0	0	1	1	1	1	0	0	0	0
tcctcgagatg	PBANKA_031660	0	0	0	0	0	0	0	0	0	0	0	0	0	0	0	0	0	0	3	4	0	0	0	0	0	0	0	0	1	1	0	0
tcctgtttttt	PBANKA_082020	46	47	0	0	0	0	0	0	0	0	0	0	0	0	0	0	0	0	0	0	0	0	0	0	0	0	0	0	0	0	0	0
tccttagcgga	PBANKA_060600	0	0	0	0	0	0	0	0	0	0	6	5	0	0	0	0	0	0	0	0	0	0	0	0	0	0	0	0	0	0	0	0
tcgactctctt	PBANKA_142020	1324	1301	709	700	1099	1093	240	241	272	272	230	231	19	19	44	43	48	49	6	6	23	23	12	12	0	0	12	12	3	2	2314	2268
tcgagcgtat	PBANKA_093300	0	0	0	0	0	0	0	0	0	0	0	0	0	0	0	0	0	0	0	0	0	0	0	0	0	0	0	0	0	0	0	0
tcgcagggagc	PBANKA_051300	0	0	0	0	0	0	0	0	0	0	0	0	0	0	0	0	0	0	0	0	0	0	0	0	0	0	0	0	0	0	0	0
tcgcatagtcc	PBANKA_050440	0	0	0	0	0	0	0	0	20	20	15	15	0	0	0	0	0	0	0	0	0	0	0	0	0	0	0	0	0	0	0	0
tcgctacacat	PBANKA_100010	277	278	45	46	55	55	29	29	12	12	0	0	3	4	1	1	0	0	127	123	0	0	0	0	1	1	0	0	0	0	0	0
tcgctggctgg	PBANKA_134940	56	53	0	0	0	0	0	0	0	0	0	0	1	1	0	0	0	0	0	0	1	1	0	0	0	0	0	0	0	0	0	0
tcgtgggaagc	PBANKA_103310	0	0	0	0	0	0	0	0	0	0	3	3	0	0	0	0	0	0	0	0	0	0	0	0	0	0	0	0	0	0	0	0
tctagcagctg	PBANKA_132960	63	62	0	0	0	0	0	0	0	0	0	0	2	2	0	0	0	0	9	9	0	0	0	0	0	0	0	0	1	1	0	0
tctagcgaata	PBANKA_110340	80	79	220	212	117	117	44	44	25	23	14	14	6	6	13	13	6	6	3	3	5	5	4	4	0	0	3	3	3	3	991	984
tctagtacaac	PBANKA_093590	1	0	0	0	0	0	0	0	0	0	0	0	0	0	0	0	0	0	0	0	0	0	0	0	0	0	0	0	0	0	0	0
tctagtgatgt	PBANKA_110140	225	221	53	53	0	0	23	24	0	0	8	7	1	1	0	0	1	1	62	59	0	0	0	0	0	0	0	0	1	1	0	0
tctatctagaa	PBANKA_113020	0	0	0	0	17	18	0	0	0	0	0	0	0	0	0	0	0	0	0	0	0	0	0	0	0	0	1	1	0	0	0	0
tctcaagggtc	PBANKA_020010	7	8	2	4	37	38	2	2	4	4	20	20	2	2	1	1	1	1	2	2	0	0	1	1	0	1	0	2	0	0	2	7
tctctgaatca	PBANKA_122990	0	0	0	0	0	0	0	0	0	0	0	0	0	0	1	1	0	0	0	0	0	0	0	0	0	0	0	0	0	0	0	0
tctctttgaat	PBANKA_060340	213	207	404	395	211	215	8	8	121	113	133	131	8	8	21	21	35	34	7	7	6	6	25	27	1	1	8	8	21	19	827	814
tctggactgaa	PBANKA_101500	430	417	902	892	660	674	182	183	216	211	228	225	8	9	12	12	8	8	0	0	0	1	0	0	0	0	0	0	0	0	907	891
tcttagcaaga	PBANKA_060860	0	0	0	0	0	0	0	0	8	8	0	0	0	0	0	0	0	0	0	0	0	0	0	0	0	0	0	0	0	0	0	0
tgaacgtggtg	PBANKA_083680	0	0	142	138	56	53	22	22	0	0	32	32	4	3	0	0	6	5	159	157	0	0	1	1	2	2	0	0	0	0	0	0
tgaagtgaacc	PBANKA_093360	0	0	0	0	0	0	21	21	114	112	135	135	7	7	2	2	3	3	3	3	0	0	0	0	0	0	0	0	0	0	0	0
tgacgcgcata	PBANKA_040290	10	10	42	42	63	63	17	18	59	59	49	51	11	12	14	15	16	16	5	5	7	6	4	4	3	3	3	3	0	0	150	143
tgacttaacat	PBANKA_101390	0	0	0	0	0	0	0	0	6	6	0	0	0	0	0	0	0	0	0	0	0	0	0	0	0	0	0	0	0	0	0	0
tgagagccata	PBANKA_051970	97	93	0	0	0	0	0	0	0	0	0	0	3	3	0	0	0	0	0	0	0	0	0	0	0	0	0	0	0	0	0	0
tgagccacagc	PBANKA_114230	0	0	0	0	0	0	0	0	1	0	0	0	0	0	0	0	1	0	0	0	0	0	0	0	0	0	0	0	1	0	0	0
tgaggaaaaac	PBANKA_041480	0	0	0	0	0	0	0	0	0	0	0	0	0	0	0	1	0	0	0	0	0	0	0	0	0	0	0	0	0	0	0	0
tgatactgaga	PBANKA_136330	0	0	36	36	0	0	0	0	0	0	0	0	0	0	0	0	0	0	0	0	0	0	0	0	0	0	0	0	0	0	0	0
tgcatgaaacg	PBANKA_103940	1	1	311	299	241	235	59	59	47	48	8	10	1	1	9	10	0	0	2	2	10	10	3	3	0	0	4	4	1	1	892	862
tgccaaaaacc	PBANKA_051560	0	0	0	1	2	1	0	0	6	7	0	0	1	0	0	0	1	0	0	3	2	2	0	0	0	0	2	2	1	1	1	2
tgccagcggac	PBANKA_061670	0	0	0	0	0	0	0	0	0	0	0	0	0	0	0	0	4	4	0	0	0	0	0	0	0	0	0	0	0	0	0	0
tgccatccttg	PBANKA_142810	0	0	0	0	1	1	0	0	2	2	11	12	0	0	0	0	0	0	1	1	0	0	0	0	0	0	0	0	0	0	0	0
tgcccctgggc	PBANKA_081920	827	806	846	836	503	495	138	139	156	155	54	54	11	10	15	14	10	9	0	0	1	1	4	4	1	1	3	3	0	1	789	777
tgccttgtatg	PBANKA_051490	991	978	575	562	978	969	1594	1574	2309	2272	1702	1682	2437	2392	3031	2995	1712	1669	3199	3150	2404	2340	1650	1609	3487	3421	3507	3448	1938	1903	683	673
tgcgcttttgt	PBANKA_051270	0	0	0	0	0	0	0	0	0	0	0	0	0	0	0	0	0	0	0	0	0	0	0	0	0	0	0	0	0	0	0	0
tgcgtatccat	PBANKA_041680	0	0	0	0	0	0	0	0	0	0	0	0	0	0	0	0	0	0	0	0	3	3	0	0	0	0	0	0	0	0	0	0
tgctcgtggca	PBANKA_090780	0	0	0	0	0	1	0	0	0	0	9	9	0	0	0	0	0	0	0	0	0	1	0	0	0	0	0	0	1	1	0	0
tgctcttcctg	PBANKA_112940	0	0	0	0	0	0	0	0	0	0	0	0	0	0	0	0	0	0	0	0	0	0	0	0	0	0	0	0	0	0	0	0
tgctgtgtgct	PBANKA_120800	0	0	0	0	0	0	0	0	0	0	0	0	0	0	0	0	0	0	0	0	0	0	0	0	0	0	0	0	0	0	0	0
tgcttatacta	PBANKA_121220	0	0	0	0	0	0	0	0	0	0	8	7	0	0	0	0	1	1	1	1	1	1	0	0	0	0	0	0	2	2	0	0
tgcttcaccgt	PBANKA_071790	0	0	0	0	0	0	0	0	0	0	0	0	0	0	0	0	0	0	0	0	0	0	0	0	0	0	0	0	0	0	0	0
tggactgagtc	PBANKA_133270	0	0	0	0	0	0	15	13	0	0	0	0	0	0	0	0	0	0	1	1	0	0	0	0	0	0	0	0	0	0	0	0
tggagtctaga	PBANKA_070910	78	74	0	0	0	0	0	0	0	0	0	0	0	0	0	0	0	0	0	0	0	0	0	0	0	0	0	0	0	0	0	0
tggccgcgtcg	PBANKA_080180	0	0	0	0	0	0	0	0	0	0	0	0	0	0	0	0	0	0	0	0	0	0	0	0	0	0	0	0	0	0	0	0
tggcctcgggt	PBANKA_133490	88	86	21	22	61	60	17	16	8	7	28	27	4	4	0	0	0	0	49	46	0	0	0	0	2	2	0	0	0	0	0	0
tggctctttcg	PBANKA_113930	982	967	898	872	320	314	423	412	297	289	287	275	74	76	30	28	58	55	6	6	4	4	5	6	2	1	5	5	8	8	701	692
tggtccgtaga	PBANKA_072070	0	0	0	0	0	0	42	43	33	33	13	13	2	2	0	0	0	0	0	0	0	0	0	0	0	0	0	0	0	0	0	0
tggtgaataaa	PBANKA_102910	263	258	137	129	173	170	10	10	0	0	18	17	2	2	0	0	3	3	118	112	0	0	0	0	0	0	0	0	1	1	0	0
tggttagtgtg	PBANKA_091210	0	0	0	0	0	0	0	0	0	0	0	0	0	0	0	0	0	0	0	0	0	0	0	0	0	0	0	0	0	0	0	0
tgtaacgtgtg	PBANKA_031130	0	0	0	0	0	0	0	0	0	0	0	0	0	0	0	0	0	0	0	0	0	0	0	0	0	0	0	0	0	0	1	0
tgtacccttta	PBANKA_021390	0	0	45	44	0	0	20	21	114	114	67	68	15	14	3	4	7	7	1	1	0	0	0	0	2	0	0	0	0	0	0	0
tgtaccttat	PBANKA_041040	0	0	0	0	0	0	0	0	0	0	4	4	0	0	4	3	0	0	0	0	0	0	0	0	0	0	0	0	0	0	0	0
tgtagacgctt	PBANKA_041710	0	0	0	0	0	0	0	0	14	13	33	31	2	2	0	0	1	0	0	0	0	0	0	0	0	0	0	0	0	0	0	0
tgtatagcctc	PBANKA_131830	1386	1371	1230	1216	1088	1083	322	318	483	476	364	363	39	36	41	42	53	51	0	0	2	2	0	0	0	0	0	0	0	0	1201	1184
tgtccggtgcc	PBANKA_092660	0	0	0	0	0	0	29	29	4	4	2	2	0	0	0	0	0	0	0	0	0	0	0	0	0	0	0	0	0	0	0	0
tgtcctaaaga	PBANKA_121950	0	0	0	0	0	0	3	3	0	0	0	0	0	0	3	3	0	0	0	0	0	0	0	0	0	0	0	0	0	0	0	0
tgtcgaagttg	PBANKA_101080	0	0	0	0	0	0	0	0	0	0	0	0	0	0	0	0	0	0	0	0	0	0	0	0	0	0	0	0	0	0	0	0
tgtgcaacaac	PBANKA_090200	1794	1776	2321	2308	2980	2965	2843	2819	4567	4502	4941	4880	4332	4285	5138	5083	6422	6329	4970	4931	4532	4451	5452	5372	5678	5644	7011	6912	8485	8406	774	761
tgtgcaggtgc	PBANKA_030060	0	0	0	0	0	0	0	0	0	0	0	0	0	0	0	0	0	0	1	1	0	0	0	0	0	0	0	0	0	0	0	0
tgtgcttcaac	PBANKA_API0018	0	0	0	0	0	0	0	0	0	0	0	1	0	0	0	0	0	0	0	0	0	0	0	0	0	0	0	0	1	0	0	0
tgtggatcaag	PBANKA_030320	0	0	0	0	0	0	0	0	0	0	0	0	0	0	0	0	0	0	0	0	0	0	0	0	0	0	0	0	0	0	1	0
tgtgttttgtt	PBANKA_082530	0	0	96	95	0	0	0	0	4	4	0	0	4	4	0	0	2	2	40	40	0	0	0	0	0	0	0	0	0	0	1	1
tgttaagcata	PBANKA_130550	0	0	0	0	0	0	0	0	0	0	0	0	0	0	0	0	0	0	0	0	0	0	0	0	0	0	0	0	0	0	0	0
tgttcaccggg	PBANKA_121880	0	0	0	0	0	0	0	0	0	0	0	0	0	0	0	0	0	0	0	0	0	0	0	0	0	0	0	0	0	0	0	0
tgttccgctcg	PBANKA_061260	0	0	0	0	0	0	0	0	0	0	11	11	0	0	0	0	0	0	0	0	0	0	0	0	0	0	0	0	0	0	0	0
tgttcgtatag	PBANKA_040470	0	0	0	0	0	0	0	0	62	60	68	69	16	16	4	3	0	0	0	0	0	0	0	0	0	0	0	0	0	0	0	0
tgttgccataa	PBANKA_050260	0	0	0	0	0	0	0	0	0	0	0	0	0	0	0	0	0	0	1	1	0	0	0	0	0	0	0	0	0	0	0	0
ttaaaaacgcc	PBANKA_051540	0	0	0	0	0	0	0	0	0	0	0	0	0	0	0	0	0	0	0	0	0	0	0	0	0	0	0	0	0	0	0	0
ttaaagattcc	PBANKA_120710	0	0	114	114	29	29	43	43	0	0	10	10	4	4	0	0	4	5	55	57	0	0	0	0	1	1	0	0	0	0	0	0
ttaagcagtgt	PBANKA_050280	79	75	381	369	55	51	11	11	10	11	38	38	0	0	0	0	0	0	0	0	1	0	1	1	0	0	0	0	1	1	1051	1024
ttaagccgaaa	PBANKA_051420	21	21	0	0	0	0	0	0	0	0	0	0	0	0	0	0	0	0	0	0	0	0	0	0	0	0	0	0	0	0	0	0
ttaattgcgac	PBANKA_121260	41	43	0	0	0	0	36	37	0	0	0	0	0	0	0	0	0	0	0	0	0	0	0	0	0	0	0	0	0	0	0	0
ttacacggcat	PBANKA_090880	33	33	0	0	0	0	0	0	0	0	0	0	0	0	0	0	0	0	0	0	0	0	0	0	0	0	0	0	0	0	0	0
ttactctatga	PBANKA_062020	74	75	0	0	0	0	0	0	0	0	7	7	0	0	0	0	0	0	0	0	0	0	0	0	0	0	0	0	0	0	0	0
ttactgcaagc	PBANKA_083290	0	0	0	0	0	0	0	0	0	0	13	13	0	0	0	0	0	0	1	1	0	0	0	0	0	0	0	0	0	0	0	0
ttaggccccgt	PBANKA_134160	120	118	0	0	0	0	0	0	0	0	0	0	0	0	0	0	0	0	0	0	0	0	0	0	0	0	0	0	0	0	0	0
ttaggtgagat	PBANKA_061410	0	0	0	0	0	0	0	0	1	1	0	0	0	0	0	0	0	0	0	0	0	0	0	0	0	0	0	0	0	0	0	0
ttataagtcta	PBANKA_080690	0	0	0	0	0	0	0	0	0	0	0	0	0	0	0	0	0	0	0	0	0	0	0	0	0	0	0	0	0	0	0	0
ttatatatagt	PBANKA_030450	0	0	95	95	0	0	0	0	0	0	0	0	0	0	0	0	0	0	0	0	0	0	0	0	0	0	0	0	0	0	0	0
ttatcttccgc	PBANKA_130310	0	0	0	0	2	2	0	0	0	0	0	0	0	0	0	0	0	0	0	0	0	0	0	0	0	0	0	0	0	0	0	0
ttatgcaccaa	PBANKA_135800	138	138	202	205	15	15	0	0	8	8	25	21	0	0	0	0	2	2	48	48	0	0	0	0	0	0	0	0	0	0	0	0
ttatgtgtatg	PBANKA_060940	0	0	0	0	0	0	0	0	0	0	0	0	0	0	0	0	0	0	0	0	0	0	1	0	0	0	0	0	0	0	0	0
ttcaaacacct	PBANKA_030210	2131	2140	1674	1679	1216	1231	3053	3047	3265	3242	2931	2959	4160	4151	3231	3212	3435	3431	4282	4280	2922	2928	2785	2787	5048	5032	4459	4473	4320	4313	935	929
ttcaaattaac	PBANKA_071330	0	0	0	0	43	42	0	0	0	0	0	0	0	0	0	0	0	0	0	0	0	0	0	0	0	0	0	0	0	0	0	0
ttcaacacttc	PBANKA_144120	0	0	0	0	0	0	0	0	0	0	0	0	0	0	0	0	0	0	0	0	0	0	0	0	0	0	0	0	0	1	0	0
ttcaactttgt	PBANKA_123640	0	0	0	0	0	0	0	0	10	10	0	0	0	0	0	0	4	4	0	0	0	0	0	0	0	0	0	0	0	0	0	0
ttcactcaagt	PBANKA_010220	239	236	143	138	18	17	0	0	0	0	25	25	3	3	1	1	2	2	57	54	0	0	0	0	0	0	0	0	2	2	0	0
ttcagctcat	PBANKA_101330	0	0	0	0	0	0	0	0	0	0	0	0	0	0	0	0	0	0	0	0	0	0	0	0	0	0	0	0	0	0	0	0
ttcatcatcga	PBANKA_030530	0	0	0	0	0	0	0	0	0	0	0	0	0	0	0	0	0	0	0	0	0	0	0	0	0	0	0	0	0	0	0	0
ttcatccccag	PBANKA_140330	0	0	0	0	0	0	0	0	0	0	0	0	0	0	0	0	0	0	6	6	0	0	0	0	0	0	0	0	0	0	0	0
ttcatgagcat	PBANKA_143520	0	0	0	0	0	0	0	0	0	0	14	14	0	0	1	1	0	0	0	0	0	0	0	0	0	0	0	0	0	0	0	0
ttccaccttac	PBANKA_030600-ko	79	82	405	435	237	269	210	227	331	353	323	344	198	213	313	334	281	307	163	173	195	215	253	273	204	220	311	331	405	439	1057	1154
ttccatactat	PBANKA_010630	0	0	0	0	0	0	0	0	0	0	0	0	0	0	0	0	3	3	2	2	0	0	0	0	0	0	0	0	0	0	0	0
ttcccagggcc	PBANKA_092730	20	19	0	0	0	0	5	5	0	0	9	9	4	4	0	0	0	0	0	0	0	0	0	0	0	0	0	0	0	0	0	0
ttccgcaaccg	PBANKA_000400	0	0	0	0	0	1	0	0	0	0	0	0	0	0	0	0	0	0	0	0	0	0	0	0	0	0	0	0	0	0	0	0
ttcctcggatc	PBANKA_101050	0	0	0	0	0	0	0	0	0	0	0	0	0	0	0	0	0	0	0	0	0	0	0	0	0	0	0	0	0	0	0	0
ttcggggtcta	PBANKA_141200	0	0	0	0	0	0	0	0	0	0	0	0	0	0	0	0	0	0	0	0	0	0	0	0	0	0	0	0	0	0	0	0
ttcggtatcgg	PBANKA_133810	0	0	0	0	51	49	25	25	0	0	13	13	6	5	0	0	0	0	56	55	0	0	0	0	0	0	1	1	1	1	0	0
ttcggtcacac	PBANKA_132300	0	0	0	0	0	0	0	0	0	0	0	0	0	0	0	0	0	0	0	0	0	0	0	0	0	0	0	0	0	0	0	0
ttctcggcgct	PBANKA_111570	0	0	0	0	16	16	0	0	0	0	0	0	0	0	0	0	0	0	0	0	0	0	0	0	0	0	0	0	0	0	0	0
ttctctcgaac	PBANKA_111680	0	0	0	0	0	0	0	0	12	12	0	0	0	0	0	0	0	0	0	0	0	0	0	0	0	0	0	0	0	0	0	0
ttctttgttat	PBANKA_080040	61	61	38	37	0	0	0	0	0	0	8	8	1	1	0	0	2	2	34	32	0	0	0	0	0	0	0	0	0	0	0	0
ttgaaaatcaa	PBANKA_142000	0	0	43	41	0	0	0	0	0	0	0	0	0	0	0	0	0	0	0	0	0	0	0	0	0	0	0	0	0	0	0	0
ttgaatgagaa	PBANKA_080520	0	0	0	0	25	28	0	0	0	0	1	1	0	0	0	0	0	0	0	0	0	0	0	0	0	0	0	0	0	0	0	0
ttgaccaaacg	PBANKA_070070	38	38	48	48	20	21	27	27	11	11	6	6	6	6	0	0	1	1	128	128	0	0	0	0	0	0	0	0	1	1	0	0
ttgatgtactt	PBANKA_132790	0	0	0	0	0	0	0	0	0	0	0	0	0	0	0	0	0	0	0	0	0	0	0	0	0	0	0	0	0	0	0	0
ttgctccgagt	PBANKA_090620	0	0	0	0	0	0	0	0	0	0	0	0	0	0	0	0	0	0	0	0	0	0	0	0	0	0	0	0	0	0	0	0
ttgctgtcggc	PBANKA_111510	0	0	0	0	7	7	0	0	0	0	0	0	2	2	0	0	0	0	0	0	0	0	0	0	0	0	0	0	0	0	0	0
ttggcacggcg	PBANKA_124660	101	96	38	37	21	17	21	21	12	11	15	14	1	1	0	0	4	4	125	123	0	0	0	0	1	1	0	0	2	2	0	0
ttggggtgaca	PBANKA_092640	0	0	97	93	51	52	22	22	32	30	0	0	8	8	4	4	4	4	0	0	0	0	0	0	1	1	0	0	0	0	0	0
ttggggtggcg	PBANKA_080240	1	0	0	0	0	0	0	0	0	0	0	0	0	0	0	0	0	0	0	0	0	0	0	0	0	0	0	0	0	0	0	0
ttgggtcaccc	PBANKA_113870	0	0	0	0	0	0	0	0	0	0	0	0	0	0	0	0	0	0	19	17	0	0	0	0	0	0	0	0	0	0	0	0
ttgtattatca	PBANKA_124080	0	0	0	0	18	17	0	0	1	0	0	0	1	0	0	0	0	0	0	0	0	0	0	0	0	0	1	1	0	0	0	0
ttgtccatgca	PBANKA_071270	0	0	32	32	0	0	29	29	0	0	15	15	0	0	0	0	0	0	5	5	0	0	0	0	0	0	0	0	0	0	0	0
ttgtgtcctgc	PBANKA_140660	97	96	0	0	0	0	0	0	0	0	0	0	0	0	0	0	0	0	0	0	0	0	0	0	0	0	0	0	0	0	0	0
tttaaccggtc	PBANKA_140140	1516	1550	956	964	745	759	473	474	408	411	445	451	74	71	46	47	16	16	4	4	0	0	1	1	1	1	0	1	6	7	1098	1106
tttatcggaat	PBANKA_120290	0	0	0	0	0	0	20	20	42	40	15	16	3	3	0	0	1	3	0	0	1	1	0	0	0	0	0	0	0	0	0	0
tttcaaaatgc	PBANKA_050100	0	0	33	33	0	0	15	14	0	0	8	8	1	0	0	0	0	0	19	19	0	0	0	0	0	0	0	0	0	0	0	0
tttcatggttc	PBANKA_131030	0	0	0	0	0	0	0	0	0	0	0	0	0	0	0	0	0	0	0	0	0	0	0	0	0	0	1	0	0	0	0	0
tttccagaata	PBANKA_140070	53	53	0	0	0	0	0	0	0	0	0	0	0	0	0	0	0	0	2	1	0	0	0	0	0	0	0	0	0	0	0	0
tttcggcattt	PBANKA_090030	53	54	0	0	0	0	1	1	0	2	0	0	0	0	0	0	1	0	1	1	0	0	0	0	0	0	1	0	0	0	1	1
tttctatgtcc	PBANKA_110330	0	0	0	0	0	0	0	0	50	49	39	39	8	8	0	0	2	1	2	2	1	1	0	0	0	0	0	0	0	0	0	0
tttctgtagac	PBANKA_041040	0	0	0	0	0	0	0	0	0	0	17	18	0	0	10	9	0	0	0	0	0	0	1	1	0	0	0	0	0	0	0	0
tttgattttat	PBANKA_030600	1	1	0	0	15	15	0	0	1	1	0	0	0	0	0	0	0	0	0	0	0	0	1	0	0	0	0	0	0	0	0	0
tttgtttaacc	PBANKA_031330	0	0	41	39	0	0	0	0	0	0	0	0	0	0	0	0	0	0	0	0	0	0	0	0	0	0	0	0	0	0	0	0
ttttatgggtg	PBANKA_060090	0	0	0	0	0	0	0	0	0	0	0	0	0	0	0	0	1	1	0	0	0	0	0	0	0	0	0	0	0	0	0	0
ttttctacttc	PBANKA_082420	80	77	97	97	76	79	25	25	0	0	11	11	5	5	2	2	4	4	70	72	0	0	0	0	0	0	0	0	0	0	0	0
