# Supplementary material for: Functional Profiling of a Plasmodium Genome Reveals an Abundance of Essential Genes
Source: Cell. 2017 Jul 13;170(2):260–272.e8. doi: 10.1016/j.cell.2017.06.030 (PMC5509546; doi:10.1016/j.cell.2017.06.030)
Supplement: Data S1. Reproducible Analysis Procedure — The file archive includes an R-markdown document, which will reproduce all bioinformatic procedures conducted. [file mmc9.zip › countfiles/PbSTM29.csv]

barcode	gene	1.1	1.2	2.1	2.2	3.1	3.2	4.1	4.2	5.1	5.2	6.1	6.2	7.1	7.2	8.1	8.2	9.1	9.2	10.1	10.2	11.1	11.2	12.1	12.2	13.1	13.2	14.1	14.2	15.1	15.2	16.1	16.2
no_match		39607	40025	23365	23307	39592	39356	32791	32825	30420	29745	32448	32182	31987	31203	30529	29622	30221	30113	30926	30938	29353	30346	32445	32786	29341	28894	32100	32302	28090	28197	26208	26328
aaaaaggtata	PBANKA_092930	0	0	0	0	0	0	0	0	0	0	5	5	0	0	0	0	1	1	2	2	1	1	5	3	2	1	4	4	0	0	5	3
aaaacatagta	PBANKA_143690	0	0	0	0	0	0	0	0	0	0	0	0	0	0	0	0	0	0	0	0	0	0	0	0	0	0	0	0	0	0	0	0
aaaacgaggag	PBANKA_020390	0	0	11	11	0	1	0	0	0	0	0	0	0	0	0	0	0	0	0	0	0	0	0	0	0	0	0	0	0	0	0	0
aaaacgcaagg	PBANKA_122750	1	1	0	0	0	0	3	1	0	0	4	3	1	1	0	0	2	3	3	3	2	2	7	6	2	2	5	6	4	4	1	1
aaaaggaagga	PBANKA_101210	13	13	19	19	0	0	4	4	2	2	0	0	0	0	0	0	0	0	0	0	0	0	0	0	0	0	0	0	0	0	0	0
aaaagtcttgc	PBANKA_040440	0	0	0	0	30	31	0	0	0	0	0	0	0	0	0	0	0	0	0	0	0	0	0	0	0	0	0	0	0	0	0	0
aaaatgatcgg	PBANKA_120820	11	11	0	0	29	31	5	5	1	1	7	8	1	1	0	0	5	5	0	0	2	2	0	0	0	0	0	0	0	0	0	0
aaacaatggac	PBANKA_030870	0	0	0	0	0	0	0	0	0	0	0	0	0	0	0	0	0	0	0	0	1	0	0	0	0	0	0	0	0	0	0	0
aaaccatcctc	PBANKA_133220	0	0	0	0	0	0	0	0	0	0	0	0	0	0	0	0	7	7	0	0	0	0	0	0	0	0	0	0	0	0	0	0
aaaccccagtt	PBANKA_144310	0	0	0	0	0	0	0	0	0	0	0	0	3	2	0	0	0	0	0	0	0	0	0	0	0	0	0	0	0	0	0	0
aaaccgcaagt	PBANKA_110670	0	0	0	0	0	0	0	0	0	0	0	0	0	0	0	0	0	0	0	0	0	0	0	0	0	0	0	0	0	0	0	0
aaaccttggat	PBANKA_120110	416	414	272	268	743	739	1720	1680	1251	1243	194	195	2070	2062	1221	1238	1380	1367	1843	1826	1886	1818	1466	1438	1823	1815	1836	1824	1410	1408	1113	1110
aaactgagtga	PBANKA_000330	0	0	0	0	0	0	0	0	0	0	0	0	0	0	0	0	0	0	0	0	0	0	0	0	0	0	0	0	0	0	0	0
aaacttccgcc	PBANKA_040370	0	0	0	0	33	32	0	0	0	0	0	0	0	0	0	0	0	0	0	0	0	0	0	0	0	0	0	0	0	0	0	0
aaagttagacc	PBANKA_113880	11	11	0	0	0	0	0	0	0	0	0	0	0	0	0	0	5	4	0	0	0	0	0	0	0	0	0	0	0	0	0	0
aaataagcgcg	PBANKA_131480	0	0	0	0	0	0	0	0	0	0	0	0	0	0	0	0	0	0	0	0	0	0	0	0	0	0	0	0	0	0	0	0
aaatctccact	PBANKA_103100	0	0	0	0	0	0	0	0	0	0	0	0	0	0	0	0	0	0	0	0	0	0	0	0	0	0	0	0	0	0	0	0
aaattaacaca	PBANKA_120300	0	1	0	0	0	0	0	0	0	0	0	0	0	0	0	0	0	0	0	0	0	0	0	0	0	0	0	0	0	0	0	0
aaattggatca	PBANKA_010720	8244	8173	3518	3488	4402	4399	630	635	569	578	5858	5829	715	711	2358	2370	742	732	371	368	35	33	102	106	122	132	23	25	99	98	1	0
aacacaaccgc	PBANKA_140160	557	573	333	351	500	518	708	723	732	768	274	280	508	528	448	454	621	632	321	335	308	316	383	393	254	267	336	350	321	325	787	794
aacacacgatg	PBANKA_110520	48	49	36	37	77	77	28	30	7	7	14	15	5	5	1	1	1	0	15	16	0	0	0	0	15	16	0	0	0	0	741	736
aacactctgta	PBANKA_011030	79	84	74	78	78	85	34	32	24	25	31	31	10	9	9	9	105	105	10	11	9	11	164	175	9	10	21	20	189	195	785	789
aacagatagtc	PBANKA_142880	0	0	0	0	0	0	0	0	0	0	0	0	0	0	0	0	0	0	1	1	0	0	0	0	0	0	0	0	0	0	0	0
aacataaaagt	PBANKA_031480	0	0	0	0	0	0	0	0	0	0	0	0	0	0	0	0	0	0	0	0	0	0	0	0	0	0	0	0	0	0	0	0
aaccaacgtgg	PBANKA_090980	0	0	0	0	0	0	7	7	0	0	0	0	1	1	0	0	0	0	0	0	0	0	0	0	0	0	0	0	0	0	0	0
aaccgatgcac	PBANKA_103330	0	0	0	0	1	2	0	0	2	2	1	1	0	0	1	1	0	0	0	1	0	0	2	1	3	4	1	1	3	2	0	2
aaccgcgcgac	PBANKA_133700	0	0	0	0	0	0	0	0	0	0	0	0	0	0	0	0	0	0	0	0	0	0	0	0	0	0	0	0	0	0	0	0
aaccggcatca	PBANKA_133830	9	9	0	0	0	0	0	0	4	5	0	0	0	0	0	0	0	0	0	0	0	0	0	0	0	0	0	0	0	0	0	0
aacctccagaa	PBANKA_090630	604	635	387	402	1094	1152	308	321	216	224	74	77	114	115	69	73	138	145	10	7	14	13	8	8	1	1	4	4	19	20	2279	2412
aacctcgaact	PBANKA_120820	0	0	0	0	0	0	0	0	0	0	0	0	0	0	0	0	0	0	0	0	0	0	0	0	0	0	0	0	0	0	0	0
aacgctcaaaa	PBANKA_071870	0	0	0	0	0	0	0	0	0	0	0	0	3	3	0	0	0	0	0	0	0	0	0	0	0	0	0	0	0	0	0	0
aacggatcacc	PBANKA_121210	13	12	21	21	0	0	7	8	0	1	9	8	0	0	5	6	0	0	1	2	0	0	0	0	0	0	0	0	0	0	0	0
aacggtctgta	PBANKA_051640	0	0	1	0	0	0	0	0	0	0	0	0	0	0	0	0	0	0	0	0	0	0	0	0	0	0	0	0	0	0	0	0
aacgttgcaac	PBANKA_124480	0	0	0	0	0	0	0	0	0	0	0	0	0	0	0	0	0	0	0	0	0	0	0	0	0	0	0	0	1	1	0	0
aactaggaagt	PBANKA_050540	0	0	0	0	0	0	0	0	0	0	0	0	0	0	0	0	0	0	0	0	0	0	0	0	0	0	0	0	0	0	0	0
aactcatgcac	PBANKA_146260	0	0	0	0	0	0	0	0	0	0	0	0	0	0	0	0	0	0	0	0	0	0	0	0	0	0	0	0	0	0	0	0
aactggtcata	PBANKA_145960	0	0	0	0	0	0	0	0	0	0	0	0	1	1	0	0	0	0	0	0	0	0	0	0	0	0	0	0	0	0	0	0
aagaccacagg	PBANKA_090960	0	0	0	0	0	0	0	0	0	0	0	1	0	0	0	0	0	0	0	0	0	0	0	0	0	0	0	0	0	0	0	0
aagagcggaca	PBANKA_123680	0	0	0	0	0	0	0	0	0	0	0	0	0	0	0	0	0	0	0	0	0	0	0	0	0	0	0	0	0	0	0	0
aagagctgttg	PBANKA_093280	0	0	0	0	0	0	0	0	3	3	0	0	0	0	0	0	0	0	0	0	0	0	0	0	0	0	0	0	0	0	0	0
aagatgggaaa	PBANKA_103040	0	0	0	0	0	1	0	0	0	1	1	2	0	0	0	0	2	1	1	1	0	0	2	2	7	7	3	3	1	1	1	3
aagcactctcg	PBANKA_135460	0	0	0	0	0	1	0	0	3	3	0	0	3	3	0	0	0	0	0	0	1	1	0	0	0	0	0	0	0	0	0	0
aagccaggacg	PBANKA_010780	0	0	0	0	0	0	0	0	2	2	2	1	0	0	0	0	0	0	0	0	0	0	0	0	0	0	0	0	0	0	0	0
aagcgcccctc	PBANKA_093330	0	0	0	0	0	0	0	0	0	0	0	0	0	0	0	0	0	0	0	0	0	0	0	0	0	0	0	0	0	0	0	0
aaggatctatc	PBANKA_136210	0	0	14	15	0	0	0	0	0	0	0	0	0	0	0	0	0	0	0	0	0	0	0	0	0	0	0	0	0	0	0	0
aaggcgcccgc	PBANKA_083550	0	0	0	0	0	0	0	0	0	0	0	0	0	0	0	0	0	0	0	0	0	0	0	0	0	0	0	0	0	0	0	0
aaggcgtcacg	PBANKA_134350	0	0	0	0	0	0	0	0	0	0	0	0	0	0	0	0	0	0	0	0	0	0	0	0	0	0	0	0	0	0	0	0
aaggttgtcgc	PBANKA_140440	0	0	0	0	68	69	0	0	1	1	0	0	0	0	0	0	0	0	0	0	0	0	0	0	0	0	0	0	0	0	0	0
aagtatggtcg	PBANKA_143780	0	0	0	0	0	0	0	0	0	0	0	0	0	0	0	0	0	0	0	0	0	0	0	0	0	0	0	0	0	0	0	0
aataaatatgg	PBANKA_131420	0	0	0	0	0	0	10	9	0	0	0	0	0	0	0	0	0	0	0	0	0	0	0	0	0	0	0	0	0	0	1	1
aataagacaga	PBANKA_070280	0	0	0	0	0	0	0	0	0	0	0	0	0	0	0	0	0	0	0	0	0	0	0	0	0	0	0	0	0	0	0	0
aataagggata	PBANKA_010370	0	0	0	0	0	0	0	0	0	0	0	0	0	0	0	0	0	0	0	0	0	0	0	0	0	0	0	0	0	0	0	0
aatacatagaa	PBANKA_123070	0	0	1	0	0	0	0	0	0	0	0	0	0	0	0	0	3	4	5	5	0	0	4	5	5	7	1	1	0	0	5	5
aatacgtagtc	PBANKA_101370	0	0	0	0	0	0	0	0	0	0	0	0	0	0	0	0	0	0	0	0	0	0	0	0	0	0	0	0	0	0	0	0
aatagatccca	PBANKA_070800	0	0	0	0	0	0	0	0	0	0	0	0	0	0	0	0	0	0	0	0	0	0	0	0	0	0	0	0	0	0	0	0
aatagcacact	PBANKA_123340	1	2	0	0	2	1	1	0	0	0	1	2	1	1	2	1	1	2	7	8	1	1	0	1	1	1	9	9	4	5	1	1
aatagcctctt	PBANKA_142710	0	0	19	18	73	69	3	3	0	0	14	13	0	0	2	2	3	3	0	0	0	0	0	0	0	0	0	0	0	0	0	0
aatagcgcatg	PBANKA_030970	0	0	0	0	0	0	0	0	0	0	0	0	0	0	0	0	0	0	0	0	0	0	0	0	0	0	0	0	0	0	0	0
aatagcgggta	PBANKA_083200	7	8	0	0	0	0	0	0	0	0	0	0	0	0	0	0	0	0	0	0	0	0	0	0	0	0	0	0	0	0	0	0
aataggtggac	PBANKA_144720	0	0	0	0	0	0	0	0	0	0	0	0	0	0	0	0	0	0	2	2	0	0	0	0	0	0	0	0	0	0	0	0
aatatctccgg	PBANKA_123240	42	45	66	65	295	280	41	39	34	34	43	43	13	13	2	2	11	13	2	2	1	1	0	0	0	0	0	0	0	0	0	0
aatcataccca	PBANKA_113200	0	0	0	0	0	0	0	0	0	0	0	0	0	0	0	0	0	0	0	0	0	0	0	0	0	0	1	1	0	0	0	0
aatcctttact	PBANKA_040820	0	0	0	0	0	0	0	0	0	0	0	0	0	0	0	0	0	0	0	0	0	0	0	0	0	0	0	0	0	0	0	0
aatcgaacaac	PBANKA_143590	0	0	0	0	0	0	7	7	0	0	10	9	2	2	0	0	0	0	0	0	0	0	0	0	0	0	0	0	0	0	0	0
aatcgcctctt	PBANKA_110570	0	0	1	0	0	1	0	0	0	0	0	0	0	0	0	0	0	0	0	0	0	0	0	0	0	0	0	0	0	0	0	0
aatcgtcccgt	PBANKA_094360	0	0	0	0	0	0	0	0	0	0	0	0	0	0	0	0	0	0	0	0	0	0	0	0	0	0	0	0	0	0	0	0
aatcgtggacc	PBANKA_021160	0	0	0	0	0	0	0	0	0	0	0	0	0	0	0	0	0	0	0	0	0	0	0	0	0	0	0	0	0	0	0	0
aatgggtaaca	PBANKA_132170	0	0	8	7	0	0	0	0	0	0	0	0	0	0	0	0	0	0	0	0	0	0	0	0	0	0	0	0	0	0	0	0
aatgtcgcctt	PBANKA_122820	0	0	0	0	0	0	0	0	0	0	0	0	0	0	0	0	0	1	0	0	0	0	0	0	0	0	0	0	0	0	0	0
aatgtgtgcag	PBANKA_110890	265	255	212	198	489	476	1238	1215	1135	1101	258	244	1383	1343	1122	1097	1461	1407	1304	1265	1500	1409	1706	1624	1349	1309	1665	1614	1669	1614	901	885
aattactaccg	PBANKA_100870	0	0	0	0	0	0	7	8	0	0	0	0	0	0	0	0	2	2	0	0	0	0	0	0	0	0	0	0	0	0	0	0
aatttgagact	PBANKA_100430	56	59	10	13	190	191	23	23	23	23	8	8	4	4	27	27	0	0	0	0	40	40	0	0	0	0	59	57	0	0	1242	1262
acaaacggaaa	PBANKA_082300	0	0	0	0	0	0	0	0	0	0	2	2	0	0	0	0	0	0	0	0	0	0	0	0	0	0	0	0	0	0	0	0
acaacaatcgt	PBANKA_041640	0	0	0	0	0	0	0	0	0	0	0	0	0	0	0	0	0	0	0	0	0	0	0	0	0	0	0	0	0	0	0	0
acaagacgaag	PBANKA_050720	0	0	0	0	0	0	0	0	1	1	0	0	0	0	0	0	5	5	0	0	0	0	0	0	0	0	0	0	0	0	0	0
acaaggcatgt	PBANKA_102480	0	0	0	0	0	0	0	1	2	2	0	0	0	0	3	2	3	3	5	4	1	1	1	1	0	0	8	8	4	5	3	3
acaataacttc	PBANKA_113110	0	0	0	0	0	0	0	0	0	0	0	0	0	0	0	0	0	0	0	0	0	0	0	0	0	0	0	0	0	0	0	0
acaattgacgg	PBANKA_133690	1029	1018	360	354	371	372	49	49	31	30	561	578	64	63	275	267	57	58	54	54	4	4	5	6	17	19	0	0	9	9	0	0
acaccgatcac	PBANKA_093660	0	0	0	0	0	0	0	0	0	0	7	8	0	0	0	0	0	0	0	0	0	0	0	0	0	0	0	0	0	0	0	0
acacgaacacg	PBANKA_134180	0	0	0	0	0	0	0	0	0	0	0	0	0	0	0	0	0	0	0	0	0	0	0	0	0	0	0	0	0	0	0	0
acacgacaagc	PBANKA_103780	1020	1031	676	675	1789	1806	1378	1416	1588	1594	1073	1099	1771	1794	1692	1715	1994	2011	1826	1844	1814	1797	2233	2238	1671	1688	2027	2035	2163	2188	619	629
acactatcgaa	PBANKA_143160	0	0	0	0	0	0	0	0	0	0	0	0	1	1	0	0	0	0	0	0	1	1	2	3	0	1	3	5	2	2	0	0
acagacgaatt	PBANKA_103460	0	0	0	0	0	0	0	0	0	0	0	1	0	0	2	1	1	1	2	2	0	0	4	4	1	1	0	0	0	0	4	3
acagatctgcg	PBANKA_131910	1020	999	483	462	538	534	162	161	99	95	690	681	90	91	252	252	84	79	55	55	2	2	9	9	13	13	2	2	14	14	0	0
acagggatgtc	PBANKA_133070	0	0	0	0	0	0	0	0	0	0	0	0	0	0	0	0	0	0	0	0	0	0	0	0	0	0	0	0	0	0	0	0
acagggattca	PBANKA_083330	35	40	0	0	0	0	9	9	0	0	0	0	1	1	0	0	7	8	0	0	0	0	0	0	0	0	0	0	0	0	0	0
acagtattgct	PBANKA_082940	0	0	0	0	0	0	0	0	0	0	0	0	0	0	0	0	0	0	0	0	0	0	0	0	0	0	0	1	1	1	0	0
acatcagaaag	PBANKA_134380	0	0	0	0	0	0	0	0	3	3	4	4	0	0	0	0	0	0	0	0	0	0	1	1	0	0	0	0	0	0	0	0
acatcgccggg	PBANKA_110810	0	0	0	0	0	0	0	0	0	0	0	0	0	0	0	0	0	0	0	0	0	0	0	0	0	0	0	0	0	0	0	0
accaagtcaat	PBANKA_082700	0	0	0	0	0	0	0	0	0	0	0	0	0	0	0	0	0	0	0	0	0	0	0	0	0	0	0	0	0	0	0	0
accaggccacg	PBANKA_144740	0	0	0	0	0	0	0	0	0	0	0	0	0	0	0	0	0	0	0	0	0	0	0	0	0	0	0	0	0	0	0	0
accagtagtcg	PBANKA_121090	0	0	0	0	0	0	0	0	0	0	0	0	7	7	0	0	0	0	0	0	0	0	0	0	0	0	0	0	0	0	0	0
accatgatttc	PBANKA_123460	0	0	0	0	0	0	0	0	0	0	0	0	0	0	0	0	0	0	2	2	0	0	0	0	0	0	0	0	0	0	0	0
acccacttgct	PBANKA_103450	11	11	202	204	186	181	71	70	31	35	41	41	10	12	3	3	25	28	0	0	3	3	0	0	0	0	0	0	4	4	0	0
accgaggcggg	PBANKA_144280	0	0	0	0	0	0	0	0	0	0	0	0	0	0	0	0	0	0	0	0	0	0	0	0	0	0	0	0	0	0	0	0
accggacagat	PBANKA_080370	121	122	130	132	68	68	9	9	46	47	9	9	7	7	6	7	1	1	2	2	0	0	1	1	0	0	1	1	0	0	1461	1457
accgggtggtt	PBANKA_092500	0	0	0	0	0	0	0	0	1	1	0	0	0	0	0	0	0	0	0	0	0	0	2	3	0	0	0	0	1	0	0	0
acctaacaatc	PBANKA_082770	0	0	0	0	1	0	0	0	0	0	0	0	0	0	0	0	0	0	0	0	0	0	0	0	0	0	0	0	0	0	0	0
acctggacgga	PBANKA_082320	0	0	0	0	0	0	0	0	0	0	0	0	0	0	0	0	0	0	0	0	0	0	0	0	0	0	0	0	0	0	0	0
accttatgacg	PBANKA_080590	0	0	0	0	0	0	0	0	0	0	0	0	0	0	0	0	0	0	0	0	0	0	0	0	0	0	0	0	0	0	0	0
accttcggttt	PBANKA_011160	10	12	28	29	0	0	7	7	6	6	8	7	4	4	0	0	0	0	0	0	0	0	0	0	0	0	0	0	0	0	0	0
accttctcgta	PBANKA_122780	1	1	0	0	0	0	0	0	0	0	0	0	0	0	0	0	0	0	0	0	0	0	0	0	1	0	0	0	0	0	0	0
acgaatgtgct	PBANKA_101610	1486	1461	757	743	714	704	106	102	106	109	1062	1046	133	129	398	403	140	137	65	64	10	10	21	20	28	28	8	8	15	15	0	0
acgacggacac	PBANKA_143350	0	0	0	0	0	0	0	0	0	0	0	0	0	0	0	0	0	0	0	0	0	0	0	0	0	0	0	0	0	0	0	0
acgacttggac	PBANKA_091910	0	0	0	0	0	0	5	5	0	0	0	0	0	0	0	0	0	0	0	0	0	0	0	0	0	0	0	0	0	0	0	0
acgatttgtta	PBANKA_050370	4	4	14	14	0	0	0	0	0	0	0	0	0	0	0	0	2	2	0	0	0	0	0	0	0	0	0	0	0	0	0	0
acgcgaacggc	PBANKA_070260	0	0	0	0	0	0	0	0	0	0	0	0	0	0	1	1	0	0	0	0	0	0	0	0	0	0	0	0	0	0	0	0
acgcgaactta	PBANKA_051450	18	29	11	18	23	43	2	6	5	8	18	23	2	1	9	12	6	7	2	3	0	0	0	0	6	6	0	0	0	0	1	0
acgctgctcag	PBANKA_120740	0	0	0	0	0	0	0	0	0	0	8	8	0	0	0	0	0	0	0	0	0	0	0	0	0	0	0	0	0	0	0	0
acgctttcgaa	PBANKA_092710	0	0	0	0	0	0	0	0	0	0	0	0	0	0	0	0	0	0	0	0	0	0	0	0	0	0	0	0	0	0	0	0
acgggtgcacc	PBANKA_062210	0	0	0	0	0	0	0	0	0	0	0	1	0	0	0	0	0	0	0	0	0	0	0	0	0	0	0	0	0	0	0	0
acgggttcaac	PBANKA_113970	0	0	0	0	0	0	3	3	3	3	0	0	0	0	0	0	0	0	0	0	0	0	0	0	0	0	0	0	0	0	0	0
acggtcgagcc	PBANKA_083510	0	0	0	0	0	0	0	0	0	0	0	0	0	0	0	0	1	1	1	0	0	0	3	2	1	1	0	0	5	3	2	2
acgtactttta	PBANKA_122960	0	0	0	0	0	0	0	0	0	0	0	0	0	0	0	0	0	0	0	0	0	0	2	1	0	0	0	0	0	0	0	0
acgtatcaggg	PBANKA_082710	0	0	3	3	0	0	0	0	0	0	0	0	0	0	0	0	5	6	0	0	0	0	0	0	0	0	0	0	0	0	0	0
acgtgaactta	PBANKA_041850	4978	4986	2831	2849	4703	4754	1088	1094	684	680	4056	4093	500	508	1186	1191	536	532	241	244	24	28	91	91	82	83	8	8	55	55	0	0
acgttacattt	PBANKA_071070	0	0	0	0	0	0	0	0	0	0	0	0	0	0	0	0	0	0	0	0	0	0	0	0	0	0	0	0	0	0	0	0
acgttcgcatc	PBANKA_092470	0	0	0	0	0	0	0	0	0	0	0	0	0	0	0	0	0	0	0	0	0	0	0	0	0	0	0	0	0	0	0	0
acgtttgggaa	PBANKA_071020	44	42	4	5	26	29	63	65	7	8	43	47	4	4	0	0	9	10	0	0	2	2	0	0	0	0	0	0	0	0	0	0
actaattccct	PBANKA_091840	0	0	0	0	1	0	0	0	0	0	0	0	0	0	0	0	0	0	0	0	0	0	0	0	0	0	0	0	0	0	0	0
actagaggtaa	PBANKA_092940	0	0	0	0	0	0	0	0	0	0	0	0	0	0	0	0	0	0	0	0	0	0	0	0	0	0	0	0	0	0	0	0
actagcaagac	PBANKA_132860	0	0	0	0	0	0	0	0	0	0	1	1	0	0	0	0	0	0	0	0	0	0	0	0	0	0	0	0	1	3	0	1
actagtcaaaa	PBANKA_103280	0	0	0	0	0	0	0	0	0	0	1	2	0	0	0	0	0	0	0	0	0	0	0	0	0	0	0	0	0	0	0	0
actatcgccaa	PBANKA_144400	0	0	11	12	35	35	0	0	2	2	4	4	0	0	0	0	0	0	0	0	0	0	0	0	0	0	0	0	0	0	0	0
actccattgat	PBANKA_120250	0	0	11	11	0	0	0	0	0	0	0	0	0	0	0	0	0	0	0	0	0	0	0	0	0	0	0	0	0	0	0	0
actgcttagcg	PBANKA_114260	0	0	0	0	0	0	0	0	0	0	0	0	1	1	0	0	0	0	0	0	0	0	0	0	0	0	0	0	0	0	0	0
actggattata	PBANKA_101370	0	0	0	0	0	0	0	0	0	0	0	0	0	0	0	0	0	0	0	0	0	0	0	0	0	0	0	0	0	0	0	0
actggctcgat	PBANKA_081510	0	0	0	0	0	0	0	0	0	0	0	0	0	0	0	0	0	0	0	0	0	0	0	0	0	0	0	0	0	0	0	0
actgtacccac	PBANKA_135910	0	0	20	19	0	0	0	0	0	0	0	0	0	0	0	0	0	0	0	0	0	0	0	0	0	0	0	0	0	0	0	0
acttagatggg	PBANKA_142840	0	0	0	0	0	0	0	0	0	0	0	0	0	0	0	0	0	0	0	0	0	0	0	0	0	0	0	0	0	0	0	0
acttgtgctgc	PBANKA_083610	0	0	0	0	0	0	0	0	0	0	0	0	0	0	0	0	0	0	0	0	0	0	0	0	0	0	0	0	0	0	0	0
actttaaatac	PBANKA_142150	0	1	0	0	0	0	0	0	0	0	0	0	0	0	0	0	0	0	0	0	0	0	0	0	0	0	0	0	0	0	0	0
agaaatgctaa	PBANKA_143110	0	0	0	0	0	0	0	0	0	0	0	1	0	0	0	0	0	0	0	0	0	0	0	0	0	0	0	0	0	0	0	0
agaacggccta	PBANKA_140520	770	792	965	989	817	845	3469	3544	4192	4248	1116	1144	4543	4589	4403	4476	4575	4615	4753	4791	5657	5640	5489	5589	5077	5141	6323	6355	5429	5493	773	789
agaagaggagc	PBANKA_102730	0	0	0	0	0	0	0	0	0	0	2	2	0	0	0	0	0	0	0	0	0	0	0	0	0	0	0	0	0	0	1	1
agaaggaggtc	PBANKA_082820	0	0	0	0	0	1	0	1	3	3	1	1	0	0	1	0	0	1	0	0	0	0	1	1	3	2	4	3	0	0	3	3
agacaaacttc	PBANKA_140430	568	581	292	298	518	538	2231	2292	2545	2587	418	432	2805	2885	2751	2805	1699	1701	3101	3129	3622	3597	1930	1975	3050	3123	3746	3784	1867	1903	808	808
agacacaatga	PBANKA_110630	0	0	0	0	0	0	0	0	0	0	0	0	0	0	0	0	0	0	0	0	0	0	0	0	0	0	0	0	0	0	0	0
agacggacacc	PBANKA_120160	0	0	0	0	0	0	0	0	0	0	0	0	0	0	0	0	0	0	0	0	0	0	0	0	0	0	0	0	0	0	0	0
agacggcgttt	PBANKA_135600	0	0	0	0	0	0	0	0	0	0	0	0	0	0	0	0	0	0	0	0	0	0	0	0	0	0	0	0	0	0	0	0
agagatttctt	PBANKA_144210	0	0	0	0	32	33	0	0	0	0	0	0	0	0	0	0	0	0	0	0	0	0	0	0	0	0	0	0	0	0	0	0
agaggcgaaga	PBANKA_051680	0	0	0	0	0	0	0	0	0	0	0	0	0	0	0	0	0	0	0	0	0	0	0	0	0	0	0	0	0	0	0	0
agaggcggtat	PBANKA_141950	0	0	0	0	0	0	0	0	0	0	0	0	0	0	0	0	0	0	0	0	0	0	0	0	0	0	0	0	0	0	0	0
agaggtcgggt	PBANKA_112690	0	0	0	0	0	0	0	0	0	0	0	0	0	0	0	0	0	0	0	0	0	0	0	0	0	0	0	0	0	0	0	0
agagtttcgga	PBANKA_041190	629	625	292	285	588	584	92	95	110	112	936	924	90	85	178	181	63	59	41	42	1	2	14	14	5	4	1	1	15	14	0	0
agatctaattc	PBANKA_103750	0	0	0	0	0	0	0	0	0	0	0	0	0	0	0	0	0	0	0	0	0	0	0	0	0	0	0	0	0	0	0	0
agcacgtgcaa	PBANKA_110350	0	0	1	1	0	0	0	0	0	0	0	0	0	0	0	0	0	0	0	0	0	0	0	0	0	0	0	0	0	0	0	0
agcaggtgacc	PBANKA_104030	52	54	18	16	98	94	8	8	10	10	112	116	6	4	11	11	9	9	1	1	2	2	1	1	2	2	0	0	4	5	0	0
agcagtgcctt	PBANKA_040410	0	0	0	0	0	0	0	0	0	0	0	0	0	0	0	0	0	0	0	0	0	0	0	0	0	0	0	0	0	0	0	0
agcatatgggg	PBANKA_103380	0	0	0	0	0	0	0	0	0	0	0	0	0	0	0	0	0	0	0	0	0	0	0	0	0	0	0	0	0	0	1	1
agcatgactca	PBANKA_133400	0	0	0	0	0	1	0	0	0	0	0	0	0	0	0	0	0	0	0	0	0	0	0	0	0	0	0	0	0	0	0	0
agcccgttgta	PBANKA_123730	10	11	0	0	42	44	4	5	0	0	0	0	2	2	0	0	0	0	0	0	0	0	2	2	0	0	0	0	0	0	0	0
agccggtctct	PBANKA_082010	0	0	0	0	0	0	3	3	1	1	0	0	0	0	0	0	0	0	0	0	0	0	0	0	0	0	0	0	0	0	0	0
agcgacgtagc	PBANKA_090850	0	0	10	10	0	0	13	12	0	0	0	0	0	0	0	0	0	0	0	0	0	0	0	0	0	0	0	0	0	0	0	0
agcgccgcaca	PBANKA_050780	82	80	100	97	103	107	445	448	395	393	134	140	517	513	358	355	341	334	436	439	467	470	394	392	439	441	520	525	420	423	444	441
agcggcgggtg	PBANKA_083570	0	0	0	0	1	0	0	0	4	0	2	0	0	0	1	0	0	0	4	0	1	0	3	0	4	0	8	0	5	1	4	0
agcgtgctggc	PBANKA_103140	0	0	0	0	0	0	0	0	0	0	0	0	0	0	0	0	0	0	0	0	0	0	0	0	0	0	0	0	0	0	0	0
agctggagttt	PBANKA_131510	0	0	0	0	0	0	0	0	0	0	0	0	0	0	0	0	0	0	0	0	0	0	0	0	0	0	0	0	0	0	0	0
aggaacggcgg	PBANKA_132660	0	0	0	0	0	0	0	0	0	0	0	0	0	0	0	0	0	0	0	0	0	0	0	0	0	0	0	0	0	0	0	0
aggagaactcc	PBANKA_132840	0	0	0	0	0	0	0	0	0	0	0	0	0	0	0	0	0	0	0	0	0	0	0	0	0	0	0	0	0	0	0	0
aggagtgacga	PBANKA_132130	0	0	0	0	0	0	0	0	0	0	0	0	0	0	0	0	0	0	0	0	0	0	0	0	0	0	0	0	0	0	0	0
aggcacatctg	PBANKA_092520	0	0	0	0	0	0	0	0	0	0	0	0	0	0	0	0	0	0	0	0	0	0	0	0	0	0	0	0	0	0	0	0
aggcagggcat	PBANKA_060690	0	0	0	0	0	0	0	0	0	0	0	0	0	0	0	0	0	0	0	0	0	0	0	0	0	0	0	0	0	0	0	0
aggcatctcgt	PBANKA_133930	0	0	0	0	0	0	0	0	0	0	0	0	0	0	0	0	0	0	0	0	0	0	0	0	0	0	0	0	0	0	0	0
aggcccacacc	PBANKA_061400	6	6	0	0	0	0	0	0	0	0	0	0	0	0	0	0	0	0	0	0	0	0	0	0	0	0	0	0	0	0	0	0
aggcgcagcac	PBANKA_070610	213	224	52	49	345	374	140	149	119	130	54	55	19	18	18	17	40	40	11	13	12	12	18	22	12	14	15	17	15	14	630	684
aggcgcgattt	PBANKA_113870	0	0	0	0	0	0	0	0	0	0	0	0	0	0	0	0	0	0	0	0	0	0	0	0	0	0	0	0	0	0	0	0
aggcggctgca	PBANKA_135240	0	0	0	0	0	0	0	0	0	0	0	0	0	0	0	0	0	0	0	0	0	0	0	0	0	0	0	0	0	0	0	0
aggctctggct	PBANKA_020760	29	25	10	9	38	37	0	0	3	2	0	0	1	1	0	0	0	0	0	0	0	0	0	0	0	0	0	0	0	0	0	0
agggcacaatg	PBANKA_100010	0	0	0	0	0	0	0	0	0	0	0	0	0	0	0	0	0	0	0	0	0	0	0	0	0	0	0	0	0	0	4	4
agggcacccgg	PBANKA_143010	0	0	0	0	0	0	0	0	0	0	0	0	0	0	0	0	0	0	0	0	0	0	0	0	0	0	0	0	0	0	0	0
agggcatccgg	PBANKA_143070	0	0	0	0	0	0	0	0	0	0	0	0	0	0	0	0	0	0	0	0	0	0	0	0	0	0	0	0	0	0	0	0
agggctcaatg	PBANKA_110970	45	47	24	24	0	0	0	0	8	8	6	5	1	1	0	0	0	0	0	0	0	0	0	0	0	0	2	2	0	0	1597	1592
aggggataaat	PBANKA_135870	0	0	0	0	0	0	0	0	0	0	0	0	0	0	0	0	0	0	0	0	0	0	0	0	0	0	0	0	0	0	1	1
aggggatggtc	PBANKA_146060	0	0	0	0	0	0	0	0	0	0	0	0	0	0	0	0	0	0	0	0	0	0	0	0	0	0	0	0	0	0	0	0
aggggtagttg	PBANKA_020530	58	54	28	27	116	113	39	35	28	25	37	34	3	4	0	0	1	1	0	0	0	0	0	0	0	0	0	0	0	0	1284	1257
aggggtgttgt	PBANKA_010510	0	0	0	0	0	0	0	0	0	0	0	0	0	0	0	0	0	0	0	0	0	0	0	0	0	0	0	0	0	0	0	0
agggtggatct	PBANKA_114140	0	0	0	0	0	0	0	0	0	0	1	0	0	0	0	0	0	0	0	0	0	0	0	0	0	0	0	0	0	0	0	0
agggttcctat	PBANKA_051500	2357	2312	1278	1256	1772	1742	2596	2523	2231	2190	1634	1631	3467	3404	2491	2444	2870	2840	3301	3215	3002	2891	3561	3473	3647	3538	3094	3020	3550	3501	530	528
aggtagcactg	PBANKA_081180	0	0	13	12	0	0	8	7	1	1	16	17	2	2	0	0	0	0	0	0	0	0	0	0	0	0	0	0	0	0	0	0
aggtattctga	PBANKA_114120	0	1	0	0	0	0	0	0	0	0	0	0	0	0	0	0	0	0	0	0	0	0	0	0	0	0	0	0	0	0	0	0
aggtcgatggc	PBANKA_132420	51	45	53	53	40	41	0	0	5	5	68	69	3	3	11	11	0	0	3	2	0	0	0	0	3	3	0	0	0	0	0	0
aggtcgtaaga	PBANKA_103480	0	0	0	0	0	0	0	0	0	0	0	0	3	3	0	0	0	0	0	0	0	0	0	0	0	0	0	0	1	1	0	0
aggtgcgattt	PBANKA_113780	0	0	0	0	0	0	0	0	0	0	4	4	0	0	0	0	0	0	0	0	0	0	0	0	0	0	2	2	0	0	0	0
aggtttctaca	PBANKA_111470	0	0	0	0	0	0	0	0	0	0	0	0	0	0	0	0	0	0	0	0	0	0	0	0	0	0	0	0	0	0	0	0
agtaagccttc	PBANKA_110420	580	591	645	650	1040	1045	1142	1146	858	873	306	305	666	672	544	547	418	429	355	359	422	408	283	287	233	233	313	313	237	222	564	570
agtacgctgcg	PBANKA_112510	447	426	242	236	344	349	92	91	59	58	382	379	38	38	149	143	66	53	26	23	3	3	5	4	5	5	6	6	8	8	0	0
agtactactct	PBANKA_130400	18	19	4	4	37	38	0	0	2	3	0	0	0	0	0	0	47	46	0	0	0	0	47	47	0	0	0	0	19	20	494	494
agtagttactt	PBANKA_041065	143	142	58	60	133	131	4	4	20	20	161	150	8	8	27	27	11	8	7	7	2	2	0	0	2	2	1	1	1	1	0	0
agtatgccgtc	PBANKA_021280	0	0	0	0	0	0	0	0	0	0	0	0	1	0	0	0	0	0	0	0	0	0	0	0	0	0	0	0	0	0	0	0
agtatttagca	PBANKA_040540	0	0	12	10	0	0	0	0	0	0	0	0	0	0	0	0	0	0	0	0	0	0	0	0	0	0	0	0	0	0	0	0
agtcaaacttc	PBANKA_134900_PBANKA_134910	3	1	0	0	1	0	7	5	7	5	2	1	8	5	7	4	4	3	14	2	13	5	10	5	15	12	16	4	6	2	3	1
agtcacgcggg	PBANKA_090970	31	27	8	8	23	22	13	14	20	20	16	16	14	14	7	7	8	8	19	20	4	5	17	16	15	17	6	6	9	8	944	942
agtccagatat	PBANKA_051700	466	457	297	290	409	402	108	101	51	51	321	316	50	49	90	87	43	41	17	14	2	2	2	2	4	4	1	1	7	6	0	0
agtccgtcatg	PBANKA_091160	0	0	16	13	15	14	0	0	0	0	0	0	0	0	0	0	0	0	0	0	0	0	0	0	0	0	0	0	0	0	0	0
agtctgtgaaa	PBANKA_141060	396	394	267	265	796	797	889	866	999	988	345	346	765	748	709	708	782	765	460	453	672	668	682	678	364	368	532	530	483	489	3211	3201
agtgccgcctg	PBANKA_120470	0	0	0	0	0	0	0	0	0	0	0	0	0	0	0	0	0	0	0	0	0	0	0	0	1	0	0	0	0	0	0	0
agtgcgccact	PBANKA_140060	0	0	0	0	0	0	0	0	0	0	0	0	0	0	0	0	0	0	0	0	0	0	0	0	0	0	0	0	0	0	0	0
agtgcgtacgc	PBANKA_020460	0	0	0	0	0	0	0	0	3	5	0	0	0	0	0	0	0	0	0	0	0	0	0	0	0	0	0	0	0	0	0	0
agtgctgctta	PBANKA_120070	9	19	2	8	0	10	1	2	0	4	4	9	2	4	1	2	0	0	1	1	0	0	0	0	0	0	0	0	0	0	0	0
agtgcttcagt	PBANKA_060470	0	0	0	0	0	0	0	0	0	0	0	0	2	1	0	0	0	0	0	0	0	0	0	0	0	0	0	0	1	0	2	2
agttgacaaga	PBANKA_093200	0	0	8	14	0	0	0	0	1	1	0	0	0	0	0	0	0	0	0	0	0	0	0	0	0	0	0	0	0	0	0	0
agttttttagc	PBANKA_011250	0	0	0	0	0	0	0	0	0	0	0	0	0	0	0	0	0	0	0	0	0	0	0	0	0	0	0	0	0	0	0	0
ataaactttac	PBANKA_130480	342	517	307	500	354	553	1197	1828	1748	2641	430	591	1926	2899	1618	2462	1448	2170	1963	2985	2276	3400	1584	2366	1969	3021	2063	3119	1517	2233	663	1051
ataaatcatga	PBANKA_144460	0	0	0	0	0	0	0	0	0	0	0	0	0	0	0	0	0	0	0	0	0	0	0	0	0	0	0	0	0	0	0	0
ataacgatgta	PBANKA_121990	0	0	17	18	0	0	0	0	0	0	0	0	0	0	0	0	0	0	0	0	0	0	0	0	0	0	0	0	0	0	0	0
ataatagatat	PBANKA_101580	0	0	0	0	0	0	0	0	2	1	2	2	0	0	0	0	0	0	1	1	0	0	0	0	0	0	0	0	0	0	0	0
atacacgtggt	PBANKA_131280	0	0	0	0	0	0	0	0	0	0	0	0	0	0	0	0	0	0	0	0	0	0	0	0	0	0	0	0	0	0	0	0
atacagacaga	PBANKA_041630	0	0	0	0	3	3	0	0	0	0	0	0	0	0	0	0	0	0	0	0	0	0	0	0	0	0	0	0	0	0	0	0
atacatattaa	PBANKA_103580	0	0	8	8	31	33	0	0	1	1	18	19	0	0	0	0	5	5	0	0	0	0	0	0	0	0	0	0	0	0	0	0
ataccaacgca	PBANKA_102070	0	0	12	11	0	0	0	0	0	0	0	0	0	0	0	0	0	0	0	0	0	0	0	0	0	0	0	0	0	0	0	0
atacggatttc	PBANKA_134360	0	0	0	0	0	0	0	0	0	0	0	0	1	1	0	0	0	0	0	0	0	0	0	0	0	0	0	0	0	0	0	0
atacggcgcat	PBANKA_100130	1	0	0	0	0	3	0	1	0	0	0	0	0	0	0	0	0	0	1	1	0	0	0	0	0	0	0	0	0	0	3	9
atacgtcgcat	PBANKA_140690	55	56	74	71	67	64	35	35	12	11	6	6	23	24	8	8	5	5	33	30	11	11	3	3	37	36	19	19	1	1	1264	1246
atagaacctgc	PBANKA_093320	0	0	0	0	0	0	0	0	0	0	0	0	0	0	0	0	0	0	0	0	0	0	0	0	0	0	0	0	0	0	0	0
atagcgctatc	PBANKA_120850	92	89	80	79	94	93	84	87	138	136	22	20	139	134	88	88	68	67	98	96	96	94	46	43	88	89	133	128	43	40	392	386
atagcggcccc	PBANKA_011040	0	0	12	13	0	0	0	0	0	0	0	0	0	0	0	0	2	2	0	0	0	0	0	0	0	0	0	0	0	0	0	0
ataggtggtga	PBANKA_071010	0	0	0	0	0	0	0	0	0	0	0	0	0	0	0	0	0	0	0	0	0	0	0	0	0	0	0	0	0	0	0	0
atatatgttgc	PBANKA_132900	2	1	1	0	0	0	1	0	1	1	0	0	1	1	1	1	2	2	5	5	1	0	2	1	0	0	4	3	15	15	3	3
atatccgttag	PBANKA_094230	0	0	0	0	0	0	2	2	0	0	0	0	0	0	0	0	0	0	0	0	0	0	0	0	0	0	0	0	0	0	0	0
atatgcaggtt	PBANKA_146550	0	0	0	0	0	0	0	0	0	0	0	0	0	0	0	0	0	0	0	0	0	0	0	0	0	0	0	0	0	0	0	0
atcaacccgtg	PBANKA_112180	0	0	0	0	0	0	0	0	0	0	0	0	0	0	0	0	0	0	0	0	0	0	0	0	0	0	0	0	0	0	0	0
atcacgacacc	PBANKA_092890	31	31	82	87	340	347	29	31	24	26	60	67	25	25	2	2	20	20	0	0	0	0	0	0	0	0	0	0	2	2	0	0
atcagcgactg	PBANKA_110950	43	43	53	53	135	137	17	18	16	16	7	8	1	1	6	7	11	9	1	2	2	2	6	7	0	0	0	0	1	2	719	707
atcattgtcac	PBANKA_062350	33	33	0	0	65	62	9	12	18	19	23	24	0	0	0	0	0	0	0	0	0	0	0	0	0	0	0	0	0	0	0	0
atccaggatat	PBANKA_020670	187	190	87	88	358	357	177	172	271	271	205	202	278	276	191	189	695	689	270	268	199	194	749	743	361	354	149	144	639	643	720	700
atcccggttga	PBANKA_041840	0	0	0	0	0	0	0	0	0	0	0	0	0	0	0	0	0	0	0	0	0	1	0	0	0	0	0	0	0	0	0	0
atccgagatcg	PBANKA_093190	0	0	0	0	0	0	4	4	3	3	0	0	0	0	0	0	0	0	0	0	0	0	0	0	0	0	0	0	0	0	0	0
atccgcgtgta	PBANKA_094130	25	26	21	21	0	0	0	0	0	0	3	3	4	4	4	3	6	7	0	0	0	0	0	0	0	0	0	0	0	0	0	0
atcgaaggacc	PBANKA_114550	0	0	0	0	0	0	0	0	0	0	0	0	2	2	0	0	0	0	0	0	0	0	0	0	0	0	0	0	0	0	0	0
atcgaccaaat	PBANKA_134830	0	0	12	12	0	0	0	0	0	0	0	0	0	0	0	0	0	0	0	0	0	0	0	0	0	0	0	0	0	0	0	0
atcgatacata	PBANKA_134230	0	0	20	19	0	0	0	0	2	2	25	26	1	2	0	0	0	0	0	0	1	1	0	0	0	0	0	0	0	0	0	0
atcgatttcca	PBANKA_051520	0	0	0	0	0	0	0	0	0	0	0	0	0	0	0	0	0	0	0	0	0	0	0	0	0	0	0	0	0	0	0	0
atcgcgaactc	PBANKA_041390	0	0	0	0	0	0	0	0	0	0	0	0	0	0	0	0	0	0	0	0	0	0	0	0	0	0	0	0	0	0	0	0
atcgtgatatt	PBANKA_113660	0	0	0	0	0	0	0	0	1	1	0	0	0	0	0	0	0	0	0	0	0	0	0	0	0	0	0	0	0	0	0	0
atctaacttca	PBANKA_142790	0	0	0	0	0	0	0	0	0	0	1	1	0	0	0	0	0	0	0	0	0	0	0	0	0	0	0	0	0	0	0	0
atctcacgttc	PBANKA_131790	0	0	0	0	0	0	0	0	0	0	0	0	0	0	1	1	0	0	0	0	0	0	0	0	0	0	0	0	0	0	0	0
atctcattcct	PBANKA_070850	0	0	45	43	34	34	0	0	0	0	32	31	0	0	0	0	0	0	0	0	0	0	0	0	0	0	0	0	0	0	0	0
atctgatgtag	PBANKA_082040	15	14	0	0	0	0	6	7	0	0	0	0	0	0	0	0	3	3	0	0	0	0	0	0	0	0	0	0	0	0	0	0
atctggcaggc	PBANKA_140220	0	0	0	0	0	0	0	0	0	0	0	0	0	0	0	0	0	0	0	0	0	0	0	0	0	0	0	0	0	0	0	0
atcttacacgg	PBANKA_060540	23	26	42	41	97	98	30	30	18	18	10	12	4	4	2	2	6	5	9	9	7	7	18	16	21	21	9	9	7	6	876	885
atgaggttaaa	PBANKA_111200	0	0	0	0	28	29	0	0	0	0	0	0	0	0	0	0	0	0	0	0	0	0	0	0	0	0	0	0	0	0	0	0
atgatgacaat	PBANKA_123750	0	0	16	15	0	0	0	0	0	0	0	0	0	0	0	0	0	0	0	0	0	0	0	0	0	0	0	0	0	0	0	0
atgcgcgcaaa	PBANKA_040940	0	0	0	0	0	0	0	0	0	0	0	0	0	0	0	0	0	0	0	0	0	0	0	0	0	0	0	0	0	0	0	0
atggacacttg	PBANKA_040950	270	274	168	167	377	390	911	928	641	647	125	126	1176	1202	668	675	385	390	1140	1113	841	809	538	549	1064	1072	867	855	468	461	992	987
atggcagagca	PBANKA_142080	0	0	0	0	0	1	0	0	0	0	0	0	0	0	0	0	0	0	0	0	0	0	0	0	0	0	0	0	0	0	0	0
atggtaaatta	PBANKA_145420	0	0	0	0	0	0	0	0	0	0	0	0	0	0	0	0	0	0	0	0	0	0	0	0	0	0	0	0	0	0	0	0
atgtaatttta	PBANKA_111450	0	0	0	0	0	0	0	0	0	0	0	0	0	0	0	0	0	0	0	0	0	0	0	0	0	0	0	0	0	0	0	0
atgtgtggaat	PBANKA_102220	0	0	0	0	0	0	0	0	0	0	0	0	0	0	0	0	0	0	0	0	0	0	0	0	0	0	0	0	0	0	0	0
attaaggcttc	PBANKA_113920	0	0	0	0	0	0	0	0	0	0	0	0	0	0	0	0	0	0	0	0	0	0	0	0	0	0	0	0	0	0	0	0
attactcttaa	PBANKA_103270	0	0	0	0	15	16	0	0	0	0	0	0	0	0	0	0	0	0	0	0	0	0	0	0	0	0	0	0	0	0	0	0
attagcactag	PBANKA_145190	0	0	0	0	0	0	0	0	0	0	0	0	3	3	0	0	0	0	0	0	0	0	0	0	0	0	1	1	0	0	0	0
attatctttac	PBANKA_131000	0	0	0	0	0	0	0	0	1	0	0	0	0	0	0	0	0	0	0	0	1	0	0	0	0	0	0	0	0	0	0	0
attattttgat	PBANKA_010530	151	146	125	132	840	854	223	231	357	357	156	160	242	243	313	318	634	629	235	235	442	433	735	716	241	246	443	428	765	768	1142	1122
attcgcagaca	PBANKA_142580	0	0	0	0	0	0	0	0	0	0	0	0	0	0	0	0	0	0	3	3	0	0	0	0	0	0	1	1	1	1	3	3
attcgtccact	PBANKA_091770	0	0	0	0	0	0	0	0	0	0	0	0	0	0	0	0	0	0	0	0	0	0	0	0	0	0	0	0	0	0	0	0
attctccccga	PBANKA_083040	6	5	5	5	0	0	0	0	0	0	0	0	0	0	0	0	11	11	0	0	0	0	0	0	0	0	0	0	0	0	0	0
attctgcgggt	PBANKA_110170	564	547	216	216	727	721	715	691	689	675	230	222	646	655	395	400	310	304	588	589	552	538	379	373	358	347	533	530	290	287	2669	2611
attcttataac	PBANKA_090260	11	11	0	0	30	32	8	9	3	3	0	0	0	0	0	0	0	0	0	0	0	0	1	1	0	0	0	0	0	0	0	0
attcttgctgc	PBANKA_021180	0	0	0	0	0	0	0	0	0	0	0	0	0	0	0	0	0	0	0	0	0	0	0	0	0	0	0	0	0	0	0	0
attgactcgca	PBANKA_123420	0	0	4	6	0	0	2	3	5	5	1	0	4	6	7	7	3	4	7	6	4	4	3	1	3	4	5	5	3	4	2	1
attgactcgcg	PBANKA_010960	262	264	280	264	571	581	1270	1266	1156	1156	384	391	1324	1316	1131	1110	1146	1120	1151	1123	1188	1141	1159	1142	1092	1084	1184	1158	1029	1025	736	727
attgagaacgt	PBANKA_140450	48	46	25	23	0	0	2	2	19	19	0	0	2	2	0	0	0	0	0	0	0	0	0	0	0	0	0	0	3	2	0	0
attgagtgttg	PBANKA_070030	0	0	0	0	0	0	0	1	0	0	0	0	0	0	0	0	0	0	0	0	0	0	0	0	0	0	0	0	0	0	0	0
attgatctgta	PBANKA_103170	0	0	13	14	0	0	0	0	0	0	0	0	0	0	0	0	0	0	0	0	0	0	0	0	0	0	0	0	0	0	0	0
atttcacgtct	PBANKA_131730	0	0	2	2	4	3	0	0	0	0	7	7	0	0	0	0	0	0	0	0	0	0	1	1	0	0	0	0	0	0	0	0
atttcacgttt	PBANKA_120790	466	463	311	308	308	316	85	86	75	74	246	249	48	47	149	148	51	48	25	26	1	1	7	7	20	19	1	1	2	2	0	0
atttggtgccg	PBANKA_120780	0	0	0	0	38	37	0	0	0	0	0	1	0	0	0	0	0	0	0	0	0	0	0	0	0	0	0	0	0	0	0	0
attttatcatc	PBANKA_083660	1012	1014	632	647	424	416	135	134	80	82	1001	1011	86	87	267	269	123	119	58	60	6	7	22	22	19	17	2	2	17	15	1	0
attttccatcc	PBANKA_135610	0	0	20	22	0	0	0	0	0	0	0	0	0	0	0	0	1	1	0	0	0	0	0	0	0	0	0	0	0	0	0	0
caaacacggta	PBANKA_100970	1451	1476	1182	1203	1974	2016	2973	2990	3132	3192	622	625	1026	1046	903	939	654	668	340	352	394	384	263	267	118	125	171	172	118	117	1424	1466
caaaccagctg	PBANKA_133750	0	0	0	0	0	0	0	0	2	1	0	0	0	0	0	0	0	0	2	2	0	0	0	0	0	0	0	0	0	0	0	0
caaaccctagg	PBANKA_133950	0	0	1	0	0	0	0	0	0	0	0	0	0	0	0	0	0	0	0	0	0	0	0	0	0	0	0	0	0	0	0	0
caaacgtttac	PBANKA_011120	0	0	0	0	0	0	0	0	0	0	1	0	0	0	0	0	0	0	0	0	0	0	0	0	0	0	0	0	0	0	0	0
caaactacgca	PBANKA_070120	40	43	31	34	43	42	16	16	0	0	73	72	5	5	34	35	10	12	4	4	0	0	0	0	0	0	0	0	1	1	0	0
caaagaaaaag	PBANKA_061580	0	0	0	0	0	0	0	0	0	0	0	0	0	0	0	0	0	0	0	0	0	0	0	0	0	0	0	0	0	0	0	0
caacatcgggt	PBANKA_082160	1	1	9	10	1	1	3	2	0	0	0	0	0	0	0	0	1	1	0	0	0	0	0	0	0	0	0	0	0	0	0	0
caacgtcaatc	PBANKA_092510	0	0	0	0	0	0	0	0	0	0	0	0	0	0	2	2	0	0	0	0	0	0	0	0	0	0	0	0	0	0	0	0
caacgtgagca	PBANKA_060240	0	0	0	0	0	0	0	0	2	2	0	0	0	0	0	0	0	0	0	0	0	0	0	0	0	0	0	0	0	0	0	0
caagaaggaag	PBANKA_140020	0	0	0	0	0	0	0	0	0	0	0	0	0	0	0	0	0	0	0	0	0	0	0	0	0	0	0	0	0	0	0	0
caagagatata	PBANKA_061690	0	0	0	0	0	0	0	0	0	0	0	0	0	0	0	0	0	0	0	0	0	0	0	0	0	0	0	0	0	0	0	0
caagagtgcct	PBANKA_030670	0	0	0	0	0	0	0	0	0	0	0	0	0	0	0	0	4	3	0	0	0	0	0	0	0	0	0	0	0	0	0	0
caagatctaga	PBANKA_144540	0	0	0	0	0	0	0	0	0	0	0	0	0	0	0	0	0	0	0	0	0	0	0	0	0	0	0	0	0	0	0	0
caagctgattg	PBANKA_130200	0	0	7	7	0	0	0	0	0	0	0	0	0	0	0	0	0	0	0	0	0	0	0	0	0	0	0	0	0	0	0	0
caaggcaatgt	PBANKA_083180	0	0	16	15	0	0	0	0	0	0	0	0	0	0	0	0	0	0	0	0	0	0	0	0	0	0	0	0	0	0	0	0
caagggcaggg	PBANKA_060440	0	0	0	0	59	58	0	0	0	0	0	0	0	0	0	0	0	0	0	0	0	0	0	0	0	0	0	0	0	0	0	0
caaggtactaa	PBANKA_113470	0	0	0	0	0	0	0	0	0	0	0	0	0	0	0	0	0	0	0	0	0	0	0	0	0	0	0	0	0	0	0	3
caaggtactcc	PBANKA_070640	127	123	43	41	102	98	7	8	19	20	20	22	10	11	6	5	0	0	9	8	0	0	0	0	15	14	1	3	5	5	3375	3369
caagtgctgtc	PBANKA_080010	0	0	0	0	0	0	5	7	0	0	0	0	0	0	0	0	0	0	0	0	0	0	0	0	0	0	0	0	0	0	0	0
caatacgtcag	PBANKA_090600	0	0	0	0	0	0	9	8	0	0	0	0	0	0	0	0	0	0	0	0	0	0	1	1	0	0	0	0	0	0	0	0
caatccggtga	PBANKA_080110	155	156	343	336	481	476	289	285	298	297	142	146	14	12	23	25	60	58	1	1	1	1	6	6	0	0	1	1	8	7	727	716
caatgccaccg	PBANKA_103120	0	0	0	0	0	0	0	0	0	0	0	0	0	0	0	0	0	0	0	0	0	0	0	0	0	0	0	0	0	0	1	1
caatttgtttc	PBANKA_140820	0	0	0	0	0	0	0	0	0	0	0	0	0	0	0	0	0	0	0	0	0	0	0	0	0	0	0	0	0	0	0	0
cacattacgat	PBANKA_020830	0	0	0	0	0	0	0	0	0	0	0	0	0	0	0	0	0	0	0	0	0	0	0	0	0	0	0	0	0	0	0	0
caccaaagtcc	PBANKA_104010	17	16	0	0	0	0	0	0	0	0	0	0	0	0	0	0	0	0	0	0	0	0	0	0	0	0	0	0	0	0	0	0
caccagaacgt	PBANKA_041195	0	0	0	0	0	0	0	0	0	0	0	0	0	0	0	0	0	0	0	0	0	0	0	0	0	0	0	0	0	0	0	0
cacccttgtgt	PBANKA_030150	0	0	0	0	0	0	0	0	0	0	0	0	0	0	0	0	0	0	0	0	0	0	0	0	0	0	0	0	0	0	0	0
cacctctcatc	PBANKA_141050	0	0	0	0	0	0	0	0	1	1	0	0	0	0	0	0	0	0	0	0	0	0	0	0	0	0	0	0	0	0	0	0
cacgcaccttt	PBANKA_083210	289	292	179	187	128	130	12	12	30	29	289	283	23	23	81	83	30	29	20	22	4	5	4	4	9	9	0	0	5	5	0	0
cacgcgcggac	PBANKA_062140	0	0	0	0	0	0	0	0	0	0	0	0	0	1	0	0	0	0	0	0	0	0	0	0	0	0	0	0	0	0	0	0
cacgcggccga	PBANKA_020700	0	0	0	0	0	0	0	0	0	0	0	0	0	0	0	0	0	0	0	0	0	0	0	0	0	0	0	0	0	0	0	0
cacggtcatag	PBANKA_120770	0	0	0	0	0	0	0	0	0	0	0	0	0	0	0	0	0	0	0	0	0	0	0	0	0	0	0	0	0	0	0	0
cactttgacca	PBANKA_111690	0	0	0	0	0	0	0	0	0	0	0	0	0	0	0	0	0	0	0	0	0	0	0	0	0	0	0	0	0	0	0	0
cagacaaacgg	PBANKA_130130	0	0	0	0	0	0	0	0	0	0	0	0	0	0	0	0	0	0	0	0	0	0	0	0	0	0	0	0	0	0	0	0
cagagaacata	PBANKA_040360	53	56	52	50	163	164	0	0	6	5	8	9	0	0	1	1	6	5	0	0	0	0	0	0	0	0	0	0	0	0	1706	1701
cagcatacgac	PBANKA_030180	0	0	16	16	0	0	0	0	0	0	0	0	0	0	0	0	0	0	0	0	0	0	0	0	0	0	0	0	0	0	0	0
cagccccatac	PBANKA_060990	0	0	0	0	0	0	0	0	0	0	0	0	0	0	0	0	6	5	0	0	0	0	0	0	0	0	0	0	0	0	0	0
cagcggttata	PBANKA_094390	0	0	0	0	0	0	0	0	0	0	0	0	0	0	0	0	0	0	0	0	0	0	0	0	0	0	0	0	0	0	0	0
caggaggagga	PBANKA_114150	0	0	0	0	0	0	0	0	0	0	0	0	0	0	0	0	0	0	0	0	0	0	0	0	0	0	0	0	0	0	0	0
caggcaaaaac	PBANKA_124430	0	0	0	0	25	26	0	0	0	0	0	0	0	0	0	0	0	0	0	0	0	0	0	0	0	0	0	0	0	0	0	0
cagggaggggc	PBANKA_144610	0	0	0	0	0	0	0	0	0	0	0	0	0	0	0	0	0	0	0	0	0	0	0	0	0	0	0	0	0	0	0	0
caggtctgaaa	PBANKA_093850	0	0	4	4	0	0	0	0	0	0	0	0	0	0	0	0	0	0	0	0	0	0	0	0	0	0	0	0	0	0	0	0
caggttggtag	PBANKA_102720	1	1	0	0	1	2	0	0	1	2	2	1	0	0	2	0	0	0	5	3	0	0	1	0	0	0	3	2	1	1	0	0
cagttaacgcg	PBANKA_101900	2	1	2	1	2	1	1	0	0	0	1	1	0	1	1	1	2	2	1	0	0	0	2	2	3	2	5	5	4	4	1	1
cagttcggtag	PBANKA_051380	0	0	0	0	0	0	0	0	0	0	0	0	0	0	0	0	0	0	0	0	0	0	0	0	0	0	0	0	0	0	0	0
cataacgtagc	PBANKA_102390	277	273	123	123	106	99	54	53	37	35	240	229	34	33	50	50	25	27	3	3	0	0	4	2	3	3	0	0	3	2	0	0
cataatccgaa	PBANKA_113590	0	0	0	0	0	0	0	0	0	1	2	1	0	2	0	0	1	1	2	2	3	2	2	3	0	0	1	1	3	4	6	8
catatcagcgt	PBANKA_110690	6	6	0	0	0	0	0	0	0	0	0	0	0	0	0	0	0	0	0	0	0	0	0	0	0	0	0	0	0	0	0	0
catatcgggag	PBANKA_010250	0	0	0	0	0	0	0	0	0	0	0	0	0	0	0	0	0	0	0	0	0	0	0	0	0	0	0	0	0	0	0	0
catcagaataa	PBANKA_061930	0	0	0	0	1	1	0	0	0	0	1	1	0	0	0	0	0	0	0	0	0	0	0	0	0	0	1	0	0	0	0	0
catctgtttat	PBANKA_112730	0	0	0	0	0	0	0	0	0	0	1	1	0	0	0	0	0	0	0	0	0	0	0	0	0	0	0	0	0	0	0	0
catgacggtgg	PBANKA_120520	3524	3405	1077	1055	1933	1856	364	350	271	265	2208	2156	263	266	828	821	219	212	140	138	20	21	55	53	52	49	4	6	46	43	0	0
catgcaacact	PBANKA_API0036	1	0	0	0	0	0	0	0	0	0	0	0	0	0	0	0	0	0	0	0	0	0	0	0	0	0	0	0	0	0	0	0
catggatgggc	PBANKA_113980	3	3	0	0	0	0	3	4	3	2	0	0	0	0	0	0	0	0	0	0	0	0	0	0	0	0	0	0	0	0	0	0
cattactgggt	PBANKA_143370	0	0	0	0	0	0	0	0	0	0	0	0	0	0	0	0	0	0	0	0	0	0	0	0	0	0	0	0	0	0	0	0
cattcagctac	PBANKA_040640	12	11	0	0	0	0	0	0	1	1	24	27	5	5	12	14	0	0	3	3	0	0	3	3	0	0	0	0	0	0	0	0
cattgaacgat	PBANKA_100640	12	12	0	0	0	0	0	0	0	0	0	0	0	0	0	0	0	0	0	0	0	0	0	0	0	0	0	0	0	0	0	0
cattgcagtcc	PBANKA_111530	5	5	0	0	0	0	0	0	0	0	0	0	0	0	0	0	0	0	0	0	0	0	0	0	0	0	0	0	0	0	0	0
catttgtgtca	PBANKA_122400	1	0	0	0	0	0	0	0	1	0	0	0	0	0	0	0	0	0	0	0	0	0	0	0	0	0	0	0	0	0	0	0
cattttctact	PBANKA_141350	0	0	0	0	0	0	0	0	0	0	0	0	0	0	0	0	0	0	0	0	0	0	0	0	0	0	0	0	0	0	0	0
ccaaagtgtcg	PBANKA_041430	0	0	0	0	0	0	0	0	0	0	0	0	0	0	2	2	0	0	0	0	0	0	0	0	0	0	0	0	0	0	0	0
ccaaattcata	PBANKA_091150	0	0	14	14	75	72	4	4	0	0	0	0	2	2	0	0	0	0	0	0	0	0	0	0	0	0	0	0	0	0	0	0
ccaagacgcga	PBANKA_143540	81	76	0	0	50	45	8	8	3	3	48	50	1	2	11	11	1	1	1	1	0	1	0	0	0	0	0	0	1	1	0	0
ccacatagcct	PBANKA_142610	4	3	3	1	0	0	0	0	1	1	0	0	0	0	1	1	0	0	1	1	1	1	5	6	7	5	4	3	4	4	3	4
ccacatatatc	PBANKA_021290	0	0	0	0	0	0	0	0	0	0	0	0	0	0	0	0	0	0	0	0	0	0	0	0	0	0	0	0	0	0	0	0
ccacctgccca	PBANKA_010620	25	24	0	0	0	0	20	18	4	4	0	0	0	0	0	0	0	0	0	0	0	0	0	0	1	1	0	0	1	1	0	0
ccactttcagc	PBANKA_101470	0	0	0	0	0	0	0	0	0	0	0	0	0	0	0	0	0	0	0	0	0	0	0	0	0	0	0	0	0	0	0	0
ccagaactacc	PBANKA_082460	1	1	0	0	1	0	0	0	2	2	2	2	0	0	0	0	0	0	3	4	0	0	0	0	0	0	3	3	2	5	3	3
ccagccggcat	PBANKA_091510	1190	1207	381	376	612	616	67	69	62	65	828	840	72	69	332	329	99	97	76	77	5	5	13	13	20	23	2	2	6	6	0	0
ccattaactac	PBANKA_144300	0	0	0	0	0	0	0	0	0	0	0	0	0	0	0	0	0	0	0	0	0	0	0	0	0	0	0	0	0	0	0	0
ccattttccat	PBANKA_052320	291	288	134	131	105	101	18	17	15	17	189	192	28	28	90	92	21	22	13	14	0	0	2	2	5	5	0	0	2	2	0	0
cccaagtaaga	PBANKA_093040	0	0	0	0	2	1	0	0	6	4	2	2	1	0	0	0	1	1	1	1	0	0	3	3	5	4	7	7	5	4	4	4
cccacagtacg	PBANKA_031050	28	28	30	32	199	196	52	48	64	58	32	31	75	77	72	72	77	76	77	75	85	86	201	200	100	101	109	109	236	229	1331	1317
cccagaggccc	PBANKA_060030	0	0	0	0	0	0	0	0	0	0	0	0	0	0	0	0	0	0	0	0	0	0	0	0	0	0	0	0	0	0	0	0
cccagccgctt	PBANKA_051810	758	757	339	346	400	401	51	50	43	38	447	445	44	47	250	251	69	69	22	24	3	3	3	3	9	10	0	0	10	9	0	0
cccagcttgaa	PBANKA_124220	0	0	0	0	18	19	0	0	0	0	0	0	0	0	0	0	0	0	0	0	0	0	0	0	0	0	0	0	0	0	0	0
cccaggataca	PBANKA_110360	0	0	0	0	0	0	0	0	0	0	0	0	0	0	0	0	0	0	0	0	0	0	0	0	0	0	0	0	0	0	0	0
cccattaatgg	PBANKA_123200	0	1	0	1	2	0	3	2	1	1	0	1	0	0	0	0	1	2	2	2	1	2	1	1	2	2	12	11	18	16	4	4
cccccgaacga	PBANKA_093700	7	6	0	0	0	0	0	0	0	0	0	0	1	1	0	0	0	0	0	0	0	0	0	0	0	0	0	0	0	0	0	0
ccccgttcggg	PBANKA_061640	0	0	0	0	0	0	0	0	0	0	0	0	1	1	0	0	0	0	0	0	0	0	0	0	0	0	0	0	0	0	0	0
ccccttcttaa	PBANKA_070100	0	0	0	0	0	0	0	0	0	0	0	0	0	0	0	0	0	0	0	0	0	0	0	0	0	0	0	0	0	0	0	0
cccgaagttgg	PBANKA_100860	560	531	123	118	192	188	39	38	48	43	399	372	47	45	154	155	99	97	22	22	0	0	9	10	9	9	1	1	9	9	0	0
cccgatctgat	PBANKA_051080	316	305	122	122	147	144	35	33	16	17	169	171	17	15	67	67	19	19	12	12	1	1	3	3	8	8	0	0	2	2	0	0
cccgttgcgca	PBANKA_123280	1	0	0	0	0	0	0	0	0	0	0	0	0	0	0	0	0	0	1	1	0	0	1	1	1	1	1	1	0	0	0	0
ccctaatctta	PBANKA_093860	1	0	0	0	0	0	0	0	0	0	0	0	0	0	0	0	0	0	0	0	0	0	0	0	0	0	0	0	0	0	0	0
ccctgagaacc	PBANKA_141230	0	0	0	0	0	0	0	0	1	1	0	0	2	3	0	0	0	0	0	0	0	0	0	0	0	0	0	0	0	0	0	0
ccgacgcaatt	PBANKA_142090	0	0	0	0	0	0	0	0	2	2	0	0	0	0	0	0	1	1	0	1	0	0	0	0	0	0	0	0	0	0	0	0
ccgaggccctc	PBANKA_100250	0	0	0	0	0	0	0	0	0	0	0	0	0	0	0	0	0	0	0	0	0	0	0	0	0	0	0	0	0	0	0	0
ccgagggcacc	PBANKA_090270	3782	3873	1546	1557	2147	2164	280	292	363	372	2624	2658	275	281	970	974	279	290	187	197	16	18	41	44	52	52	4	5	47	48	1	2
ccgagtctcaa	PBANKA_113800	0	0	0	0	0	0	0	0	0	0	0	0	0	0	0	0	0	0	0	0	0	0	0	0	0	0	0	0	0	0	0	0
ccgagtttacg	PBANKA_144100	0	0	7	5	0	0	0	0	0	0	0	0	0	0	0	0	0	0	0	0	0	0	0	0	0	0	0	0	0	0	0	0
ccgatgtgcac	PBANKA_040170	9	11	0	0	0	0	0	0	1	1	6	8	0	0	0	0	0	0	0	0	0	0	0	0	0	0	0	0	0	0	0	0
ccgattggcga	PBANKA_092770	80	78	270	268	505	498	80	81	31	34	130	135	24	25	24	23	35	34	11	11	2	2	2	2	2	2	0	0	1	1	0	0
ccgcaattttt	PBANKA_100120	1406	1382	668	676	680	667	94	92	84	78	898	885	136	136	410	405	66	67	63	64	3	4	18	19	21	20	11	11	15	15	0	0
ccgcagaatct	PBANKA_070740	0	0	0	0	0	0	4	4	3	3	6	6	0	0	0	0	0	0	0	0	0	0	0	0	0	0	0	0	0	0	0	0
ccgcagcacgc	PBANKA_040970	0	0	0	0	0	0	0	0	0	0	0	0	0	0	0	0	0	0	0	0	0	0	0	1	0	0	0	0	0	0	0	0
ccgcatgacat	PBANKA_030110	0	0	0	0	0	0	0	0	0	0	0	0	0	0	0	0	0	0	0	0	0	0	0	0	0	0	0	0	0	0	0	0
ccgcatgtggg	PBANKA_135940	0	0	0	0	0	0	0	0	0	0	0	0	1	0	0	0	0	0	0	0	0	0	1	1	0	0	0	0	0	0	0	0
ccgccagggtg	PBANKA_021230	0	0	0	0	0	0	0	0	0	0	0	0	0	0	0	0	0	0	0	0	0	0	0	0	0	0	0	0	0	0	0	0
ccgcccgagga	PBANKA_030200	0	0	0	0	31	27	0	0	0	0	0	0	0	0	0	0	0	0	0	0	0	0	0	0	0	0	0	0	0	0	0	0
ccgcctccttg	PBANKA_133260	0	0	0	0	0	0	0	0	0	0	0	0	0	0	0	0	0	0	0	0	0	0	0	0	0	0	0	0	0	0	0	0
ccgcgggagta	PBANKA_083230	0	0	0	0	0	0	0	0	0	0	0	0	0	0	0	0	0	0	0	0	0	0	0	1	0	0	0	0	0	0	0	0
ccgcgtattta	PBANKA_100500	474	469	388	386	937	947	1452	1433	1226	1221	466	470	1133	1127	802	790	893	877	828	811	881	853	806	782	742	732	733	712	636	626	869	855
ccgctatactc	PBANKA_121440	0	0	0	0	0	0	0	0	0	0	0	0	0	0	0	0	0	0	0	0	0	0	0	0	0	0	0	0	0	0	0	0
ccgctcgttag	PBANKA_110500	0	0	0	0	0	0	0	0	0	0	0	0	0	0	0	0	2	2	0	0	0	0	0	0	0	0	0	0	0	0	0	0
ccgcttcatgc	PBANKA_143660	0	0	0	0	0	0	0	0	0	0	0	0	0	0	0	0	0	0	0	0	0	0	0	0	0	0	0	0	0	0	0	0
ccggactacca	PBANKA_072150	0	0	0	0	0	0	0	0	0	0	0	0	0	0	0	0	0	0	0	0	0	0	0	0	0	0	0	0	0	0	0	0
ccgggtgcctc	PBANKA_102340	0	0	0	1	0	0	0	0	0	0	0	0	0	0	0	0	0	0	0	0	0	0	0	0	0	0	0	0	0	0	0	0
ccggttgcgct	PBANKA_070230	0	0	0	0	0	0	0	0	0	0	0	0	0	0	0	0	0	0	0	0	0	0	0	0	0	0	0	0	0	0	0	0
ccgtcatgtct	PBANKA_040490	206	205	295	292	343	332	159	150	179	177	20	18	13	12	13	15	26	24	0	0	1	1	0	0	0	0	4	5	0	0	1376	1351
ccgtcgtccgc	PBANKA_101000	0	1	0	0	0	0	0	0	0	0	0	0	0	0	0	0	0	0	0	0	0	0	0	0	0	0	0	0	0	0	0	0
ccgtggtagtt	PBANKA_120570	368	359	166	153	572	527	1502	1442	883	848	501	484	1750	1687	801	787	1852	1757	1821	1716	1177	1113	2115	2002	1930	1833	1215	1149	2161	2049	1124	1073
cctaaactaat	PBANKA_071500	0	0	0	0	0	0	0	0	0	0	0	0	0	0	0	0	0	0	0	0	0	0	0	0	0	0	0	0	0	0	0	0
cctaacgggtt	PBANKA_090690	25	26	31	30	131	130	0	0	13	13	13	14	0	0	3	3	0	0	0	0	0	0	0	0	1	0	2	2	1	1	1616	1595
cctaatttgct	PBANKA_135890	16	16	8	8	0	0	10	10	0	0	0	0	0	0	0	0	4	3	0	0	0	0	0	0	0	0	1	1	0	0	0	0
cctacggcata	PBANKA_110230	0	0	14	15	0	0	0	0	0	0	0	0	0	0	0	0	0	0	0	0	0	0	0	0	0	0	0	0	0	0	0	0
cctagatgagt	PBANKA_080610	296	289	104	98	553	549	779	752	668	662	278	275	1174	1159	560	544	837	830	1111	1077	734	718	909	878	1132	1124	738	717	812	805	550	537
cctaggaggta	PBANKA_040060	0	0	0	0	0	0	0	0	0	0	0	0	0	0	0	0	0	0	0	0	0	0	0	0	0	0	0	0	0	0	0	0
cctcccggtta	PBANKA_080900	0	0	0	0	0	0	7	7	0	0	11	11	0	0	0	0	0	0	0	0	0	0	0	0	0	0	0	0	0	0	0	0
cctcttacccg	PBANKA_061520	0	0	0	0	0	0	0	0	0	0	0	0	0	0	0	0	0	0	0	0	0	0	0	0	0	0	0	0	0	0	0	0
cctgagcccgc	PBANKA_110960	0	0	0	0	0	0	0	0	1	0	0	0	0	0	0	0	0	0	0	0	0	0	1	0	0	0	0	0	0	0	0	0
cctggcataag	PBANKA_010950	0	0	0	0	0	0	0	0	0	0	0	0	0	0	0	0	0	0	0	0	0	0	0	0	0	0	0	0	0	0	0	0
cctgtactgcc	PBANKA_134860	0	0	0	0	0	0	0	0	0	0	0	0	1	0	0	0	0	0	0	0	0	0	0	0	0	0	0	0	0	0	0	0
cctgtttatat	PBANKA_145180	0	0	0	0	0	0	0	0	0	0	0	0	0	0	0	0	0	0	0	0	0	0	0	0	0	0	0	0	0	0	0	0
ccttaatggac	PBANKA_061790	0	0	0	0	0	0	0	0	0	0	0	0	0	0	0	0	0	0	0	1	0	0	0	0	0	0	0	0	0	0	0	0
ccttaggaatg	PBANKA_103080	9	8	0	0	0	0	0	0	0	0	3	2	0	0	0	0	0	0	0	0	0	0	0	0	0	0	0	0	0	0	0	0
ccttcacgagg	PBANKA_111210	503	496	327	322	391	399	99	99	53	56	474	471	50	49	152	148	31	33	24	25	4	3	4	5	2	2	0	0	7	8	0	0
ccttcgctcag	PBANKA_050540	23	23	23	22	55	59	10	8	0	0	0	0	0	0	0	0	0	0	0	0	0	0	0	0	0	0	1	1	0	0	1095	1081
ccttgagcatt	PBANKA_112900	1	1	0	0	0	0	0	0	0	0	0	0	0	0	0	0	0	0	0	0	0	0	0	0	0	0	0	0	0	0	0	0
ccttgagtgac	PBANKA_090460	747	752	230	232	639	648	2496	2470	1434	1435	561	566	3085	3087	1426	1433	1752	1748	2910	2873	1873	1842	2079	2068	2765	2714	2071	2044	2203	2205	1096	1094
cctttgcaaac	PBANKA_124580	0	0	0	0	0	0	0	0	0	0	0	0	0	0	0	0	0	0	0	0	0	0	0	0	0	0	0	0	0	0	0	0
cctttttctcc	PBANKA_120160	0	0	0	0	0	0	0	0	0	0	0	0	0	0	0	0	0	0	0	0	0	0	0	0	0	0	0	0	0	0	0	0
cgaaataacgt	PBANKA_103180	0	0	0	0	0	0	0	0	0	0	0	0	0	0	0	0	0	0	0	0	0	0	0	0	0	0	0	0	0	0	0	0
cgaaatgtacg	PBANKA_124570	0	0	0	0	0	0	0	0	0	0	0	0	0	0	0	0	0	0	0	0	0	0	0	0	0	0	0	0	0	0	0	0
cgaaatttctg	PBANKA_142790	0	0	0	0	0	0	0	0	0	0	0	0	0	0	0	0	0	0	0	0	0	0	0	0	0	0	0	0	0	0	1	0
cgaacacaaat	PBANKA_122680	0	0	0	0	0	0	0	0	0	0	0	1	2	2	0	0	0	0	0	0	0	0	0	0	0	0	0	0	0	0	0	1
cgaaccgcttg	PBANKA_020920	0	0	0	0	0	0	0	0	0	0	0	0	0	0	0	0	0	0	0	0	0	0	0	0	0	0	0	0	0	0	0	0
cgaacggtgtc	PBANKA_136470	0	0	0	0	0	0	0	0	0	0	0	0	0	0	0	0	0	0	0	0	0	0	0	0	0	0	0	0	0	0	0	0
cgaagtagcaa	PBANKA_111760	1817	1794	801	806	1231	1253	181	185	117	123	882	876	169	167	413	425	139	142	74	80	13	16	26	25	7	8	5	6	17	17	0	0
cgacacaagtt	PBANKA_121830	0	0	0	0	0	0	0	0	0	0	0	0	0	0	0	0	0	0	0	0	0	0	0	0	0	0	0	0	0	0	0	0
cgaccaccata	PBANKA_081090	0	0	10	11	0	0	0	0	0	0	0	0	0	0	0	0	0	0	0	0	0	0	0	0	0	0	0	0	0	0	0	0
cgaccataggc	PBANKA_135880	0	0	0	0	0	0	0	0	0	0	0	0	0	0	0	0	0	0	0	0	0	0	0	0	0	0	0	0	0	0	0	0
cgactcagtag	PBANKA_030140	34	30	99	97	208	213	20	21	32	33	46	44	12	12	7	7	13	12	1	1	0	0	2	2	0	0	0	0	4	4	0	0
cgactggtgaa	PBANKA_142620	0	0	0	0	63	58	0	0	2	2	0	0	0	0	0	0	0	0	0	0	0	0	0	0	0	0	0	0	0	0	0	0
cgacttttcat	PBANKA_141330	0	0	0	0	49	50	29	27	1	1	7	7	5	5	0	0	5	5	0	0	0	0	0	0	0	0	0	0	0	0	0	0
cgagattagtc	PBANKA_110130	33	31	24	25	0	0	0	0	11	11	15	16	11	11	4	4	9	9	0	0	0	0	0	0	1	1	0	0	0	0	0	0
cgagctgcaag	PBANKA_072040	19	16	0	0	0	0	7	7	0	0	12	12	0	0	0	0	2	3	0	0	0	0	0	0	0	0	0	0	0	0	0	0
cgagtgcctgc	PBANKA_134970	0	0	0	0	0	0	0	0	0	0	0	0	0	0	0	0	0	0	0	0	0	0	1	1	0	0	2	2	0	0	0	0
cgataatcaca	PBANKA_060300	0	0	8	9	0	0	0	0	0	0	0	0	0	0	0	0	0	0	0	0	0	0	0	0	0	0	0	0	0	0	0	0
cgatagggact	PBANKA_134910	4	8	0	0	2	2	0	1	0	0	0	5	1	1	0	3	0	0	0	0	0	0	0	0	0	0	0	0	0	0	0	0
cgatctttctc	PBANKA_112920	0	0	11	13	0	0	0	0	0	0	12	12	0	0	0	0	0	0	0	0	0	0	0	0	0	0	0	0	0	0	0	0
cgattaagaat	PBANKA_051530	0	0	0	0	0	0	0	0	0	0	0	0	0	0	0	0	1	1	0	0	0	0	0	0	0	0	0	0	0	0	0	0
cgatttccaaa	PBANKA_083655	1	2	0	1	1	0	1	0	3	3	0	0	0	0	1	2	0	0	2	2	0	0	4	5	1	1	10	10	11	11	0	0
cgcaatgtgta	PBANKA_140390	0	0	0	0	0	0	0	0	0	0	0	0	0	0	0	0	0	0	0	0	0	0	0	0	0	0	0	0	0	0	0	0
cgcaattaagt	PBANKA_100570	0	0	0	0	0	0	0	0	0	0	0	0	0	0	0	0	0	0	0	0	0	0	0	0	0	0	0	0	0	0	0	0
cgcaattcccc	PBANKA_100190	0	0	0	0	0	0	0	0	0	0	0	0	0	0	0	0	0	0	0	0	0	0	0	0	0	0	0	0	0	0	0	0
cgcacaataaa	PBANKA_111270	0	0	0	0	0	0	0	0	0	0	0	0	0	0	0	0	0	0	0	0	0	0	0	0	0	0	0	0	0	0	0	0
cgcacatctac	PBANKA_082250	0	0	0	0	0	0	0	0	2	2	0	0	0	0	0	0	0	0	0	0	0	0	0	0	0	0	0	0	0	0	0	0
cgcatcgcacg	PBANKA_021070	21	23	13	14	34	35	2	2	6	5	0	0	0	0	0	0	0	0	0	0	0	0	0	0	0	0	0	0	0	0	749	757
cgccctgtttg	PBANKA_131800	0	0	0	0	0	0	0	0	0	0	0	0	0	0	0	0	6	5	0	0	0	0	0	0	0	0	0	0	0	0	0	0
cgcctgacacc	PBANKA_143430	0	0	0	0	0	0	0	0	0	0	0	0	2	4	0	0	0	0	0	0	0	0	0	0	0	0	0	0	0	0	0	0
cgcggctgtct	PBANKA_133870	21	22	15	14	0	0	0	0	0	0	17	18	0	0	6	6	0	0	0	0	0	0	0	0	0	0	0	0	0	0	0	0
cgcgttttacc	PBANKA_030480	0	0	0	0	0	0	0	0	0	0	0	0	0	0	0	0	0	0	0	0	0	0	0	0	0	0	0	0	0	0	0	0
cgctatcaata	PBANKA_060810	4	4	0	0	6	5	8	7	12	12	3	3	5	3	4	3	7	5	13	14	7	5	10	7	11	9	13	10	4	5	2	4
cgctgcaaacg	PBANKA_010770	0	0	0	0	0	0	0	0	0	0	0	0	0	0	0	0	0	0	0	0	0	0	0	0	0	0	0	0	0	0	0	0
cggaatgccag	PBANKA_031000	72	69	48	48	29	29	7	8	11	11	84	83	7	6	30	29	6	6	4	4	0	0	2	2	1	1	0	0	2	2	0	0
cggagatagta	PBANKA_082440	0	0	0	0	0	0	0	0	0	0	0	0	0	0	0	0	0	0	0	0	0	0	0	0	0	0	0	0	0	0	0	0
cggagcggaac	PBANKA_040500	454	470	342	355	1246	1263	1902	1964	1374	1390	626	649	2100	2195	1280	1316	2104	2169	1771	1810	1592	1620	2157	2200	1599	1635	1459	1481	1921	1955	865	882
cggagtacgtt	PBANKA_103440	435	427	357	351	645	626	684	677	357	358	232	235	508	502	212	216	178	173	270	271	134	133	115	108	194	187	102	92	53	50	608	598
cggatagtcgt	PBANKA_081700	0	0	0	0	0	0	0	0	0	0	0	0	0	0	0	0	0	0	0	0	0	0	0	0	0	0	0	0	0	0	0	0
cggcagactta	PBANKA_144780	0	0	0	0	0	0	0	0	0	0	0	0	0	0	0	0	0	0	0	0	0	0	0	0	0	0	0	0	0	0	0	0
cggcctatagg	PBANKA_100060	87	86	11	11	0	0	0	0	6	6	32	33	3	3	14	13	3	3	4	4	0	0	0	0	0	0	0	0	0	0	0	0
cggcgaacggt	PBANKA_020860	0	0	0	0	0	0	0	0	0	0	0	0	0	0	0	0	0	0	0	0	0	0	0	0	0	0	0	0	0	0	0	0
cggcgggctcg	PBANKA_114440	0	0	0	0	1	1	0	0	0	0	0	0	0	0	0	0	0	0	0	0	0	0	0	0	0	0	0	0	0	0	0	0
cgggctaatag	PBANKA_132750	0	0	0	0	0	0	0	0	0	0	0	0	0	0	0	0	0	0	0	0	0	0	0	0	0	0	2	2	3	2	0	0
cgggtgagttt	PBANKA_010820	0	0	0	0	0	0	0	0	0	0	12	11	0	0	0	0	0	0	0	0	0	0	0	0	0	0	0	0	0	0	0	0
cggtcatccat	PBANKA_145980	0	0	0	0	0	0	12	12	0	0	0	0	0	0	0	0	13	12	0	0	0	0	0	0	0	0	0	0	0	0	0	0
cggtctcctcc	PBANKA_052210	0	0	0	0	0	0	0	0	0	0	0	0	0	0	0	0	0	0	0	0	0	0	0	0	0	0	1	0	0	0	0	1
cggttacccta	PBANKA_070200	2	2	0	0	0	0	15	15	0	0	0	0	0	0	0	0	0	0	0	0	0	0	0	0	0	0	0	0	0	0	0	0
cggttccacgg	PBANKA_060880	265	259	173	169	346	345	58	48	42	43	155	155	19	18	86	88	12	12	19	19	4	3	3	3	8	7	3	3	1	1	0	0
cggttgtggat	PBANKA_070710	0	0	0	0	0	0	0	0	0	0	0	0	0	0	0	0	0	0	0	0	0	0	0	0	0	0	0	0	0	0	0	0
cgtaagcaaag	PBANKA_082130	0	0	0	0	0	0	0	0	0	0	0	0	0	0	0	0	0	0	0	0	0	0	0	0	0	0	0	0	0	0	0	0
cgtaatgactc	PBANKA_130430	22	22	17	18	0	0	0	0	0	0	11	14	5	5	3	3	0	0	0	0	0	0	0	0	0	1	0	0	0	0	0	0
cgtacccctat	PBANKA_136410	0	0	0	0	0	0	0	0	0	0	0	0	3	4	0	0	0	0	0	0	0	0	0	0	0	0	0	0	1	1	0	0
cgtactgtgag	PBANKA_114480	0	0	0	0	0	0	0	0	0	0	0	0	4	4	0	0	0	0	0	0	0	0	0	0	0	1	0	0	0	0	0	0
cgtatttattg	PBANKA_040050	0	0	0	0	0	0	0	0	0	0	0	0	0	0	0	0	0	0	0	0	0	0	0	0	0	0	0	0	0	0	0	0
cgtcagggtaa	PBANKA_071630	0	0	0	0	0	0	0	0	0	0	0	0	0	0	0	0	0	0	1	0	0	0	0	0	0	0	0	0	0	0	0	0
cgtcgactgat	PBANKA_145870	0	0	11	11	0	0	0	0	0	0	0	0	0	0	0	0	0	0	0	0	0	0	0	0	0	0	0	0	0	0	0	0
cgtctaggtca	PBANKA_091740	0	0	0	0	0	0	0	0	0	0	0	0	0	0	0	0	0	0	0	0	0	0	0	0	0	0	0	0	0	0	0	0
cgtgagtttag	PBANKA_114560	0	0	0	0	0	0	0	0	5	5	12	10	0	0	0	0	0	0	0	0	0	0	3	3	5	5	0	0	0	0	0	0
cgtgccaaggt	PBANKA_133730	0	0	0	0	0	0	0	0	0	0	0	0	0	0	0	0	2	2	0	0	0	0	0	0	0	0	0	0	0	0	0	0
cgtggacgacc	PBANKA_082910	0	0	0	0	0	0	0	0	0	0	0	0	0	0	0	0	0	0	0	0	0	0	0	0	0	0	0	0	0	0	0	0
cgtggcgctag	PBANKA_123830	0	0	0	0	1	1	1	1	7	6	4	3	2	2	1	1	0	0	1	1	0	0	1	1	2	2	8	7	2	3	4	4
cgtgggaacat	PBANKA_130490	0	0	0	0	0	0	0	0	0	0	0	0	0	0	0	0	0	0	0	0	0	0	0	0	0	0	0	0	0	0	0	0
cgtggggttct	PBANKA_123430	0	0	20	20	27	26	0	0	0	0	0	0	0	0	0	0	0	0	0	0	0	0	0	0	0	0	0	0	0	0	0	0
cgtgtcggaca	PBANKA_020840	0	0	0	0	0	0	0	0	0	0	0	0	0	0	0	0	0	0	0	0	0	0	0	0	0	0	0	0	0	0	0	0
cgtgtgatgcc	PBANKA_051060	0	0	0	0	26	34	0	0	0	0	0	0	0	0	0	0	0	0	0	0	0	0	0	0	0	0	0	0	0	0	0	0
cgtgttctagt	PBANKA_113320	0	0	0	0	49	49	0	0	0	1	0	0	0	0	0	0	0	0	0	0	1	1	0	0	0	0	0	0	0	0	0	0
cgtgttctgaa	PBANKA_111480	0	0	0	0	0	1	0	0	0	0	0	0	0	0	0	0	0	0	0	0	0	0	0	0	0	0	0	0	0	0	0	0
cgttaggtgtg	PBANKA_060820	0	0	0	0	0	0	0	0	0	0	0	0	0	0	0	0	0	0	0	0	0	0	0	0	0	0	0	0	0	0	0	0
cgttatgtggg	p230p-tag	583	555	324	320	391	395	900	867	875	859	673	661	1177	1146	957	934	1022	975	1185	1120	1177	1125	1277	1228	1162	1120	1245	1196	1216	1145	941	918
cgttccaacag	PBANKA_135130	1	0	0	0	0	1	0	0	0	0	0	0	0	0	0	0	0	0	0	0	0	0	0	0	0	0	0	0	0	0	0	0
cgttcgctata	PBANKA_092910	0	0	12	12	0	0	0	0	0	0	0	0	0	0	0	0	0	0	0	0	0	0	0	0	0	0	0	0	0	0	0	0
cgttcttcggg	PBANKA_113150	0	0	0	0	0	0	0	0	0	0	0	0	0	0	0	0	0	0	0	0	0	0	0	0	0	0	0	0	0	0	0	0
cgtttgctggg	PBANKA_131150	983	974	471	457	631	633	110	104	88	90	826	826	96	90	293	290	64	65	42	40	4	4	14	13	11	11	0	0	12	10	0	0
cgtttgtccag	PBANKA_051430	0	0	0	0	0	0	0	0	0	0	0	0	0	0	1	0	0	0	0	0	0	0	0	0	0	0	0	0	0	0	0	0
cgttttagtta	PBANKA_090140	0	0	0	0	0	0	0	1	0	0	0	0	0	0	0	0	0	0	0	0	0	0	0	0	0	0	0	0	0	0	0	0
ctaaacgaaat	PBANKA_122650	0	0	0	0	0	0	0	0	0	0	0	0	0	0	0	0	0	0	0	0	0	0	0	0	0	0	0	0	0	0	0	0
ctaaccatggc	PBANKA_090400	0	0	17	19	0	0	0	0	0	0	0	0	0	0	0	0	0	0	0	0	0	0	0	0	0	0	0	0	0	0	0	0
ctaattttatt	PBANKA_070990	174	173	187	178	129	125	271	254	223	216	70	70	250	253	198	200	102	101	252	251	200	191	117	116	243	240	189	180	89	92	1447	1440
ctaccagactc	PBANKA_121410	0	0	0	0	0	0	0	0	0	0	0	0	0	0	0	0	0	0	0	0	0	0	0	0	0	0	0	0	0	0	0	0
ctacccgtaca	PBANKA_131370	0	0	0	0	0	0	0	0	0	0	0	0	0	0	0	0	0	0	0	0	0	0	0	0	0	0	0	0	0	0	0	0
ctacgatgaac	PBANKA_030770	7	5	0	0	0	0	0	0	0	0	0	0	2	2	0	0	0	0	0	0	0	0	0	0	0	0	0	0	0	0	0	0
ctacgtatcag	PBANKA_041490	0	0	0	0	0	0	11	10	3	3	23	21	2	2	0	0	0	0	0	0	0	0	0	0	0	0	0	0	0	0	0	0
ctactagttaa	PBANKA_122560	11	11	0	0	0	0	0	0	1	2	0	0	0	0	0	0	0	0	0	0	0	0	0	0	0	0	0	0	0	0	0	0
ctagacccact	PBANKA_122300	0	0	0	0	0	0	0	0	0	0	0	0	0	0	0	0	0	0	0	0	0	0	0	0	0	0	0	0	0	0	0	0
ctagactcact	PBANKA_041270	0	0	0	0	0	0	0	0	1	0	0	0	0	0	0	0	0	0	0	0	0	0	0	0	0	0	0	0	0	0	0	0
ctagaggttta	PBANKA_120200	0	0	0	0	0	0	0	0	0	0	0	0	0	0	0	0	0	0	0	0	0	0	0	0	0	0	0	0	0	0	0	0
ctagcttggct	PBANKA_121280	0	0	0	0	0	0	0	0	0	0	0	0	0	0	0	0	0	0	0	0	0	0	0	0	0	0	0	0	0	0	0	0
ctatagcgtca	PBANKA_140940	0	0	10	11	0	0	0	0	0	0	0	0	0	0	0	0	0	0	0	0	0	0	0	0	0	0	0	0	0	0	0	0
ctatataagat	PBANKA_102430	0	0	0	0	0	0	0	0	0	0	0	0	0	0	0	0	1	1	0	0	0	0	0	0	0	0	0	0	0	0	0	0
ctatatacccc	PBANKA_060130	0	0	0	0	0	0	0	0	0	0	0	0	0	0	0	0	0	0	0	0	0	0	0	0	0	0	1	0	0	0	0	0
ctatccgccac	PBANKA_031360	0	0	0	0	0	0	0	0	0	0	0	0	0	1	0	0	0	0	0	1	0	0	0	0	0	0	0	0	0	0	0	0
ctatcttatcc	PBANKA_052200	0	0	0	0	0	0	0	0	0	0	0	0	0	1	0	0	0	0	0	0	0	0	0	0	0	0	0	0	0	0	0	0
ctatgcttacg	PBANKA_141360	0	0	0	0	0	0	0	0	0	0	0	0	0	0	0	0	0	0	0	0	0	0	0	0	0	0	0	0	0	0	0	0
ctcaacttgcg	PBANKA_020310	0	0	0	0	0	0	0	0	0	0	0	0	0	0	0	0	0	0	0	0	0	0	0	0	0	0	0	0	0	0	0	0
ctcacacgacc	PBANKA_052480	732	747	466	485	375	388	26	28	52	54	556	586	64	63	170	176	46	48	41	46	1	1	6	6	23	27	0	0	3	3	0	0
ctcactacaga	PBANKA_090030	0	0	0	0	0	1	0	0	0	0	0	0	0	0	0	0	0	0	0	0	0	0	0	0	0	0	0	0	0	0	0	0
ctcattcccgt	PBANKA_130470	0	0	0	0	0	0	0	0	6	6	0	0	0	0	0	0	0	0	0	0	0	0	0	0	0	0	4	5	0	0	0	0
ctccaagaact	PBANKA_010080	0	0	8	8	59	60	25	25	8	8	6	5	1	1	0	0	9	9	0	0	0	0	0	0	0	0	0	0	0	0	0	0
ctccacaggtc	PBANKA_093100	0	0	0	0	0	0	0	0	0	0	7	7	0	0	0	0	7	8	0	0	0	0	0	0	0	0	0	0	0	0	0	0
ctcccagtttt	PBANKA_112710	0	0	0	0	0	0	0	0	0	0	0	0	0	0	0	0	0	0	0	0	0	0	0	0	0	0	0	0	0	0	0	0
ctccccattca	PBANKA_122760	0	0	0	0	0	0	0	0	0	0	0	0	0	0	0	0	0	0	0	0	0	0	0	0	0	0	0	0	0	0	0	0
ctccgggattc	PBANKA_050970	59	60	21	21	125	124	90	89	41	45	17	17	69	69	38	41	8	9	50	52	78	75	12	12	59	59	93	91	13	12	1526	1521
ctccggtggct	PBANKA_100920	0	0	0	0	0	0	0	0	0	0	0	0	0	0	0	0	0	0	0	0	0	0	0	0	0	0	0	0	0	0	0	0
ctcctccgagc	PBANKA_101200	0	0	0	0	0	0	0	0	0	0	0	0	0	0	0	0	0	0	0	0	0	0	0	0	0	0	0	0	0	1	0	0
ctccttttgca	PBANKA_090810	4	4	7	7	18	18	0	0	7	7	1	1	0	0	0	0	5	5	0	0	1	1	28	29	0	0	0	0	38	34	163	165
ctcgagaccag	PBANKA_050590	190	184	120	125	544	540	121	117	190	189	87	90	34	31	21	22	50	53	3	3	11	11	18	20	0	0	7	6	5	5	696	687
ctcgggagggg	PBANKA_050120	1959	1943	1069	1057	1119	1104	208	207	109	106	1191	1202	184	189	527	534	172	174	93	95	14	14	17	15	30	31	8	6	34	33	0	0
ctctacttctg	PBANKA_142590	0	0	0	0	0	0	0	0	0	0	0	0	0	0	0	0	0	0	0	0	0	0	0	0	0	0	0	0	0	0	0	0
ctctcccttac	PBANKA_132050	0	0	0	0	0	0	0	0	0	0	0	0	0	0	0	0	0	0	0	0	0	0	0	0	0	0	0	0	0	0	0	0
ctctgcccaag	PBANKA_121180	19	20	21	22	0	0	6	6	0	0	0	0	0	0	0	0	9	9	0	0	0	0	1	1	1	1	0	0	0	0	0	0
ctcttcagacc	PBANKA_144330	0	0	0	0	31	30	0	0	0	0	0	0	0	0	0	0	0	0	0	0	0	0	0	0	0	0	0	0	0	0	0	0
ctcttttgaat	PBANKA_093120	0	0	0	0	0	0	0	0	1	1	6	7	0	0	0	0	4	4	0	0	0	0	1	1	0	0	0	0	0	0	0	0
ctgaaagcggg	PBANKA_080640	43	43	43	41	20	22	1	0	1	1	2	2	2	1	2	1	17	17	0	0	0	0	0	0	0	0	0	0	0	0	0	0
ctgaatactcg	PBANKA_062320	0	0	0	0	39	41	1	1	8	8	14	14	1	1	0	0	0	0	1	1	0	0	0	0	0	0	0	0	0	0	0	1
ctgactgtata	PBANKA_103980	0	0	0	0	0	0	0	0	0	0	0	0	4	3	0	0	0	0	0	0	0	0	0	0	0	0	1	1	0	0	1	1
ctgactttcgg	PBANKA_090150	0	0	16	16	0	0	0	0	0	0	0	0	0	0	0	0	0	0	0	0	0	0	0	0	0	0	0	0	0	0	0	0
ctgcgtggcac	PBANKA_120090	3	4	4	4	0	0	0	0	0	0	0	0	0	0	0	0	0	0	0	0	0	0	0	0	0	0	0	0	0	0	0	0
ctgctgattgc	PBANKA_100760	263	255	127	122	108	110	29	26	20	20	240	235	31	31	87	91	17	18	13	13	1	1	6	6	9	9	0	0	2	2	0	0
ctggaggctgc	PBANKA_131690	0	0	0	0	0	0	0	0	0	0	0	0	0	0	0	0	0	0	0	0	0	1	0	0	1	0	1	1	1	1	1	1
ctggagtagtg	PBANKA_140240	0	0	0	0	33	34	0	0	0	0	0	0	0	0	0	0	0	0	0	0	0	0	0	0	0	0	0	0	1	1	0	0
ctgggaaaaga	PBANKA_142220	0	0	0	0	0	0	0	0	0	0	0	0	0	0	0	0	0	0	0	0	0	0	0	0	0	0	0	0	0	0	0	0
ctgggatctgt	PBANKA_061340	0	0	23	24	0	0	0	0	0	0	0	0	0	0	0	0	0	0	0	0	0	0	0	0	0	0	0	0	0	0	0	0
ctggtactacc	PBANKA_030650	0	0	0	0	0	0	0	0	0	0	0	0	0	0	0	0	0	0	0	0	0	0	0	0	0	0	0	0	0	0	0	0
ctgtctgccgc	PBANKA_081940	0	0	0	0	0	0	0	1	0	0	0	0	0	0	0	0	0	0	0	0	0	0	0	1	0	0	0	0	0	0	0	0
ctgtcttaggt	PBANKA_111610	7	7	0	0	29	28	0	0	3	3	3	4	0	0	0	0	0	0	0	0	0	0	0	0	0	0	0	0	0	0	0	0
ctgttctcgag	PBANKA_122440	0	0	0	0	0	0	0	0	0	0	10	8	0	0	0	0	0	0	0	0	0	0	0	0	0	0	0	0	0	0	0	0
cttaaagagcc	PBANKA_133500	918	914	439	442	857	867	165	169	188	193	586	583	94	96	185	195	80	80	45	42	2	2	1	1	10	10	6	6	13	12	0	0
cttaaagtacc	PBANKA_124420	0	0	0	1	0	0	0	0	0	0	0	0	0	0	0	0	0	0	0	0	0	0	0	0	0	0	0	0	0	0	0	0
cttaagcgacg	PBANKA_060330	0	0	0	0	0	0	0	0	0	0	0	0	0	0	0	0	0	0	0	0	0	0	0	0	0	0	0	0	0	0	0	0
cttaatgggac	PBANKA_110790	0	0	0	0	0	0	0	0	0	0	0	0	0	0	0	0	0	0	0	0	0	0	0	0	0	0	0	0	0	0	0	0
cttacattggt	PBANKA_061040	0	0	0	0	0	0	0	0	0	1	0	0	0	0	0	0	0	0	0	0	0	0	0	0	0	0	0	0	0	0	0	0
cttagccgttg	PBANKA_093750	0	0	0	0	0	0	0	0	0	0	0	0	1	1	0	0	1	1	0	0	0	0	0	0	0	0	0	0	0	0	0	0
cttagcgtaaa	PBANKA_140470	0	0	0	0	0	0	0	0	0	0	0	0	0	0	0	0	0	0	0	0	0	0	0	0	0	0	0	0	0	0	0	0
cttagctccac	PBANKA_134670	0	0	0	0	0	0	0	0	0	0	0	0	0	0	0	0	0	0	0	0	0	0	0	0	0	0	0	0	0	0	0	0
cttattgggac	PBANKA_081790	0	0	0	0	0	0	0	0	0	0	0	0	0	0	0	0	0	0	0	0	0	0	0	0	0	0	0	0	0	0	0	0
cttcacctacc	PBANKA_100520	15	14	8	8	24	28	3	4	11	14	12	12	1	1	0	1	0	0	0	0	0	0	0	0	0	0	0	0	0	0	0	0
cttctgacgta	PBANKA_144570	0	0	0	0	0	0	0	0	0	0	0	0	0	0	0	0	0	0	0	0	0	0	0	0	0	0	0	0	0	0	0	0
cttgaaaaatc	PBANKA_135190	0	0	0	0	0	0	0	0	0	0	0	0	0	0	0	0	0	0	0	0	0	0	0	0	0	0	0	0	0	0	0	0
cttgatgtcag	PBANKA_134820	0	0	0	0	0	0	0	0	0	0	0	0	0	0	0	0	0	0	0	0	0	0	0	0	0	0	0	0	0	0	0	0
cttgattcaac	PBANKA_110880	0	0	9	8	0	0	0	0	0	0	0	0	0	0	0	0	0	0	0	0	0	0	0	0	0	0	0	0	0	0	0	0
cttggctctat	PBANKA_145220	0	0	0	0	0	0	0	0	0	0	0	0	0	0	0	0	0	0	0	0	0	0	0	0	0	0	0	0	0	0	0	0
cttggtatcct	PBANKA_136480	0	0	0	0	15	14	0	0	0	0	0	0	0	0	0	0	0	0	0	0	0	0	0	0	0	0	0	0	0	0	0	0
cttgtactctg	PBANKA_060970	35	36	21	20	154	160	0	0	5	5	8	8	0	0	0	0	2	2	0	0	1	1	0	0	0	0	0	0	0	0	829	828
cttgtcaacgg	PBANKA_060790	0	0	0	0	0	0	0	0	0	0	0	0	0	0	0	0	0	0	0	0	0	0	0	0	0	0	0	0	0	0	0	0
cttgtgtttca	PBANKA_143760	0	0	0	0	0	0	0	0	0	0	0	0	0	0	0	0	0	0	0	0	0	0	0	0	0	0	0	0	0	0	0	0
ctttacggaag	PBANKA_103150	0	0	0	0	0	0	0	0	0	1	0	0	0	0	0	0	0	0	0	0	0	0	0	0	0	1	0	0	2	3	0	0
ctttactgggt	PBANKA_135260	6	7	0	0	0	0	0	0	0	0	0	0	0	0	0	0	0	0	0	0	0	0	0	0	0	0	0	0	0	0	0	0
ctttcagtgta	PBANKA_143700	0	0	0	0	0	0	0	0	0	0	0	0	0	0	0	0	0	0	0	0	0	0	0	0	0	0	0	0	0	0	0	0
ctttcgtccgt	PBANKA_090420	42	43	8	8	153	145	58	55	28	27	38	39	5	5	1	1	10	10	0	0	0	0	1	1	0	0	0	0	1	1	0	0
cttttacaagt	PBANKA_100530	0	0	0	0	0	0	0	0	0	0	3	4	0	0	0	0	0	0	0	0	0	0	0	0	0	0	0	0	0	0	0	0
gaaaacgcctg	PBANKA_123190	0	0	0	0	0	0	0	0	0	0	0	0	0	0	0	0	0	0	0	0	0	0	0	0	0	0	0	0	0	0	0	0
gaaaggttcca	PBANKA_133650	0	0	0	0	0	0	0	0	3	3	4	5	0	0	1	1	0	1	0	0	0	0	3	3	1	0	4	4	0	0	0	0
gaaatggaaga	PBANKA_133100	0	0	0	0	0	0	0	0	0	0	0	0	0	0	0	0	0	0	0	0	0	0	0	0	0	0	0	0	0	0	0	0
gaacattcggg	PBANKA_140040	636	623	273	264	341	334	83	83	26	27	532	543	33	31	171	171	29	30	37	35	1	1	10	10	10	9	2	2	3	4	0	0
gaaccgtaaat	PBANKA_135780	0	0	0	0	0	0	0	0	0	0	0	0	0	0	0	0	0	0	0	0	0	0	0	0	0	0	0	0	0	0	0	0
gaacctggaca	PBANKA_093260	0	0	0	0	52	54	0	0	0	0	0	0	0	0	0	0	0	0	0	0	0	0	0	0	0	0	0	0	0	0	0	0
gaacgattctg	PBANKA_021150	0	0	0	0	0	0	0	0	0	0	0	0	0	0	0	0	0	0	0	0	0	0	1	0	0	0	0	0	0	0	0	0
gaactaagcat	PBANKA_132760	0	0	0	0	0	0	0	0	0	0	0	0	0	0	0	0	0	0	1	1	0	0	0	0	0	0	0	0	1	1	0	0
gaaggtggtac	PBANKA_080630	0	0	0	0	0	0	0	0	0	0	0	0	0	0	0	0	0	0	0	0	0	0	0	0	0	0	0	0	0	0	0	0
gaagtccgata	PBANKA_144240	0	0	0	0	0	0	0	0	0	0	0	0	0	0	0	0	0	0	0	0	0	0	0	0	0	0	0	0	0	0	0	0
gaagtggcctt	PBANKA_100080	546	527	212	205	807	812	1120	1092	1126	1121	486	480	1173	1155	906	908	1351	1332	1009	994	981	956	1393	1341	932	913	898	872	1223	1190	790	773
gaagtgttgga	PBANKA_092170	13	12	0	0	0	0	0	0	0	0	0	0	0	0	0	0	0	0	0	0	0	0	0	0	0	0	0	0	0	0	0	0
gaatacagcac	PBANKA_031340	0	0	0	0	0	0	0	0	0	0	0	0	0	0	0	0	0	0	0	0	0	0	0	0	0	0	0	0	0	0	0	0
gaattaacaaa	PBANKA_110100	2505	2525	1230	1233	1966	1985	316	321	215	214	1835	1855	237	243	739	739	197	210	133	132	14	14	34	35	47	45	7	6	27	26	0	0
gaattaccttt	PBANKA_021550	1326	1353	733	757	983	1013	130	134	121	130	861	894	114	114	241	248	88	92	49	52	6	6	10	10	14	14	5	5	14	14	0	0
gacacctgtgg	PBANKA_114200	0	0	0	0	21	23	0	0	0	0	0	0	0	0	0	0	0	0	0	0	0	0	0	0	0	0	1	0	0	0	0	0
gacatgggatt	PBANKA_070940	10	11	0	0	22	22	0	0	0	0	0	0	0	0	0	0	0	0	0	0	0	0	0	0	0	0	0	0	0	0	0	0
gacattcgagg	PBANKA_122540	0	0	0	0	0	0	0	0	0	0	0	0	0	0	0	0	0	0	0	0	0	0	0	0	0	0	0	0	0	0	0	0
gaccgttatat	PBANKA_145060	9	8	36	34	0	0	0	0	0	0	11	12	0	0	0	0	0	0	0	0	0	0	0	0	0	0	0	0	0	0	0	0
gacctttgcag	PBANKA_083240	0	0	0	0	0	0	0	0	4	4	2	0	0	0	0	0	0	1	3	1	0	0	2	2	0	0	0	0	5	4	2	2
gacgctgggag	PBANKA_103110	0	0	0	0	0	0	0	0	0	0	0	0	0	0	0	0	0	0	0	0	0	0	0	0	0	0	1	0	0	0	0	0
gacgcttaaag	PBANKA_110350	0	0	0	0	0	0	0	0	0	0	0	0	0	1	0	0	0	0	0	0	0	0	0	0	0	0	0	0	0	0	0	0
gacggctaagg	PBANKA_082940	0	0	0	0	0	0	0	0	0	0	0	0	0	0	0	0	0	0	0	0	0	0	0	0	0	0	0	0	0	1	0	0
gacggctacag	PBANKA_090530	421	425	597	596	592	595	1369	1367	2273	2260	764	763	1674	1680	2365	2355	3081	3050	1682	1688	3064	2980	3416	3344	1807	1786	3366	3277	3583	3537	981	969
gacgggactac	PBANKA_010580	313	316	265	275	180	195	1074	1099	963	1005	245	258	1119	1154	854	876	916	954	1133	1179	1147	1164	914	930	1139	1166	1246	1296	869	884	885	934
gacggttgccg	PBANKA_122170	0	0	0	0	0	0	0	0	0	0	0	0	0	0	0	0	0	0	0	0	0	0	0	0	1	0	0	0	0	0	0	0
gacgtatggcg	PBANKA_021460	111	107	71	72	43	41	49	48	9	7	29	31	16	14	33	33	20	20	2	2	3	3	2	2	0	0	0	0	4	4	0	0
gactaggatga	PBANKA_010480	0	0	3	2	0	0	0	0	0	0	0	0	0	0	0	0	0	0	0	0	0	0	0	0	0	0	0	0	0	0	0	0
gactcccgggc	PBANKA_102400	0	0	0	0	0	0	0	0	0	0	0	0	0	0	0	0	0	0	0	0	0	0	0	0	1	0	0	0	0	0	0	0
gactctatggt	PBANKA_010260	0	0	0	0	0	0	0	0	0	0	13	13	0	0	0	0	0	0	0	0	0	0	0	0	0	0	0	0	0	0	0	0
gacttattgac	PBANKA_124230	0	0	0	0	0	0	0	0	0	0	0	0	0	0	0	0	0	0	0	0	0	0	0	0	0	0	0	0	0	0	0	0
gagagagggtg	PBANKA_141450	0	0	0	0	0	0	0	0	0	0	9	10	0	0	0	0	0	0	0	0	0	0	0	0	0	0	0	0	0	0	0	0
gagatgttagg	PBANKA_133820	0	0	0	0	0	0	0	0	0	0	0	0	0	0	0	0	0	0	0	0	0	0	0	0	0	0	0	0	0	0	0	0
gagcaaacgca	PBANKA_112040	5	5	0	0	0	0	11	9	0	0	0	0	0	0	0	0	0	0	0	0	0	0	0	0	0	0	0	0	0	0	0	0
gagcctggtgg	PBANKA_041780	0	0	28	26	0	0	0	0	0	0	0	0	0	0	0	0	5	4	0	0	0	0	0	0	0	0	0	0	0	0	0	0
gagcgagtcaa	PBANKA_112890	0	1	0	0	1	0	0	0	2	2	5	6	0	0	0	0	3	3	6	5	5	5	3	4	4	6	10	11	22	20	9	9
gagcgcatcgt	PBANKA_123380	0	0	0	0	0	0	0	0	0	0	0	0	0	0	0	0	0	0	0	0	0	0	0	0	0	0	0	0	1	1	0	0
gaggcttaggg	PBANKA_133660	0	0	0	0	31	31	0	0	0	0	0	0	0	0	0	0	0	0	0	0	0	0	0	0	0	0	0	0	0	0	0	0
gaggtggacaa	PBANKA_080950	0	0	22	20	0	0	32	32	6	5	5	5	3	3	0	0	4	4	0	0	0	0	0	0	0	0	0	0	0	0	0	0
gagtagatctg	PBANKA_093370	0	0	7	7	0	0	0	0	0	0	0	0	0	0	0	0	0	0	0	0	0	0	0	0	0	0	0	0	0	0	0	0
gagtagcccga	PBANKA_113640	0	0	0	0	0	0	0	0	0	0	0	0	0	0	0	0	0	0	0	0	0	0	0	0	0	0	0	0	0	0	0	0
gagtgaggaag	PBANKA_124330	0	0	0	0	0	0	0	0	0	0	0	0	0	0	0	0	0	0	0	0	0	0	0	0	0	0	0	0	0	0	0	0
gagtgtccgta	PBANKA_040790	0	0	12	12	0	1	0	0	2	2	0	0	0	0	0	0	0	0	0	0	0	0	0	0	0	0	0	0	0	0	0	0
gagttatcctc	PBANKA_133010	0	0	0	0	0	0	0	0	0	0	0	0	0	0	0	0	0	0	0	0	0	0	0	0	0	0	0	0	0	0	0	0
gatacacgaca	PBANKA_144520	0	0	0	0	0	0	0	0	0	0	0	0	0	0	0	0	0	0	0	0	0	0	0	0	0	0	0	0	0	0	0	0
gatagtttaat	PBANKA_082430	4	4	0	0	0	0	0	0	0	0	0	0	0	0	0	0	0	0	0	0	0	0	0	0	0	0	1	1	0	0	0	0
gatattcctct	PBANKA_145770	0	0	0	0	0	0	0	0	1	1	3	3	0	0	0	0	0	0	0	0	0	0	0	0	0	0	0	0	0	0	0	0
gatattttgtc	PBANKA_135770	0	0	0	0	0	0	0	0	0	0	0	0	0	0	0	0	0	0	0	0	0	0	0	0	0	0	0	0	0	0	0	0
gatcagcgat	PBANKA_082960	0	0	0	0	0	0	0	0	0	0	0	0	0	0	0	0	0	0	0	0	0	0	0	0	0	0	0	0	0	0	0	0
gatccgcggtg	PBANKA_121920	0	0	0	0	0	0	8	7	0	0	0	0	0	0	0	0	0	0	0	0	0	0	0	0	0	0	0	0	0	0	0	0
gattaaagaat	PBANKA_090840	0	0	0	0	0	0	3	3	0	0	20	21	0	0	0	0	0	0	0	0	0	0	0	0	0	0	0	0	0	0	0	0
gcaaatataaa	PBANKA_110090	297	292	209	208	317	324	32	34	35	30	159	159	17	17	99	100	36	35	6	6	4	5	5	5	0	0	4	2	8	8	0	0
gcaaatttttt	PBANKA_090180	0	0	0	0	0	0	0	0	0	0	0	0	1	1	0	0	0	0	0	0	2	2	0	0	0	0	0	0	0	0	0	0
gcacagcaaaa	PBANKA_030660	293	306	458	475	1055	1118	1237	1284	1810	1898	495	515	1761	1832	1856	1925	2089	2171	1703	1769	2456	2515	2590	2666	1783	1867	2711	2800	2764	2872	1102	1142
gcacccttctc	PBANKA_090520	19	19	21	23	102	104	9	11	7	6	31	32	9	9	0	0	0	0	0	0	0	0	2	2	0	0	1	1	0	0	0	0
gcactaaccgc	PBANKA_021470	0	0	0	0	0	0	0	0	0	0	0	0	0	0	0	0	0	0	0	0	0	0	0	1	0	0	0	0	0	0	0	0
gcagacaaaac	PBANKA_072230	0	0	0	0	0	0	0	0	0	0	0	0	0	0	0	0	0	0	0	0	0	0	0	0	0	0	0	0	0	0	0	0
gcagacctctg	PBANKA_130950	0	0	0	0	0	0	0	0	0	0	0	0	0	0	0	0	0	0	0	0	0	0	0	0	0	0	0	0	0	0	0	0
gcagagtcacg	PBANKA_040090	0	0	0	0	0	0	0	0	1	1	0	0	0	0	0	0	0	0	0	0	0	0	0	0	0	0	0	0	0	0	0	0
gcagccgaagg	PBANKA_100020	0	0	0	0	0	0	0	0	0	0	0	0	0	0	0	0	0	0	0	0	0	0	0	0	0	0	0	0	0	0	0	0
gcaggtattat	PBANKA_110430	0	0	39	37	0	0	0	0	0	0	3	3	9	8	1	1	0	0	0	0	0	0	0	0	0	0	0	0	0	0	0	0
gcataaactct	PBANKA_114230	0	0	6	6	0	0	0	0	3	3	0	0	0	0	0	0	0	0	0	0	0	0	0	0	0	0	0	0	0	0	0	0
gccacccgtcg	PBANKA_131870	9	9	0	0	0	0	0	0	0	0	0	0	0	0	0	0	0	0	0	0	0	0	0	0	0	0	0	0	0	0	0	0
gccagatgtat	PBANKA_031270	0	0	0	0	0	0	0	0	0	0	0	0	0	0	0	0	0	0	0	0	0	0	0	0	0	0	0	0	2	2	0	0
gccagggtcct	PBANKA_070570	132	121	270	267	231	220	273	262	440	432	208	206	247	244	338	330	316	306	170	169	301	292	295	291	135	141	289	284	312	305	1064	1026
gcccaaccggg	PBANKA_030100	0	0	0	0	0	0	0	0	0	0	0	0	0	0	0	0	0	0	0	0	0	0	0	0	0	0	0	0	0	0	0	0
gcccaattgta	PBANKA_110770	0	0	0	0	0	0	0	0	0	0	0	0	0	0	0	0	0	0	0	0	0	0	0	0	0	0	0	0	0	0	0	0
gccccggctgc	PBANKA_134300	0	0	0	0	0	0	0	0	0	0	0	0	0	0	0	0	0	0	0	0	0	0	0	0	0	0	0	0	0	0	0	0
gcccggcctag	PBANKA_071960	0	0	0	0	0	0	0	0	0	0	0	0	0	0	0	0	0	0	0	0	0	0	0	0	0	0	0	0	0	0	0	0
gcccggcgggt	PBANKA_130520	0	0	0	0	0	0	0	0	0	0	0	0	0	0	0	0	0	0	0	0	0	0	0	0	0	0	0	0	0	0	0	0
gcccttgagac	PBANKA_136230	0	0	0	0	0	0	0	0	0	0	0	0	0	0	0	0	0	0	0	0	0	0	0	0	0	0	0	0	0	0	0	0
gcccttgtgtg	PBANKA_071020	0	0	0	0	0	0	0	0	0	0	0	0	0	0	0	0	0	0	0	0	0	0	0	0	0	0	0	0	0	0	0	0
gccgacctcgg	PBANKA_123060	0	0	0	0	0	1	0	0	0	0	0	0	0	0	0	0	0	0	0	0	0	0	1	1	0	0	0	0	0	0	0	0
gccgagtgttc	PBANKA_080230	0	0	0	0	0	0	0	0	0	0	0	0	0	0	0	0	0	0	0	0	0	0	0	0	0	0	0	0	0	0	0	0
gccgcgtgcca	PBANKA_114310	0	0	0	0	0	0	0	0	0	0	0	0	3	4	0	0	0	0	0	0	0	0	0	0	0	0	0	0	0	0	1	1
gccgcgttggg	PBANKA_093990	0	0	0	0	0	0	0	0	0	0	0	0	0	0	0	0	0	0	0	0	0	1	0	0	0	0	0	0	0	0	0	0
gccggacaacg	PBANKA_123590	0	0	0	0	0	0	0	0	0	0	0	0	1	1	0	0	0	0	0	0	0	0	0	0	0	0	0	0	0	0	0	0
gcctatcctat	PBANKA_113280	8	7	0	0	0	0	13	14	0	0	0	0	0	0	0	0	0	0	1	1	0	0	0	0	0	0	0	0	0	0	0	0
gccttcaacgg	PBANKA_070620	0	0	0	0	0	0	0	0	0	0	0	0	0	0	0	0	0	0	0	0	0	0	0	0	0	0	0	0	0	0	0	0
gccttcgcaag	PBANKA_083280	0	0	0	0	2	3	0	0	2	3	3	4	2	1	1	0	0	0	6	7	1	1	7	8	1	1	1	2	16	16	4	4
gcgactgcgat	PBANKA_101935	0	0	0	0	0	0	0	0	0	0	0	0	0	0	0	0	0	0	0	0	0	0	0	0	0	0	0	0	0	0	0	0
gcgagatacga	PBANKA_120810	49	52	73	73	150	156	44	47	9	9	0	0	1	1	0	0	14	14	1	1	0	0	2	2	0	0	0	0	5	4	1083	1082
gcgatcagttt	PBANKA_112810	0	0	0	0	0	0	0	0	0	0	0	0	0	0	0	0	0	0	0	0	0	0	0	0	0	0	0	0	0	0	0	0
gcgcggcatga	PBANKA_112120	0	0	0	0	0	0	9	9	0	0	0	0	0	0	0	0	0	0	0	0	0	0	0	0	0	0	0	0	0	0	0	0
gcggagaccgc	PBANKA_070550	1747	1759	1025	1052	2833	2855	5860	5890	6184	6195	2051	2076	7817	7865	6611	6653	7119	7164	8352	8337	8772	8576	8298	8304	8924	8917	8914	8889	8226	8253	1412	1423
gcggcggccta	PBANKA_123550	0	0	0	0	0	0	0	0	0	0	0	0	0	0	0	0	0	0	0	0	0	0	0	0	0	0	0	0	0	0	0	0
gcgggcaccac	PBANKA_102680	0	0	0	0	0	0	0	0	0	0	0	0	0	0	0	0	0	0	0	0	0	0	0	0	0	0	0	0	1	0	0	0
gcgtaagatgc	PBANKA_133020	0	0	0	0	0	0	0	0	0	0	0	0	0	0	0	0	0	0	0	0	0	0	0	0	0	0	0	0	0	0	0	0
gcgtcagagtc	PBANKA_143120	2	3	0	0	2	1	2	3	3	3	3	3	0	0	2	3	0	0	9	8	0	0	4	5	5	6	7	7	9	8	3	3
gcgtctgactc	PBANKA_145060	0	0	0	0	0	0	0	0	0	0	0	0	0	0	0	0	0	0	0	0	0	0	0	0	0	0	0	0	0	0	0	0
gcgtgagccac	PBANKA_070580	0	0	0	0	0	0	0	0	0	0	0	0	0	0	0	0	0	0	0	0	0	1	0	0	0	0	0	0	0	0	0	0
gcgtggaggca	PBANKA_101980	0	0	0	0	0	0	0	0	0	0	0	0	0	0	0	0	0	0	0	0	0	0	0	0	0	0	0	0	0	0	0	0
gcgttagagaa	PBANKA_091800	0	0	0	0	0	0	0	0	0	0	0	0	0	0	0	0	0	0	0	0	0	0	0	0	0	0	0	0	0	0	0	0
gctacacgggc	PBANKA_061750	0	0	0	0	0	0	0	0	0	0	0	0	0	0	0	0	0	0	0	0	0	0	0	0	0	0	0	0	0	0	0	0
gctacgggagg	PBANKA_112410	0	0	0	0	0	0	0	0	0	0	23	23	0	0	0	0	0	0	0	0	0	0	0	0	0	0	0	0	0	0	0	0
gctactctaac	PBANKA_110990	4	4	0	0	0	0	0	0	3	3	0	0	0	0	0	0	0	0	0	0	0	0	0	0	0	0	0	0	0	0	0	0
gctagttaggc	PBANKA_120410	0	0	7	8	0	0	0	0	0	0	0	0	0	0	0	0	0	0	0	0	0	0	0	0	0	0	0	0	0	0	0	0
gctatacgcat	PBANKA_123390	1	1	0	0	0	0	0	0	0	0	0	0	0	0	0	0	0	0	0	0	0	0	0	0	0	0	0	0	0	0	0	0
gctcatcacca	PBANKA_140310	0	0	8	8	0	0	0	0	0	0	0	0	0	0	0	0	0	0	0	0	0	0	0	0	0	0	0	0	0	0	0	0
gctctgtcatc	PBANKA_091240	21	21	0	0	0	0	0	0	5	5	3	3	0	0	0	0	8	10	0	0	0	0	0	0	0	0	0	0	0	0	0	0
gctgcgcgtgt	PBANKA_020750	5	5	38	37	79	76	29	30	17	17	0	0	39	38	4	3	4	4	21	19	0	0	3	3	44	42	0	0	0	0	1033	992
gctgtcgcgta	PBANKA_083250	0	0	15	14	0	0	0	0	7	7	17	18	2	2	0	0	0	0	0	0	0	0	0	0	0	0	0	0	0	0	0	0
gctgtcgtttc	PBANKA_090400	0	0	0	0	0	0	0	0	0	0	0	0	0	0	0	0	0	0	0	0	0	0	1	0	0	0	0	0	0	0	0	0
gctgtgattac	PBANKA_100690	1146	1138	640	650	1540	1572	2643	2640	2395	2405	1363	1370	3484	3495	2626	2641	4559	4581	3618	3618	3334	3293	5354	5333	3744	3776	3452	3472	5182	5196	1768	1776
gctgtgatttt	PBANKA_090600	0	0	0	0	0	0	1	0	0	0	0	0	0	0	1	0	1	0	0	0	0	0	0	0	0	0	0	0	0	0	0	0
gcttaaacctc	PBANKA_122140	0	0	0	0	0	0	0	0	0	0	0	0	0	0	0	0	0	0	0	0	0	0	1	0	0	0	0	0	0	0	0	0
gcttacgtcaa	PBANKA_090710	0	0	1	1	0	0	5	6	0	0	0	0	1	1	0	0	0	0	0	0	0	0	0	0	0	0	0	0	0	0	0	0
gcttctcttta	PBANKA_135820	79	77	24	24	103	103	41	42	43	43	27	28	10	10	0	0	9	9	0	0	0	0	0	0	3	3	0	0	0	0	0	0
gcttttgccct	PBANKA_131900	0	0	0	0	0	0	0	0	0	0	0	0	0	0	0	0	0	0	0	0	0	0	0	0	0	0	0	0	0	0	0	0
ggaacgattag	PBANKA_143680	0	0	0	0	0	0	0	0	0	0	0	0	0	0	0	0	0	0	0	0	0	0	0	0	0	0	0	0	0	0	0	0
ggaatcgagtc	PBANKA_143090	10	11	0	0	0	0	12	11	1	1	10	10	5	5	0	0	0	0	0	0	0	0	0	0	0	0	0	0	0	0	0	0
ggacctatcgt	PBANKA_134340	0	0	0	0	0	0	0	0	0	0	0	0	0	0	0	0	0	0	0	0	0	0	0	0	0	0	0	0	0	0	0	0
ggactctacaa	PBANKA_061180	0	0	0	0	0	0	0	0	0	0	0	0	0	0	0	0	0	0	0	0	0	0	0	0	0	0	0	0	0	0	0	0
ggagagcggag	PBANKA_040980	532	524	423	422	654	653	1552	1539	1635	1618	237	231	1621	1613	1229	1238	896	882	1308	1292	1331	1309	922	913	1118	1108	1171	1130	708	699	1010	1012
ggagcgggaga	PBANKA_144710	0	0	0	0	0	0	0	0	0	0	0	0	0	0	0	0	0	0	0	0	0	0	0	0	0	0	0	0	0	0	0	0
ggagggaaacg	PBANKA_133890	0	0	0	0	24	21	0	0	0	0	0	0	0	0	0	0	0	0	0	0	0	0	0	0	0	0	0	0	0	0	0	0
ggagggacacc	PBANKA_142380	0	0	0	0	66	67	0	0	0	0	0	0	0	0	0	0	0	0	0	0	0	0	0	0	0	0	0	0	0	0	0	0
ggaggtgacag	PBANKA_101560	0	0	0	0	0	0	0	0	0	0	0	0	0	0	0	0	0	0	0	0	0	0	0	0	0	0	0	0	0	0	0	0
ggagtcaaagt	PBANKA_140840	631	619	279	273	750	725	646	619	683	655	318	311	115	110	67	63	101	101	17	16	2	3	29	29	11	11	0	0	16	14	730	710
ggagtgaaagt	PBANKA_120170	0	1	0	0	1	1	0	1	0	2	0	0	0	0	0	0	0	0	0	0	0	0	0	0	0	0	0	0	0	0	0	1
ggatactgtag	PBANKA_040590	542	543	341	337	643	622	1458	1448	1125	1099	458	466	1779	1761	1050	1028	1337	1316	1799	1764	1102	1053	1482	1471	1499	1500	1096	1063	1246	1208	801	800
ggatatcctcg	PBANKA_140670	0	0	0	0	0	0	0	0	0	0	0	0	0	0	0	0	0	0	0	0	0	0	0	0	0	0	0	0	0	0	0	0
ggatttaatca	PBANKA_080920	0	0	0	0	0	0	0	0	0	0	0	0	0	0	0	0	0	0	0	0	0	0	0	0	0	0	0	0	0	0	0	0
ggccaatttaa	PBANKA_080320	0	0	0	0	0	0	0	0	0	0	0	0	0	0	0	0	0	0	0	0	0	0	0	0	0	0	0	0	0	0	0	0
ggccagctatt	PBANKA_112790	0	0	0	0	0	0	0	0	0	0	0	0	0	0	0	0	0	0	0	0	0	0	0	0	0	0	0	0	0	0	0	0
ggcccagcctt	PBANKA_020810	75	75	43	41	217	219	11	10	37	35	20	20	3	3	9	9	13	13	0	0	2	2	0	0	0	0	3	4	0	0	884	884
ggccccaagtg	PBANKA_101350	0	0	0	0	0	0	0	0	1	1	0	0	0	0	0	0	0	0	0	0	0	0	0	0	0	0	0	0	0	0	0	0
ggcctgattac	PBANKA_030490	0	0	0	0	0	0	0	0	0	0	0	0	0	0	0	0	0	0	0	0	0	0	0	1	0	0	0	0	0	0	0	0
ggccttagatg	PBANKA_100990	0	0	0	0	0	0	12	11	4	3	0	0	3	3	1	1	0	0	0	0	0	0	0	0	0	0	0	0	0	0	0	0
ggcgatgtttc	PBANKA_092550	0	0	0	0	0	0	0	0	1	1	0	0	0	0	0	0	0	0	0	0	0	0	0	0	0	0	0	0	0	0	0	0
ggcgtacgggt	PBANKA_061330	0	0	0	0	0	0	0	0	0	0	0	1	0	0	0	0	0	0	0	0	0	0	0	0	0	0	0	0	0	0	0	0
ggctaggccgc	PBANKA_041050	0	0	0	0	0	0	0	0	0	0	0	0	0	0	0	0	0	0	0	0	0	0	0	0	0	0	0	0	0	0	0	0
ggcttataacc	PBANKA_142360	0	0	5	5	0	0	0	0	0	0	0	0	0	0	0	0	0	0	0	0	0	0	0	0	0	0	0	0	0	0	0	0
gggaagtttta	PBANKA_132500	0	0	0	0	0	0	0	0	0	0	0	0	0	0	0	0	0	0	0	0	0	0	0	0	0	0	0	0	0	0	0	0
gggacgaaaca	PBANKA_136180	0	0	0	0	0	0	0	0	0	0	0	0	3	3	0	1	0	0	0	1	0	0	1	1	0	0	1	1	0	0	0	0
ggggaactctc	PBANKA_082820	0	0	0	0	1	0	0	0	0	0	0	0	0	0	0	0	0	0	0	0	0	0	0	0	0	0	0	0	0	0	0	0
ggggaatagct	PBANKA_144150	0	0	0	0	0	0	0	0	0	0	1	1	0	0	0	0	0	0	0	0	0	0	0	0	0	0	1	1	1	1	0	0
ggggagacatg	PBANKA_020620	405	404	531	528	577	571	753	740	837	825	334	344	136	139	148	155	142	134	11	11	17	16	12	9	0	0	3	4	3	3	815	818
ggggagcatac	PBANKA_011130	151	171	71	82	340	390	58	72	61	66	11	11	12	14	7	7	4	5	7	7	4	4	4	5	7	8	4	5	1	1	1110	1217
ggggattactg	PBANKA_080360	195	191	158	160	266	267	354	344	321	316	90	89	251	251	265	263	284	285	220	210	228	225	290	290	209	203	191	189	242	236	1241	1210
ggggcactcgc	PBANKA_091940	0	0	0	0	31	30	0	0	0	0	0	0	0	0	0	0	0	0	0	0	0	0	0	0	0	0	0	0	0	0	0	0
ggggccgggca	PBANKA_050060	1850	1839	1310	1310	2016	2004	490	488	248	246	1283	1268	148	151	467	476	200	201	88	86	19	19	27	26	22	23	6	6	22	23	0	0
ggggtcctctg	PBANKA_124380	996	970	400	395	291	285	69	71	79	83	624	623	54	54	236	232	71	71	57	53	9	9	8	8	14	15	3	4	12	12	0	0
gggtcatgctg	PBANKA_102050	0	0	0	0	0	0	0	0	0	0	0	0	0	0	0	0	0	0	0	0	0	0	0	0	0	0	0	0	0	0	0	0
gggtccatact	PBANKA_121160	194	194	123	122	286	292	325	339	312	316	82	78	198	195	193	189	144	137	154	149	232	237	164	166	112	114	164	161	114	116	1162	1162
gggtcgaacgg	PBANKA_080730	199	200	210	208	424	414	214	206	116	111	79	79	47	47	23	20	57	54	21	19	2	2	20	19	14	16	5	5	13	15	847	836
gggtgagacca	PBANKA_110820	378	370	205	196	441	441	1956	1922	819	832	498	507	1880	1852	920	909	1611	1597	1978	1938	1189	1147	1610	1568	2021	1968	1290	1266	1613	1568	796	762
gggttagaaat	PBANKA_070440	1636	1623	626	628	1669	1618	177	171	145	140	1310	1306	165	158	551	530	149	144	71	69	15	13	31	34	30	28	11	11	35	34	0	0
ggtaagccatc	PBANKA_142640	0	0	0	0	0	0	0	0	0	0	1	0	0	0	0	0	0	1	0	0	0	0	0	0	0	0	0	0	0	0	0	0
ggtacgtagcc	PBANKA_071420	0	0	0	0	0	0	0	0	0	0	0	0	0	0	0	0	6	6	0	0	0	0	0	0	0	0	0	0	0	0	0	0
ggtactcaata	PBANKA_103490	0	0	0	0	0	0	0	0	0	0	0	0	0	0	0	0	2	3	0	0	0	0	0	0	0	0	0	0	0	0	0	0
ggtaggacgtg	PBANKA_146300	0	0	0	0	0	0	0	0	0	0	0	0	0	0	0	0	0	0	0	0	0	0	0	0	0	0	0	0	0	0	0	0
ggtatctccat	PBANKA_040340	0	0	40	38	0	0	0	0	0	0	0	0	0	0	0	0	0	0	0	0	0	0	0	0	0	0	0	0	0	0	0	0
ggtcagaccct	PBANKA_092700	0	0	0	0	0	0	0	0	0	0	0	0	0	0	0	0	0	0	0	0	0	0	0	0	0	0	0	0	0	0	0	0
ggtcctaggat	PBANKA_020960	46	46	21	21	4	4	55	52	50	49	0	0	53	50	45	40	75	74	51	48	62	66	77	75	63	62	101	98	77	73	1538	1491
ggtctctctcc	PBANKA_062280	0	0	0	0	0	0	0	0	0	0	0	0	0	0	0	0	0	0	0	0	0	0	0	0	0	0	0	0	0	0	0	0
ggtggcatcta	PBANKA_145170	0	0	0	0	0	0	0	0	0	0	0	0	0	0	0	0	0	0	0	0	0	0	0	0	0	0	0	0	0	0	0	0
ggtgtcagatc	PBANKA_093530	0	0	0	0	0	0	0	0	0	0	0	0	0	0	0	0	0	0	0	0	0	0	0	0	0	0	0	0	0	0	0	0
ggttaagcttt	PBANKA_123400	0	0	0	0	0	0	0	0	0	0	0	0	0	0	0	0	0	0	0	0	0	0	0	0	0	0	0	0	0	0	0	0
ggttcttgaaa	PBANKA_120360	1180	1178	711	693	2250	2267	4473	4421	4392	4353	1872	1861	4992	4972	4636	4619	6593	6499	5720	5640	6329	6154	7866	7767	6144	6038	6509	6350	7952	7836	1003	979
ggtttacagtt	PBANKA_114590	792	766	461	448	673	657	83	80	94	95	486	482	101	98	261	254	74	71	54	51	2	2	16	15	17	15	3	3	14	12	0	0
ggtttctcgtg	PBANKA_070160	603	580	544	534	586	568	1993	1926	1573	1505	572	552	2044	1987	1742	1688	2314	2197	2509	2419	2189	2085	2736	2632	2408	2309	2374	2293	2669	2563	2109	2052
gtaaacatgat	PBANKA_093640	0	0	0	0	0	0	0	0	0	1	0	0	1	0	0	0	0	0	0	0	0	0	0	0	0	0	0	0	0	0	0	0
gtaaaccgcga	PBANKA_140350	17	18	31	29	91	93	0	0	13	15	0	0	2	2	1	2	0	0	0	0	0	0	0	0	0	0	0	0	0	0	1137	1127
gtaaaggggcc	PBANKA_060780	64	63	86	83	91	92	13	12	43	42	17	18	4	6	5	5	7	7	1	1	3	3	0	0	0	0	0	0	1	1	615	581
gtaacagcgtc	PBANKA_080940	0	0	0	0	0	0	0	0	0	0	0	0	0	0	0	0	0	0	0	0	0	0	0	0	0	0	0	0	0	0	0	0
gtaacatgcca	PBANKA_050520	363	357	101	98	465	459	211	200	125	128	107	100	20	19	19	19	1	1	6	6	2	2	5	6	10	11	0	0	0	0	1007	1018
gtaactcagac	PBANKA_051710	0	0	0	0	0	0	0	0	0	0	0	0	0	0	0	0	0	0	0	0	0	0	0	0	0	0	0	0	0	0	0	0
gtaccagtcga	PBANKA_110150	14	14	0	0	0	0	0	0	0	0	0	0	0	0	0	0	0	0	0	0	0	0	0	0	0	0	0	0	0	0	0	0
gtacgaaatat	PBANKA_130150	0	0	11	9	0	0	0	0	0	0	0	0	0	0	0	0	0	0	0	0	0	0	0	0	0	0	0	0	0	0	0	0
gtactcgccct	PBANKA_121290	12	12	0	0	0	0	0	0	0	0	0	0	0	0	0	0	0	0	0	0	0	0	0	0	0	0	0	0	0	0	0	0
gtactcgtatg	PBANKA_021350	0	0	0	0	0	0	0	0	0	0	0	0	0	0	0	0	0	0	0	0	0	0	0	0	0	0	0	0	0	0	0	0
gtagaaaggcg	PBANKA_091130	0	0	18	15	0	0	0	0	0	0	0	0	0	0	0	0	0	0	0	0	0	0	0	0	0	0	0	0	0	0	0	0
gtagctaggaa	PBANKA_131070	0	0	0	0	0	0	0	0	0	0	8	7	0	0	0	0	0	0	0	0	0	0	0	0	0	0	0	0	0	0	0	0
gtaggggatga	PBANKA_093130	0	0	0	0	0	0	0	0	0	0	0	0	0	0	0	0	0	0	0	0	0	0	0	0	0	0	0	0	0	0	0	0
gtataagtcgc	PBANKA_090060	0	0	0	0	0	0	0	0	0	0	0	0	0	0	0	0	0	0	0	0	0	0	0	0	0	0	0	0	0	0	0	0
gtatacggatt	PBANKA_134280	0	0	0	0	0	0	0	0	0	0	0	0	0	0	0	0	0	0	0	1	0	0	0	0	0	0	0	0	0	0	0	0
gtatatagtta	PBANKA_092180	0	0	0	0	0	0	0	0	0	0	0	0	0	0	0	0	0	0	0	0	0	0	0	0	0	0	0	0	0	0	0	0
gtatgccctca	PBANKA_071250	0	0	0	0	0	0	0	0	1	1	0	0	0	0	0	0	0	0	0	0	0	0	0	0	0	0	0	0	0	0	0	0
gtatgtctttc	PBANKA_090370	7	7	0	0	0	0	0	0	0	0	0	0	0	0	0	0	0	0	0	0	0	0	0	0	0	0	0	0	0	0	0	0
gtattatctgc	PBANKA_102090	0	0	0	0	0	0	0	0	0	0	0	0	0	0	0	0	0	0	0	0	0	1	0	0	0	0	0	0	0	0	0	0
gtcaaaggtcg	PBANKA_051900	372	348	197	190	346	325	31	30	27	25	142	140	10	10	61	61	41	36	24	21	1	1	3	3	3	3	0	0	4	4	0	0
gtcacaggaga	PBANKA_103540	0	0	0	0	0	0	0	0	0	0	11	10	0	0	0	0	0	0	0	0	0	0	0	0	0	0	0	0	0	0	0	0
gtcacgctctc	PBANKA_143060	0	0	2	2	0	0	0	0	0	0	0	0	0	0	0	0	0	0	0	0	0	0	0	0	0	0	0	0	0	0	0	0
gtcactgacgg	PBANKA_132380	1265	1271	502	514	454	450	104	101	83	81	1006	995	110	113	425	420	82	81	75	77	3	3	17	13	23	24	7	7	15	13	0	0
gtcagatcgcc	PBANKA_103970	24	22	13	12	0	0	0	0	0	0	48	46	3	4	9	9	0	0	1	0	0	0	0	0	0	0	0	0	0	0	0	0
gtcccatccac	PBANKA_070320	0	0	0	0	0	0	0	0	0	0	0	0	0	0	0	0	0	0	0	0	0	0	0	0	0	0	0	0	0	0	0	0
gtcccttgggg	PBANKA_070690	1366	1326	938	916	1081	1074	4547	4429	4531	4401	1169	1151	5349	5245	4482	4440	3154	3112	5322	5151	5799	5538	4104	3978	5094	4993	5931	5722	3971	3893	1043	1017
gtccggttgaa	PBANKA_080250	7	7	4	3	0	0	0	0	3	4	0	0	0	0	0	0	0	0	0	0	0	0	0	0	0	0	0	0	0	0	0	0
gtccgtctaac	PBANKA_090860	2	2	0	0	0	0	0	0	1	1	3	3	1	1	0	0	0	0	0	0	0	0	0	0	0	0	0	0	0	0	0	0
gtcctacttcg	PBANKA_113810	0	0	0	0	31	29	0	0	0	0	0	0	0	0	0	0	0	0	0	0	0	0	0	0	0	0	0	0	0	0	0	0
gtcctgggagg	PBANKA_030810	268	261	200	196	237	226	483	473	288	290	66	65	354	365	214	213	207	210	227	230	190	187	202	195	207	220	158	147	134	133	1254	1244
gtcggctaggt	PBANKA_114370	0	0	0	0	0	0	0	0	0	0	0	0	0	0	0	0	0	0	0	0	0	0	0	0	0	0	0	0	0	0	0	0
gtcggtatctg	PBANKA_120510	0	0	0	1	0	0	0	0	0	0	0	0	0	0	0	0	0	0	0	0	0	0	0	0	0	0	0	0	0	0	0	0
gtcgtattgtt	PBANKA_131930	0	0	10	10	0	0	0	0	0	0	0	0	0	0	0	0	0	0	0	0	0	0	0	0	0	0	0	0	0	0	0	0
gtcgtccaaga	PBANKA_140270	0	0	0	0	0	0	0	0	0	0	0	0	0	0	0	0	7	7	0	0	0	0	0	0	0	0	0	0	0	0	0	0
gtctacatggg	PBANKA_144360	0	0	0	0	0	0	0	0	0	0	0	0	0	0	0	0	0	0	0	0	0	0	0	0	0	0	0	0	0	0	0	0
gtctccgtatt	PBANKA_132880	12	11	0	0	0	0	0	0	2	2	0	0	2	1	0	0	0	0	0	0	0	0	0	0	0	0	0	0	0	0	0	0
gtctcttttcg	PBANKA_100850	0	0	15	14	0	0	0	0	0	0	0	0	0	0	0	0	8	8	0	0	0	0	0	0	0	0	0	0	0	0	0	0
gtgacaatccc	PBANKA_135510	0	0	0	0	0	0	0	0	0	0	0	0	1	1	0	0	0	0	0	0	0	0	0	0	0	0	0	0	0	0	0	0
gtgagagtatc	PBANKA_146130	0	0	0	0	0	0	0	0	0	0	0	0	0	0	0	0	9	8	0	0	0	0	0	0	0	0	0	0	0	0	0	0
gtgagttgccg	PBANKA_082090	0	0	0	0	0	0	0	0	0	0	0	0	0	0	0	0	0	0	0	0	0	0	0	0	0	0	0	0	0	0	0	0
gtgatttctga	PBANKA_090170	0	0	0	0	0	0	0	0	0	0	0	0	0	0	0	0	0	0	0	0	0	0	0	0	0	0	0	0	0	0	0	0
gtgcaaaacga	PBANKA_041610	0	0	0	0	0	0	0	0	0	0	0	0	0	0	0	0	0	0	0	0	0	0	0	0	0	0	0	0	0	0	0	0
gtgctacccgt	PBANKA_110390	0	0	22	20	0	0	0	0	0	0	0	0	0	0	0	0	0	0	0	0	0	0	0	0	0	0	0	0	0	0	0	0
gtggatagtat	PBANKA_041380	0	0	0	0	0	0	0	0	0	0	0	0	0	0	0	0	0	0	0	0	0	0	0	0	0	0	0	0	0	0	0	0
gtgggcctccg	PBANKA_090230	1	0	0	0	0	0	0	0	0	0	0	0	0	0	0	0	0	0	0	0	0	0	0	0	0	0	0	0	0	0	0	0
gtgtaggatcg	PBANKA_092840	2	2	0	1	0	0	0	0	0	0	0	0	0	0	0	0	0	0	0	0	0	0	0	0	0	0	0	0	0	0	0	0
gtgtctcatct	PBANKA_100350	0	0	0	0	0	0	0	0	0	0	0	0	0	0	0	0	0	0	0	0	0	0	0	0	0	0	0	0	0	0	0	0
gttaacgactt	PBANKA_020710	214	213	181	175	123	121	361	356	207	204	89	86	273	266	167	170	139	142	117	121	121	122	172	172	53	52	52	52	64	60	956	957
gttaagctacg	PBANKA_110470	86	83	65	65	134	136	3	2	28	28	0	0	2	2	12	12	0	0	2	2	3	3	1	1	2	1	1	1	1	1	3649	3561
gttagctgtcc	PBANKA_052020	0	0	0	0	0	0	0	0	0	0	0	0	3	2	0	0	0	0	0	0	0	0	0	0	0	0	0	0	0	0	0	0
gttccactgtt	PBANKA_113650	0	0	7	5	0	0	0	0	0	0	0	0	0	0	0	0	4	4	0	0	0	0	0	0	0	0	0	0	0	0	0	0
gttcggggatg	PBANKA_091130	0	0	0	0	0	0	1	0	0	0	0	0	0	0	0	0	0	0	0	0	0	0	0	0	0	0	0	0	0	0	0	0
gttctgaaaga	PBANKA_010940	17	17	0	0	74	67	8	8	1	1	5	5	0	0	0	0	7	7	0	0	0	0	0	0	0	0	0	0	0	0	0	0
gttgaatcggt	PBANKA_124410	0	0	0	0	0	0	0	0	0	0	0	0	0	0	0	0	0	0	0	0	0	0	0	0	0	0	0	0	0	0	0	0
gttggagtgtg	PBANKA_120560	1	2	2	1	8	5	10	13	5	7	8	5	8	9	5	6	8	8	7	8	13	13	6	7	10	5	16	16	5	9	7	6
gttggggccct	PBANKA_132400	0	0	9	9	44	48	0	0	0	0	0	0	0	0	0	0	0	0	0	0	0	0	0	0	0	0	0	0	0	0	0	0
gtttaagcttt	PBANKA_135970	0	0	0	0	0	0	0	0	0	0	0	0	0	0	0	0	0	0	0	0	0	0	0	0	0	0	0	0	0	0	0	0
gtttaggatcg	PBANKA_102620	74	70	51	51	78	80	33	32	17	17	140	139	6	6	21	21	14	14	5	4	0	0	6	7	2	2	0	0	4	4	0	0
gtttatcgtcc	PBANKA_112270	0	0	0	0	0	0	0	0	0	0	0	0	0	0	0	0	0	0	0	0	0	0	0	0	0	0	0	0	0	0	0	0
gtttgcacatc	PBANKA_041540	2506	2474	1195	1180	1593	1567	243	236	180	181	1604	1604	219	213	668	665	188	187	116	118	12	12	31	31	34	33	7	7	34	33	0	0
gtttgcctgat	PBANKA_120840	0	0	5	5	0	0	0	0	0	0	0	0	0	0	0	0	0	0	0	0	0	0	0	0	0	0	0	0	0	0	0	0
gtttgctcgcc	PBANKA_131570	1	0	0	0	0	0	0	0	0	0	0	0	0	0	0	0	0	0	0	0	0	0	0	0	0	0	0	0	0	0	0	0
gttttaaaccc	PBANKA_120690	0	0	0	0	0	0	0	0	0	0	0	0	0	0	0	0	0	0	0	0	0	0	0	0	0	0	0	0	0	0	0	0
gtttttctttc	PBANKA_083240	0	0	0	0	0	0	0	0	0	0	0	0	0	0	0	0	0	0	0	0	0	0	0	0	0	0	0	0	0	0	0	0
taaaccctatg	PBANKA_133090	653	653	313	322	542	550	41	42	65	67	522	534	38	36	152	155	51	52	19	23	1	1	3	4	4	4	5	4	8	7	1	1
taaacgaagcc	PBANKA_123820	19	17	12	12	53	53	7	7	8	9	18	18	0	0	0	0	3	3	0	0	0	0	0	0	0	0	0	0	1	1	0	0
taacccgatag	PBANKA_130710	372	374	344	349	603	612	460	456	407	400	179	181	58	61	62	58	96	93	3	3	1	1	5	5	0	0	3	4	6	6	979	967
taacctggcgt	PBANKA_082920	0	0	0	0	0	0	0	0	0	0	0	0	0	0	0	0	0	0	0	0	0	0	0	0	0	0	0	0	0	0	0	0
taacggggacg	PBANKA_082690	0	0	0	0	0	0	0	0	0	0	0	0	0	0	0	0	0	0	0	0	0	0	0	0	0	0	0	0	0	0	0	0
taactaacctg	PBANKA_131140	0	0	0	0	0	0	0	0	0	0	0	0	0	0	0	0	0	0	0	0	0	0	0	0	0	0	0	0	0	0	0	0
taagccaaatt	PBANKA_093550	0	0	0	0	0	0	0	0	0	0	1	1	0	0	0	0	0	0	0	0	0	0	0	0	0	0	0	0	0	0	0	0
taagtaggagt	PBANKA_011000	0	0	11	8	0	0	0	0	0	0	0	0	0	0	0	0	0	0	0	0	0	0	0	0	0	0	0	0	0	0	0	0
taataaccgag	PBANKA_040560	0	0	0	0	0	0	0	0	2	2	0	0	0	0	0	0	0	0	0	0	0	0	0	0	0	0	0	0	0	0	0	0
taataatagcc	PBANKA_146160	0	0	0	0	0	0	0	0	0	0	0	0	0	0	0	0	0	0	0	0	0	0	0	0	0	0	0	0	0	0	0	0
taatacatgaa	PBANKA_093010	0	0	0	0	0	0	0	0	0	0	2	2	0	0	0	0	0	0	0	1	0	0	1	1	2	2	0	0	1	1	0	0
taatagggagc	PBANKA_081070	0	0	0	0	0	0	0	0	0	0	0	0	0	0	0	0	0	0	0	0	0	0	0	0	0	0	0	0	0	0	0	0
taatctattga	PBANKA_130990	0	0	0	0	0	0	0	0	0	0	0	0	0	0	0	0	0	0	0	0	0	0	0	0	0	0	0	0	0	0	1	0
taatgtgcccc	PBANKA_134700	0	0	8	9	0	0	3	4	0	0	7	7	0	0	0	0	0	0	0	0	0	0	0	0	0	0	0	0	0	0	0	0
tacacaggtgt	PBANKA_062050	0	0	0	0	35	34	0	0	0	0	0	0	0	0	0	0	0	0	0	0	0	0	0	0	0	0	0	0	0	0	0	0
tacatattgct	PBANKA_093380	16	15	23	24	45	48	0	0	4	4	2	2	0	0	2	2	11	12	1	1	0	0	5	5	0	0	0	0	0	0	0	0
taccaaacaga	PBANKA_080160	0	0	13	14	20	18	0	0	0	0	0	0	0	0	0	0	0	0	0	0	0	0	0	0	0	0	0	0	0	0	0	0
taccaggatat	PBANKA_110880	0	0	0	0	0	0	0	0	0	0	0	0	0	0	1	1	0	0	0	0	0	0	0	0	0	0	0	0	0	0	0	0
tacccccggta	PBANKA_144060	0	0	0	0	0	0	0	0	0	0	0	0	0	0	0	0	0	0	0	0	0	0	0	0	0	0	0	0	0	0	0	0
taccctgtgtt	PBANKA_111350	0	0	0	0	0	0	0	0	0	0	0	0	0	0	0	0	0	0	0	0	0	0	0	0	0	0	0	0	0	0	0	0
taccgactaaa	PBANKA_040770	0	0	3	3	0	0	0	0	1	1	0	0	0	0	0	0	0	0	0	0	0	0	0	0	0	0	0	0	0	0	0	0
taccgcaaatg	PBANKA_143880	0	0	0	0	0	0	0	0	0	0	0	0	0	0	0	0	0	0	0	0	0	0	0	0	0	0	0	0	0	0	0	0
tactaccatcg	PBANKA_112980	0	0	0	0	0	0	9	9	0	0	0	0	0	0	0	0	0	0	0	0	0	0	0	0	0	0	0	0	0	0	0	0
tactaggtatg	PBANKA_124240	0	0	0	0	0	0	0	0	0	0	0	0	1	1	0	0	0	0	0	0	0	0	0	0	1	1	0	0	0	0	1	1
tactccttggt	PBANKA_100630	0	0	0	0	0	0	0	0	0	0	0	0	0	0	0	0	0	0	0	0	0	0	0	0	0	0	0	0	0	0	0	0
tactcgaacgt	PBANKA_051130	0	0	0	0	0	0	0	0	0	0	0	0	0	0	0	0	0	0	0	0	0	0	0	0	0	0	0	0	0	0	0	0
tactgccctac	PBANKA_103870	0	0	0	0	0	0	0	0	0	0	0	0	2	2	0	0	0	0	0	0	0	0	0	0	0	0	0	0	1	1	0	0
tactggcagta	PBANKA_140500	0	0	5	5	0	0	0	0	0	0	0	0	0	0	0	0	0	0	0	0	0	0	0	0	0	0	0	0	0	0	0	0
tacttacttag	PBANKA_136030	11	12	0	0	9	8	0	0	0	0	0	0	1	1	0	0	0	0	0	0	0	0	0	0	0	0	0	0	0	0	0	0
tactttcaggt	PBANKA_100370	92	94	45	46	108	99	13	13	58	57	0	0	20	20	7	7	16	18	0	0	10	7	2	2	0	0	7	7	1	2	956	953
tagaataaagc	PBANKA_134420	18	18	18	18	0	0	0	0	6	6	12	12	4	4	0	0	8	8	0	0	0	0	0	0	0	0	0	0	0	0	0	0
tagagaggtcc	PBANKA_144170	21	20	185	184	104	100	52	56	18	15	97	99	19	17	2	2	37	38	0	0	0	0	2	2	0	0	2	2	0	0	0	0
tagatccatct	PBANKA_050530	103	103	46	46	90	89	139	135	73	71	39	36	135	135	44	47	57	59	113	108	95	94	63	64	82	81	101	106	36	35	1107	1099
tagatgtatag	PBANKA_120210	0	0	0	0	0	0	0	0	0	0	0	0	0	0	0	0	0	0	0	0	0	0	0	0	0	0	0	0	0	0	0	0
tagcaaagctc	PBANKA_140920	0	0	20	18	0	0	0	0	0	0	23	24	2	2	0	0	0	0	1	1	0	0	0	0	0	0	0	0	0	0	0	0
tagcaatttgc	PBANKA_143500	0	0	0	0	0	0	0	0	2	2	0	0	0	0	1	1	2	3	0	0	0	0	1	1	0	0	3	4	2	1	2	2
tagctccctgc	PBANKA_144800	0	0	0	0	0	0	0	0	0	0	0	0	2	2	0	0	0	0	0	0	0	0	0	0	0	0	0	0	0	0	0	0
taggacacgcc	PBANKA_082170	0	0	0	0	0	0	0	0	0	0	0	0	0	0	0	0	0	0	0	0	0	0	0	0	0	0	0	0	0	0	0	0
taggcaacact	PBANKA_144790	172	175	93	94	0	0	0	0	0	0	67	68	14	15	61	61	4	4	7	8	0	0	5	6	5	5	0	0	0	0	0	0
taggtgtatag	PBANKA_133880	0	0	0	0	0	0	0	0	0	0	0	0	0	0	0	0	0	0	0	0	0	0	0	0	0	0	0	0	0	0	0	0
tagtagggtcg	PBANKA_060650	0	0	0	0	0	0	0	0	0	0	0	0	0	0	0	0	0	0	0	0	0	0	0	0	0	0	0	0	0	0	0	0
tagtccgatca	PBANKA_141850	3	3	0	0	0	0	0	0	0	0	0	0	0	0	0	0	0	0	0	0	0	0	0	0	0	0	0	0	0	0	0	0
tagtcctttat	PBANKA_122090	109	105	77	79	214	207	10	10	42	44	117	120	9	9	15	13	11	12	2	2	0	0	5	6	1	1	0	0	4	4	0	0
tagtgattctc	PBANKA_114430	0	0	0	0	0	0	0	0	0	0	0	0	0	0	0	0	0	0	0	0	0	0	0	0	0	0	0	0	0	0	0	0
tagtgggacct	PBANKA_123800	0	0	0	0	0	0	0	0	0	0	0	0	0	0	0	0	0	0	0	0	0	0	0	0	0	0	0	0	0	0	0	0
tatacaactgg	PBANKA_100590	0	0	10	10	0	0	0	0	0	0	0	0	0	0	0	0	0	0	0	0	0	0	0	0	0	0	0	0	0	0	0	0
tatacctaaag	PBANKA_093210	0	0	0	0	0	0	11	11	3	3	0	0	4	3	0	0	2	2	0	0	0	0	0	0	0	0	0	0	0	0	0	0
tatatgcgggc	PBANKA_135120	0	0	0	0	0	0	0	0	0	0	0	0	0	0	0	0	0	0	0	0	0	0	0	0	0	0	0	0	0	0	0	0
tatccggcatt	PBANKA_146050	0	0	0	0	0	0	0	0	0	0	0	0	0	0	0	0	0	0	0	0	0	0	0	0	0	0	0	0	0	0	0	0
tatcgaccccg	PBANKA_124120	5	5	0	0	5	6	0	0	0	0	0	0	0	0	0	0	0	0	0	0	0	0	0	0	0	0	0	0	0	0	0	0
tatcggagctt	PBANKA_030650	417	410	217	212	87	85	855	832	981	949	60	61	1438	1417	955	960	537	526	1531	1501	1507	1472	725	716	1669	1645	1412	1389	807	787	917	898
tatgcatttcg	PBANKA_121080	0	0	0	0	0	0	0	0	0	0	0	0	0	0	0	0	0	0	0	0	0	0	0	0	0	0	0	0	0	0	0	0
tatgcgatgac	PBANKA_134580	0	0	0	0	0	0	0	0	0	0	0	0	1	1	0	0	0	0	0	0	0	0	0	0	0	0	0	0	0	0	1	1
tatggcaccat	PBANKA_130910	0	0	23	23	0	0	0	0	0	0	0	0	0	0	0	0	0	0	0	0	0	0	0	0	0	0	0	0	0	0	0	0
tatgtgtcaac	PBANKA_120180	0	0	0	0	0	0	0	0	0	0	0	0	0	0	0	0	0	0	0	0	0	0	0	0	0	0	0	0	0	0	0	0
tattgagttta	PBANKA_071490	0	0	0	0	0	0	0	0	0	0	0	0	0	0	0	0	0	0	0	0	0	0	0	0	0	0	0	0	0	0	0	0
tattgtatgag	PBANKA_132200	0	0	0	0	0	0	0	0	1	0	0	0	0	0	0	1	0	0	0	0	0	0	0	0	0	0	0	0	0	0	0	0
tattgtatgtt	PBANKA_050630	196	181	230	221	408	395	874	859	839	831	331	324	1053	1026	792	784	1043	1017	1006	960	881	842	1170	1129	996	970	1153	1118	1169	1133	795	763
tattttaggca	PBANKA_071780	0	0	6	7	0	0	0	0	0	0	0	0	0	0	0	0	0	0	0	0	0	0	0	0	0	0	0	0	0	0	0	0
tcaaatccccc	PBANKA_040830	0	0	0	0	0	0	0	0	0	0	0	0	0	0	0	0	0	0	0	0	0	0	0	0	0	0	0	0	0	0	0	0
tcaaatcgtta	PBANKA_100960	0	0	0	0	0	0	0	0	0	0	0	0	0	0	0	0	0	0	0	0	0	0	0	0	0	0	0	0	0	0	0	0
tcaacaagtag	PBANKA_082960	0	0	0	0	0	0	0	0	5	5	0	0	0	0	0	0	0	0	0	0	0	0	0	0	0	0	0	0	0	0	0	0
tcaacaccgcg	PBANKA_120230	0	0	9	11	0	0	0	0	0	0	0	0	0	0	0	0	0	0	0	0	0	0	0	0	0	0	0	0	0	0	0	0
tcaacggcggc	PBANKA_031560	0	0	25	23	0	0	0	0	0	0	0	0	0	0	0	0	0	0	0	0	0	0	0	0	0	0	0	0	0	0	0	0
tcaagcgcctc	PBANKA_020680	55	62	63	63	0	0	7	6	29	30	0	0	0	0	32	32	0	0	0	0	50	50	4	5	0	0	25	24	3	2	1085	1097
tcaattatgta	PBANKA_143610	0	0	0	0	0	0	0	0	0	0	0	0	0	0	0	0	0	0	0	0	0	0	0	0	0	0	0	0	0	0	0	0
tcacacagaca	PBANKA_144290	0	0	0	0	0	0	0	0	1	1	0	0	0	0	0	0	0	0	0	0	0	0	0	0	0	0	0	0	0	0	0	0
tcagattcat	PBANKA_146050	0	0	0	0	0	0	0	0	0	0	0	0	0	0	0	0	4	4	2	2	0	0	0	0	0	0	0	0	0	0	0	0
tcaggcgtacc	PBANKA_082630	0	0	0	0	0	0	0	0	2	3	17	20	0	0	0	0	1	1	0	0	0	0	0	0	0	0	0	0	0	0	0	0
tcagttcgggt	PBANKA_010150	0	0	33	33	11	12	5	5	12	12	8	8	2	2	0	0	18	18	1	1	0	0	0	0	0	0	0	0	0	0	0	0
tcatgaatgag	PBANKA_103390	0	0	0	0	0	0	0	0	0	0	0	0	0	0	0	0	0	0	0	0	0	0	0	0	0	0	0	0	0	0	0	0
tcatgacaaat	PBANKA_104020	48	48	43	41	105	103	4	4	4	4	87	92	13	15	12	12	6	6	2	2	0	0	7	7	1	1	0	0	1	1	0	0
tcatgagggct	PBANKA_133330	0	0	0	0	0	0	0	0	0	0	0	0	0	0	0	0	0	0	0	0	0	0	0	0	0	0	0	0	0	0	0	0
tcatgtgcggg	PBANKA_080480	35	34	43	43	51	47	0	0	5	5	3	3	0	0	0	0	0	0	0	0	0	0	0	0	0	0	0	0	0	1	868	836
tcattcgcgat	PBANKA_103130	0	0	0	0	0	0	0	0	0	0	0	0	0	0	0	0	0	0	0	0	0	0	0	0	0	0	0	0	0	0	0	0
tcattctgctg	PBANKA_130340	4	4	11	10	45	45	10	9	0	0	0	0	0	0	0	0	0	0	0	0	0	0	0	0	0	0	0	0	0	0	0	0
tcattgatccc	PBANKA_050830	0	0	0	0	0	0	0	0	0	0	0	0	2	2	0	0	0	0	0	0	0	0	0	0	0	0	0	0	0	0	0	0
tccaatattac	PBANKA_052430	272	290	55	56	114	123	0	0	11	14	295	317	18	19	104	106	15	14	20	21	2	2	4	5	2	2	0	0	7	7	0	0
tccatggcaaa	PBANKA_112380	0	0	0	0	0	0	0	0	0	0	0	0	0	0	0	0	0	0	0	0	0	0	0	0	0	0	0	0	1	1	0	0
tcccatcaaac	PBANKA_051390	0	0	0	0	0	0	9	9	0	0	0	0	0	0	0	0	0	0	0	0	0	0	0	0	0	0	0	0	0	0	0	0
tccggatgtcg	PBANKA_041790	0	0	0	0	0	0	0	0	0	0	0	0	0	0	0	0	0	0	0	0	0	0	0	0	0	0	0	0	0	0	0	0
tccgtaggctt	PBANKA_050950	0	0	0	0	0	0	0	0	0	0	0	0	0	0	0	0	0	0	0	0	0	0	0	0	0	0	0	0	0	0	0	0
tcctactctcc	PBANKA_120060	1360	1443	799	857	1062	1135	254	261	221	240	1038	1125	113	124	253	265	141	144	48	53	4	5	21	20	23	23	1	1	23	22	0	0
tcctcgagatg	PBANKA_031660	115	116	54	50	0	0	31	33	10	10	129	124	7	8	36	36	10	10	4	5	0	0	2	1	1	1	0	0	3	2	0	0
tcctgagggac	PBANKA_140640	0	0	0	0	0	0	0	0	0	0	0	0	0	0	0	0	0	0	0	0	0	0	0	0	0	0	0	1	0	0	0	0
tccttagcgga	PBANKA_060600	0	0	0	0	0	0	2	2	0	0	0	0	1	1	0	0	0	0	0	0	0	0	0	0	0	0	0	0	0	0	0	0
tcgactctctt	PBANKA_142020	0	0	5	6	0	0	0	0	0	0	0	0	0	0	0	0	0	0	0	0	0	0	0	0	0	0	0	0	0	0	0	0
tcgagcgtat	PBANKA_093300	0	0	0	0	0	0	0	0	1	1	0	0	0	0	0	0	0	0	0	0	0	0	0	0	0	0	0	0	0	0	0	0
tcgcagggagc	PBANKA_051300	14	15	0	0	0	0	0	0	0	0	0	0	0	0	0	0	0	0	0	0	0	0	0	0	0	0	0	0	0	0	0	0
tcgcatagtcc	PBANKA_050440	1	1	0	0	29	29	0	0	0	0	0	0	0	0	0	0	0	0	0	0	0	0	0	0	0	0	0	0	0	0	0	0
tcgctacacat	PBANKA_100010	1702	1713	543	566	1096	1092	130	137	169	170	1308	1329	147	141	390	408	93	88	90	90	10	7	23	21	21	22	7	7	15	13	0	0
tcgctggctgg	PBANKA_134940	0	0	0	0	20	20	0	0	0	0	3	2	4	3	0	0	0	0	0	0	0	0	0	0	0	0	0	0	0	0	0	0
tcggcgataca	PBANKA_121050	268	277	119	118	359	359	114	107	172	173	85	82	9	9	14	15	14	13	0	0	0	0	3	1	0	0	0	0	0	0	834	831
tcggttgcaat	PBANKA_143380	0	0	0	0	0	0	0	0	1	0	1	1	0	0	0	0	0	0	0	0	0	0	0	0	0	0	0	0	0	0	0	0
tcgttgtagga	PBANKA_080280	0	0	0	0	0	0	0	0	0	0	0	0	0	0	0	0	0	0	0	0	0	0	0	0	0	0	0	0	0	0	0	0
tcgttgtcttc	PBANKA_144370	0	0	0	0	0	0	0	0	0	0	0	0	0	0	0	0	0	0	0	0	0	0	0	0	0	0	0	0	0	0	0	0
tctagcagctg	PBANKA_132960	55	52	53	52	121	119	5	4	13	12	153	150	5	6	47	44	18	19	7	7	0	0	0	0	0	0	3	3	2	2	0	0
tctagcgaata	PBANKA_110340	0	0	24	21	32	32	0	0	0	0	0	0	0	0	0	0	0	0	0	0	0	0	0	0	0	0	0	0	0	0	0	0
tctaggcgcac	PBANKA_130410	0	0	0	0	0	0	0	0	0	0	0	0	0	0	0	0	0	0	0	0	0	0	0	0	0	0	0	0	0	0	0	0
tctagtgatgt	PBANKA_110140	299	286	94	94	182	173	39	35	20	20	127	126	29	27	66	67	29	30	12	13	1	1	6	6	3	3	1	1	3	3	1	1
tctcaagggtc	PBANKA_020010	0	0	0	0	0	0	0	0	0	0	0	0	0	0	0	0	0	0	0	0	0	0	0	0	0	0	0	0	0	0	0	0
tctcacaaatc	PBANKA_123470	0	0	0	0	0	0	0	0	0	0	0	0	0	0	0	0	0	0	0	0	0	0	0	0	0	0	0	0	0	0	0	0
tctcggttat	PBANKA_061670	0	0	0	0	0	0	0	0	0	0	0	0	0	0	0	0	2	2	0	0	0	0	0	0	0	0	0	0	0	0	0	0
tctctaattac	PBANKA_060130	1	0	0	0	0	0	0	0	0	0	0	0	0	0	0	0	0	0	0	0	0	0	0	0	0	0	0	0	0	0	0	0
tctctgaatca	PBANKA_122990	2	2	0	0	62	66	0	0	0	0	0	0	0	0	0	0	3	3	0	0	0	0	0	0	0	0	0	0	0	0	0	0
tctctttgaat	PBANKA_060340	0	0	18	18	0	0	0	0	0	0	0	0	0	0	0	0	0	0	0	0	0	0	0	0	0	0	0	0	0	0	0	0
tctggactgaa	PBANKA_101500	0	0	4	5	0	0	0	0	0	0	0	0	0	0	0	0	0	0	0	0	0	0	0	0	0	0	0	0	0	0	0	0
tctgtgacacg	PBANKA_143690	0	0	0	0	0	0	0	0	0	0	11	12	0	0	0	0	0	0	0	0	0	0	0	0	0	0	0	0	0	0	0	0
tctgtgaggat	PBANKA_092710	0	0	0	0	0	0	0	0	0	0	0	0	0	0	0	0	0	0	0	0	0	0	1	0	0	0	0	0	0	0	1	1
tcttagcaaga	PBANKA_060860	0	0	0	0	0	0	0	0	0	0	0	0	0	0	0	0	0	0	0	0	0	0	0	0	0	0	0	0	0	0	0	0
tgaaatgtgat	PBANKA_121700	0	0	0	0	0	0	0	0	0	0	0	0	0	0	0	0	0	0	0	0	0	0	0	0	0	0	0	0	0	0	0	0
tgaacgtggtg	PBANKA_083680	522	516	251	249	482	458	101	96	99	97	444	429	46	45	94	88	72	70	18	19	2	2	20	18	10	9	3	4	7	7	0	0
tgaaggtaata	PBANKA_091190	0	0	0	0	0	0	0	0	0	0	0	0	0	0	0	0	0	0	0	0	0	0	0	0	0	0	0	0	0	0	0	0
tgaagtgaacc	PBANKA_093360	13	13	0	0	0	0	0	0	12	12	23	23	12	11	0	0	7	6	0	0	1	1	0	0	0	0	0	0	0	0	0	0
tgaccggctac	PBANKA_120380	0	0	0	0	0	0	0	0	0	0	0	0	2	2	0	0	0	0	0	0	0	0	0	0	0	0	0	0	0	0	0	0
tgacggggctc	PBANKA_104000	0	0	0	0	0	0	0	0	0	0	2	1	1	1	0	0	0	0	0	0	0	0	0	0	0	0	0	0	0	0	0	0
tgactcaagcc	PBANKA_135040	0	0	0	0	0	0	0	0	0	0	1	1	0	0	0	0	0	0	0	0	0	0	0	0	0	0	0	0	0	0	0	0
tgacttaacat	PBANKA_101390	0	0	0	0	0	0	0	0	0	0	0	0	0	0	0	0	0	0	0	0	0	0	0	0	0	0	0	0	0	0	0	0
tgagaaagctg	PBANKA_114530	0	0	0	0	0	0	0	0	0	0	0	0	0	0	0	0	0	0	0	0	0	0	0	0	0	0	0	0	0	0	0	0
tgagaattccc	PBANKA_091030	0	0	0	0	0	0	0	0	0	0	0	0	0	0	0	0	0	0	0	0	0	0	0	0	0	0	0	0	0	0	0	0
tgagagccata	PBANKA_051970	8	7	0	0	0	0	15	15	1	1	0	0	0	0	0	0	0	0	0	0	0	0	0	0	0	0	0	0	0	0	0	0
tgaggcagact	PBANKA_114340	0	0	0	0	0	0	0	0	0	0	0	0	0	0	0	0	0	0	0	0	0	0	0	0	0	0	0	0	0	0	0	0
tgagggcgcga	PBANKA_110740	89	87	35	36	83	85	21	19	6	7	8	8	1	2	1	1	7	7	0	0	0	0	2	2	2	2	0	0	0	0	883	880
tgcatcggctg	PBANKA_080550	480	473	172	164	968	902	1537	1489	1217	1195	1030	1027	2275	2232	1333	1331	3154	3107	2285	2228	1918	1842	3758	3658	2315	2227	2113	2086	3765	3607	1004	997
tgcatgaaacg	PBANKA_103940	0	0	0	0	17	18	0	0	0	0	0	0	0	0	0	0	0	0	0	0	0	0	0	0	0	0	0	0	0	0	0	0
tgcatgttcca	PBANKA_060380	0	0	0	0	0	0	0	0	0	0	8	8	0	0	0	0	0	0	0	0	0	0	0	0	0	0	0	0	0	0	0	0
tgccaaaaacc	PBANKA_051560	0	0	0	0	0	0	0	0	0	0	0	0	0	0	0	0	0	0	0	0	0	0	0	0	0	0	4	3	0	0	0	0
tgccagcggac	PBANKA_061670	0	0	11	11	0	0	0	0	0	0	0	0	0	0	0	0	0	0	0	0	0	0	0	0	0	0	0	0	0	0	0	0
tgccatccttg	PBANKA_142810	0	0	0	0	0	0	0	0	0	0	0	0	0	0	0	0	0	0	0	0	0	0	0	0	0	0	0	0	0	0	0	0
tgcccctgggc	PBANKA_081920	0	0	31	30	0	0	0	0	0	0	0	0	0	0	0	0	0	0	0	1	0	0	0	0	0	0	0	0	0	0	0	0
tgcccttgagg	PBANKA_113660	0	0	0	0	0	0	0	0	0	0	0	0	0	0	0	0	0	0	0	0	0	0	0	0	0	0	0	0	0	0	0	0
tgccgtaagcg	PBANKA_112210	0	0	0	0	0	0	0	0	0	0	0	0	0	0	0	0	0	0	0	0	0	0	0	0	0	0	0	0	0	0	0	0
tgcctaggcac	PBANKA_093470	1	1	0	0	0	0	0	0	2	2	2	2	0	0	1	2	0	0	1	1	0	0	0	0	0	0	2	2	4	4	2	4
tgccttgtatg	PBANKA_051490	930	930	675	664	991	975	1674	1639	1703	1678	916	895	1921	1907	1576	1583	1207	1180	1511	1484	1890	1837	1652	1625	1326	1313	2272	2238	1767	1727	506	498
tgcgcttttgt	PBANKA_051270	0	0	0	0	0	0	9	9	0	0	6	6	0	0	0	0	3	3	0	0	0	0	0	0	0	0	0	0	0	0	0	0
tgcgtatccat	PBANKA_041680	0	0	0	0	0	0	0	0	0	0	0	0	0	0	0	0	0	0	0	0	0	0	0	0	0	0	0	0	0	0	0	0
tgctcaaatca	PBANKA_134100	0	0	0	0	0	0	0	0	0	0	0	0	0	0	0	0	0	0	0	0	0	0	0	0	0	0	0	0	0	0	0	0
tgctcgtggca	PBANKA_090780	0	0	0	0	0	0	0	0	0	0	0	0	0	0	0	0	0	0	0	0	0	0	0	0	0	0	0	0	0	0	0	0
tgctctggtta	PBANKA_103050	0	0	0	0	0	0	0	0	0	0	1	1	0	0	0	0	0	0	0	0	0	0	0	0	0	0	0	0	0	0	0	0
tgctgtagaat	PBANKA_114420	0	0	0	0	0	0	0	0	0	0	0	0	0	0	0	0	0	0	0	0	0	0	0	0	0	0	0	0	0	0	0	0
tgctgtgtgct	PBANKA_120800	0	0	0	0	0	0	0	0	0	0	0	0	0	0	0	0	0	0	0	0	0	0	0	0	0	0	0	0	0	0	0	0
tgcttatacta	PBANKA_121220	3	3	37	40	84	87	5	5	5	6	18	18	0	0	1	1	0	0	0	0	0	0	1	1	0	0	0	0	0	0	0	0
tgctttggttg	PBANKA_051170	0	0	0	0	0	0	0	0	0	0	1	0	0	0	0	0	0	0	0	0	0	0	0	0	0	0	0	0	0	0	0	0
tggactgagtc	PBANKA_133270	0	0	0	0	0	0	0	0	0	0	0	0	0	0	0	0	0	0	0	0	0	0	0	0	0	0	1	1	0	0	0	0
tggagtctaga	PBANKA_070910	0	0	0	0	0	0	0	0	0	0	0	0	0	0	0	0	0	0	0	0	0	0	0	0	0	0	0	0	0	0	0	0
tggagtgctca	PBANKA_102780	0	0	0	0	0	0	0	0	0	0	0	0	0	0	0	0	0	0	0	0	0	0	0	0	0	0	0	0	0	0	0	0
tggccagtcta	PBANKA_010430	0	0	0	0	0	0	0	0	0	0	0	0	0	0	0	0	0	0	0	0	0	0	0	0	0	0	0	0	0	0	0	0
tggccgattaa	PBANKA_132650	0	0	0	0	0	0	0	0	0	0	0	0	0	0	0	0	0	0	0	0	0	0	0	0	0	0	0	0	0	0	0	0
tggccgcgtcg	PBANKA_080180	0	0	0	0	0	0	13	13	0	0	0	0	0	0	0	0	0	0	0	0	0	0	0	0	0	0	0	0	0	0	0	0
tggcctcgggt	PBANKA_133490	828	813	422	412	399	404	33	29	74	75	682	680	65	67	277	262	95	94	54	52	7	7	13	13	9	7	2	2	16	17	0	0
tggcgcctaat	PBANKA_094110	0	0	0	0	0	0	0	0	0	0	0	0	0	0	0	0	0	0	0	0	0	0	0	0	0	0	0	0	0	0	0	0
tggctctttcg	PBANKA_113930	0	0	0	0	0	0	0	0	0	0	0	0	0	0	0	0	0	0	0	0	0	0	0	0	0	0	0	0	0	0	0	0
tgggagactgt	PBANKA_124390	0	0	0	0	0	0	0	0	0	0	0	0	0	0	0	0	0	0	0	0	0	0	0	0	0	0	0	0	0	0	0	0
tgggagcttac	PBANKA_040620	0	0	0	0	0	0	0	0	0	0	0	0	0	0	0	0	0	0	0	0	0	0	0	0	0	0	0	0	0	0	0	0
tgggatcatcg	PBANKA_143560	0	0	0	0	43	42	0	0	0	0	0	0	0	0	0	0	0	0	0	0	0	0	0	0	0	0	0	0	0	0	0	0
tggtcagcaag	PBANKA_103200	0	0	0	0	0	0	0	0	0	0	0	0	0	0	0	0	0	0	0	0	0	0	0	0	0	0	0	0	0	0	0	0
tggtccgtaga	PBANKA_072070	0	0	11	10	0	0	5	6	0	0	0	0	0	0	0	0	0	0	0	0	0	0	0	0	0	0	0	0	0	0	0	0
tggtgaataaa	PBANKA_102910	1894	1819	1048	1024	1210	1190	192	190	136	133	1800	1769	173	171	617	602	186	180	115	114	6	6	7	8	34	33	7	7	24	26	0	0
tgtaacgtgtg	PBANKA_031130	370	349	206	203	691	648	1383	1325	836	804	371	362	1764	1687	944	911	1675	1605	1863	1773	1218	1153	1923	1820	1815	1740	1259	1178	1853	1782	841	808
tgtaagtgaac	PBANKA_124440	0	0	0	0	0	0	0	0	0	0	0	0	0	0	0	0	0	0	0	0	0	1	0	0	0	0	0	0	0	0	1	1
tgtaatcgcgc	PBANKA_092810	0	0	0	0	0	0	0	0	0	0	0	0	0	0	0	0	0	0	0	0	0	0	0	0	0	0	0	0	0	0	0	0
tgtacccttta	PBANKA_021390	0	0	0	0	77	78	16	19	8	6	11	11	8	7	0	0	5	5	0	0	0	0	0	0	0	0	1	1	0	0	0	0
tgtaccttat	PBANKA_041040	0	0	0	0	24	27	0	0	0	0	0	0	0	0	0	0	0	0	0	0	0	0	0	0	0	0	0	0	0	0	0	0
tgtagacgctt	PBANKA_041710	0	0	0	0	0	0	0	0	2	3	0	0	0	0	0	0	0	0	0	0	0	0	0	0	0	0	0	0	0	0	0	0
tgtatagcctc	PBANKA_131830	5	5	0	0	0	0	0	0	0	0	0	0	0	0	0	0	0	0	0	0	0	0	0	0	0	0	0	0	0	0	0	0
tgtcacgatac	PBANKA_071830	0	0	0	0	0	0	0	0	0	0	0	0	0	0	0	0	0	0	0	0	0	0	0	0	0	0	0	0	0	0	0	0
tgtccccacgg	PBANKA_082930	3	3	0	0	0	0	0	0	0	0	1	1	0	0	0	0	1	0	0	0	1	1	0	0	0	0	2	1	2	1	2	2
tgtccggtgcc	PBANKA_092660	0	0	0	0	0	0	0	0	0	0	0	0	0	0	0	0	0	0	0	0	0	0	0	0	0	0	0	0	0	0	0	0
tgtcctaaaga	PBANKA_121950	5	5	0	0	0	0	0	0	2	2	0	0	0	0	0	0	0	0	0	0	0	0	0	0	0	0	0	0	0	0	0	0
tgtctagggag	PBANKA_123430	0	0	0	0	0	0	0	0	0	0	0	0	0	0	0	0	0	0	0	0	0	0	0	0	0	0	0	0	0	0	0	0
tgtgcaacaac	PBANKA_090200	0	0	0	0	0	0	0	0	0	0	0	0	0	0	0	0	0	0	0	0	0	0	3	3	0	0	0	0	0	0	0	0
tgtgcaggtgc	PBANKA_030060	0	0	0	0	0	0	12	12	0	0	0	0	0	0	0	0	0	0	0	0	0	0	1	1	0	0	0	0	0	0	0	0
tgtgttttgtt	PBANKA_082530	71	67	106	101	105	103	57	56	28	26	90	86	9	10	18	18	8	8	6	6	0	0	0	0	1	1	0	0	1	1	0	0
tgttatttaag	PBANKA_082100	0	0	0	0	0	0	0	0	0	0	0	0	0	0	0	0	0	0	0	0	0	0	0	0	0	0	0	0	0	0	0	0
tgttccgctcg	PBANKA_061260	0	0	0	0	0	0	0	0	1	1	0	0	0	0	0	0	0	0	0	0	0	0	0	0	0	0	0	0	0	0	0	0
tgttcgtatag	PBANKA_040470	0	0	0	0	0	0	0	0	0	0	0	0	4	4	2	2	0	0	0	0	0	0	0	0	0	0	0	0	0	0	0	0
tgttgtctcgg	PBANKA_031190	0	0	0	0	0	0	0	0	0	0	0	0	0	0	0	0	0	0	0	0	0	0	0	0	0	0	0	0	0	0	0	0
tgttttgatgg	PBANKA_143330	0	0	0	0	0	0	0	0	0	0	0	0	0	0	0	0	0	0	0	0	0	0	0	0	0	0	0	0	0	0	0	0
ttaaagattcc	PBANKA_120710	360	360	121	125	313	307	72	68	59	60	315	320	42	41	130	132	41	39	24	25	1	1	5	4	2	2	0	0	4	4	0	0
ttaagcagtgt	PBANKA_050280	0	0	33	30	24	23	0	0	0	0	0	0	0	0	0	0	0	0	0	0	0	0	0	0	0	0	0	0	0	0	0	0
ttaagttttag	PBANKA_103020	0	0	0	0	0	0	0	0	0	0	2	2	0	0	0	0	0	0	0	0	0	0	0	0	0	0	0	0	2	2	0	0
ttaatactgtt	PBANKA_130180	49	46	60	60	0	0	1	0	23	25	7	6	6	6	27	26	0	0	7	7	38	35	0	0	11	12	41	40	2	2	1475	1456
ttaattgcgac	PBANKA_121260	0	0	0	0	0	0	9	9	0	0	0	0	0	0	0	0	2	2	0	0	1	1	0	0	0	0	0	0	0	0	0	0
ttacacggcat	PBANKA_090880	364	367	447	450	794	784	1595	1577	1598	1601	489	496	2158	2154	1879	1873	2013	2012	2185	2182	2481	2430	2314	2329	2213	2234	2380	2356	2284	2293	1046	1039
ttacagggcaa	PBANKA_090370	0	0	0	0	0	0	0	0	0	0	0	0	0	0	0	0	0	0	0	0	0	0	0	0	0	1	0	0	0	0	0	0
ttacccggaat	PBANKA_091320	0	0	0	0	0	0	1	0	0	0	0	0	0	0	0	0	0	0	0	0	0	0	0	0	0	0	0	0	0	0	0	0
ttacgccgggc	PBANKA_145970	0	0	0	0	0	0	0	0	0	0	0	0	0	0	0	0	0	0	0	0	0	1	0	0	0	0	0	0	0	0	0	0
ttactctatga	PBANKA_062020	0	0	0	0	0	0	0	0	0	0	7	7	0	0	0	0	0	0	0	0	0	0	0	0	0	0	0	0	0	0	0	0
ttactgcaagc	PBANKA_083290	0	0	0	0	31	31	0	0	0	0	37	36	2	2	0	0	0	0	0	0	0	0	0	0	0	0	0	0	0	0	0	0
ttaggccccgt	PBANKA_134160	0	0	0	0	0	0	0	0	0	0	0	0	0	0	0	0	0	0	0	0	0	0	0	0	0	0	0	0	0	0	0	0
ttataaaattg	PBANKA_010010	8	8	0	0	0	0	0	0	1	1	0	0	0	0	0	0	0	0	0	0	0	0	0	0	0	0	0	0	0	0	0	0
ttataagtcta	PBANKA_080690	15	15	0	0	0	0	0	0	0	0	0	0	0	0	0	0	2	2	0	0	0	0	0	0	0	0	0	0	0	0	0	0
ttatcagcagc	PBANKA_112570	0	0	0	0	0	0	0	0	0	1	0	0	0	0	0	0	0	0	0	0	0	0	0	0	0	0	0	0	0	0	0	0
ttatcttccgc	PBANKA_130310	2017	2004	1095	1112	2600	2630	6662	6629	5994	5999	2419	2399	8962	9021	6371	6381	7802	7824	8983	8944	8675	8575	9772	9707	9532	9561	9551	9481	9926	9947	2054	2059
ttatgcaccaa	PBANKA_135800	337	350	159	171	106	103	6	5	8	9	203	203	35	36	97	96	31	31	9	8	5	5	7	7	5	5	0	0	1	1	0	0
ttcaaacacct	PBANKA_030210	0	0	0	0	12	13	0	0	0	0	0	0	0	0	0	0	1	1	0	0	0	0	2	2	0	0	0	0	0	0	0	0
ttcaacgtctg	PBANKA_113500	0	0	0	0	0	0	0	0	0	0	0	0	0	0	0	0	0	0	0	0	0	0	0	1	0	0	0	0	0	0	0	0
ttcaactttgt	PBANKA_123640	0	0	0	0	0	0	0	0	0	0	0	0	0	0	0	0	0	0	0	0	0	0	0	0	0	0	0	0	0	0	0	0
ttcactcaagt	PBANKA_010220	858	838	366	354	404	396	84	85	50	49	523	523	49	49	241	246	59	52	37	36	1	1	6	6	10	11	9	9	15	13	0	0
ttcatccccag	PBANKA_140330	29	29	47	48	27	27	2	2	5	5	54	54	3	3	11	11	5	5	5	5	0	0	3	3	0	0	0	0	4	3	0	0
ttcatgagcat	PBANKA_143520	0	0	0	0	43	42	0	0	0	0	0	0	0	0	0	0	0	0	0	0	0	0	0	0	0	0	0	0	0	0	0	0
ttcatgttggg	PBANKA_134120	0	0	0	0	0	0	0	0	0	0	0	0	0	0	0	0	0	0	0	0	0	0	0	0	0	0	0	0	0	0	0	0
ttccaccttac	PBANKA_030600-ko	115	123	113	128	115	139	214	257	58	66	40	44	194	222	45	52	146	156	189	214	74	86	238	289	211	255	96	104	359	404	912	1077
ttccatactat	PBANKA_010630	0	0	0	0	0	0	0	0	0	0	0	0	0	0	0	0	2	2	0	0	0	0	0	0	0	0	0	0	0	0	0	0
ttccctattac	PBANKA_111550	0	0	0	0	0	0	0	0	0	0	0	0	0	0	0	0	0	0	0	0	0	0	0	0	0	0	0	0	0	0	0	0
ttccggtgtac	PBANKA_010660	247	257	59	64	255	273	733	755	771	817	215	228	969	1023	722	757	705	718	724	759	797	814	598	629	550	578	644	695	571	592	812	845
ttcctcctagt	PBANKA_131690	0	1	0	0	0	0	0	0	0	0	0	0	0	0	0	0	0	0	1	0	0	0	0	0	0	0	0	0	0	0	0	0
ttccttccata	PBANKA_100600	362	354	304	297	630	629	313	310	291	290	126	120	18	17	42	41	57	55	3	3	25	24	6	6	1	1	22	23	1	1	1028	1012
ttcggggtcta	PBANKA_141200	0	0	11	10	0	0	6	7	1	1	16	17	0	0	0	0	0	0	0	0	0	0	0	0	0	0	0	0	0	0	0	0
ttcggtatcgg	PBANKA_133810	566	533	413	397	367	361	72	71	45	48	477	462	43	45	126	118	77	74	25	21	3	2	4	5	11	11	5	5	15	15	0	0
ttctcgtgggg	PBANKA_143160	0	0	0	0	0	0	0	0	0	0	0	0	0	0	0	0	0	0	0	0	0	0	0	0	0	0	1	0	0	0	0	0
ttctttgttat	PBANKA_080040	20	20	98	102	171	173	19	20	21	20	97	93	1	1	10	9	26	27	3	3	0	0	2	3	0	0	0	0	0	0	0	0
ttgaaaatcaa	PBANKA_142000	0	0	0	0	34	37	1	1	0	0	1	1	0	0	0	0	0	0	0	0	0	0	0	0	0	0	0	0	0	0	0	0
ttgaccaaacg	PBANKA_070070	400	387	261	258	371	370	99	102	79	82	472	471	52	48	125	122	51	50	21	21	7	7	8	8	0	0	0	0	4	3	0	0
ttgatcgaagc	PBANKA_072080	0	0	0	0	0	0	0	0	0	0	0	0	0	0	0	0	0	0	0	0	0	0	0	0	0	0	0	0	0	0	0	0
ttgctccgagt	PBANKA_090620	1024	999	739	715	1767	1729	3114	3049	3072	3010	1140	1115	3747	3659	2518	2483	2788	2742	3187	3087	3004	2883	3018	2889	2780	2730	2702	2605	2361	2314	1558	1525
ttgctgtcggc	PBANKA_111510	0	0	0	0	0	0	0	0	0	0	0	0	0	0	0	0	0	0	0	0	0	0	0	0	0	0	0	0	0	0	0	0
ttgctttagct	PBANKA_100150	0	0	0	0	0	0	0	0	0	0	0	0	0	0	0	0	0	0	0	0	0	0	0	0	0	0	0	0	0	0	0	0
ttggcacggcg	PBANKA_124660	499	499	342	333	604	608	60	57	71	71	620	605	58	65	167	168	82	76	42	45	4	4	11	11	10	11	7	7	10	10	0	0
ttggggtgaca	PBANKA_092640	28	25	21	22	109	104	13	14	1	1	9	9	0	0	1	1	0	0	1	1	0	0	0	0	0	0	0	0	0	0	0	0
ttggggtggcg	PBANKA_080240	0	0	0	0	0	0	0	0	0	0	0	0	0	0	0	0	0	0	0	0	0	0	0	0	0	0	0	0	0	0	0	0
ttgggtcaccc	PBANKA_113870	82	83	44	46	50	47	43	46	28	29	75	76	10	11	11	10	6	6	2	2	0	0	0	0	0	0	0	0	1	1	0	0
ttggtgcacga	PBANKA_123030	0	0	0	0	0	0	0	0	0	0	1	1	0	0	0	0	0	0	0	0	0	0	1	1	0	0	0	0	0	0	0	0
ttgtacggtgt	PBANKA_070310	62	59	13	12	151	144	20	20	11	10	13	12	0	0	1	1	0	0	0	0	0	0	5	5	0	0	0	0	0	0	1531	1479
ttgtattatca	PBANKA_124080	0	0	15	13	0	0	0	0	0	0	0	0	0	0	0	0	0	0	0	0	0	0	0	0	0	0	0	0	0	0	0	0
ttgtccatgca	PBANKA_071270	0	0	23	22	23	24	3	3	0	0	6	6	0	0	0	0	2	2	0	0	0	0	0	0	0	0	0	0	0	0	0	0
tttaaccggtc	PBANKA_140140	0	0	8	8	0	0	0	0	0	0	0	0	0	0	0	0	0	0	0	0	0	0	0	0	0	0	0	0	0	0	0	0
tttaattacgt	PBANKA_103850	1	0	0	0	1	1	2	0	1	0	1	1	0	0	0	1	2	1	0	0	0	0	0	0	1	2	9	7	3	3	3	4
tttagtcccct	PBANKA_113240	1	1	0	0	0	0	0	0	3	3	0	0	0	0	0	0	1	1	0	0	0	0	4	4	1	1	1	1	4	4	2	2
tttatcggaat	PBANKA_120290	0	0	0	0	0	0	5	5	0	0	0	0	0	0	0	0	0	0	0	0	0	0	0	0	0	0	0	0	0	0	0	0
tttatgattaa	PBANKA_070390	0	0	0	0	0	0	0	0	0	0	0	0	0	0	0	0	0	0	0	0	0	0	0	0	0	0	0	0	0	0	0	0
tttattattca	PBANKA_135830	0	0	0	0	0	0	0	0	0	0	0	0	0	0	0	0	0	0	0	0	0	0	0	0	0	0	0	0	0	0	0	0
tttcaaaatgc	PBANKA_050100	279	275	153	151	233	237	58	55	52	49	468	473	45	39	68	67	62	58	13	13	1	1	4	4	8	8	1	1	0	0	0	0
tttccagaata	PBANKA_140070	0	0	0	0	35	35	0	0	9	9	12	11	0	0	0	0	2	2	0	0	0	0	0	0	0	0	0	0	1	1	0	0
tttcggcattt	PBANKA_090030	0	0	0	0	0	0	0	0	0	0	0	0	2	2	0	0	0	0	0	0	0	0	0	0	0	0	0	0	0	0	0	0
tttctatgtcc	PBANKA_110330	7	7	10	10	0	0	8	7	4	4	9	10	7	6	0	0	1	1	0	0	0	0	0	0	0	0	0	0	0	0	0	0
tttctcccata	PBANKA_092880	0	0	0	0	0	0	0	0	0	0	0	0	0	0	0	0	0	0	0	0	0	0	0	0	0	0	0	0	0	0	1	0
tttctgtagac	PBANKA_041040	0	0	18	19	20	20	0	0	1	1	0	0	0	0	0	0	0	0	1	1	0	0	0	0	8	8	0	0	0	0	0	0
tttgacgcaaa	PBANKA_123490	0	0	0	0	0	0	0	0	0	0	0	0	0	0	0	0	0	0	0	0	0	0	0	0	0	0	0	0	0	0	0	0
tttgattttat	PBANKA_030600	0	0	0	0	0	0	0	0	0	0	0	0	0	0	0	0	0	0	0	0	0	0	0	0	0	0	0	0	0	0	0	0
tttgtttaacc	PBANKA_031330	0	0	0	0	31	31	0	0	0	0	0	0	0	0	0	0	0	0	0	0	0	0	0	0	0	0	0	0	0	0	0	0
ttttatgggtg	PBANKA_060090	305	301	259	249	499	481	1068	1044	1453	1428	293	292	1156	1135	1274	1244	1032	1010	1015	984	1191	1149	961	929	889	869	1409	1344	982	957	849	801
ttttcagaagc	PBANKA_101570	0	0	0	0	0	0	0	0	0	0	0	0	0	0	0	0	0	0	0	0	0	0	0	0	0	0	0	0	0	0	0	0
ttttctacttc	PBANKA_082420	648	655	468	459	627	628	105	109	98	97	455	462	69	70	156	156	68	73	23	24	1	1	4	4	4	4	0	0	7	7	0	0
ttttcttgcat	PBANKA_103250	0	0	0	0	0	0	0	0	0	0	0	0	0	0	0	0	0	0	0	0	0	0	0	0	1	0	0	0	0	0	0	0
tttttcgtctc	PBANKA_031140	0	0	0	0	0	0	0	0	0	0	0	0	0	0	0	0	0	0	0	0	0	0	0	0	0	0	0	0	0	0	0	0
