# Supplementary material for: Functional Profiling of a Plasmodium Genome Reveals an Abundance of Essential Genes
Source: Cell. 2017 Jul 13;170(2):260–272.e8. doi: 10.1016/j.cell.2017.06.030 (PMC5509546; doi:10.1016/j.cell.2017.06.030)
Supplement: Data S1. Reproducible Analysis Procedure — The file archive includes an R-markdown document, which will reproduce all bioinformatic procedures conducted. [file mmc9.zip › countfiles/PbSTM30.csv]

barcode	gene	17.1	17.2	18.1	18.2	19.1	19.2	20.1	20.2	21.1	21.2	22.1	22.2	23.1	23.2	24.1	24.2	25.1	25.2	26.1	26.2	27.1	27.2	28.1	28.2	29.1	29.2	30.1	30.2	31.1	31.2	16.1	16.2
no_match		35149	36393	31160	32272	34601	35542	18442	19197	23880	25559	24394	26076	22982	24126	20983	22479	21853	23790	22463	23874	19049	20619	20612	21784	16956	18263	23481	25242	19786	20991	16725	18210
aaaaaaaccaa	PBANKA_031300	36	34	41	41	56	56	16	16	14	13	12	12	0	0	4	4	0	0	0	0	0	0	0	0	0	0	0	0	0	0	209	207
aaaaaaggtga	PBANKA_131450	0	0	0	0	0	0	0	0	0	0	0	1	0	0	0	0	0	0	0	0	0	0	0	0	0	0	0	0	0	0	0	0
aaaacgaggag	PBANKA_020390	1	0	38	33	0	0	0	0	0	0	0	0	0	0	0	0	0	0	0	0	0	0	0	0	0	0	0	0	0	0	0	0
aaaaggaagga	PBANKA_101210	0	0	0	0	0	0	0	0	0	0	0	0	3	3	0	0	0	0	0	0	0	0	0	0	0	0	0	0	0	0	0	0
aaaagtcttgc	PBANKA_040440	0	0	0	0	0	0	0	0	0	0	0	0	0	0	0	0	0	0	0	0	0	0	0	0	0	0	0	0	0	0	0	0
aaacaccgcag	PBANKA_062110	0	0	0	0	0	0	0	0	0	0	0	0	0	0	1	1	0	0	0	0	0	0	0	0	0	0	0	0	0	0	0	0
aaaccatcctc	PBANKA_133220	0	0	0	0	80	81	22	22	0	0	0	0	8	9	0	0	0	0	0	0	0	0	0	0	0	0	0	0	0	0	0	0
aaaccttggat	PBANKA_120110	0	0	0	0	0	0	0	0	0	0	0	0	0	0	0	0	0	0	0	0	0	0	0	0	0	0	0	0	0	0	0	0
aaactgagtga	PBANKA_000330	150	149	631	622	209	203	44	40	53	53	1	1	4	4	0	0	0	0	0	0	0	0	0	0	0	0	0	0	0	0	0	0
aaacttccgcc	PBANKA_040370	0	0	0	0	0	0	0	0	0	0	0	0	0	0	0	0	0	0	0	0	0	0	0	0	0	0	0	0	0	0	0	0
aaagtctcccc	PBANKA_010870	168	165	58	58	299	297	269	259	57	53	568	562	95	96	104	105	205	207	27	26	50	47	59	61	52	51	10	10	18	18	1027	1024
aaagtgagatg	PBANKA_113040	0	0	0	0	0	0	0	0	0	0	0	0	0	0	0	0	0	0	0	0	0	0	0	0	0	0	0	0	0	0	0	1
aaagttagacc	PBANKA_113880	0	0	0	0	0	0	0	0	0	0	0	0	0	0	0	0	0	0	0	0	0	0	0	0	0	0	0	0	0	0	0	0
aaataattgtt	PBANKA_010700	0	0	0	0	99	98	0	0	0	0	0	0	0	0	0	0	0	0	0	0	0	0	0	0	0	0	0	0	0	0	0	0
aaatgggcgcg	PBANKA_062310	0	0	0	0	0	0	0	0	0	0	0	0	0	0	0	0	0	0	0	0	0	0	0	0	0	0	0	0	0	0	0	0
aaattggatca	PBANKA_010720	1198	1178	1103	1079	1927	1906	121	120	453	449	86	83	20	20	13	13	21	20	5	5	0	0	20	18	2	2	3	4	5	5	0	0
aacaatgagga	PBANKA_041340	314	311	148	142	367	365	449	443	817	806	632	622	1120	1111	1237	1220	474	469	1178	1148	1099	1085	439	432	1083	1063	1233	1217	371	370	731	718
aacacaaccgc	PBANKA_140160	1208	1198	999	989	442	448	690	693	1215	1209	973	969	513	518	522	511	686	685	208	211	193	200	338	338	146	146	158	154	169	167	820	807
aacaccgctaa	PBANKA_141860	1	0	0	0	0	0	0	0	0	1	0	0	1	2	0	0	0	0	1	1	0	1	2	2	0	0	0	1	1	1	0	0
aacagacaaac	PBANKA_130360	0	0	0	0	0	0	0	0	0	0	0	0	0	0	0	0	0	0	0	0	0	0	0	0	0	0	0	1	0	0	0	0
aacataaaagt	PBANKA_031480	0	0	0	0	0	0	0	0	0	0	0	0	0	0	0	0	0	0	0	0	0	0	0	0	0	0	0	0	0	0	0	0
aacctagcggg	PBANKA_136390	0	0	0	0	1	0	0	0	0	0	0	0	0	0	0	0	0	0	0	0	0	0	0	0	0	0	0	0	0	0	0	0
aacgaaaggac	PBANKA_111450	0	0	9	10	295	303	0	0	0	0	0	0	0	0	1	1	0	0	0	0	0	0	0	0	0	0	0	0	0	0	881	888
aacgcctgccg	PBANKA_101430	0	0	0	0	0	0	0	0	0	0	0	0	0	0	0	0	0	0	0	0	0	0	0	0	0	0	0	0	0	0	0	0
aacgcgatcat	PBANKA_061650	0	0	0	0	0	0	0	0	0	0	0	0	0	0	0	0	0	0	0	0	0	0	0	0	0	0	0	0	0	0	0	0
aacgctcaaaa	PBANKA_071870	553	549	529	519	463	458	0	0	0	0	26	26	3	4	0	0	0	0	0	0	0	0	0	0	0	0	0	0	0	0	0	0
aacggatcacc	PBANKA_121210	0	0	0	0	0	0	0	0	0	0	0	0	0	0	0	0	0	0	0	0	0	0	0	0	0	0	0	0	0	0	0	0
aactacatagt	PBANKA_131610	0	0	0	0	0	0	0	0	0	0	0	0	0	0	0	0	0	0	0	0	0	0	0	0	0	0	0	0	0	0	0	0
aactcacatct	PBANKA_080500	2	2	0	0	0	0	0	0	0	0	0	0	0	0	0	0	0	0	0	0	0	0	0	0	0	0	0	0	0	0	0	0
aactgtgtcta	PBANKA_010890	505	500	1157	1131	647	630	2219	2193	3333	3273	2847	2783	3583	3533	4237	4175	3519	3471	3358	3310	3598	3549	2987	2935	3427	3376	3563	3489	3252	3203	1319	1301
aagagctgttg	PBANKA_093280	0	0	0	0	0	0	0	0	0	0	0	0	0	0	0	0	0	0	0	0	0	0	0	0	0	0	0	0	0	0	0	0
aagatctgcca	PBANKA_051050	88	88	122	114	178	174	156	154	605	599	30	29	459	460	475	475	19	18	410	412	341	330	13	13	371	371	492	486	10	10	1041	1032
aagcactctcg	PBANKA_135460	0	0	0	0	0	0	0	0	0	0	0	0	0	0	0	0	0	0	0	0	0	0	0	0	0	0	0	0	0	0	0	0
aagccaggacg	PBANKA_010780	0	0	0	0	0	0	0	0	0	0	0	0	0	0	0	0	0	0	0	0	0	0	0	0	0	0	0	0	0	0	0	0
aaggagagctt	PBANKA_132040	0	0	0	0	0	0	0	0	0	0	0	0	0	0	0	0	0	0	0	0	0	0	0	0	0	0	0	0	0	0	0	0
aaggatctatc	PBANKA_136210	0	0	0	0	0	0	0	0	0	0	0	0	0	0	0	0	0	0	0	0	0	0	0	0	0	0	0	0	0	0	0	0
aaggttgtcgc	PBANKA_140440	61	60	0	0	95	93	0	0	0	0	0	0	0	0	0	0	0	0	0	0	0	0	4	4	0	0	0	0	0	0	0	0
aagtatcacca	PBANKA_061300	819	817	709	708	877	877	2618	2610	1461	1448	2404	2385	3655	3637	1585	1573	2626	2593	3804	3766	1379	1367	2705	2676	1565	1551	4285	4249	4189	4182	1062	1053
aataaatatgg	PBANKA_131420	0	0	0	0	0	0	0	0	32	33	0	0	0	0	6	6	0	0	0	0	0	0	0	0	0	0	0	0	0	0	0	0
aatagcctctt	PBANKA_142710	0	0	39	39	0	0	0	0	0	0	0	0	8	9	0	0	0	0	0	0	0	0	0	0	0	0	0	0	0	0	0	0
aataggtggac	PBANKA_144720	0	0	5	5	7	7	0	0	0	0	0	0	0	0	0	0	0	0	0	0	0	0	0	0	0	0	0	0	0	0	0	0
aatatctccgg	PBANKA_123240	0	0	0	0	0	0	0	0	0	0	0	0	0	0	0	0	0	0	0	0	0	0	2	2	0	0	0	0	0	0	0	0
aatcctttact	PBANKA_040820	0	0	0	0	0	0	0	0	0	0	0	0	2	2	0	0	0	0	0	0	0	0	0	0	0	0	0	0	0	0	0	0
aatcgaacaac	PBANKA_143590	0	0	0	0	0	0	0	0	0	0	0	0	0	0	0	0	0	0	0	0	0	0	0	0	0	0	0	0	0	0	0	0
aatcgtcccgt	PBANKA_094360	74	74	54	49	0	0	20	19	0	0	0	0	0	0	0	0	0	0	0	0	0	0	0	0	0	0	0	0	0	0	0	0
aatcgtggacc	PBANKA_021160	0	0	0	0	0	0	0	0	0	0	0	0	0	0	0	0	0	0	0	0	0	0	0	0	0	0	0	0	0	0	0	0
aatctttggga	PBANKA_020780	710	703	262	260	616	602	111	111	142	141	363	358	7	7	9	9	35	34	3	3	5	5	4	5	0	0	1	1	0	0	853	844
aatgaataaac	PBANKA_010690	105	111	216	228	382	396	13	14	75	77	64	61	14	14	1	1	9	9	1	1	0	0	0	0	0	0	0	1	0	0	1099	1108
aatgctccgac	PBANKA_123850	0	0	0	0	0	0	1	0	0	0	0	0	0	0	0	0	0	0	0	0	0	0	0	0	0	0	0	0	0	0	0	0
aattactaccg	PBANKA_100870	0	0	0	0	0	0	0	0	0	0	0	0	0	0	0	0	0	0	0	0	0	0	0	0	0	0	0	0	0	0	0	0
acaacaatcgt	PBANKA_041640	0	0	0	0	4	5	0	0	1	1	0	0	1	1	1	1	1	1	0	0	0	0	1	0	0	0	0	1	1	1	0	0
acaagacgaag	PBANKA_050720	0	0	0	0	0	0	0	0	0	0	0	0	1	1	0	0	0	0	0	0	0	0	0	0	0	0	0	0	0	0	0	0
acaattgacgg	PBANKA_133690	80	83	128	127	0	0	0	0	39	40	0	0	0	0	0	0	0	0	0	0	0	0	0	0	0	0	0	0	0	0	0	0
acacatcatag	PBANKA_091780	0	0	0	0	0	0	0	0	0	0	0	0	0	0	0	0	0	0	0	0	0	0	0	0	0	0	0	0	0	0	0	0
acacgacaagc	PBANKA_103780	3221	3179	1283	1282	2273	2264	2805	2779	3243	3220	2662	2625	4864	4814	3803	3750	2674	2626	4407	4366	3289	3240	2552	2545	3240	3213	5069	5011	2374	2361	768	759
acagatctgcg	PBANKA_131910	117	113	103	103	244	243	0	0	36	35	4	3	11	10	0	0	0	0	0	0	0	0	1	1	1	1	1	1	0	0	0	0
acagcggagtg	PBANKA_080880	83	82	169	165	334	331	16	14	0	0	0	0	0	0	3	3	2	2	0	0	1	1	0	0	0	0	0	0	6	6	1356	1321
acagggattca	PBANKA_083330	49	48	0	0	0	0	0	0	0	0	0	0	0	0	0	0	0	0	0	0	0	0	0	0	0	0	0	0	0	0	0	0
acagggccgac	PBANKA_130530	59	58	0	0	248	245	0	0	0	0	0	0	0	0	0	0	0	0	0	0	0	0	0	0	0	0	0	0	0	0	0	0
acatcagaaag	PBANKA_134380	119	116	0	0	121	124	0	0	0	0	24	23	7	7	0	0	7	7	0	0	0	0	4	4	0	0	0	0	0	0	0	0
accacgtacgt	PBANKA_130510	48	48	29	30	0	0	8	8	0	0	0	0	0	0	0	0	0	0	0	0	0	0	0	0	0	0	0	0	0	0	0	0
accactatagt	PBANKA_100690	0	0	0	0	0	0	0	0	0	0	0	0	0	0	0	0	0	0	0	0	0	0	0	0	0	0	0	0	0	0	0	0
acccacttgct	PBANKA_103450	0	0	77	79	0	0	0	0	0	0	0	0	0	0	0	0	0	0	0	0	0	0	0	0	0	0	0	0	0	0	0	0
accgaggcggg	PBANKA_144280	102	99	240	238	0	0	0	0	0	0	0	0	2	2	0	0	0	0	0	0	0	0	0	0	0	0	0	0	2	2	0	0
acctatctaaa	PBANKA_052090	4	4	0	0	140	142	0	0	0	0	0	0	0	0	0	0	0	0	0	0	0	0	0	0	0	0	0	0	0	0	0	0
acctcttccca	PBANKA_112220	43	45	24	24	87	89	0	0	0	0	0	0	0	0	0	0	0	0	0	0	0	0	0	0	0	0	0	0	0	0	0	0
acctggacgga	PBANKA_082320	0	0	0	0	0	0	0	0	0	0	0	0	0	0	0	0	0	0	0	0	0	0	0	0	0	0	0	0	0	0	0	0
acctgtgtcta	PBANKA_135420	1	1	0	1	0	0	6	2	6	3	2	2	5	1	6	4	8	1	6	3	7	1	6	5	2	0	5	3	4	2	2	1
accttcggttt	PBANKA_011160	0	0	0	0	0	0	0	0	0	0	0	0	0	0	0	0	0	0	0	0	0	0	0	0	0	0	0	0	0	0	0	0
acctttcccgc	PBANKA_081800	0	0	0	0	0	0	0	0	0	0	0	0	0	0	0	0	0	0	0	0	0	0	0	0	0	0	0	0	0	0	0	0
acgaatgtgct	PBANKA_101610	192	185	232	229	177	171	2	0	39	39	67	64	7	7	0	0	1	1	4	4	1	1	3	3	0	0	0	0	0	0	0	0
acgacttggac	PBANKA_091910	0	0	0	0	0	0	0	0	0	0	0	0	0	0	1	1	0	0	0	0	0	0	0	0	0	0	0	0	0	0	0	0
acgagcgaacg	PBANKA_121590	441	440	868	859	643	634	1347	1335	2463	2427	684	672	1713	1699	2673	2625	656	649	1796	1760	2236	2198	599	591	1884	1863	1969	1937	694	683	1169	1145
acgaggcgatc	PBANKA_131520	0	0	0	0	1	0	0	0	0	0	0	0	0	0	1	1	0	0	0	0	0	0	1	1	0	0	0	0	0	0	0	0
acgatttgtta	PBANKA_050370	279	282	221	220	88	84	0	0	32	32	0	0	2	2	0	0	2	2	0	0	0	0	2	2	0	0	0	0	0	0	0	0
acgcgaacggc	PBANKA_070260	76	77	31	29	0	0	0	0	22	22	0	0	0	0	0	0	0	0	0	0	0	0	0	0	0	0	0	0	0	0	0	0
acgcgaactta	PBANKA_051450	1	5	2	3	7	8	0	0	0	0	1	1	0	0	0	0	0	0	0	0	0	0	0	0	0	0	0	0	0	1	0	0
acgctgctcag	PBANKA_120740	0	0	0	0	0	0	0	0	0	0	0	0	0	0	0	0	0	0	0	0	0	0	0	0	0	0	0	0	0	0	0	0
acggatatcag	PBANKA_061450	0	0	82	84	0	0	0	0	0	0	0	0	0	0	0	0	0	0	0	0	0	0	0	0	0	0	0	0	0	0	0	0
acgggcggata	PBANKA_121330	0	0	14	14	0	0	0	0	0	0	0	0	0	0	0	0	0	0	0	0	0	0	0	0	0	0	0	0	0	0	558	541
acgggttcaac	PBANKA_113970	0	0	0	0	0	0	0	0	0	0	0	0	0	0	0	0	0	0	0	0	0	0	0	0	0	0	0	0	0	0	0	0
acggtctctgg	PBANKA_040530	43	42	0	0	0	0	0	0	0	0	0	0	0	0	0	0	0	0	0	0	0	0	0	0	0	0	0	0	0	0	0	0
acgtaagacaa	PBANKA_134600	0	0	0	0	0	0	0	0	0	0	0	0	0	0	0	0	0	0	0	0	0	0	0	0	0	0	0	0	0	0	0	0
acgtagtatcc	PBANKA_110900	0	0	0	0	0	0	0	0	0	0	0	0	0	0	0	0	0	0	0	0	0	0	0	0	0	0	0	0	0	0	0	0
acgtatcaggg	PBANKA_082710	0	0	0	0	0	0	0	0	0	0	0	0	0	0	0	0	0	0	0	0	0	0	0	0	0	0	0	0	0	0	0	0
acgtgaactta	PBANKA_041850	1488	1475	1097	1081	1633	1627	200	203	259	257	190	185	37	38	5	5	11	11	9	9	5	6	32	32	1	1	7	7	4	3	1	1
acgttacattt	PBANKA_071070	0	0	0	0	0	0	0	0	0	0	0	0	0	0	0	0	0	0	0	0	0	0	0	0	0	0	0	0	0	0	0	0
acgtttgggaa	PBANKA_071020	0	0	66	67	0	0	0	0	0	0	0	0	0	0	1	1	0	0	0	0	0	0	0	0	0	0	0	0	0	0	0	0
actaatcctgg	PBANKA_140130	3	3	69	70	300	291	0	0	0	0	18	18	0	0	0	0	0	0	0	0	0	0	0	0	0	0	0	0	0	0	0	0
actacaggcct	PBANKA_090640	42	42	13	12	0	0	0	0	0	0	0	0	0	0	0	0	0	0	0	0	0	0	0	0	0	0	0	0	0	0	0	0
actagaggtaa	PBANKA_092940	0	0	0	0	0	0	0	0	0	0	0	0	0	0	0	0	0	0	0	0	0	0	2	2	0	0	0	0	0	0	0	0
actatcgccaa	PBANKA_144400	0	0	0	0	0	0	23	23	0	0	0	0	0	0	0	0	0	1	0	0	0	0	0	0	0	0	0	0	0	0	0	0
actcaccgcct	PBANKA_010400	119	121	64	65	78	79	32	32	0	0	0	0	0	0	0	0	0	0	0	0	0	0	0	0	0	0	0	0	0	0	0	0
actccattgat	PBANKA_120250	0	0	0	0	0	0	0	0	32	33	0	0	0	0	0	0	0	0	0	0	0	0	0	0	0	0	0	0	0	0	0	0
actccctctct	PBANKA_051260	3	3	89	92	125	122	0	0	0	0	31	32	2	2	16	17	22	22	9	9	0	0	24	24	0	0	0	0	22	20	1009	1010
actcgaccttg	PBANKA_010640	12	13	173	170	204	208	55	56	95	93	44	44	14	14	2	2	13	15	4	4	0	0	1	1	0	0	2	2	0	0	1027	1008
actgatttagc	PBANKA_060310	0	0	0	0	0	0	0	0	0	0	0	0	0	0	0	0	0	0	0	0	0	0	0	0	0	0	0	0	0	0	0	0
actgatttgac	PBANKA_031410	0	0	0	0	0	0	0	0	0	1	0	0	0	0	2	2	0	0	0	0	0	0	0	0	0	0	0	0	0	0	0	0
actgctacccc	PBANKA_121000	1170	1163	1167	1161	1365	1368	3300	3308	4112	4096	4690	4670	4338	4314	4508	4480	5490	5447	4108	4083	3898	3832	5871	5850	2867	2851	3934	3897	6110	6088	950	941
actggattata	PBANKA_101370	0	0	0	0	74	68	0	0	0	0	0	0	0	0	0	0	0	0	0	0	0	0	0	0	0	0	0	0	0	0	0	0
actgtacccac	PBANKA_135910	0	0	39	42	45	49	0	0	0	0	0	0	0	0	0	0	0	0	0	0	0	0	0	0	0	0	0	0	0	0	0	0
actgtgggcga	PBANKA_082780	85	86	22	23	64	65	0	0	0	0	0	0	0	0	0	0	0	0	0	0	0	0	0	0	0	0	0	0	0	0	0	0
acttacggctg	PBANKA_132360	0	0	0	0	0	0	0	0	0	0	0	0	0	0	0	0	0	0	0	0	0	0	0	0	0	0	0	0	0	0	0	0
acttccgagta	PBANKA_122150	17	17	0	0	0	0	18	17	7	7	0	0	1	1	0	0	0	0	0	0	0	0	0	0	0	0	0	0	0	0	0	0
acttcgcattg	PBANKA_131250	31	32	1	1	0	0	0	0	0	0	0	0	0	0	0	0	0	0	0	0	0	0	0	0	0	0	0	0	0	0	0	0
acttggactcg	PBANKA_071450	0	0	1	1	0	0	0	0	1	0	0	0	0	0	1	1	0	0	0	0	0	0	0	0	0	0	1	1	0	0	2	2
acttgtgctgc	PBANKA_083610	0	0	0	0	0	0	0	0	34	33	0	0	0	0	0	0	0	0	0	0	0	0	0	0	0	0	0	0	0	0	0	0
agaaaggatgc	PBANKA_081850	0	0	0	0	0	0	0	0	0	0	0	0	0	0	0	0	1	1	0	0	0	1	0	1	0	0	0	0	0	0	0	0
agaaatgctaa	PBANKA_143110	0	0	0	0	0	0	0	0	0	0	0	0	0	0	0	0	0	0	0	0	0	0	0	0	0	0	0	0	0	0	0	0
agaactcatat	PBANKA_093700	0	0	0	0	0	0	0	0	0	0	0	0	0	0	0	0	0	0	0	0	0	0	0	0	0	0	0	0	0	0	0	0
agacacaatga	PBANKA_110630	140	143	98	97	0	0	0	0	26	25	0	0	0	0	0	0	0	0	0	0	1	1	0	0	0	0	1	1	0	0	0	0
agacagttatc	PBANKA_071540	1	1	1	1	2	3	0	0	0	0	0	0	0	0	0	2	0	0	1	1	0	0	3	4	1	1	0	0	1	1	1	2
agagatagcac	PBANKA_062200	1	1	0	0	1	2	1	1	0	0	0	0	1	1	0	0	0	2	0	0	0	0	0	0	0	1	0	0	0	0	6	7
agagatttctt	PBANKA_144210	0	0	0	0	0	0	0	0	0	0	0	0	1	1	0	0	0	0	0	0	0	0	0	0	0	0	0	0	0	0	0	0
agagcaaagta	PBANKA_082110	9	9	0	0	177	172	0	0	24	24	0	0	0	0	0	0	0	0	0	0	0	0	0	0	0	0	0	0	0	0	0	0
agaggcgaaga	PBANKA_051680	94	93	0	0	0	0	0	0	0	0	0	0	2	2	0	0	0	0	0	0	0	0	0	0	0	0	0	0	0	0	0	0
agaggtacaat	PBANKA_101570	0	0	0	0	0	0	0	0	0	0	0	0	0	0	0	0	0	0	0	0	0	0	0	0	0	0	0	0	0	1	0	0
agaggtcgggt	PBANKA_112690	0	0	0	0	0	0	0	0	0	0	0	0	0	0	2	2	0	0	0	0	0	0	0	0	0	0	0	0	0	0	0	0
agagttattgc	PBANKA_081940	3	5	0	0	0	1	0	0	1	1	1	1	0	0	0	0	2	1	0	0	0	1	0	1	0	0	0	0	0	0	1	1
agagttgacaa	PBANKA_041260	0	0	0	0	0	0	0	0	0	0	0	0	0	0	0	0	0	0	0	0	0	0	0	0	0	0	0	0	0	0	0	0
agagtttcgga	PBANKA_041190	428	427	164	163	248	245	71	68	25	25	1	1	13	13	3	3	0	0	0	0	3	3	9	10	0	0	0	0	2	2	0	0
agatacggccc	PBANKA_081410	0	0	0	0	0	0	0	1	0	0	0	0	0	0	0	0	0	0	0	0	0	0	0	0	0	0	0	0	0	0	0	0
agatcctcgac	PBANKA_041590	0	0	0	0	0	0	0	0	2	2	0	0	0	0	0	0	0	0	0	0	0	0	0	0	0	0	0	0	0	0	0	0
agatctaattc	PBANKA_103750	188	187	27	26	105	105	0	0	0	0	0	0	0	0	0	0	0	0	0	0	0	0	0	0	0	0	0	0	0	0	0	0
agcacgtgcaa	PBANKA_110350	22	23	46	48	104	102	0	0	0	0	0	0	0	0	0	0	0	0	0	0	0	0	0	0	0	0	2	2	0	0	0	0
agcaggtgacc	PBANKA_104030	0	0	71	71	0	0	0	0	26	28	28	26	0	0	0	0	0	0	0	0	0	0	6	6	0	0	0	0	0	0	0	0
agccatagagt	PBANKA_041140	113	114	210	211	392	382	6	6	162	161	59	57	3	3	4	4	19	19	0	0	0	0	3	3	0	0	0	0	3	3	1201	1193
agcccgttgta	PBANKA_123730	0	0	0	0	0	0	0	0	0	0	0	0	0	0	0	0	0	0	0	0	0	0	0	0	0	0	0	0	1	1	0	0
agccggtctct	PBANKA_082010	2654	2624	2055	2047	1707	1691	190	187	217	214	133	127	22	22	4	5	0	0	4	5	4	4	3	3	2	2	3	4	1	1	0	0
agcgacgtagc	PBANKA_090850	0	0	0	0	0	0	0	0	0	0	0	0	0	0	0	0	0	0	0	0	0	0	0	0	0	0	0	0	0	0	0	0
agcgtaacagt	PBANKA_051820	0	0	0	0	0	1	0	0	0	0	1	2	0	0	0	0	0	1	0	0	0	0	0	0	0	0	0	0	0	1	0	0
agctgcgttac	PBANKA_140530	0	0	55	57	0	0	0	0	0	0	0	0	0	0	0	0	0	0	0	0	0	0	0	0	0	0	0	0	0	0	0	0
aggagtgacga	PBANKA_132130	0	0	0	0	0	0	0	0	0	0	0	0	0	0	0	0	0	0	0	0	0	0	0	0	0	0	0	0	0	0	0	0
aggcaagagga	PBANKA_081470	0	0	0	0	0	0	0	0	0	0	0	0	0	0	0	0	0	0	0	0	0	0	0	0	0	0	0	0	0	0	0	0
aggcccaagat	PBANKA_130120	0	0	0	0	0	0	0	0	0	0	0	0	0	0	0	0	0	0	0	0	0	0	0	0	0	0	0	0	0	0	0	0
aggcccacacc	PBANKA_061400	0	0	0	0	0	0	0	0	0	0	0	0	0	0	0	0	0	0	0	0	0	0	0	0	0	0	0	0	0	0	0	0
aggccggggtc	PBANKA_061000	0	0	36	35	0	0	19	19	29	26	0	0	0	0	0	0	0	0	0	0	0	0	0	0	0	0	0	0	0	0	0	0
aggcgcgattt	PBANKA_113870	0	0	0	0	0	0	0	0	0	0	0	0	0	0	0	0	0	0	0	0	0	0	0	0	0	0	0	0	0	0	0	0
aggctagcttg	PBANKA_050790	425	410	586	571	979	965	1901	1869	2671	2598	3124	3058	2660	2630	2282	2228	3309	3236	2743	2688	1944	1903	2995	2942	1844	1810	3213	3130	3305	3241	1253	1225
aggctctggct	PBANKA_020760	0	0	0	0	0	0	0	0	0	0	0	0	0	0	0	0	0	0	0	0	0	0	0	0	0	0	0	0	0	0	0	0
agggcttttgc	PBANKA_061180	0	0	0	0	0	0	0	0	0	0	0	0	0	0	0	0	0	0	0	0	0	0	0	0	0	0	0	0	0	0	0	0
aggggtcagac	PBANKA_040810	449	453	246	256	490	493	100	100	84	83	99	95	10	11	14	14	42	44	3	3	0	0	3	3	0	0	0	0	0	0	900	903
aggggtgttgt	PBANKA_010510	0	0	0	0	0	0	0	0	0	0	0	0	0	0	0	0	0	0	0	0	0	0	0	0	0	0	0	0	0	0	0	0
agggtgaacag	PBANKA_082740	0	0	0	0	0	0	0	0	0	0	0	0	0	0	0	0	0	0	0	0	0	0	0	0	0	0	0	0	0	0	0	0
agggttcctat	PBANKA_051500	2896	2809	2938	2899	1684	1654	3091	3035	3837	3742	3759	3666	5244	5168	4383	4285	4799	4676	5585	5496	4440	4329	3805	3729	4080	4010	5513	5424	4455	4385	666	657
aggtagcactg	PBANKA_081180	52	48	0	0	0	0	3	3	0	0	24	24	0	0	0	0	0	0	0	0	0	0	0	0	0	0	0	0	0	0	0	0
aggtccttgtt	PBANKA_091250	1	1	1	0	0	1	1	1	0	1	0	0	0	0	3	1	1	2	1	3	0	0	0	0	1	3	1	0	2	3	4	5
aggtcgatggc	PBANKA_132420	0	0	0	0	108	103	0	0	0	0	0	0	0	0	0	0	0	0	0	0	0	0	0	0	0	0	0	0	0	0	0	0
aggtgcgattt	PBANKA_113780	0	0	0	0	0	0	0	0	0	0	0	0	0	0	0	0	0	0	0	0	0	0	0	0	0	0	0	0	0	0	0	0
agtaagccttc	PBANKA_110420	1022	1023	1234	1220	794	796	874	865	643	646	1085	1076	828	830	450	446	671	654	402	408	177	174	257	252	133	130	232	226	168	169	753	745
agtacgctgcg	PBANKA_112510	75	71	217	211	156	150	0	0	0	0	0	0	0	0	0	0	0	0	1	1	0	0	1	1	0	0	0	0	0	0	0	0
agtagtcagac	PBANKA_094220	0	1	0	0	0	1	0	0	0	0	0	0	0	0	0	0	0	0	0	0	0	0	0	0	0	0	0	0	0	0	0	0
agtagttactt	PBANKA_041065	0	0	46	47	0	0	0	0	21	20	0	0	0	0	0	0	0	0	0	0	0	0	0	0	0	0	1	1	0	0	0	0
agtccagatat	PBANKA_051700	123	120	162	162	374	375	22	21	28	28	18	19	3	3	0	0	7	7	0	0	2	2	2	2	0	0	0	0	0	0	0	0
agtccgtcatg	PBANKA_091160	27	26	0	0	0	0	0	0	0	0	0	0	0	0	0	0	0	0	0	0	0	0	0	0	0	0	0	0	0	0	0	0
agtcgaaccgg	PBANKA_021200	605	598	329	326	532	514	1024	1007	1493	1453	1268	1239	2387	2356	1293	1266	1282	1241	2454	2403	1259	1232	945	933	1398	1355	3127	3054	1100	1081	2859	2804
agtgcgtacgc	PBANKA_020460	0	0	0	0	0	0	0	0	0	0	0	0	0	0	0	0	0	0	0	0	0	0	0	0	0	0	0	0	0	0	0	0
agtgctgctta	PBANKA_120070	0	1	0	0	1	1	0	0	1	1	0	0	0	0	0	0	0	0	0	0	0	0	0	0	0	0	0	0	0	0	0	0
agtggtctcat	PBANKA_070460	0	0	49	48	0	0	0	0	16	16	0	0	0	0	0	0	0	0	0	0	0	0	0	0	0	0	0	0	0	0	0	0
agtgtaatagt	PBANKA_090940	1115	1097	731	716	2579	2527	3117	3062	2459	2395	5881	5729	4852	4719	2869	2782	6835	6627	4993	4849	2653	2575	6182	6051	2990	2896	6548	6377	7015	6844	1266	1224
agttgacaaga	PBANKA_093200	0	0	0	0	0	0	0	0	0	0	0	0	0	0	0	0	0	0	6	6	0	0	0	0	0	0	0	0	0	0	0	0
ataaggaccac	PBANKA_071620	0	0	0	0	69	71	0	0	35	37	0	0	0	0	0	0	0	0	0	0	0	0	0	0	0	0	4	3	0	0	0	0
atacacctctc	PBANKA_071280	0	0	18	21	106	107	0	0	0	0	22	22	0	0	0	0	10	10	0	0	0	0	1	1	0	0	0	0	2	2	982	995
atacacgtggt	PBANKA_131280	0	0	0	0	0	0	0	0	0	0	0	0	1	1	0	0	0	0	0	0	0	0	0	0	0	0	0	0	0	0	0	0
atacagacaga	PBANKA_041630	0	0	0	0	0	0	0	0	0	0	0	0	0	0	0	0	0	0	0	0	0	0	0	0	0	0	0	0	0	0	0	0
atacatattaa	PBANKA_103580	0	0	0	0	0	0	0	0	0	0	0	0	0	0	0	0	0	0	0	0	0	0	0	0	0	0	0	0	0	0	0	0
ataccaacgca	PBANKA_102070	302	298	359	356	86	87	22	23	0	0	0	0	0	0	0	0	1	1	0	0	0	0	0	0	0	0	0	0	0	0	0	0
atacccttgct	PBANKA_030470	0	0	0	0	0	0	0	0	0	0	0	0	0	0	0	0	0	0	0	0	0	0	0	0	0	0	0	0	0	0	0	0
atagacaagtc	PBANKA_051290	355	347	387	373	211	207	194	188	51	52	128	121	69	69	4	4	10	10	67	67	0	0	1	1	3	4	120	122	0	0	1046	1042
atagcggcccc	PBANKA_011040	327	320	431	419	335	334	24	24	55	53	0	0	0	0	0	0	0	0	0	0	0	0	0	0	0	0	1	1	0	0	0	0
ataggatccat	PBANKA_091220	0	0	0	0	102	100	0	0	15	15	20	20	0	0	0	0	0	0	0	0	0	0	0	1	0	0	0	0	0	0	1317	1292
atagtgcagtt	PBANKA_041240	0	0	17	17	0	0	0	0	0	0	0	0	0	0	0	0	0	0	0	0	0	0	0	0	0	0	0	0	0	0	0	0
atatccgttag	PBANKA_094230	0	0	0	0	0	0	0	0	0	0	0	0	0	0	0	0	0	0	0	0	0	0	0	0	0	0	0	0	0	0	0	0
atatcctgtct	PBANKA_120980	0	0	0	0	0	0	0	0	0	0	0	0	0	0	0	0	0	0	0	0	0	0	0	0	0	0	0	0	0	0	0	0
atattaagtaa	PBANKA_131630	0	0	0	0	0	0	0	0	0	0	0	0	0	0	1	1	0	0	0	0	0	0	0	0	0	0	1	0	0	0	0	1
atcacgacacc	PBANKA_092890	0	0	0	0	0	0	0	0	0	0	0	0	0	0	0	0	0	0	0	0	0	0	0	0	0	0	0	0	0	0	0	0
atcagagttga	PBANKA_140890	0	1	0	0	109	108	196	194	220	220	52	51	235	228	101	97	16	16	185	180	109	107	33	34	81	79	213	205	41	43	1267	1244
atcattgtcac	PBANKA_062350	0	0	0	0	0	0	0	0	0	0	0	0	0	0	0	0	0	0	0	0	0	0	0	0	0	0	0	0	0	0	0	0
atccgagatcg	PBANKA_093190	0	0	0	0	0	0	0	0	0	0	0	0	0	0	0	0	0	0	0	0	0	0	0	0	0	0	0	0	0	0	0	0
atccgcgtgta	PBANKA_094130	0	0	0	0	0	0	0	0	0	0	0	0	0	0	0	0	0	0	1	1	0	0	0	0	0	0	0	0	0	0	0	0
atccggctctg	PBANKA_132100	0	0	2	2	1	1	0	0	0	0	0	0	0	0	1	1	1	0	0	0	1	1	1	1	0	0	1	1	0	0	1	1
atcgaccaaat	PBANKA_134830	0	0	0	0	0	0	0	0	0	0	0	0	0	0	0	0	0	0	0	0	0	0	0	0	0	0	0	0	0	0	0	0
atcgatacata	PBANKA_134230	0	0	0	0	53	56	0	0	0	0	0	0	4	4	0	0	0	0	0	0	0	0	0	0	0	0	0	0	0	0	0	0
atcgcgaactc	PBANKA_041390	0	0	0	0	30	32	0	0	0	0	0	0	0	0	0	0	0	0	0	0	0	0	0	0	0	1	0	0	0	0	0	0
atcggcataga	PBANKA_061490	0	0	0	0	0	0	0	0	1	2	0	0	0	0	0	0	0	0	0	0	0	1	2	2	0	0	0	0	0	0	2	3
atctcattcct	PBANKA_070850	0	0	0	0	0	0	0	0	0	0	0	0	0	0	0	0	0	0	0	0	0	0	0	0	0	0	0	0	0	0	0	0
atctcttggtt	PBANKA_040390	0	0	86	84	0	0	0	0	0	0	0	0	0	0	0	0	0	0	0	0	0	0	0	0	0	0	0	0	0	0	0	0
atctgaacagc	PBANKA_134310	0	0	0	1	0	0	0	0	0	0	1	0	0	0	0	1	0	0	0	0	0	0	0	0	0	0	0	0	0	0	0	0
atctgatgtag	PBANKA_082040	0	0	0	0	0	0	0	0	0	0	0	0	0	0	0	0	0	0	0	0	0	0	0	0	0	0	0	0	0	0	0	0
atctggacttg	PBANKA_140530	0	0	0	0	0	0	0	0	0	0	0	0	0	0	0	0	0	0	0	0	0	0	0	0	0	0	0	0	0	0	0	0
atctggcaggc	PBANKA_140220	61	62	0	0	0	0	0	0	0	0	0	0	0	0	0	0	0	0	0	0	0	0	0	0	0	0	1	1	0	0	0	0
atgagcatcta	PBANKA_142570	1	1	0	0	0	0	1	1	0	0	0	0	0	0	2	2	0	0	0	0	0	0	0	0	0	0	2	2	0	0	1	0
atgaggcccgt	PBANKA_021240	77	74	49	51	68	68	160	160	0	0	49	49	1	1	0	0	8	7	1	1	0	0	0	0	0	0	0	0	0	0	1162	1132
atgaggttaaa	PBANKA_111200	0	0	0	0	0	0	0	0	0	0	0	0	0	0	0	0	0	0	0	0	0	0	0	0	0	0	0	0	0	0	0	0
atgatgacaat	PBANKA_123750	0	0	108	108	0	0	20	19	0	0	0	0	0	0	0	0	0	0	0	0	0	0	0	0	0	0	0	0	0	0	0	0
atgattttacg	PBANKA_031160	0	0	0	0	0	0	0	0	0	0	0	0	0	0	0	0	0	0	0	0	0	0	0	0	0	0	0	0	0	0	0	0
atggttgcaga	PBANKA_133030	0	0	59	56	0	0	0	0	0	0	0	0	0	0	0	0	0	0	0	0	0	0	0	0	0	0	0	0	0	0	0	0
atgtcttattg	PBANKA_071660	0	0	0	0	0	0	0	0	0	0	0	0	0	0	0	0	0	0	0	0	0	0	0	0	0	0	0	0	0	0	0	0
attacagtaac	PBANKA_121380	0	0	203	198	160	161	126	129	195	194	577	570	257	256	122	119	387	377	148	149	73	71	273	273	45	47	82	80	144	137	310	313
attatatctcg	PBANKA_100440	441	435	216	210	352	349	95	95	141	137	119	120	8	8	13	13	8	8	0	0	0	0	0	0	1	1	0	0	0	0	1100	1082
attatggaatg	PBANKA_031230	429	428	421	418	482	472	900	886	886	856	1862	1837	690	688	450	439	944	920	360	360	201	196	473	474	107	104	249	238	285	283	1150	1132
attatggcatc	PBANKA_143990	0	0	0	0	0	0	0	0	0	0	0	0	0	0	0	0	0	0	0	1	0	0	0	0	0	0	0	0	0	0	0	0
attctccccga	PBANKA_083040	0	0	0	0	0	0	0	0	0	0	0	0	0	0	0	0	0	0	0	0	0	0	0	0	0	0	0	0	0	0	0	0
attcttataac	PBANKA_090260	0	0	0	0	0	0	0	0	0	0	0	0	2	2	0	0	0	0	0	0	0	0	1	1	0	0	2	2	0	0	0	0
attcttgctgc	PBANKA_021180	0	0	0	0	0	0	0	0	0	0	0	0	0	0	0	0	0	0	0	0	0	0	0	0	0	0	0	0	0	0	0	0
attgagaacgt	PBANKA_140450	0	0	0	0	0	0	0	0	0	0	3	3	6	7	0	0	0	0	0	0	0	0	0	0	0	0	0	0	0	0	0	0
atttcacgtct	PBANKA_131730	0	0	0	0	3	2	0	0	0	0	0	0	0	0	0	0	0	0	0	0	0	0	0	0	0	0	0	0	0	0	0	0
atttcacgttt	PBANKA_120790	60	59	12	12	161	163	25	25	2	2	62	62	6	5	0	0	0	0	0	0	4	4	0	0	0	0	1	1	0	0	0	0
atttggtgccg	PBANKA_120780	4274	4171	4239	4156	2605	2558	235	227	465	445	122	119	14	11	0	0	8	8	4	3	4	5	6	6	0	1	11	10	2	2	1	1
attttatcatc	PBANKA_083660	224	221	245	244	194	197	36	36	0	0	0	0	1	1	0	0	6	6	0	1	0	0	7	7	0	0	3	3	0	0	0	0
attttccatcc	PBANKA_135610	0	0	0	0	0	0	15	14	37	38	0	0	0	0	0	0	0	0	0	0	0	0	1	1	0	0	0	0	0	0	0	0
attttgctaga	PBANKA_070560	0	0	16	16	102	102	0	0	22	22	0	0	0	1	0	0	0	0	0	0	0	0	0	0	0	0	0	0	0	0	1092	1082
caaacacggta	PBANKA_100970	0	0	0	0	0	0	0	0	0	0	0	0	0	0	0	0	0	0	0	0	0	0	0	0	0	0	0	0	0	0	0	0
caaacgtttac	PBANKA_011120	0	0	68	70	0	0	26	26	0	0	0	0	0	0	0	0	0	0	0	0	0	0	0	0	0	0	0	0	0	0	0	0
caaactacgca	PBANKA_070120	0	0	56	55	0	0	0	0	0	0	0	0	4	4	0	0	0	0	0	0	0	0	1	1	0	0	0	0	0	0	0	0
caaacttacgt	PBANKA_081140	26	27	3	3	541	536	0	0	47	48	18	17	2	2	0	0	0	1	3	3	7	7	0	0	1	1	0	0	0	0	1480	1461
caaagaaaaag	PBANKA_061580	0	0	0	0	0	0	0	0	0	0	0	0	0	0	0	0	0	0	0	0	0	0	4	4	0	0	0	0	0	0	0	0
caacactaacg	PBANKA_141640	0	0	0	0	0	0	0	0	0	0	0	0	0	0	0	0	0	0	0	0	0	0	0	0	0	0	0	0	0	0	0	0
caacatcgggt	PBANKA_082160	0	0	0	0	0	0	0	0	0	0	0	0	0	0	0	0	10	11	0	0	0	0	0	0	0	0	0	0	0	0	0	0
caaccccccgg	PBANKA_124070	0	0	0	0	0	0	0	0	0	0	0	0	0	0	0	0	0	0	0	0	0	0	0	0	0	0	0	0	0	0	0	0
caacgtgagca	PBANKA_060240	0	0	0	0	0	0	0	0	0	0	0	0	0	0	0	0	0	0	0	0	0	0	0	0	0	0	0	0	0	0	0	0
caagaaggaag	PBANKA_140020	230	220	660	650	60	56	20	20	73	75	0	0	6	6	0	0	0	0	0	0	0	0	0	0	0	0	0	0	3	2	0	0
caagagtgcct	PBANKA_030670	0	0	0	0	0	0	0	0	0	0	0	0	0	0	0	0	0	0	0	0	0	0	0	0	0	0	0	0	0	0	0	0
caagctgattg	PBANKA_130200	2	2	0	0	0	0	0	0	0	0	0	0	0	0	0	0	0	0	0	0	0	0	0	0	0	0	0	0	0	0	0	0
caaggctcagc	PBANKA_020730	1048	1035	1135	1123	1650	1642	2566	2551	5026	4926	4892	4815	3739	3726	4500	4435	5249	5176	4052	3990	3619	3568	4196	4140	3181	3143	4204	4113	4025	3956	1425	1402
caagtgctgtc	PBANKA_080010	94	90	47	46	0	0	0	0	0	0	26	28	0	0	0	0	0	0	0	0	0	0	0	0	0	0	0	0	0	0	0	0
caatttgtttc	PBANKA_140820	0	0	0	0	0	0	0	0	0	0	0	0	0	0	0	0	0	0	0	0	0	0	0	0	0	0	0	0	0	0	0	0
cacatgggccc	PBANKA_133440	0	0	0	0	1	0	0	0	0	0	0	0	0	0	0	0	0	0	0	0	0	0	0	0	0	0	0	0	0	0	0	0
cacccttgtgt	PBANKA_030150	0	0	0	0	0	0	0	0	0	0	0	0	2	2	0	0	0	0	0	0	0	0	0	0	0	0	0	0	0	0	0	0
caccgcttagc	PBANKA_090840	0	0	0	0	0	0	0	0	0	0	0	0	0	0	0	1	0	0	0	0	0	0	0	0	0	0	0	0	0	0	0	0
cacgcaccttt	PBANKA_083210	42	41	0	0	0	0	37	40	29	27	7	7	1	1	0	0	0	0	0	0	1	1	1	1	0	0	0	0	0	0	0	0
cacggtcatag	PBANKA_120770	938	933	1455	1434	255	251	11	11	111	108	55	53	8	8	0	0	4	3	0	0	0	0	0	0	1	1	0	0	0	0	0	0
cactcggttag	PBANKA_122260	0	0	0	0	0	0	0	0	0	0	0	0	0	0	2	2	1	1	0	0	0	0	0	0	0	0	0	0	0	0	0	0
cactttgacca	PBANKA_111690	1	0	2	2	2	3	1	1	2	1	0	2	1	3	3	4	1	1	1	0	1	2	3	2	1	1	2	2	0	1	8	9
cagaggtatcc	PBANKA_070600	0	0	40	41	0	0	0	0	0	0	0	0	0	0	0	0	0	0	0	0	0	0	0	0	0	0	0	0	0	0	0	0
cagcaagtcgt	PBANKA_103520	0	0	0	0	0	0	0	0	0	0	0	0	0	0	0	0	0	0	0	0	0	0	0	0	0	0	0	0	0	0	0	0
cagcatacgac	PBANKA_030180	231	232	118	120	236	233	0	0	27	25	0	0	0	0	1	1	0	0	0	0	0	0	0	0	0	0	0	0	0	0	0	0
cagccaagatt	PBANKA_061730	0	0	0	0	0	0	0	0	0	0	0	0	0	0	0	0	0	0	0	0	0	0	0	0	0	0	0	0	0	0	0	0
cagccccatac	PBANKA_060990	0	0	0	0	0	0	0	0	33	33	0	0	0	0	0	0	0	0	0	0	0	0	0	0	1	1	0	0	0	0	0	0
cagcggttata	PBANKA_094390	1461	1428	1217	1200	1007	985	69	70	96	92	0	0	7	7	0	0	0	0	0	0	1	1	5	4	0	0	0	0	0	0	1	0
cagctggagcg	PBANKA_130600	0	0	0	0	0	0	0	0	0	0	0	0	0	0	0	0	0	0	0	0	0	0	0	0	0	0	0	0	0	0	0	0
caggcaaaaac	PBANKA_124430	503	502	736	723	196	199	70	66	66	66	52	50	4	4	0	0	0	0	1	1	0	1	2	2	0	0	2	2	0	0	0	0
caggtacagtg	PBANKA_121890	0	0	0	0	0	0	0	0	0	0	0	0	0	0	0	0	0	0	0	0	0	0	0	0	0	0	0	0	0	0	0	0
cagtctcaaga	PBANKA_123720	63	64	115	113	0	0	0	0	0	0	0	0	4	4	0	0	0	0	0	0	0	0	0	0	0	0	0	0	0	0	0	0
cataacgtagc	PBANKA_102390	0	0	43	42	191	193	24	24	0	0	0	0	4	4	0	0	0	0	0	0	0	0	1	1	0	0	0	0	0	1	0	0
catacccaggc	PBANKA_124460	0	0	0	0	0	0	0	0	0	0	0	0	0	0	0	0	0	0	0	0	0	0	0	0	1	0	0	0	0	0	0	0
catagagaatc	PBANKA_060720	0	0	0	0	0	0	0	0	0	0	0	0	0	0	0	0	1	0	0	0	0	0	0	0	0	0	0	0	0	0	0	0
catataagaac	PBANKA_081840	0	2	0	1	0	1	0	0	0	0	4	4	0	0	3	1	1	2	0	0	0	0	0	0	0	0	0	0	1	2	0	0
catataatgga	PBANKA_031320	664	657	1618	1608	595	582	3282	3246	4961	4891	2690	2651	4316	4292	4918	4856	3637	3581	4499	4458	5142	5046	3566	3530	6348	6264	4817	4725	3248	3202	1179	1164
catatcagcgt	PBANKA_110690	0	0	0	0	0	0	0	0	0	0	0	0	0	0	0	0	0	0	0	0	0	0	0	0	0	0	0	0	0	0	0	0
catgacggtgg	PBANKA_120520	827	805	782	766	583	567	41	38	172	166	0	0	14	14	4	4	3	3	5	5	2	2	8	8	0	0	6	5	0	0	0	0
catgctatacg	PBANKA_144380	0	0	0	0	0	0	0	0	0	0	0	0	0	0	0	0	0	0	0	0	0	0	0	0	0	0	0	0	0	0	0	0
catggatgggc	PBANKA_113980	0	0	153	151	0	0	0	0	0	0	8	8	0	0	0	0	0	0	0	0	0	0	3	3	0	0	0	0	0	0	0	0
cattgaacgat	PBANKA_100640	0	0	0	0	0	0	0	0	0	0	0	0	0	0	0	0	0	0	0	0	0	0	0	0	0	0	0	0	0	0	0	0
cattgcagtcc	PBANKA_111530	0	0	0	0	0	0	0	0	0	0	0	0	0	0	0	0	0	0	0	0	0	0	0	0	0	0	0	0	0	0	0	0
cattgggtcaa	PBANKA_091280	1155	1131	1398	1372	832	824	2319	2302	3983	3910	2871	2824	2647	2620	3117	3051	2759	2708	1951	1928	2251	2205	1943	1905	2184	2133	1620	1587	1302	1294	1406	1378
catttttcaga	PBANKA_113070	0	0	0	0	0	0	0	0	0	0	0	0	0	0	0	0	0	0	0	0	0	0	0	0	0	0	0	0	0	0	0	0
ccaaagtgtcg	PBANKA_041430	0	0	0	0	0	0	0	0	0	0	0	0	0	0	0	0	0	0	0	0	0	0	0	0	0	0	0	0	0	0	0	0
ccaaattcata	PBANKA_091150	0	0	0	0	97	96	0	0	4	5	0	0	0	0	0	0	0	0	0	0	0	0	0	0	0	0	0	0	0	0	0	0
ccaagacgcga	PBANKA_143540	0	0	0	0	0	0	0	0	0	0	0	0	0	0	0	0	0	0	0	0	0	0	0	0	0	0	0	0	0	0	0	0
ccaatcctcgg	PBANKA_061230	60	62	67	65	82	80	220	218	172	170	185	186	189	186	229	228	124	117	180	179	86	83	85	82	64	62	169	167	62	62	1236	1217
ccaatgggccg	PBANKA_124370	0	0	0	0	0	0	0	0	0	0	0	0	0	0	0	0	0	0	0	0	0	0	0	0	0	0	0	0	0	0	0	0
ccacatatatc	PBANKA_021290	0	0	0	0	0	0	0	0	0	0	0	0	0	0	0	0	0	0	0	0	0	0	0	0	0	0	0	0	0	0	0	0
ccacctgccca	PBANKA_010620	0	0	0	0	0	0	0	0	0	0	0	0	0	0	0	0	0	0	0	0	0	0	0	0	0	0	0	0	0	0	0	0
ccacctttacg	PBANKA_081230	0	0	225	221	174	173	1	1	0	0	27	27	0	0	0	0	0	0	0	0	0	0	0	0	0	0	0	0	0	0	1104	1114
ccacttcctat	PBANKA_132450	0	0	0	1	0	0	0	0	0	0	0	0	0	0	0	0	0	0	0	0	0	0	0	0	0	0	0	0	0	0	0	0
ccactttcagc	PBANKA_101470	0	1	0	0	1	2	0	0	0	0	0	1	0	1	0	1	1	1	1	1	1	3	0	1	2	4	0	2	0	0	2	2
ccagccggcat	PBANKA_091510	67	69	125	123	91	92	0	0	44	42	0	0	8	8	0	0	0	0	4	4	0	0	3	2	0	1	0	0	0	0	0	0
ccatcttgaga	PBANKA_080750	0	0	0	0	362	355	283	278	54	50	19	19	156	158	2	2	9	11	123	121	2	2	16	16	8	7	132	129	5	5	1405	1389
ccattttccat	PBANKA_052320	0	0	84	84	0	0	0	0	0	0	0	0	0	0	0	0	0	0	0	0	0	0	2	2	0	0	0	0	0	0	0	0
cccagccgctt	PBANKA_051810	62	64	166	164	82	82	0	0	11	10	0	0	1	1	1	1	0	0	1	1	0	0	2	2	0	0	0	0	0	0	1	1
cccagcttgaa	PBANKA_124220	0	0	0	0	0	0	0	0	0	0	0	0	0	0	0	0	0	0	0	0	0	0	0	0	0	0	0	0	0	0	0	0
cccccaccgct	PBANKA_131670	0	0	0	0	0	0	0	1	1	0	0	1	0	0	0	0	0	0	0	0	0	0	0	0	0	0	0	0	1	1	0	1
cccccgaacga	PBANKA_093700	87	82	0	0	0	0	0	0	13	13	0	0	0	0	1	2	0	0	0	0	0	0	0	0	0	0	0	0	0	0	0	0
cccccgctagt	PBANKA_145860	63	62	34	35	0	0	0	0	0	0	0	0	0	0	0	0	0	0	0	0	0	0	0	0	0	0	0	0	0	0	0	0
ccccgtcggtc	PBANKA_142050	0	0	0	0	1	0	0	0	0	0	0	0	0	0	2	2	0	0	0	0	0	0	0	0	0	0	0	0	0	0	0	0
ccccgttcggg	PBANKA_061640	0	0	0	0	37	34	0	0	0	0	0	0	0	0	0	0	0	0	0	0	0	0	0	0	0	0	0	0	0	0	0	0
cccgaagttgg	PBANKA_100860	76	74	0	0	237	236	0	0	0	0	16	15	0	0	0	0	0	0	0	0	0	0	0	0	0	0	0	0	0	0	0	0
cccgatctgat	PBANKA_051080	0	0	134	132	89	89	0	0	0	0	0	0	0	0	0	0	4	4	1	1	0	0	0	0	0	0	0	0	0	0	0	0
cccgcgattta	PBANKA_114030	0	0	0	0	0	0	0	0	0	0	0	0	0	0	0	0	0	0	0	0	0	0	0	0	0	0	0	0	0	0	0	0
ccctaggtgaa	PBANKA_041130	0	0	0	0	100	98	28	29	15	16	245	244	4	4	5	5	382	367	1	1	18	16	304	299	37	35	4	4	329	326	30	30
ccctgagaacc	PBANKA_141230	65	64	0	0	0	0	0	0	0	0	0	0	0	0	0	0	0	0	0	0	0	0	0	0	0	0	0	0	0	0	0	0
ccgacttctaa	PBANKA_090500	0	0	0	0	96	95	0	0	0	0	0	0	0	0	0	0	0	0	0	0	0	0	0	0	0	0	0	0	0	0	0	0
ccgagggcacc	PBANKA_090270	498	502	591	585	1599	1597	29	30	133	135	46	44	13	13	3	3	2	2	3	3	3	3	5	5	0	0	1	0	0	0	0	0
ccgatgtgcac	PBANKA_040170	229	233	83	86	205	208	2	2	56	58	0	0	1	1	0	0	0	0	0	0	0	0	0	0	0	0	1	1	0	0	0	0
ccgattggcga	PBANKA_092770	0	0	34	34	0	0	0	0	0	0	0	0	0	0	0	0	0	0	0	0	0	0	0	0	0	0	0	0	0	0	0	0
ccgcaattttt	PBANKA_100120	196	193	45	44	113	115	0	0	155	147	1	1	5	3	0	0	0	0	0	0	0	0	5	4	0	0	1	0	0	0	0	0
ccgcagaatct	PBANKA_070740	0	0	0	0	0	0	0	0	0	0	0	0	0	0	0	0	0	0	0	0	0	0	0	0	0	0	0	0	0	0	0	0
ccgcccgagga	PBANKA_030200	0	0	0	0	0	0	0	0	0	0	0	0	0	0	0	0	0	0	0	0	0	0	0	0	0	0	0	0	0	0	0	0
ccgctcagctg	PBANKA_111850	0	0	0	0	0	0	0	0	0	0	0	0	0	0	0	0	0	0	0	0	0	0	1	1	0	0	0	0	0	0	0	0
ccgctcgttag	PBANKA_110500	0	0	0	0	0	0	0	0	0	0	0	0	0	0	0	0	0	0	0	0	0	0	0	0	0	0	0	0	0	0	0	0
ccgcttcatgc	PBANKA_143660	0	0	0	0	0	0	0	0	0	0	0	0	0	0	0	0	0	0	0	0	0	0	0	0	0	0	0	0	0	0	0	0
ccgtgaggtta	PBANKA_010940	0	0	0	0	0	0	0	0	0	0	0	0	0	0	0	0	0	0	0	0	0	0	0	0	0	0	0	0	0	0	0	0
cctaaactaat	PBANKA_071500	52	45	0	0	0	0	31	31	0	0	0	0	0	0	0	0	0	0	0	0	0	0	0	0	0	0	0	0	0	0	0	0
cctaccaacta	PBANKA_141800	0	0	0	0	0	0	0	0	0	0	0	0	0	0	1	1	0	0	0	0	0	0	0	0	0	0	0	0	0	0	1	1
cctacggcata	PBANKA_110230	57	57	70	68	0	0	0	0	0	0	0	0	0	0	0	0	0	0	0	0	0	0	0	0	0	0	0	0	0	0	0	0
cctaggaggta	PBANKA_040060	336	326	133	129	0	0	0	0	30	28	0	0	2	2	0	0	0	0	1	1	0	0	0	0	0	0	0	0	0	0	0	0
cctcattctag	PBANKA_123290	0	0	0	0	0	0	0	0	0	0	0	0	0	0	0	0	0	0	0	0	0	0	0	0	0	0	1	1	0	0	0	0
cctcgcgcctg	PBANKA_112150	0	0	0	0	0	0	0	0	0	0	0	0	0	0	0	0	0	0	0	0	0	0	0	0	0	0	0	0	0	0	0	0
cctctagaggc	PBANKA_082130	0	1	0	0	0	0	0	0	0	0	1	1	0	0	0	0	0	0	0	0	0	0	0	1	0	0	0	0	0	0	0	0
cctcttacccg	PBANKA_061520	0	0	0	0	0	0	27	27	0	0	0	0	0	0	0	0	0	0	0	0	0	0	0	0	0	0	0	0	0	0	0	0
cctgccataag	PBANKA_131470	0	0	0	0	0	0	0	0	0	0	0	0	0	0	0	0	0	0	1	0	0	0	0	0	0	0	0	0	0	0	0	0
cctgggaggca	PBANKA_113350	0	1	0	0	0	0	0	0	0	0	0	0	0	0	0	0	0	0	0	0	0	0	0	0	0	0	0	0	0	0	0	0
ccttaggaatg	PBANKA_103080	0	0	0	0	0	0	0	0	0	0	0	0	0	0	0	0	0	0	0	0	0	0	0	0	0	0	0	0	0	0	0	0
ccttcacgagg	PBANKA_111210	156	151	0	0	0	0	13	12	0	0	0	0	2	2	0	0	0	0	4	4	0	0	4	4	0	0	0	0	0	0	0	0
ccttgagcatt	PBANKA_112900	324	325	138	137	92	93	10	9	76	76	0	0	0	0	0	0	0	0	0	0	0	0	0	0	0	0	0	0	0	0	0	0
cctttccctta	PBANKA_031580	0	0	0	0	0	0	0	0	0	0	0	0	0	0	0	0	0	0	0	0	0	0	0	0	0	0	0	0	0	0	0	0
cctttttctcc	PBANKA_120160	0	0	0	0	0	0	0	0	0	0	0	0	4	4	4	4	0	0	0	0	0	0	0	0	0	0	0	0	0	0	0	0
cgaacactccc	PBANKA_091320	39	35	14	14	139	142	11	11	14	14	0	0	0	0	0	0	0	0	0	0	0	0	0	0	0	0	0	0	0	0	1006	1000
cgaagacagct	PBANKA_093890	0	0	0	0	0	0	0	0	0	0	0	0	0	0	0	0	0	0	0	0	0	0	0	0	0	0	0	0	0	0	0	0
cgaagtagcaa	PBANKA_111760	218	220	402	397	658	654	23	23	0	0	0	0	10	9	0	0	1	1	3	3	1	2	3	3	0	0	0	0	0	0	0	0
cgacagccggg	PBANKA_120260	214	213	0	0	0	0	0	0	0	0	0	0	0	0	0	0	0	0	0	0	0	0	0	0	0	0	2	2	0	0	0	0
cgacgcataaa	PBANKA_142540	0	0	0	0	0	0	0	0	0	0	0	0	0	0	0	0	0	0	0	0	0	0	0	0	0	0	0	0	1	1	0	0
cgactcagtag	PBANKA_030140	0	0	0	0	0	0	0	0	0	0	18	18	0	0	0	0	2	2	0	0	0	0	0	0	0	0	0	0	0	0	0	0
cgactggtgaa	PBANKA_142620	0	0	0	0	0	0	0	0	0	0	0	0	0	0	0	0	0	0	0	0	0	0	0	0	0	0	0	0	0	0	0	0
cgacttttcat	PBANKA_141330	0	0	57	59	0	0	0	0	0	0	0	0	3	3	0	0	0	0	0	0	1	1	0	0	0	0	0	0	0	0	0	0
cgagattagtc	PBANKA_110130	0	0	0	0	0	0	0	0	0	0	0	0	0	0	0	0	0	0	0	0	0	0	0	0	0	0	0	0	0	0	0	0
cgagcaagtcc	PBANKA_111730	0	0	0	0	0	2	0	0	0	0	0	0	0	0	0	2	0	0	0	0	0	0	0	0	0	1	1	1	0	0	0	0
cgagcctcccg	PBANKA_131940	1	0	0	0	1	1	1	1	1	0	0	0	0	0	0	0	0	0	1	1	0	1	0	0	0	0	1	1	0	1	1	0
cgagggctttg	PBANKA_093720	50	50	0	0	0	0	11	11	13	13	0	0	0	0	0	0	0	0	0	0	0	0	0	0	0	0	0	0	0	0	0	0
cgaggtgccgt	PBANKA_070150	121	110	169	165	0	0	0	0	0	0	0	0	0	0	0	0	0	0	0	0	0	0	0	0	0	0	0	0	0	0	0	0
cgataatcaca	PBANKA_060300	267	267	198	206	29	29	0	0	47	43	0	0	1	1	0	0	0	0	0	0	0	0	0	0	0	0	0	0	0	0	0	0
cgatagggact	PBANKA_134910	0	0	0	0	0	0	0	0	0	0	0	0	0	0	0	0	0	0	0	0	0	0	0	0	0	0	0	0	0	0	0	0
cgatctgaccg	PBANKA_133600	0	0	0	0	0	0	0	0	0	0	0	0	0	0	0	0	0	0	0	0	0	0	0	0	0	0	0	0	0	0	0	0
cgatctgttgt	PBANKA_111640	0	0	0	0	116	111	0	0	0	0	3	3	0	0	0	0	5	5	0	0	0	0	0	0	0	0	0	0	0	0	1391	1362
cgatctttctc	PBANKA_112920	0	0	0	0	0	0	0	0	0	0	0	0	1	1	0	0	0	0	0	0	2	2	0	0	0	0	0	0	0	0	0	0
cgatgaggtaa	PBANKA_061130	3	1	2	1	4	1	15	5	19	10	13	6	35	14	15	3	11	3	21	3	19	4	11	5	15	1	32	10	8	2	11	0
cgatgagtgaa	PBANKA_030820	0	0	0	0	0	0	0	0	0	0	0	0	0	0	0	0	0	0	0	0	1	0	0	0	0	0	0	0	0	0	0	0
cgcaatgtgta	PBANKA_140390	0	0	0	0	0	0	0	0	0	0	0	0	0	0	0	0	0	0	0	0	0	0	0	0	0	0	0	0	0	0	0	0
cgcaattcccc	PBANKA_100190	73	73	80	80	157	155	26	25	33	34	0	0	1	1	0	0	0	0	0	0	0	0	0	0	0	0	1	1	0	0	0	0
cgcacaataaa	PBANKA_111270	0	0	0	0	0	0	0	0	0	0	0	0	0	0	3	3	0	0	0	0	0	0	0	0	0	0	0	0	0	0	0	0
cgcccgttaag	PBANKA_121200	27	28	20	19	102	102	0	0	14	14	1	1	0	0	0	0	0	0	1	0	0	0	0	0	0	0	0	0	0	0	288	281
cgcgacgtgag	PBANKA_121790	0	0	0	0	0	0	0	0	0	0	0	0	0	0	2	1	0	0	0	0	0	0	0	0	0	0	0	0	0	0	0	0
cgcgggttcga	PBANKA_061870	0	0	0	0	0	0	0	0	0	0	0	0	0	0	0	0	0	0	0	0	0	0	0	0	0	0	0	0	0	0	0	0
cgcgttaacga	PBANKA_011070	0	0	0	0	0	0	0	0	0	0	0	0	0	0	0	0	0	0	0	0	0	0	0	0	0	0	0	0	0	0	0	0
cgctcactggt	PBANKA_103010	0	0	0	0	0	0	0	0	0	0	0	0	0	0	0	0	0	0	0	0	0	0	0	0	0	1	0	0	0	0	0	0
cgctccatgcc	PBANKA_031260	0	0	0	0	0	0	0	0	0	0	0	0	0	0	0	0	0	0	0	0	0	0	0	0	0	0	0	0	0	0	0	0
cggaacccttt	PBANKA_011020	0	0	0	0	0	0	0	0	1	0	0	0	0	0	0	0	0	0	0	0	0	0	0	0	0	0	0	0	0	0	0	0
cggaatgccag	PBANKA_031000	0	0	0	0	0	0	14	14	0	0	0	0	0	0	0	0	1	1	0	0	0	0	1	1	0	0	0	0	0	0	0	0
cggagatagta	PBANKA_082440	1	2	1	1	1	0	0	0	3	2	0	0	1	2	2	2	1	1	0	1	0	0	0	1	3	1	0	1	1	1	0	1
cggagtacgtt	PBANKA_103440	1343	1315	800	789	699	694	1358	1344	648	635	2451	2415	1233	1222	621	603	1784	1763	831	814	373	367	1124	1108	189	182	638	623	781	758	818	805
cggcctatagg	PBANKA_100060	0	0	73	72	0	0	0	0	0	0	25	25	0	0	0	0	0	0	0	0	3	3	0	0	0	0	0	0	0	0	0	0
cgggtacagtg	PBANKA_132010	0	0	0	0	0	0	0	0	0	1	0	0	1	0	0	0	1	2	0	0	0	0	1	0	1	1	0	0	1	1	0	0
cggtctttttt	PBANKA_081330	0	0	0	0	0	0	0	0	0	0	0	0	0	0	0	0	0	0	0	0	0	0	0	0	0	0	0	0	0	0	0	0
cggtgtgagga	PBANKA_000560	0	0	0	0	0	0	0	0	0	0	0	0	0	0	0	0	0	0	0	0	0	0	0	0	0	0	0	0	0	0	0	0
cggttacccta	PBANKA_070200	0	0	45	46	0	0	0	0	0	0	0	0	2	3	0	0	0	0	0	0	0	0	0	0	0	0	0	0	0	0	0	0
cggttccacgg	PBANKA_060880	0	0	0	0	75	77	0	0	0	0	0	0	0	0	0	0	0	0	0	0	0	0	0	0	0	0	0	0	0	0	0	0
cggttgtggat	PBANKA_070710	0	0	0	0	0	0	0	0	0	0	0	0	0	0	0	0	0	0	0	0	0	0	0	0	0	0	0	0	0	0	0	0
cgtaatgactc	PBANKA_130430	0	0	0	0	0	0	0	0	0	0	0	0	0	0	0	0	0	0	0	0	0	0	0	0	0	0	0	0	0	0	0	0
cgtagagggct	PBANKA_132320	0	0	1	0	0	0	0	0	2	0	0	0	0	0	2	2	0	0	0	0	0	0	1	1	1	1	1	0	1	0	1	1
cgtagtaaagc	PBANKA_102120	0	0	1	1	1	1	0	0	0	0	0	0	0	0	1	1	0	0	0	0	0	0	0	0	0	0	0	0	0	0	0	0
cgtatttattg	PBANKA_040050	791	775	565	557	164	165	8	8	89	87	41	42	1	1	1	1	1	1	2	2	0	1	0	0	0	0	0	0	0	0	0	0
cgtgagtttag	PBANKA_114560	0	0	0	0	95	94	0	0	0	0	0	0	0	0	0	0	0	0	0	0	0	0	0	0	0	0	0	0	0	0	0	0
cgtgccaaggt	PBANKA_133730	190	184	185	184	165	165	18	17	42	42	9	7	1	1	0	0	0	0	0	0	0	0	0	0	2	2	0	0	0	0	0	0
cgtgggaacat	PBANKA_130490	349	344	623	616	586	574	219	214	229	228	489	480	64	64	44	45	51	51	18	17	7	7	5	5	1	1	1	1	1	1	1117	1112
cgtgttctagt	PBANKA_113320	0	0	0	0	0	0	0	0	0	0	0	0	0	0	0	0	0	0	0	0	0	0	0	0	0	0	0	0	0	0	0	0
cgttaggtgtg	PBANKA_060820	0	0	0	0	0	0	0	0	0	0	0	0	0	0	0	1	0	0	1	0	0	0	0	0	0	0	0	0	0	0	0	0
cgttatgtggg	p230p-tag	1085	1060	1148	1120	1404	1372	1472	1442	2264	2196	1202	1165	2981	2927	2078	2033	1490	1457	2948	2877	1832	1802	1028	1009	1811	1780	4053	3948	1056	1026	877	849
cgttccaacag	PBANKA_135130	0	0	0	0	0	0	0	0	0	0	0	0	0	0	0	0	0	0	0	0	0	0	0	0	0	0	0	0	0	0	0	0
cgttcggattt	PBANKA_072020	0	0	0	0	0	0	0	0	0	1	0	0	0	0	0	0	0	0	0	0	0	0	0	0	0	1	0	0	0	0	1	1
cgtttgctggg	PBANKA_131150	218	215	99	100	204	204	0	0	12	11	0	0	8	8	0	0	0	0	0	0	1	1	4	4	0	0	0	0	0	0	0	0
ctaaccatggc	PBANKA_090400	827	813	1262	1240	527	516	43	42	31	30	65	64	10	9	0	0	0	0	3	2	1	1	2	2	0	0	1	1	0	0	0	0
ctacaacaagg	PBANKA_111820	0	0	0	0	0	0	0	0	0	0	0	0	0	0	0	0	0	0	0	0	0	0	0	0	0	0	0	0	0	0	0	0
ctaccagactc	PBANKA_121410	179	178	151	151	105	106	0	0	1	1	0	0	0	0	0	0	0	0	0	0	0	0	0	0	0	0	3	3	0	0	0	0
ctacgatgaac	PBANKA_030770	0	0	0	0	0	0	0	0	0	0	0	0	0	0	0	0	0	0	0	0	0	0	0	0	0	0	0	0	0	0	0	0
ctacgtatcag	PBANKA_041490	0	0	0	0	0	0	0	0	0	0	0	0	0	0	0	0	0	0	0	0	0	0	0	0	0	0	0	0	1	1	0	0
ctactagttaa	PBANKA_122560	0	0	110	103	0	0	0	0	0	0	0	0	0	0	0	0	0	0	0	0	0	0	0	0	0	0	0	0	0	0	0	0
ctatagcgtca	PBANKA_140940	149	149	305	303	118	119	0	0	0	0	0	0	4	3	0	0	0	0	0	0	0	0	0	0	0	0	0	0	0	0	0	0
ctcacacgacc	PBANKA_052480	89	88	224	223	103	104	49	49	26	25	42	42	1	1	0	0	0	0	0	0	0	0	1	1	0	0	0	0	0	0	1	1
ctcaccctaat	PBANKA_030460	0	0	0	0	0	0	0	0	0	0	0	0	0	0	0	0	0	0	0	0	0	0	0	0	0	0	0	0	0	0	0	0
ctcagtcatgc	PBANKA_123420	1	1	51	49	0	0	0	0	0	0	0	0	0	0	0	0	0	0	0	0	0	0	0	0	0	0	0	0	0	0	0	0
ctcatcggtgc	PBANKA_142040	0	0	1	1	0	0	0	0	0	0	0	0	0	0	0	0	0	0	0	0	0	0	0	0	0	0	0	0	0	0	0	1
ctcattcccgt	PBANKA_130470	0	0	0	0	0	0	0	0	0	0	0	0	0	0	0	0	0	0	0	0	0	0	0	0	0	0	0	0	0	0	0	0
ctccaagaact	PBANKA_010080	0	0	0	0	56	53	1	1	0	0	0	0	0	0	0	0	0	0	0	0	0	0	0	0	0	0	0	0	0	0	0	0
ctccaatcagc	PBANKA_090430	0	0	52	53	0	0	0	0	0	0	0	0	0	0	0	0	0	0	0	0	0	0	0	0	0	0	0	0	0	0	0	0
ctccacaggtc	PBANKA_093100	0	0	0	0	0	0	0	0	0	0	0	0	0	0	0	0	0	0	0	0	0	0	0	0	0	0	0	0	0	0	0	0
ctcccagtttt	PBANKA_112710	0	0	0	0	0	0	0	0	0	0	0	0	0	0	0	0	0	0	0	0	0	0	0	0	0	0	0	0	0	0	0	0
ctcgaggtcct	PBANKA_041150	0	0	0	0	0	0	0	0	0	0	0	0	0	0	0	0	0	0	0	0	0	0	0	0	0	0	0	0	0	0	6	6
ctcgccgacgc	PBANKA_111590	43	43	157	158	120	119	14	15	96	95	196	193	9	10	7	8	7	7	1	1	4	4	1	0	3	4	1	1	0	0	1304	1285
ctcgggagggg	PBANKA_050120	343	332	288	285	231	233	25	24	81	80	0	0	7	7	0	0	14	13	5	5	3	3	5	4	0	0	0	0	1	1	0	0
ctcggtctatg	PBANKA_130110	40	41	74	75	0	0	0	0	0	0	25	25	0	0	0	0	0	0	0	0	0	0	0	0	0	0	0	0	0	0	1	1
ctctaaccatt	PBANKA_061440	269	264	131	131	416	410	81	81	122	123	133	132	8	8	10	12	2	2	0	0	0	0	0	0	5	6	0	0	0	1	1327	1328
ctctacttctg	PBANKA_142590	0	0	0	0	0	0	0	0	0	0	0	0	0	0	0	0	0	0	0	0	0	0	0	0	0	0	0	0	0	0	0	0
ctctgcccaag	PBANKA_121180	73	73	47	46	93	89	0	0	0	0	0	0	1	1	0	0	0	0	0	0	0	0	0	0	0	0	0	0	0	0	0	0
ctctgtatgtc	PBANKA_110960	447	435	325	315	487	479	755	757	866	849	877	868	859	855	773	758	843	823	714	705	804	782	842	826	1396	1371	964	957	794	774	1176	1163
ctcttcagacc	PBANKA_144330	79	79	59	59	0	0	0	0	0	0	0	0	13	12	0	0	0	0	0	0	0	0	0	0	0	0	0	0	0	0	0	0
ctcttttgaat	PBANKA_093120	0	0	53	54	0	0	0	0	0	0	0	0	0	0	0	0	0	0	0	0	0	0	0	0	0	0	0	0	0	0	0	0
ctgaaagcggg	PBANKA_080640	0	0	0	0	105	106	0	0	0	0	0	0	0	0	0	0	0	0	0	0	0	0	0	0	0	0	0	0	0	0	0	0
ctgaaccctga	PBANKA_030940	0	0	70	68	343	347	0	0	33	32	9	9	0	0	15	14	0	0	1	1	3	3	0	0	7	6	0	0	0	0	2322	2308
ctgaatactcg	PBANKA_062320	0	0	0	0	0	1	0	0	1	1	0	0	2	2	0	0	0	0	0	0	0	0	0	0	0	0	0	0	0	0	0	0
ctgacccgcca	PBANKA_083450	0	0	0	0	0	0	0	0	0	0	0	0	0	0	0	0	0	0	0	0	0	0	0	0	0	0	0	0	0	0	0	0
ctgactttcgg	PBANKA_090150	1545	1536	1216	1199	410	407	0	0	149	143	61	63	11	11	2	2	1	1	4	4	0	0	3	3	0	0	0	0	0	0	0	0
ctgagccgcca	PBANKA_111900	0	0	0	0	0	0	0	0	0	0	0	0	0	0	2	2	0	0	0	0	0	0	0	0	0	0	0	0	0	0	0	0
ctgcgtggcac	PBANKA_120090	0	0	2	2	0	0	0	0	0	0	0	0	0	0	0	0	0	0	0	0	0	0	0	0	0	0	0	0	0	0	0	0
ctgctgattgc	PBANKA_100760	0	0	96	98	0	0	0	0	26	25	0	0	3	2	0	0	0	0	0	0	0	0	0	0	0	0	1	1	0	0	0	0
ctggagtagtg	PBANKA_140240	600	581	530	526	616	591	61	62	63	62	30	29	5	5	0	1	0	0	3	3	0	0	0	0	0	0	0	0	0	0	0	0
ctggccgctaa	PBANKA_041350	0	0	0	0	0	0	0	0	0	0	0	0	0	0	0	0	0	0	0	0	0	0	0	0	0	0	0	0	0	0	0	0
ctgggaaaaga	PBANKA_142220	0	0	0	0	0	0	0	0	0	0	0	0	0	0	0	0	0	0	0	0	0	0	0	0	0	0	0	0	0	0	0	0
ctgggatctgt	PBANKA_061340	0	0	181	180	82	85	0	0	0	0	0	0	0	0	0	0	0	0	0	0	0	0	0	0	0	0	0	0	0	0	0	0
ctgtatgtgtt	PBANKA_061150	44	42	0	0	142	139	0	0	30	29	1	1	0	0	0	0	0	0	0	0	0	0	0	0	0	0	0	0	0	0	1414	1377
ctgtcttaggt	PBANKA_111610	0	0	34	32	0	0	0	0	0	0	0	0	0	0	0	0	0	0	0	0	0	0	0	0	0	0	0	0	0	0	0	0
ctgtgacaatc	PBANKA_081430	0	0	0	0	0	0	0	0	0	0	0	0	0	0	0	0	0	0	0	0	0	0	0	0	0	0	0	0	0	0	0	0
cttaaagagcc	PBANKA_133500	53	54	50	51	135	136	1	1	29	29	0	0	7	7	2	2	0	0	0	0	0	0	6	6	1	0	1	1	0	0	0	0
cttagcgtaaa	PBANKA_140470	0	0	0	0	0	0	0	0	0	0	0	0	0	0	0	0	0	0	0	0	0	0	0	0	0	0	0	0	0	0	0	0
cttcacctacc	PBANKA_100520	0	0	62	65	0	0	0	0	0	0	0	0	2	2	0	0	0	0	0	0	0	0	0	0	0	0	0	0	0	0	0	0
cttcctcttgt	PBANKA_130060	3	1	0	0	0	0	0	0	0	0	0	0	0	0	0	0	0	0	0	0	0	0	0	0	0	0	0	0	0	0	0	0
cttgagacgct	PBANKA_091410	516	506	484	482	199	199	1104	1095	1452	1436	775	758	1224	1214	1168	1156	425	415	901	873	775	748	369	365	610	605	937	918	423	421	760	751
cttgattcaac	PBANKA_110880	989	985	857	843	557	551	54	53	54	51	76	75	10	10	10	9	3	3	0	0	0	0	2	2	0	0	5	5	0	0	0	0
cttggtatcct	PBANKA_136480	0	0	0	0	0	0	0	0	0	0	0	0	0	0	0	0	0	0	0	0	0	0	0	0	0	0	0	0	0	0	0	0
cttgttgctgt	PBANKA_094250	0	0	0	0	0	0	0	0	0	0	0	0	0	0	0	0	0	0	0	0	0	0	0	0	0	0	0	0	0	0	0	0
ctttactgggt	PBANKA_135260	56	58	0	0	0	0	0	0	0	0	0	0	0	0	1	1	0	0	0	0	0	0	0	0	0	0	0	0	0	0	0	0
ctttcgtccgt	PBANKA_090420	0	0	83	83	0	0	0	0	0	0	0	0	3	2	0	0	0	0	0	0	0	0	1	1	0	0	0	0	0	0	0	0
gaaacaacccg	PBANKA_123180	71	69	49	50	0	0	0	0	0	0	0	0	0	0	0	0	0	0	0	0	0	0	0	0	0	0	0	0	0	0	0	0
gaaacagtacc	PBANKA_121240	0	0	0	0	0	0	0	0	0	0	0	0	0	0	0	0	0	0	0	0	0	0	0	0	0	0	0	0	0	0	0	0
gaaacccctcc	PBANKA_121320	153	156	313	315	34	37	248	251	735	758	418	425	594	606	883	896	401	416	462	463	634	639	313	312	714	736	410	418	315	323	689	695
gaacattcggg	PBANKA_140040	117	115	58	58	111	111	0	0	0	0	0	0	2	2	0	0	1	1	0	0	0	0	3	3	0	0	0	0	1	1	1	1
gaacctggaca	PBANKA_093260	3487	3469	3882	3847	2179	2154	228	223	409	402	121	120	18	18	8	8	4	4	6	6	6	6	0	1	1	1	6	6	1	1	0	0
gaagatatgac	PBANKA_081680	0	0	0	0	0	0	0	0	0	0	0	0	0	0	0	0	0	0	0	0	0	0	0	0	0	0	0	0	0	0	0	0
gaaggcttgat	PBANKA_112080	0	0	0	0	0	0	0	0	0	0	0	0	0	0	0	0	0	0	0	0	0	0	0	0	0	0	0	0	0	0	0	0
gaatggatgta	PBANKA_124000	0	0	0	0	0	0	0	0	0	0	0	0	0	0	0	0	0	0	0	0	0	0	1	1	0	0	0	0	0	0	0	0
gaattaacaaa	PBANKA_110100	428	420	379	375	653	655	40	41	241	233	0	0	1	1	6	6	0	0	0	0	0	0	3	3	0	0	1	1	0	0	0	0
gaattaccttt	PBANKA_021550	340	347	266	265	306	306	0	0	137	141	0	0	8	8	4	4	1	1	0	0	2	2	2	2	0	0	1	1	1	1	0	0
gacacctgtgg	PBANKA_114200	0	0	0	0	0	0	0	0	0	0	0	0	0	0	0	0	0	0	0	0	0	0	0	0	0	0	0	0	0	0	0	0
gacatgggatt	PBANKA_070940	0	0	0	0	0	0	0	0	0	0	0	0	0	0	0	0	0	0	0	0	0	0	0	0	0	0	0	0	0	0	0	0
gacattcgagg	PBANKA_122540	0	0	0	0	0	0	0	0	0	0	0	0	0	0	0	0	0	0	0	0	0	0	0	0	0	0	0	0	0	0	0	0
gaccgacgcga	PBANKA_141120	31	31	26	27	93	91	57	58	25	23	72	73	32	33	15	15	16	16	6	6	3	3	6	6	1	1	4	3	3	3	412	411
gaccgttatat	PBANKA_145060	0	0	0	0	0	0	0	0	19	17	0	0	0	0	0	0	0	0	0	0	0	0	0	0	0	0	0	0	0	0	0	0
gacgaactctc	PBANKA_031110	0	0	41	41	0	0	0	0	0	0	0	0	0	0	0	0	2	2	0	0	0	0	0	0	0	0	0	0	0	0	0	0
gacgacacgat	PBANKA_031220	270	272	183	177	77	76	700	705	489	487	663	658	937	928	259	260	591	585	615	608	151	150	361	365	138	138	509	494	263	265	997	982
gacgcaatgcc	PBANKA_041750	0	0	0	0	0	0	0	0	0	0	0	0	0	0	0	0	0	0	0	0	0	0	1	1	0	0	0	0	0	0	0	0
gacgtatggcg	PBANKA_021460	0	0	174	171	37	36	0	0	0	0	0	0	0	0	0	0	1	2	0	0	0	0	0	0	0	0	0	0	0	0	0	0
gacgtccccct	PBANKA_071120	0	0	0	0	0	0	0	0	0	0	0	0	0	0	0	0	0	0	0	0	0	0	0	0	0	0	0	0	0	0	0	0
gactaggatga	PBANKA_010480	0	0	0	0	0	0	15	15	0	0	1	1	0	0	0	0	0	0	0	0	0	0	0	0	0	0	0	0	0	0	0	0
gactctatggt	PBANKA_010260	0	0	91	90	75	80	0	0	0	0	15	14	0	0	0	0	0	0	0	0	0	0	0	0	0	0	0	0	0	0	0	0
gactttaagaa	PBANKA_061310	0	0	0	0	0	0	0	0	0	0	0	0	0	0	0	0	0	0	0	0	0	0	0	0	1	1	0	0	0	0	0	0
gagagggctta	PBANKA_101480	0	0	0	0	0	0	0	0	0	0	0	0	0	0	0	0	0	0	0	0	0	0	0	0	0	0	0	0	0	0	0	0
gagcaaacgca	PBANKA_112040	0	0	0	0	0	0	0	0	0	0	0	0	0	0	0	0	0	0	0	0	0	0	0	0	0	0	0	0	0	0	0	0
gagcctggtgg	PBANKA_041780	0	0	0	0	0	0	31	28	0	0	0	0	0	0	0	0	0	0	0	0	0	0	0	0	0	0	0	0	0	0	0	0
gagctttccct	PBANKA_140970	64	61	42	42	66	63	0	0	40	38	1	1	1	1	0	0	4	4	0	0	0	0	4	4	0	0	0	0	2	2	943	938
gagggtgtcct	PBANKA_071310	0	0	0	0	0	0	0	0	0	0	0	0	0	0	0	0	2	3	0	0	0	0	0	0	0	0	0	0	0	0	0	0
gaggtggacaa	PBANKA_080950	0	0	50	47	0	0	0	0	0	0	0	0	0	0	0	0	0	0	0	0	0	0	0	0	0	0	0	0	0	0	0	0
gagtaatacgc	PBANKA_051610	0	0	0	0	0	0	0	0	0	0	0	0	0	0	0	0	0	0	0	0	0	0	0	0	0	0	0	0	0	0	0	0
gagtagatctg	PBANKA_093370	0	0	0	0	0	0	0	0	26	26	0	0	1	1	0	0	0	0	0	0	0	0	0	0	0	0	0	0	0	0	0	0
gagtcgcatag	PBANKA_091400	0	0	0	0	0	0	0	0	0	0	0	0	0	0	1	1	0	0	0	0	0	0	0	0	0	0	0	0	0	0	0	0
gagtgtccgta	PBANKA_040790	136	135	0	0	0	0	18	17	0	0	0	0	0	0	0	0	0	0	0	0	0	0	0	0	0	0	0	0	0	0	0	0
gagttaaaggt	PBANKA_120960	0	0	0	0	1	0	0	0	0	0	0	0	0	0	0	0	0	0	0	0	0	0	0	0	0	0	0	0	0	0	0	0
gagttcgtgaa	PBANKA_071180	40	42	316	314	796	778	40	41	39	39	109	105	20	21	2	2	18	18	13	13	0	0	1	2	0	0	4	4	1	1	2873	2829
gatacacccac	PBANKA_061390	9	11	0	0	233	236	0	0	14	14	0	0	4	4	0	0	0	0	1	1	0	0	0	0	0	0	1	2	0	0	1211	1251
gatagtttaat	PBANKA_082430	0	0	0	0	0	0	0	0	0	0	0	0	0	0	0	0	0	0	0	0	0	0	0	0	0	0	0	0	0	0	0	0
gatatatcacc	PBANKA_110290	0	0	53	55	74	76	0	0	0	0	0	0	0	0	0	0	0	0	0	0	0	0	0	0	0	0	0	0	0	0	1	1
gatattcagga	PBANKA_140860	2054	2034	2542	2515	1722	1692	4880	4846	8383	8281	8828	8754	6469	6425	10270	10115	10302	10108	6406	6326	10001	9844	9188	9031	11432	11291	7027	6934	10050	9959	929	908
gatccgcggtg	PBANKA_121920	20	20	52	47	92	89	0	0	0	0	0	0	0	0	0	0	0	0	0	0	0	0	0	0	0	0	0	0	0	0	0	0
gatgataaagt	PBANKA_112050	0	0	0	0	0	0	0	0	0	0	0	0	1	1	0	0	0	0	0	0	0	0	1	0	0	0	0	0	1	1	0	0
gatgatagtcg	PBANKA_041320	153	149	224	221	215	213	16	15	452	437	718	703	165	160	298	286	402	392	85	80	180	172	270	260	107	102	53	52	112	106	888	869
gatgcaagggg	PBANKA_091490	0	0	0	0	0	0	0	0	1	0	0	0	0	0	1	1	0	1	0	0	0	0	0	0	0	0	0	0	1	1	0	0
gattaaagaat	PBANKA_090840	0	0	0	0	0	0	0	0	0	0	0	0	0	0	0	0	0	0	0	0	0	0	0	0	0	0	0	0	0	0	0	0
gcaaatataaa	PBANKA_110090	123	119	21	19	86	87	28	26	26	25	0	0	1	1	0	0	1	1	0	0	0	0	2	2	0	0	0	0	1	1	0	0
gcaaatttttt	PBANKA_090180	0	0	0	0	92	95	0	0	0	0	0	0	0	0	0	0	0	0	0	0	0	0	0	0	0	0	0	0	0	0	0	0
gcaacgagacc	PBANKA_092100	0	0	0	0	0	0	0	0	0	0	0	0	0	0	0	0	0	0	0	0	0	0	0	0	0	0	0	0	0	0	0	0
gcacccttctc	PBANKA_090520	0	0	0	0	0	0	16	16	0	0	0	0	1	1	0	0	0	0	0	0	0	0	0	0	0	0	0	0	0	0	0	0
gcacggagtcg	PBANKA_080090	0	0	2	2	0	0	0	0	0	0	0	0	0	0	0	0	0	0	0	0	0	0	0	0	0	0	0	0	0	0	0	0
gcagagtcacg	PBANKA_040090	172	175	52	51	0	0	0	0	0	0	0	0	0	0	0	0	0	0	0	0	0	0	0	0	0	0	0	0	0	0	0	0
gcaggtattat	PBANKA_110430	43	43	0	0	0	0	0	0	0	0	0	0	0	0	0	0	0	0	0	0	0	0	0	0	0	0	0	0	0	0	0	0
gcaggttccgg	PBANKA_130690	0	0	101	99	0	0	0	0	0	0	0	0	0	0	0	0	0	0	0	0	0	0	0	0	0	0	0	0	1	0	0	0
gcataaactct	PBANKA_114230	381	381	248	244	199	201	7	7	117	117	0	0	1	1	0	0	0	0	0	1	0	0	1	1	1	1	1	1	0	0	0	0
gcattccagcc	PBANKA_051040	112	115	314	324	482	489	262	271	204	207	150	153	37	37	8	9	30	31	0	0	0	0	1	1	0	0	1	1	0	0	1049	1051
gcccaaccggg	PBANKA_030100	281	277	77	75	0	0	0	0	0	0	0	0	0	1	0	0	0	0	0	0	0	0	0	0	0	0	0	0	0	0	0	0
gcccccaaagc	PBANKA_131680	0	0	0	0	0	0	0	0	0	0	0	0	0	0	0	0	0	0	0	0	0	0	0	0	0	0	0	0	0	0	0	0
gcccggcctag	PBANKA_071960	530	523	470	468	491	484	0	0	27	27	27	27	0	0	0	0	0	0	0	0	0	0	0	0	0	0	0	0	1	1	0	0
gcctatcctat	PBANKA_113280	0	0	0	0	0	0	0	0	0	0	0	0	3	3	0	0	0	0	0	0	0	0	0	0	0	0	0	0	0	0	0	0
gcctccacgtc	PBANKA_112460	1	1	0	0	0	0	0	0	1	2	0	0	0	0	3	3	1	1	0	1	0	0	0	0	2	3	0	1	0	0	0	0
gcctcctattt	PBANKA_124060	0	0	0	0	0	0	0	0	0	0	0	0	0	0	0	0	0	0	0	0	0	0	0	0	0	0	0	0	0	0	0	0
gcgaaggataa	PBANKA_122300	1	1	0	0	3	3	0	0	1	1	1	1	0	0	1	0	0	1	1	2	0	2	1	1	2	2	1	0	2	1	1	1
gcgactgcgat	PBANKA_101935	1	1	2	2	2	2	0	0	1	2	0	0	1	1	0	0	0	0	1	2	0	0	0	0	1	0	2	2	1	1	2	2
gcgagatcatt	PBANKA_070240	1	1	0	0	2	4	0	0	1	0	0	1	0	0	0	0	0	0	0	0	0	0	0	0	0	0	0	0	0	0	0	0
gcgatagtgcc	PBANKA_101340	21	21	19	18	184	182	0	0	20	19	19	18	0	0	0	0	7	7	0	0	3	3	1	1	0	0	0	0	0	0	1022	1009
gcgtcagttag	PBANKA_140210	0	0	58	56	0	0	0	0	0	0	0	0	0	0	0	0	0	0	0	0	0	0	0	0	0	0	0	0	0	0	0	0
gcgtggagatt	PBANKA_091820	0	0	0	0	0	0	0	0	0	0	0	0	0	0	0	0	0	0	0	0	0	0	0	0	0	0	0	0	0	0	0	0
gctacgggagg	PBANKA_112410	0	0	0	0	0	0	0	0	0	0	0	0	0	0	0	0	0	0	0	0	0	0	0	0	0	0	0	0	0	0	0	0
gctactagctc	PBANKA_061380	0	0	0	0	0	0	0	0	0	0	0	0	0	0	0	0	0	0	0	0	0	0	0	0	0	0	0	0	0	0	0	0
gctactctaac	PBANKA_110990	0	0	0	0	0	0	0	0	0	0	0	0	3	3	0	0	0	0	0	0	0	0	0	0	0	0	0	0	0	0	0	0
gctagttaggc	PBANKA_120410	0	0	84	86	0	0	0	0	0	0	0	0	0	0	0	0	0	0	0	0	0	0	0	0	0	0	0	0	0	0	0	0
gctatacgcat	PBANKA_123390	21	21	36	35	67	65	0	0	0	0	21	20	0	0	0	0	0	0	0	0	0	0	0	0	0	0	0	0	0	0	0	0
gctcacccgtc	PBANKA_082220	0	0	0	0	0	0	0	0	0	0	0	0	0	0	2	2	0	0	0	0	0	0	0	0	0	0	0	0	0	0	0	0
gctcatcacca	PBANKA_140310	324	323	199	198	1	1	0	0	16	14	15	15	3	2	0	0	0	0	0	0	0	0	0	0	0	0	1	1	0	0	0	0
gctccccacat	PBANKA_052010	1	1	0	0	0	0	0	0	0	0	0	0	0	0	0	0	0	0	0	0	0	0	0	0	0	0	0	0	0	0	0	0
gctccgatgta	PBANKA_111290	72	70	34	33	131	126	0	0	0	0	0	0	1	1	0	0	0	0	0	0	0	0	0	0	0	0	1	1	0	0	1222	1202
gctctgtcatc	PBANKA_091240	0	0	0	0	0	0	0	0	0	0	0	0	2	2	0	0	0	0	0	0	0	0	0	0	0	0	0	0	0	0	0	0
gctgatgtacg	PBANKA_010540	0	0	0	0	0	0	0	0	0	0	0	0	0	0	0	0	0	0	0	0	0	0	0	0	0	0	0	0	0	0	0	0
gctggagatgc	PBANKA_141590	589	574	588	580	393	377	950	934	1407	1370	1792	1768	1520	1497	1533	1490	1829	1783	1134	1114	1063	1031	1127	1108	877	857	1140	1112	1159	1144	1089	1062
gctgggcagtt	PBANKA_146460	0	0	0	0	0	0	7	8	0	0	0	0	0	0	0	0	0	0	0	0	0	0	0	0	1	1	0	0	0	0	0	0
gctgtcgcgta	PBANKA_083250	0	0	0	0	0	0	0	0	0	0	0	0	2	1	0	0	0	0	0	0	0	0	0	0	0	0	0	0	0	0	0	0
gcttaaacctc	PBANKA_122140	0	0	0	0	0	0	0	0	0	0	0	0	0	0	0	0	0	0	0	0	0	0	0	0	0	0	0	0	0	0	0	0
gcttacgtcaa	PBANKA_090710	0	0	0	0	0	0	0	0	0	0	0	0	0	0	0	0	0	0	0	0	0	0	0	0	0	0	0	0	0	0	0	0
gcttctcttta	PBANKA_135820	76	78	48	48	0	0	7	7	0	0	14	14	4	4	2	2	0	0	0	0	0	0	0	0	0	0	0	0	0	0	0	0
gcttgatattg	PBANKA_120280	0	0	0	0	90	88	0	0	0	0	0	0	0	0	0	0	0	0	0	0	0	0	0	0	0	0	0	0	0	0	0	0
ggaatcgagtc	PBANKA_143090	0	0	0	0	0	0	0	0	0	0	0	0	0	0	0	0	0	0	0	0	0	0	0	0	0	0	0	0	0	0	0	0
ggacacagccg	PBANKA_120970	0	0	79	72	160	157	0	0	3	3	0	0	5	5	8	8	1	1	0	0	1	1	2	2	0	0	0	0	1	1	1068	1048
ggagctcgctg	PBANKA_092020	3	1	1	2	0	0	0	1	1	2	0	1	0	0	2	2	2	2	0	3	1	1	0	2	1	1	0	0	0	0	6	6
ggaggatcatg	PBANKA_114470	0	0	0	0	0	0	0	0	0	0	0	0	0	0	0	0	0	0	0	0	0	0	0	0	0	0	0	0	0	0	0	0
ggagggaaacg	PBANKA_133890	0	0	0	0	0	0	0	0	0	0	0	0	0	0	0	0	0	0	0	0	0	0	0	0	1	2	0	0	0	0	0	0
ggagggacacc	PBANKA_142380	0	0	0	0	51	49	0	0	0	0	0	0	0	0	0	0	0	0	0	0	0	0	0	0	0	0	0	0	0	0	0	0
ggaggtgacag	PBANKA_101560	0	0	66	66	0	0	0	0	0	0	0	0	0	0	0	0	0	0	0	0	0	0	0	0	0	0	0	0	0	0	0	0
ggatctggcat	PBANKA_122410	0	0	0	0	0	0	0	0	0	0	0	0	0	0	0	0	1	1	0	0	0	0	0	0	0	0	0	0	0	0	0	0
ggatctgttgt	PBANKA_112520	0	0	0	0	0	0	0	0	0	0	0	0	0	0	0	0	0	0	0	0	0	0	0	0	0	0	0	0	0	0	2	2
ggatttaatca	PBANKA_080920	166	165	0	0	98	96	0	0	0	0	0	0	0	0	0	0	0	0	0	0	0	0	0	0	0	0	0	1	0	0	0	0
ggcatcaacca	PBANKA_111520	429	421	229	228	160	155	741	743	707	693	735	722	1652	1654	935	926	863	853	1827	1813	778	796	756	745	807	795	2352	2330	739	739	1241	1234
ggccagctatt	PBANKA_112790	0	0	86	85	0	0	0	0	0	0	0	0	0	0	0	0	0	0	0	0	0	0	0	0	0	1	0	0	0	0	0	0
ggccccaagtg	PBANKA_101350	66	62	58	58	136	135	0	0	0	0	0	0	0	0	0	0	0	0	0	0	0	0	0	0	0	0	0	0	0	0	1	1
ggccgggccca	PBANKA_101650	0	0	0	1	0	0	0	0	0	0	0	0	0	0	0	1	1	0	1	2	0	0	1	1	0	1	2	2	0	0	0	0
ggccttagatg	PBANKA_100990	0	0	0	0	0	0	0	0	0	0	0	0	0	0	0	0	0	0	0	0	0	0	0	0	0	0	0	0	0	0	0	0
ggcgatgtttc	PBANKA_092550	0	0	0	0	0	0	0	0	0	0	0	0	0	0	0	0	1	1	0	0	0	0	0	0	0	0	0	0	0	0	0	0
ggcgttctaac	PBANKA_146460	1	0	0	0	0	0	0	0	0	0	0	0	0	0	0	0	0	0	0	0	0	0	0	0	0	0	0	0	0	0	0	0
ggcgttctaat	PBANKA_100940	41	41	91	91	82	78	80	78	27	27	70	70	18	17	0	0	2	2	3	3	0	0	0	0	0	0	5	5	0	0	1257	1237
ggctaggccgc	PBANKA_041050	0	0	0	0	0	0	0	0	0	0	0	0	0	0	0	0	0	0	0	0	0	0	0	0	0	0	0	0	0	0	0	0
ggctgctgtgc	PBANKA_061350	221	217	22	20	170	169	28	28	101	102	14	14	0	0	49	48	0	0	0	0	7	7	0	0	0	0	0	0	1	1	1356	1363
ggctggaaaga	PBANKA_021220	30	29	77	72	146	145	0	0	3	3	0	0	0	0	0	0	1	1	0	0	0	0	5	5	0	0	0	0	0	0	1351	1327
ggcttataacc	PBANKA_142360	0	0	0	0	0	0	0	0	0	0	0	0	0	0	0	0	0	0	0	0	0	0	0	0	0	0	0	0	0	0	0	0
gggaaagaacg	PBANKA_121630	471	466	261	260	475	469	766	758	539	521	1156	1134	1514	1495	1172	1145	1493	1445	1381	1362	1002	973	1159	1137	939	928	1230	1213	1335	1306	1393	1378
gggcattctac	PBANKA_030090	0	0	0	0	0	0	0	0	0	0	0	0	0	0	0	0	0	0	0	0	0	0	0	0	0	0	0	0	0	0	0	0
gggcgctgaat	PBANKA_021050	0	0	0	0	0	0	0	0	0	0	0	0	0	0	0	0	0	0	0	0	0	0	0	0	0	0	0	0	0	0	0	0
gggctgcgaga	PBANKA_050360	142	138	0	0	0	0	0	0	0	0	0	0	0	0	0	0	0	0	0	0	0	0	0	0	0	0	0	0	0	0	0	0
ggggacgctta	PBANKA_122510	0	0	0	0	0	1	0	0	1	0	1	1	0	0	0	0	0	0	0	1	0	0	0	0	0	0	0	0	0	0	1	1
ggggacggctg	PBANKA_131780	0	0	0	0	0	0	0	0	0	0	0	0	0	0	0	0	0	0	0	0	0	0	0	0	0	0	0	0	0	0	0	0
ggggcactcgc	PBANKA_091940	0	0	0	0	0	0	0	0	0	0	0	0	0	0	0	0	0	0	0	0	0	0	0	0	0	0	0	0	0	0	0	0
ggggccgggca	PBANKA_050060	413	407	372	366	643	635	25	25	46	45	22	21	15	13	15	14	5	4	4	4	1	1	9	10	0	0	2	2	0	0	0	0
ggggtaactat	PBANKA_091380	0	1	0	0	0	0	0	0	0	0	0	0	0	0	0	0	0	0	0	0	0	0	0	0	0	0	0	0	0	0	0	0
ggggtcctctg	PBANKA_124380	132	124	205	194	230	227	0	0	0	0	0	0	2	2	1	1	0	0	0	0	2	2	4	4	0	0	0	0	1	2	0	0
gggtggcgcaa	PBANKA_130940	0	0	200	198	110	110	0	0	0	0	19	23	0	0	0	0	0	0	0	0	0	0	0	0	0	0	0	0	0	0	0	0
gggtgggttga	PBANKA_061060	0	0	0	0	0	0	0	0	0	0	0	0	0	0	0	0	0	0	0	0	0	0	0	0	0	0	0	0	0	0	0	0
gggttagaaat	PBANKA_070440	225	219	274	265	733	724	19	19	40	39	40	40	2	2	4	4	0	0	2	2	0	0	3	3	0	0	0	0	0	0	1	1
ggtacgaccaa	PBANKA_071630	0	0	45	46	0	0	0	0	0	0	0	0	0	0	0	0	0	0	0	0	0	0	0	0	0	0	0	0	0	0	0	0
ggtacgtagcc	PBANKA_071420	0	0	0	0	0	0	0	0	0	0	0	0	0	0	0	0	0	0	0	0	0	0	0	0	0	0	0	0	0	0	0	0
ggtaggacgtg	PBANKA_146300	555	545	385	373	346	338	0	0	24	21	72	67	0	0	2	2	0	0	1	1	0	0	0	0	0	0	3	2	0	0	0	0
ggtatctccat	PBANKA_040340	0	0	0	0	106	103	30	29	0	0	0	0	0	0	0	0	0	0	2	2	0	0	0	0	0	0	0	0	0	0	0	0
ggtcgtctttg	PBANKA_122400	0	0	0	0	0	0	0	0	0	0	0	0	0	0	0	0	0	0	0	0	0	0	0	0	0	0	0	0	0	0	0	0
ggtgtaaaggc	PBANKA_061840	2	1	0	0	2	1	0	0	0	0	0	0	2	2	0	1	0	1	0	0	0	0	0	0	1	1	1	1	1	1	0	0
ggtgtaacagc	PBANKA_050090	0	0	0	0	0	0	0	0	0	0	0	0	0	0	0	0	0	0	0	0	0	0	0	0	0	0	0	0	0	0	0	0
ggttgttctgg	PBANKA_120950	42	42	95	92	210	210	16	16	0	0	102	92	3	3	2	2	4	4	0	0	2	2	4	4	0	0	0	0	0	0	1160	1127
ggtttacagtt	PBANKA_114590	265	259	81	79	97	95	0	0	72	69	44	42	0	0	0	0	4	3	4	4	0	0	0	0	0	0	0	0	2	1	0	0
ggtttcccagc	PBANKA_103910	0	0	0	0	0	0	0	0	0	0	0	0	0	0	0	0	0	0	0	0	0	0	0	0	0	0	0	0	0	0	0	0
gtaactcagac	PBANKA_051710	0	1	0	0	0	0	0	0	1	1	0	0	0	0	2	2	0	0	0	0	0	0	0	0	0	0	0	0	0	0	0	0
gtacgaaatat	PBANKA_130150	361	352	309	301	101	100	51	51	34	32	0	0	0	0	0	0	0	0	0	0	0	0	8	8	0	0	1	1	0	0	0	0
gtactcgccct	PBANKA_121290	0	0	0	0	0	0	0	0	0	0	0	0	0	0	0	0	0	0	0	0	3	3	0	0	0	0	0	0	0	0	0	0
gtatacttcct	PBANKA_060910	21	21	0	0	302	302	7	7	36	36	124	122	18	17	14	12	201	193	18	18	2	2	137	135	0	0	6	5	181	176	1048	1028
gtatgccctca	PBANKA_071250	0	0	0	0	29	32	0	0	0	0	0	0	0	0	0	0	0	0	0	0	0	0	0	0	0	0	0	0	0	0	0	0
gtatgtctttc	PBANKA_090370	940	926	274	268	70	70	0	0	69	68	0	0	1	1	0	0	0	0	1	1	3	3	0	0	0	0	1	1	0	0	0	0
gtcaaaggtcg	PBANKA_051900	0	0	57	53	91	87	0	0	0	0	22	20	0	0	0	0	0	0	0	0	0	0	8	8	0	0	0	0	0	0	0	0
gtcaaccgttt	PBANKA_051440	933	927	1528	1515	2180	2141	5161	5085	5089	4994	10401	10229	6998	6898	6639	6541	9604	9382	7010	6888	7971	7817	10515	10379	12190	11985	7328	7179	11253	11083	1235	1204
gtcacaggaga	PBANKA_103540	0	0	0	0	0	0	0	0	0	0	0	0	0	0	0	0	0	0	0	0	0	0	0	0	0	0	0	0	0	0	0	0
gtcactgacgg	PBANKA_132380	407	397	46	46	100	93	0	0	62	60	27	27	7	7	0	0	0	0	0	0	2	2	4	4	1	1	0	0	0	0	0	0
gtcagacgctc	PBANKA_091860	0	0	0	0	0	0	0	0	0	0	0	0	0	0	0	0	0	0	0	0	0	0	0	0	0	0	0	0	0	0	0	0
gtcagatcgcc	PBANKA_103970	0	0	0	0	0	0	0	0	12	11	0	0	0	0	0	0	0	0	0	0	0	0	1	1	0	0	0	0	0	0	0	0
gtcatgatccg	PBANKA_131440	0	0	0	0	0	0	0	0	0	0	0	0	0	0	2	2	0	0	0	0	0	1	0	1	0	0	0	0	0	0	0	0
gtcccatccac	PBANKA_070320	13	15	185	189	57	55	22	22	0	0	0	0	0	0	0	0	0	0	0	0	0	0	2	1	0	0	0	0	0	0	0	0
gtcccttgggg	PBANKA_070690	0	0	0	0	0	0	0	0	0	0	0	0	0	0	0	0	0	0	0	0	0	0	0	0	0	0	0	0	0	0	0	0
gtccggttgaa	PBANKA_080250	23	23	0	0	0	0	0	0	0	0	0	0	2	2	0	0	2	2	0	0	0	0	0	0	0	0	0	0	0	0	0	0
gtccgtctaac	PBANKA_090860	0	0	38	38	0	0	0	0	0	0	0	0	5	5	4	4	0	0	0	0	0	0	0	0	0	0	0	0	0	0	0	0
gtcctacttcg	PBANKA_113810	756	752	559	552	343	337	51	56	0	0	60	60	2	2	3	3	0	0	0	0	0	0	0	0	0	0	0	0	0	0	0	0
gtcgcacccga	PBANKA_020890	0	0	0	0	0	0	0	0	0	0	0	0	0	0	0	0	0	0	0	0	0	0	0	0	0	0	0	0	0	0	0	0
gtcggctaggt	PBANKA_114370	148	140	330	320	512	497	36	35	2	3	15	15	3	3	0	0	5	5	0	0	0	0	1	1	0	0	3	3	0	0	0	0
gtcgtattgtt	PBANKA_131930	59	59	0	0	108	102	9	9	0	0	0	0	0	0	0	0	0	0	0	0	0	0	0	0	0	0	0	0	0	0	0	0
gtctccgtatt	PBANKA_132880	0	0	31	31	0	0	0	0	0	0	0	0	0	0	0	0	0	0	0	0	0	0	0	0	0	0	0	0	0	0	0	0
gtctcttttcg	PBANKA_100850	0	0	0	0	0	0	0	0	0	0	0	0	5	5	0	0	0	0	0	0	0	0	0	0	0	0	0	0	0	0	0	0
gtgacctggct	PBANKA_091650	1	1	0	0	0	0	1	0	1	2	0	0	0	0	0	0	0	0	1	0	1	1	0	0	0	0	0	0	0	0	2	1
gtgagagtatc	PBANKA_146130	0	0	0	0	0	0	0	0	0	0	0	0	0	0	0	0	0	0	0	0	0	0	0	0	0	0	0	0	0	0	0	0
gtgagtacaaa	PBANKA_122270	0	0	0	0	0	0	0	0	0	0	1	0	1	1	1	1	0	0	0	0	0	0	0	0	0	0	0	0	2	2	0	0
gtgatttctga	PBANKA_090170	0	0	83	80	49	49	0	0	0	0	0	0	0	0	0	0	0	0	0	0	0	0	0	0	0	0	0	0	0	0	0	0
gtgcgctgaat	PBANKA_060840	0	0	53	52	0	0	0	0	0	0	0	0	0	0	0	0	0	0	0	0	0	0	0	0	0	0	0	0	0	0	0	0
gtgctacccgt	PBANKA_110390	494	490	340	338	489	486	27	26	76	73	17	18	0	0	0	0	0	0	3	2	0	0	0	0	0	0	5	5	1	1	0	0
gtggatagtat	PBANKA_041380	1	1	0	0	0	0	0	0	0	0	0	0	0	0	0	0	1	0	1	1	0	0	0	0	0	0	1	1	0	0	0	0
gtgtagtgtgg	PBANKA_121470	1	0	0	0	0	0	0	0	0	0	0	0	0	0	1	1	0	0	0	0	0	0	0	0	0	0	0	0	0	0	0	0
gtgtctcatct	PBANKA_100350	863	826	576	568	487	479	30	29	0	0	2	2	2	2	1	1	0	0	2	2	0	0	3	2	1	1	1	1	0	0	1	1
gtgtggtctat	PBANKA_102100	0	1	0	0	0	0	0	0	0	0	0	0	0	0	1	1	0	0	0	0	0	0	0	0	0	0	0	0	0	0	1	0
gttaaaagacc	PBANKA_050840	0	0	0	0	0	0	0	0	0	0	0	0	2	1	0	0	0	0	0	0	0	0	0	0	0	0	0	0	0	0	0	0
gttaaagttaa	PBANKA_141790	0	0	0	0	0	0	0	0	0	0	0	0	0	0	0	0	0	0	0	0	0	0	0	0	0	0	0	0	0	0	0	0
gttagctgtcc	PBANKA_052020	0	0	0	0	0	0	0	0	0	0	0	0	0	0	0	0	0	0	0	0	0	0	0	0	0	0	0	0	0	0	0	0
gttccactgtt	PBANKA_113650	0	0	0	0	0	0	0	0	0	0	0	0	0	0	0	0	0	0	0	0	0	0	0	0	0	0	0	0	0	0	0	0
gttctgaaaga	PBANKA_010940	0	0	0	0	0	0	0	0	0	0	0	0	0	0	0	0	0	0	0	0	0	0	0	0	0	0	0	0	0	0	0	0
gttcttatttt	PBANKA_061530	0	0	0	0	0	0	0	0	0	0	0	0	0	0	0	0	0	0	0	0	0	0	0	0	0	0	0	0	0	0	0	0
gttgatgggga	PBANKA_141250	0	0	105	105	183	179	0	0	10	10	0	0	0	0	0	0	9	9	6	7	0	0	1	1	0	0	0	0	0	0	1201	1164
gttggggccct	PBANKA_132400	64	60	0	0	100	95	0	0	0	0	0	0	0	0	0	0	0	0	0	0	0	0	0	0	0	0	0	0	0	0	0	0
gtttaggaacg	PBANKA_142180	0	0	0	0	0	0	0	0	0	0	0	0	0	0	0	0	0	0	0	0	0	0	0	0	0	0	0	0	0	0	0	0
gtttaggatcg	PBANKA_102620	0	0	77	75	125	125	0	0	0	0	0	0	0	0	0	0	0	0	0	0	0	0	0	0	0	0	0	0	0	0	0	0
gtttgcacatc	PBANKA_041540	327	326	303	300	771	769	23	23	104	102	39	40	1	1	0	0	4	4	0	0	3	3	6	5	0	0	0	0	1	1	0	0
gtttgcctgat	PBANKA_120840	286	284	0	0	0	0	0	0	0	0	0	0	0	0	0	0	0	0	0	0	0	0	0	0	0	0	0	0	0	0	0	0
gtttgtaccca	PBANKA_131080	0	0	0	0	0	0	0	0	0	0	0	0	0	0	3	3	0	0	0	0	0	0	0	0	0	0	0	0	0	0	0	0
taaaaacttgg	PBANKA_101310	50	50	37	35	0	0	0	0	0	0	0	0	0	0	0	0	0	0	0	0	0	0	0	0	0	0	0	0	0	0	0	0
taaaccctatg	PBANKA_133090	76	75	122	123	340	345	0	0	134	133	0	0	3	3	0	0	0	0	0	0	0	0	0	0	0	0	0	0	0	0	0	0
taaacgaagcc	PBANKA_123820	0	0	0	0	0	0	0	0	0	0	0	0	5	5	0	0	3	2	0	0	1	1	0	0	0	0	0	0	0	0	0	0
taaccagtagg	PBANKA_021120	56	57	0	0	59	57	9	9	0	0	123	119	0	0	6	6	4	3	0	0	1	1	0	0	1	0	0	0	0	0	1151	1120
taactaacctg	PBANKA_131140	0	0	0	0	0	0	0	0	0	0	0	0	0	0	0	0	0	0	0	0	0	0	0	0	0	0	0	0	0	0	0	0
taagagatcag	PBANKA_100890	1023	998	1343	1303	1190	1178	496	487	1342	1300	1072	1049	100	97	138	137	208	204	9	9	36	36	17	17	1	1	3	3	12	12	2611	2548
taagcgagttg	PBANKA_071340	467	452	552	539	479	465	420	411	453	433	678	658	119	112	67	65	75	68	5	3	3	3	7	7	1	1	1	1	0	0	1282	1237
taagtaggagt	PBANKA_011000	82	81	217	214	0	0	0	0	0	0	0	0	0	0	0	0	0	0	0	0	0	0	0	0	0	0	1	1	0	0	0	0
taatagggagc	PBANKA_081070	0	0	0	0	0	0	0	0	0	0	0	0	0	0	0	0	0	0	0	0	0	0	0	0	0	0	0	0	0	0	0	0
taatcacatgc	PBANKA_102380	0	0	0	0	0	0	0	0	0	0	0	0	0	0	1	1	0	0	0	0	0	0	0	0	0	0	1	1	0	0	0	0
tacacaggtgt	PBANKA_062050	60	60	97	97	0	0	0	0	0	0	0	0	0	0	0	0	0	0	0	0	0	0	0	0	0	0	1	1	0	0	0	0
tacatattgct	PBANKA_093380	0	0	0	0	6	6	0	0	0	0	0	0	0	0	0	0	0	0	0	0	0	0	0	0	0	0	0	0	0	0	0	0
taccaaacaga	PBANKA_080160	0	0	0	0	96	97	0	0	0	0	0	0	0	0	0	0	0	0	0	0	0	0	0	0	0	0	0	0	0	0	0	0
taccaagcgat	PBANKA_142210	0	0	0	0	0	0	0	0	0	0	0	0	0	0	0	0	0	0	0	0	0	0	0	0	0	0	0	0	0	0	0	0
taccccataat	PBANKA_051830	2	2	1	1	0	1	1	1	0	0	0	0	0	0	1	3	0	0	0	0	0	0	0	0	0	0	0	0	0	0	2	2
taccgactaaa	PBANKA_040770	0	0	99	94	0	0	0	0	0	0	0	0	0	0	0	0	0	0	0	0	0	0	0	0	0	0	0	0	0	0	0	0
taccgcaaatg	PBANKA_143880	0	0	77	69	0	0	11	10	0	0	0	0	0	0	0	0	0	0	0	0	0	0	0	0	0	0	0	0	0	0	0	0
tacgagtaatc	PBANKA_050380	69	68	117	118	0	0	0	0	0	0	0	0	0	0	0	0	0	0	0	0	0	0	0	0	0	0	0	0	0	0	0	0
tactaccatcg	PBANKA_112980	0	0	0	0	0	0	0	0	0	0	0	0	0	0	0	0	0	0	0	0	0	0	0	0	0	0	0	0	0	0	0	0
tactcgaacgt	PBANKA_051130	67	63	0	0	1	0	24	25	0	0	0	0	0	0	0	0	0	0	0	0	0	0	0	0	0	0	0	0	0	0	0	0
tactgaagggt	PBANKA_071100	1549	1526	726	715	646	647	2215	2198	2220	2174	3293	3221	4256	4188	3551	3481	3526	3428	4155	4054	3496	3395	3464	3418	3387	3286	5675	5582	3779	3706	1222	1183
tactggcagta	PBANKA_140500	0	0	0	0	0	0	0	0	0	0	0	0	0	0	0	0	0	0	0	0	0	0	0	0	0	0	0	0	0	0	0	0
tacttacttag	PBANKA_136030	0	0	0	0	0	0	0	0	0	0	0	0	0	0	0	0	0	0	0	0	0	0	0	0	0	0	0	0	0	0	0	0
tacttattgtt	PBANKA_134970	0	0	0	0	0	0	0	0	0	0	0	0	0	0	0	0	0	0	0	0	0	0	0	0	0	0	0	0	0	0	0	0
tagaagggagt	PBANKA_082540	0	0	0	0	0	0	0	0	0	0	0	0	0	0	0	0	0	0	0	0	0	0	0	0	0	0	1	1	0	0	0	0
tagaataaagc	PBANKA_134420	0	0	0	0	155	151	0	0	0	0	0	0	0	0	0	0	0	0	0	0	0	0	0	0	0	0	0	0	0	0	0	0
tagagaggtcc	PBANKA_144170	0	0	0	0	0	0	0	0	0	0	0	0	0	0	0	0	0	0	0	0	1	1	0	0	0	0	0	0	0	0	0	0
tagcaaagctc	PBANKA_140920	0	0	0	0	0	0	0	0	0	0	0	0	3	3	0	0	1	1	0	0	0	0	0	0	0	0	0	0	0	0	0	0
tagcagaagtt	PBANKA_081730	0	0	0	0	0	0	0	0	0	0	0	0	0	0	0	0	0	0	0	0	0	0	0	0	0	0	0	0	0	0	0	0
tagccacaatc	PBANKA_051120	0	0	0	0	0	0	0	0	0	0	0	0	0	0	0	0	0	0	0	0	0	0	0	0	0	0	0	0	0	0	0	0
tagcgtatgcc	PBANKA_143220	0	0	0	0	0	0	0	0	0	0	0	0	0	0	0	0	0	0	0	0	0	0	0	0	0	0	0	0	0	0	0	0
tagctcagcga	PBANKA_041420	0	0	0	0	0	0	0	0	0	0	0	0	0	0	0	0	0	0	0	0	0	0	0	0	0	0	0	0	0	0	0	0
taggcaacact	PBANKA_144790	0	0	0	0	0	0	18	17	0	0	0	0	4	4	0	0	0	0	0	0	0	0	0	0	0	0	0	0	0	0	0	0
tagggaccaac	PBANKA_101810	0	0	0	0	0	0	0	0	0	0	0	0	0	0	0	0	0	0	0	0	0	0	0	0	0	0	0	0	0	0	0	0
tagggtctgat	PBANKA_072100	0	0	0	0	2	2	1	1	0	0	0	0	0	0	2	2	1	0	0	0	1	1	0	0	1	1	0	0	0	0	0	0
tagtcctttat	PBANKA_122090	1	0	57	58	1	1	0	0	0	0	0	0	0	0	0	0	0	0	0	0	0	0	0	0	0	0	0	0	0	0	0	0
tatacaactgg	PBANKA_100590	282	273	280	281	47	46	0	0	49	49	1	1	0	0	0	0	0	0	0	0	0	0	0	0	0	0	1	1	1	1	0	0
tatacctaaag	PBANKA_093210	0	0	0	0	0	0	0	0	0	0	0	0	0	0	0	0	0	0	0	0	0	0	0	0	0	0	0	0	0	0	0	0
tatactaacag	PBANKA_144490	0	0	0	0	0	0	0	0	0	0	0	0	0	0	0	0	0	0	0	0	0	0	0	0	0	0	0	0	0	0	0	0
tatatgcgggc	PBANKA_135120	66	63	0	0	0	0	0	0	0	0	0	0	0	0	0	0	0	0	0	0	0	0	0	0	0	0	0	0	0	0	0	0
tatcgaccccg	PBANKA_124120	0	0	0	0	0	0	0	0	0	0	0	0	0	0	0	0	0	0	0	0	0	0	0	0	0	0	0	0	0	0	0	0
tatggcaccat	PBANKA_130910	68	68	19	19	0	0	0	0	0	0	0	0	0	0	0	0	0	0	0	0	0	0	0	0	0	0	0	0	0	0	0	0
tatggggtgca	PBANKA_140680	0	0	25	25	150	138	20	19	0	0	0	0	0	0	0	0	0	0	0	0	0	0	0	0	0	0	1	1	0	0	0	0
tattcattaac	PBANKA_020260	105	105	32	30	0	0	0	0	0	0	23	22	0	0	0	0	0	0	0	0	0	0	0	0	0	0	0	0	0	0	0	0
tattttaggca	PBANKA_071780	0	0	61	64	0	0	0	0	19	19	0	0	0	0	0	0	0	0	0	0	0	0	0	0	0	0	0	0	0	0	0	0
tcaaacaagcg	PBANKA_136440	0	0	0	0	0	0	0	0	0	0	0	0	0	0	0	0	0	0	0	0	0	0	0	0	0	0	0	0	0	0	0	0
tcaacaagtag	PBANKA_082960	0	0	0	0	0	0	0	0	0	0	30	30	0	0	0	0	0	0	0	0	0	0	0	0	0	0	0	0	0	0	0	0
tcaacaccgcg	PBANKA_120230	283	287	242	236	22	22	0	0	0	0	25	27	2	2	0	0	0	0	0	0	0	0	0	0	0	0	0	0	0	0	0	0
tcaacggcggc	PBANKA_031560	0	0	8	9	0	0	0	0	0	0	0	0	0	0	0	0	0	0	0	0	0	0	0	0	0	0	0	0	0	0	0	0
tcacacagaca	PBANKA_144290	0	0	0	0	0	0	0	0	0	0	0	0	0	0	0	0	0	0	0	0	0	0	0	0	0	0	0	0	0	0	0	0
tcagaagcgcc	PBANKA_071610	58	60	210	221	97	96	206	216	275	278	327	326	156	169	136	143	143	157	155	181	130	135	89	93	77	75	141	156	95	102	686	699
tcagattcat	PBANKA_146050	71	70	37	35	0	0	0	0	0	0	0	0	2	1	0	0	0	0	0	0	0	0	0	0	0	0	0	0	0	0	0	0
tcagcgagctc	PBANKA_135310	1	0	0	0	0	0	0	0	0	0	0	0	0	0	0	0	0	0	0	0	0	0	0	0	0	0	0	0	0	0	0	0
tcaggcgtacc	PBANKA_082630	54	49	105	107	0	0	0	0	0	0	0	0	0	0	0	0	0	0	0	0	0	0	0	0	0	0	0	0	0	0	0	0
tcagttcgggt	PBANKA_010150	82	81	121	120	0	0	0	0	0	0	0	0	0	0	0	0	0	0	0	0	0	0	0	0	0	0	0	0	0	0	0	0
tcagtttgcaa	PBANKA_102450	0	0	0	0	0	0	0	1	0	0	0	0	0	0	0	0	0	0	0	0	0	1	0	0	0	0	0	0	0	0	0	0
tcatacgatct	PBANKA_094080	0	0	71	70	0	0	0	0	0	0	0	0	0	0	0	0	0	0	1	1	0	0	0	0	0	0	0	0	0	0	0	0
tcatccgccga	PBANKA_010670	91	88	45	45	136	140	6	6	18	17	86	81	6	6	0	0	9	6	0	0	0	0	0	0	0	0	0	0	0	0	1152	1140
tcatgaatgag	PBANKA_103390	7	7	0	0	0	0	0	0	0	0	0	0	0	0	0	0	0	0	0	0	0	0	0	0	0	0	0	0	0	0	0	0
tcatgacaaat	PBANKA_104020	0	0	0	0	0	0	0	0	0	0	0	0	0	0	0	0	0	0	1	1	0	0	0	0	0	0	0	0	0	0	0	0
tcattgatccc	PBANKA_050830	0	0	0	0	0	0	0	0	0	0	0	0	0	0	0	0	0	0	0	0	0	0	0	0	0	0	0	0	0	0	0	0
tccaatattac	PBANKA_052430	0	0	57	57	0	0	0	0	0	0	0	0	1	1	0	0	4	4	0	0	0	0	0	0	0	0	0	0	0	0	0	0
tcccatcaaac	PBANKA_051390	0	0	0	0	0	0	0	0	0	0	0	0	0	0	0	0	0	0	0	0	0	0	0	0	0	0	0	0	0	0	0	0
tccctcaagat	PBANKA_130670	50	50	715	708	427	423	698	701	1508	1491	1779	1767	1104	1084	1789	1759	1953	1897	998	985	1602	1582	1786	1770	1688	1672	1010	997	1754	1738	1097	1088
tccggatgtcg	PBANKA_041790	0	0	0	0	0	0	0	0	0	0	0	0	0	0	0	0	0	0	0	0	0	0	0	0	0	0	0	0	0	0	0	0
tccgtaggctt	PBANKA_050950	28	28	0	0	0	0	0	0	29	29	0	0	0	0	0	0	1	1	0	0	0	0	0	0	0	0	0	0	0	0	1165	1155
tccgtttaaag	PBANKA_080400	98	97	0	0	164	162	0	0	0	0	0	0	0	0	0	0	3	3	0	0	0	0	1	1	0	0	0	0	0	0	0	0
tcctactctcc	PBANKA_120060	220	226	318	330	453	465	60	64	98	102	20	20	2	2	0	1	7	7	0	0	5	7	4	5	0	0	2	2	0	0	0	0
tcctcgagatg	PBANKA_031660	138	136	0	0	0	0	0	0	0	0	0	0	0	0	0	0	0	0	0	0	0	0	4	4	0	0	0	0	0	0	0	0
tcctgtttttt	PBANKA_082020	0	0	0	0	0	0	0	0	0	0	0	0	0	0	0	0	0	0	0	0	0	0	0	0	0	0	0	0	0	0	0	0
tccttagcgga	PBANKA_060600	0	0	0	0	0	0	0	0	0	0	0	0	0	0	0	0	0	0	0	0	0	0	0	0	0	0	0	0	0	0	0	0
tcgactctctt	PBANKA_142020	0	0	48	47	90	89	0	0	0	0	0	0	6	6	0	0	0	0	0	0	0	0	0	0	0	0	0	0	0	0	0	0
tcgagacaatg	PBANKA_131100	66	63	50	53	263	267	8	8	81	79	70	67	2	2	12	12	6	6	0	0	0	0	0	0	0	0	0	0	0	0	1347	1330
tcgcaaaccgg	PBANKA_141070	268	263	230	228	645	638	20	21	145	141	136	130	3	3	0	0	18	18	2	2	0	0	5	5	0	0	0	0	1	1	1157	1145
tcgcagggagc	PBANKA_051300	0	0	0	0	0	0	0	0	0	0	0	0	0	0	0	0	0	0	0	0	0	0	0	0	0	0	0	0	0	0	0	0
tcgcatagtcc	PBANKA_050440	0	0	0	0	0	0	0	0	0	0	0	0	0	0	0	0	0	0	0	0	0	0	0	0	0	0	0	0	0	0	0	0
tcgcgagttat	PBANKA_142340	0	0	0	0	0	0	0	0	0	0	0	0	0	0	1	1	0	0	0	0	0	0	0	0	0	0	0	0	0	0	0	0
tcgctacacat	PBANKA_100010	368	376	265	260	524	509	1	1	33	33	23	22	13	13	3	3	4	3	4	4	2	2	6	6	0	0	0	0	0	0	2	2
tcgctggctgg	PBANKA_134940	0	0	0	0	0	0	0	0	0	0	0	0	0	0	0	0	0	0	0	0	0	0	0	0	0	0	0	0	0	0	0	0
tcgtgggaagc	PBANKA_103310	0	0	0	0	0	0	0	0	0	0	0	0	0	0	0	0	0	0	0	0	0	0	0	0	0	0	0	0	0	0	0	0
tctagcagctg	PBANKA_132960	0	0	71	72	176	172	0	0	0	0	0	0	1	1	0	0	0	0	3	3	0	0	0	0	0	0	0	0	0	0	0	0
tctagtgatgt	PBANKA_110140	0	0	57	56	37	35	0	0	0	0	0	0	0	0	1	1	0	0	2	2	0	0	1	1	0	0	0	0	0	0	0	0
tctataagcgc	PBANKA_101780	0	0	0	0	0	0	0	0	0	0	0	0	0	0	0	0	0	0	0	0	0	0	0	0	0	0	0	0	0	0	0	0
tctatctagaa	PBANKA_113020	0	0	57	54	0	0	0	0	0	0	0	0	0	0	0	0	0	0	0	0	0	0	0	0	0	0	0	0	0	0	0	0
tctcaagggtc	PBANKA_020010	2853	2824	3175	3131	1793	1776	212	211	106	104	62	63	22	20	3	4	6	7	8	6	1	1	3	3	0	0	4	4	1	1	0	0
tctctgaatca	PBANKA_122990	0	0	0	0	0	0	0	0	0	0	0	0	0	0	0	0	0	0	0	0	0	0	0	0	0	0	0	0	0	0	0	0
tctcttcagtt	PBANKA_060180	0	0	0	0	0	0	0	0	0	0	0	1	0	0	0	0	0	0	0	0	0	0	0	0	0	0	0	0	0	0	0	0
tctctttgaat	PBANKA_060340	0	0	55	55	0	0	0	0	0	0	0	0	1	1	0	0	0	0	0	0	0	0	0	0	0	0	0	0	0	0	0	0
tctgagacgta	PBANKA_081780	0	0	0	0	0	0	0	0	0	0	0	0	0	0	1	1	0	0	0	0	0	0	0	0	0	0	0	0	0	0	0	0
tctgatgggac	PBANKA_103630	1	0	0	0	0	0	0	0	0	0	0	0	0	0	0	0	0	0	0	0	0	0	0	0	0	0	0	0	0	0	0	0
tctgcccttat	PBANKA_090820	42	42	71	70	315	310	24	23	9	9	99	98	13	12	10	10	48	47	7	7	2	2	35	35	0	0	2	2	26	26	752	734
tctgctagaag	PBANKA_031490	1275	1242	1260	1236	868	856	3883	3832	5043	4927	4470	4387	6154	6040	4871	4755	4372	4282	5768	5671	4205	4118	4923	4864	3466	3413	5826	5712	5536	5464	1135	1109
tctgctggtct	PBANKA_091100	585	575	572	557	642	622	2433	2380	1990	1943	1946	1901	2508	2453	2259	2217	1562	1514	2279	2225	2017	1962	1922	1878	1684	1651	2646	2589	2119	2065	975	946
tctgctgtat	PBANKA_082690	0	0	0	0	78	76	0	0	0	0	0	0	0	0	0	0	0	0	0	0	0	0	0	0	0	0	0	0	0	0	0	0
tctggactgaa	PBANKA_101500	1	1	121	122	16	17	17	17	0	0	0	0	0	0	0	0	0	0	0	0	0	0	0	0	0	0	0	0	0	0	0	0
tctggtcgtgc	PBANKA_122130	0	0	0	0	0	0	0	0	0	0	0	1	0	0	0	0	0	0	0	0	0	0	0	0	0	0	0	0	0	0	0	0
tcttacgggga	PBANKA_130980	0	0	0	0	0	0	0	0	0	0	0	0	0	0	1	1	0	0	0	0	0	1	0	0	0	0	2	2	0	0	3	3
tcttagcaaga	PBANKA_060860	0	0	0	0	0	0	0	0	0	0	0	0	0	0	0	0	0	0	0	0	0	0	0	0	0	0	0	0	0	0	0	0
tcttaggctcg	PBANKA_092350	0	0	0	0	0	0	0	0	0	0	0	0	0	0	0	0	0	0	0	0	0	0	0	0	0	0	0	0	0	0	0	0
tcttattgacg	PBANKA_135910	0	0	0	0	0	0	0	0	0	0	0	0	0	0	0	0	0	1	0	0	0	0	0	0	0	0	0	0	0	0	0	0
tcttcatactc	PBANKA_051510	111	112	0	0	111	106	38	36	128	129	14	14	16	16	3	3	5	5	4	4	0	0	0	0	0	0	0	0	0	0	1100	1099
tgaaactgccc	PBANKA_API0059	1	0	1	0	2	0	2	0	5	1	1	1	1	0	0	0	4	0	1	0	1	0	3	1	0	0	1	0	4	0	1	0
tgaacgtggtg	PBANKA_083680	240	233	227	225	404	400	27	26	0	0	22	22	8	6	0	0	3	2	1	1	0	0	3	3	0	0	0	0	0	0	0	0
tgaagaccatc	PBANKA_132220	0	0	0	0	0	0	0	0	0	0	0	0	1	0	0	0	0	0	0	0	0	0	0	0	0	0	0	0	0	0	1	0
tgaagtgaacc	PBANKA_093360	0	0	0	0	0	0	0	0	0	0	0	0	4	4	0	0	0	0	0	0	0	0	0	0	0	0	0	0	0	0	0	0
tgaatctgccc	PBANKA_031210	313	320	422	418	1123	1126	1533	1541	1701	1706	3065	3056	1908	1917	1664	1666	3108	3072	1548	1537	1207	1198	3056	3071	1118	1123	1588	1585	3041	3060	999	1001
tgacagccatc	PBANKA_112730	0	0	0	0	0	0	0	0	0	0	0	0	0	0	0	0	0	0	0	0	0	0	0	0	0	0	0	0	0	0	0	0
tgacttaacat	PBANKA_101390	0	0	0	0	0	0	0	0	0	0	0	0	0	0	0	0	0	0	0	0	0	0	0	0	0	0	0	0	0	0	0	0
tgatactgaga	PBANKA_136330	0	0	0	0	0	0	0	0	0	0	0	0	0	0	0	0	0	0	0	0	0	0	0	0	0	0	0	0	0	0	0	0
tgatgggatgt	PBANKA_131050	57	55	20	20	249	243	0	0	0	0	95	96	0	0	1	1	0	0	0	0	0	0	0	0	0	0	0	0	0	0	1295	1293
tgatggttctt	PBANKA_111250	271	268	113	109	0	0	28	27	0	0	42	42	2	2	5	5	2	2	1	1	1	1	0	0	0	0	0	0	0	0	1106	1078
tgccaaaaacc	PBANKA_051560	1849	1831	855	858	727	722	163	163	150	145	74	72	4	4	0	0	12	12	5	5	2	2	1	1	0	1	2	2	0	0	0	0
tgccagcggac	PBANKA_061670	0	0	0	0	0	0	0	0	0	0	0	0	0	0	0	0	0	0	1	0	0	0	0	0	0	0	0	0	0	0	0	0
tgccatccttg	PBANKA_142810	344	341	427	420	480	477	26	25	35	34	38	37	0	0	0	0	0	0	9	9	0	0	0	0	0	1	1	1	1	1	0	0
tgcccctgggc	PBANKA_081920	0	0	0	0	59	55	0	0	0	0	0	0	0	0	0	0	0	0	0	0	0	0	0	0	0	0	0	0	0	0	0	0
tgccttgtatg	PBANKA_051490	1158	1136	870	860	653	632	806	793	2502	2433	3195	3120	953	942	3631	3590	2702	2659	1119	1097	2790	2726	2640	2604	3177	3130	1325	1314	2102	2068	639	625
tgcgcttttgt	PBANKA_051270	0	0	0	0	0	0	0	0	0	0	0	0	0	0	0	0	0	0	0	0	0	0	0	0	0	0	0	0	0	0	0	0
tgctcgtggca	PBANKA_090780	40	39	208	200	309	300	44	45	26	25	1	1	4	4	0	0	0	0	1	1	0	0	0	0	1	1	0	0	0	0	0	0
tgctgtgtgct	PBANKA_120800	0	0	62	59	0	0	0	0	0	0	0	0	0	0	0	0	0	0	0	0	0	0	0	0	0	0	0	0	0	0	0	0
tgcttatacta	PBANKA_121220	1	0	0	0	0	0	17	18	0	0	0	0	0	0	0	0	0	0	0	0	0	0	0	0	0	0	0	0	0	0	0	0
tgctttacgta	PBANKA_142120	0	0	0	0	0	0	0	0	0	0	0	0	0	0	0	0	0	0	0	0	0	0	1	1	0	0	0	0	0	0	0	0
tggactgagtc	PBANKA_133270	0	0	81	79	0	0	0	0	0	0	0	0	0	0	0	0	0	0	0	0	0	0	0	0	0	0	0	0	0	0	0	0
tggagaaggcg	PBANKA_101150	0	0	63	61	133	129	19	18	8	8	8	7	0	0	0	0	0	0	0	0	0	0	0	0	0	0	0	0	0	0	1337	1289
tggagtctaga	PBANKA_070910	0	0	0	0	0	0	0	0	0	0	0	0	0	0	0	0	0	0	0	0	0	0	0	0	0	0	0	0	0	0	0	0
tggcctcgggt	PBANKA_133490	0	0	110	103	343	335	3	3	0	0	0	0	5	5	0	0	2	2	0	0	0	0	0	0	1	1	3	3	0	0	0	0
tggcggagacc	PBANKA_102210	0	0	0	0	0	0	0	0	0	0	0	0	0	0	0	0	0	0	0	0	0	0	0	0	0	0	0	0	0	0	0	0
tggcgtgtgtg	PBANKA_120450	0	0	0	0	0	0	0	0	0	0	1	0	0	0	0	0	0	0	0	0	0	0	0	0	0	0	0	0	0	0	0	0
tggctctttcg	PBANKA_113930	0	0	146	145	0	0	0	0	0	0	0	0	0	0	0	0	0	0	0	0	2	2	0	0	0	0	0	0	0	0	0	0
tggcttcgctc	PBANKA_081910	0	0	0	0	94	99	0	0	0	0	0	0	0	0	0	0	0	0	0	0	0	0	0	0	0	0	0	0	0	0	0	0
tgggtgtcgct	PBANKA_092040	0	0	0	0	0	0	0	0	0	0	0	0	0	0	2	2	0	0	0	0	0	0	0	0	0	0	2	2	0	0	0	0
tggtccgtaga	PBANKA_072070	0	0	0	0	0	0	0	0	0	0	0	0	0	0	0	0	0	0	0	0	0	0	0	0	0	0	0	0	0	0	0	0
tggtgaataaa	PBANKA_102910	369	362	456	453	190	181	0	0	93	89	31	29	5	4	0	0	3	3	0	0	1	1	26	26	0	0	0	0	0	0	0	0
tggttgacaga	PBANKA_031120	0	0	212	207	311	303	0	0	55	54	71	68	19	19	6	6	6	6	2	2	4	3	2	2	1	1	1	1	3	3	2451	2404
tgtacccttta	PBANKA_021390	0	0	0	0	0	0	0	0	0	0	44	44	0	0	0	0	0	0	0	0	0	0	0	0	0	0	0	0	0	0	0	0
tgtagacgctt	PBANKA_041710	0	0	0	0	0	0	0	0	0	0	15	15	0	0	0	0	0	0	0	0	0	0	0	0	0	0	0	0	0	0	0	0
tgtatagcctc	PBANKA_131830	142	141	38	39	0	0	0	0	0	0	0	0	5	6	0	0	0	0	0	0	0	0	0	0	0	0	1	1	0	0	0	0
tgtccggtgcc	PBANKA_092660	0	0	39	37	0	0	0	0	0	0	0	0	0	0	0	0	0	0	0	0	0	0	0	0	0	0	0	0	0	0	0	0
tgtcctaaaga	PBANKA_121950	0	0	0	0	0	0	0	0	0	0	0	0	0	0	0	0	0	0	0	0	0	0	0	0	0	0	0	0	0	0	0	0
tgtcgagcact	PBANKA_091140	669	646	510	499	467	460	1147	1131	872	861	922	909	1107	1096	749	735	767	763	802	795	430	418	445	443	356	355	733	715	358	354	1157	1139
tgtgcaacaac	PBANKA_090200	516	506	176	175	489	483	12	13	80	78	0	0	3	3	0	0	2	2	1	1	0	0	0	0	0	0	0	0	0	0	0	0
tgtgcaggtgc	PBANKA_030060	0	0	0	0	0	0	0	0	0	0	0	0	0	0	0	0	0	0	0	0	0	0	0	0	0	0	0	0	0	0	0	0
tgtggtgccac	PBANKA_041160	151	146	312	309	942	936	481	478	1059	1044	1719	1683	746	729	1510	1511	2138	2132	652	648	1406	1395	1634	1648	1528	1520	756	749	1698	1694	1077	1065
tgtgttttgtt	PBANKA_082530	58	56	0	0	0	0	0	0	0	0	14	13	4	4	3	3	0	0	0	0	0	0	0	0	0	0	0	0	0	0	0	0
tgttcaccggg	PBANKA_121880	0	0	0	0	0	0	0	0	0	0	0	0	0	0	0	0	0	0	0	0	0	0	0	0	0	0	0	0	0	0	0	0
tgttcgtatag	PBANKA_040470	0	0	0	0	0	0	0	0	0	0	0	0	0	0	0	0	0	0	0	0	0	0	0	0	0	0	0	0	0	0	0	0
tgttgagacag	PBANKA_041810	0	0	0	0	1	0	0	0	1	1	1	1	1	1	2	2	0	0	0	0	0	0	2	1	0	0	0	0	1	0	0	0
ttaaagattcc	PBANKA_120710	76	74	45	46	170	172	0	0	0	0	0	0	1	1	0	0	0	0	0	0	0	0	1	1	0	0	0	0	0	0	0	0
ttaagcagtgt	PBANKA_050280	0	0	72	70	0	0	0	0	0	0	0	0	0	0	0	0	0	0	0	0	0	0	0	0	0	0	0	0	0	0	0	0
ttaagccgaaa	PBANKA_051420	0	0	0	0	0	0	0	0	34	35	3	3	0	0	0	0	0	0	0	0	0	0	0	0	0	0	0	0	0	0	0	0
ttaattgcgac	PBANKA_121260	0	0	0	0	0	0	20	21	0	0	0	0	4	4	0	0	0	0	0	0	0	0	0	0	0	0	0	0	0	0	0	0
ttacacggcat	PBANKA_090880	0	0	55	54	0	0	0	0	0	0	0	0	0	0	0	0	0	0	0	0	0	0	0	0	0	0	0	0	0	0	0	0
ttacattgtct	PBANKA_141700	1	2	0	0	0	0	0	1	1	1	2	3	0	0	1	2	2	1	0	0	1	2	0	0	0	0	2	1	1	1	5	7
ttactgcaagc	PBANKA_083290	0	0	0	0	0	0	0	0	0	0	0	0	0	0	0	0	0	0	0	0	0	0	0	0	0	0	0	0	0	0	0	0
ttaggccccgt	PBANKA_134160	0	0	0	0	2	2	21	21	21	20	0	0	0	0	0	0	0	0	0	0	0	0	0	0	0	0	0	0	0	0	0	0
ttaggtgagat	PBANKA_061410	85	83	41	40	0	0	0	0	0	0	0	0	0	0	0	0	0	0	0	0	0	0	0	0	0	0	0	0	0	0	0	0
ttataagtcta	PBANKA_080690	0	0	0	0	0	0	0	0	0	0	0	0	0	0	0	0	0	0	0	0	0	0	0	0	0	0	0	0	0	0	0	0
ttatatatagt	PBANKA_030450	0	0	0	0	0	0	0	0	0	0	0	0	0	0	0	0	0	0	0	0	0	0	1	1	0	0	0	0	0	0	0	0
ttatgagaaca	PBANKA_124260	0	0	0	0	0	0	0	0	0	0	0	0	0	0	0	0	0	0	0	0	0	0	0	0	0	0	0	0	0	0	0	0
ttatgcaccaa	PBANKA_135800	43	44	0	0	92	93	0	0	49	47	0	0	5	5	0	0	0	0	0	0	0	0	1	1	0	0	0	0	0	0	0	0
ttcaaacacct	PBANKA_030210	146	143	161	168	197	197	33	34	92	95	0	0	2	2	0	0	1	1	0	0	0	0	0	0	0	0	0	0	0	0	0	0
ttcactcaagt	PBANKA_010220	147	141	264	258	289	280	0	0	0	0	15	15	6	7	0	0	4	4	3	3	0	0	5	5	0	0	0	0	0	0	0	0
ttcactgcatg	PBANKA_091300	0	0	0	0	2	2	0	0	0	1	1	2	0	0	0	0	0	1	1	2	0	0	0	0	1	1	0	0	1	1	2	2
ttcagctcat	PBANKA_101330	0	0	0	0	81	81	0	0	0	0	0	0	0	0	0	0	0	0	0	0	0	0	0	0	0	0	0	0	0	0	0	0
ttcatcatcga	PBANKA_030530	0	0	0	0	84	84	0	0	0	0	0	0	0	0	0	0	0	0	0	0	0	0	0	0	0	0	0	0	0	0	0	0
ttcatccccag	PBANKA_140330	108	109	0	0	0	0	0	0	0	0	0	0	0	0	0	0	0	0	0	0	0	0	0	0	0	0	0	0	0	0	0	0
ttcatgagcat	PBANKA_143520	0	0	0	0	0	0	0	0	0	0	0	0	0	0	0	0	0	0	0	0	0	0	0	0	0	0	0	0	0	0	0	0
ttccaccttac	PBANKA_030600-ko	162	165	408	431	265	293	0	0	41	42	71	73	0	0	116	122	0	0	0	0	85	94	2	1	99	108	0	0	0	0	1080	1160
ttccatactat	PBANKA_010630	0	0	0	0	0	0	0	0	0	0	0	0	0	0	0	0	0	0	0	0	0	0	0	0	0	0	0	0	0	0	0	0
ttcccagggcc	PBANKA_092730	0	0	0	0	0	0	0	0	0	0	0	0	0	0	0	0	0	0	0	0	0	0	0	0	0	0	0	0	0	0	0	0
ttcctcggatc	PBANKA_101050	0	0	0	0	0	0	0	0	0	0	0	0	0	0	0	0	0	0	0	0	0	0	0	0	0	0	0	0	0	0	0	0
ttcggagcagc	PBANKA_081590	0	0	0	0	0	0	0	0	0	0	0	0	0	0	0	0	0	0	0	0	0	0	0	0	0	1	0	0	0	0	0	0
ttcggggtcta	PBANKA_141200	0	0	0	0	41	41	0	0	0	0	0	0	0	0	0	0	0	0	0	0	0	0	0	0	0	0	0	0	0	0	0	0
ttcggtacgcc	PBANKA_060870	62	60	8	8	204	205	37	36	39	37	102	99	13	15	108	107	70	66	18	17	58	57	43	42	44	42	6	6	38	36	1136	1104
ttcggtatcgg	PBANKA_133810	196	192	131	126	360	345	0	0	66	64	25	25	12	12	0	0	0	0	0	0	0	0	3	3	0	0	0	0	0	0	0	0
ttctcggcgct	PBANKA_111570	0	0	0	0	0	0	0	0	0	0	0	0	0	0	0	0	0	0	0	0	0	0	0	0	0	0	0	0	0	0	0	0
ttctgagcatc	PBANKA_131260	936	921	876	854	405	412	2979	2941	3100	3047	2558	2512	4942	4882	3689	3627	2823	2778	4487	4452	3155	3080	2814	2766	3303	3262	4795	4748	2868	2850	988	979
ttctttgttat	PBANKA_080040	68	68	199	193	85	81	0	0	0	0	0	0	2	2	0	0	0	0	0	0	0	0	0	0	1	1	0	0	0	0	0	0
ttgaaaatcaa	PBANKA_142000	0	0	0	0	0	0	0	0	19	21	0	0	4	3	0	0	0	0	0	0	0	0	0	0	0	0	0	0	0	0	0	0
ttgaagttgca	PBANKA_141010	52	51	85	83	248	253	134	129	0	0	216	213	5	5	19	18	16	16	6	3	6	5	3	3	0	0	1	1	0	0	958	937
ttgaatgagaa	PBANKA_080520	0	0	0	0	0	0	0	0	0	0	0	0	0	0	0	0	0	0	0	0	0	0	0	0	0	0	0	0	0	0	0	0
ttgaccaaacg	PBANKA_070070	656	662	51	48	159	163	45	45	29	27	73	73	4	4	0	0	3	3	0	0	0	0	5	5	0	0	0	0	0	0	0	0
ttgatcgaagc	PBANKA_072080	0	0	0	0	0	0	0	0	0	0	0	0	0	0	1	1	0	0	0	0	0	0	0	0	0	0	0	0	0	0	0	0
ttgctgtcggc	PBANKA_111510	0	0	0	0	0	0	0	0	0	0	0	0	0	0	0	0	0	0	0	0	0	0	0	0	0	0	0	0	0	0	0	0
ttgctttagct	PBANKA_100150	0	0	0	0	0	0	0	0	0	0	0	0	0	0	0	0	0	0	0	0	0	0	0	0	0	0	0	0	0	0	0	0
ttggcacggcg	PBANKA_124660	226	224	126	125	74	72	27	26	92	90	17	17	1	1	1	1	6	7	0	0	2	2	2	2	0	0	0	0	0	0	0	0
ttggggtgaca	PBANKA_092640	0	0	403	388	178	178	15	15	42	40	34	33	1	1	10	10	14	14	2	2	1	0	0	0	0	0	1	1	0	0	0	0
ttgggtcaccc	PBANKA_113870	0	0	48	53	0	0	0	0	0	0	0	0	0	0	0	0	0	0	0	0	0	0	0	0	0	0	0	0	0	0	0	0
ttgtatgtcac	PBANKA_141240	93	95	59	56	87	85	44	46	1	1	0	0	0	0	2	2	0	0	0	0	0	0	0	0	0	0	0	0	0	0	1107	1114
ttgtattatca	PBANKA_124080	190	188	74	73	158	155	30	29	0	0	0	0	6	6	0	0	0	0	1	2	0	0	0	0	0	0	0	0	0	0	0	0
ttgtccatgca	PBANKA_071270	0	0	44	46	101	101	0	0	0	0	0	0	4	4	0	0	0	0	0	0	0	0	0	0	0	0	0	0	0	0	0	0
tttaaccggtc	PBANKA_140140	63	63	105	104	169	166	0	0	31	31	0	0	0	0	0	0	0	0	0	0	0	0	0	0	0	0	0	0	0	0	0	0
tttactcggga	PBANKA_131490	3	3	0	0	0	0	0	0	0	4	0	1	4	4	2	3	2	3	1	1	3	4	3	3	1	1	1	2	0	0	7	7
tttatcggaat	PBANKA_120290	0	0	0	0	1	1	0	0	0	0	0	0	0	0	0	0	0	0	0	0	0	0	0	0	0	0	0	0	0	0	0	0
tttcaaaatgc	PBANKA_050100	113	110	130	126	48	51	23	25	0	0	0	0	0	0	0	0	0	0	0	0	0	0	3	3	0	0	0	0	0	0	0	0
tttccagaata	PBANKA_140070	0	0	29	29	0	0	20	20	17	17	0	0	0	0	0	0	0	0	0	0	0	0	0	0	0	0	0	0	0	0	0	0
tttcggcattt	PBANKA_090030	268	263	89	90	2	1	0	0	25	26	28	28	1	1	0	0	1	1	0	0	0	0	0	0	0	0	2	2	0	0	0	0
tttctatgtcc	PBANKA_110330	0	0	0	0	82	83	0	0	0	0	0	0	0	0	0	0	0	0	0	0	0	0	1	1	0	0	0	0	0	0	0	0
tttctgtagac	PBANKA_041040	0	0	0	0	0	0	0	0	0	0	0	0	0	0	0	0	0	0	0	0	0	0	0	0	0	0	0	0	0	0	0	0
tttgattttat	PBANKA_030600	114	116	71	69	75	71	16	16	25	26	0	0	0	0	0	0	1	1	0	0	0	0	0	0	0	0	0	0	0	0	0	0
tttgtttaacc	PBANKA_031330	0	0	58	58	109	108	0	0	0	0	0	0	0	0	0	0	0	0	0	0	0	0	0	0	0	0	0	0	0	0	0	0
ttttctacttc	PBANKA_082420	141	140	63	63	535	531	8	8	71	69	0	0	1	2	0	0	0	0	3	3	1	1	3	3	0	0	1	1	2	1	0	0
