# Supplementary material for: Functional Profiling of a Plasmodium Genome Reveals an Abundance of Essential Genes
Source: Cell. 2017 Jul 13;170(2):260–272.e8. doi: 10.1016/j.cell.2017.06.030 (PMC5509546; doi:10.1016/j.cell.2017.06.030)
Supplement: Data S1. Reproducible Analysis Procedure — The file archive includes an R-markdown document, which will reproduce all bioinformatic procedures conducted. [file mmc9.zip › countfiles/PbSTM31.csv]

barcode	gene	1.1	1.2	2.1	2.2	3.1	3.2	4.1	4.2	5.1	5.2	6.1	6.2	7.1	7.2	8.1	8.2	9.1	9.2	10.1	10.2	11.1	11.2	12.1	12.2	13.1	13.2	14.1	14.2	15.1	15.2	32.1	32.2
no_match		32027	33472	17748	18736	35596	36540	18307	19602	19755	20802	22021	23118	15266	16365	16032	16974	16903	18162	16166	17884	14436	15825	18241	19689	17941	19462	19774	21132	17744	18490	14006	15819
aaaaaaaccaa	PBANKA_031300	0	0	1	1	0	0	0	0	1	1	0	0	0	0	0	0	0	0	0	0	0	0	0	0	0	0	0	0	0	0	0	0
aaaaaaggtga	PBANKA_131450	47	45	729	706	264	251	321	310	292	281	445	435	34	30	22	21	13	13	2	2	1	1	10	10	0	0	0	0	0	0	1038	1004
aaaacgaggag	PBANKA_020390	0	0	0	0	0	0	0	0	0	0	38	39	0	0	0	0	0	0	0	0	0	0	0	0	0	0	0	0	0	0	0	0
aaaaggaagga	PBANKA_101210	27	26	17	16	0	0	0	0	0	0	0	0	0	0	0	0	0	0	0	0	0	0	0	0	0	0	0	0	0	0	0	0
aaaagtcttgc	PBANKA_040440	0	0	0	0	0	0	1	1	0	0	0	0	0	0	0	0	0	0	0	0	0	0	0	0	0	0	0	0	0	0	0	0
aaacaccgcag	PBANKA_062110	34	35	181	183	231	231	20	22	16	16	39	39	0	0	2	2	5	3	0	0	0	0	0	0	0	0	0	0	0	0	657	644
aaaccatcctc	PBANKA_133220	64	63	0	0	0	0	1	1	0	0	0	0	1	1	0	0	0	0	0	0	0	0	0	0	0	0	0	0	0	0	0	0
aaaccttggat	PBANKA_120110	0	0	0	0	0	0	0	0	4	4	0	0	0	0	0	0	0	0	0	0	0	0	0	0	0	0	0	0	0	0	0	0
aaactgagtga	PBANKA_000330	0	0	3	3	381	372	10	10	3	3	35	37	1	1	1	1	0	0	0	0	0	0	0	0	3	3	3	3	2	1	0	0
aaacttccgcc	PBANKA_040370	0	0	9	9	19	18	0	0	0	0	0	0	0	0	0	0	0	0	0	0	0	0	0	0	0	0	0	0	0	0	0	0
aaagtctcccc	PBANKA_010870	0	0	18	14	0	0	0	0	1	1	0	1	0	0	0	0	0	0	0	0	0	0	1	1	0	0	0	0	0	0	0	0
aaagtgagatg	PBANKA_113040	0	0	0	0	0	0	0	0	0	0	0	0	0	0	0	0	0	0	0	0	0	0	0	0	0	0	0	0	0	0	0	0
aaagttagacc	PBANKA_113880	0	0	0	0	0	0	1	1	0	0	0	0	0	0	0	0	0	0	0	0	0	0	0	0	0	0	0	0	4	4	0	0
aaataattgtt	PBANKA_010700	0	0	0	0	6	6	0	0	0	0	10	10	0	0	0	0	0	0	0	0	0	0	0	0	0	0	0	0	7	7	0	0
aaatgggcgcg	PBANKA_062310	12	11	0	0	0	0	0	0	0	0	0	0	0	0	0	0	0	0	0	0	0	0	0	0	0	0	0	0	0	0	0	0
aaattggatca	PBANKA_010720	9026	8838	73	72	929	911	23	23	67	69	67	65	99	97	2	3	16	15	1	1	0	0	10	10	86	84	23	22	45	43	0	2
aacaatgagga	PBANKA_041340	0	0	5	5	0	0	0	0	0	0	0	0	0	0	0	0	1	1	1	1	0	0	1	1	1	1	1	1	2	1	0	0
aacacaaccgc	PBANKA_140160	442	438	563	553	741	748	579	577	560	560	511	506	245	234	284	285	306	306	140	140	180	182	161	161	167	161	197	198	139	139	537	537
aacaccgctaa	PBANKA_141860	344	346	1170	1172	336	340	2239	2252	2203	2223	1645	1652	2403	2412	2680	2695	1745	1746	2377	2380	2389	2395	2003	2007	2714	2737	2519	2530	2326	2345	725	727
aacagacaaac	PBANKA_130360	0	0	0	0	0	0	0	0	0	0	0	0	0	0	0	0	0	0	0	0	0	0	0	0	0	0	0	0	0	0	0	0
aacataaaagt	PBANKA_031480	0	0	0	0	0	0	1	1	0	0	0	0	0	0	0	0	0	0	0	0	0	0	0	0	1	1	0	0	0	0	0	0
aacctagcggg	PBANKA_136390	0	0	0	0	0	0	0	0	0	0	0	0	0	0	0	0	0	0	0	0	0	0	0	0	0	0	0	0	0	0	0	0
aacgaaaggac	PBANKA_111450	0	0	55	55	0	0	0	0	3	3	0	0	0	0	0	0	1	1	0	0	0	0	0	0	0	0	0	0	0	0	0	0
aacgcctgccg	PBANKA_101430	2	2	35	34	10	10	15	15	14	14	25	25	7	7	0	0	15	15	5	5	0	0	14	12	6	5	1	1	59	60	444	436
aacgcgatcat	PBANKA_061650	42	41	93	89	60	59	18	20	64	63	25	25	8	9	41	39	0	0	1	1	25	23	2	2	2	2	60	57	0	0	639	621
aacgctcaaaa	PBANKA_071870	0	0	8	9	374	382	7	7	25	25	54	56	0	0	0	0	1	1	0	0	0	0	0	0	1	1	4	4	3	3	0	0
aacggatcacc	PBANKA_121210	1	1	14	12	0	0	0	0	0	0	0	0	0	0	0	0	0	0	0	0	0	0	0	0	0	0	0	0	0	0	0	0
aactacatagt	PBANKA_131610	41	41	81	79	46	47	101	102	6	7	94	98	80	77	3	4	108	106	59	59	0	0	126	125	22	22	0	0	67	68	1172	1159
aactcacatct	PBANKA_080500	0	0	0	0	68	69	1	1	0	0	5	5	0	0	0	0	0	0	0	0	0	0	0	0	0	0	0	0	0	0	0	0
aactgtgtcta	PBANKA_010890	2	2	0	0	2	2	1	2	1	2	2	2	1	1	0	1	2	1	3	3	0	0	3	3	3	3	7	7	9	8	0	0
aagagctgttg	PBANKA_093280	0	0	0	0	0	0	0	0	0	0	0	0	0	0	0	0	0	0	0	0	0	0	0	0	0	0	0	0	2	2	0	0
aagatctgcca	PBANKA_051050	1	1	1	1	0	0	0	0	0	0	0	0	0	0	0	0	0	0	0	0	0	0	2	2	0	0	0	0	0	0	0	1
aagcactctcg	PBANKA_135460	6	6	0	0	0	0	0	0	0	0	13	13	0	0	0	0	0	0	0	0	0	0	0	0	0	0	0	0	0	0	0	0
aagccaggacg	PBANKA_010780	58	57	0	0	0	0	0	0	0	0	0	0	0	0	0	0	0	0	0	0	0	0	0	0	0	0	0	0	0	0	0	0
aaggagagctt	PBANKA_132040	5	5	51	50	0	0	24	23	14	12	22	22	14	14	1	1	4	3	12	11	0	0	5	4	10	9	0	0	13	13	1054	1047
aaggatctatc	PBANKA_136210	0	0	0	0	0	0	0	0	3	3	0	0	0	0	0	0	0	0	0	0	0	0	1	1	0	0	0	0	0	0	0	0
aaggttgtcgc	PBANKA_140440	25	24	0	0	0	0	0	0	2	2	0	0	0	0	0	0	0	0	0	0	0	0	0	0	0	0	0	0	0	0	0	0
aagtatcacca	PBANKA_061300	0	1	12	11	2	1	1	1	7	6	1	2	1	1	2	2	1	2	5	7	0	0	2	2	0	0	3	3	6	6	1	1
aataaatatgg	PBANKA_131420	15	15	0	0	0	0	3	2	0	0	0	0	0	0	0	0	2	2	0	0	0	0	0	0	0	0	7	7	0	0	0	0
aatagcctctt	PBANKA_142710	18	19	0	0	0	0	0	0	0	0	0	0	0	0	0	0	0	0	0	0	0	0	0	0	0	0	0	0	0	0	0	0
aataggtggac	PBANKA_144720	18	17	0	0	0	0	0	0	0	0	0	0	0	0	0	0	0	0	0	0	0	0	0	0	0	0	0	0	0	0	0	0
aatatctccgg	PBANKA_123240	63	64	4	4	40	37	3	2	0	0	8	8	0	0	0	0	0	0	0	0	0	0	0	0	0	0	0	0	0	0	0	0
aatcctttact	PBANKA_040820	0	0	0	0	0	0	0	0	4	4	4	3	0	0	0	0	0	0	0	0	0	0	0	0	0	0	0	0	0	0	0	0
aatcgaacaac	PBANKA_143590	1	1	0	0	0	0	0	0	0	0	0	0	0	0	0	0	0	0	0	0	0	0	0	0	0	0	0	0	0	0	0	0
aatcgtcccgt	PBANKA_094360	0	0	0	0	0	0	0	0	0	0	0	0	0	0	0	0	0	0	0	0	0	0	0	0	0	0	0	0	0	0	0	0
aatcgtggacc	PBANKA_021160	0	0	0	0	0	0	0	0	0	0	0	0	0	0	0	0	0	0	0	0	0	0	0	0	2	1	0	0	0	0	0	0
aatctttggga	PBANKA_020780	0	0	9	7	0	0	0	0	0	1	0	0	1	1	0	0	1	1	0	0	0	0	1	1	0	0	0	0	0	0	0	0
aatgaataaac	PBANKA_010690	0	0	34	37	0	0	0	0	0	0	0	0	0	0	0	0	0	0	0	0	0	0	0	0	0	0	0	0	0	0	0	0
aatgctccgac	PBANKA_123850	0	0	0	0	0	0	0	0	0	0	0	0	0	0	0	0	0	0	0	0	0	0	0	0	0	0	0	0	0	0	0	0
aattactaccg	PBANKA_100870	12	11	0	0	0	0	0	0	0	0	0	0	0	0	0	0	0	0	0	0	0	0	0	0	0	0	0	0	0	0	0	0
acaacaatcgt	PBANKA_041640	442	439	1717	1698	349	349	3231	3193	2468	2459	1475	1457	2725	2694	2097	2067	1185	1155	2319	2276	1603	1582	982	979	2255	2208	1576	1557	732	723	1024	1007
acaagacgaag	PBANKA_050720	0	0	0	0	0	0	0	0	0	0	0	0	0	0	0	0	0	0	0	0	0	0	0	0	0	0	0	0	0	0	0	0
acaattgacgg	PBANKA_133690	665	655	0	0	55	56	3	3	6	7	13	13	14	14	1	1	0	0	0	0	0	0	1	1	5	3	0	0	7	7	0	0
acacatcatag	PBANKA_091780	29	28	104	104	108	113	11	11	3	3	9	8	2	2	0	0	2	2	3	3	1	1	4	3	0	0	0	0	0	0	1176	1157
acacgacaagc	PBANKA_103780	1826	1801	869	857	2067	2040	2036	2010	1564	1555	2230	2188	1918	1906	1579	1572	2509	2465	2037	2009	1257	1238	2153	2133	2545	2510	1491	1480	2148	2124	470	465
acagatctgcg	PBANKA_131910	932	912	0	0	231	225	12	11	0	0	20	18	7	7	0	0	0	0	0	0	0	0	1	1	8	8	1	0	0	0	0	0
acagcggagtg	PBANKA_080880	14	13	48	48	0	0	2	2	0	0	0	0	0	0	0	0	0	0	0	0	0	0	0	0	0	0	1	1	0	0	0	0
acagggattca	PBANKA_083330	2	2	0	0	77	76	0	0	0	0	0	0	0	0	0	0	0	0	0	0	0	0	0	0	0	0	0	0	0	0	0	0
acagggccgac	PBANKA_130530	0	0	8	8	0	0	0	0	0	0	0	0	0	0	0	0	0	0	0	0	0	0	0	0	0	0	0	0	0	0	0	0
acatcagaaag	PBANKA_134380	0	0	12	11	44	45	2	2	0	0	9	9	0	0	0	0	0	0	0	0	0	0	1	1	0	0	0	0	0	0	0	0
accacgtacgt	PBANKA_130510	0	0	17	18	141	144	2	2	8	8	0	0	0	0	0	0	0	0	0	0	0	0	0	0	0	0	0	0	0	0	0	0
accactatagt	PBANKA_100690	0	0	0	0	0	0	0	0	0	0	0	0	0	0	0	0	0	0	0	1	0	0	0	0	0	0	0	0	0	0	0	0
acccacttgct	PBANKA_103450	2	2	16	17	0	0	0	0	0	0	5	6	0	0	0	0	0	0	0	0	0	0	0	0	0	0	0	0	0	0	0	0
accgaggcggg	PBANKA_144280	0	0	36	35	205	203	4	5	4	4	34	33	0	0	0	0	0	0	0	0	0	0	0	0	1	1	0	0	0	0	0	0
acctatctaaa	PBANKA_052090	0	0	12	13	108	107	0	0	0	0	0	0	0	0	0	0	0	0	0	0	0	0	0	0	0	0	0	0	0	0	0	0
acctcttccca	PBANKA_112220	0	0	0	0	0	0	1	1	2	2	4	4	0	0	0	0	0	0	0	0	0	0	0	0	0	0	0	0	0	0	0	0
acctggacgga	PBANKA_082320	0	0	0	0	0	0	0	0	0	0	1	1	0	0	0	0	0	0	0	0	0	0	1	1	5	4	0	0	0	0	0	0
acctgtgtcta	PBANKA_135420	0	0	0	0	0	0	1	0	0	0	0	0	0	0	0	0	0	0	0	0	0	0	0	0	0	0	0	0	0	0	0	0
accttcggttt	PBANKA_011160	20	21	0	0	0	0	0	0	0	0	6	6	0	0	0	0	0	0	0	0	0	0	0	0	0	0	0	0	0	0	0	0
acctttcccgc	PBANKA_081800	16	15	70	68	44	45	11	11	4	4	19	18	1	1	1	1	8	7	0	0	2	2	0	0	0	0	0	0	0	0	1104	1107
acgaatgtgct	PBANKA_101610	1006	985	12	12	47	48	5	6	16	16	11	11	12	12	1	1	1	1	0	0	0	0	0	0	14	14	4	4	8	8	0	0
acgacttggac	PBANKA_091910	19	18	0	0	0	0	0	0	0	0	0	0	0	0	0	0	0	0	0	0	0	0	0	0	0	0	0	0	0	0	0	0
acgagcgaacg	PBANKA_121590	2	1	5	3	1	1	1	0	1	1	1	1	0	0	0	0	0	0	3	3	0	0	2	2	1	1	2	2	2	2	0	0
acgaggcgatc	PBANKA_131520	112	108	528	520	436	431	200	193	175	170	466	464	22	22	18	17	49	48	2	2	3	4	7	7	0	0	0	0	5	4	892	876
acgatttgtta	PBANKA_050370	0	0	21	21	329	330	5	6	12	12	61	61	0	0	0	0	0	0	0	0	0	0	0	0	0	0	0	0	0	0	0	0
acgcgaacggc	PBANKA_070260	0	0	6	7	80	78	0	0	1	1	0	0	0	0	0	0	0	0	0	0	0	0	0	0	0	0	0	0	0	0	0	0
acgcgaactta	PBANKA_051450	22	29	1	1	3	4	0	0	1	1	0	0	0	0	0	0	0	0	0	0	0	0	0	0	0	0	0	0	0	0	0	0
acgctgctcag	PBANKA_120740	25	24	0	0	0	0	0	0	0	0	0	0	0	0	0	0	0	0	0	0	0	0	0	0	0	0	0	0	0	0	0	0
acggatatcag	PBANKA_061450	0	0	0	0	1	1	0	0	0	0	0	0	0	0	0	0	0	0	0	0	0	0	0	0	0	0	0	0	0	0	0	0
acgggcggata	PBANKA_121330	0	0	9	9	0	0	0	0	0	0	0	0	0	0	0	0	0	0	0	0	0	0	0	0	0	0	0	0	1	1	0	0
acgggttcaac	PBANKA_113970	22	22	0	0	0	0	0	0	0	0	0	0	0	0	0	0	0	0	0	0	0	0	0	0	0	0	0	0	0	0	0	0
acggtctctgg	PBANKA_040530	0	0	0	0	1	0	1	1	0	0	0	0	0	0	0	0	0	0	0	0	0	0	0	0	0	0	0	0	0	0	0	0
acgtaagacaa	PBANKA_134600	0	0	0	0	0	0	0	0	0	0	8	6	0	0	0	0	0	0	0	0	0	0	0	0	0	0	0	0	0	0	0	0
acgtagtatcc	PBANKA_110900	3	3	0	0	0	0	0	0	0	0	0	0	0	0	0	0	0	0	0	0	0	0	0	0	0	0	0	0	0	0	0	0
acgtatcaggg	PBANKA_082710	0	0	0	0	0	0	0	0	1	1	0	0	0	0	0	0	0	0	0	0	0	0	0	0	0	0	0	0	0	0	0	0
acgtgaactta	PBANKA_041850	7260	7164	86	85	984	987	24	23	45	46	101	100	47	47	4	4	7	7	1	1	0	1	3	3	43	42	8	7	27	26	0	1
acgttacattt	PBANKA_071070	0	0	6	6	10	10	6	6	0	0	5	5	0	0	0	0	0	0	0	0	0	0	0	0	0	0	0	0	0	0	0	0
acgtttgggaa	PBANKA_071020	5	5	7	7	0	0	0	0	0	0	10	10	0	0	0	0	0	0	0	0	0	0	0	0	0	0	0	0	0	0	0	0
actaatcctgg	PBANKA_140130	0	0	0	0	1	0	0	0	0	0	0	0	0	0	0	0	0	0	0	0	0	0	0	0	0	0	0	0	0	0	0	0
actacaggcct	PBANKA_090640	0	0	0	0	0	0	0	0	0	0	0	0	0	0	0	0	0	0	0	0	0	0	0	0	0	0	0	0	0	0	0	0
actagaggtaa	PBANKA_092940	17	15	0	0	0	0	0	0	0	0	0	0	0	0	0	0	0	0	0	0	0	0	0	0	0	0	0	0	0	0	0	0
actatcgccaa	PBANKA_144400	0	0	0	0	0	0	0	0	0	0	0	0	0	0	0	0	0	0	0	0	0	0	0	0	0	0	0	0	0	0	0	0
actcaccgcct	PBANKA_010400	0	0	0	0	120	123	0	0	12	12	25	24	0	0	1	1	0	0	0	0	0	0	0	0	0	0	0	0	0	0	0	0
actccattgat	PBANKA_120250	0	0	0	0	110	114	0	0	0	0	2	2	0	0	0	0	0	0	0	0	0	0	1	1	0	0	0	0	0	0	0	0
actccctctct	PBANKA_051260	0	0	13	12	0	0	0	0	0	0	3	4	0	0	0	0	0	0	3	3	0	0	0	0	0	0	0	1	1	1	1	0
actcgaccttg	PBANKA_010640	0	0	28	26	0	0	0	0	0	0	0	0	0	0	0	0	0	0	0	0	0	0	0	0	0	0	0	0	0	0	0	0
actgatttagc	PBANKA_060310	0	0	0	0	0	0	0	0	0	0	0	0	0	0	0	0	0	0	0	0	0	0	0	0	0	0	0	0	0	0	1	0
actgatttgac	PBANKA_031410	179	175	875	877	304	303	306	308	338	348	261	263	18	20	48	47	20	19	2	2	26	27	4	4	0	0	21	20	0	0	819	823
actgctacccc	PBANKA_121000	0	0	44	44	0	3	0	0	9	9	1	1	3	5	2	1	0	0	4	4	0	0	4	3	5	5	7	7	14	14	1	1
actggattata	PBANKA_101370	0	0	0	0	51	52	0	0	3	3	5	4	0	0	2	2	0	0	0	0	0	0	0	0	0	0	0	0	0	0	0	0
actgtacccac	PBANKA_135910	0	0	7	7	0	0	0	0	0	0	0	0	0	0	0	0	0	0	0	0	0	0	0	0	0	0	0	0	0	0	0	0
actgtgggcga	PBANKA_082780	0	0	7	8	78	77	3	3	0	0	13	13	0	0	0	0	0	0	0	0	0	0	0	0	8	9	0	0	0	0	0	0
acttacggctg	PBANKA_132360	0	0	0	0	0	0	0	0	0	0	0	0	0	0	0	0	0	0	0	0	0	0	0	0	0	0	0	1	0	0	0	0
acttccgagta	PBANKA_122150	3	3	0	0	70	67	0	0	7	7	6	6	0	0	0	0	0	0	0	0	0	0	0	0	0	0	0	0	0	0	0	0
acttcgcattg	PBANKA_131250	0	0	0	0	3	3	2	2	3	3	0	0	0	0	0	0	0	0	0	0	0	0	0	0	0	0	0	0	0	0	0	0
acttggactcg	PBANKA_071450	41	40	321	314	291	291	891	884	712	700	994	984	1057	1039	727	715	1152	1135	1174	1147	642	636	1294	1284	906	895	807	795	1516	1509	1149	1134
acttgtgctgc	PBANKA_083610	0	0	0	0	0	0	0	0	0	0	0	0	0	0	0	0	0	0	0	0	0	0	0	0	0	0	0	0	0	0	0	0
agaaaggatgc	PBANKA_081850	43	43	237	234	241	237	26	27	17	17	143	138	4	4	2	2	33	33	1	1	0	0	11	11	0	0	0	0	0	0	1093	1064
agaaatgctaa	PBANKA_143110	0	1	0	0	0	0	0	0	0	0	0	0	0	0	0	0	0	0	0	0	0	0	0	0	0	0	0	0	0	0	0	0
agaactcatat	PBANKA_093700	0	1	0	0	0	0	0	0	0	0	0	0	0	0	0	0	0	0	0	0	0	0	0	0	0	0	0	0	0	0	0	0
agacacaatga	PBANKA_110630	0	0	14	17	95	99	0	0	0	0	24	24	0	0	0	0	0	0	0	0	0	0	0	0	0	0	0	0	0	0	0	0
agacagttatc	PBANKA_071540	482	470	1387	1372	431	430	4854	4795	1597	1580	1990	1976	4609	4533	1427	1416	1605	1586	4414	4324	1177	1166	1452	1436	4010	3948	1048	1036	948	934	1072	1054
agagatagcac	PBANKA_062200	272	284	1885	1915	377	389	2685	2738	3482	3508	3052	3061	2770	2808	3595	3623	3739	3775	2747	2756	3007	3002	3831	3865	3212	3245	3436	3459	4284	4358	1086	1102
agagatttctt	PBANKA_144210	0	0	9	8	0	0	0	0	0	0	0	0	0	0	0	0	1	1	0	0	0	0	0	0	0	0	0	0	0	0	0	0
agagcaaagta	PBANKA_082110	0	0	0	0	159	152	3	3	0	0	0	0	0	0	0	0	2	2	0	0	0	0	0	0	0	0	0	0	0	0	0	0
agaggcgaaga	PBANKA_051680	0	0	10	10	0	0	0	0	0	0	0	0	0	0	0	0	0	0	0	0	0	0	0	0	0	0	0	0	0	0	0	0
agaggtacaat	PBANKA_101570	56	52	113	108	218	207	7	5	31	30	42	41	0	0	15	14	3	4	0	0	5	5	1	1	0	0	17	15	0	0	1042	1018
agaggtcgggt	PBANKA_112690	0	0	0	0	0	0	0	0	0	0	0	0	0	0	0	0	0	0	0	0	0	0	0	0	0	0	0	0	0	0	0	1
agagttattgc	PBANKA_081940	249	244	578	566	123	122	1135	1115	1063	1038	958	940	1164	1139	1274	1232	1350	1315	1129	1090	1277	1243	1335	1292	1419	1391	1421	1380	1367	1344	1137	1104
agagttgacaa	PBANKA_041260	0	0	0	0	0	0	0	0	0	0	0	0	0	0	0	0	0	0	0	0	0	0	1	0	0	0	0	0	0	0	0	0
agagtttcgga	PBANKA_041190	1019	1002	0	0	162	157	5	5	17	18	24	23	17	15	0	0	0	0	0	0	0	0	1	0	13	12	8	12	5	5	0	0
agatacggccc	PBANKA_081410	41	43	234	240	59	56	42	43	33	32	39	38	1	1	12	12	0	0	0	0	10	9	1	1	0	0	3	3	0	0	938	936
agatcctcgac	PBANKA_041590	0	0	0	0	0	0	0	0	0	0	0	0	0	0	0	0	0	0	0	0	0	0	0	0	0	0	0	0	0	0	0	0
agatctaattc	PBANKA_103750	0	0	12	12	112	110	2	2	0	0	0	0	0	0	0	0	0	0	0	0	0	0	0	0	0	0	0	0	0	0	0	0
agcacgtgcaa	PBANKA_110350	0	0	6	6	22	20	0	0	0	0	34	34	0	0	0	0	0	0	0	0	0	0	0	0	0	0	0	0	0	0	0	0
agcaggtgacc	PBANKA_104030	350	350	0	0	69	70	3	3	3	3	0	0	2	2	1	1	1	1	0	0	0	0	0	0	0	0	0	0	0	0	0	0
agccatagagt	PBANKA_041140	0	0	9	9	0	0	0	0	0	0	0	0	0	0	0	0	0	0	0	0	0	0	0	0	0	0	0	0	1	1	1	1
agcccgttgta	PBANKA_123730	9	8	12	12	45	46	4	4	7	6	30	30	0	0	0	0	0	0	1	1	0	0	0	0	2	2	0	0	0	0	0	0
agccggtctct	PBANKA_082010	7	7	237	239	2619	2595	29	29	44	41	431	427	7	7	8	8	9	8	0	0	0	0	3	3	0	0	0	0	26	26	0	0
agcgacgtagc	PBANKA_090850	0	0	0	0	0	0	2	2	0	0	0	0	0	0	0	0	0	0	0	0	0	0	0	0	0	0	0	0	0	0	0	0
agcgtaacagt	PBANKA_051820	0	0	0	0	0	0	0	0	0	0	0	0	0	0	0	0	0	0	0	0	0	0	0	0	0	0	0	0	0	0	0	0
agctgcgttac	PBANKA_140530	0	0	8	10	0	0	0	0	0	0	0	0	0	0	0	0	0	0	0	0	0	0	0	0	0	0	0	0	0	0	0	0
aggagtgacga	PBANKA_132130	192	189	425	412	556	541	75	74	66	64	83	79	10	9	2	2	2	2	1	1	1	1	0	0	0	0	0	0	0	0	2890	2826
aggcaagagga	PBANKA_081470	31	31	276	276	22	23	19	19	28	26	36	35	9	8	1	1	5	5	3	2	0	0	0	0	5	5	0	0	0	0	977	953
aggcccaagat	PBANKA_130120	0	0	0	0	0	0	0	0	0	0	0	1	0	0	0	0	0	0	0	0	0	0	0	0	0	0	0	0	0	0	0	0
aggcccacacc	PBANKA_061400	0	0	0	0	0	0	0	0	3	3	7	7	0	0	0	0	0	0	0	0	0	0	0	0	0	0	1	1	0	0	0	0
aggccggggtc	PBANKA_061000	0	0	0	0	0	0	0	0	0	0	0	0	0	0	0	0	0	0	0	0	0	0	0	0	0	0	0	0	0	0	0	0
aggcgcgattt	PBANKA_113870	0	0	0	0	3	2	0	0	0	0	0	0	0	0	0	0	0	0	0	0	0	0	0	0	0	0	0	0	0	0	0	0
aggctagcttg	PBANKA_050790	1	0	21	20	2	2	2	2	2	2	0	0	2	2	0	1	3	4	3	3	1	1	2	2	2	2	2	2	7	5	1	1
aggctctggct	PBANKA_020760	58	55	0	0	0	0	0	0	0	0	0	0	0	0	0	0	0	0	0	0	0	0	0	0	0	0	0	0	0	0	0	0
agggcttttgc	PBANKA_061180	0	0	0	0	0	0	0	0	0	0	0	0	0	1	0	0	0	0	0	0	0	0	0	0	0	0	0	0	0	0	0	0
aggggtcagac	PBANKA_040810	0	0	0	0	0	0	0	0	0	0	0	0	2	2	0	0	0	0	0	0	0	0	0	0	0	0	0	0	0	0	0	0
aggggtgttgt	PBANKA_010510	0	0	0	0	27	27	0	0	0	0	10	10	0	0	0	0	1	1	0	0	0	0	0	0	4	4	0	0	0	0	0	0
agggtgaacag	PBANKA_082740	9	9	0	0	0	0	0	0	0	0	0	0	0	0	0	0	0	0	0	0	0	0	0	0	0	0	0	0	0	0	0	0
agggttcctat	PBANKA_051500	1781	1743	1516	1498	2161	2128	1499	1456	3074	3015	2173	2125	1882	1834	3106	3040	2606	2535	1948	1904	2872	2799	2871	2812	1963	1901	2938	2872	3972	3909	413	410
aggtagcactg	PBANKA_081180	54	53	0	0	0	0	1	1	4	3	13	13	0	0	0	0	0	0	0	0	0	0	0	0	0	0	0	0	0	0	0	0
aggtccttgtt	PBANKA_091250	752	737	3360	3278	982	963	5386	5301	6197	6083	6251	6121	5789	5660	6663	6582	7677	7498	6156	5993	6753	6592	8654	8438	5897	5764	7469	7338	8289	8157	1208	1194
aggtcgatggc	PBANKA_132420	184	179	0	0	0	0	0	0	0	0	0	0	0	0	0	0	0	0	0	0	0	0	0	0	0	0	0	0	0	0	0	0
aggtgcgattt	PBANKA_113780	0	0	0	0	109	108	0	0	2	2	23	23	0	0	0	0	0	0	0	0	0	0	0	0	0	0	0	0	0	0	0	0
agtaagccttc	PBANKA_110420	364	357	848	856	716	721	440	440	925	924	400	401	195	194	782	778	169	171	179	177	470	472	127	129	181	181	249	248	31	29	463	464
agtacgctgcg	PBANKA_112510	371	364	21	20	0	0	2	2	5	5	4	3	3	3	0	0	0	0	0	0	0	0	0	0	5	5	3	3	5	5	0	0
agtagtcagac	PBANKA_094220	0	0	0	0	0	0	0	0	0	0	0	0	0	0	0	0	0	0	0	0	0	0	0	0	0	0	0	0	0	0	0	0
agtagttactt	PBANKA_041065	172	171	0	0	0	0	0	0	0	0	0	0	5	5	0	0	0	0	0	0	0	0	0	0	5	4	0	0	0	0	0	0
agtccagatat	PBANKA_051700	1566	1522	28	25	122	121	5	4	2	2	4	4	2	1	0	0	1	1	0	0	0	0	0	0	7	7	0	0	0	0	0	0
agtccgtcatg	PBANKA_091160	0	0	10	10	203	199	0	0	0	0	9	8	0	0	1	1	0	0	0	0	0	0	0	0	0	0	0	0	0	0	0	0
agtcgaaccgg	PBANKA_021200	1	2	91	87	0	0	0	1	9	9	3	3	0	0	0	0	1	1	0	0	0	0	1	0	0	0	0	0	0	0	1	0
agtgcgtacgc	PBANKA_020460	0	0	9	6	0	0	1	1	6	6	32	33	0	0	0	0	1	1	0	0	0	0	0	0	3	3	0	0	0	0	0	0
agtgctgctta	PBANKA_120070	14	14	0	0	0	1	0	0	0	0	0	0	0	0	0	0	0	0	0	0	0	0	0	0	0	0	0	0	0	0	0	0
agtggtctcat	PBANKA_070460	0	0	0	0	55	54	1	1	0	0	5	5	0	0	1	1	0	0	0	0	0	0	0	0	0	0	0	0	0	0	0	0
agtgtaatagt	PBANKA_090940	1	1	17	17	2	4	2	2	2	3	4	4	5	5	3	1	0	0	6	6	2	1	3	3	6	4	5	5	12	11	2	0
agttgacaaga	PBANKA_093200	0	0	0	0	0	0	0	0	0	0	0	0	1	1	0	0	0	0	0	0	0	0	0	0	0	0	0	0	0	0	0	0
ataaggaccac	PBANKA_071620	0	0	6	7	77	76	0	0	0	0	26	28	0	0	0	0	0	0	0	0	0	0	0	0	0	0	0	0	8	8	0	0
atacacctctc	PBANKA_071280	0	0	28	29	0	0	0	0	2	2	0	0	0	0	0	0	0	0	0	0	0	0	0	0	0	0	0	0	0	0	0	0
atacacgtggt	PBANKA_131280	0	0	0	0	0	0	0	0	0	0	0	0	0	0	0	0	0	0	0	0	0	0	0	0	0	0	0	0	0	0	0	0
atacagacaga	PBANKA_041630	0	0	0	0	0	0	0	0	0	0	26	27	0	0	0	0	1	1	0	0	0	0	0	0	2	2	0	0	0	0	0	0
atacatattaa	PBANKA_103580	0	0	0	0	0	0	0	0	0	0	0	0	1	1	0	0	0	0	0	0	0	0	0	0	0	0	0	0	4	4	0	0
ataccaacgca	PBANKA_102070	0	0	6	6	291	285	2	2	12	12	56	57	0	0	0	0	0	0	0	0	0	0	3	3	0	0	0	0	0	0	0	0
atacccttgct	PBANKA_030470	0	0	0	0	0	0	0	0	0	0	0	1	0	0	0	0	0	0	0	0	0	0	0	0	0	0	0	0	0	0	0	0
atagacaagtc	PBANKA_051290	0	0	13	13	0	0	0	0	0	0	0	0	0	0	0	0	0	0	0	0	0	0	0	0	0	0	0	0	1	1	0	0
atagcggcccc	PBANKA_011040	0	0	6	6	335	335	2	2	16	15	13	13	1	1	3	4	0	0	0	0	0	0	0	0	0	0	0	0	0	0	0	0
ataggatccat	PBANKA_091220	0	0	18	17	0	0	0	0	1	1	0	0	0	0	0	0	0	0	0	0	0	0	1	1	0	0	1	1	0	0	0	0
atagtgcagtt	PBANKA_041240	0	0	0	0	0	0	0	0	0	0	0	0	0	0	0	0	0	0	0	0	0	0	0	0	0	0	0	0	0	0	0	0
atatccgttag	PBANKA_094230	0	0	0	0	0	0	0	0	0	0	4	4	0	0	0	0	0	0	0	0	0	0	0	0	0	0	0	0	0	0	0	0
atatcctgtct	PBANKA_120980	0	0	0	0	0	0	0	0	0	0	0	0	0	0	0	0	0	0	0	0	0	0	0	0	0	0	0	0	1	0	0	0
atattaagtaa	PBANKA_131630	122	121	473	474	190	185	290	286	314	311	281	273	148	148	161	159	187	185	69	66	47	47	60	61	24	24	28	29	15	14	1137	1123
atcacgacacc	PBANKA_092890	2	3	11	11	0	0	0	0	0	0	0	0	0	0	0	0	0	0	0	0	0	0	0	0	0	0	0	0	0	0	0	0
atcagagttga	PBANKA_140890	0	0	84	83	0	0	0	0	2	2	0	0	0	0	0	0	2	2	0	0	0	0	0	0	0	0	0	0	0	0	0	0
atcattgtcac	PBANKA_062350	9	11	0	0	0	0	0	0	0	0	0	0	0	0	0	0	0	0	0	0	0	0	0	0	0	0	0	0	0	0	0	0
atccgagatcg	PBANKA_093190	35	34	0	0	0	0	0	0	3	3	0	0	1	1	0	0	0	0	0	0	0	0	0	0	0	0	0	0	0	0	0	0
atccgcgtgta	PBANKA_094130	73	70	0	0	76	75	0	0	1	1	0	0	0	0	0	0	0	0	0	0	0	0	0	0	0	0	0	0	0	0	0	0
atccggctctg	PBANKA_132100	121	115	830	815	139	141	998	988	2069	2061	815	804	864	855	2442	2434	1038	1016	873	860	2516	2491	1041	1019	892	887	2819	2766	1102	1098	704	687
atcgaccaaat	PBANKA_134830	0	0	0	0	0	0	0	0	0	0	0	0	0	0	0	0	1	1	0	0	0	0	0	0	0	0	0	0	0	0	0	0
atcgatacata	PBANKA_134230	0	0	22	22	0	0	0	0	0	0	0	0	0	0	0	0	0	0	0	0	0	0	0	0	0	0	0	0	0	0	0	0
atcgcgaactc	PBANKA_041390	0	0	0	0	79	80	2	2	4	4	21	22	0	0	0	0	0	0	0	0	0	0	0	0	0	0	0	0	0	0	0	0
atcggcataga	PBANKA_061490	339	333	1496	1475	424	425	2339	2299	2530	2500	1963	1940	1725	1716	1911	1889	1987	1957	1550	1507	1309	1278	1680	1631	1197	1184	1159	1130	1223	1222	911	896
atctcattcct	PBANKA_070850	0	0	0	0	0	0	0	0	0	0	0	0	1	1	0	0	0	0	0	0	0	0	0	0	0	0	0	0	0	0	0	0
atctcttggtt	PBANKA_040390	0	0	0	0	0	0	0	0	0	0	8	8	0	0	0	0	0	0	0	0	0	0	0	0	0	0	0	0	0	0	0	0
atctgaacagc	PBANKA_134310	0	0	0	0	0	0	0	0	0	0	0	0	0	0	0	0	0	0	0	0	0	0	0	0	0	0	0	0	0	0	0	0
atctgatgtag	PBANKA_082040	0	0	0	0	0	0	0	0	0	0	0	0	0	0	0	0	0	0	0	0	0	0	0	0	6	6	0	0	0	0	0	0
atctggacttg	PBANKA_140530	0	0	0	0	0	0	0	0	0	0	0	0	0	1	0	0	0	0	0	0	0	0	0	0	0	0	0	0	0	0	0	0
atctggcaggc	PBANKA_140220	0	0	0	0	88	88	0	0	3	3	6	5	0	0	0	0	0	0	0	0	0	0	0	0	0	0	0	0	0	0	0	0
atgagcatcta	PBANKA_142570	807	800	4291	4240	1665	1660	1869	1848	1839	1816	2010	2018	138	138	150	154	200	198	23	23	6	6	12	12	24	25	0	0	2	1	6125	6021
atgaggcccgt	PBANKA_021240	0	0	34	34	0	0	0	0	0	0	0	0	0	0	0	0	0	0	0	0	0	0	0	0	0	0	0	0	1	1	0	0
atgaggttaaa	PBANKA_111200	5	5	16	16	74	76	8	8	7	7	8	8	0	0	0	0	0	0	0	0	0	0	0	0	5	4	0	0	0	0	0	0
atgatgacaat	PBANKA_123750	0	0	0	0	0	0	0	0	0	0	0	0	0	0	0	0	0	0	0	0	0	0	0	0	0	0	0	0	0	0	0	0
atgattttacg	PBANKA_031160	0	0	0	0	0	0	0	0	0	0	2	2	0	0	0	0	0	0	0	0	0	0	0	0	0	0	0	0	0	0	0	0
atggttgcaga	PBANKA_133030	0	0	0	0	0	0	0	0	0	0	0	0	0	0	0	0	0	0	0	0	0	0	0	0	0	0	0	0	0	0	0	0
atgtcttattg	PBANKA_071660	0	0	0	0	0	0	1	1	0	0	0	0	0	0	0	0	0	0	0	0	0	0	0	0	0	0	0	0	0	0	0	0
attacagtaac	PBANKA_121380	0	0	0	0	0	0	0	0	0	0	0	0	0	0	0	0	0	0	0	0	0	1	0	0	0	0	0	1	1	1	1	1
attatatctcg	PBANKA_100440	0	0	44	45	0	0	0	0	0	0	4	4	0	0	0	0	0	0	0	0	0	0	0	0	0	0	0	0	0	0	0	0
attatggaatg	PBANKA_031230	0	0	13	13	0	0	0	0	2	2	10	11	1	1	0	0	0	0	0	0	1	0	2	0	0	0	0	1	1	1	1	2
attatggcatc	PBANKA_143990	0	0	0	0	0	0	0	0	0	0	0	0	0	0	0	0	0	0	0	0	0	0	0	0	0	0	0	0	0	0	0	0
attctccccga	PBANKA_083040	0	0	0	0	0	0	0	0	0	0	0	0	0	0	0	0	1	1	0	0	0	0	0	0	4	3	0	0	0	0	0	0
attcttataac	PBANKA_090260	0	0	0	0	0	0	1	1	0	0	0	0	0	0	0	0	0	0	0	0	0	0	0	0	0	0	0	0	0	0	0	0
attcttgctgc	PBANKA_021180	0	0	0	0	112	111	0	0	0	0	19	18	0	0	0	0	1	1	0	0	0	0	0	0	0	0	0	0	0	0	0	0
attgagaacgt	PBANKA_140450	75	70	3	0	0	0	2	2	6	5	1	1	0	0	0	0	0	0	2	2	0	0	0	0	0	0	0	0	0	0	0	0
atttcacgtct	PBANKA_131730	2	2	0	0	0	0	0	0	0	0	0	0	0	0	0	0	0	0	0	0	0	0	0	0	0	0	0	0	0	0	0	0
atttcacgttt	PBANKA_120790	843	844	28	30	47	47	2	3	4	4	0	0	2	2	0	0	2	2	0	0	1	2	0	0	4	4	0	0	0	0	0	0
atttggtgccg	PBANKA_120780	28	27	384	376	6670	6486	67	67	132	132	693	667	11	11	12	12	19	19	0	0	2	0	6	6	3	4	4	3	25	23	0	0
attttatcatc	PBANKA_083660	1368	1370	54	55	193	189	1	1	0	0	24	23	23	23	2	2	4	4	0	0	0	0	6	5	1	1	4	4	0	0	0	1
attttccatcc	PBANKA_135610	9	9	0	0	0	0	0	0	0	0	0	0	0	0	0	0	0	0	0	0	0	0	0	0	0	0	0	0	0	0	0	0
attttgctaga	PBANKA_070560	0	0	33	33	0	0	0	0	0	0	0	0	0	0	0	0	0	0	0	0	0	0	0	0	0	0	0	0	0	0	0	0
caaacacggta	PBANKA_100970	0	0	0	0	0	0	0	0	2	2	0	0	0	0	1	1	0	0	0	0	0	0	0	0	0	0	0	0	0	0	0	0
caaacgtttac	PBANKA_011120	0	0	0	0	135	145	0	0	0	0	29	31	0	0	0	0	0	0	0	0	0	0	0	0	0	0	0	0	0	0	0	0
caaactacgca	PBANKA_070120	98	96	0	0	0	0	0	0	3	3	0	0	1	1	0	0	0	0	0	0	0	0	0	0	4	3	0	0	0	0	0	0
caaacttacgt	PBANKA_081140	0	0	29	29	67	65	0	0	0	0	3	2	0	0	0	0	0	0	0	0	0	0	0	0	0	0	0	0	0	0	0	0
caaagaaaaag	PBANKA_061580	0	0	13	13	0	0	0	0	0	0	0	0	1	1	0	0	0	0	0	0	0	0	0	0	0	0	0	0	0	0	0	0
caacactaacg	PBANKA_141640	23	23	75	75	65	63	17	16	13	13	38	37	5	5	6	6	16	18	2	2	7	7	1	1	8	7	6	6	12	12	753	743
caacatcgggt	PBANKA_082160	18	17	0	0	0	0	0	0	0	0	0	0	0	0	0	0	0	0	0	0	0	0	0	0	0	0	0	0	0	0	0	0
caaccccccgg	PBANKA_124070	0	0	0	0	0	0	0	0	0	0	0	0	0	0	0	0	0	0	0	0	0	0	0	0	1	1	0	0	0	0	0	0
caacgtgagca	PBANKA_060240	0	0	13	13	27	28	0	0	0	0	13	13	0	0	0	0	0	0	0	0	0	0	0	0	3	3	0	0	0	0	0	0
caagaaggaag	PBANKA_140020	0	0	21	21	679	662	5	5	14	12	29	28	0	0	0	0	1	1	0	0	0	0	0	0	0	0	0	0	0	0	0	0
caagagtgcct	PBANKA_030670	0	0	0	0	3	3	0	0	2	2	0	0	0	0	1	1	0	0	0	0	0	0	0	0	1	1	0	0	0	0	0	0
caagctgattg	PBANKA_130200	0	0	0	0	0	0	2	2	0	0	6	6	0	0	1	1	0	0	0	0	0	0	0	0	0	0	0	0	0	0	0	0
caaggctcagc	PBANKA_020730	1	0	12	12	2	4	2	0	2	2	3	2	2	3	0	0	3	3	2	3	0	1	4	3	2	2	13	12	6	7	0	0
caagtgctgtc	PBANKA_080010	0	0	0	0	175	168	0	0	4	3	11	11	0	0	0	0	0	0	0	0	0	0	0	0	0	0	0	0	0	0	0	0
caatttgtttc	PBANKA_140820	0	0	0	0	162	158	0	0	0	0	9	9	0	0	0	0	0	0	0	0	0	0	0	0	0	0	0	0	0	0	0	0
cacatgggccc	PBANKA_133440	0	0	0	0	0	0	0	0	0	0	0	0	0	0	0	0	0	0	0	0	0	0	0	0	0	0	0	0	0	0	0	0
cacccttgtgt	PBANKA_030150	0	0	0	0	0	0	0	0	0	0	3	3	0	0	0	0	0	0	0	0	0	0	0	0	0	0	0	0	0	0	0	0
caccgcttagc	PBANKA_090840	0	0	0	0	0	0	0	0	0	0	0	0	0	0	0	0	0	0	0	0	0	0	0	0	0	0	0	0	0	0	0	0
cacgcaccttt	PBANKA_083210	333	330	8	8	152	156	1	2	7	7	0	0	3	2	0	1	4	4	0	0	0	0	0	0	0	0	0	0	0	0	0	0
cacggtcatag	PBANKA_120770	1	0	170	170	861	853	14	15	40	39	207	214	2	2	1	1	2	2	0	1	0	0	6	6	0	0	4	4	0	0	0	0
cactcggttag	PBANKA_122260	9	9	161	160	148	146	30	26	19	17	23	23	1	1	3	3	11	11	0	0	2	2	0	0	0	0	0	1	0	1	1192	1161
cactttgacca	PBANKA_111690	333	331	2317	2318	1199	1197	3995	3979	4278	4271	7807	7755	4138	4144	4726	4704	9620	9550	4433	4395	4200	4172	10765	10662	3992	3940	4002	3979	15058	15041	976	972
cagaggtatcc	PBANKA_070600	0	0	0	0	0	0	0	0	0	0	0	0	0	0	0	0	0	0	0	0	0	0	0	0	0	0	0	0	1	1	0	0
cagcaagtcgt	PBANKA_103520	0	0	0	0	0	0	3	3	0	0	0	0	0	0	0	0	2	2	0	0	0	0	0	0	1	1	0	0	0	0	0	0
cagcatacgac	PBANKA_030180	0	0	44	49	273	273	4	4	20	20	50	50	0	0	0	0	0	0	0	0	0	0	0	0	0	0	0	0	0	0	0	0
cagccaagatt	PBANKA_061730	106	110	182	184	70	70	32	32	13	12	82	81	3	3	0	1	4	4	0	0	0	0	0	0	0	0	0	0	0	0	1136	1114
cagccccatac	PBANKA_060990	0	0	0	0	0	0	0	0	0	0	0	0	0	0	1	1	0	0	0	0	0	0	0	0	0	0	0	0	0	0	0	0
cagcggttata	PBANKA_094390	23	22	73	72	1429	1418	10	10	29	29	240	240	2	2	1	1	2	2	0	0	2	2	4	4	1	0	7	7	1	1	0	0
cagctggagcg	PBANKA_130600	0	0	1	1	64	66	0	0	0	0	0	0	0	0	0	0	0	0	0	0	0	0	0	0	0	0	0	0	0	0	0	0
caggcaaaaac	PBANKA_124430	0	0	90	91	1152	1156	6	7	24	24	126	130	0	0	1	1	5	5	0	0	0	0	0	0	3	3	0	0	0	0	0	0
caggtacagtg	PBANKA_121890	1	1	48	47	19	18	26	25	68	63	20	20	40	37	43	43	33	31	49	44	53	51	40	40	57	57	60	56	37	36	20	18
cagtctcaaga	PBANKA_123720	0	0	0	0	56	57	2	2	0	0	0	0	0	0	0	0	0	0	0	0	0	0	0	0	0	0	0	0	0	0	0	0
cataacgtagc	PBANKA_102390	347	343	0	0	93	91	0	0	0	0	5	5	6	5	0	0	0	0	0	0	0	0	0	0	5	5	0	0	8	8	0	0
catacccaggc	PBANKA_124460	0	0	0	0	0	0	0	0	0	0	0	0	0	0	0	0	0	0	0	0	0	0	0	0	0	0	0	0	0	0	0	0
catagagaatc	PBANKA_060720	0	0	0	0	0	0	0	0	0	0	0	0	0	0	0	0	0	0	0	0	0	0	0	0	0	0	0	0	0	0	0	0
catataagaac	PBANKA_081840	75	77	1101	1090	254	257	898	898	1942	1936	1972	1973	1121	1116	2278	2280	2547	2540	1167	1162	1975	1968	2671	2664	1326	1334	2381	2383	3091	3104	1262	1268
catataatgga	PBANKA_031320	1	1	14	13	93	93	1	1	0	1	2	1	1	1	1	2	0	0	2	1	0	0	4	5	0	0	4	4	8	8	2	2
catatcagcgt	PBANKA_110690	0	0	0	0	0	0	2	1	11	10	0	0	0	0	1	1	0	0	0	0	0	0	0	0	4	3	0	0	0	0	0	0
catgacggtgg	PBANKA_120520	3675	3566	11	11	280	275	15	14	17	17	67	66	36	36	1	1	6	6	0	0	0	0	4	4	29	28	0	0	32	31	1	1
catgctatacg	PBANKA_144380	0	0	0	0	0	0	0	0	0	0	9	9	0	0	0	0	0	0	0	0	0	0	0	0	0	0	0	0	0	0	0	0
catggatgggc	PBANKA_113980	0	0	0	0	0	0	5	5	0	0	12	10	0	0	1	1	0	0	0	0	0	0	0	0	4	4	0	0	9	8	0	0
cattgaacgat	PBANKA_100640	0	0	11	11	0	0	0	0	0	0	0	0	0	0	0	0	0	0	0	0	0	0	0	0	2	2	0	0	0	0	0	0
cattgcagtcc	PBANKA_111530	0	0	0	0	0	0	0	0	0	0	1	1	0	0	0	0	0	0	0	0	0	0	0	0	4	4	0	0	0	0	0	0
cattgggtcaa	PBANKA_091280	0	0	11	10	0	0	0	0	2	2	6	7	3	3	1	1	1	1	1	2	0	0	1	2	0	0	5	6	6	6	1	0
catttttcaga	PBANKA_113070	1	0	0	0	0	0	0	0	0	0	0	0	0	0	0	0	0	0	0	0	0	0	0	0	0	0	0	0	0	0	0	0
ccaaagtgtcg	PBANKA_041430	0	0	0	0	0	0	1	1	0	0	0	0	0	0	0	0	0	0	0	0	0	0	0	0	0	0	0	0	0	0	0	0
ccaaattcata	PBANKA_091150	53	52	0	0	71	72	0	0	0	0	0	0	0	0	0	0	0	0	0	0	0	0	0	0	2	2	0	0	0	0	0	0
ccaagacgcga	PBANKA_143540	16	16	0	0	0	0	0	0	0	0	0	0	0	0	0	0	0	0	0	0	0	0	0	0	0	0	0	0	0	0	0	0
ccaatcctcgg	PBANKA_061230	0	0	36	36	0	0	0	0	8	8	0	0	0	0	0	0	2	2	0	0	0	0	1	1	0	0	0	1	0	1	0	0
ccaatgggccg	PBANKA_124370	0	0	0	0	0	0	0	0	0	0	5	5	0	0	0	0	0	0	0	0	0	0	0	0	1	1	0	0	0	0	0	0
ccacatatatc	PBANKA_021290	0	0	0	0	0	0	0	0	0	0	0	0	0	0	0	0	0	0	0	0	0	0	0	0	1	1	0	0	0	0	0	0
ccacctgccca	PBANKA_010620	0	0	0	0	0	0	0	0	0	0	20	17	0	1	0	0	0	0	0	0	0	0	0	0	0	0	0	0	0	0	0	0
ccacctttacg	PBANKA_081230	0	0	11	11	0	0	0	0	0	0	0	0	0	0	0	0	1	1	0	0	0	0	0	0	0	0	0	0	0	0	0	0
ccacttcctat	PBANKA_132450	0	0	0	0	0	0	0	0	0	0	0	0	0	0	0	0	0	0	0	0	0	0	0	0	0	0	0	0	0	0	0	0
ccactttcagc	PBANKA_101470	405	400	2251	2235	623	621	3341	3313	4451	4446	2452	2463	3406	3373	5022	5025	2413	2410	3189	3142	4385	4351	2954	2931	3411	3382	4690	4666	2847	2832	965	954
ccagccggcat	PBANKA_091510	575	562	0	0	119	121	0	0	0	0	3	3	10	12	1	1	1	1	0	0	0	0	2	2	6	6	0	0	5	4	0	0
ccatcttgaga	PBANKA_080750	0	0	42	41	0	0	1	1	0	0	0	0	0	0	0	0	1	1	0	0	0	0	0	0	0	0	0	0	0	0	0	0
ccattttccat	PBANKA_052320	164	166	0	0	169	170	0	0	9	9	11	11	0	0	1	1	1	1	0	0	0	0	0	0	7	7	0	0	0	0	0	0
cccagccgctt	PBANKA_051810	456	443	8	8	117	117	4	4	5	5	15	15	9	9	0	0	0	0	0	0	0	0	2	2	15	16	0	0	0	0	0	0
cccagcttgaa	PBANKA_124220	4	3	0	0	0	0	0	0	0	0	9	10	0	0	0	0	0	0	0	0	0	0	0	0	0	0	0	0	0	0	0	0
cccccaccgct	PBANKA_131670	210	201	1884	1891	991	1008	2057	2075	2468	2479	2265	2269	1539	1552	1841	1847	1612	1620	983	998	1062	1061	862	869	767	769	984	984	539	545	986	986
cccccgaacga	PBANKA_093700	0	0	0	0	0	0	0	0	3	3	0	0	0	0	0	0	0	0	1	1	0	0	0	0	0	0	0	0	0	0	0	0
cccccgctagt	PBANKA_145860	0	0	0	0	76	76	0	0	0	0	5	5	0	0	0	0	1	1	0	0	0	0	0	0	0	0	0	0	0	0	0	0
ccccgtcggtc	PBANKA_142050	20	20	127	125	111	107	4	4	3	3	26	27	1	1	0	0	0	0	0	0	0	0	0	0	0	0	0	1	0	0	1294	1257
ccccgttcggg	PBANKA_061640	7	7	0	0	0	0	0	0	0	0	0	0	0	0	0	0	0	0	0	0	0	0	0	0	0	0	0	0	0	0	0	0
cccgaagttgg	PBANKA_100860	349	329	0	0	95	91	0	0	0	0	0	0	7	7	0	0	0	0	1	1	0	0	0	0	13	13	0	0	3	3	0	0
cccgatctgat	PBANKA_051080	114	111	0	0	0	0	1	1	0	0	0	0	2	2	0	0	0	0	2	2	0	0	1	1	0	0	0	0	0	0	0	0
cccgcgattta	PBANKA_114030	0	0	0	0	0	0	0	0	0	0	4	4	0	0	0	0	0	0	0	0	0	0	0	0	0	0	0	0	0	0	0	0
ccctaggtgaa	PBANKA_041130	0	0	0	0	0	0	0	0	0	0	0	0	0	0	0	0	0	0	1	1	0	0	0	0	0	0	0	0	0	0	0	0
ccctgagaacc	PBANKA_141230	0	0	0	0	0	0	0	0	1	1	3	3	0	0	1	1	0	0	0	0	0	0	0	0	0	0	0	0	0	0	0	0
ccgacttctaa	PBANKA_090500	0	0	0	0	0	0	0	0	0	0	5	5	0	0	0	0	0	0	0	0	0	0	0	0	0	0	0	0	0	0	0	0
ccgagggcacc	PBANKA_090270	4350	4314	32	33	858	860	22	22	20	20	93	92	17	17	1	1	8	8	0	0	0	0	3	3	31	29	13	13	4	4	0	0
ccgatgtgcac	PBANKA_040170	0	0	61	64	458	483	7	7	4	4	47	48	0	0	0	0	0	0	0	0	0	0	0	0	0	0	0	0	0	0	0	0
ccgattggcga	PBANKA_092770	132	131	0	0	0	0	0	0	0	0	0	0	1	1	0	0	0	0	0	0	0	0	0	0	5	5	0	0	0	0	1	0
ccgcaattttt	PBANKA_100120	1262	1255	0	0	245	239	1	1	8	8	2	2	11	11	0	0	1	1	1	0	0	0	0	0	19	19	0	0	4	5	0	1
ccgcagaatct	PBANKA_070740	0	0	0	0	0	0	0	0	0	0	3	3	0	0	0	0	0	0	0	0	0	0	0	0	0	0	0	0	0	0	0	0
ccgcccgagga	PBANKA_030200	0	0	0	0	0	0	0	0	0	0	3	3	0	0	0	0	0	0	0	0	0	0	0	0	0	0	0	0	0	0	0	0
ccgctcagctg	PBANKA_111850	44	46	77	76	47	45	40	39	97	93	125	124	60	60	78	79	99	100	36	36	39	39	138	137	18	17	74	72	124	125	376	371
ccgctcgttag	PBANKA_110500	5	5	0	0	0	0	0	0	0	0	5	5	0	0	0	0	0	0	0	0	0	0	0	0	0	0	0	0	0	0	0	0
ccgcttcatgc	PBANKA_143660	6	5	0	0	0	0	0	0	0	0	0	0	0	0	1	1	0	0	0	0	0	0	0	0	0	0	0	0	0	0	0	0
ccgtgaggtta	PBANKA_010940	1	0	0	0	0	0	0	0	0	0	0	0	0	0	0	0	0	0	0	0	0	0	0	0	0	0	0	0	0	0	0	0
cctaaactaat	PBANKA_071500	0	0	0	0	110	111	0	0	0	0	0	0	0	0	1	1	0	0	0	0	0	0	0	0	0	0	0	0	0	0	0	0
cctaccaacta	PBANKA_141800	74	73	343	336	186	190	80	79	140	140	78	78	6	6	17	17	19	19	0	0	10	10	5	4	0	0	8	10	0	0	1130	1131
cctacggcata	PBANKA_110230	0	0	0	0	53	54	0	0	2	1	3	3	0	0	0	0	0	0	0	0	0	0	0	0	0	0	0	0	0	0	0	0
cctaggaggta	PBANKA_040060	0	0	17	14	83	84	1	1	9	8	33	32	0	0	0	0	0	0	0	0	0	0	0	0	0	0	0	0	0	0	0	0
cctcattctag	PBANKA_123290	16	16	11	11	78	75	0	0	3	3	6	6	0	0	0	0	0	0	0	0	0	0	0	0	0	0	0	0	0	0	0	0
cctcgcgcctg	PBANKA_112150	10	9	51	51	67	66	5	6	4	4	10	10	1	1	0	0	0	0	0	0	1	1	0	0	0	0	0	0	0	0	249	242
cctctagaggc	PBANKA_082130	57	56	159	159	110	111	465	460	434	434	309	314	467	458	433	431	320	322	463	455	322	314	263	265	638	635	534	531	266	261	944	935
cctcttacccg	PBANKA_061520	0	0	0	0	0	0	0	0	0	0	6	6	0	0	0	0	0	0	0	0	0	0	0	0	0	0	0	0	0	0	0	0
cctgccataag	PBANKA_131470	0	0	0	0	0	0	0	0	0	0	0	0	0	0	0	0	0	0	0	0	0	0	0	0	0	0	0	0	0	0	0	0
cctgggaggca	PBANKA_113350	0	0	0	0	0	0	0	0	0	0	0	0	0	0	0	0	0	0	0	0	0	0	0	0	0	0	0	0	0	0	0	0
ccttaggaatg	PBANKA_103080	0	0	0	0	0	0	0	0	0	0	7	7	0	0	0	0	0	0	0	0	0	0	0	0	0	0	0	0	0	0	0	0
ccttcacgagg	PBANKA_111210	614	607	0	0	0	0	0	0	0	0	43	43	8	8	0	0	0	0	1	1	0	0	0	0	6	5	0	0	0	0	0	0
ccttgagcatt	PBANKA_112900	0	0	21	21	519	513	3	3	1	1	57	56	0	0	0	0	0	0	0	0	0	0	0	0	0	0	0	0	9	9	0	0
cctttccctta	PBANKA_031580	0	0	0	0	90	91	0	0	0	0	0	0	0	0	0	0	0	0	0	0	0	0	0	0	0	0	0	0	0	0	0	0
cctttttctcc	PBANKA_120160	0	0	0	0	0	0	0	0	7	7	0	0	0	0	0	0	1	1	0	0	0	0	0	0	0	0	0	0	0	0	0	0
cgaacactccc	PBANKA_091320	0	0	31	30	38	38	0	0	1	1	0	0	1	1	0	0	0	0	0	0	0	0	0	0	0	0	0	0	0	0	1	1
cgaagacagct	PBANKA_093890	0	0	0	0	0	0	0	0	0	0	0	0	0	0	0	0	0	0	0	0	0	0	0	0	0	1	0	0	0	0	0	0
cgaagtagcaa	PBANKA_111760	1682	1656	0	0	363	359	10	10	3	3	39	43	16	16	0	0	2	2	0	0	0	0	6	6	32	33	8	8	6	7	0	0
cgacagccggg	PBANKA_120260	0	0	0	0	0	0	0	0	0	0	9	9	0	0	0	0	0	0	0	0	0	0	0	0	0	0	0	0	0	0	0	0
cgacgcataaa	PBANKA_142540	65	60	61	62	17	16	505	496	167	159	280	273	522	518	188	189	202	203	602	593	137	138	176	170	787	787	190	193	204	206	646	634
cgactcagtag	PBANKA_030140	0	0	32	33	0	0	0	0	0	0	9	9	0	0	0	0	0	0	0	0	0	0	0	0	0	0	0	0	0	0	0	0
cgactggtgaa	PBANKA_142620	0	0	0	0	0	0	0	0	0	0	0	0	0	0	1	1	0	0	0	0	0	0	0	0	0	0	0	0	0	0	0	0
cgacttttcat	PBANKA_141330	39	39	0	0	74	74	0	0	0	0	11	11	1	0	0	0	0	0	0	0	1	1	0	0	0	0	0	0	0	0	0	0
cgagattagtc	PBANKA_110130	118	119	0	0	1	1	0	0	0	0	0	0	0	0	1	1	0	0	0	0	0	0	0	0	9	8	0	0	0	0	0	0
cgagcaagtcc	PBANKA_111730	668	661	2862	2781	1265	1243	1521	1478	1260	1253	1124	1102	576	561	77	78	100	99	546	539	5	4	9	9	316	309	13	14	0	0	1156	1137
cgagcctcccg	PBANKA_131940	194	185	1226	1213	362	365	1446	1447	1719	1693	824	812	1446	1426	1964	1952	1028	1015	1459	1438	1816	1783	995	978	1560	1536	2109	2083	849	834	767	763
cgagggctttg	PBANKA_093720	0	0	0	0	0	0	1	1	0	0	0	0	0	0	0	0	0	0	0	0	0	0	0	0	0	0	0	0	0	0	0	0
cgaggtgccgt	PBANKA_070150	0	0	11	11	57	57	0	0	0	0	18	18	0	0	0	0	0	0	0	0	0	0	0	0	0	0	0	0	0	0	0	0
cgataatcaca	PBANKA_060300	0	0	0	0	330	325	0	0	4	4	27	30	0	0	0	0	0	0	0	0	0	0	0	0	0	0	0	0	0	0	0	0
cgatagggact	PBANKA_134910	0	1	0	0	0	0	0	0	0	0	0	0	0	0	0	0	0	0	0	0	0	0	0	0	0	0	0	0	0	0	0	0
cgatctgaccg	PBANKA_133600	0	0	0	0	0	0	0	0	0	0	0	0	0	0	0	0	1	0	0	0	0	0	0	0	0	0	0	0	0	0	0	0
cgatctgttgt	PBANKA_111640	0	0	60	60	0	0	0	0	0	0	0	0	0	0	0	0	0	0	0	0	0	0	0	0	0	0	0	0	1	1	0	0
cgatctttctc	PBANKA_112920	15	14	0	0	0	0	0	0	0	0	7	7	0	0	0	0	0	0	0	0	0	0	0	0	0	0	0	0	0	0	0	0
cgatgaggtaa	PBANKA_061130	0	0	1	0	0	0	1	0	0	0	0	0	0	0	0	0	0	0	0	0	0	0	0	0	0	0	0	0	0	0	0	0
cgatgagtgaa	PBANKA_030820	0	0	0	0	0	0	0	0	0	0	0	0	0	0	0	0	0	0	0	0	0	0	0	0	0	0	0	0	0	0	0	0
cgcaatgtgta	PBANKA_140390	0	0	0	0	0	0	0	0	0	0	5	4	0	0	0	0	0	0	0	0	0	0	0	0	0	0	0	0	0	0	0	0
cgcaattcccc	PBANKA_100190	0	0	22	21	52	52	1	1	0	0	26	26	0	0	0	0	0	0	0	0	0	0	0	0	0	0	0	0	0	0	0	0
cgcacaataaa	PBANKA_111270	51	52	224	224	59	59	308	313	439	440	220	220	362	364	471	466	232	232	339	337	490	487	269	271	405	402	507	507	298	299	150	152
cgcccgttaag	PBANKA_121200	0	0	9	9	0	0	0	0	0	0	0	0	0	0	0	0	0	0	0	0	0	0	0	0	0	0	0	0	0	0	0	0
cgcgacgtgag	PBANKA_121790	23	24	69	66	5	5	9	9	7	7	18	19	1	1	1	1	3	3	0	0	0	0	0	0	5	5	0	0	0	0	534	521
cgcgggttcga	PBANKA_061870	27	28	62	63	6	6	3	3	0	0	24	25	0	0	0	0	2	1	0	0	0	0	0	0	0	0	0	0	0	0	777	759
cgcgttaacga	PBANKA_011070	0	0	0	0	0	0	0	0	0	0	0	0	0	0	1	0	0	0	0	0	0	0	0	0	0	0	0	0	0	0	0	0
cgctcactggt	PBANKA_103010	0	0	0	0	0	0	0	0	0	0	0	0	0	0	0	0	0	0	0	0	0	0	0	0	0	0	0	0	0	0	0	0
cgctccatgcc	PBANKA_031260	0	0	0	0	0	0	1	1	0	0	0	0	0	0	0	0	0	0	0	0	0	0	0	0	0	0	0	0	0	0	0	0
cggaacccttt	PBANKA_011020	0	0	0	0	0	0	0	0	0	0	0	0	0	0	0	0	0	0	0	0	0	0	0	0	0	0	0	0	0	0	0	0
cggaatgccag	PBANKA_031000	45	44	0	0	33	33	1	1	0	0	0	0	1	1	0	0	0	0	0	0	0	0	0	0	3	3	0	0	0	0	0	0
cggagatagta	PBANKA_082440	699	683	3538	3476	649	650	5282	5178	7464	7366	3478	3406	4816	4754	7354	7277	3921	3860	4815	4748	7404	7273	3154	3102	4436	4338	7597	7465	3078	3047	1680	1639
cggagtacgtt	PBANKA_103440	955	938	622	615	1003	997	1180	1157	393	381	708	695	811	800	320	315	440	432	598	587	227	229	293	288	555	536	155	151	305	297	481	472
cggcctatagg	PBANKA_100060	44	43	6	6	0	0	0	0	0	0	0	0	1	1	0	0	0	0	0	0	0	0	0	0	0	0	0	0	0	0	0	0
cgggtacagtg	PBANKA_132010	146	148	1154	1124	330	319	1164	1121	1837	1793	921	903	1158	1120	1793	1762	1120	1096	1786	1735	1794	1755	1169	1148	1660	1623	2425	2364	1074	1041	1256	1216
cggtctttttt	PBANKA_081330	0	0	0	1	0	0	0	0	0	0	0	0	0	0	0	0	0	0	0	0	0	0	0	0	0	0	0	0	0	0	0	0
cggtgtgagga	PBANKA_000560	0	0	0	0	0	0	0	0	0	0	0	0	0	0	0	0	0	0	0	0	0	0	0	0	0	0	0	0	0	0	0	1
cggttacccta	PBANKA_070200	17	18	8	8	0	0	0	0	0	0	0	0	0	0	0	0	0	0	0	0	0	0	0	0	0	0	0	0	0	0	0	0
cggttccacgg	PBANKA_060880	15	15	7	8	0	0	1	1	6	5	0	0	0	0	0	0	0	0	0	0	0	0	0	0	1	1	0	0	0	0	0	0
cggttgtggat	PBANKA_070710	26	26	0	0	0	0	0	0	0	0	1	1	0	0	0	0	0	0	0	0	0	0	0	0	0	0	0	0	0	0	0	0
cgtaatgactc	PBANKA_130430	0	0	0	0	1	0	0	0	0	0	0	0	0	0	0	0	0	0	0	0	0	0	0	0	0	0	0	0	0	0	0	0
cgtagagggct	PBANKA_132320	250	242	1397	1366	95	97	2125	2082	2188	2146	1578	1534	2215	2164	1952	1915	1693	1633	2331	2271	1664	1634	1472	1433	2395	2340	1953	1906	1270	1252	935	910
cgtagtaaagc	PBANKA_102120	176	173	737	720	610	595	115	113	214	206	424	411	22	22	23	22	33	30	1	1	7	7	2	1	0	0	11	11	1	0	1033	1017
cgtatttattg	PBANKA_040050	0	0	89	88	845	840	10	10	16	15	185	186	1	1	0	0	1	1	0	0	0	0	1	1	3	3	0	0	17	15	0	0
cgtgagtttag	PBANKA_114560	0	0	0	0	0	0	0	0	0	0	0	0	0	0	0	0	0	0	0	0	0	0	4	3	0	0	0	0	0	0	0	0
cgtgccaaggt	PBANKA_133730	1	0	33	32	461	450	1	1	0	0	0	0	0	0	0	0	2	2	0	0	0	0	0	0	0	1	0	0	0	0	0	0
cgtgggaacat	PBANKA_130490	0	0	21	21	0	0	0	0	3	3	1	1	0	0	0	0	0	0	1	1	0	0	0	0	0	0	0	0	0	0	0	0
cgtgttctagt	PBANKA_113320	0	0	0	0	0	0	0	0	9	8	0	0	0	0	0	0	0	0	0	0	0	0	0	0	0	0	0	0	0	0	0	0
cgttaggtgtg	PBANKA_060820	0	0	0	0	0	0	0	0	0	0	0	0	0	0	0	0	0	0	0	0	0	0	0	0	0	0	0	0	0	0	0	0
cgttatgtggg	p230p-tag	464	440	405	393	1148	1122	473	461	391	381	708	684	433	418	473	462	476	470	550	536	475	463	441	427	529	520	643	618	406	396	520	520
cgttccaacag	PBANKA_135130	2	0	0	0	0	0	0	0	0	0	0	0	0	0	0	0	0	0	0	0	0	0	0	0	0	0	0	0	0	0	0	0
cgttcggattt	PBANKA_072020	87	90	185	180	57	57	277	274	256	252	442	437	212	215	179	178	385	379	131	131	227	225	228	220	149	148	289	285	234	235	851	850
cgtttgctggg	PBANKA_131150	1361	1337	5	4	187	190	1	1	14	14	8	8	23	23	1	1	3	3	0	0	0	0	2	2	16	14	0	0	4	4	0	0
ctaaccatggc	PBANKA_090400	18	18	120	116	899	883	1	1	42	43	147	148	1	1	3	3	8	8	0	0	0	0	0	0	0	0	0	0	2	2	0	0
ctacaacaagg	PBANKA_111820	29	29	205	200	40	39	8	7	0	0	0	0	3	3	1	1	2	2	0	0	3	3	1	1	0	0	0	0	0	0	1280	1253
ctaccagactc	PBANKA_121410	35	32	24	25	49	50	3	3	0	0	35	35	1	1	1	1	1	1	0	0	0	0	0	0	0	0	2	2	0	0	0	0
ctacgatgaac	PBANKA_030770	0	0	10	10	0	0	0	0	0	0	0	0	0	0	0	0	0	0	0	0	0	0	0	0	0	0	0	0	0	0	0	0
ctacgtatcag	PBANKA_041490	0	0	0	0	0	0	0	0	0	0	0	0	0	0	0	0	0	0	1	1	0	0	0	0	0	0	0	0	0	0	0	0
ctactagttaa	PBANKA_122560	0	0	0	0	65	64	0	1	0	0	3	2	0	0	0	0	0	0	0	0	0	0	0	0	0	0	0	0	0	0	0	0
ctatagcgtca	PBANKA_140940	0	0	14	13	202	198	0	0	4	4	27	27	0	0	0	0	0	0	0	0	0	0	0	0	0	0	0	0	1	1	0	0
ctcacacgacc	PBANKA_052480	487	496	0	0	56	54	1	1	5	5	4	5	10	10	0	0	1	1	0	0	0	0	2	0	3	3	0	0	0	0	0	0
ctcaccctaat	PBANKA_030460	0	0	0	0	0	0	0	0	0	0	0	0	0	0	0	0	0	0	1	0	0	0	0	0	0	0	0	0	0	0	0	0
ctcagtcatgc	PBANKA_123420	0	0	0	0	0	0	0	0	0	0	0	0	0	0	0	0	0	0	0	0	0	0	0	0	0	0	0	0	0	0	0	0
ctcatcggtgc	PBANKA_142040	86	86	415	398	54	53	1551	1530	485	481	663	653	1317	1299	387	376	489	481	1164	1135	315	304	344	339	1187	1176	271	255	283	276	1011	988
ctcattcccgt	PBANKA_130470	0	0	0	0	0	0	0	0	0	0	6	6	0	0	1	1	0	0	0	0	1	1	0	0	0	0	0	0	0	0	0	0
ctccaagaact	PBANKA_010080	46	46	0	0	0	0	3	3	4	4	15	15	0	0	0	0	0	0	0	0	0	0	3	2	0	0	0	0	4	4	0	0
ctccaatcagc	PBANKA_090430	16	12	0	0	0	0	0	0	7	7	9	7	0	0	0	0	0	0	0	0	0	0	0	0	0	0	0	0	0	0	0	0
ctccacaggtc	PBANKA_093100	0	0	0	0	0	0	0	0	5	5	0	0	0	0	0	0	0	0	0	0	0	0	0	0	0	0	0	0	0	0	0	0
ctcccagtttt	PBANKA_112710	0	0	0	0	0	0	0	0	0	0	0	0	0	0	0	0	0	0	0	0	0	0	0	0	6	6	0	0	0	0	0	0
ctcgaggtcct	PBANKA_041150	0	0	0	0	0	0	0	0	0	0	0	0	0	0	0	0	0	0	0	0	0	0	0	0	0	0	0	0	0	0	0	0
ctcgccgacgc	PBANKA_111590	0	0	24	24	0	0	0	0	4	4	0	0	0	0	0	0	0	0	0	0	0	0	0	0	0	0	0	0	0	0	0	0
ctcgggagggg	PBANKA_050120	1160	1132	28	27	276	268	10	10	17	17	44	43	18	19	3	3	4	4	0	0	0	0	4	4	9	8	2	2	8	9	0	0
ctcggtctatg	PBANKA_130110	0	0	0	0	148	149	0	0	11	10	10	10	0	0	0	0	0	0	0	0	0	0	0	0	0	0	0	0	0	0	0	0
ctctaaccatt	PBANKA_061440	0	1	30	30	0	0	0	0	0	0	0	0	0	0	0	0	0	0	0	0	0	0	0	0	0	0	0	0	0	0	0	1
ctctacttctg	PBANKA_142590	0	0	0	0	0	0	0	0	0	0	5	5	0	0	0	0	0	0	0	0	0	0	0	0	2	2	0	0	0	0	0	0
ctctgcccaag	PBANKA_121180	0	0	9	9	0	0	1	0	0	0	0	0	0	0	0	0	0	0	0	0	0	0	0	0	0	0	0	0	0	0	0	0
ctctgtatgtc	PBANKA_110960	0	0	28	26	0	0	2	1	0	0	1	1	0	1	0	0	2	2	4	4	0	0	1	1	1	0	2	1	0	0	0	1
ctcttcagacc	PBANKA_144330	0	0	8	8	173	173	1	1	0	0	29	29	0	0	0	0	2	2	0	0	0	0	0	0	0	0	0	0	0	0	0	0
ctcttttgaat	PBANKA_093120	7	7	0	0	0	0	0	0	0	0	0	0	0	0	0	0	0	0	0	0	0	0	0	0	0	0	0	0	0	0	0	0
ctgaaagcggg	PBANKA_080640	14	14	0	0	71	69	0	0	0	0	0	0	1	1	0	0	0	0	0	0	0	0	0	0	0	0	0	0	0	0	0	0
ctgaaccctga	PBANKA_030940	0	0	38	38	0	0	0	0	0	0	0	0	0	0	0	0	0	0	0	0	0	0	0	0	0	0	0	0	0	0	0	0
ctgaatactcg	PBANKA_062320	65	66	0	0	0	0	3	3	0	0	0	0	0	0	0	1	1	1	0	0	0	0	1	1	1	1	0	0	0	0	0	0
ctgacccgcca	PBANKA_083450	0	0	0	0	0	0	0	0	0	0	0	0	0	0	0	0	0	0	0	0	0	0	0	0	0	0	0	0	0	0	0	1
ctgactttcgg	PBANKA_090150	39	35	62	58	1529	1507	21	20	43	44	206	196	1	1	0	0	0	0	0	0	0	0	2	2	0	0	0	0	13	13	0	0
ctgagccgcca	PBANKA_111900	39	37	33	32	0	0	16	13	6	6	37	40	3	3	0	0	11	11	0	0	0	0	1	1	0	0	0	0	8	8	708	701
ctgcgtggcac	PBANKA_120090	0	0	0	0	89	90	0	0	4	4	10	11	0	0	0	0	1	1	0	0	0	0	0	0	0	0	0	0	0	0	0	0
ctgctgattgc	PBANKA_100760	335	327	0	0	60	59	0	0	0	0	2	2	0	0	0	0	0	0	0	0	0	0	0	0	4	4	0	0	0	0	0	0
ctggagtagtg	PBANKA_140240	0	0	38	36	233	227	14	14	8	8	105	106	0	0	0	0	2	2	1	0	0	0	0	0	0	0	0	0	7	7	0	0
ctggccgctaa	PBANKA_041350	23	23	6	5	35	36	0	0	0	0	10	11	0	0	0	0	0	0	0	0	0	0	1	1	0	0	0	0	0	0	0	0
ctgggaaaaga	PBANKA_142220	0	0	0	0	41	37	0	0	0	0	0	0	0	0	0	0	0	0	0	0	0	0	0	0	0	0	0	0	0	0	0	0
ctgggatctgt	PBANKA_061340	0	0	0	0	73	67	2	2	4	4	15	13	0	0	0	0	0	0	0	0	0	0	0	0	0	0	0	0	0	0	0	0
ctgtatgtgtt	PBANKA_061150	0	0	36	34	0	0	0	0	0	1	0	0	0	0	0	0	0	0	0	0	0	0	0	0	0	0	0	0	0	0	0	0
ctgtcttaggt	PBANKA_111610	27	27	12	12	0	0	0	0	0	0	0	0	0	0	0	0	0	0	0	0	0	0	0	0	0	0	0	0	0	0	0	0
ctgtgacaatc	PBANKA_081430	0	0	0	0	0	0	0	0	0	0	0	0	0	0	0	0	0	0	0	0	0	0	0	1	0	0	0	0	0	0	0	0
cttaaagagcc	PBANKA_133500	699	691	30	30	120	119	3	3	11	12	8	8	4	4	0	0	0	0	0	0	0	0	0	0	3	3	0	0	15	14	0	0
cttagcgtaaa	PBANKA_140470	0	0	0	0	0	0	0	0	0	0	0	0	0	0	0	0	0	0	0	0	0	0	0	0	0	0	3	3	0	0	0	0
cttcacctacc	PBANKA_100520	13	13	0	0	0	0	0	0	0	0	0	0	0	0	0	0	0	0	0	0	0	0	0	0	0	0	0	0	0	0	0	0
cttcctcttgt	PBANKA_130060	0	0	0	0	0	0	0	0	0	0	0	0	0	0	0	0	0	0	0	0	0	0	0	0	0	0	0	0	0	0	0	0
cttgagacgct	PBANKA_091410	0	0	28	29	0	0	0	0	0	0	1	1	0	0	0	0	1	1	2	3	0	0	0	0	0	0	0	0	1	1	0	0
cttgattcaac	PBANKA_110880	0	0	51	50	2107	2099	14	14	47	47	190	191	1	2	3	3	3	3	0	0	0	0	3	3	0	0	0	0	0	0	0	0
cttggtatcct	PBANKA_136480	0	0	0	0	0	0	0	0	0	0	7	6	0	0	1	1	0	0	0	0	0	0	0	0	0	0	0	0	0	0	0	0
cttgttgctgt	PBANKA_094250	0	0	0	0	45	44	0	0	0	0	0	0	0	0	0	0	1	1	0	0	0	0	0	0	0	0	0	0	0	0	0	0
ctttactgggt	PBANKA_135260	0	0	0	0	0	0	0	0	3	3	0	1	0	0	0	0	2	2	0	0	0	0	0	0	0	0	0	0	0	0	0	0
ctttcgtccgt	PBANKA_090420	35	33	0	0	61	61	0	0	4	4	46	43	0	0	0	0	0	0	0	0	0	0	0	0	6	6	0	0	0	0	0	0
gaaacaacccg	PBANKA_123180	0	0	0	0	0	0	0	0	0	0	12	12	0	0	0	0	0	0	0	0	0	0	0	0	0	0	0	0	0	0	0	0
gaaacagtacc	PBANKA_121240	0	0	0	0	0	0	0	0	0	0	0	0	0	0	0	0	0	0	2	2	0	0	0	0	0	0	0	0	0	0	0	0
gaaacccctcc	PBANKA_121320	1	1	22	22	0	0	0	0	1	1	1	1	0	0	0	0	1	1	1	1	0	0	1	0	1	2	0	0	0	0	0	0
gaacattcggg	PBANKA_140040	813	795	10	10	63	64	8	8	1	1	0	0	4	5	0	0	2	2	0	0	0	0	1	1	0	0	2	2	5	5	0	0
gaacctggaca	PBANKA_093260	15	13	224	223	4948	4901	43	44	64	64	730	719	1	2	5	4	6	6	1	1	3	3	5	5	2	2	0	0	21	20	0	0
gaagatatgac	PBANKA_081680	0	0	0	0	0	0	0	0	0	0	0	0	0	0	0	0	0	0	1	1	0	0	0	0	0	0	0	0	0	0	0	0
gaaggcttgat	PBANKA_112080	31	30	82	84	90	87	17	17	10	8	109	109	0	0	2	2	74	72	1	1	2	2	58	55	0	0	11	11	40	38	641	627
gaatggatgta	PBANKA_124000	0	0	0	0	0	0	0	0	0	0	7	7	0	0	0	0	0	0	0	0	0	0	0	0	0	0	0	0	0	0	0	0
gaattaacaaa	PBANKA_110100	1264	1241	19	19	212	210	4	3	4	4	41	41	19	19	1	1	7	7	1	1	1	1	2	2	11	11	0	0	9	9	0	0
gaattaccttt	PBANKA_021550	1742	1750	33	34	171	175	6	6	8	8	31	29	9	9	1	1	8	9	1	1	0	0	1	1	21	21	2	2	0	0	0	0
gacacctgtgg	PBANKA_114200	0	0	0	0	0	0	0	0	0	0	0	0	0	0	0	0	2	2	0	0	0	0	0	0	0	0	0	0	0	0	0	0
gacatgggatt	PBANKA_070940	0	0	19	18	49	50	0	0	0	0	1	1	0	0	1	1	0	0	0	0	0	0	0	0	0	0	0	0	0	0	0	0
gacattcgagg	PBANKA_122540	0	0	0	0	0	0	0	0	5	5	0	0	0	0	0	0	2	2	0	0	0	0	0	0	0	0	0	0	0	0	0	0
gaccgacgcga	PBANKA_141120	0	0	3	3	0	0	0	0	0	0	0	0	1	1	0	0	0	0	0	0	1	1	0	0	0	0	0	0	0	0	0	0
gaccgttatat	PBANKA_145060	0	0	0	0	0	0	0	0	0	0	0	0	1	1	0	0	0	0	0	0	0	0	0	0	0	0	0	0	0	0	0	0
gacgaactctc	PBANKA_031110	0	0	26	24	165	165	0	0	0	0	7	7	0	0	0	0	0	0	0	0	0	0	0	0	0	0	0	0	0	0	0	0
gacgacacgat	PBANKA_031220	0	0	27	28	1	0	0	0	1	1	0	0	0	0	0	0	0	0	1	1	1	1	2	2	1	1	0	0	1	1	0	0
gacgcaatgcc	PBANKA_041750	0	0	0	0	0	0	0	0	0	0	10	10	0	0	0	0	0	0	0	0	0	0	0	0	0	0	0	0	0	0	0	0
gacgtatggcg	PBANKA_021460	298	286	14	14	0	0	2	2	0	0	0	0	1	1	0	0	5	5	0	0	0	0	0	0	0	0	0	0	0	0	0	0
gacgtccccct	PBANKA_071120	0	0	0	0	86	85	0	0	0	0	9	9	0	0	0	0	0	0	0	0	0	0	0	0	0	0	0	0	0	0	0	0
gactaggatga	PBANKA_010480	0	0	0	0	0	0	0	0	0	0	0	0	0	0	0	0	0	0	0	0	0	0	0	0	0	0	0	0	0	0	0	0
gactctatggt	PBANKA_010260	12	12	4	4	0	0	0	0	0	0	0	0	0	0	0	0	0	0	0	0	0	0	0	0	0	0	0	0	0	0	0	0
gactttaagaa	PBANKA_061310	8	8	0	0	0	0	0	0	0	0	0	0	0	0	0	0	0	0	0	0	0	0	0	0	0	0	0	0	0	0	0	0
gagagggctta	PBANKA_101480	0	0	0	0	0	0	0	0	0	0	9	11	0	0	0	0	0	0	0	0	0	0	0	0	0	0	0	0	0	0	0	0
gagcaaacgca	PBANKA_112040	0	0	0	0	0	0	1	1	0	0	0	0	0	0	0	0	0	0	0	0	0	0	0	0	0	0	0	0	0	0	0	0
gagcctggtgg	PBANKA_041780	0	0	0	0	0	0	0	0	0	0	0	0	0	0	0	0	0	0	0	0	0	0	1	0	0	0	0	0	0	0	0	0
gagctttccct	PBANKA_140970	0	0	51	52	0	0	1	1	0	0	1	1	0	0	0	0	0	0	0	0	0	0	0	0	0	0	0	0	0	0	0	0
gagggtgtcct	PBANKA_071310	0	0	0	0	0	0	0	0	0	0	0	0	0	0	0	0	0	0	0	0	0	0	0	0	0	0	0	0	0	0	0	0
gaggtggacaa	PBANKA_080950	0	0	0	0	0	0	0	0	0	0	12	12	0	0	0	0	0	0	0	0	0	0	0	0	0	0	0	0	0	0	0	0
gagtaatacgc	PBANKA_051610	91	92	579	589	167	165	123	124	174	175	188	187	9	9	7	7	8	8	4	4	1	1	1	1	0	0	0	0	0	0	998	986
gagtagatctg	PBANKA_093370	15	16	0	0	110	106	5	5	4	4	0	0	0	0	0	0	0	0	0	0	0	0	0	0	0	0	0	0	0	0	0	0
gagtcgcatag	PBANKA_091400	61	58	270	269	59	59	25	26	68	68	84	82	1	1	11	10	4	4	0	0	0	0	0	0	0	0	0	0	0	0	688	675
gagtgtccgta	PBANKA_040790	0	0	0	0	0	0	0	0	0	0	16	16	0	0	0	0	0	0	0	0	0	0	0	0	0	0	0	0	0	0	0	0
gagttaaaggt	PBANKA_120960	0	0	0	0	0	0	0	0	0	0	0	0	0	0	0	0	0	0	0	0	0	0	0	0	0	0	0	0	0	0	0	0
gagttcgtgaa	PBANKA_071180	1	0	132	126	0	0	4	4	0	0	1	1	1	1	0	0	0	0	0	0	0	0	0	0	0	0	0	0	1	1	0	0
gatacacccac	PBANKA_061390	0	0	21	22	0	0	0	0	0	0	0	0	0	0	0	0	0	0	0	0	0	0	0	0	0	0	0	0	0	0	0	0
gatagtttaat	PBANKA_082430	0	0	0	0	64	65	2	2	0	0	0	0	0	0	0	0	0	0	0	0	0	0	0	0	0	0	0	0	0	0	0	0
gatatatcacc	PBANKA_110290	0	0	0	0	58	59	1	1	0	0	4	4	0	0	0	0	0	0	0	0	0	0	0	0	2	2	0	0	0	0	0	0
gatattcagga	PBANKA_140860	2	2	9	11	0	3	3	3	4	4	5	5	2	2	1	1	1	1	18	16	1	2	5	6	4	6	11	12	12	11	5	4
gatccgcggtg	PBANKA_121920	0	0	0	0	0	0	0	0	0	0	0	0	0	0	0	0	0	0	0	0	0	0	0	0	0	0	0	0	0	0	0	0
gatgataaagt	PBANKA_112050	44	40	337	324	117	110	43	43	104	101	73	70	20	21	41	40	9	9	41	38	31	26	0	0	32	30	46	44	0	0	2707	2650
gatgatagtcg	PBANKA_041320	0	0	46	44	0	0	0	0	2	2	0	0	0	0	1	0	1	1	2	2	0	0	0	0	0	0	0	0	0	0	0	0
gatgcaagggg	PBANKA_091490	330	318	1186	1180	253	253	538	527	563	552	645	629	37	36	68	66	57	55	2	1	12	12	3	3	8	8	2	2	1	1	992	964
gattaaagaat	PBANKA_090840	0	0	10	10	0	0	2	2	0	0	0	0	0	0	0	0	0	0	0	0	0	0	0	0	0	0	0	0	0	0	0	0
gcaaatataaa	PBANKA_110090	354	356	2	2	136	130	0	0	6	6	0	0	1	1	0	0	0	0	0	0	0	0	0	0	0	0	0	0	0	0	0	0
gcaaatttttt	PBANKA_090180	0	0	0	0	0	0	0	0	0	0	0	0	0	0	0	0	0	0	0	0	0	0	0	0	0	0	0	0	0	0	0	0
gcaacgagacc	PBANKA_092100	107	103	164	163	5	4	34	34	41	41	99	97	4	4	3	3	9	9	0	0	0	0	0	0	0	0	0	0	1	1	1066	1060
gcacccttctc	PBANKA_090520	35	36	28	28	0	0	0	0	0	0	0	0	0	0	0	0	0	0	0	0	0	0	2	2	0	0	0	0	0	0	0	0
gcacggagtcg	PBANKA_080090	0	0	0	0	0	0	0	0	0	0	0	0	0	0	0	0	0	0	0	0	0	0	0	0	0	0	0	0	0	0	0	0
gcagagtcacg	PBANKA_040090	0	1	6	7	144	138	0	0	0	0	0	0	0	0	0	0	0	0	0	0	0	0	0	0	0	0	0	0	0	0	0	0
gcaggtattat	PBANKA_110430	54	52	0	0	0	0	1	1	8	8	0	0	0	0	1	1	0	0	0	0	0	0	0	0	0	0	0	0	0	0	0	0
gcaggttccgg	PBANKA_130690	0	0	0	0	0	0	0	0	0	0	5	5	0	0	0	0	0	0	0	0	0	0	0	0	0	0	0	0	0	0	0	0
gcataaactct	PBANKA_114230	0	0	42	42	1126	1114	9	9	14	13	77	74	0	0	0	0	1	1	0	0	0	0	0	0	0	0	0	0	0	0	1	1
gcattccagcc	PBANKA_051040	0	0	35	34	0	0	1	0	2	2	0	0	0	0	0	0	2	2	0	0	0	0	0	0	0	0	0	0	0	0	0	0
gcccaaccggg	PBANKA_030100	0	0	0	0	488	492	1	1	5	5	17	15	0	0	0	0	1	1	0	0	0	0	0	0	0	0	0	0	0	0	0	0
gcccccaaagc	PBANKA_131680	0	0	0	0	0	0	0	0	0	0	0	0	0	0	0	0	0	0	0	0	0	0	1	0	0	0	0	0	0	0	0	0
gcccggcctag	PBANKA_071960	0	0	5	5	598	589	12	11	4	4	79	75	4	4	2	2	1	1	0	0	0	0	0	0	0	0	0	0	8	9	0	0
gcctatcctat	PBANKA_113280	0	0	0	0	0	0	0	0	0	0	0	0	0	0	0	0	0	0	0	0	0	0	0	0	0	0	1	1	0	0	0	0
gcctccacgtc	PBANKA_112460	306	310	2618	2607	674	674	4068	4054	3876	3875	2798	2793	3634	3620	2894	2865	2975	2956	3157	3130	2187	2179	2434	2400	2575	2569	2018	2011	2314	2310	2399	2372
gcctcctattt	PBANKA_124060	0	0	0	0	0	0	1	1	0	0	10	9	0	0	0	0	0	0	0	0	0	0	0	0	0	0	0	0	0	0	0	0
gcgaaggataa	PBANKA_122300	334	338	1732	1703	733	719	2564	2539	3585	3578	3447	3440	2534	2530	3762	3738	3906	3889	2401	2363	3436	3404	4066	4040	2468	2449	3659	3643	3860	3839	846	836
gcgactgcgat	PBANKA_101935	239	233	862	853	324	313	4044	3984	1597	1579	2138	2109	5407	5323	1743	1722	1923	1893	5950	5840	1655	1626	1997	1943	7428	7290	1729	1701	2394	2367	828	806
gcgagatcatt	PBANKA_070240	0	0	0	0	0	0	0	0	0	0	0	0	0	0	0	0	0	0	0	0	0	0	0	0	0	0	0	0	0	0	0	0
gcgatagtgcc	PBANKA_101340	0	0	24	20	0	0	0	0	0	0	4	4	0	0	0	0	0	0	0	0	0	0	0	1	0	0	0	0	0	0	0	0
gcgtcagttag	PBANKA_140210	0	0	0	0	0	0	0	0	0	0	10	10	0	0	0	0	0	0	0	0	0	0	0	0	0	0	0	0	0	0	0	0
gcgtggagatt	PBANKA_091820	0	0	9	9	0	0	0	0	0	0	5	5	0	0	0	0	0	0	0	0	0	0	0	0	0	0	0	0	0	0	0	0
gctacgggagg	PBANKA_112410	0	0	0	0	0	0	1	1	0	0	0	0	0	0	0	0	0	0	0	0	0	0	0	0	0	0	0	0	0	0	0	0
gctactagctc	PBANKA_061380	0	0	0	0	65	61	0	0	0	0	0	0	0	0	0	0	0	0	0	0	0	0	0	0	0	0	0	0	0	0	0	0
gctactctaac	PBANKA_110990	0	0	0	0	0	0	0	0	0	0	0	0	0	0	0	0	1	1	0	0	0	0	0	0	0	0	0	0	0	0	0	0
gctagttaggc	PBANKA_120410	0	0	17	17	85	82	0	0	0	0	0	0	0	0	0	0	0	0	0	0	0	0	0	0	0	0	0	0	0	0	0	0
gctatacgcat	PBANKA_123390	0	0	6	5	35	34	1	1	0	0	0	0	0	0	0	0	0	0	0	0	0	0	0	0	0	0	0	0	0	0	0	0
gctcacccgtc	PBANKA_082220	69	73	395	385	165	167	59	60	75	76	83	86	3	3	38	38	1	1	1	1	32	33	0	0	0	0	24	25	0	0	988	978
gctcatcacca	PBANKA_140310	1	1	19	20	112	117	0	0	0	0	21	21	0	0	0	0	0	0	0	0	0	0	0	0	0	0	0	0	0	0	0	0
gctccccacat	PBANKA_052010	100	100	142	140	98	101	217	210	272	268	19	21	164	161	310	307	20	19	123	121	212	209	22	22	135	132	203	195	38	37	1011	1002
gctccgatgta	PBANKA_111290	0	0	26	24	0	0	0	0	0	0	0	0	0	0	0	0	0	0	0	0	0	0	0	0	0	0	0	0	0	0	0	0
gctctgtcatc	PBANKA_091240	0	0	0	0	0	0	0	0	0	0	0	0	0	0	0	0	0	0	0	0	0	0	0	0	0	0	0	0	0	0	0	0
gctgatgtacg	PBANKA_010540	0	0	0	0	0	0	2	2	0	0	0	0	0	0	0	0	0	0	0	0	0	0	0	0	0	0	0	0	0	0	0	0
gctggagatgc	PBANKA_141590	1	1	12	12	2	1	0	0	2	2	2	2	0	0	0	0	0	0	1	1	0	0	1	2	2	2	0	0	3	2	0	1
gctgggcagtt	PBANKA_146460	0	0	0	0	0	0	0	0	0	0	3	3	0	0	0	0	0	0	0	0	0	0	0	0	0	0	0	0	0	0	0	0
gctgtcgcgta	PBANKA_083250	0	0	0	0	42	40	0	0	0	0	0	0	0	0	0	0	0	0	0	0	0	0	0	0	0	0	0	0	0	0	0	0
gcttaaacctc	PBANKA_122140	35	36	237	232	130	139	12	11	37	37	41	42	5	5	21	19	1	1	1	1	12	12	0	0	0	0	25	28	0	0	997	992
gcttacgtcaa	PBANKA_090710	0	0	10	9	190	191	1	1	4	4	17	19	0	0	1	1	0	0	0	0	0	0	0	0	3	3	0	0	0	0	0	0
gcttctcttta	PBANKA_135820	75	72	12	12	0	0	0	0	0	0	0	0	0	0	0	0	0	0	0	0	0	0	0	0	0	0	0	0	0	0	0	0
gcttgatattg	PBANKA_120280	0	0	0	0	0	0	0	0	0	0	0	0	0	0	0	0	0	0	0	0	0	0	5	5	0	0	0	0	0	0	0	0
ggaatcgagtc	PBANKA_143090	0	0	0	0	0	0	0	0	0	0	11	9	0	0	0	0	0	0	0	0	0	0	0	0	0	0	0	0	0	0	0	0
ggacacagccg	PBANKA_120970	0	0	42	43	0	0	0	1	0	0	0	0	0	0	0	0	0	0	0	0	0	0	0	0	0	0	0	0	0	0	0	0
ggagctcgctg	PBANKA_092020	178	172	1772	1750	665	650	2375	2325	3366	3322	2438	2390	2113	2074	4697	4598	2518	2470	2536	2471	3618	3536	3131	3034	2636	2566	4366	4282	3536	3478	925	903
ggaggatcatg	PBANKA_114470	0	0	0	0	0	0	0	0	0	0	23	23	0	0	0	0	0	0	0	0	0	0	0	0	0	0	0	0	0	0	0	0
ggagggaaacg	PBANKA_133890	0	0	0	0	79	79	0	0	3	3	22	22	0	0	1	1	0	0	0	0	0	0	0	0	3	3	0	0	0	0	0	0
ggagggacacc	PBANKA_142380	0	0	0	0	0	0	0	0	0	0	13	13	0	0	0	0	0	0	0	0	0	0	0	0	1	1	0	0	0	0	0	0
ggaggtgacag	PBANKA_101560	0	0	0	0	0	0	0	0	0	0	0	0	0	0	0	0	2	2	0	0	0	0	0	0	0	0	0	0	0	0	0	0
ggatctggcat	PBANKA_122410	0	0	0	0	0	0	0	0	0	0	0	0	0	0	0	0	0	0	0	0	0	0	0	0	0	0	0	0	0	0	0	0
ggatctgttgt	PBANKA_112520	0	0	0	0	0	0	0	0	0	0	0	0	0	0	0	0	0	0	0	0	0	0	0	0	0	0	0	0	0	0	0	0
ggatttaatca	PBANKA_080920	0	0	28	28	15	15	0	0	0	0	3	3	0	0	2	2	0	0	0	0	0	0	0	0	0	0	0	0	0	0	0	0
ggcatcaacca	PBANKA_111520	0	0	51	49	0	0	0	0	1	1	1	1	0	1	0	0	0	0	2	2	0	1	2	2	1	2	0	1	1	0	0	1
ggccagctatt	PBANKA_112790	0	0	0	0	65	64	0	0	7	8	16	16	0	0	0	0	0	0	0	0	0	0	0	0	0	0	0	0	0	0	0	0
ggccccaagtg	PBANKA_101350	0	0	0	0	64	62	0	0	0	0	0	0	0	0	0	0	0	0	0	0	0	0	0	0	0	0	0	0	0	0	0	0
ggccgggccca	PBANKA_101650	120	123	827	820	264	262	465	454	511	498	649	647	210	208	205	204	394	386	80	77	91	89	724	718	61	60	79	79	795	776	2205	2178
ggccttagatg	PBANKA_100990	23	22	0	0	0	0	0	0	0	0	0	0	0	0	0	0	0	0	0	0	0	0	0	0	0	0	0	0	0	0	0	0
ggcgatgtttc	PBANKA_092550	0	0	0	0	0	0	0	0	0	0	0	0	0	0	0	0	0	0	0	0	0	0	0	0	0	0	0	0	0	0	0	0
ggcgttctaac	PBANKA_146460	0	0	0	0	0	0	0	0	0	0	0	0	0	0	0	0	0	0	0	0	0	0	0	0	0	0	0	0	0	0	0	0
ggcgttctaat	PBANKA_100940	0	0	18	18	0	0	0	0	0	0	0	0	0	0	0	0	0	0	1	0	0	0	0	0	0	0	0	0	0	0	0	0
ggctaggccgc	PBANKA_041050	11	11	0	0	0	0	0	0	0	0	0	0	0	0	1	0	0	0	0	0	0	0	0	0	0	0	0	0	0	0	0	0
ggctgctgtgc	PBANKA_061350	0	0	36	36	0	0	0	0	2	2	0	0	0	0	0	0	0	0	0	0	0	0	0	0	0	0	0	0	1	1	0	0
ggctggaaaga	PBANKA_021220	0	0	42	42	91	88	0	0	0	0	1	1	0	0	0	0	0	0	0	0	0	0	0	0	0	0	0	0	0	0	0	0
ggcttataacc	PBANKA_142360	0	0	0	0	0	0	0	0	0	0	5	5	0	0	0	0	0	0	0	0	0	0	0	0	0	0	0	0	0	0	0	0
gggaaagaacg	PBANKA_121630	0	0	18	18	0	0	1	1	0	0	0	0	0	0	0	0	5	5	1	1	1	1	3	3	2	2	5	5	1	1	2	0
gggcattctac	PBANKA_030090	0	0	0	0	0	0	0	0	0	0	0	0	1	0	0	0	0	0	0	0	0	0	0	0	0	0	0	0	0	0	0	0
gggcgctgaat	PBANKA_021050	0	0	0	0	0	1	0	0	0	0	0	0	0	0	0	0	0	0	0	0	0	0	0	0	0	0	0	0	0	0	0	0
gggctgcgaga	PBANKA_050360	0	0	0	0	0	0	0	0	1	1	8	8	0	0	0	0	0	0	0	0	0	0	0	0	0	0	0	0	4	4	0	0
ggggacgctta	PBANKA_122510	113	111	530	522	225	223	410	400	846	828	649	640	306	301	654	643	357	351	311	296	493	483	350	341	425	414	612	607	438	429	500	490
ggggacggctg	PBANKA_131780	0	0	0	0	0	0	0	0	0	0	1	0	0	0	0	0	0	0	0	0	0	0	0	0	0	0	0	0	0	0	0	0
ggggcactcgc	PBANKA_091940	0	0	9	9	0	0	0	0	0	0	0	0	0	0	0	0	0	0	0	0	0	0	0	0	0	0	0	0	0	0	0	0
ggggccgggca	PBANKA_050060	2128	2058	58	57	150	146	20	19	15	15	46	44	17	16	0	0	6	4	1	1	0	0	11	11	11	12	0	0	13	13	0	0
ggggtaactat	PBANKA_091380	0	0	0	1	0	0	0	0	0	0	0	0	0	0	0	0	0	0	0	0	0	0	0	1	0	0	0	0	0	0	0	0
ggggtcctctg	PBANKA_124380	962	957	11	11	213	204	5	4	5	5	26	26	8	8	0	0	7	7	0	0	1	1	6	6	4	4	0	0	0	0	0	0
gggtggcgcaa	PBANKA_130940	0	0	0	0	0	0	0	0	0	0	4	4	0	0	0	0	0	0	0	0	0	0	0	0	0	0	0	0	0	0	0	0
gggtgggttga	PBANKA_061060	8	8	0	0	0	0	0	0	0	0	0	0	0	0	0	0	0	0	0	0	0	0	0	0	0	0	0	0	0	0	0	0
gggttagaaat	PBANKA_070440	1711	1679	17	16	88	87	3	3	16	15	21	22	28	27	4	4	2	2	0	0	0	0	6	6	14	14	4	4	0	0	0	0
ggtacgaccaa	PBANKA_071630	0	0	0	0	0	0	0	0	0	0	0	0	0	0	0	0	0	0	0	0	0	0	0	0	0	0	0	0	0	0	0	0
ggtacgtagcc	PBANKA_071420	12	12	0	0	0	0	0	0	0	0	0	0	0	0	0	0	0	0	0	0	0	0	0	0	0	0	0	0	0	0	0	0
ggtaggacgtg	PBANKA_146300	0	0	32	30	560	549	1	0	12	11	29	31	0	0	2	1	0	0	0	0	0	0	0	0	0	0	3	3	0	0	0	0
ggtatctccat	PBANKA_040340	0	0	0	0	25	25	0	0	0	0	0	0	0	0	0	0	0	0	0	0	0	0	0	0	0	0	0	0	0	0	0	0
ggtcgtctttg	PBANKA_122400	0	0	4	4	0	0	6	6	0	0	0	0	0	0	0	0	0	0	0	0	0	0	0	0	0	0	0	0	0	0	401	388
ggtgtaaaggc	PBANKA_061840	559	540	1817	1764	596	583	4880	4743	3020	2936	2196	2121	5284	5168	3607	3522	2081	2010	5397	5193	3606	3505	2305	2216	4744	4566	3968	3830	1856	1804	1055	1037
ggtgtaacagc	PBANKA_050090	0	2	0	0	0	0	0	0	0	0	0	0	0	0	0	1	0	0	0	0	0	0	0	0	0	0	0	0	0	0	0	0
ggttgttctgg	PBANKA_120950	0	0	20	20	0	0	0	0	1	1	5	5	0	0	0	0	0	0	0	0	0	0	0	0	0	0	1	1	0	0	0	0
ggtttacagtt	PBANKA_114590	793	772	1	0	61	59	2	2	9	9	0	0	14	13	0	0	0	0	0	0	0	0	0	0	5	5	0	0	1	1	0	0
ggtttcccagc	PBANKA_103910	0	0	0	0	0	0	0	0	3	2	0	0	0	0	0	0	0	0	0	0	0	0	0	0	0	0	0	0	0	0	0	0
gtaactcagac	PBANKA_051710	151	148	538	556	128	130	706	713	1178	1198	1315	1342	793	812	1324	1355	1091	1131	871	878	1252	1271	855	877	856	857	1699	1744	729	742	918	939
gtacgaaatat	PBANKA_130150	0	0	0	0	210	210	3	3	8	8	68	67	0	0	0	0	0	0	1	1	0	0	0	0	0	0	0	0	0	0	0	0
gtactcgccct	PBANKA_121290	0	0	0	0	0	0	0	0	0	0	0	0	0	0	0	0	0	0	0	0	0	0	0	0	0	0	0	0	0	0	0	0
gtatacttcct	PBANKA_060910	0	0	36	36	0	0	0	0	0	0	0	0	0	0	0	0	0	0	0	0	0	0	0	0	1	1	0	0	0	0	0	0
gtatgccctca	PBANKA_071250	0	0	0	0	0	0	0	0	0	0	0	0	1	1	0	0	0	0	0	0	0	0	0	0	0	0	0	0	0	0	0	0
gtatgtctttc	PBANKA_090370	0	0	5	5	442	435	0	0	15	14	58	59	1	1	0	0	4	3	0	0	0	0	0	0	1	1	0	0	0	0	0	0
gtcaaaggtcg	PBANKA_051900	525	495	12	11	0	0	7	7	2	2	5	4	0	0	1	1	2	2	0	0	0	0	4	4	0	0	0	0	0	0	0	0
gtcaaccgttt	PBANKA_051440	2	4	60	60	2	1	2	2	3	3	3	3	3	4	1	1	4	6	10	11	2	5	12	12	5	5	17	17	30	29	3	3
gtcacaggaga	PBANKA_103540	0	0	0	0	0	0	0	0	0	0	7	7	0	0	0	0	0	0	0	0	0	0	0	0	0	0	0	0	0	0	0	0
gtcactgacgg	PBANKA_132380	711	707	14	14	158	162	1	1	5	5	6	5	14	13	0	0	0	0	0	0	0	0	7	7	9	9	0	0	0	0	0	0
gtcagacgctc	PBANKA_091860	0	0	0	0	0	0	0	0	0	0	0	0	0	0	0	0	0	0	0	0	0	0	0	0	2	2	0	0	0	0	0	0
gtcagatcgcc	PBANKA_103970	0	0	0	0	0	0	0	0	0	0	0	0	1	1	0	0	0	0	0	0	0	0	0	0	0	0	0	0	0	0	0	0
gtcatgatccg	PBANKA_131440	19	16	122	120	55	52	9	10	14	13	20	20	8	7	5	5	6	6	5	4	4	4	0	0	4	4	17	16	0	0	1096	1074
gtcccatccac	PBANKA_070320	0	0	17	20	350	357	1	1	6	6	17	20	0	0	0	0	0	0	0	0	0	0	0	0	0	0	0	0	0	0	0	0
gtcccttgggg	PBANKA_070690	0	0	0	0	0	0	0	0	5	5	0	0	0	0	0	0	0	0	0	0	0	0	0	0	0	0	0	0	0	0	0	0
gtccggttgaa	PBANKA_080250	0	0	0	0	0	0	0	0	0	0	2	2	0	0	0	0	0	0	0	0	0	0	0	0	0	0	0	0	0	0	0	0
gtccgtctaac	PBANKA_090860	29	29	0	0	0	0	0	0	0	0	0	0	0	0	0	0	0	0	0	0	0	0	0	0	6	6	0	0	0	0	0	0
gtcctacttcg	PBANKA_113810	0	0	76	78	1166	1172	24	22	12	14	134	132	1	1	2	2	4	4	0	0	0	0	0	0	3	3	0	0	4	4	0	0
gtcgcacccga	PBANKA_020890	42	41	0	0	0	0	0	0	0	0	0	0	0	0	0	0	0	0	0	0	0	0	0	0	0	0	0	0	0	0	0	0
gtcggctaggt	PBANKA_114370	0	0	39	39	601	583	5	4	21	20	103	95	6	6	0	0	0	0	0	0	0	0	0	0	0	0	0	0	0	0	0	0
gtcgtattgtt	PBANKA_131930	0	0	0	0	136	132	0	0	0	0	0	0	0	0	0	0	0	0	0	0	0	0	0	0	0	0	0	0	0	0	0	0
gtctccgtatt	PBANKA_132880	0	0	0	0	46	43	0	0	0	0	0	0	0	0	0	0	0	0	0	0	0	0	0	0	0	0	0	0	0	0	0	0
gtctcttttcg	PBANKA_100850	77	77	0	0	0	0	0	0	0	0	0	0	0	0	0	0	0	0	0	0	0	0	0	0	0	0	0	0	0	0	0	0
gtgacctggct	PBANKA_091650	80	80	560	542	186	187	872	843	1334	1314	1710	1672	1219	1197	1162	1153	2151	2075	1354	1310	886	862	1962	1898	1566	1518	942	917	2203	2165	1267	1240
gtgagagtatc	PBANKA_146130	24	21	0	0	0	0	0	0	0	0	15	15	0	0	0	0	0	0	0	0	0	0	0	0	0	0	0	0	0	0	0	0
gtgagtacaaa	PBANKA_122270	6	6	189	184	56	55	322	307	126	123	70	67	336	328	127	123	25	24	349	341	93	85	18	18	247	239	107	104	28	28	1265	1234
gtgatttctga	PBANKA_090170	0	0	0	0	92	92	3	3	0	0	14	13	0	0	0	0	0	0	0	0	0	0	0	0	4	4	0	0	0	0	0	0
gtgcgctgaat	PBANKA_060840	0	0	12	9	55	53	0	0	0	0	0	0	0	0	0	0	0	0	0	0	0	0	0	0	0	0	0	0	0	0	0	0
gtgctacccgt	PBANKA_110390	0	0	17	18	618	609	0	0	1	1	38	35	1	1	3	3	3	3	0	0	0	0	0	0	0	0	0	0	0	0	0	0
gtggatagtat	PBANKA_041380	187	174	835	805	254	249	1407	1375	1052	1029	863	847	1924	1879	1096	1059	1079	1050	2277	2196	989	962	936	902	2366	2291	1005	963	896	872	994	959
gtgtagtgtgg	PBANKA_121470	89	85	406	379	197	182	903	857	526	506	497	472	1006	971	375	357	459	442	1043	1004	271	260	324	312	1156	1102	247	238	240	227	1188	1149
gtgtctcatct	PBANKA_100350	0	0	59	57	916	897	5	5	13	12	88	89	1	1	6	6	1	1	0	0	0	0	0	0	0	0	0	0	0	0	0	0
gtgtggtctat	PBANKA_102100	0	0	108	105	80	80	4	4	15	14	19	18	2	2	2	2	0	0	0	0	0	0	0	0	0	0	0	0	0	0	1263	1223
gttaaaagacc	PBANKA_050840	0	0	16	16	87	87	0	0	0	0	24	24	0	0	0	0	0	0	0	0	0	0	0	0	0	0	0	0	0	0	0	0
gttaaagttaa	PBANKA_141790	12	12	99	97	31	31	53	55	10	10	18	18	37	38	0	0	0	0	57	60	3	3	0	0	35	34	0	0	0	0	1088	1074
gttagctgtcc	PBANKA_052020	0	0	4	4	86	90	2	2	17	17	11	12	0	0	0	0	0	0	1	1	0	0	0	0	3	3	0	0	0	0	0	0
gttccactgtt	PBANKA_113650	0	0	0	0	0	0	1	1	0	0	0	0	0	0	0	0	0	0	0	0	0	0	0	0	0	0	0	0	0	0	0	0
gttctgaaaga	PBANKA_010940	15	15	0	0	0	0	0	0	0	0	0	0	0	0	0	0	0	0	0	0	0	0	0	0	0	0	0	0	0	0	0	0
gttcttatttt	PBANKA_061530	14	14	34	35	123	123	5	5	7	7	9	9	2	2	0	0	1	1	0	0	0	0	0	0	0	0	0	0	0	0	1246	1224
gttgatgggga	PBANKA_141250	0	0	25	25	0	0	1	0	0	0	7	7	0	0	0	0	0	0	0	0	0	0	0	0	0	0	0	0	0	0	0	0
gttggggccct	PBANKA_132400	0	0	0	0	0	0	0	0	4	4	0	0	0	0	0	0	0	0	0	0	0	0	0	0	0	0	0	0	0	0	0	0
gtttaggaacg	PBANKA_142180	0	1	0	0	0	0	0	0	0	0	0	0	0	0	0	0	0	0	0	0	0	0	0	0	0	0	0	0	0	0	0	0
gtttaggatcg	PBANKA_102620	143	132	0	0	0	0	1	1	1	1	18	17	2	2	0	0	0	0	0	0	0	0	0	0	0	0	0	0	0	0	0	0
gtttgcacatc	PBANKA_041540	2457	2432	14	15	272	268	0	0	9	8	21	21	13	13	1	1	4	4	0	0	0	0	3	3	5	4	7	6	16	16	1	1
gtttgcctgat	PBANKA_120840	0	0	0	0	0	0	0	0	0	0	0	0	0	0	0	0	0	0	0	0	0	0	0	0	0	0	0	0	0	0	0	0
gtttgtaccca	PBANKA_131080	0	0	9	9	0	0	0	0	0	0	0	0	0	0	0	0	0	0	0	0	0	0	0	0	0	0	0	0	0	0	0	0
taaaaacttgg	PBANKA_101310	0	0	0	0	0	0	0	0	0	0	0	0	0	0	0	0	0	0	0	0	0	0	0	0	0	0	0	0	1	1	0	0
taaaccctatg	PBANKA_133090	600	600	0	0	0	0	1	1	0	0	18	18	1	1	3	3	4	4	0	0	0	0	0	0	2	2	4	4	7	7	0	2
taaacgaagcc	PBANKA_123820	304	305	0	0	0	0	1	1	0	0	0	0	0	0	0	0	0	0	0	0	0	0	0	0	0	0	0	0	0	0	0	0
taaccagtagg	PBANKA_021120	0	0	20	19	0	0	0	0	0	0	0	0	0	0	0	0	0	0	0	0	0	0	0	0	0	0	0	0	0	0	0	0
taactaacctg	PBANKA_131140	0	0	0	0	0	0	0	0	0	0	0	0	0	0	0	0	0	0	0	0	0	0	0	0	2	2	0	0	0	0	0	0
taagagatcag	PBANKA_100890	0	0	34	34	0	0	4	4	8	7	0	0	0	0	0	0	1	1	2	2	1	1	1	0	0	0	0	0	0	0	0	0
taagcgagttg	PBANKA_071340	0	0	23	23	0	0	0	0	0	0	0	0	0	0	0	0	0	0	0	0	0	0	1	1	0	0	0	0	0	0	0	0
taagtaggagt	PBANKA_011000	0	0	12	12	134	132	0	0	4	4	4	4	0	0	0	0	0	0	0	0	0	0	0	0	0	0	0	0	0	0	0	0
taatagggagc	PBANKA_081070	0	0	0	0	0	0	0	0	0	0	0	0	0	0	0	0	0	0	0	0	0	0	1	1	1	2	0	0	0	0	0	0
taatcacatgc	PBANKA_102380	31	29	57	57	90	88	8	8	5	6	46	46	0	0	0	0	1	1	0	0	0	0	0	0	0	0	0	0	0	0	2406	2383
tacacaggtgt	PBANKA_062050	0	0	0	0	0	0	0	0	0	0	20	17	0	0	0	0	0	0	0	0	0	0	0	0	0	0	0	0	0	0	0	0
tacatattgct	PBANKA_093380	8	8	0	0	77	79	0	0	5	5	0	0	0	0	0	0	0	0	0	0	0	0	0	0	0	0	0	0	0	0	0	0
taccaaacaga	PBANKA_080160	0	0	0	0	0	0	0	0	0	0	0	0	0	0	0	0	0	0	0	0	0	0	0	0	0	0	0	0	0	0	0	0
taccaagcgat	PBANKA_142210	0	0	0	0	0	0	0	0	0	0	12	13	0	0	0	0	0	0	0	0	0	0	0	0	0	0	0	0	0	0	0	0
taccccataat	PBANKA_051830	193	191	563	560	184	193	1945	1937	1118	1111	787	790	1769	1765	1222	1218	796	784	2255	2237	1044	1035	727	719	2821	2804	1073	1076	703	709	1007	1009
taccgactaaa	PBANKA_040770	9	9	0	0	67	68	0	0	0	0	3	3	0	0	0	0	0	0	0	0	0	0	0	0	0	0	0	0	0	0	0	0
taccgcaaatg	PBANKA_143880	0	0	0	0	0	0	0	0	4	4	0	0	0	0	0	0	0	0	0	0	0	0	0	0	0	0	0	0	0	0	0	0
tacgagtaatc	PBANKA_050380	0	0	8	9	64	65	0	0	0	0	9	9	0	0	0	0	0	0	0	0	0	0	0	0	0	0	0	0	0	0	0	0
tactaccatcg	PBANKA_112980	0	0	0	0	0	0	1	1	0	0	0	0	0	0	0	0	0	0	0	0	0	0	0	0	2	2	0	0	0	0	0	0
tactcgaacgt	PBANKA_051130	0	0	12	12	3	2	0	0	0	0	0	0	0	0	0	0	0	0	0	0	0	0	0	0	0	0	0	0	0	0	0	0
tactgaagggt	PBANKA_071100	1	0	37	37	2	2	1	3	3	2	2	2	1	1	0	0	5	4	2	2	1	0	2	3	3	3	3	2	10	10	0	0
tactggcagta	PBANKA_140500	0	0	10	10	0	0	1	1	3	3	5	6	0	0	0	0	0	0	0	0	0	0	0	0	4	4	6	6	0	0	0	0
tacttacttag	PBANKA_136030	0	0	0	0	0	0	0	0	0	0	5	5	0	0	0	0	0	0	0	0	0	0	0	0	3	3	0	0	0	0	0	0
tacttattgtt	PBANKA_134970	0	0	0	0	0	0	0	1	0	0	0	0	0	0	0	0	0	0	0	0	0	0	0	0	0	0	0	0	0	0	0	0
tagaagggagt	PBANKA_082540	34	34	223	218	137	135	10	11	18	18	83	80	2	2	0	0	1	0	0	0	0	0	0	0	1	2	1	1	0	0	2996	2913
tagaataaagc	PBANKA_134420	18	18	0	0	1	0	0	0	0	0	0	0	0	0	0	0	0	0	0	0	0	0	0	0	0	0	0	0	0	0	0	0
tagagaggtcc	PBANKA_144170	0	0	0	0	0	0	0	0	0	0	0	0	0	0	0	0	0	0	0	0	0	0	0	0	0	0	0	0	0	0	0	0
tagcaaagctc	PBANKA_140920	10	10	0	0	0	0	0	0	2	2	0	0	0	0	0	0	0	0	0	0	0	0	0	0	0	0	0	0	0	0	0	0
tagcagaagtt	PBANKA_081730	0	0	0	0	0	0	0	0	0	0	5	5	0	0	0	0	0	0	0	0	0	0	0	0	5	5	0	0	0	0	0	0
tagccacaatc	PBANKA_051120	0	0	0	0	0	0	0	0	0	0	0	0	0	0	0	0	2	2	0	0	0	0	0	0	0	0	0	0	3	3	0	0
tagcgtatgcc	PBANKA_143220	0	0	0	0	0	0	0	0	0	0	0	0	0	0	0	0	0	0	0	0	0	0	0	0	1	0	0	0	0	0	0	0
tagctcagcga	PBANKA_041420	58	57	641	635	64	64	93	93	258	261	183	178	6	6	26	26	23	24	0	0	2	2	0	0	2	2	0	0	0	0	1071	1060
taggcaacact	PBANKA_144790	131	130	0	0	0	0	0	0	0	0	7	7	2	2	0	0	0	0	0	0	0	0	0	0	0	0	0	0	0	0	0	0
tagggaccaac	PBANKA_101810	0	0	0	0	48	49	5	5	9	9	0	0	0	0	0	0	5	5	0	0	0	0	0	0	0	0	0	0	0	0	0	0
tagggtctgat	PBANKA_072100	313	312	595	587	67	66	2008	1961	1652	1618	985	975	2199	2152	1760	1734	847	818	2343	2258	1768	1703	817	791	2282	2245	1965	1889	709	695	1173	1140
tagtcctttat	PBANKA_122090	323	320	14	14	0	0	0	0	0	0	0	0	3	3	0	0	0	0	0	0	0	0	0	0	0	0	5	5	4	4	0	0
tatacaactgg	PBANKA_100590	0	0	55	53	566	555	6	7	23	21	47	47	2	2	0	0	0	0	0	0	0	0	0	0	0	0	0	0	3	3	0	0
tatacctaaag	PBANKA_093210	0	0	0	0	3	3	0	0	0	0	0	0	0	0	0	0	0	0	0	0	0	0	0	0	0	0	0	0	0	0	0	0
tatactaacag	PBANKA_144490	0	0	0	0	0	0	0	0	0	0	0	0	0	0	0	0	1	1	0	0	0	0	0	0	0	0	0	0	0	0	0	0
tatatgcgggc	PBANKA_135120	0	0	0	0	0	0	0	0	1	1	0	0	0	0	0	0	0	0	0	0	0	0	0	0	0	0	0	0	0	0	0	0
tatcgaccccg	PBANKA_124120	0	0	0	0	0	0	0	0	0	0	26	26	0	0	0	0	0	0	0	0	0	0	0	0	0	0	0	0	0	0	0	0
tatggcaccat	PBANKA_130910	0	0	0	0	136	136	1	1	0	0	8	9	0	0	0	0	0	0	0	0	0	0	0	0	0	0	0	0	0	0	0	0
tatggggtgca	PBANKA_140680	0	0	0	0	0	0	1	1	0	0	13	11	0	0	0	0	0	0	0	0	0	0	0	0	0	0	0	0	5	5	0	0
tattcattaac	PBANKA_020260	0	0	0	0	81	82	2	2	3	3	3	3	0	0	0	0	0	0	0	0	0	0	0	0	0	0	0	0	3	3	0	0
tattttaggca	PBANKA_071780	0	0	0	0	66	68	0	0	0	0	0	0	0	0	0	0	0	0	0	0	0	0	0	0	0	0	0	0	0	0	0	0
tcaaacaagcg	PBANKA_136440	0	0	0	0	56	54	0	0	0	0	14	13	0	0	0	0	0	0	0	0	0	0	0	0	0	0	0	0	0	0	0	0
tcaacaagtag	PBANKA_082960	0	0	0	0	76	74	4	4	0	0	9	6	0	0	0	0	2	2	0	0	0	0	0	0	0	0	0	0	0	0	0	0
tcaacaccgcg	PBANKA_120230	0	0	4	4	114	110	3	3	1	1	15	15	0	0	0	0	3	2	0	0	0	0	0	0	0	0	0	0	0	0	0	0
tcaacggcggc	PBANKA_031560	0	0	10	10	46	42	0	0	0	0	1	1	0	0	0	0	0	0	0	0	0	0	0	0	0	0	0	0	0	0	0	0
tcacacagaca	PBANKA_144290	0	0	20	20	0	0	1	1	0	0	6	6	0	0	0	0	0	0	0	0	0	0	0	0	0	0	0	0	0	0	0	0
tcagaagcgcc	PBANKA_071610	1	0	11	10	0	0	0	0	2	2	0	0	0	0	2	1	0	0	0	0	0	0	0	0	0	0	0	0	0	0	0	0
tcagattcat	PBANKA_146050	0	0	0	0	51	50	0	0	0	0	0	0	2	2	0	0	0	0	0	0	0	0	0	0	0	0	0	0	0	0	0	0
tcagcgagctc	PBANKA_135310	0	0	0	0	0	0	0	0	0	0	0	0	0	0	0	0	0	0	0	0	0	0	0	0	0	0	0	0	0	0	0	0
tcaggcgtacc	PBANKA_082630	18	18	0	0	69	66	0	0	1	1	0	0	2	2	0	0	0	0	0	0	0	0	0	0	4	4	0	0	0	0	0	0
tcagttcgggt	PBANKA_010150	0	0	5	5	0	0	0	0	6	6	20	20	1	1	0	0	0	0	0	0	0	0	0	0	0	0	0	0	0	0	0	0
tcagtttgcaa	PBANKA_102450	70	67	361	360	220	219	78	76	174	172	144	145	9	9	59	58	29	30	3	3	59	58	4	5	9	9	83	84	0	0	716	703
tcatacgatct	PBANKA_094080	0	0	13	13	0	0	0	0	6	5	0	0	0	0	0	0	0	0	0	0	0	0	0	0	0	0	0	0	0	0	0	0
tcatccgccga	PBANKA_010670	0	0	30	30	0	0	0	0	0	0	3	3	0	0	0	0	0	0	0	0	0	0	0	0	0	0	0	0	0	0	0	0
tcatgaatgag	PBANKA_103390	0	0	0	0	0	0	0	0	0	0	0	0	0	0	0	0	0	0	0	0	0	0	0	0	0	0	0	0	0	0	0	0
tcatgacaaat	PBANKA_104020	151	150	0	0	0	0	1	1	0	0	0	0	5	5	0	0	0	0	0	0	0	0	0	0	0	0	0	0	0	0	0	0
tcattgatccc	PBANKA_050830	0	0	13	12	0	0	3	3	4	3	5	5	0	0	1	1	0	0	0	0	0	0	0	0	1	1	0	0	0	0	0	0
tccaatattac	PBANKA_052430	138	141	6	6	0	0	0	0	3	4	0	0	9	10	0	0	0	1	0	0	0	0	0	0	3	3	0	0	7	7	0	0
tcccatcaaac	PBANKA_051390	0	0	0	0	0	0	0	0	3	3	0	0	0	0	0	0	0	0	0	0	0	0	0	0	0	0	0	0	0	0	0	0
tccctcaagat	PBANKA_130670	0	0	29	28	0	0	0	0	0	0	2	2	1	1	0	1	5	5	0	0	1	1	2	2	3	4	4	4	2	2	0	0
tccggatgtcg	PBANKA_041790	0	0	0	0	73	73	0	0	0	0	6	6	0	0	0	0	0	0	0	0	0	0	0	0	0	0	0	0	0	0	0	0
tccgtaggctt	PBANKA_050950	0	0	51	49	0	0	0	0	3	3	0	0	2	2	0	0	2	2	0	0	0	0	0	0	0	0	0	0	0	0	0	0
tccgtttaaag	PBANKA_080400	0	0	0	0	0	0	3	3	0	0	10	10	0	0	1	1	0	0	0	0	0	0	0	0	0	0	0	0	0	0	0	0
tcctactctcc	PBANKA_120060	1844	1905	32	34	402	419	9	10	7	7	62	66	11	11	2	2	3	3	0	0	0	0	2	2	13	13	0	0	6	6	0	0
tcctcgagatg	PBANKA_031660	56	57	0	0	0	0	0	0	0	0	0	0	2	2	0	0	0	0	0	0	0	0	0	0	1	1	0	0	5	5	0	0
tcctgtttttt	PBANKA_082020	0	0	0	0	42	42	0	0	5	5	0	0	0	0	0	0	0	0	0	0	0	0	0	0	1	1	0	0	0	0	0	0
tccttagcgga	PBANKA_060600	0	0	5	5	0	0	0	0	0	0	9	10	0	0	0	0	0	0	0	0	0	0	0	0	4	4	0	0	0	0	0	0
tcgactctctt	PBANKA_142020	0	0	7	9	11	11	0	0	0	0	5	5	0	0	0	0	0	0	0	0	0	0	0	0	0	0	0	0	0	0	0	0
tcgagacaatg	PBANKA_131100	0	0	32	32	0	0	0	0	0	0	0	0	1	1	0	0	1	1	0	0	0	0	0	0	0	0	0	0	0	0	0	0
tcgcaaaccgg	PBANKA_141070	0	0	41	39	0	0	7	7	0	0	0	0	0	0	0	0	0	0	0	0	0	0	0	0	0	0	0	0	0	0	0	0
tcgcagggagc	PBANKA_051300	17	17	0	0	0	0	0	0	7	7	0	0	0	0	0	0	1	1	0	0	0	0	0	0	4	4	0	0	0	0	0	0
tcgcatagtcc	PBANKA_050440	0	0	0	0	0	0	0	0	0	0	17	16	0	0	0	0	3	3	0	0	0	0	0	0	0	0	0	0	0	0	0	0
tcgcgagttat	PBANKA_142340	22	21	170	170	49	46	13	13	26	24	75	72	0	0	3	3	7	6	1	1	3	3	0	0	5	5	3	4	0	0	1169	1124
tcgctacacat	PBANKA_100010	1508	1497	21	21	233	230	0	0	14	15	11	11	5	5	1	1	0	0	0	0	0	0	0	0	10	10	6	6	0	0	0	0
tcgctggctgg	PBANKA_134940	0	0	0	0	0	0	0	0	0	0	8	8	0	0	0	0	0	0	0	0	0	0	0	0	1	0	0	0	0	0	0	0
tcgtgggaagc	PBANKA_103310	0	0	0	0	0	0	0	0	3	3	6	6	0	0	0	0	0	0	0	0	0	0	0	0	0	0	0	0	0	0	0	0
tctagcagctg	PBANKA_132960	256	254	0	0	0	0	2	1	0	0	1	1	7	7	0	0	2	2	0	0	0	0	0	0	1	1	0	0	0	0	0	0
tctagtgatgt	PBANKA_110140	634	616	0	0	103	104	1	0	5	5	2	2	1	1	0	0	0	0	0	0	0	0	4	4	2	2	0	0	5	5	0	0
tctataagcgc	PBANKA_101780	12	14	53	52	222	225	9	9	31	30	4	4	1	1	4	4	1	1	1	1	0	0	0	0	0	0	0	0	0	0	730	717
tctatctagaa	PBANKA_113020	0	0	0	0	0	0	0	0	4	4	0	0	0	0	0	0	0	0	0	0	0	0	0	0	0	0	0	0	0	0	0	0
tctcaagggtc	PBANKA_020010	1	0	105	103	3619	3564	25	26	116	115	484	476	5	5	6	6	7	7	1	1	0	0	4	4	2	2	0	0	11	11	0	0
tctctgaatca	PBANKA_122990	14	14	0	0	18	18	2	2	0	0	7	7	0	0	0	0	0	0	0	0	0	0	1	1	0	0	0	0	0	0	0	0
tctcttcagtt	PBANKA_060180	0	0	0	0	0	0	0	0	0	0	0	0	0	0	0	0	0	0	0	0	0	0	0	0	0	0	0	0	0	0	0	0
tctctttgaat	PBANKA_060340	0	0	14	14	0	0	0	0	0	0	0	0	0	0	0	0	0	0	0	0	0	0	0	0	0	0	0	0	0	0	0	0
tctgagacgta	PBANKA_081780	52	53	206	200	166	166	41	41	10	9	137	136	1	1	0	0	8	8	0	0	2	2	4	4	0	0	2	2	0	0	1004	978
tctgatgggac	PBANKA_103630	0	0	0	0	0	0	0	0	0	0	0	0	0	0	0	0	0	0	0	0	0	0	0	0	0	0	0	0	0	0	0	0
tctgcccttat	PBANKA_090820	0	0	12	13	0	0	0	0	0	0	0	0	0	0	0	0	0	0	0	0	0	0	0	0	0	0	0	0	0	0	0	0
tctgctagaag	PBANKA_031490	3	2	12	11	39	36	2	2	1	1	2	3	2	2	2	2	0	0	6	8	1	0	1	1	3	3	11	10	5	4	3	2
tctgctggtct	PBANKA_091100	1	1	14	14	0	0	1	0	8	8	1	2	2	2	0	0	1	1	5	4	0	0	2	2	4	4	3	3	4	4	1	2
tctgctgtat	PBANKA_082690	0	0	0	0	0	0	0	0	0	0	0	0	0	0	1	1	0	0	0	0	0	0	0	0	0	0	0	0	0	0	0	0
tctggactgaa	PBANKA_101500	0	0	0	0	155	155	0	0	0	0	0	0	2	2	0	0	0	0	0	0	0	0	0	0	0	0	0	0	0	0	0	0
tctggtcgtgc	PBANKA_122130	0	0	0	0	0	0	0	0	0	0	0	0	0	0	0	0	0	0	0	0	0	0	0	0	0	0	0	0	0	0	0	0
tcttacgggga	PBANKA_130980	57	58	617	613	86	87	341	330	1204	1203	291	297	362	358	1387	1372	400	395	482	476	1174	1163	393	394	527	513	1538	1510	412	407	951	942
tcttagcaaga	PBANKA_060860	0	0	3	3	4	4	0	0	4	4	21	20	1	1	0	0	0	0	1	1	0	0	0	0	0	0	0	0	0	0	0	0
tcttaggctcg	PBANKA_092350	0	0	0	0	0	0	0	0	0	0	0	0	0	0	0	0	0	0	0	0	1	0	0	0	0	0	0	0	0	0	0	0
tcttattgacg	PBANKA_135910	0	0	0	0	0	0	0	0	0	0	0	0	0	0	0	0	0	0	0	0	0	0	0	0	0	0	0	0	0	0	0	0
tcttcatactc	PBANKA_051510	0	0	6	6	0	0	0	0	0	0	0	0	0	0	0	0	0	0	0	0	0	0	0	0	0	0	0	0	0	0	0	0
tgaaactgccc	PBANKA_API0059	0	0	0	0	0	0	0	0	0	0	0	0	0	0	0	0	0	0	0	0	0	0	0	0	0	0	0	0	0	0	0	0
tgaacgtggtg	PBANKA_083680	1251	1231	0	0	218	219	8	9	4	4	13	12	14	14	1	1	0	1	0	0	0	0	7	7	13	13	0	0	0	0	0	0
tgaagaccatc	PBANKA_132220	74	70	235	236	464	462	274	272	288	281	227	219	229	224	253	252	213	214	246	241	257	257	182	182	214	211	251	255	233	232	2304	2285
tgaagtgaacc	PBANKA_093360	9	9	0	0	0	0	0	0	0	0	0	0	1	1	0	0	0	0	0	0	0	0	1	1	0	0	0	0	0	0	0	0
tgaatctgccc	PBANKA_031210	2	2	5	4	1	0	0	0	2	3	0	0	0	0	0	0	4	2	2	1	1	1	1	1	3	4	7	7	5	5	2	1
tgacagccatc	PBANKA_112730	0	0	0	0	0	0	0	0	0	0	0	1	0	0	0	0	0	0	0	0	0	0	0	0	0	0	0	0	0	0	0	0
tgacttaacat	PBANKA_101390	0	0	0	0	116	115	3	3	0	0	6	6	0	0	0	0	0	0	0	0	0	0	0	0	0	0	0	0	0	0	0	0
tgatactgaga	PBANKA_136330	0	0	0	0	0	0	0	0	0	0	11	11	0	0	0	0	1	1	0	0	0	0	0	0	0	0	0	0	0	0	0	0
tgatgggatgt	PBANKA_131050	0	0	18	18	0	0	1	1	0	0	0	0	0	0	0	0	0	0	0	0	0	0	0	0	0	0	0	0	0	0	0	0
tgatggttctt	PBANKA_111250	0	0	56	60	0	0	0	0	0	0	0	0	0	0	0	0	0	0	0	0	0	0	0	0	0	0	0	0	0	0	0	0
tgccaaaaacc	PBANKA_051560	1	1	77	73	1931	1931	22	20	34	35	197	193	4	4	1	1	10	10	0	0	2	2	0	0	0	0	3	3	5	4	0	0
tgccagcggac	PBANKA_061670	0	0	0	0	0	0	0	0	0	0	0	0	0	0	0	0	0	0	0	0	0	0	0	0	0	0	0	0	0	0	0	0
tgccatccttg	PBANKA_142810	1	1	45	45	838	830	19	17	10	12	81	81	2	2	2	2	4	4	0	0	0	0	3	3	0	0	0	0	4	4	0	0
tgcccctgggc	PBANKA_081920	0	0	0	0	76	74	0	0	0	0	13	12	0	0	0	0	0	0	0	0	0	0	0	1	0	0	0	0	0	0	0	0
tgccttgtatg	PBANKA_051490	815	792	517	509	1796	1767	1193	1173	913	898	957	945	1116	1100	775	759	767	756	1095	1069	683	662	842	838	854	841	884	871	759	749	499	492
tgcgcttttgt	PBANKA_051270	30	31	0	0	0	0	0	0	0	0	0	0	0	0	0	0	0	0	0	0	0	0	0	0	0	0	0	0	0	0	0	0
tgctcgtggca	PBANKA_090780	0	0	22	21	131	128	4	4	15	14	60	59	0	0	0	0	0	0	0	0	0	0	0	0	0	0	0	0	0	0	0	0
tgctgtgtgct	PBANKA_120800	0	0	0	0	0	0	0	0	0	0	0	0	0	0	0	0	0	0	0	0	0	0	0	0	0	0	0	0	1	1	0	0
tgcttatacta	PBANKA_121220	3	3	0	0	0	0	0	0	4	4	0	0	1	1	0	0	0	0	0	0	0	0	0	0	0	0	0	0	0	0	0	0
tgctttacgta	PBANKA_142120	36	36	206	203	87	90	73	72	117	119	38	37	14	14	23	23	9	9	2	2	2	2	7	7	7	7	7	7	0	0	748	729
tggactgagtc	PBANKA_133270	0	0	0	0	0	0	0	0	0	0	0	0	0	0	0	0	0	0	0	0	0	0	0	0	0	0	0	0	0	0	0	0
tggagaaggcg	PBANKA_101150	0	0	106	105	0	0	0	0	0	0	0	0	0	0	0	0	0	0	1	1	0	0	0	0	0	0	0	0	0	0	0	0
tggagtctaga	PBANKA_070910	0	0	0	0	108	107	0	0	0	0	0	0	0	0	0	0	0	0	0	0	0	0	0	0	0	0	0	0	0	0	0	0
tggcctcgggt	PBANKA_133490	805	794	0	0	166	168	1	1	5	5	3	3	9	9	0	0	2	2	0	0	0	0	0	0	4	5	2	2	6	6	0	0
tggcggagacc	PBANKA_102210	35	36	170	165	64	57	237	225	217	212	553	530	272	271	168	161	382	364	405	399	126	121	295	289	385	363	148	144	223	218	863	840
tggcgtgtgtg	PBANKA_120450	0	0	0	0	0	0	0	0	0	0	0	0	0	0	0	0	0	0	0	0	0	0	0	0	0	0	1	0	0	0	0	0
tggctctttcg	PBANKA_113930	0	0	12	11	49	49	0	0	4	4	13	13	0	0	0	0	0	0	0	0	0	0	0	0	1	1	0	0	0	0	0	0
tggcttcgctc	PBANKA_081910	0	0	0	0	0	0	0	0	0	0	0	0	0	0	0	0	0	0	0	0	0	0	0	0	0	0	0	0	0	0	0	0
tgggtgtcgct	PBANKA_092040	0	0	61	58	220	213	7	7	6	6	3	3	0	0	5	5	0	0	0	0	2	2	0	0	0	0	2	2	0	0	1291	1260
tggtccgtaga	PBANKA_072070	0	0	0	0	0	0	0	0	0	0	9	9	0	0	0	0	0	0	0	0	0	0	0	0	0	0	0	0	0	0	0	0
tggtgaataaa	PBANKA_102910	1753	1716	14	14	153	149	12	13	16	15	64	63	53	52	1	1	6	6	0	0	0	0	3	2	24	24	0	0	27	26	0	0
tggttgacaga	PBANKA_031120	0	0	38	35	0	0	0	0	0	0	0	0	0	0	0	1	0	0	0	0	1	0	0	0	0	0	0	0	0	0	0	0
tgtacccttta	PBANKA_021390	10	9	0	0	0	0	0	0	0	0	8	8	0	0	0	0	0	0	0	0	0	0	0	0	0	0	0	0	0	0	0	0
tgtagacgctt	PBANKA_041710	0	0	0	0	0	0	0	0	0	0	0	0	0	0	0	0	0	0	0	0	0	0	0	0	0	0	0	0	0	0	0	0
tgtatagcctc	PBANKA_131830	0	0	0	0	0	0	2	2	2	2	1	1	0	0	0	0	1	1	0	0	0	0	0	0	0	0	0	0	0	0	0	0
tgtccggtgcc	PBANKA_092660	0	0	0	0	0	0	0	0	0	0	12	12	0	0	0	0	0	0	0	0	0	0	0	0	0	0	0	0	0	0	0	0
tgtcctaaaga	PBANKA_121950	0	0	0	0	6	6	0	0	0	0	0	0	0	0	1	2	0	0	0	0	0	0	0	0	2	2	0	0	0	0	0	0
tgtcgagcact	PBANKA_091140	0	0	20	20	0	0	1	1	1	1	7	8	0	0	0	0	0	0	2	2	0	1	3	4	0	1	0	0	0	0	0	0
tgtgcaacaac	PBANKA_090200	8	8	37	36	846	838	14	14	27	24	71	68	0	0	3	2	0	0	0	0	0	0	1	1	0	0	4	5	0	0	0	0
tgtgcaggtgc	PBANKA_030060	89	88	0	0	0	0	0	0	0	0	0	0	0	0	0	0	0	0	0	0	0	0	0	0	0	0	0	0	0	0	0	0
tgtggtgccac	PBANKA_041160	0	0	35	35	1	0	1	1	0	0	0	0	2	2	0	0	0	0	0	0	2	2	2	2	4	5	1	1	3	2	0	0
tgtgttttgtt	PBANKA_082530	262	256	0	0	0	0	0	0	0	0	0	0	0	0	0	0	0	0	0	0	0	0	0	0	0	0	0	0	0	0	0	0
tgttcaccggg	PBANKA_121880	24	22	0	0	60	58	0	0	0	0	0	0	0	0	0	0	0	0	0	0	0	0	0	0	0	0	0	0	0	0	0	0
tgttcgtatag	PBANKA_040470	22	22	0	0	0	0	0	0	0	0	12	12	0	0	0	0	0	0	0	0	0	0	0	0	0	0	0	0	0	0	0	0
tgttgagacag	PBANKA_041810	112	109	546	533	265	259	447	438	631	618	559	538	579	566	631	619	630	613	675	664	594	567	841	813	802	787	785	756	1030	1007	2471	2397
ttaaagattcc	PBANKA_120710	492	487	0	0	0	0	0	0	3	3	3	3	4	3	0	0	2	2	0	0	0	0	2	2	4	4	0	0	0	0	0	0
ttaagcagtgt	PBANKA_050280	0	0	0	0	0	0	0	0	0	0	8	10	0	0	0	0	0	0	0	0	0	0	0	0	0	0	0	0	0	0	0	0
ttaagccgaaa	PBANKA_051420	0	0	0	0	0	0	0	0	0	0	0	0	0	0	0	0	0	0	0	0	0	0	0	0	0	0	0	0	0	0	0	0
ttaattgcgac	PBANKA_121260	0	0	0	0	0	0	0	0	0	0	19	19	0	0	0	0	0	0	0	0	0	0	1	1	2	2	2	2	0	0	0	0
ttacacggcat	PBANKA_090880	0	0	0	0	0	0	0	0	0	0	0	0	0	0	0	0	0	0	0	0	0	0	0	0	0	0	0	0	0	0	0	0
ttacattgtct	PBANKA_141700	198	200	1711	1692	579	568	2395	2363	3443	3394	4442	4407	2557	2535	3944	3902	6058	5986	2744	2721	4786	4703	7022	6919	2601	2555	5331	5263	6948	6913	1042	1018
ttactgcaagc	PBANKA_083290	0	0	0	0	0	0	0	0	0	0	0	0	1	1	0	0	0	0	0	0	0	0	0	0	0	0	0	0	0	0	0	0
ttaggccccgt	PBANKA_134160	0	0	8	8	98	95	0	0	0	0	0	0	0	0	0	0	0	0	0	0	0	0	0	0	0	0	0	0	0	0	0	0
ttaggtgagat	PBANKA_061410	0	0	0	0	58	58	0	0	0	0	0	0	0	0	0	0	0	0	0	0	0	0	0	0	0	0	0	0	0	0	0	0
ttataagtcta	PBANKA_080690	0	0	20	21	38	39	4	4	0	0	25	24	0	0	0	0	0	0	0	0	0	0	0	0	0	0	0	0	0	0	0	0
ttatatatagt	PBANKA_030450	0	0	0	0	0	0	0	0	0	0	0	0	0	0	0	0	0	0	0	0	0	0	0	0	0	0	0	0	0	0	0	0
ttatgagaaca	PBANKA_124260	1	0	0	0	0	0	0	0	0	0	0	0	0	0	0	0	0	0	0	0	0	0	0	0	0	0	0	0	0	0	0	0
ttatgcaccaa	PBANKA_135800	229	225	0	0	0	0	0	0	1	1	1	1	1	1	0	0	0	0	0	0	0	0	0	0	1	1	0	0	0	0	0	0
ttcaaacacct	PBANKA_030210	0	0	8	5	339	341	5	5	17	18	66	66	2	0	0	0	0	0	0	0	1	1	0	0	0	0	0	0	0	0	0	0
ttcactcaagt	PBANKA_010220	850	853	22	21	218	222	3	3	0	0	23	22	6	6	0	0	1	1	0	0	0	0	0	0	19	19	6	6	13	12	0	0
ttcactgcatg	PBANKA_091300	101	99	722	717	102	102	798	782	1225	1204	834	809	963	956	1840	1817	652	635	1046	1031	1766	1744	835	814	680	665	1737	1710	953	945	803	787
ttcagctcat	PBANKA_101330	0	0	0	0	0	0	0	0	0	0	0	0	0	0	0	0	0	0	0	0	0	0	0	0	0	0	0	0	0	0	0	0
ttcatcatcga	PBANKA_030530	0	0	0	0	38	38	0	0	7	7	5	6	0	0	0	0	0	0	0	0	0	0	0	0	0	0	0	0	0	0	0	0
ttcatccccag	PBANKA_140330	104	102	0	0	0	0	0	0	0	0	0	0	6	6	0	0	0	0	0	0	0	0	0	0	0	0	0	0	0	0	0	0
ttcatgagcat	PBANKA_143520	0	0	0	0	0	0	0	0	0	0	6	5	0	0	0	0	0	0	0	0	0	0	0	0	1	1	0	0	0	0	0	0
ttccaccttac	PBANKA_030600-ko	107	122	115	123	313	336	190	197	29	31	76	82	185	203	2	2	24	28	240	266	2	2	14	15	366	388	0	0	13	14	660	722
ttccatactat	PBANKA_010630	0	0	0	0	0	0	0	0	0	0	0	0	0	0	0	0	0	0	0	0	0	0	0	0	0	0	0	0	5	5	0	0
ttcccagggcc	PBANKA_092730	14	11	0	0	0	0	1	1	0	0	7	7	0	0	0	0	0	0	0	0	0	0	0	0	5	5	0	0	0	0	0	0
ttcctcggatc	PBANKA_101050	0	0	0	0	0	0	0	0	0	0	3	3	0	0	0	0	0	0	0	0	0	0	1	1	0	0	0	0	0	0	0	0
ttcggagcagc	PBANKA_081590	0	0	0	0	0	0	0	0	0	0	0	0	0	0	0	0	0	0	0	0	0	0	0	0	0	0	0	0	0	0	0	0
ttcggggtcta	PBANKA_141200	10	10	0	0	0	0	0	0	0	0	0	0	2	2	0	0	0	0	0	0	0	0	0	0	0	0	0	0	0	0	0	0
ttcggtacgcc	PBANKA_060870	0	0	30	29	0	0	0	0	7	7	0	0	0	0	0	0	0	0	0	0	0	0	0	0	0	0	1	1	0	0	0	0
ttcggtatcgg	PBANKA_133810	797	771	10	10	420	411	0	0	7	7	25	28	10	10	0	0	0	0	0	0	0	0	3	3	9	9	0	0	9	9	0	0
ttctcggcgct	PBANKA_111570	0	0	0	0	0	0	0	0	2	2	5	5	0	0	0	0	1	1	0	0	0	0	0	0	0	0	0	0	0	0	0	0
ttctgagcatc	PBANKA_131260	0	0	53	52	1	1	0	0	2	2	3	3	0	0	1	3	0	0	2	4	1	1	8	10	0	0	2	3	1	1	3	2
ttctttgttat	PBANKA_080040	350	342	9	10	113	108	0	0	1	1	7	7	4	4	1	1	0	0	0	0	0	0	0	0	1	1	3	3	0	0	0	0
ttgaaaatcaa	PBANKA_142000	0	0	0	0	0	0	0	0	0	0	0	0	0	0	0	0	0	0	0	0	0	0	0	0	0	0	0	0	0	0	0	0
ttgaagttgca	PBANKA_141010	0	0	34	33	1	0	0	0	0	0	0	0	0	0	0	0	0	0	0	0	0	0	0	0	0	0	0	0	0	0	0	0
ttgaatgagaa	PBANKA_080520	0	0	0	0	135	135	0	0	0	0	0	0	0	0	0	0	0	0	0	0	0	0	0	0	0	0	0	0	0	0	0	0
ttgaccaaacg	PBANKA_070070	1053	1028	4	4	204	204	12	12	1	1	32	33	4	4	0	0	0	0	0	0	0	0	4	4	4	4	11	11	0	0	0	0
ttgatcgaagc	PBANKA_072080	12	12	5	6	0	0	0	0	0	0	0	0	0	0	0	0	0	0	0	0	0	0	0	0	0	0	0	0	0	0	0	0
ttgctgtcggc	PBANKA_111510	0	0	0	0	113	109	0	0	0	0	6	6	0	0	0	0	3	3	0	0	0	0	0	0	0	0	0	0	0	0	0	0
ttgctttagct	PBANKA_100150	0	0	0	0	44	44	0	0	0	0	17	16	0	0	0	0	0	0	0	0	0	0	0	0	0	0	0	0	0	0	0	0
ttggcacggcg	PBANKA_124660	841	827	0	0	157	153	3	3	14	13	16	16	8	6	2	2	0	0	0	0	1	1	0	0	1	1	0	0	0	0	0	0
ttggggtgaca	PBANKA_092640	25	25	9	9	65	61	4	5	15	13	10	10	1	1	0	0	0	0	0	0	0	0	2	2	1	1	4	5	0	0	0	0
ttgggtcaccc	PBANKA_113870	306	305	0	0	0	0	1	1	0	0	0	0	0	0	0	0	0	0	0	0	0	0	0	0	6	6	0	0	6	6	0	0
ttgtatgtcac	PBANKA_141240	0	0	21	23	0	0	0	0	2	2	1	1	0	0	0	0	0	0	0	0	0	0	0	0	0	0	0	0	1	1	0	0
ttgtattatca	PBANKA_124080	0	0	10	10	213	212	1	1	2	3	29	28	0	0	0	0	1	1	0	0	0	0	0	0	0	0	0	0	0	0	0	0
ttgtccatgca	PBANKA_071270	0	0	0	0	0	0	0	0	0	0	21	22	0	0	0	0	0	0	0	0	0	0	0	0	0	0	0	0	0	0	0	0
tttaaccggtc	PBANKA_140140	0	0	8	8	40	40	1	1	0	0	29	30	0	0	0	0	0	0	0	0	0	0	0	0	0	0	0	0	0	0	0	0
tttactcggga	PBANKA_131490	349	341	3021	3003	944	939	4160	4105	5483	5413	5847	5799	4788	4740	6494	6454	7540	7424	5298	5221	6291	6182	7515	7365	4605	4555	8213	8111	7116	7064	968	952
tttatcggaat	PBANKA_120290	0	0	0	0	0	0	0	0	0	0	0	0	0	0	0	0	0	0	0	0	0	0	0	0	0	0	0	0	0	0	0	0
tttcaaaatgc	PBANKA_050100	322	319	0	0	65	62	2	2	0	0	15	14	9	9	0	0	0	0	0	0	0	0	0	0	4	4	6	6	0	0	0	0
tttccagaata	PBANKA_140070	146	145	0	0	0	0	0	0	0	0	0	0	1	1	2	2	0	0	0	0	0	0	0	0	0	0	0	0	1	1	0	0
tttcggcattt	PBANKA_090030	1	0	17	17	233	225	0	0	4	4	55	55	0	0	0	0	0	0	0	0	0	0	0	0	0	0	0	0	0	0	0	0
tttctatgtcc	PBANKA_110330	0	0	0	0	0	0	0	0	0	0	0	0	0	0	0	0	0	0	0	0	0	0	0	0	0	0	0	0	0	0	0	0
tttctgtagac	PBANKA_041040	0	0	0	0	0	0	0	0	0	0	0	0	0	0	0	0	36	38	0	0	0	0	0	0	0	0	0	0	0	0	0	0
tttgattttat	PBANKA_030600	0	0	12	12	45	44	3	2	2	2	28	28	0	0	2	2	0	0	0	0	0	0	0	0	0	0	0	0	0	0	0	0
tttgtttaacc	PBANKA_031330	0	0	0	0	0	0	0	0	0	0	20	21	0	0	0	0	0	0	0	0	0	0	0	0	0	0	0	0	0	0	0	0
ttttctacttc	PBANKA_082420	969	972	7	8	164	162	3	3	4	5	6	6	4	3	4	4	0	0	0	0	0	0	0	0	11	10	0	0	11	11	0	0
