# Supplementary material for: Functional Profiling of a Plasmodium Genome Reveals an Abundance of Essential Genes
Source: Cell. 2017 Jul 13;170(2):260–272.e8. doi: 10.1016/j.cell.2017.06.030 (PMC5509546; doi:10.1016/j.cell.2017.06.030)
Supplement: Data S1. Reproducible Analysis Procedure — The file archive includes an R-markdown document, which will reproduce all bioinformatic procedures conducted. [file mmc9.zip › countfiles/PbSTM37a.csv]

barcode	gene	BALB 4.1_i11.1	BALB 4.1_i11.2	BALB 4.2_i12.1	BALB 4.2_i12.2	BALB 4.3_i13.1	BALB 4.3_i13.2	BALB 5.1_i23.1	BALB 5.1_i23.2	BALB 5.2_i24.1	BALB 5.2_i24.2	BALB5.3_i25.1	BALB5.3_i25.2	BALB 6.1_i35.1	BALB 6.1_i35.2	BALB 6.2_i36.1	BALB 6.2_i36.2	BALB 6.3_i37.1	BALB 6.3_i37.2	BALB 7.1_i47.1	BALB 7.1_i47.2	BALB 7.2_i48.1	BALB 7.2_i48.2	BALB 7.3_i49.1	BALB 7.3_i49.2	Input_i1.1	Input_i1.2
no_match		9310	9764	10664	10893	10826	11028	8906	9137	7864	8028	9047	9418	7758	8093	9058	9036	9235	9543	9906	10071	8636	8843	9592	9953	7294	7543
aaaaagggcac	PBANKA_080070	0	0	0	0	0	0	0	0	0	0	0	0	0	0	0	0	0	0	0	0	0	0	0	0	0	0
aaaacctcctc	PBANKA_061440	0	0	0	0	0	0	0	0	0	0	0	0	0	0	0	0	0	0	0	0	0	0	0	0	0	0
aaaaggaagga	PBANKA_101210	0	0	0	0	102	102	4	4	9	9	22	21	0	0	11	11	6	6	0	0	0	0	0	0	0	0
aaaagtcttgc	PBANKA_040440	0	0	0	0	0	0	0	0	0	0	0	0	0	0	0	0	2	2	0	0	0	0	0	0	0	0
aaaatgatcgg	PBANKA_120820	95	94	1	1	40	40	27	27	0	0	28	29	14	14	3	2	38	38	19	19	0	0	36	37	487	481
aaaccatcctc	PBANKA_133220	637	638	359	366	446	446	134	135	108	107	108	109	7	8	51	51	15	15	1	1	2	2	1	2	522	528
aaagttagacc	PBANKA_113880	0	0	0	0	0	0	3	3	7	7	0	0	0	0	5	5	2	2	0	0	0	0	3	3	0	0
aaatgggcgcg	PBANKA_062310	13	13	0	0	0	0	11	13	3	3	0	0	2	2	9	9	0	0	5	5	5	5	0	0	103	100
aaattaacaca	PBANKA_120300	0	0	1	0	0	0	0	0	0	0	0	0	0	0	0	0	0	0	0	0	0	0	0	0	0	0
aaattggatca	PBANKA_010720	5746	5692	6411	6386	4304	4279	6421	6373	4535	4602	6490	6433	5860	5801	6187	6180	6906	6856	7532	7511	7058	7007	7411	7312	6262	6222
aacacaaccgc	PBANKA_140160	394	392	336	327	338	345	310	309	239	238	469	465	104	105	147	147	121	123	91	88	68	71	112	112	450	453
aacataaaagt	PBANKA_031480	0	0	0	0	0	0	17	17	0	0	0	0	0	0	0	0	0	0	0	0	0	0	2	2	0	0
aaccaacgtgg	PBANKA_090980	0	0	0	0	0	0	0	0	0	0	0	0	0	0	0	0	0	0	0	0	0	0	0	0	0	0
aacgccaaacc	PBANKA_112010	0	0	0	0	60	62	0	0	0	0	0	0	0	0	7	7	0	0	0	0	1	1	0	0	0	0
aacggatcacc	PBANKA_121210	0	0	0	0	0	0	0	0	0	0	0	0	0	0	0	0	0	0	0	0	0	0	2	2	0	0
aacggcgtact	PBANKA_111500	0	0	0	0	0	0	0	0	0	0	0	0	0	0	0	0	0	0	0	0	0	0	1	1	0	0
aacttgtacaa	PBANKA_061570	0	0	0	0	0	0	1	1	0	0	3	3	0	0	0	0	0	0	0	0	0	0	0	0	1	1
aagaccacagg	PBANKA_090960	0	0	0	0	0	0	0	0	0	0	0	0	0	0	0	0	0	0	0	0	0	0	0	0	0	0
aagagctgttg	PBANKA_093280	0	0	0	0	64	64	0	0	0	0	10	10	0	0	0	0	2	2	0	0	0	0	0	0	0	0
aagcactctcg	PBANKA_135460	0	0	0	0	114	116	5	5	0	0	5	5	0	0	15	14	4	4	0	0	0	0	0	0	0	0
aagccaggacg	PBANKA_010780	4	3	782	771	83	80	67	65	128	127	120	118	11	11	17	17	12	12	6	6	4	4	2	2	470	461
aaggatctatc	PBANKA_136210	0	0	0	0	0	0	7	7	0	0	0	0	0	0	0	0	0	0	0	0	0	0	0	0	0	0
aaggttgtcgc	PBANKA_140440	0	0	0	0	87	87	0	0	18	18	46	47	0	0	29	28	3	4	0	0	0	0	4	3	0	0
aataaatatgg	PBANKA_131420	0	0	0	0	10	10	0	0	0	0	23	21	0	0	6	6	0	0	0	0	1	1	2	2	0	0
aatagcctctt	PBANKA_142710	0	0	1	1	240	239	0	0	5	5	23	23	0	1	25	23	8	8	0	0	0	0	4	4	0	0
aataggcctga	PBANKA_092600	0	0	0	0	0	0	0	0	0	0	4	4	0	0	4	4	2	2	0	0	0	0	0	0	0	0
aataggtggac	PBANKA_144720	0	0	0	0	31	31	0	0	0	0	13	12	0	0	4	4	2	2	0	0	2	2	0	0	0	0
aatatctccgg	PBANKA_123240	1	1	0	0	278	278	0	0	7	7	33	30	0	0	30	32	3	3	7	7	1	1	4	4	0	0
aatcctttact	PBANKA_040820	0	0	0	0	0	0	0	0	0	0	0	0	0	0	0	0	0	0	0	0	0	0	0	0	0	0
aatcgaacaac	PBANKA_143590	0	0	0	0	0	0	4	5	8	7	28	28	2	2	11	11	2	2	0	0	0	0	1	1	1	1
aatcgcctctt	PBANKA_110570	0	0	0	0	0	0	0	0	0	0	0	0	0	0	0	0	0	0	0	0	0	0	0	0	0	0
aatcgtggacc	PBANKA_021160	0	0	0	0	0	0	0	0	0	0	0	0	0	0	0	0	0	0	0	0	0	0	1	1	0	0
aatgggtaaca	PBANKA_132170	0	0	0	0	0	0	0	0	0	0	0	0	0	0	0	0	1	1	0	0	0	0	0	0	0	0
aattactaccg	PBANKA_100870	0	0	0	0	47	47	0	0	0	0	3	3	0	0	3	3	0	0	0	0	2	2	0	0	0	0
aattctcctag	PBANKA_051990	0	0	0	0	0	0	0	0	0	0	2	2	0	0	0	0	0	0	0	0	0	0	0	0	0	0
acaaacggaaa	PBANKA_082300	0	0	0	0	0	0	0	0	0	0	0	0	0	0	0	0	0	0	0	0	0	0	0	0	0	0
acaagacgaag	PBANKA_050720	0	0	127	124	111	112	0	0	11	12	33	31	0	0	18	17	2	2	0	0	0	0	0	0	1	1
acaattgacgg	PBANKA_133690	57	57	461	463	422	423	342	342	550	543	506	508	428	426	539	546	616	618	642	640	460	449	575	578	412	408
acacgacaagc	PBANKA_103780	589	582	833	817	736	732	927	927	673	682	765	763	716	711	1092	1091	729	734	951	945	1086	1093	823	820	430	441
acagatctgcg	PBANKA_131910	1195	1177	954	942	845	843	1066	1050	639	625	933	919	960	951	1144	1146	1033	1025	1354	1339	1249	1240	956	942	477	469
acagggattca	PBANKA_083330	68	67	0	0	120	119	0	0	0	0	2	2	0	0	5	5	0	0	0	0	0	0	1	0	0	0
acatcagaaag	PBANKA_134380	0	0	0	0	69	69	14	13	5	5	0	0	0	0	0	0	0	0	0	0	0	0	0	0	0	0
acccacttgct	PBANKA_103450	0	0	0	0	21	21	14	14	0	0	38	38	1	1	28	28	3	3	0	0	0	0	6	6	0	0
accttcggttt	PBANKA_011160	0	0	91	89	283	284	0	0	10	10	19	18	0	0	22	23	3	3	0	0	0	0	2	2	0	0
acgaatgtgct	PBANKA_101610	1511	1484	618	608	602	592	1273	1263	734	725	784	773	1323	1299	1013	1009	946	943	1735	1713	1046	1047	1180	1143	522	523
acgacttggac	PBANKA_091910	0	0	0	0	63	63	0	0	3	3	19	18	0	0	18	18	4	4	0	0	1	1	0	0	0	0
acgagagtgta	PBANKA_134270	0	0	0	0	0	0	0	0	0	0	0	0	0	0	0	0	0	0	0	0	0	0	0	0	0	0
acgcgaactta	PBANKA_051450	3	10	3	6	4	5	5	10	3	5	4	9	2	11	3	7	1	9	4	10	2	5	5	9	3	3
acgctgctcag	PBANKA_120740	0	0	0	0	143	144	7	7	1	1	19	19	0	0	9	11	2	2	0	0	0	0	0	0	0	0
acggaccaagg	PBANKA_030850	0	0	0	0	0	0	5	5	0	0	0	0	0	0	0	0	0	0	0	0	0	0	0	0	0	0
acgggttcaac	PBANKA_113970	0	0	241	243	218	219	28	29	48	51	42	41	3	3	0	0	4	4	0	0	0	0	0	0	349	344
acgtagtatcc	PBANKA_110900	0	0	0	0	69	71	0	0	0	0	5	5	0	0	0	0	0	0	0	0	0	0	2	2	0	0
acgtatcaggg	PBANKA_082710	0	0	0	0	0	0	0	0	0	0	0	0	0	0	0	0	0	0	0	0	0	0	0	0	0	0
acgtgaactta	PBANKA_041850	3970	3949	3674	3654	2854	2841	5045	5037	4145	4140	4628	4628	4812	4774	5311	5331	4857	4838	5699	5697	5840	5821	5260	5252	395	392
acgttacattt	PBANKA_071070	0	0	0	0	0	0	0	0	0	0	0	0	0	0	0	0	0	0	0	0	0	0	0	0	0	0
acgtttgggaa	PBANKA_071020	1	1	1	0	547	549	7	6	19	20	50	52	1	1	52	50	11	11	0	0	0	0	2	2	0	0
actagaggtaa	PBANKA_092940	0	0	0	0	0	0	0	0	0	0	2	2	0	0	4	4	0	0	0	0	0	0	0	0	0	0
actatcgccaa	PBANKA_144400	0	0	0	0	52	52	0	0	0	0	0	0	0	0	0	0	1	1	0	0	0	0	0	0	0	0
actggctcgat	PBANKA_081510	0	0	0	0	0	0	0	0	0	0	12	12	0	0	0	0	0	0	0	0	0	0	0	0	0	0
acttgtgctgc	PBANKA_083610	168	166	190	185	42	41	12	12	0	0	7	8	1	1	0	0	2	2	0	0	0	0	3	3	419	408
acttgttcaac	PBANKA_020280	0	0	1	0	0	0	0	0	0	0	0	0	0	0	0	0	0	0	0	0	0	0	0	0	0	0
agactacagac	PBANKA_101330	0	0	0	0	0	0	12	12	0	0	0	0	0	0	0	0	0	0	0	0	0	0	0	0	0	0
agagatttctt	PBANKA_144210	0	0	0	0	0	0	0	0	0	0	0	0	0	0	0	0	0	0	0	0	0	0	0	0	0	0
agagtttcgga	PBANKA_041190	706	703	1165	1144	741	746	269	264	630	624	1103	1102	391	389	1325	1322	1147	1139	492	489	1261	1243	1181	1178	531	525
agatcctcgac	PBANKA_041590	0	0	0	0	0	0	0	0	0	0	4	6	0	0	3	3	2	2	0	0	0	0	3	3	0	0
agcaggtgacc	PBANKA_104030	483	482	153	149	195	196	180	179	90	88	331	323	157	155	79	79	257	252	141	139	54	54	181	184	490	493
agcccgttgta	PBANKA_123730	0	0	0	0	0	0	0	0	0	0	0	0	0	0	0	0	0	0	0	0	0	0	0	0	0	0
agccgatataa	PBANKA_091360	0	0	0	0	0	0	0	0	0	0	0	0	0	0	0	0	0	0	0	0	0	0	0	0	0	0
agcgacgtagc	PBANKA_090850	0	0	0	0	0	0	0	0	0	0	7	7	0	0	10	10	1	1	0	0	0	0	0	0	0	0
agctggagttt	PBANKA_131510	0	0	0	0	0	0	0	0	0	0	0	0	0	0	0	0	0	0	0	0	0	0	0	0	0	0
aggacccggca	PBANKA_020550	0	0	0	0	0	0	0	0	0	0	0	0	0	0	0	0	0	0	0	0	0	0	0	0	0	0
aggagtatact	PBANKA_145070	0	0	0	0	0	0	0	0	0	0	0	0	0	0	0	0	0	0	0	0	0	0	0	0	0	0
aggctctggct	PBANKA_020760	138	137	141	138	68	67	26	26	41	41	81	80	28	27	40	39	69	68	33	34	82	80	99	95	518	504
aggggtgttgt	PBANKA_010510	0	0	0	0	0	0	26	26	0	0	0	0	0	0	0	0	0	0	0	0	0	0	0	0	0	0
agggtgaacag	PBANKA_082740	0	0	0	0	0	0	0	0	0	0	3	3	0	0	1	1	0	0	0	0	0	0	0	0	0	0
agggttcctat	PBANKA_051500	1169	1152	789	781	1512	1501	1031	1019	563	552	1489	1458	942	932	856	847	1307	1288	1227	1209	932	926	1268	1243	389	386
aggtagcactg	PBANKA_081180	0	0	146	143	294	291	12	11	0	0	12	13	0	0	15	15	1	1	0	0	1	1	4	4	0	0
aggtcgatggc	PBANKA_132420	0	0	201	195	0	0	51	52	60	60	80	79	92	92	111	114	129	127	108	107	111	114	96	94	507	502
aggttctaccc	PBANKA_133430	80	81	102	106	50	51	13	14	3	4	0	0	3	4	0	0	9	10	9	9	0	0	1	1	342	344
agtaagccttc	PBANKA_110420	559	556	800	811	420	417	445	447	399	397	472	472	295	295	333	335	253	252	226	228	239	242	239	242	423	420
agtacgctgcg	PBANKA_112510	239	232	247	243	219	218	441	436	592	573	285	284	403	403	471	463	339	334	338	335	450	450	342	338	422	419
agtagttactt	PBANKA_041065	187	180	428	419	29	27	212	215	260	251	147	144	247	241	138	140	112	113	375	366	165	160	148	144	473	470
agtccagatat	PBANKA_051700	953	945	1472	1445	699	688	1003	991	886	871	1270	1257	939	930	1064	1053	1178	1160	1362	1350	1124	1109	1076	1065	458	450
agtgcacactc	PBANKA_124670	0	0	0	0	0	0	0	0	0	0	0	0	0	0	2	2	0	0	0	0	0	0	0	0	0	0
agtgcgccact	PBANKA_140060	9	9	45	46	40	42	3	3	3	3	0	0	2	2	4	4	1	1	6	6	2	2	0	0	318	321
agtgcgtacgc	PBANKA_020460	0	0	0	0	0	0	0	0	0	0	0	0	0	0	0	0	0	0	2	2	0	0	0	0	0	0
agtgctgctta	PBANKA_120070	2	2	1	1	0	0	1	2	1	1	1	2	2	1	1	2	2	2	2	2	1	2	1	2	0	0
agttgacaaga	PBANKA_093200	0	0	0	0	0	0	0	0	0	0	0	0	0	0	0	0	1	1	0	0	0	0	0	0	0	0
ataatcaatca	PBANKA_093470	0	0	0	0	0	0	0	0	0	0	0	0	0	0	0	0	0	0	0	0	0	0	0	0	0	0
atacacgtggt	PBANKA_131280	0	0	0	0	0	0	3	3	11	10	11	11	0	0	7	7	1	1	0	0	0	0	3	3	0	0
atacatattaa	PBANKA_103580	0	0	0	0	0	0	0	0	0	0	0	0	0	0	2	2	0	0	0	0	0	0	0	0	0	0
atagtggatca	PBANKA_124410	1	0	0	0	0	0	0	0	0	0	0	0	0	0	0	0	0	0	0	0	1	0	0	0	0	0
atatccgttag	PBANKA_094230	0	0	0	0	0	0	0	0	7	7	13	13	0	0	3	3	0	1	3	3	0	0	0	0	0	0
atattggggca	PBANKA_100680	0	0	0	0	0	0	0	0	0	0	0	0	0	0	0	0	0	0	0	0	0	0	0	0	0	0
atcacgacacc	PBANKA_092890	0	0	0	0	0	0	0	0	0	0	10	10	0	0	1	1	5	5	0	0	0	0	0	0	0	0
atcattgtcac	PBANKA_062350	1	1	114	116	0	0	22	21	77	79	19	18	19	18	58	60	23	23	20	21	94	97	10	10	9	9
atccgagatcg	PBANKA_093190	0	0	0	0	23	23	3	3	0	0	48	46	1	1	12	13	5	5	0	0	0	0	0	0	1	1
atccgcgtgta	PBANKA_094130	193	192	264	255	117	121	110	109	15	15	83	77	48	51	23	23	59	57	39	37	7	7	23	23	326	319
atcgatacata	PBANKA_134230	120	121	0	0	69	68	6	6	6	6	16	16	0	0	10	12	4	4	2	2	0	0	1	1	0	0
atctcacgttc	PBANKA_131790	0	0	0	0	0	0	0	0	0	0	0	0	0	0	0	0	0	0	0	0	0	0	0	0	0	0
atctcattcct	PBANKA_070850	0	0	2	2	0	0	0	0	10	10	15	15	0	0	13	12	1	1	0	0	0	0	2	2	0	0
atctcttggtt	PBANKA_040390	0	0	0	0	0	0	0	0	0	0	0	0	0	0	0	0	0	0	0	0	0	0	0	0	0	0
atctgatgtag	PBANKA_082040	0	0	0	0	0	0	0	0	0	0	6	6	0	0	0	0	0	0	0	0	0	0	0	0	0	0
atgaggttaaa	PBANKA_111200	0	0	0	0	0	0	0	0	0	0	0	0	0	0	0	0	0	0	0	0	0	0	0	0	0	0
atgcagcagac	PBANKA_041360	0	0	0	0	73	77	0	0	0	0	0	0	0	0	0	0	0	0	0	0	0	0	0	0	0	0
attctccccga	PBANKA_083040	0	0	0	0	0	0	13	13	0	0	8	8	0	0	0	0	0	0	0	0	0	0	0	0	0	0
attcttataac	PBANKA_090260	0	0	108	110	39	37	0	0	0	0	7	7	0	0	3	3	3	3	0	0	0	0	0	0	0	0
attgagaacgt	PBANKA_140450	0	0	0	0	408	408	6	6	46	45	51	52	0	0	21	22	15	15	2	2	10	10	0	0	1	1
attgagctgcg	PBANKA_124470	0	0	0	0	0	0	0	0	0	0	0	0	0	0	0	0	0	0	0	0	0	0	0	0	0	0
attgatctgta	PBANKA_103170	0	0	0	0	0	0	0	0	0	0	10	10	0	0	0	0	0	0	0	0	0	0	0	0	0	0
atttcacgtct	PBANKA_131730	0	0	0	0	0	0	0	0	0	0	1	1	1	1	1	2	1	1	1	0	1	1	1	0	1	1
atttcacgttt	PBANKA_120790	504	501	435	436	380	376	425	428	792	789	423	424	283	284	1074	1072	532	527	455	456	883	878	501	503	446	446
attttatcatc	PBANKA_083660	970	961	1181	1179	777	783	860	865	1078	1073	1106	1119	745	751	1273	1288	1196	1192	997	1012	1260	1263	1130	1137	402	403
attttcatctg	PBANKA_141030	10	10	0	0	3	3	0	0	8	8	4	4	1	1	13	13	5	4	1	1	3	3	2	2	103	104
attttccatcc	PBANKA_135610	116	116	0	0	0	0	0	0	0	0	17	18	0	0	1	1	0	0	0	0	0	0	0	0	0	0
caaaaagcggg	PC_API0037	0	0	0	0	0	0	0	0	0	0	0	0	0	0	0	0	0	0	0	0	0	0	0	0	0	0
caaaaagtagc	PBANKA_050770	0	0	0	0	0	0	0	0	0	0	0	0	0	0	0	0	0	0	0	0	0	0	0	0	0	0
caaaccagctg	PBANKA_133750	0	0	0	0	0	0	0	0	0	0	0	0	0	0	0	0	0	0	0	0	0	0	0	0	0	0
caaactacgca	PBANKA_070120	143	135	0	0	0	0	118	118	84	86	57	56	96	95	60	60	42	43	150	145	34	33	46	46	944	947
caaagaaaaag	PBANKA_061580	0	0	0	0	0	0	0	0	0	0	0	0	0	0	0	0	0	0	0	0	0	0	0	0	721	708
caacatcgggt	PBANKA_082160	0	0	0	0	0	0	9	9	0	0	31	32	0	0	18	17	1	1	0	0	1	1	0	0	0	0
caacgtcaatc	PBANKA_092510	0	0	0	0	0	0	0	0	0	0	0	0	0	0	2	2	0	0	0	0	0	0	0	0	0	0
caacgtgagca	PBANKA_060240	0	0	0	0	0	0	0	0	0	0	0	0	0	0	0	0	0	0	0	0	0	0	0	0	0	0
caactcggatg	PBANKA_130450	0	0	0	0	0	0	0	0	0	0	0	0	0	0	0	0	1	1	0	0	0	0	0	0	0	0
caagagtgcct	PBANKA_030670	0	0	0	0	0	0	0	0	0	0	0	0	0	0	0	0	0	0	0	0	0	0	2	2	0	0
caagggcaggg	PBANKA_060440	0	0	0	0	0	0	0	0	0	0	0	0	0	0	0	0	0	0	0	0	0	0	0	0	0	0
caatttgtttc	PBANKA_140820	0	0	0	0	0	0	0	0	0	0	0	0	0	0	0	0	0	0	0	0	0	0	0	0	0	0
caccgtcttcc	PBANKA_110200	0	0	0	0	0	0	0	0	10	9	0	0	0	0	0	0	0	0	0	0	0	0	0	0	0	0
cacgcaccttt	PBANKA_083210	264	261	205	208	211	217	143	146	196	201	144	145	120	120	213	217	200	203	225	234	242	243	244	250	267	268
cacgcatttgc	PBANKA_081400	0	0	0	0	0	0	0	0	0	0	0	0	0	0	0	0	0	0	0	0	0	0	0	0	0	0
cacgttcgatt	PBANKA_114280	0	0	0	0	0	0	0	0	0	0	0	0	0	0	2	2	0	0	0	0	0	0	0	0	0	0
cagaggtatcc	PBANKA_070600	0	0	0	0	0	0	0	0	0	0	0	0	0	0	2	2	1	1	0	0	0	0	0	0	0	0
cagcaagtcgt	PBANKA_103520	0	0	0	0	0	0	0	0	0	0	0	0	0	0	0	0	0	0	0	0	0	0	2	2	0	0
cagccccatac	PBANKA_060990	0	0	197	212	0	0	9	9	0	0	15	15	12	12	3	3	20	21	16	18	0	0	14	14	483	505
cataaagacga	PBANKA_111390	0	0	0	0	0	0	0	0	0	0	0	0	0	0	1	1	0	0	0	0	0	0	0	0	0	0
cataacgtagc	PBANKA_102390	589	577	276	274	189	190	484	482	357	357	170	170	342	337	457	462	137	135	306	305	461	456	168	159	467	466
catatcagcgt	PBANKA_110690	0	0	0	0	0	0	0	0	0	0	0	0	0	0	0	0	0	0	0	0	0	0	0	0	0	0
catgacggtgg	PBANKA_120520	2176	2158	1506	1481	1061	1038	2203	2193	1645	1609	1808	1788	1813	1776	2087	2072	1936	1914	2543	2517	2206	2166	2011	1973	538	528
catgctatacg	PBANKA_144380	0	0	0	0	0	0	0	0	0	0	0	0	0	0	0	0	0	0	0	0	0	0	0	0	0	0
catggatgggc	PBANKA_113980	0	0	0	0	0	0	0	0	7	7	3	3	0	0	0	0	0	0	0	0	1	1	0	0	0	0
cattacacatt	PBANKA_080120	0	0	0	0	0	0	0	0	1	0	0	0	0	0	0	0	0	0	0	0	0	0	0	0	0	0
cattcagctac	PBANKA_040640	0	0	0	0	0	0	0	0	0	0	0	0	0	0	0	0	1	1	0	0	0	0	0	0	0	0
cattgcagtcc	PBANKA_111530	0	0	0	0	0	0	0	0	0	0	0	0	0	0	0	0	0	0	0	0	0	0	0	0	0	0
cattgtaaaag	PBANKA_103620	0	0	0	0	0	0	0	0	0	0	0	0	1	1	2	2	0	0	0	0	0	0	0	0	0	0
cattttctact	PBANKA_141350	0	0	0	0	0	0	6	6	0	0	0	0	0	0	2	2	1	1	0	0	0	0	0	0	0	0
ccaaagtgtcg	PBANKA_041430	0	0	0	0	0	0	0	0	0	0	0	0	0	0	0	0	0	0	0	0	0	0	0	0	0	0
ccaaattcata	PBANKA_091150	240	236	1	1	204	208	11	11	0	0	52	51	2	2	19	20	3	3	1	1	0	0	2	1	1	1
ccaagacgcga	PBANKA_143540	0	0	0	0	29	30	36	36	6	7	29	30	32	32	6	7	42	41	37	36	15	14	45	46	190	195
ccaatcattat	PBANKA_093830	0	0	49	50	86	85	0	0	0	0	13	13	2	2	5	5	2	2	0	0	0	0	3	3	505	505
ccacatatatc	PBANKA_021290	0	0	0	0	0	0	3	3	0	0	0	0	0	0	0	0	0	0	0	0	0	0	0	0	0	0
ccacctgccca	PBANKA_010620	77	78	0	0	138	133	0	0	5	6	15	16	1	1	14	13	0	0	0	0	3	3	4	4	1	1
ccagccggcat	PBANKA_091510	606	600	90	89	209	207	526	524	421	416	142	141	499	504	597	600	232	233	525	522	619	627	274	269	403	405
ccattttccat	PBANKA_052320	0	0	0	0	70	71	72	74	211	213	153	152	129	126	285	284	178	181	125	121	241	247	215	211	562	554
cccagccgctt	PBANKA_051810	572	572	253	253	209	205	295	291	236	240	178	179	297	299	451	446	220	218	443	442	534	527	216	213	265	262
cccagcttgaa	PBANKA_124220	0	0	0	0	0	0	2	3	0	0	0	0	0	0	0	0	0	0	0	0	0	0	0	0	0	0
cccaggaaatc	PBANKA_136040	0	0	0	0	0	0	0	0	0	0	0	0	0	0	0	0	0	0	0	0	0	0	0	0	0	0
cccaggataca	PBANKA_110360	0	0	0	0	59	56	0	0	0	0	0	0	0	0	0	0	0	0	0	0	0	0	0	0	0	0
ccccgttcggg	PBANKA_061640	0	0	0	0	42	44	9	8	19	19	10	10	0	0	14	13	7	7	1	1	2	2	1	1	0	0
cccgaagttgg	PBANKA_100860	132	130	177	171	382	381	230	229	285	279	304	292	207	205	329	325	275	278	300	293	340	337	234	225	457	455
cccgatctgat	PBANKA_051080	302	307	259	257	266	270	158	160	89	89	119	120	120	119	98	98	68	67	110	110	111	112	71	66	1432	1400
cccgcgattta	PBANKA_114030	0	0	0	0	0	0	2	2	0	0	0	0	0	0	0	0	0	0	0	0	0	0	0	0	0	0
ccctgagaacc	PBANKA_141230	0	0	1	1	210	209	0	0	0	0	14	13	0	0	11	12	1	1	4	4	0	0	4	4	0	0
ccctgaggtgt	PBANKA_145690	0	0	0	0	0	0	0	0	0	0	0	0	0	0	0	0	0	0	0	0	0	0	0	0	0	0
ccgagggcacc	PBANKA_090270	2716	2701	2307	2299	2128	2135	2579	2578	2389	2387	2777	2783	2278	2275	3248	3254	2927	2934	2850	2847	3392	3386	3173	3170	864	861
ccgattggcga	PBANKA_092770	59	58	0	0	0	0	73	70	13	14	23	22	75	78	15	15	31	31	77	77	24	24	14	13	452	447
ccgcaattttt	PBANKA_100120	1044	1035	941	928	452	450	1039	1035	644	637	832	825	703	691	820	824	1007	1005	933	936	730	721	1186	1186	348	347
ccgcagaatct	PBANKA_070740	0	0	0	0	0	0	0	0	10	10	4	4	0	0	13	12	2	2	0	0	2	2	5	5	0	0
ccgctcgttag	PBANKA_110500	118	116	0	0	55	52	10	10	0	0	3	4	8	8	3	3	3	3	7	7	0	0	0	0	357	358
ccgctgaccag	PBANKA_132190	0	0	0	0	0	0	0	0	0	0	0	0	0	0	0	0	0	0	0	0	0	0	0	0	0	0
ccgcttcatgc	PBANKA_143660	0	0	0	0	0	0	0	0	0	0	0	0	0	0	0	0	0	0	0	0	0	0	0	0	0	0
ccgtgatcgga	PBANKA_120220	0	0	0	0	0	0	0	0	0	0	0	0	0	0	0	0	0	0	0	0	0	0	0	0	0	0
cctccacatta	PBANKA_143140	0	0	0	0	0	0	0	0	0	0	0	0	0	0	0	0	0	0	0	0	0	0	0	0	0	0
cctcccggtta	PBANKA_080900	0	0	0	0	146	147	0	0	0	0	4	4	0	0	5	5	1	1	0	0	0	0	0	0	0	0
cctcttacccg	PBANKA_061520	0	0	0	0	0	0	20	21	0	0	0	0	0	0	0	0	0	0	0	0	0	0	0	0	0	0
cctggacttgt	PBANKA_146110	0	0	0	0	0	0	0	0	0	0	0	0	0	0	0	0	0	0	0	0	0	0	0	0	0	0
ccttaggaatg	PBANKA_103080	0	0	0	0	120	119	0	0	0	0	1	1	0	0	5	5	1	1	0	0	0	0	1	1	0	0
ccttcacgagg	PBANKA_111210	163	162	849	853	355	340	509	510	347	341	351	344	501	497	428	422	372	374	555	559	366	359	300	297	490	483
cctttccctta	PBANKA_031580	0	0	0	0	0	0	0	0	0	0	0	0	0	0	0	0	0	0	0	0	0	0	0	0	0	0
cctttttctcc	PBANKA_120160	0	0	0	0	0	0	0	0	0	0	0	0	0	0	2	2	0	0	0	0	0	0	4	4	0	0
cgaagtagcaa	PBANKA_111760	2002	2002	593	588	890	894	1582	1546	832	837	934	927	934	932	1066	1068	763	757	1218	1227	1141	1139	938	935	554	552
cgactcagtag	PBANKA_030140	1	1	0	0	238	234	3	3	25	25	22	23	0	0	17	16	8	7	5	5	3	3	5	5	1	0
cgacttttcat	PBANKA_141330	0	0	0	0	138	139	0	0	5	5	29	29	3	3	35	35	3	3	0	0	0	0	0	0	1	1
cgagattagtc	PBANKA_110130	116	116	248	249	245	246	45	47	59	60	86	85	61	62	50	49	67	67	52	52	32	32	44	43	494	485
cgagctgcaag	PBANKA_072040	0	0	0	0	0	0	0	0	0	0	0	0	0	0	0	0	1	1	0	0	0	0	0	0	0	0
cgatagggact	PBANKA_134910	2	2	1	0	0	0	0	0	0	0	0	0	0	0	0	0	1	1	0	0	0	0	0	0	2	2
cgatctttctc	PBANKA_112920	0	0	129	131	336	333	0	0	0	0	10	12	0	0	14	15	5	6	0	0	0	0	0	0	1	1
cgcacaataaa	PBANKA_111270	0	0	0	0	0	0	0	0	0	0	0	0	0	0	0	0	0	0	0	0	0	0	0	0	0	0
cgcggctgtct	PBANKA_133870	0	0	0	0	49	50	0	0	0	0	0	0	0	0	0	0	0	0	0	0	0	0	0	0	130	129
cgctccatgcc	PBANKA_031260	0	0	0	0	0	0	1	1	0	0	0	0	0	0	0	0	0	0	0	0	0	0	0	0	0	0
cgctctttctt	PBANKA_000430	0	0	0	0	0	0	0	0	0	0	0	0	0	0	0	0	0	0	0	0	0	0	0	0	0	0
cgctgcaaacg	PBANKA_010770	0	0	0	0	0	0	0	0	0	0	0	0	0	0	0	0	0	0	0	0	0	0	0	0	0	0
cggaatgccag	PBANKA_031000	78	79	22	23	43	42	154	152	50	50	103	103	102	101	52	52	90	88	124	126	73	72	84	82	134	133
cggacggcagg	PBANKA_092560	0	0	0	0	0	0	0	0	0	0	0	0	0	0	0	0	0	0	0	0	0	0	0	0	0	0
cggagtacgtt	PBANKA_103440	1343	1328	644	640	564	571	785	781	654	645	814	804	455	449	631	630	681	687	449	448	428	429	517	510	386	377
cggcctatagg	PBANKA_100060	1	1	266	269	192	190	72	73	38	38	117	114	57	56	48	47	120	119	94	94	55	55	168	164	172	171
cggccttaaca	PBANKA_062030	0	0	0	0	0	0	0	0	0	0	0	0	0	0	0	0	0	0	0	0	0	0	0	0	0	0
cgggcaggact	PBANKA_010600	0	0	146	151	0	0	0	0	0	0	3	3	0	0	0	0	0	0	0	0	0	0	0	0	0	0
cgggtgagttt	PBANKA_010820	0	0	0	0	0	0	0	0	0	0	5	5	0	0	6	7	1	1	0	0	0	0	0	0	0	0
cggtatggggc	PBANKA_030380	0	0	0	0	0	0	0	0	0	0	0	0	0	0	0	0	0	0	0	0	0	0	0	0	0	0
cggtcatccat	PBANKA_145980	0	0	0	0	58	57	0	0	9	9	0	0	0	0	5	5	3	3	2	2	0	0	1	1	0	0
cggttacccta	PBANKA_070200	0	0	0	0	55	54	0	0	11	10	13	14	0	0	7	6	0	0	0	0	2	2	0	0	0	0
cggttccacgg	PBANKA_060880	0	0	137	138	67	67	210	207	122	120	40	40	174	169	160	160	47	47	181	177	185	185	83	80	403	399
cggttgatcta	PBANKA_080250	0	0	0	0	0	0	0	0	0	0	0	0	0	0	0	0	0	0	0	0	0	0	0	0	0	0
cggttgtggat	PBANKA_070710	0	0	0	0	0	0	0	0	0	0	0	0	0	0	0	0	0	0	0	0	0	0	3	3	0	0
cgtaatgactc	PBANKA_130430	0	0	0	0	0	0	0	0	0	0	0	0	0	0	0	0	0	0	0	0	0	0	0	0	0	0
cgtcgactgat	PBANKA_145870	0	0	0	0	87	82	0	0	0	0	3	3	0	0	2	2	2	2	0	0	0	0	0	0	0	0
cgtgacacatt	PBANKA_120030	0	0	0	0	0	0	0	0	19	20	0	0	0	0	15	16	0	0	3	3	14	13	0	0	12	12
cgtgagtttag	PBANKA_114560	0	0	0	0	0	0	0	0	0	0	0	0	0	0	0	0	0	0	0	0	0	0	0	0	0	0
cgtggggttct	PBANKA_123430	0	0	0	0	0	0	0	0	0	0	0	0	0	0	0	0	0	0	0	0	0	0	0	0	0	0
cgtgttctagt	PBANKA_113320	0	0	0	0	0	0	0	0	0	0	0	0	0	0	0	0	2	2	0	0	0	0	0	0	0	0
cgttatgtggg	p230p-tag	514	502	340	332	449	450	617	608	258	255	342	340	533	526	302	294	380	378	576	568	300	299	352	348	481	475
cgttccaacag	PBANKA_135130	0	0	0	0	0	0	0	0	0	0	0	0	0	0	0	0	3	0	2	0	0	0	0	0	1	0
cgtttgctggg	PBANKA_131150	879	868	717	710	1232	1217	1128	1129	563	557	1188	1161	956	948	701	691	1282	1271	1206	1186	772	776	1241	1230	377	370
ctacgatgaac	PBANKA_030770	0	0	0	1	0	0	0	0	0	0	14	14	0	0	8	9	2	2	0	0	0	0	1	1	0	0
ctacgtatcag	PBANKA_041490	0	0	152	154	327	321	0	0	21	22	3	3	5	4	25	25	3	3	0	0	0	0	6	4	0	0
ctactagttaa	PBANKA_122560	0	0	0	0	0	0	0	0	0	0	0	0	0	0	0	0	0	0	0	0	0	0	2	2	0	0
ctcacacgacc	PBANKA_052480	307	312	304	305	206	207	353	354	260	268	341	347	243	246	234	247	270	277	314	320	305	306	384	391	343	346
ctcactacaga	PBANKA_090030	0	0	0	0	0	0	0	0	0	0	0	0	0	0	0	0	0	0	0	0	0	0	0	0	0	0
ctccaagaact	PBANKA_010080	116	116	0	0	434	437	0	0	11	10	21	20	2	2	20	20	3	3	0	0	2	2	0	0	1	1
ctccacaggtc	PBANKA_093100	91	90	0	0	41	39	0	0	0	0	0	0	0	0	4	4	0	0	0	0	0	0	0	0	0	0
ctcccagtttt	PBANKA_112710	0	0	0	0	0	0	0	0	0	0	0	0	0	0	0	0	0	0	0	0	0	0	0	0	0	0
ctccgaacaca	PBANKA_060660	0	0	0	0	0	0	0	0	0	0	0	0	0	0	0	0	0	0	0	0	0	0	0	0	0	0
ctcgggagggg	PBANKA_050120	1005	997	779	778	555	558	1232	1220	784	789	1036	1029	1172	1175	827	826	1112	1087	1472	1474	932	920	1286	1290	443	436
ctcgtgacggc	PBANKA_052070	0	0	0	0	0	0	0	0	0	0	0	0	0	0	0	0	0	0	0	0	0	0	0	0	0	0
ctctacttctg	PBANKA_142590	0	0	0	0	0	0	0	0	0	0	2	2	0	0	0	0	0	0	0	0	0	0	0	0	0	0
ctctgcccaag	PBANKA_121180	0	0	55	54	309	304	5	5	0	0	1	1	0	0	17	17	8	8	0	0	2	2	1	1	0	0
ctctgtgccat	PBANKA_100230	0	0	0	0	0	0	0	0	0	0	0	0	0	0	0	0	0	0	0	0	0	0	0	0	0	0
ctcttatgctc	PBANKA_142530	0	0	0	0	0	0	0	0	0	0	1	1	0	0	0	0	0	0	0	0	0	0	0	0	0	0
ctcttttgaat	PBANKA_093120	78	79	155	155	104	105	0	0	0	0	0	0	0	0	0	0	2	2	0	0	0	0	0	0	468	472
ctgaaagcggg	PBANKA_080640	128	130	174	173	318	313	0	0	6	6	60	61	5	5	20	20	8	8	0	0	0	0	3	3	0	0
ctgaatactcg	PBANKA_062320	0	0	116	116	94	95	50	49	112	113	90	89	42	42	86	85	45	45	83	85	64	61	51	53	459	455
ctgctgattgc	PBANKA_100760	553	544	270	269	92	93	260	256	323	324	184	182	184	183	360	352	228	226	227	225	314	308	183	181	461	457
ctggccgctaa	PBANKA_041350	0	0	0	0	0	0	0	0	0	0	0	0	0	0	0	0	0	0	0	0	0	0	0	0	0	0
ctggcctcgtt	PBANKA_132800	0	0	129	131	0	0	0	0	0	0	0	0	1	1	0	0	0	0	0	0	0	0	0	0	547	549
ctgggaaaaga	PBANKA_142220	0	0	0	0	0	0	0	0	0	0	0	0	0	0	0	0	0	0	0	0	0	0	0	0	0	0
ctgtcttaggt	PBANKA_111610	0	0	0	0	281	277	0	0	0	0	62	62	0	0	13	13	3	3	0	0	2	1	0	0	0	0
cttaaagagcc	PBANKA_133500	491	488	720	724	189	194	470	466	483	473	472	467	298	303	830	830	455	452	384	392	967	972	541	544	450	449
cttaaagtacc	PBANKA_124420	0	0	0	0	0	0	0	0	0	0	0	0	0	0	0	0	0	0	1	0	0	0	0	0	0	0
cttagcgtaaa	PBANKA_140470	0	0	0	0	0	0	0	0	0	0	0	0	0	0	0	0	0	0	0	0	0	0	0	0	0	0
cttcacctacc	PBANKA_100520	42	43	0	0	296	300	4	4	29	30	29	31	0	0	31	33	14	14	0	0	3	3	5	5	0	0
cttggtatcct	PBANKA_136480	0	0	0	0	0	0	0	0	0	0	0	0	0	0	0	0	0	0	0	0	0	0	0	0	0	0
cttgttgctgt	PBANKA_094250	0	0	0	0	0	0	0	0	0	0	0	0	0	0	0	0	0	0	0	0	0	0	4	4	0	0
ctttactgggt	PBANKA_135260	0	0	0	0	0	0	7	6	0	0	0	0	0	0	0	0	0	0	0	0	0	0	0	0	0	0
ctttcgtccgt	PBANKA_090420	0	0	0	0	979	974	20	20	26	26	57	57	10	9	80	78	8	9	0	0	1	1	14	14	0	0
ctttggagcga	PBANKA_090730	0	0	0	0	0	0	0	0	0	0	0	0	0	0	0	0	0	0	0	0	0	0	0	0	0	0
gaaaattacag	PBANKA_124250	0	0	0	0	0	0	0	0	0	0	0	0	0	0	0	0	0	0	0	0	0	0	0	0	0	0
gaacattcgcc	PBANKA_070850	0	0	0	0	0	0	0	0	0	0	0	0	0	0	0	0	0	0	0	0	0	0	0	0	0	0
gaacattcggg	PBANKA_140040	561	554	1064	1072	591	589	472	476	516	516	515	508	447	447	719	722	423	428	634	631	663	663	537	532	403	404
gaaggactcgt	PBANKA_122020	0	0	0	0	0	0	0	0	0	0	0	0	0	0	0	0	0	0	0	0	0	0	0	0	1	1
gaagtgttgga	PBANKA_092170	0	0	0	0	67	66	0	0	0	0	8	7	0	0	2	2	0	0	4	4	0	0	0	0	0	0
gaagtttgggg	PBANKA_091290	0	0	0	0	0	0	0	0	0	0	0	0	0	0	0	0	0	0	0	0	0	0	0	0	0	0
gaatattcgag	PBANKA_140100	0	0	0	0	0	1	0	0	0	0	0	0	0	0	0	0	0	0	0	0	0	0	0	0	0	0
gaatcgagagt	PBANKA_143360	0	0	0	0	0	0	8	9	0	0	0	0	0	0	0	0	0	0	0	0	0	0	0	0	0	0
gaattaacaaa	PBANKA_110100	1113	1103	697	692	753	747	865	869	604	600	719	721	815	806	822	824	858	865	1085	1087	1006	1007	1353	1343	615	622
gaattaccttt	PBANKA_021550	980	985	1280	1303	572	577	1419	1427	1164	1160	1369	1386	1125	1135	1480	1493	1659	1672	1607	1623	1823	1853	1779	1798	412	415
gacatgggatt	PBANKA_070940	0	0	0	0	0	0	0	0	0	0	0	0	0	0	0	0	0	0	0	0	0	0	0	0	0	0
gaccgttatat	PBANKA_145060	0	0	0	0	0	0	0	0	0	0	9	9	0	0	0	0	4	4	0	0	0	0	1	1	0	0
gacgtatggcg	PBANKA_021460	281	277	143	143	575	556	364	360	131	129	451	445	758	750	190	188	470	467	955	955	227	227	335	333	488	482
gacgtcatgtg	PBANKA_142160	0	0	0	0	0	0	2	2	0	0	0	0	0	0	0	0	0	0	0	0	0	0	0	0	0	0
gacgtccccct	PBANKA_071120	0	0	0	0	0	0	0	0	0	0	0	0	0	0	0	0	0	0	0	0	0	0	0	0	0	0
gactctatggt	PBANKA_010260	0	0	0	0	0	0	0	0	0	0	9	10	0	0	0	0	0	0	0	0	0	0	0	0	0	0
gactttaagaa	PBANKA_061310	0	0	0	0	60	61	0	0	4	4	0	0	0	0	0	0	7	8	4	4	2	2	0	2	665	675
gagagagggtg	PBANKA_141450	0	0	0	0	0	0	0	0	4	4	0	0	0	0	2	2	1	1	0	0	0	0	0	0	0	0
gagagggctta	PBANKA_101480	0	0	0	0	0	0	0	0	0	0	9	9	0	0	1	1	0	0	0	0	0	0	0	0	0	0
gagcaaacgca	PBANKA_112040	0	0	0	0	0	0	0	0	0	0	0	0	0	0	0	0	0	0	0	0	0	0	0	0	0	0
gagcagattag	PBANKA_110540	0	0	0	0	0	0	0	0	0	0	0	0	0	0	0	0	0	0	0	0	0	0	0	0	0	0
gagcctggtgg	PBANKA_041780	0	0	0	0	124	121	9	9	0	0	16	16	3	3	18	17	3	3	5	5	0	0	6	6	0	0
gaggcttaggg	PBANKA_133660	0	0	0	0	0	0	0	0	0	0	0	0	0	0	0	0	0	0	0	0	0	0	1	1	0	0
gagggtgtcct	PBANKA_071310	0	0	0	0	0	0	0	0	0	0	0	0	0	0	0	0	2	2	0	0	0	0	0	0	0	0
gaggtggacaa	PBANKA_080950	0	0	0	0	515	506	1	1	0	0	15	15	1	1	31	31	0	0	0	0	0	0	3	3	1	1
gagtagatctg	PBANKA_093370	0	0	0	0	0	0	0	0	0	0	0	0	0	0	0	0	0	0	0	0	0	0	0	0	0	0
gatattcctct	PBANKA_145770	0	0	0	0	0	0	0	0	0	0	0	0	0	0	0	0	0	0	0	0	0	0	0	0	0	0
gatcgccgaaa	PBANKA_145830	0	0	0	0	0	0	0	0	0	0	0	0	0	0	2	2	0	0	0	0	0	0	0	0	0	0
gattaaagaat	PBANKA_090840	0	0	0	0	0	0	0	0	0	0	6	6	0	0	0	0	2	2	0	0	0	0	0	0	0	0
gcaaatataaa	PBANKA_110090	6	6	208	207	433	425	276	275	342	335	364	356	203	201	410	408	428	428	238	242	430	423	409	408	540	542
gcaaatttttt	PBANKA_090180	0	0	79	80	80	80	6	6	0	0	6	6	3	3	8	7	3	3	0	0	0	0	1	1	0	0
gcacccttctc	PBANKA_090520	0	0	0	0	339	342	0	0	0	0	15	16	2	2	21	21	8	9	0	0	3	3	0	0	1	1
gcagacctctg	PBANKA_130950	0	0	0	0	0	0	0	0	0	0	0	0	0	0	0	0	0	0	0	0	0	0	0	0	0	0
gcaggtattat	PBANKA_110430	59	60	107	106	43	43	78	80	89	88	93	90	68	65	132	131	96	93	127	127	174	172	127	127	213	208
gcaggttccgg	PBANKA_130690	0	0	0	0	0	0	4	3	0	0	6	4	0	0	0	0	0	0	0	0	0	0	0	0	0	0
gcatttcatgt	PBANKA_010060	35	35	3	4	11	10	8	9	15	14	1	1	0	0	7	7	6	6	10	10	12	12	8	8	95	95
gcccggcgggt	PBANKA_130520	0	0	0	0	0	0	11	11	0	0	0	0	0	0	0	0	0	0	0	0	0	0	0	0	0	0
gccgtcccccg	PBANKA_031490	0	0	0	0	0	0	0	0	0	0	0	0	0	0	0	0	0	0	0	0	0	0	0	0	0	0
gcctatcctat	PBANKA_113280	34	34	0	0	250	242	8	8	12	12	26	26	0	0	23	23	6	6	0	0	1	1	0	0	0	0
gctaccggcca	PBANKA_052460	0	0	0	0	0	0	0	0	0	0	0	0	0	0	0	0	0	0	0	0	0	0	0	0	0	0
gctacgggagg	PBANKA_112410	0	0	0	0	0	0	0	0	0	0	0	0	0	0	0	0	0	0	0	0	0	0	0	0	0	0
gctactctaac	PBANKA_110990	0	0	112	117	102	105	13	12	11	13	14	15	0	0	15	15	1	1	0	0	1	1	1	1	0	0
gctctgtcatc	PBANKA_091240	141	139	0	0	0	0	0	0	14	14	5	4	0	0	6	5	0	0	0	0	2	2	0	0	0	0
gctgcattcac	PBANKA_071320	0	0	0	0	0	0	0	0	0	0	0	0	0	0	0	0	0	0	0	0	0	0	0	0	0	0
gctgtcgcgta	PBANKA_083250	0	0	0	0	0	0	0	0	0	0	12	10	5	5	5	5	6	6	0	0	0	0	0	0	0	0
gcttctcttta	PBANKA_135820	420	413	0	0	482	476	15	16	101	100	86	85	2	2	110	113	20	20	14	14	8	8	10	10	2	2
ggaatcgagtc	PBANKA_143090	0	0	1	1	175	176	1	1	7	6	7	6	0	0	4	6	3	3	0	0	0	0	4	4	0	0
ggaggaggatg	PBANKA_144560	0	0	0	0	68	68	0	0	0	0	0	0	0	0	0	0	0	0	0	0	0	0	0	0	0	0
ggaggatcatg	PBANKA_114470	0	0	0	0	0	0	0	0	0	0	0	0	0	0	0	0	0	0	0	0	0	0	3	4	0	0
ggagggaaacg	PBANKA_133890	0	0	0	0	0	0	0	0	0	0	0	0	0	0	0	0	0	0	0	0	0	0	1	1	0	0
ggagggacacc	PBANKA_142380	0	0	0	0	0	0	5	5	0	0	0	0	0	0	0	0	0	0	0	0	0	0	0	0	0	0
ggattccgcgt	PBANKA_132070	0	0	0	0	0	0	1	1	0	0	0	0	0	0	2	2	0	0	0	0	0	0	0	0	385	381
ggccttagatg	PBANKA_100990	0	0	0	0	198	191	9	9	36	34	54	53	0	0	39	39	3	4	3	3	0	0	6	6	0	0
ggcgcttggtc	PBANKA_120400	0	0	0	0	0	0	0	0	0	0	3	3	0	0	4	4	0	0	0	0	0	0	0	0	0	0
ggctgtgagtc	PBANKA_102600	0	0	0	0	0	0	0	0	0	0	0	0	0	0	0	0	0	0	0	0	0	0	0	0	0	0
ggcttataacc	PBANKA_142360	0	0	0	0	0	0	0	0	0	0	0	0	0	0	0	0	0	0	0	0	0	0	0	0	0	0
ggggcactcgc	PBANKA_091940	0	0	0	0	0	0	0	0	0	0	0	0	0	0	0	0	1	1	0	0	0	0	0	0	0	0
ggggccgggca	PBANKA_050060	627	619	2516	2501	1509	1505	1817	1802	1415	1402	1921	1906	1472	1452	1447	1451	1606	1583	1786	1774	1513	1502	1607	1596	445	434
ggggtcctctg	PBANKA_124380	780	770	834	834	517	507	524	519	777	763	1030	1021	388	378	922	925	1037	1021	477	473	878	877	965	950	951	945
gggtcgcgggg	PBANKA_030940	0	0	0	0	0	0	0	0	0	0	0	0	0	0	0	0	0	0	0	0	0	0	0	0	0	0
gggtgggttga	PBANKA_061060	1	1	91	93	76	75	5	6	0	0	0	0	0	0	0	0	1	1	6	6	2	2	1	1	1434	1408
gggttagaaat	PBANKA_070440	942	932	1441	1419	865	864	772	766	622	621	1369	1351	844	841	706	704	1406	1392	876	869	737	742	1418	1408	437	437
gggtttaggga	PBANKA_030540	0	0	0	0	0	0	0	0	0	0	0	0	0	0	0	0	0	0	0	0	0	0	0	0	0	0
ggtacgtagcc	PBANKA_071420	72	71	52	52	107	106	0	0	13	13	10	10	0	1	0	0	0	0	0	0	0	0	0	0	1247	1252
ggtggatgcgg	PBANKA_090790	0	0	0	0	0	0	0	0	0	0	0	0	0	0	0	0	0	0	0	0	0	0	0	0	2	2
ggtttacagtt	PBANKA_114590	214	207	838	821	222	221	321	316	531	518	521	514	319	311	760	751	691	676	453	446	1016	994	812	796	341	337
ggtttacatct	PBANKA_091330	0	0	0	0	0	0	0	0	0	0	0	0	0	0	0	0	0	0	0	0	0	0	0	0	0	0
ggtttcccagc	PBANKA_103910	0	0	0	0	0	0	0	0	0	0	0	0	0	0	0	0	0	0	0	0	0	0	0	0	0	0
gtactcgccct	PBANKA_121290	0	0	0	0	0	0	0	0	0	0	0	0	0	0	0	0	0	0	0	0	0	0	0	0	0	0
gtagctaggaa	PBANKA_131070	0	0	0	0	0	0	0	0	0	0	0	0	0	0	0	0	0	0	0	0	0	0	0	0	0	0
gtaggatgagg	PBANKA_135790	0	0	0	0	0	0	0	0	0	0	0	0	0	0	0	0	0	0	0	0	0	0	0	0	0	0
gtattcacaca	PBANKA_092100	0	0	0	0	0	0	0	0	0	0	0	0	0	0	0	0	1	0	0	0	0	0	0	0	0	0
gtcaaaggtcg	PBANKA_051900	322	311	84	84	224	223	199	191	126	124	263	254	210	205	257	254	328	318	291	286	257	249	298	287	337	334
gtcacaggaga	PBANKA_103540	0	0	0	0	0	0	0	0	0	0	0	0	0	0	0	0	0	0	0	0	0	0	0	0	0	0
gtcactgacgg	PBANKA_132380	706	696	361	357	320	322	878	885	566	560	518	519	830	823	694	689	628	623	1027	1029	679	685	681	675	351	349
gtcagatcgcc	PBANKA_103970	0	0	0	0	0	0	0	0	0	0	5	5	0	0	3	3	0	0	0	0	0	0	0	0	0	0
gtccggttgaa	PBANKA_080250	145	142	0	0	125	119	0	0	14	14	6	6	0	0	5	5	3	3	0	0	0	0	1	1	1	0
gtccgtctaac	PBANKA_090860	0	0	0	0	95	99	3	3	17	17	43	42	0	0	18	18	7	7	0	0	2	2	4	4	0	0
gtcgcacccga	PBANKA_020890	99	98	72	72	35	36	1	1	3	3	5	6	1	1	0	0	0	0	11	10	0	0	0	0	304	311
gtctaaacgaa	PBANKA_090920	0	0	0	0	0	0	0	0	0	0	0	0	0	0	0	0	0	0	0	0	0	0	0	0	0	0
gtctcttttcg	PBANKA_100850	61	60	332	326	133	126	32	31	42	40	54	53	15	16	12	12	20	22	4	4	4	4	1	1	550	549
gtgagagtatc	PBANKA_146130	0	0	0	0	0	0	0	0	0	0	13	12	0	0	0	0	0	0	0	0	0	0	1	1	0	0
gtgtaggatcg	PBANKA_092840	0	0	0	0	1	0	2	0	0	0	1	0	1	0	0	0	1	0	0	0	0	0	2	0	1	0
gtgtccaatga	PBANKA_134490	0	0	0	0	0	0	0	0	0	0	0	0	0	0	0	0	0	0	0	0	0	0	2	2	0	0
gttagctgtcc	PBANKA_052020	0	0	0	0	0	0	0	0	0	0	0	0	0	0	0	0	0	0	0	0	0	0	1	1	0	0
gttccactgtt	PBANKA_113650	0	0	0	0	0	0	0	0	0	0	0	0	0	0	0	0	1	1	0	0	0	0	1	1	0	0
gttctgaaaga	PBANKA_010940	0	0	0	0	134	130	3	3	11	11	22	22	2	2	16	16	0	0	4	4	0	0	2	2	0	0
gttgtcccatt	PBANKA_050490	0	0	0	0	0	0	0	0	0	0	0	0	0	0	0	0	0	0	0	0	0	0	0	0	0	0
gtttaggaacg	PBANKA_142180	0	0	0	0	1	2	0	0	1	0	0	1	0	0	1	0	0	1	0	0	0	1	0	0	0	1
gtttaggatcg	PBANKA_102620	28	28	204	205	545	545	210	207	165	163	330	328	185	179	214	212	363	359	172	171	211	205	417	414	468	468
gtttatcgtcc	PBANKA_112270	0	0	0	0	0	0	3	3	0	0	0	0	0	0	0	0	0	0	0	0	0	0	0	0	0	0
gtttgcacatc	PBANKA_041540	988	981	1874	1863	1033	1032	1283	1279	1484	1483	1364	1351	1271	1256	1736	1743	1794	1787	1772	1766	1916	1916	2044	2051	1437	1426
taaaccctatg	PBANKA_133090	239	239	415	421	423	418	371	373	446	445	415	417	433	433	619	623	478	477	588	590	516	515	501	506	421	424
taaacgaagcc	PBANKA_123820	80	78	1	0	500	497	174	172	174	172	328	327	109	111	133	134	203	205	135	135	140	141	176	179	508	506
taagttcgat	PBANKA_093370	0	0	0	0	1	1	0	0	0	0	0	0	0	0	0	0	0	0	0	0	0	0	0	0	0	0
taatagggagc	PBANKA_081070	0	0	0	0	0	0	0	0	0	0	0	0	0	0	0	0	0	0	0	0	0	0	0	0	0	0
taatgtgcccc	PBANKA_134700	0	0	0	0	0	0	0	0	0	0	0	0	0	0	5	5	0	0	0	0	0	0	0	0	0	0
tacatattgct	PBANKA_093380	0	0	0	0	538	537	13	12	7	7	12	10	0	0	7	7	1	1	0	0	3	3	2	2	1	1
taccaagcgat	PBANKA_142210	0	0	0	0	68	68	8	8	0	0	7	7	0	0	2	2	2	2	0	0	0	0	0	0	0	0
tacggcgctca	PBANKA_121140	0	0	0	0	93	92	0	0	0	0	16	16	0	0	13	14	7	7	0	0	1	1	4	3	0	0
tacgttgtaca	PBANKA_100390	0	0	0	0	0	0	0	0	0	0	0	0	0	0	0	0	0	0	0	0	0	0	0	0	0	0
tactaccatcg	PBANKA_112980	0	0	0	0	0	0	0	0	0	0	0	0	0	0	0	0	0	0	0	0	0	0	1	1	0	0
tactggcagta	PBANKA_140500	0	0	0	0	0	0	0	0	0	0	0	0	0	0	0	0	0	0	0	0	0	0	0	0	0	0
tacttacttag	PBANKA_136030	0	0	0	0	0	0	0	0	0	0	0	0	0	0	0	0	0	0	0	0	0	0	0	0	0	0
tagaataaagc	PBANKA_134420	0	0	2	2	109	110	5	5	14	14	25	24	0	0	16	15	1	1	1	1	2	2	2	2	0	0
tagagaggtcc	PBANKA_144170	0	0	0	0	60	57	0	0	0	0	15	15	2	2	11	12	2	3	0	0	0	0	0	0	0	0
tagattgggcg	PBANKA_123360	0	0	0	0	0	0	0	0	0	0	1	1	0	0	0	0	0	0	0	0	0	0	0	0	0	0
tagcaaagctc	PBANKA_140920	0	0	0	0	468	468	18	18	16	17	27	27	1	1	40	41	13	11	0	0	7	7	2	2	1	1
tagcagaagtt	PBANKA_081730	0	0	0	0	0	0	0	0	0	0	4	4	0	0	0	0	0	0	0	0	0	0	0	0	0	0
taggcaacact	PBANKA_144790	1	1	300	300	1	1	112	111	106	106	201	196	137	137	132	130	190	191	195	196	184	183	154	157	395	396
tagtcctttat	PBANKA_122090	201	201	516	507	389	384	416	422	423	421	498	493	320	321	521	515	273	271	346	345	414	410	318	308	535	533
tagtctctttg	PBANKA_050610	0	0	0	0	0	0	0	0	0	0	0	0	0	0	0	0	0	0	0	0	0	0	0	0	0	0
tagttatctac	PBANKA_146000	0	0	0	0	0	0	0	0	0	0	0	0	0	0	0	0	0	0	0	0	0	0	0	0	0	0
tatacctaaag	PBANKA_093210	0	0	0	0	185	181	4	4	0	0	12	13	2	2	6	6	3	3	0	0	0	0	1	1	0	0
tatcgaccccg	PBANKA_124120	0	0	0	0	0	0	3	3	0	0	5	5	0	0	0	0	0	0	0	0	0	0	0	0	0	0
tatgcgaccca	PBANKA_121810	0	0	0	0	0	0	0	0	0	0	0	0	0	0	0	0	0	0	0	0	0	0	0	0	0	0
tatgtgtcaac	PBANKA_120180	0	0	0	0	0	0	19	18	0	0	0	0	0	0	3	3	0	0	0	0	0	0	0	0	0	0
tcaaacaagcg	PBANKA_136440	0	0	0	0	0	0	0	0	0	0	0	0	0	0	0	0	0	0	0	0	0	0	0	0	0	0
tcaaatccccc	PBANKA_040830	0	0	0	0	52	51	0	0	0	0	0	0	0	0	0	0	0	0	0	0	0	0	0	0	0	0
tcaacaagtag	PBANKA_082960	0	0	0	0	0	0	0	0	0	0	0	0	0	0	0	0	0	0	0	0	0	0	0	0	0	0
tcacacagaca	PBANKA_144290	0	0	0	0	0	0	0	0	0	0	5	6	0	0	0	0	0	0	0	0	0	0	1	1	0	0
tcagattcat	PBANKA_146050	0	0	0	0	0	0	7	7	0	0	0	0	0	0	0	0	0	0	0	0	0	0	0	0	0	0
tcaggcgtacc	PBANKA_082630	183	184	128	126	225	226	44	43	96	95	83	83	4	4	1	1	49	49	7	7	1	1	52	53	465	463
tcagttcgggt	PBANKA_010150	1	0	0	0	872	867	9	9	21	21	26	26	5	5	64	61	12	12	3	3	0	0	7	7	2	2
tcagtttcttt	PBANKA_124360	0	0	0	0	0	0	0	0	0	0	0	0	0	0	0	0	0	0	0	0	0	0	0	0	0	0
tcataggtgtt	PBANKA_072090	0	0	0	0	0	0	0	0	0	0	0	0	0	0	0	0	0	0	0	0	0	0	0	0	0	0
tcatgacaaat	PBANKA_104020	278	275	346	346	127	128	263	260	111	107	88	88	128	129	143	143	87	90	171	172	119	119	104	104	383	381
tcattctgctg	PBANKA_130340	0	0	0	0	0	0	0	0	0	0	26	26	0	0	5	6	0	0	0	0	0	0	1	1	0	0
tcattgatccc	PBANKA_050830	0	0	0	0	0	0	0	0	0	0	0	0	0	0	0	0	0	0	0	0	0	0	0	0	0	0
tccaatattac	PBANKA_052430	429	436	128	133	360	374	146	148	95	104	145	148	109	110	154	155	111	108	149	156	113	114	94	96	509	520
tcccatcaaac	PBANKA_051390	0	0	0	0	0	0	0	0	0	0	0	0	0	0	12	12	0	0	0	0	0	0	0	0	1	1
tccctggaatg	PBANKA_092140	0	0	0	0	0	0	0	0	0	0	0	0	0	0	0	0	0	0	0	0	0	0	0	0	0	0
tccgttcgggt	PBANKA_144470	0	0	0	0	0	1	0	0	0	0	0	0	0	0	0	0	0	0	0	0	0	0	0	0	0	0
tcctactctcc	PBANKA_120060	1821	1868	1506	1578	1288	1337	1449	1488	1384	1440	2273	2355	1275	1316	1588	1655	2166	2244	1528	1575	1475	1537	2016	2105	468	491
tcctcaatat	PBANKA_092640	0	0	0	0	0	0	0	0	0	0	0	0	2	2	0	0	0	0	0	0	0	0	0	0	0	0
tcctcgagatg	PBANKA_031660	0	0	96	95	63	64	3	3	56	57	59	59	19	19	52	52	109	109	22	22	58	58	147	144	463	463
tcctgtttttt	PBANKA_082020	0	0	0	0	0	0	0	0	0	0	0	0	0	0	0	0	0	0	0	0	0	0	0	0	0	0
tccttagcgga	PBANKA_060600	0	0	0	0	0	0	6	5	0	0	4	4	0	0	0	0	0	0	0	0	0	0	0	0	0	0
tcgcatagtcc	PBANKA_050440	0	0	0	0	0	0	0	0	0	0	3	3	0	0	0	0	0	0	0	0	0	0	0	0	0	0
tcgctacacat	PBANKA_100010	499	489	1185	1182	699	695	1281	1277	1313	1307	792	781	1065	1062	1873	1865	933	927	1467	1462	1747	1750	1008	1010	1092	1080
tcggacggttg	PBANKA_134540	1	1	0	0	51	51	4	4	0	0	25	23	1	1	0	0	2	2	0	0	0	0	0	0	357	359
tcgtgggaagc	PBANKA_103310	0	0	0	0	0	0	0	0	0	0	3	3	0	0	0	0	0	0	0	0	0	0	0	0	0	0
tctagcagctg	PBANKA_132960	389	385	159	155	125	121	78	78	20	20	170	166	95	95	53	52	213	210	82	81	53	52	206	203	416	411
tctagtgatgt	PBANKA_110140	718	704	402	391	257	254	382	383	224	215	412	405	178	175	247	240	287	279	190	188	199	197	175	172	521	513
tctcgtcatgc	PBANKA_113930	0	0	0	0	0	0	0	0	0	0	0	0	0	0	0	0	0	0	0	0	0	0	0	0	0	0
tctctgaatca	PBANKA_122990	0	0	0	0	0	0	2	2	0	0	4	4	0	0	0	0	0	0	0	0	0	0	0	0	0	0
tctgtgacacg	PBANKA_143690	0	0	0	0	0	0	0	0	0	0	0	0	0	0	2	2	0	0	0	0	0	0	0	0	0	0
tgaaatcctgt	PBANKA_121510	0	0	0	0	73	73	0	0	0	0	0	0	0	0	0	0	0	0	0	0	0	0	0	0	0	0
tgaacccggtg	PBANKA_131430	0	0	0	0	0	0	0	0	0	0	0	0	0	0	0	0	0	0	0	0	0	0	0	0	0	0
tgaacgtggtg	PBANKA_083680	717	702	315	310	871	860	939	928	690	678	1320	1300	696	684	919	910	1236	1213	958	946	913	892	1346	1317	523	510
tgaagcgacgg	PBANKA_041570	0	0	0	0	0	0	0	0	0	0	0	0	0	0	0	0	0	0	0	0	0	0	0	0	0	0
tgaagtgaacc	PBANKA_093360	0	0	0	0	395	392	5	5	10	10	15	15	0	0	25	27	9	9	0	0	0	0	6	6	0	0
tgacacactct	PBANKA_143920	0	0	0	0	0	0	0	0	0	0	0	0	0	0	0	0	0	0	0	0	0	0	0	0	0	0
tgaccactat	PBANKA_031030	0	0	0	0	0	0	0	0	0	0	0	0	0	0	0	0	0	0	0	0	0	0	0	0	0	0
tgccagcggac	PBANKA_061670	0	0	0	0	0	0	2	3	0	0	0	0	0	0	0	0	0	0	0	0	0	0	0	0	0	0
tgccttgtatg	PBANKA_051490	614	600	159	160	588	589	503	500	539	536	584	575	635	632	680	676	553	550	625	620	775	774	653	654	456	457
tgcgcttttgt	PBANKA_051270	1	1	0	0	47	45	0	0	10	10	21	22	1	1	9	9	2	2	10	10	5	5	1	1	1	1
tgcttatacta	PBANKA_121220	86	85	0	0	61	62	8	8	0	0	28	28	0	0	2	2	2	2	0	0	0	0	1	1	0	0
tgcttcaccgt	PBANKA_071790	0	0	0	0	0	0	0	0	0	0	0	0	0	0	0	0	0	0	0	0	0	0	0	0	0	0
tggactgagtc	PBANKA_133270	182	184	152	153	0	0	0	0	0	0	5	6	0	0	2	2	0	0	0	0	1	1	0	0	511	511
tggccgcgtcg	PBANKA_080180	0	0	0	0	0	0	0	0	0	0	2	2	0	0	0	0	0	0	0	0	0	0	0	0	0	0
tggcctcgggt	PBANKA_133490	964	953	631	627	189	181	707	696	338	332	356	357	583	574	486	482	349	342	697	692	620	614	382	375	408	400
tgggatcatcg	PBANKA_143560	0	0	0	0	0	0	0	0	0	0	0	0	0	0	0	0	0	0	0	0	0	0	0	0	0	0
tggtccgtaga	PBANKA_072070	0	0	0	0	60	60	0	0	0	0	0	0	0	0	9	9	2	2	0	0	0	0	3	3	0	0
tggtgaataaa	PBANKA_102910	773	768	968	947	1421	1407	1237	1220	730	724	1899	1879	1243	1228	1135	1132	1903	1872	1428	1422	1144	1134	2099	2068	533	526
tggtgtaactg	PBANKA_122500	0	0	0	0	0	0	1	1	0	0	0	0	0	0	0	0	0	0	0	0	0	0	0	0	0	0
tggttagtaga	PBANKA_091480	0	0	0	0	0	0	0	0	0	0	0	0	0	0	1	0	0	0	0	0	0	0	0	0	0	0
tgtacccttta	PBANKA_021390	0	0	1	1	285	287	0	0	24	23	40	39	0	0	23	25	3	3	0	0	1	1	6	7	0	0
tgtaccttat	PBANKA_041040	0	0	0	0	0	0	0	0	0	0	0	0	0	0	0	0	0	0	0	0	0	0	0	0	0	0
tgtagacgctt	PBANKA_041710	0	0	0	0	0	0	0	0	0	0	0	0	0	0	8	8	0	0	0	0	0	0	1	1	0	0
tgtcaacagca	PBANKA_134150	0	0	0	0	0	0	0	0	0	0	0	0	0	0	0	0	0	0	0	0	0	0	0	0	0	0
tgtccggtgcc	PBANKA_092660	1	1	0	0	0	0	0	0	14	14	0	0	0	0	0	0	0	0	0	0	0	0	0	0	0	0
tgtgcaggtgc	PBANKA_030060	0	0	0	0	343	342	72	69	42	41	155	152	15	14	38	35	82	81	8	8	32	31	78	75	208	204
tgtgttttgtt	PBANKA_082530	535	531	483	483	139	142	520	516	304	304	64	62	348	341	257	253	44	41	350	338	286	285	34	31	513	509
tgttcaccggg	PBANKA_121880	0	0	0	0	0	0	0	0	0	0	0	0	0	0	0	0	0	0	0	0	4	4	0	0	0	0
tgttccgctcg	PBANKA_061260	0	0	0	0	0	0	13	13	0	0	7	7	0	0	0	0	0	0	0	0	0	0	0	0	0	0
tgttcgtatag	PBANKA_040470	0	0	0	0	248	245	0	0	0	0	19	19	0	0	20	20	2	2	0	0	1	1	1	1	0	0
tgttgccataa	PBANKA_050260	0	0	149	151	0	0	7	7	14	14	0	0	0	0	2	1	0	0	3	3	5	5	0	0	545	553
tgttggctttc	PBANKA_030600	0	0	0	0	0	0	0	0	0	0	0	0	0	0	0	0	0	0	0	0	0	0	0	0	0	0
ttaaagattcc	PBANKA_120710	490	486	774	776	614	609	480	474	452	449	514	515	333	344	609	611	343	340	428	426	711	706	387	380	475	477
ttaactgggga	PBANKA_092410	0	0	0	0	0	0	0	0	0	0	0	0	0	0	0	0	0	0	0	0	0	0	0	0	0	0
ttaattgcgac	PBANKA_121260	0	0	0	0	0	0	0	0	0	0	0	0	0	0	0	0	1	1	0	0	0	0	0	0	0	0
ttactctatga	PBANKA_062020	0	0	0	0	0	0	0	0	0	0	0	0	0	0	2	2	0	0	0	0	0	0	0	0	0	0
ttactgcaagc	PBANKA_083290	0	0	0	0	28	28	0	0	0	0	6	6	0	0	5	6	1	1	0	0	0	0	2	2	0	0
ttatatatagt	PBANKA_030450	0	0	0	0	0	0	0	0	4	4	13	13	0	0	0	0	0	0	0	0	0	0	0	0	0	0
ttatcacgcgt	PBANKA_060120	0	0	0	0	0	0	0	0	0	0	0	0	0	0	0	0	0	0	0	0	0	0	0	0	0	0
ttatgcaccaa	PBANKA_135800	774	782	243	244	639	647	471	475	143	146	298	296	281	285	173	174	292	295	302	302	126	125	271	270	381	379
ttatgtatcga	PBANKA_030530	0	0	0	0	0	0	0	0	0	0	0	0	0	0	0	0	0	0	0	0	0	0	0	0	0	0
ttcaactttgt	PBANKA_123640	0	0	0	0	36	38	0	0	0	0	0	0	0	0	0	0	0	0	0	0	0	0	0	0	0	0
ttcactcaagt	PBANKA_010220	933	930	361	356	390	392	665	666	450	448	1209	1198	821	816	750	753	1024	1007	936	935	985	978	1189	1183	539	532
ttcagctcat	PBANKA_101330	0	0	0	0	0	0	8	7	0	0	0	0	0	0	0	0	0	0	0	0	0	0	0	0	0	0
ttcatccccag	PBANKA_140330	0	0	0	0	120	118	95	94	16	16	44	41	64	66	6	6	43	41	65	66	4	5	46	44	571	573
ttccaccttac	PBANKA_030600-ko	115	119	234	249	10	13	19	21	141	148	9	9	11	12	169	183	6	7	2	2	175	192	4	5	584	631
ttccatactat	PBANKA_010630	0	0	0	0	0	0	0	0	0	0	0	0	0	0	2	2	3	3	0	0	0	0	0	0	0	0
ttcccagggcc	PBANKA_092730	0	0	0	0	0	0	10	10	0	0	0	0	0	0	0	0	0	0	0	0	0	0	0	0	0	0
ttccgcattgg	PBANKA_124170	0	0	0	0	0	0	0	0	0	0	0	0	0	0	0	0	0	0	0	0	0	0	0	0	0	0
ttcgccggaag	PBANKA_142920	0	0	0	0	0	0	0	0	0	0	0	0	0	0	1	1	0	0	0	0	0	0	0	0	0	0
ttcggggtcta	PBANKA_141200	0	0	0	0	0	0	0	0	9	9	0	0	0	0	1	1	0	0	0	0	0	0	0	0	0	0
ttcggtatcgg	PBANKA_133810	655	646	417	412	791	779	559	551	547	536	637	626	582	568	1018	999	678	671	849	841	1011	990	796	781	388	386
ttctctcgaac	PBANKA_111680	0	0	0	0	0	0	0	0	0	0	0	0	0	0	0	0	0	0	0	0	0	0	1	1	0	0
ttcttagtgtg	PBANKA_132940	0	0	0	0	0	0	0	0	0	0	0	0	0	0	3	3	0	0	0	0	0	0	0	0	0	0
ttctttgttat	PBANKA_080040	535	530	638	638	584	579	550	552	416	411	383	383	330	325	400	401	318	313	347	346	255	251	264	265	404	401
ttgaaaatcaa	PBANKA_142000	0	0	0	0	0	0	0	0	0	0	5	5	0	0	1	1	1	1	0	0	0	0	2	2	0	0
ttgaccaaacg	PBANKA_070070	1029	1024	1626	1619	723	721	1107	1100	867	869	1088	1074	931	920	1099	1096	863	854	831	828	956	958	881	882	437	436
ttgaccaacca	PBANKA_080480	0	0	0	0	0	0	0	0	0	0	0	0	0	0	0	0	0	0	0	0	0	0	0	0	0	0
ttgatcgaagc	PBANKA_072080	0	0	0	0	0	0	0	0	0	0	0	0	0	0	0	0	0	0	0	0	0	0	0	0	0	0
ttgatgtactt	PBANKA_132790	0	0	0	0	0	0	0	0	0	0	0	0	0	0	0	0	0	0	0	0	0	0	0	0	0	0
ttgccagaata	PBANKA_100050	0	0	1	0	1	0	1	0	1	0	1	0	1	0	0	0	0	0	0	0	0	0	0	0	0	0
ttgctgtcggc	PBANKA_111510	0	0	0	0	0	0	0	0	0	0	0	0	0	0	0	0	0	0	0	0	0	0	1	1	0	0
ttggcacggcg	PBANKA_124660	661	658	1030	1027	532	534	691	699	538	533	741	730	524	520	658	658	758	746	521	528	782	787	849	851	448	444
ttggggtgaca	PBANKA_092640	0	0	0	0	98	99	3	3	0	0	25	25	4	4	4	4	3	3	0	0	0	0	1	1	1	1
ttgggtcaccc	PBANKA_113870	203	203	519	530	104	105	204	208	419	422	124	127	174	170	487	493	159	154	221	217	437	438	116	117	496	498
ttgtcacacac	PBANKA_112530	0	0	0	0	0	0	0	0	0	0	0	0	0	0	0	0	0	0	0	0	0	0	0	0	0	0
ttgtccatgca	PBANKA_071270	185	179	0	0	202	200	1	1	25	24	55	54	0	0	18	19	8	9	0	0	3	4	11	10	1	1
tttaacccttg	PBANKA_143850	0	0	0	0	0	0	0	0	0	0	0	0	0	0	0	0	0	0	0	0	0	0	0	0	0	0
tttatcggaat	PBANKA_120290	0	0	0	0	0	0	14	13	5	4	17	17	0	0	14	14	2	2	0	0	0	0	5	5	0	0
tttcaaaatgc	PBANKA_050100	278	280	322	311	282	283	222	219	145	144	207	201	134	134	165	163	154	154	234	233	259	255	199	198	437	435
tttccagaata	PBANKA_140070	102	100	317	317	75	75	211	214	151	150	34	36	158	156	88	87	35	35	129	128	59	57	46	47	391	388
tttctatgtcc	PBANKA_110330	0	0	0	0	227	228	11	11	3	3	19	18	3	3	13	12	1	1	0	0	0	0	2	2	0	0
tttgaacccgg	PBANKA_091530	0	0	0	0	0	0	0	0	0	0	0	0	0	0	2	2	0	0	0	0	0	0	0	0	0	0
ttttctacttc	PBANKA_082420	1311	1309	1013	1019	1195	1207	765	765	473	471	875	874	559	569	865	864	1213	1219	661	660	710	710	1213	1216	1328	1325
