# Supplementary material for: Functional Profiling of a Plasmodium Genome Reveals an Abundance of Essential Genes
Source: Cell. 2017 Jul 13;170(2):260–272.e8. doi: 10.1016/j.cell.2017.06.030 (PMC5509546; doi:10.1016/j.cell.2017.06.030)
Supplement: Data S1. Reproducible Analysis Procedure — The file archive includes an R-markdown document, which will reproduce all bioinformatic procedures conducted. [file mmc9.zip › countfiles/PbSTM38.csv]

barcode	gene	1.1	1.2	2.1	2.2	19.1	19.2	4.1	4.2	5.1	5.2	6.1	6.2	7.1	7.2	8.1	8.2	9.1	9.2	10.1	10.2	11.1	11.2	12.1	12.2	13.1	13.2	14.1	14.2	15.1	15.2	16.1	16.2
no_match		51336	53030	47665	48800	45863	45365	46732	47817	40047	41129	45767	47016	35591	36740	45408	46756	36903	38257	41834	43656	39448	40891	72428	75284	45765	47407	52480	53957	46406	47536	25672	27399
aaaaaggtata	PBANKA_092930	0	0	0	0	6	5	0	0	0	0	0	0	0	0	0	0	0	0	0	0	0	0	0	0	0	0	0	0	0	0	0	0
aaaacgcaagg	PBANKA_122750	0	0	0	0	2	4	0	0	1	1	0	0	0	0	0	0	0	0	0	0	0	0	0	0	0	0	0	0	0	0	0	0
aaaaggaagga	PBANKA_101210	0	0	205	200	46	44	0	0	0	0	0	0	0	0	0	0	0	0	0	0	0	0	0	0	0	0	0	0	0	0	0	0
aaaatgatcgg	PBANKA_120820	0	0	0	0	0	0	0	0	0	0	0	0	0	0	0	0	0	0	0	0	20	19	0	0	0	0	0	0	0	0	0	0
aaacaatggac	PBANKA_030870	0	0	0	0	0	0	0	0	0	0	0	0	0	0	0	0	0	0	0	0	0	0	0	0	0	0	0	0	0	0	0	0
aaaccatcctc	PBANKA_133220	0	0	0	0	0	0	0	0	180	177	0	0	0	0	0	0	1	1	0	0	23	23	8	8	0	0	0	0	0	0	0	0
aaaccccagtt	PBANKA_144310	0	0	372	366	227	225	0	0	0	0	0	0	1	0	0	0	0	0	0	0	0	0	0	0	0	0	0	1	0	0	1415	1382
aaacttccgcc	PBANKA_040370	0	0	0	0	0	0	0	0	0	0	0	0	0	0	0	0	0	0	3	3	0	0	0	0	0	0	0	0	0	0	0	0
aaagttagacc	PBANKA_113880	0	0	0	0	0	0	0	0	0	0	0	0	0	0	0	0	0	0	0	0	3	3	29	30	0	0	0	0	0	0	0	0
aaataagcgcg	PBANKA_131480	0	0	0	0	0	0	0	0	0	0	0	0	0	0	7	7	0	0	0	0	0	0	4	4	0	0	0	0	0	0	0	0
aaatctccact	PBANKA_103100	0	0	0	0	0	0	0	0	0	0	1	0	0	0	0	0	0	0	0	0	0	0	0	0	0	0	0	0	0	0	0	0
aaatggaactt	PBANKA_101700	0	0	0	0	0	0	0	0	0	0	1	1	0	0	0	0	0	0	0	0	0	0	0	0	0	0	0	0	0	0	0	0
aaattggatca	PBANKA_010720	987	973	210	207	142	141	1722	1691	731	729	226	215	47	47	9	10	77	72	10	10	408	402	118	119	0	0	4	4	0	0	0	0
aacacaaccgc	PBANKA_140160	4346	4332	3287	3282	1427	1471	2652	2643	1540	1527	1479	1474	1405	1403	1363	1348	876	864	705	699	698	687	870	869	466	458	330	330	458	457	1602	1592
aacagatagtc	PBANKA_142880	0	0	0	0	0	0	0	0	2	2	0	0	0	0	0	0	0	0	0	0	0	0	0	0	0	0	0	0	1	1	0	0
aacataaaagt	PBANKA_031480	0	0	0	0	0	0	0	0	0	0	0	0	1	1	0	0	0	0	0	0	0	0	4	4	0	0	0	0	0	0	0	0
aaccgatgcac	PBANKA_103330	0	0	0	0	6	6	0	0	0	0	0	0	0	0	0	0	0	0	1	1	0	0	0	0	0	0	0	0	0	0	0	0
aaccgcgcgac	PBANKA_133700	0	0	0	0	0	0	0	0	0	0	0	0	0	0	0	0	0	0	0	0	0	0	0	0	0	0	0	0	0	0	0	0
aaccggcatca	PBANKA_133830	0	0	195	195	0	0	0	0	0	0	0	0	0	0	0	0	0	0	0	0	0	0	0	0	0	0	0	0	0	0	0	0
aacgagttgtc	PBANKA_145300	0	0	0	0	0	0	0	0	0	0	0	0	0	0	0	0	0	0	0	0	0	0	0	0	0	0	0	0	0	0	0	0
aacgccaaacc	PBANKA_112010	0	0	246	236	0	0	0	0	0	0	0	0	0	0	0	0	0	0	0	0	0	0	0	0	0	0	0	0	0	0	0	0
aacgttgcaac	PBANKA_124480	1835	1824	1422	1422	1540	1560	0	0	669	650	0	0	35	35	80	79	13	12	0	0	4	3	0	0	7	7	0	0	0	0	1107	1104
aactggtcata	PBANKA_145960	1385	1359	506	502	241	245	0	0	594	582	164	156	0	0	16	15	41	38	0	2	0	0	7	8	0	0	18	18	0	0	1450	1425
aacttacgcat	PBANKA_041800	0	0	0	0	0	0	0	0	0	0	0	0	0	0	0	0	0	0	0	0	0	0	0	0	0	0	0	0	0	0	0	0
aagaccacagg	PBANKA_090960	0	0	0	0	0	0	0	0	0	0	0	0	0	0	0	0	6	6	3	3	0	0	0	0	0	0	0	0	0	0	0	0
aagagctgttg	PBANKA_093280	0	0	0	0	0	0	0	0	0	0	0	0	3	3	5	5	0	0	0	0	17	17	22	21	0	0	19	19	0	0	0	0
aagatgggaaa	PBANKA_103040	0	0	0	0	3	3	205	200	0	0	0	0	0	0	0	0	0	0	0	0	0	0	0	0	0	0	0	0	0	0	0	0
aagcatttctg	PBANKA_141910	0	0	0	0	0	0	0	0	2	2	0	0	0	0	0	0	0	0	0	0	0	0	0	0	0	0	0	0	0	0	0	0
aagcctaacgt	PBANKA_061760	0	0	0	0	0	0	0	0	0	0	0	0	0	0	0	0	0	0	0	0	0	0	0	0	1	0	0	0	0	0	0	0
aagcgcccctc	PBANKA_093330	0	0	0	0	0	0	0	0	0	0	0	0	0	0	0	0	0	0	0	0	0	0	0	0	0	0	0	0	0	0	0	0
aaggatctatc	PBANKA_136210	0	0	0	0	14	16	0	0	183	173	0	0	0	0	0	0	4	4	0	0	4	4	0	0	0	0	0	0	0	0	0	0
aaggcgcccgc	PBANKA_083550	1082	1066	624	609	142	140	1112	1096	765	748	590	573	890	873	1040	1029	377	370	935	914	948	921	729	714	1166	1147	723	705	1374	1355	360	352
aaggcgtcacg	PBANKA_134350	506	500	494	489	282	285	227	220	0	0	210	205	0	0	91	88	390	383	9	9	29	29	290	286	24	25	240	238	16	16	2299	2272
aaggttgtcgc	PBANKA_140440	0	0	0	0	0	0	123	121	0	0	0	0	0	0	0	0	0	0	2	2	4	4	0	0	0	0	0	0	0	0	0	0
aagtgccaaat	PBANKA_100250	0	0	204	201	0	0	0	0	0	0	0	0	0	0	0	0	0	0	0	0	0	0	0	0	0	0	0	0	0	0	0	0
aatacatagaa	PBANKA_123070	0	0	0	0	41	47	0	0	0	0	0	0	0	0	0	0	0	0	0	0	0	0	0	0	0	0	0	0	0	0	0	0
aatagatccca	PBANKA_070800	0	0	0	0	0	0	0	0	0	0	215	211	0	0	0	0	0	0	0	0	13	12	16	16	5	5	0	0	0	0	0	0
aatagcacact	PBANKA_123340	0	0	0	0	5	3	0	0	0	0	0	0	0	1	0	0	0	0	0	0	0	0	0	0	0	0	0	0	0	0	0	0
aatagcctctt	PBANKA_142710	0	0	0	0	0	0	0	0	0	0	0	0	0	0	0	0	0	0	0	0	4	4	0	0	0	0	0	0	0	0	0	0
aatagcgcatg	PBANKA_030970	0	0	0	0	0	0	0	0	0	0	0	0	0	0	0	0	0	0	0	0	0	0	0	0	0	0	0	0	0	0	0	0
aatatctccgg	PBANKA_123240	0	0	0	0	0	0	0	0	0	0	0	0	0	0	0	0	0	0	0	0	0	0	5	5	0	0	0	0	0	0	0	0
aatcagcgcta	PBANKA_051100	0	0	0	0	0	0	0	0	2	2	0	0	0	0	0	0	0	0	0	0	0	0	0	0	0	0	0	0	0	0	1	1
aatcataccca	PBANKA_113200	0	0	0	0	65	64	0	0	0	0	0	0	15	15	0	0	0	0	0	0	0	0	0	0	0	0	0	0	0	0	0	0
aatcatttctg	PBANKA_061360	0	0	0	0	0	0	0	0	0	0	0	0	0	0	0	0	0	0	0	0	0	0	0	0	0	0	0	0	0	0	0	0
aatcctttact	PBANKA_040820	0	0	0	0	21	21	0	0	0	0	0	0	0	0	0	0	0	0	0	0	0	0	0	0	1	1	0	0	0	0	0	0
aatcgaacaac	PBANKA_143590	0	0	0	0	0	0	0	0	0	0	0	0	0	0	0	0	0	0	0	0	10	10	0	0	0	0	0	0	0	0	0	0
aatcgtggacc	PBANKA_021160	0	0	0	0	0	0	0	1	0	0	0	0	0	0	0	0	0	0	0	0	0	0	0	0	0	0	0	0	0	0	0	0
aatgggtaaca	PBANKA_132170	0	0	0	0	0	0	75	76	0	0	107	105	0	0	0	0	0	0	0	0	0	0	16	14	0	0	0	0	0	0	0	0
aatggtcgatc	PBANKA_030240	0	0	1	1	0	0	0	0	1	1	0	0	0	0	0	1	0	0	0	0	0	0	0	0	0	0	0	0	0	0	0	0
acaactactac	PBANKA_083120	0	0	0	0	0	0	0	0	0	0	0	0	0	0	0	0	0	0	0	0	0	0	0	1	0	0	0	0	0	0	0	0
acaagacgaag	PBANKA_050720	0	0	0	0	24	24	0	0	0	0	0	0	0	0	0	0	0	0	0	0	11	11	5	5	0	0	0	0	0	0	0	0
acaaggcatgt	PBANKA_102480	0	0	0	0	4	4	0	0	0	0	0	0	0	0	0	0	0	0	0	0	0	0	0	0	0	0	0	0	0	0	0	0
acaattgacgg	PBANKA_133690	0	0	0	0	0	0	1	0	0	0	134	134	0	0	0	0	6	6	0	0	9	10	0	0	0	0	0	0	0	0	0	0
acacgaacacg	PBANKA_134180	0	0	0	0	63	63	0	0	0	0	0	0	0	0	0	0	9	10	0	0	0	0	0	0	0	0	0	0	0	0	812	797
acacgacaagc	PBANKA_103780	4443	4360	1841	1847	2857	2908	3645	3629	4779	4742	3707	3676	4778	4747	5948	5914	4878	4833	5435	5356	5056	4989	8655	8563	6062	5986	6580	6518	6235	6172	1441	1428
acactatcgaa	PBANKA_143160	0	0	390	396	2	2	0	0	0	0	0	0	0	0	0	0	0	0	12	13	0	0	0	0	0	0	0	0	0	0	0	1
acagacgaatt	PBANKA_103460	0	0	0	0	4	4	0	0	0	0	0	0	0	0	0	0	0	0	0	0	0	0	0	1	0	0	0	0	0	0	0	0
acagatccaga	PBANKA_144050	0	0	0	0	0	0	0	0	0	0	0	0	0	0	0	0	0	0	0	0	0	0	0	0	0	1	0	0	0	0	0	0
acagatctgcg	PBANKA_131910	0	0	191	193	18	18	372	372	298	296	0	0	0	0	0	0	0	0	0	0	69	69	19	20	0	0	0	0	0	0	0	0
acagggattca	PBANKA_083330	1	1	0	0	42	45	0	0	0	0	0	0	26	24	0	0	12	12	0	0	0	0	5	5	0	0	0	0	13	13	0	0
acagtattgct	PBANKA_082940	0	0	0	0	0	0	0	0	0	0	0	0	0	0	0	0	0	0	0	0	0	0	0	0	0	0	0	0	0	0	0	0
acatcagaaag	PBANKA_134380	0	0	0	0	25	26	0	0	167	168	0	0	24	24	0	0	0	0	0	0	0	0	0	0	0	0	1	0	0	0	0	0
accaagtcaat	PBANKA_082700	0	0	0	0	0	0	0	0	0	0	0	0	0	0	0	0	0	0	0	0	0	0	0	0	0	0	0	0	0	0	0	0
accaggccacg	PBANKA_144740	0	0	327	329	179	183	0	0	0	0	0	0	0	1	0	0	0	0	0	0	0	0	0	0	1	1	0	0	0	0	1084	1077
accagtagtcg	PBANKA_121090	1282	1259	361	355	2128	2108	1386	1363	1071	1048	3589	3535	2398	2371	1564	1542	2509	2461	2468	2412	1227	1202	5404	5299	3136	3087	3659	3590	1499	1474	1329	1308
accatgatttc	PBANKA_123460	0	0	0	0	0	0	0	0	0	0	0	0	0	0	0	0	0	0	0	0	0	0	0	0	0	0	0	0	0	0	0	0
acccacttgct	PBANKA_103450	0	0	207	205	0	0	0	0	0	0	0	0	0	0	9	10	0	0	0	0	1	1	10	10	0	0	0	0	0	0	0	0
acccttgctgt	PBANKA_145870	0	0	0	0	0	0	0	0	0	0	0	0	0	0	0	0	0	0	0	0	0	0	0	0	0	0	0	0	0	0	0	0
acctggacgga	PBANKA_082320	0	0	0	1	68	70	0	0	0	0	0	0	0	0	1	1	2	3	2	2	0	0	0	1	0	0	0	0	0	0	0	0
accttcggttt	PBANKA_011160	0	0	0	0	0	0	0	0	0	0	0	0	0	0	0	0	0	0	0	0	0	0	9	9	0	0	0	0	0	0	0	0
accttctcgta	PBANKA_122780	0	0	0	0	0	0	0	0	0	0	0	0	0	0	0	0	0	0	0	0	0	0	0	0	0	0	0	0	0	0	0	0
acgaatgtgct	PBANKA_101610	0	0	0	0	80	77	176	174	0	0	0	0	0	0	15	15	5	5	0	0	38	39	10	10	0	0	0	0	0	0	0	0
acgacggacac	PBANKA_143350	1	1	313	320	102	109	206	209	0	0	322	327	257	260	449	456	187	187	259	259	447	456	277	280	184	186	218	227	606	611	493	510
acgacttggac	PBANKA_091910	0	0	0	0	0	0	0	0	0	0	0	0	0	0	7	7	0	0	0	0	14	15	2	2	0	0	0	0	0	0	0	0
acgatttgtta	PBANKA_050370	0	0	0	0	0	0	0	0	0	0	0	0	0	0	0	0	0	0	0	0	0	0	2	2	0	0	0	0	0	0	0	0
acgccacctaa	PBANKA_134950	0	0	0	0	0	0	0	0	0	0	0	0	0	0	0	0	0	0	0	0	0	0	0	0	0	0	0	0	0	0	1	1
acgcgaactta	PBANKA_051450	2	3	0	0	2	2	3	5	6	6	0	0	0	0	0	0	0	0	0	0	2	2	0	0	0	0	0	0	0	0	0	0
acggcattgct	PBANKA_092450	0	0	0	0	0	0	0	0	0	0	0	0	0	0	0	0	0	0	0	0	0	0	0	0	0	0	0	0	0	0	0	0
acggtcgagcc	PBANKA_083510	0	0	0	1	0	0	0	0	0	0	0	0	0	0	0	0	0	0	0	0	0	0	0	0	0	0	0	0	0	0	0	0
acgtaagacaa	PBANKA_134600	1	1	0	0	0	0	0	0	0	0	3	3	0	0	0	0	0	0	0	0	0	0	0	0	0	1	0	0	1	1	0	0
acgtactttta	PBANKA_122960	0	0	0	0	1	1	0	0	0	0	0	0	0	0	0	0	0	0	0	0	0	0	0	0	0	0	0	0	0	0	0	0
acgtgaactta	PBANKA_041850	1251	1236	0	0	111	111	1347	1339	575	571	85	85	59	56	3	3	20	23	0	0	316	310	92	94	3	3	0	0	15	14	0	0
acgttacattt	PBANKA_071070	0	0	0	0	0	0	0	0	0	0	0	0	0	0	0	0	0	0	0	0	4	4	0	0	0	0	0	0	0	0	0	0
acgttcgcatc	PBANKA_092470	0	0	0	0	0	0	0	0	0	0	0	0	0	0	0	0	0	0	0	0	0	0	0	0	1	0	0	0	0	0	0	0
acgtttgggaa	PBANKA_071020	0	0	0	0	0	0	0	0	0	0	0	0	0	0	0	0	0	0	0	0	7	7	0	0	0	0	0	0	0	0	0	0
actagaggtaa	PBANKA_092940	0	0	424	424	0	0	0	0	0	0	0	0	0	0	0	0	0	0	0	0	5	6	0	0	0	0	0	0	0	0	0	0
actagcaagac	PBANKA_132860	0	0	0	0	0	0	0	0	0	0	0	0	0	0	0	0	0	0	0	0	0	0	0	0	0	0	0	0	0	0	0	0
actagtcaaaa	PBANKA_103280	0	0	0	0	0	0	1	1	0	0	0	0	0	0	0	0	0	0	0	0	0	0	0	0	0	0	0	0	0	0	0	0
actatcctgca	PBANKA_113140	0	0	0	0	0	0	0	0	0	0	0	0	0	0	0	0	0	0	0	0	0	0	0	0	0	0	0	0	0	0	0	0
actatcgccaa	PBANKA_144400	0	0	0	0	0	0	0	0	9	9	0	0	0	0	0	0	0	0	0	0	0	0	0	0	0	0	0	0	0	0	0	0
actcttgttat	PBANKA_103010	0	0	0	0	0	0	0	0	0	0	1	1	0	0	0	0	0	0	0	0	0	0	0	0	0	0	0	0	1	1	0	0
actgcttagcg	PBANKA_114260	577	569	645	638	462	463	0	0	0	0	132	129	0	0	28	29	5	5	0	0	0	0	1	1	0	0	0	0	0	0	1232	1218
actggctcgat	PBANKA_081510	0	0	0	0	0	0	0	0	0	0	0	0	0	0	0	0	0	0	0	0	0	0	15	14	0	0	0	0	4	4	0	0
acttagatggg	PBANKA_142840	0	0	0	0	0	0	0	0	0	0	0	0	0	0	0	0	0	0	0	0	0	0	0	0	0	0	0	0	0	0	0	0
acttcaatatc	PBANKA_050690	0	0	0	0	0	0	0	0	3	3	0	0	0	0	0	0	0	0	0	0	0	0	0	0	0	0	0	0	0	0	0	0
acttgtgctgc	PBANKA_083610	0	0	0	0	0	0	0	0	0	0	0	0	0	0	0	0	3	3	0	0	7	7	0	0	0	0	0	0	0	0	0	0
agaaatgctaa	PBANKA_143110	0	0	0	0	0	0	0	0	0	0	0	1	0	0	0	0	0	0	0	0	0	0	0	0	0	0	0	0	0	0	0	0
agaactcatat	PBANKA_093700	1	0	0	0	0	0	0	0	0	0	0	0	0	0	0	0	0	0	0	0	0	0	0	0	0	0	0	0	0	0	0	0
agaagaggagc	PBANKA_102730	0	0	0	0	1	1	0	0	0	0	0	0	0	0	0	0	0	0	0	0	0	0	0	0	0	0	0	0	0	0	0	0
agaaggaggtc	PBANKA_082820	0	0	0	0	3	4	0	0	0	0	0	0	0	0	0	0	0	0	0	0	0	0	0	0	0	0	0	0	0	0	0	0
agacaatggac	PBANKA_123740	0	0	0	0	0	0	0	0	0	0	0	0	0	0	0	0	0	0	0	0	0	0	0	0	0	0	0	0	1	1	1	1
agacagttatc	PBANKA_071540	0	0	0	0	0	0	0	0	0	0	55	56	0	0	0	0	0	0	0	0	0	0	12	11	0	0	0	0	0	0	0	0
agacggcgttt	PBANKA_135600	0	0	0	0	0	0	0	0	0	0	0	0	0	0	13	13	0	0	0	0	0	0	11	11	0	0	7	6	0	0	0	0
agagatagcac	PBANKA_062200	0	0	0	0	0	0	0	0	0	0	115	121	0	0	0	0	0	0	0	0	0	0	0	0	0	0	0	0	0	0	0	0
agagatttctt	PBANKA_144210	0	0	0	0	0	0	0	0	0	0	0	1	0	0	0	0	1	1	0	0	1	1	0	0	0	1	0	0	0	0	0	0
agaggagctgg	PBANKA_134990	0	0	0	0	0	0	0	0	0	0	0	0	0	0	0	0	0	0	0	0	0	0	2	2	0	0	0	0	0	0	0	0
agaggtcgggt	PBANKA_112690	0	0	0	0	0	0	0	0	0	0	0	0	0	0	0	0	0	0	5	5	0	0	31	31	1	1	0	0	3	3	0	0
agagttattgc	PBANKA_081940	1	1	0	0	0	0	0	0	0	0	0	0	0	0	0	0	0	0	0	0	0	0	0	0	0	0	0	0	0	0	0	0
agagtttcgga	PBANKA_041190	0	0	0	0	59	60	0	0	359	359	115	112	0	0	8	9	4	4	0	0	51	51	26	26	0	0	0	0	0	0	0	0
agatcctcgac	PBANKA_041590	0	0	0	0	0	0	0	0	0	0	0	0	0	0	0	0	0	0	0	0	3	3	6	6	0	0	0	0	0	0	0	0
agcaggtgacc	PBANKA_104030	0	0	0	0	0	0	191	191	0	0	0	0	9	9	0	0	13	13	0	0	29	29	10	10	0	0	0	0	0	0	0	0
agcatatgggg	PBANKA_103380	0	0	0	0	0	0	0	0	0	0	0	0	0	0	0	0	0	0	0	0	0	0	0	1	0	0	0	0	0	0	0	0
agcatgactca	PBANKA_133400	0	0	0	0	224	232	1	0	0	0	0	0	0	0	0	0	0	0	0	0	0	0	0	0	0	0	0	0	0	0	970	959
agcccgttgta	PBANKA_123730	153	152	2	1	35	36	1	1	1	0	0	0	6	6	1	1	6	6	4	4	2	2	0	0	2	2	2	1	0	0	1	1
agccggtctct	PBANKA_082010	854	843	0	0	31	31	0	0	0	0	0	0	0	0	0	0	0	0	0	0	3	3	7	7	4	4	0	0	0	0	0	0
agcgacgtagc	PBANKA_090850	0	0	0	0	0	0	0	0	0	0	0	0	0	0	0	0	0	0	0	0	7	7	0	0	0	0	0	0	0	0	0	0
agcggcgggtg	PBANKA_083570	0	0	0	0	8	0	0	0	0	0	0	0	0	0	0	0	0	0	0	0	0	0	0	0	0	0	0	0	0	0	0	0
agcgtgctggc	PBANKA_103140	0	0	0	0	0	0	0	0	0	0	0	0	0	0	0	0	0	0	0	0	0	0	0	0	0	0	0	0	0	0	0	0
agctgcgccgg	PBANKA_101450	2	2	2	2	0	0	273	268	0	0	0	0	0	0	0	0	0	0	0	0	0	0	0	0	0	0	0	0	0	0	642	624
agctggagttt	PBANKA_131510	0	0	0	0	29	28	0	0	0	0	0	0	0	0	0	0	0	0	0	0	0	0	0	0	0	0	0	0	6	6	0	0
aggacgcaaca	PBANKA_083670	0	0	0	0	0	0	0	0	0	0	1	1	0	0	0	0	0	0	0	0	0	0	1	0	0	0	0	1	0	0	0	0
aggagaactcc	PBANKA_132840	0	0	0	0	0	0	0	0	0	0	0	0	0	0	0	0	0	0	0	0	0	0	0	0	0	0	0	0	0	0	0	0
aggcacatctg	PBANKA_092520	0	0	0	0	0	0	0	0	0	0	87	87	0	0	0	0	0	0	0	0	0	0	0	0	0	0	0	0	0	0	0	0
aggcagggcat	PBANKA_060690	7	8	801	780	1293	1279	408	396	324	319	2032	2000	482	478	1240	1217	2764	2706	934	922	1033	1002	4612	4512	1093	1074	3277	3209	1245	1231	1177	1142
aggcatctcgt	PBANKA_133930	0	0	1	1	79	79	0	0	0	0	0	0	0	0	0	0	0	0	0	0	0	0	0	0	0	0	0	0	0	0	1140	1131
aggcccacacc	PBANKA_061400	0	0	0	0	0	0	0	0	0	0	0	0	10	10	0	0	0	0	0	1	0	0	1	0	0	0	0	0	0	0	0	1
aggcgcgattt	PBANKA_113870	0	0	0	0	0	0	0	0	0	0	0	0	0	0	0	0	0	0	0	0	0	0	0	0	0	0	0	0	0	0	0	0
aggcggctgca	PBANKA_135240	0	0	375	346	37	36	0	0	0	0	0	0	7	7	13	13	7	6	0	0	4	4	13	13	0	0	0	0	1	1	778	746
aggctctggct	PBANKA_020760	0	0	0	0	0	0	0	0	0	0	0	0	0	0	0	0	10	10	0	0	10	10	0	0	0	0	0	0	0	0	0	0
agggagaagag	PBANKA_121800	0	0	0	0	0	0	0	0	0	0	1	1	0	0	0	0	1	0	0	0	0	0	0	0	0	1	0	0	2	2	0	0
agggcacccgg	PBANKA_143010	0	0	0	0	0	0	0	0	0	0	0	0	0	0	0	0	0	0	0	0	0	0	0	0	0	0	0	0	0	0	0	0
agggcatccgg	PBANKA_143070	0	0	0	0	0	0	0	0	0	0	0	0	0	0	0	0	0	0	0	0	0	0	0	0	1	1	0	0	0	0	0	0
aggggataaat	PBANKA_135870	1803	1789	1517	1488	1373	1373	1963	1935	2516	2481	1281	1258	2546	2531	3492	3436	1870	1835	2802	2746	2506	2452	3259	3189	3179	3098	2373	2337	2696	2672	1532	1514
aggggatggtc	PBANKA_146060	0	0	0	0	0	0	0	0	4	4	0	0	0	0	0	0	0	0	0	0	0	0	0	0	0	0	0	0	0	0	0	0
aggggtcagac	PBANKA_040810	302	299	0	0	0	0	0	0	0	0	0	0	0	0	0	0	0	0	0	0	0	0	0	0	0	0	0	0	0	0	0	0
aggggtgttgt	PBANKA_010510	0	0	0	0	0	0	0	0	0	0	0	0	0	0	0	0	0	0	0	0	0	0	0	0	0	0	0	0	0	0	0	0
agggttcctat	PBANKA_051500	6473	6357	3994	3932	2519	2496	3621	3563	3162	3124	3958	3906	4967	4902	7877	7767	5574	5469	4973	4859	7670	7547	10765	10570	6136	6063	6796	6708	9873	9759	1170	1152
aggtagcactg	PBANKA_081180	0	0	0	0	0	0	0	0	0	0	105	103	0	0	0	0	0	0	0	0	6	6	0	0	0	0	2	2	0	0	0	0
aggtccttgtt	PBANKA_091250	0	0	0	0	0	0	0	0	100	99	237	232	0	0	0	0	0	0	0	0	0	0	0	0	0	0	0	0	0	0	0	0
aggtcgatggc	PBANKA_132420	0	0	0	0	0	0	113	107	0	0	0	0	0	0	0	0	0	0	0	0	0	0	0	0	0	0	0	0	0	0	0	0
aggtcgtaaga	PBANKA_103480	1812	1781	1164	1143	2100	2092	1553	1521	2200	2169	3026	2977	1839	1816	3000	2945	2664	2608	2126	2093	2513	2473	5272	5174	2536	2501	3326	3274	2839	2803	1147	1127
aggtgcgattt	PBANKA_113780	0	0	0	0	0	0	0	0	0	0	0	0	0	0	0	0	0	0	0	0	0	0	0	0	0	0	0	0	0	0	0	0
aggttctaccc	PBANKA_133430	0	0	0	0	0	0	0	0	0	0	0	0	0	0	0	0	0	0	0	0	2	2	0	0	0	0	0	0	0	0	0	0
aggtttctaca	PBANKA_111470	458	453	0	0	0	0	322	317	0	0	0	0	0	0	13	13	0	0	0	0	11	11	0	0	0	0	0	0	0	0	0	0
agtaagccttc	PBANKA_110420	1752	1750	2175	2153	1285	1298	998	1005	1138	1145	1660	1647	1212	1201	1929	1903	1060	1046	444	441	830	830	1138	1122	406	404	440	445	542	534	1357	1345
agtacgctgcg	PBANKA_112510	0	0	0	0	16	14	427	421	0	0	0	0	0	0	7	7	0	0	0	0	9	8	18	18	0	0	0	0	0	0	0	0
agtagtacgga	PBANKA_080140	0	0	0	0	0	0	0	0	0	0	0	0	0	0	0	0	0	0	0	0	0	0	0	0	0	0	0	0	0	0	0	0
agtagttactt	PBANKA_041065	0	0	0	0	0	0	251	250	0	0	0	0	16	16	0	0	0	0	0	0	0	0	6	6	0	0	0	0	0	0	0	0
agtccagatat	PBANKA_051700	0	0	0	0	38	37	314	307	0	0	114	109	0	0	0	0	0	0	0	0	93	93	35	33	0	0	0	0	0	0	0	0
agtcggccctc	PBANKA_020680	0	0	0	0	0	0	0	0	0	0	0	0	0	0	0	0	0	0	0	0	1	0	0	0	0	0	0	0	0	0	0	0
agtgcgccact	PBANKA_140060	1	1	0	0	17	20	0	0	0	0	0	0	0	0	7	6	10	11	0	0	0	0	6	6	0	0	18	17	0	0	0	0
agtgcgtacgc	PBANKA_020460	1	1	0	0	0	0	0	0	0	0	0	0	0	0	0	0	0	0	0	0	0	0	0	0	0	0	0	0	0	0	0	0
agtgctgctta	PBANKA_120070	0	0	1	3	1	2	0	1	0	0	0	0	0	0	0	0	0	0	0	0	2	2	0	0	0	0	0	0	0	0	0	0
agtgcttcagt	PBANKA_060470	2267	2219	2397	2354	1650	1600	3377	3307	3292	3246	3833	3769	4191	4117	5446	5358	3863	3796	4402	4278	4816	4696	8088	7853	5676	5523	6151	6020	7307	7195	941	920
agtgggtagtg	PBANKA_102970	0	0	0	0	0	0	0	0	0	0	1	1	0	0	0	0	0	0	0	0	0	0	1	0	0	0	0	0	0	0	0	0
agttgacaaga	PBANKA_093200	0	0	140	142	0	0	0	0	151	153	0	0	0	0	21	21	0	0	0	0	0	0	11	10	0	1	0	0	0	0	0	0
agtttcggtga	PBANKA_142700	0	0	0	0	0	0	0	0	0	0	1	1	0	0	0	0	0	0	0	0	0	0	0	0	0	0	0	0	1	1	0	0
agttttttagc	PBANKA_011250	0	0	0	0	0	0	0	0	381	378	0	0	0	0	0	0	0	0	12	12	0	0	4	3	0	0	0	0	0	0	0	0
ataaatcatga	PBANKA_144460	676	668	2	2	11	10	1	1	1	1	99	98	147	144	289	289	153	152	139	141	220	213	224	221	156	151	157	159	245	242	1420	1407
ataagccgtgg	PBANKA_102960	0	0	0	0	0	0	0	0	0	0	0	0	0	1	0	0	0	0	0	0	0	0	0	0	0	0	0	0	0	0	0	0
ataatagatat	PBANKA_101580	0	0	0	0	0	0	0	0	0	0	0	0	0	0	0	0	0	0	0	0	0	0	0	0	0	0	0	0	0	0	0	0
atacacgtggt	PBANKA_131280	0	0	0	0	0	0	0	0	0	0	0	0	0	0	0	0	0	0	0	0	0	0	8	8	0	0	0	0	0	0	0	0
atacagacaga	PBANKA_041630	537	535	0	0	0	0	0	0	0	0	1	0	0	0	0	0	0	0	0	0	0	0	0	0	0	0	0	0	0	0	0	0
atacatattaa	PBANKA_103580	0	0	0	0	0	0	0	0	0	0	0	0	0	0	0	0	0	0	0	0	0	0	9	9	0	0	0	0	0	0	0	0
atacggatttc	PBANKA_134360	1	1	937	931	238	231	0	0	0	0	0	1	12	11	1	1	14	14	9	9	0	0	13	13	5	5	0	0	0	0	1161	1149
atagaacctgc	PBANKA_093320	0	0	0	0	0	0	0	0	0	0	0	0	0	0	0	0	0	0	0	0	0	0	0	0	0	0	0	0	0	0	0	0
atagcggcccc	PBANKA_011040	0	0	0	0	0	0	0	0	0	0	0	0	0	0	12	12	0	0	0	0	0	0	0	0	0	0	0	0	0	0	0	0
ataggtggtga	PBANKA_071010	0	0	0	0	0	0	0	0	1	1	3	3	0	0	0	0	0	0	0	0	0	0	0	0	0	0	0	0	1	1	2	1
atatatgttgc	PBANKA_132900	0	0	0	0	6	4	0	0	0	0	0	0	0	0	0	0	0	0	0	0	0	0	0	0	0	0	0	0	3	3	0	0
atatgcaggtt	PBANKA_146550	0	0	379	380	51	51	0	0	431	416	0	0	63	60	69	69	4	4	45	42	139	139	29	28	27	27	0	0	72	72	1346	1316
atcaacccgtg	PBANKA_112180	0	0	0	0	0	0	0	0	0	0	0	0	0	0	0	0	0	0	0	0	0	0	0	0	0	0	6	6	0	0	0	0
atcacgacacc	PBANKA_092890	460	464	0	0	0	0	0	0	0	0	0	0	0	0	0	0	0	0	0	0	0	0	0	0	1	0	0	0	0	0	0	0
atcagtaaggg	PBANKA_114130	0	0	0	0	0	0	0	0	1	1	0	1	0	0	0	0	0	0	1	1	0	0	0	0	0	0	0	0	0	0	0	0
atccgagatcg	PBANKA_093190	428	413	0	0	0	0	0	0	0	0	0	0	0	0	0	0	0	0	0	0	5	5	0	0	3	3	0	0	0	0	0	0
atccgcgtgta	PBANKA_094130	0	0	0	0	28	32	0	0	0	0	0	0	0	0	0	0	0	0	0	0	4	4	0	0	0	0	0	0	0	0	0	0
atcgaaggacc	PBANKA_114550	1850	1820	1373	1365	661	671	1252	1236	749	734	2253	2234	1987	1968	2561	2533	1800	1778	2073	2047	1854	1831	3006	2971	2222	2191	2219	2193	2288	2255	1457	1441
atcgatacata	PBANKA_134230	0	0	0	0	0	0	0	0	0	0	0	0	0	0	0	0	0	0	0	0	17	17	10	10	0	0	0	0	0	0	0	0
atcgatttcca	PBANKA_051520	0	0	0	0	47	46	0	0	0	0	1	1	2	1	0	0	0	0	0	0	0	0	9	8	0	1	0	0	0	0	0	0
atcgtgatatt	PBANKA_113660	0	0	0	0	0	0	0	0	0	0	0	0	0	0	0	0	0	0	0	0	0	0	0	0	0	0	0	0	0	0	0	0
atctaacttca	PBANKA_142790	0	0	0	0	0	0	0	0	0	0	0	0	0	0	0	0	0	0	0	0	0	0	0	0	0	1	0	0	0	0	0	0
atctcattcct	PBANKA_070850	0	0	0	0	0	0	0	0	0	0	0	0	0	0	0	0	0	0	0	0	0	0	8	8	0	0	0	0	0	0	0	0
atctcttggtt	PBANKA_040390	433	430	0	0	0	0	0	0	0	0	0	0	0	0	0	0	6	6	0	0	7	7	14	13	0	0	0	0	0	0	0	0
atctgatgtag	PBANKA_082040	933	923	0	0	0	0	0	0	0	0	0	0	0	0	0	0	0	0	0	0	0	0	4	4	0	0	1	1	0	0	0	0
atgagcatcta	PBANKA_142570	0	0	0	0	0	0	0	0	0	0	0	0	0	0	0	0	0	0	0	0	0	0	7	7	0	0	0	0	0	0	0	0
atgaggttaaa	PBANKA_111200	0	0	0	0	0	0	0	0	0	0	0	0	5	5	0	0	0	0	0	0	0	0	0	0	0	0	0	0	0	0	0	1
atgcagggcct	PBANKA_000935	0	0	0	0	0	0	0	0	0	0	0	0	0	0	0	0	0	0	0	0	0	0	0	1	0	0	0	0	0	0	0	0
atgcgcgcaaa	PBANKA_040940	0	0	80	78	0	0	0	0	0	0	1	1	1	1	0	0	0	0	0	0	0	0	0	0	2	2	0	0	0	0	0	0
atggcagagca	PBANKA_142080	0	0	0	0	0	0	0	0	0	0	0	0	0	0	0	0	0	0	0	0	0	0	0	0	0	0	0	0	0	0	0	0
atggtaaatta	PBANKA_145420	0	0	0	0	39	41	0	0	0	0	0	0	0	0	0	0	0	0	0	0	0	0	0	0	0	0	0	0	0	0	1475	1452
atgtctgccta	PBANKA_050170	0	0	0	0	0	0	0	0	0	0	2	2	0	0	0	0	0	0	0	0	0	0	0	0	0	0	0	0	1	1	3	3
atgtgtggaat	PBANKA_102220	0	0	0	0	1	1	0	0	0	0	0	0	0	0	1	0	0	0	0	1	0	0	0	0	0	0	0	0	0	0	0	0
attagcactag	PBANKA_145190	16	14	4037	3991	1439	1441	1965	1950	922	911	1518	1493	2101	2083	4672	4619	3810	3747	2608	2579	3924	3891	8147	8054	2841	2808	5327	5279	4237	4190	851	854
attattttgat	PBANKA_010530	0	0	0	0	2	0	0	0	0	0	0	0	0	0	0	0	0	0	0	0	0	0	6	6	0	0	0	0	0	0	0	0
attctccccga	PBANKA_083040	0	0	0	0	0	0	0	0	0	0	0	0	0	0	0	0	0	0	0	0	0	0	0	0	0	0	0	0	0	0	0	0
attcttataac	PBANKA_090260	0	0	0	0	0	0	40	39	0	0	0	0	0	0	0	0	0	0	0	0	0	0	1	1	0	0	0	0	3	3	0	0
attcttgctgc	PBANKA_021180	0	1	0	0	0	0	80	77	0	1	2	2	18	18	0	0	0	0	0	1	0	0	1	0	0	0	0	0	1	2	0	0
attgagaacgt	PBANKA_140450	0	0	0	0	0	0	0	0	0	0	0	0	12	12	0	0	0	0	0	0	6	6	0	0	0	0	0	0	0	0	0	0
atttcacgttt	PBANKA_120790	0	0	0	0	0	0	534	526	0	0	0	0	9	7	11	10	0	0	0	0	45	46	26	25	0	0	0	0	0	0	0	0
atttggtgccg	PBANKA_120780	0	0	0	0	42	42	247	240	325	324	81	80	0	0	0	0	10	9	0	0	7	7	4	4	0	0	0	0	0	0	0	0
attttatcatc	PBANKA_083660	0	0	0	0	0	0	288	290	0	0	175	172	11	11	0	0	5	5	0	0	46	47	18	18	0	0	10	10	3	3	0	0
attttccatcc	PBANKA_135610	0	0	0	0	55	56	0	0	0	0	0	0	0	0	0	0	8	7	0	0	12	12	0	0	0	0	0	0	0	0	0	0
caaaccagctg	PBANKA_133750	0	0	0	0	0	0	0	0	0	0	0	0	0	0	0	0	0	0	0	0	0	0	0	0	0	0	0	0	0	0	0	0
caaactacgca	PBANKA_070120	0	0	0	0	0	0	0	0	0	0	0	0	0	0	0	0	0	0	0	0	14	13	0	0	0	0	0	0	0	0	0	0
caaagaaaaag	PBANKA_061580	0	0	0	0	0	0	188	187	0	0	0	0	7	7	0	0	12	11	0	0	0	0	0	0	0	0	0	0	0	0	0	0
caaagaccgcc	PBANKA_081760	0	0	0	0	0	0	0	0	3	3	0	0	0	0	0	0	0	0	0	0	0	0	0	0	0	0	0	0	0	0	0	0
caacatcgggt	PBANKA_082160	0	0	0	0	0	0	317	322	0	0	0	0	0	0	0	0	0	0	0	0	0	0	11	11	0	0	0	0	0	0	0	0
caaccccccgg	PBANKA_124070	0	0	0	0	0	0	0	0	0	0	0	0	24	22	0	0	0	0	0	0	0	0	0	0	0	0	0	0	0	0	0	0
caacgtcaatc	PBANKA_092510	0	0	0	0	0	0	83	85	0	0	0	0	0	0	0	0	0	0	0	0	0	0	0	0	0	0	0	0	0	0	0	0
caacgtgagca	PBANKA_060240	0	0	1	0	60	62	0	0	1	1	0	0	0	0	18	18	0	0	1	1	0	0	12	11	0	0	0	0	0	0	0	0
caagaaggaag	PBANKA_140020	1	1	666	663	0	0	0	0	0	0	0	0	0	0	0	0	0	0	0	0	0	0	0	0	0	0	0	0	0	0	0	0
caagagtgcct	PBANKA_030670	0	0	0	0	0	0	0	0	0	0	0	0	1	1	0	0	0	0	0	0	0	0	0	0	0	0	0	0	0	0	0	0
caagatctaga	PBANKA_144540	0	0	0	0	82	82	0	0	0	0	0	0	0	0	0	0	0	0	0	0	0	0	20	20	0	0	0	0	0	0	0	0
caagggcaggg	PBANKA_060440	0	0	1	1	0	0	0	0	1	1	0	0	1	1	0	0	2	2	0	0	1	1	2	0	0	0	0	0	0	0	0	1
caatacgtcag	PBANKA_090600	0	0	0	0	0	0	0	0	0	0	0	0	6	6	0	0	0	0	0	0	0	0	0	0	0	0	0	0	0	0	0	0
caatatgctct	PBANKA_142960	0	0	0	0	0	0	0	0	0	0	0	0	0	0	0	0	0	0	0	0	0	0	0	0	0	0	0	0	0	0	0	0
caatttgtttc	PBANKA_140820	0	0	0	0	0	0	0	0	0	0	0	0	0	0	1	1	0	0	0	0	0	0	0	0	0	0	0	0	0	0	0	0
cacattacgat	PBANKA_020830	0	0	0	0	0	0	181	185	0	0	0	0	0	0	0	0	0	0	0	0	12	12	9	9	0	0	0	0	0	0	0	0
cacctctcatc	PBANKA_141050	0	0	0	0	0	0	0	1	0	0	2	2	0	0	0	0	0	0	1	1	0	0	0	0	0	0	0	0	1	1	0	0
cacgcaccttt	PBANKA_083210	0	0	0	0	0	0	159	157	266	272	0	0	0	0	0	0	0	0	3	3	24	24	0	0	0	0	0	0	0	0	0	0
cacgcggccga	PBANKA_020700	0	0	0	0	0	0	147	147	0	0	0	0	0	0	0	0	10	10	0	0	1	1	3	3	0	0	0	0	0	0	0	0
cactttgacca	PBANKA_111690	0	0	0	0	0	0	0	0	0	0	0	0	0	0	0	0	0	0	0	0	2	2	0	0	0	0	0	0	0	0	0	0
cagacagcaga	PBANKA_141380	0	0	0	0	0	0	0	0	0	0	0	0	0	0	0	0	0	0	0	0	0	0	0	0	0	0	0	1	0	0	0	0
cagaggtatcc	PBANKA_070600	0	0	0	0	0	0	0	0	0	0	0	0	0	0	0	0	0	0	0	0	0	0	11	12	0	0	0	0	0	0	0	0
cagcaagtcgt	PBANKA_103520	0	0	0	0	0	0	0	0	0	0	0	0	0	0	0	0	0	0	0	0	0	0	0	0	0	0	0	0	0	0	0	0
cagcatacgac	PBANKA_030180	0	0	0	0	0	0	305	304	291	292	0	0	0	0	0	0	0	0	0	0	4	4	0	0	0	0	10	10	0	0	0	0
cagcggttata	PBANKA_094390	623	616	0	0	0	0	0	0	126	127	0	0	0	0	0	0	0	0	3	4	0	0	0	0	0	0	0	0	3	3	0	0
caggaagggtc	PBANKA_111120	0	0	0	0	0	0	0	0	0	0	0	1	0	0	0	0	0	0	0	0	0	0	0	0	0	0	0	0	0	0	0	0
caggaggagga	PBANKA_114150	0	0	0	0	298	302	1	1	0	0	237	236	0	0	0	0	156	153	4	4	0	0	95	90	0	0	0	0	0	0	1557	1536
caggcaaaaac	PBANKA_124430	0	0	0	0	17	20	0	0	0	0	0	0	0	0	0	0	0	0	0	0	0	0	0	0	0	0	0	0	6	6	0	0
cagggaggggc	PBANKA_144610	0	0	0	0	0	0	0	0	0	0	118	117	0	0	0	0	0	0	0	0	4	4	2	1	0	0	0	0	0	0	0	0
caggtctgaaa	PBANKA_093850	0	0	0	0	0	0	0	0	0	0	0	0	1	0	0	0	0	0	0	0	0	0	0	0	0	0	0	0	1	1	0	0
caggttggtag	PBANKA_102720	0	0	0	0	14	14	0	0	0	0	0	0	0	0	0	0	0	0	0	0	0	0	0	0	0	0	0	0	1	1	0	0
cagtctcaaga	PBANKA_123720	0	0	0	0	0	0	0	0	0	0	0	0	11	11	0	0	0	0	0	0	0	0	0	0	0	0	0	0	0	0	0	0
cagttaacgcg	PBANKA_101900	0	0	0	0	4	4	0	0	0	0	0	0	0	0	0	0	0	0	0	0	0	0	0	0	0	0	0	0	0	0	0	0
cagttctgatt	PBANKA_140170	0	0	0	0	0	0	0	0	3	3	0	0	0	0	0	0	0	0	0	0	0	0	0	0	0	0	0	0	0	0	0	0
cataacgtagc	PBANKA_102390	0	0	0	0	0	0	0	0	0	0	0	0	17	17	0	0	0	0	0	0	34	34	30	31	0	0	0	0	0	0	0	0
cataatccgaa	PBANKA_113590	0	0	0	0	4	5	0	0	0	0	0	0	0	0	0	0	0	0	0	0	0	0	0	0	0	0	1	1	0	0	0	0
catagtgagcg	PBANKA_110840	0	0	0	0	0	0	0	0	0	0	0	0	0	0	0	0	0	0	0	0	0	0	0	1	0	0	0	0	0	0	0	0
catataagaac	PBANKA_081840	431	425	0	0	0	0	0	0	0	0	0	0	0	0	0	0	0	0	7	7	0	0	0	0	0	0	0	0	0	0	0	0
catatcagcgt	PBANKA_110690	0	0	0	0	0	0	0	0	0	0	0	0	0	0	0	0	0	0	0	0	0	0	0	0	0	0	0	0	0	0	0	0
catcagaataa	PBANKA_061930	0	0	0	0	0	0	0	0	0	0	0	0	0	0	0	0	0	0	0	0	0	0	0	0	0	0	0	0	0	0	0	0
catcataccta	PBANKA_051000	0	0	0	0	0	0	0	0	0	0	0	0	0	0	0	0	0	0	0	0	0	0	0	0	0	0	0	0	0	0	0	0
catctgtttat	PBANKA_112730	0	0	0	0	0	0	0	0	0	0	0	0	0	0	0	0	0	0	0	0	0	0	0	0	0	0	0	0	0	0	0	0
catcttcgcat	PBANKA_121010	0	0	0	0	0	0	0	0	0	0	0	0	0	0	0	0	0	0	0	0	0	0	0	0	0	0	0	0	0	0	0	0
catgacggtgg	PBANKA_120520	701	691	19	18	47	47	958	936	547	538	156	152	0	0	0	0	9	8	0	0	146	140	87	83	0	0	0	0	0	0	1	0
catgcctaagc	PBNAKA_062315	0	0	0	0	0	0	0	0	0	0	0	1	0	0	0	0	0	0	0	0	0	0	0	0	0	0	0	0	0	0	0	0
catgctatacg	PBANKA_144380	0	0	0	0	0	0	0	0	0	0	0	0	0	0	0	0	0	0	0	0	0	0	0	0	0	0	0	0	0	0	0	0
catggatgggc	PBANKA_113980	0	0	0	0	0	0	0	0	0	0	0	0	13	12	0	0	0	0	2	2	0	0	0	1	0	0	0	0	0	0	0	0
cattactgggt	PBANKA_143370	0	1	0	0	0	0	1	0	0	0	0	0	0	0	0	0	0	0	0	0	0	0	0	0	0	0	0	0	0	0	0	0
cattcagctac	PBANKA_040640	0	0	0	0	0	0	0	0	0	0	0	0	0	0	0	0	0	0	0	0	0	0	10	10	0	0	0	0	0	0	0	0
cattgaacgat	PBANKA_100640	0	0	0	1	0	0	0	0	0	0	0	0	0	0	0	0	0	0	0	0	0	0	0	0	0	0	0	0	0	0	0	0
cattgcagtcc	PBANKA_111530	0	0	0	0	0	0	0	0	0	0	0	1	30	31	0	0	1	2	0	0	1	1	5	5	2	2	1	1	3	3	0	0
cattgctttag	PBANKA_134800	0	0	0	0	0	0	0	0	1	1	0	0	0	0	0	0	0	0	0	0	0	0	0	0	0	0	0	0	0	0	0	0
ccaaagtgtcg	PBANKA_041430	0	0	0	0	0	0	0	0	0	0	0	0	0	0	0	0	0	0	0	0	0	0	0	0	0	0	0	0	0	0	0	0
ccaaattcata	PBANKA_091150	0	0	0	0	90	92	0	0	0	0	0	0	0	0	0	0	0	0	0	0	14	14	0	0	0	0	0	0	0	0	0	0
ccaaccatgat	PBANKA_142040	0	0	0	0	0	0	0	0	0	0	0	0	0	0	0	0	0	0	0	0	0	0	0	0	0	0	0	0	0	0	0	0
ccaacttaaac	PBANKA_103360	0	0	0	0	0	0	0	1	0	0	1	2	0	0	0	0	0	1	0	0	0	0	0	0	0	1	0	0	0	0	1	0
ccaagaggaac	PBANKA_083690	0	0	0	0	0	0	0	0	0	0	0	0	0	0	0	0	0	0	0	0	0	0	0	0	0	0	0	0	0	0	0	0
ccaatgggccg	PBANKA_124370	0	0	0	0	0	0	0	0	0	0	0	0	0	0	0	0	0	0	0	0	0	0	0	0	0	0	0	0	0	0	0	0
ccacaaacaac	PBANKA_040220	0	0	0	1	0	0	0	0	0	0	1	1	0	0	0	0	0	0	0	0	0	0	0	0	0	0	0	0	2	2	3	3
ccacatagcct	PBANKA_142610	1	1	0	0	21	21	0	0	0	0	0	1	0	0	0	0	0	1	0	0	0	0	0	0	0	0	0	0	0	0	0	0
ccacatatatc	PBANKA_021290	0	0	0	0	0	0	0	0	0	0	0	0	0	0	0	0	0	0	0	0	0	0	0	0	0	0	0	0	0	0	0	0
ccacctgccca	PBANKA_010620	0	0	0	0	0	0	0	0	0	0	0	0	0	0	0	0	0	0	0	0	4	4	0	0	0	0	0	0	0	0	0	0
ccactttcagc	PBANKA_101470	0	0	0	0	0	0	0	0	0	0	0	0	0	0	0	0	0	0	0	0	0	0	20	19	0	0	0	0	0	0	0	0
ccagaactacc	PBANKA_082460	0	0	0	0	16	16	0	0	0	0	0	0	0	0	0	0	0	0	0	0	0	0	0	0	0	0	0	0	0	0	0	0
ccagccggcat	PBANKA_091510	0	0	0	0	0	0	139	134	0	0	0	0	0	0	0	0	11	10	0	0	39	38	3	3	0	0	0	0	0	0	0	0
ccatcgaaata	PBANKA_142310	0	0	0	0	0	0	0	0	5	5	0	1	0	0	0	0	0	0	0	0	0	0	0	0	0	0	0	1	0	0	0	0
ccattaactac	PBANKA_144300	1	1	537	536	138	142	0	0	0	0	0	0	0	0	0	0	0	0	0	0	1	0	0	0	0	0	1	0	0	0	1516	1513
ccattttccat	PBANKA_052320	0	0	0	0	0	0	158	156	0	0	0	0	0	0	0	0	0	0	0	0	7	7	9	9	0	0	0	0	0	0	0	0
cccaagtaaga	PBANKA_093040	0	0	0	0	3	3	0	0	0	0	0	0	0	0	0	0	0	1	0	0	0	0	0	0	0	0	0	0	0	0	0	0
cccacacgaag	PBANKA_091900	0	0	0	0	0	0	0	0	0	0	0	0	0	0	0	0	0	0	0	0	0	0	0	0	0	0	0	0	0	1	0	0
cccaccatgct	PBANKA_143080	0	0	0	0	0	0	0	0	5	5	0	0	0	0	0	0	0	0	0	0	0	0	0	0	0	0	0	0	1	1	0	0
cccagccgctt	PBANKA_051810	0	0	0	0	15	13	0	0	0	0	0	0	0	0	19	20	0	0	0	0	25	24	17	16	0	0	0	0	0	0	0	0
cccagcttgaa	PBANKA_124220	0	0	0	0	33	34	0	0	0	0	0	0	0	0	0	0	0	0	0	0	0	0	0	0	0	0	0	0	0	0	0	0
cccattaatgg	PBANKA_123200	2	2	0	0	13	13	0	0	0	0	0	0	0	0	0	0	0	0	0	0	0	0	0	0	0	0	0	0	0	0	0	0
cccccgaacga	PBANKA_093700	0	0	0	0	0	0	0	0	0	0	0	0	0	0	0	0	0	0	0	0	8	8	0	0	0	0	0	0	0	0	0	0
cccccgctagt	PBANKA_145860	0	0	0	0	0	0	0	0	339	338	0	0	0	0	0	0	0	0	0	0	0	0	0	0	0	0	11	11	0	0	0	0
ccccgttcggg	PBANKA_061640	0	0	0	0	0	0	0	0	0	0	0	0	0	0	0	0	0	0	0	0	2	3	0	0	0	0	0	0	0	0	0	0
ccccttcttaa	PBANKA_070100	0	0	0	0	0	0	0	0	8	8	1	2	0	0	0	0	0	0	0	0	2	2	0	1	1	0	1	1	3	3	0	0
cccgaagttgg	PBANKA_100860	0	0	0	0	0	0	322	320	0	0	0	0	0	0	0	0	0	0	0	0	5	5	0	0	0	1	0	0	0	0	0	0
cccgatctgat	PBANKA_051080	0	0	0	0	39	41	166	168	0	0	0	0	0	0	0	0	0	0	0	0	3	3	6	6	0	0	0	0	0	0	0	0
ccctgagaacc	PBANKA_141230	0	0	0	0	0	0	0	0	0	0	0	0	0	0	0	0	0	0	0	0	8	8	0	0	0	0	0	0	0	0	0	0
ccgacgcaatt	PBANKA_142090	0	0	0	0	48	49	0	0	0	0	0	0	0	0	0	0	0	0	0	0	0	0	0	0	0	0	0	0	61	57	0	0
ccgagggcacc	PBANKA_090270	574	564	0	0	92	92	856	855	224	221	103	107	0	0	0	0	28	27	4	4	261	259	112	115	1	1	0	0	0	0	0	0
ccgagtctcaa	PBANKA_113800	0	0	0	0	0	0	0	0	0	0	0	0	0	0	0	0	0	0	0	0	0	0	0	0	0	0	0	0	0	0	0	0
ccgagtttacg	PBANKA_144100	0	0	0	0	0	0	0	0	0	0	1	1	0	0	0	0	0	0	0	0	0	0	0	0	0	0	0	0	1	1	0	0
ccgagtttatg	PBANKA_082050	0	0	0	0	0	0	0	0	0	0	0	0	0	0	0	0	0	0	0	0	0	0	0	0	0	0	0	0	0	0	0	0
ccgatgtgcac	PBANKA_040170	0	0	0	0	0	0	0	0	0	0	132	135	0	0	0	0	0	0	0	0	0	0	6	6	0	0	0	0	0	0	0	0
ccgattggcga	PBANKA_092770	526	522	332	329	0	0	104	102	0	0	0	0	0	0	0	0	0	0	0	0	26	25	1	0	0	0	0	0	5	5	0	0
ccgcaattttt	PBANKA_100120	574	567	0	0	87	82	261	257	0	0	0	0	0	0	0	0	11	11	0	0	43	43	21	20	0	0	0	0	0	0	0	0
ccgcatgtggg	PBANKA_135940	601	586	776	762	1971	1931	1439	1402	573	569	1097	1075	1243	1221	1200	1174	840	825	858	837	684	669	1161	1131	616	609	449	448	618	612	1661	1645
ccgccagggtg	PBANKA_021230	0	0	0	0	0	0	1	1	270	260	1	1	0	0	0	0	0	0	0	0	0	0	0	0	1	1	1	1	1	1	0	0
ccgcccgagga	PBANKA_030200	0	0	0	0	0	0	0	0	0	0	0	0	0	0	0	0	0	0	0	0	0	0	0	0	0	0	27	26	0	0	0	0
ccgcctccttg	PBANKA_133260	0	0	0	0	0	0	0	0	0	0	0	0	1	1	0	0	0	0	0	0	0	0	0	0	0	0	0	0	1	0	0	0
ccgctatactc	PBANKA_121440	1689	1681	340	336	1423	1458	1295	1302	826	825	1416	1404	1771	1767	2593	2567	2031	2029	2095	2080	1999	1981	4131	4115	2251	2231	2613	2606	2829	2840	1139	1131
ccgctatccac	PBANKA_083250	0	0	0	0	0	0	0	0	0	0	0	0	1	0	0	0	2	0	0	1	0	0	1	0	0	0	0	0	1	0	0	0
ccgcttcatgc	PBANKA_143660	0	0	0	0	0	0	0	0	0	0	0	0	0	0	0	0	0	0	0	0	0	0	0	0	0	0	0	0	0	0	0	0
ccggactacca	PBANKA_072150	0	0	0	0	51	56	443	442	0	0	0	0	623	627	0	0	0	0	363	363	1	1	5	5	571	571	1	1	0	0	1446	1454
ccggcttcctc	PBANKA_091660	0	0	0	0	0	0	1	1	0	0	0	0	0	0	0	0	0	0	0	0	0	0	0	0	0	0	0	0	4	4	0	0
ccggtcactat	PBANKA_071470	0	0	0	0	0	0	1	2	0	0	2	2	0	0	0	0	0	0	0	0	0	0	0	2	0	0	0	0	3	3	0	0
ccggtggcaag	PBANKA_071580	0	0	0	0	0	0	0	0	0	0	0	0	0	0	0	0	0	0	0	0	0	0	0	0	0	0	0	0	0	0	0	0
cctaaactaat	PBANKA_071500	0	0	0	0	0	0	0	0	0	0	0	0	0	0	0	0	0	0	0	0	0	0	5	5	0	0	0	0	0	0	0	0
cctaaccgtta	PBANKA_083650	0	0	1	0	0	0	0	0	0	0	0	0	0	0	0	0	0	0	0	0	0	0	0	0	0	0	0	0	0	0	0	0
cctaatttgct	PBANKA_135890	0	0	0	0	0	0	0	0	0	0	119	117	0	0	0	0	0	0	0	0	0	0	0	0	0	0	0	0	0	0	0	0
cctagagttaa	PBANKA_144330	0	0	1	0	0	0	0	0	0	0	0	0	0	0	0	0	0	0	0	0	0	0	0	0	0	0	0	0	0	0	0	0
cctccgtagtc	PBANKA_093460	0	0	0	0	0	0	0	0	0	0	0	0	0	0	0	0	0	1	0	0	0	0	0	0	0	0	0	0	0	0	0	0
cctcttacccg	PBANKA_061520	0	0	0	0	0	0	0	0	0	0	141	144	0	0	0	0	0	0	0	0	0	0	2	1	0	0	0	0	1	1	1	1
cctggcataag	PBANKA_010950	0	0	0	0	0	0	0	0	0	0	0	0	0	0	0	0	13	12	0	0	12	12	0	0	0	0	0	0	0	0	0	0
cctgtttatat	PBANKA_145180	300	299	280	275	192	195	0	0	0	0	0	0	65	64	0	0	18	19	72	72	0	0	0	0	177	175	0	0	1	1	1653	1641
ccttcacgagg	PBANKA_111210	0	0	0	0	37	36	135	132	0	0	0	0	0	0	0	0	0	0	0	0	9	8	22	22	0	0	2	2	0	0	0	0
cctttccctta	PBANKA_031580	0	0	0	0	0	0	0	0	0	0	0	0	0	0	0	0	0	0	0	0	0	0	0	0	0	0	0	0	0	0	0	0
cctttgcaaac	PBANKA_124580	0	1	0	0	85	88	0	0	0	0	0	0	0	0	0	0	0	0	0	0	0	0	10	11	0	0	0	0	0	0	1382	1386
cctttttctcc	PBANKA_120160	0	0	0	0	0	0	0	0	0	0	0	0	0	0	0	0	0	0	0	0	0	0	0	0	0	0	0	0	0	0	0	0
cgaaatgtacg	PBANKA_124570	1	1	490	479	763	765	530	518	768	753	1152	1142	2164	2111	2176	2133	845	831	2166	2128	1867	1830	1819	1791	2187	2146	1078	1052	2236	2202	1363	1337
cgaacacaaat	PBANKA_122680	909	889	734	724	2611	2601	2495	2467	632	632	5376	5322	1915	1890	2260	2226	4177	4136	1799	1760	2170	2161	6153	6068	2160	2141	4697	4637	2512	2497	3604	3555
cgaacgcacat	PBANKA_114620	0	0	0	0	0	0	0	0	0	0	0	0	0	0	0	0	1	0	0	0	0	0	0	0	0	0	0	0	0	0	0	0
cgaagtagcaa	PBANKA_111760	609	605	0	0	41	41	661	655	284	283	0	0	22	22	1	1	19	18	0	0	147	147	58	56	0	0	12	13	0	0	0	0
cgaccataggc	PBANKA_135880	0	0	0	0	83	81	0	0	0	0	0	0	0	0	0	0	0	0	0	0	0	0	0	0	0	0	0	0	0	0	1126	1114
cgactcagtag	PBANKA_030140	0	0	0	0	0	0	0	0	0	0	0	0	0	0	2	2	0	0	6	6	16	16	13	13	0	0	0	0	0	0	0	0
cgactggtgaa	PBANKA_142620	540	518	0	0	46	49	0	0	0	0	0	0	31	31	0	0	0	0	0	0	0	0	0	0	0	0	0	0	0	0	0	0
cgacttttcat	PBANKA_141330	0	0	0	0	0	0	0	0	0	0	0	0	0	0	0	0	0	0	0	0	8	8	0	0	0	0	0	0	0	0	0	0
cgagccttgaa	PBANKA_081600	0	0	0	0	0	0	0	0	3	3	0	0	14	15	0	0	0	0	0	0	0	0	0	0	0	0	0	0	0	0	0	0
cgagtgcctgc	PBANKA_134970	1679	1653	2291	2263	703	707	709	694	1803	1776	1158	1149	1653	1645	3241	3185	1692	1679	1478	1447	1977	1942	3152	3107	1712	1692	1688	1669	3013	2979	1270	1254
cgataatcaca	PBANKA_060300	0	0	0	0	0	0	0	0	0	0	0	0	0	0	0	0	0	0	0	0	3	3	0	0	0	0	0	0	0	0	0	0
cgatagggact	PBANKA_134910	0	0	0	0	0	0	0	0	1	1	0	0	0	0	0	0	0	0	0	0	0	0	0	1	0	0	0	0	0	0	0	0
cgatctttctc	PBANKA_112920	0	0	0	0	0	0	0	0	0	0	98	95	0	0	0	0	0	0	0	0	11	9	12	12	0	0	0	0	0	0	0	0
cgatttccaaa	PBANKA_083655	0	0	0	0	8	9	0	0	0	0	0	0	0	0	0	0	0	0	0	0	0	0	0	0	0	0	2	2	0	0	0	0
cgcaattcccc	PBANKA_100190	458	450	0	0	0	0	0	0	0	0	0	0	0	0	0	0	0	0	0	0	0	0	0	0	0	0	0	0	0	0	0	0
cgcacatctac	PBANKA_082250	0	0	0	0	0	0	0	0	0	0	0	0	0	0	0	0	0	0	0	0	0	0	0	0	0	0	0	0	0	0	0	0
cgcatcacact	PBANKA_041420	0	0	0	0	0	0	0	0	0	0	0	0	0	1	0	0	0	0	0	0	0	0	0	0	0	0	0	0	0	0	0	0
cgcctgacacc	PBANKA_143430	861	850	1993	1994	931	978	1489	1500	1231	1237	960	969	2121	2124	2519	2522	1779	1780	2234	2224	2070	2083	3812	3815	2650	2649	2853	2856	2454	2433	1079	1085
cgcgttttacc	PBANKA_030480	596	600	1	1	96	100	0	0	0	0	276	276	215	217	250	249	91	88	190	187	98	102	195	195	156	156	48	46	107	106	792	794
cgctccatgcc	PBANKA_031260	0	0	0	0	0	0	1	1	0	0	0	0	0	0	0	0	0	0	0	0	0	0	0	0	0	0	0	0	0	0	0	0
cgctgcaaacg	PBANKA_010770	0	0	0	0	40	42	0	0	0	0	0	0	0	0	0	0	0	0	0	0	0	0	0	0	0	0	0	0	0	0	0	0
cggaatgccag	PBANKA_031000	0	0	0	0	0	0	3	3	1	1	0	0	0	0	0	0	0	0	0	0	4	4	1	2	0	0	0	0	0	0	0	0
cggagatagta	PBANKA_082440	0	0	0	0	0	0	0	0	234	231	130	128	0	0	0	0	0	0	0	0	0	0	4	4	0	0	0	0	0	0	0	0
cggagatggtc	PBANKA_144870	0	0	0	0	0	0	0	0	0	0	0	0	0	0	0	0	0	0	0	0	0	0	0	0	0	0	0	0	0	0	0	0
cggagtacgtt	PBANKA_103440	2695	2659	3427	3371	1780	1777	1989	1965	2860	2806	1596	1571	1452	1424	1420	1396	792	787	1071	1056	814	802	1317	1304	668	649	535	529	592	583	1552	1526
cggatagtcgt	PBANKA_081700	0	0	0	0	0	0	0	0	0	0	0	0	1	1	0	0	0	0	0	0	0	0	18	18	0	0	0	0	0	0	0	0
cggcagactta	PBANKA_144780	1	1	0	0	81	89	207	208	0	0	6	6	15	15	0	0	13	13	18	18	0	0	9	10	2	2	4	4	5	5	1238	1234
cggcgggctcg	PBANKA_114440	0	0	554	425	102	73	0	0	0	0	274	215	0	0	15	11	0	0	0	0	0	0	0	0	0	0	0	0	0	0	961	746
cggtctcctcc	PBANKA_052210	0	0	0	0	0	0	0	0	0	0	0	0	0	0	0	0	0	0	0	0	0	0	0	0	0	0	0	0	0	0	0	0
cggttacccta	PBANKA_070200	0	0	0	0	0	0	149	151	231	231	0	0	0	0	0	0	0	0	0	0	0	0	0	0	0	0	0	0	0	0	0	0
cggttgtggat	PBANKA_070710	909	880	0	0	0	0	0	0	0	0	0	0	1	1	0	0	0	0	0	0	1	1	14	13	0	0	0	0	0	0	0	0
cgtacccctat	PBANKA_136410	12179	12121	10760	10745	5663	5790	12162	12140	10946	10913	11772	11748	19297	19213	17435	17369	10502	10455	20824	20663	14558	14461	17208	17171	23269	23123	12862	12849	18711	18669	1302	1303
cgtaccctgca	PBANKA_132910	0	0	0	0	0	0	0	0	2	2	0	0	0	0	0	0	0	0	0	0	0	0	0	0	0	0	0	0	0	0	0	0
cgtactaccgg	PBANKA_021010	0	0	0	0	0	0	0	0	0	0	0	0	0	0	0	0	0	0	0	0	0	0	9	8	0	0	0	0	0	0	0	0
cgtactgtgag	PBANKA_114480	860	834	2150	2128	1609	1597	3867	3807	3898	3824	3583	3526	3933	3871	4591	4520	4234	4147	4527	4416	3514	3428	7126	6962	4287	4203	4269	4192	3879	3818	1500	1484
cgtatgactac	PBANKA_040270	0	0	0	0	0	0	0	0	0	0	0	0	1	0	1	0	0	0	0	0	0	0	1	0	0	0	0	0	0	0	0	0
cgtatttattg	PBANKA_040050	0	0	0	0	0	0	0	0	0	0	0	0	0	0	0	0	0	0	0	0	0	0	0	0	0	0	0	0	0	0	0	0
cgtcgactgat	PBANKA_145870	0	0	0	0	0	0	0	0	0	0	0	0	0	0	0	0	0	0	0	0	5	5	0	0	0	0	0	0	0	0	0	0
cgtgaagaaaa	PBANKA_060080	0	0	0	0	0	0	0	0	0	0	0	0	0	0	0	0	0	0	0	0	0	0	5	4	0	0	0	0	0	0	0	0
cgtgagtttag	PBANKA_114560	0	0	0	0	0	0	0	0	0	0	0	0	0	0	7	8	0	0	0	0	0	0	0	0	0	0	0	0	0	0	0	0
cgtgccaaggt	PBANKA_133730	0	0	0	0	0	0	0	0	275	272	0	0	0	0	0	0	0	0	0	0	0	0	0	0	0	0	0	0	0	0	0	0
cgtgcgcccac	PBANKA_141440	0	0	0	0	0	0	0	0	264	262	0	0	0	0	0	0	0	0	0	0	0	0	0	0	0	0	0	0	0	0	0	0
cgtggacgacc	PBANKA_082910	0	0	797	803	185	188	0	0	0	0	118	117	39	40	15	15	15	14	38	39	0	0	2	1	50	50	0	0	3	3	1458	1442
cgtggcgctag	PBANKA_123830	743	714	457	443	6	5	0	0	0	0	1	0	0	0	0	0	0	0	0	0	0	0	0	0	0	0	0	0	0	0	0	0
cgtgtcggaca	PBANKA_020840	0	0	290	288	0	0	0	0	0	0	0	0	0	0	0	0	0	0	0	0	0	0	7	6	0	0	0	0	0	0	0	0
cgtgtttaggt	PBANKA_140210	0	0	0	0	0	0	0	0	0	0	0	0	0	0	0	0	0	0	0	0	0	0	0	0	0	0	0	0	0	0	0	0
cgttatgtggg	p230p-tag	5182	5091	1617	1578	1229	1213	1719	1688	4494	4420	1107	1086	3478	3403	1837	1816	1843	1812	2992	2941	1802	1770	3375	3279	3252	3182	2632	2569	2492	2449	1669	1637
cgttcgctata	PBANKA_092910	0	0	0	0	0	0	0	0	208	206	0	0	0	0	0	0	0	0	0	0	0	0	0	0	0	0	0	0	0	0	0	0
cgtttgctggg	PBANKA_131150	0	0	275	275	66	63	1	1	0	0	462	455	18	17	10	10	0	0	0	0	84	79	12	12	0	0	0	0	0	0	0	0
cgttttagtta	PBANKA_090140	0	0	0	0	0	0	0	0	2	1	0	0	0	0	0	0	0	0	0	0	0	0	0	0	0	0	0	0	0	0	0	0
ctaaccatggc	PBANKA_090400	657	658	0	0	0	0	0	0	0	0	0	0	0	0	10	10	0	0	0	0	0	0	0	0	0	0	0	0	2	2	0	0
ctaacgcttct	PBANKA_142830	0	0	0	0	0	0	0	0	0	1	0	0	0	0	0	0	0	0	0	0	0	0	0	0	0	0	0	0	0	0	0	0
ctaagcggttg	PBANKA_113070	0	0	0	0	0	0	0	0	0	0	0	0	0	0	0	0	0	0	0	0	0	0	0	0	0	0	0	0	0	1	0	0
ctacaagttca	PBANKA_070700	0	0	0	0	0	0	0	0	3	3	0	0	0	0	1	0	0	0	0	0	0	0	0	0	0	0	0	0	0	0	1	1
ctacccgtaca	PBANKA_131370	0	0	0	0	0	0	0	0	0	0	275	267	2	2	0	0	0	0	0	0	18	17	0	0	0	0	0	0	0	0	0	0
ctacgatgaac	PBANKA_030770	0	0	0	0	0	0	0	0	0	0	0	0	0	0	9	10	0	0	0	0	0	0	0	0	0	0	0	0	0	0	0	0
ctacgtatcag	PBANKA_041490	0	0	0	0	0	0	0	0	0	0	0	0	0	0	0	0	0	0	0	0	12	12	6	6	0	0	0	0	0	0	0	0
ctactagttaa	PBANKA_122560	0	0	0	0	0	0	120	119	0	0	0	0	0	0	0	0	0	0	0	0	0	0	0	0	0	0	0	0	0	0	0	0
ctagaggttta	PBANKA_120200	0	0	258	252	29	29	208	205	379	379	0	0	159	159	182	177	48	46	120	116	177	174	148	143	89	89	18	18	93	91	439	430
ctagcttggct	PBANKA_121280	0	0	0	0	44	42	0	0	0	0	0	0	0	0	0	0	0	0	0	0	0	0	0	0	0	0	0	0	0	0	997	973
ctatcttatcc	PBANKA_052200	0	0	0	0	1	1	0	0	0	0	0	1	0	0	0	0	0	0	0	0	0	0	0	0	0	0	0	0	0	0	0	0
ctcaacttgcg	PBANKA_020310	0	0	0	0	0	0	0	0	383	380	0	0	0	0	0	0	0	0	0	0	0	0	8	8	2	2	0	0	0	0	0	0
ctcacacgacc	PBANKA_052480	0	0	0	0	39	39	459	453	0	0	0	0	13	14	0	0	0	0	0	0	21	21	2	3	0	0	0	0	0	0	0	0
ctcattcccgt	PBANKA_130470	446	439	0	0	38	39	2	2	0	0	0	0	0	0	0	0	10	10	2	1	0	0	0	0	0	0	0	0	0	0	1	1
ctccaagaact	PBANKA_010080	0	0	0	0	0	0	172	173	0	0	0	0	0	0	0	0	0	0	0	0	11	11	7	7	0	0	8	8	0	0	0	0
ctccacaggtc	PBANKA_093100	0	0	0	0	51	45	0	0	0	0	0	0	0	0	0	0	0	0	0	0	18	17	0	0	0	0	0	0	0	0	0	0
ctcccagtttt	PBANKA_112710	0	0	0	0	0	0	0	0	0	0	0	0	0	0	0	0	0	0	0	0	0	0	0	0	0	0	0	0	0	0	0	0
ctccccattca	PBANKA_122760	0	0	300	312	50	55	0	0	0	0	0	0	0	0	9	9	0	0	0	0	0	0	0	0	0	0	0	0	0	0	0	0
ctccggtggct	PBANKA_100920	0	0	2	2	45	45	0	0	0	0	0	0	0	0	0	0	0	0	0	0	0	0	0	0	5	5	0	0	0	0	1698	1697
ctcgacatcta	PBANKA_083170	0	0	0	0	0	0	1	1	3	3	0	0	0	0	0	0	0	0	0	0	0	0	1	1	0	0	0	0	0	0	0	0
ctcgggagggg	PBANKA_050120	756	745	0	0	41	42	113	112	418	418	3	2	12	13	17	17	0	0	7	8	94	95	31	31	0	0	1	1	1	1	0	0
ctctacttctg	PBANKA_142590	299	299	0	0	0	0	0	0	0	0	0	0	0	0	1	1	0	0	3	3	1	1	0	0	0	0	0	0	0	0	0	0
ctctcgttttt	PBANKA_135620	0	0	0	0	0	0	0	0	0	0	1	1	0	0	0	0	0	0	0	0	0	0	0	0	0	0	1	1	0	0	1	1
ctcttatgctc	PBANKA_142530	0	1	0	0	0	0	0	0	0	0	8	8	0	0	0	0	0	0	0	0	0	0	0	0	2	2	1	1	4	5	0	0
ctcttcagacc	PBANKA_144330	0	0	0	0	0	0	0	0	0	0	0	0	0	0	0	0	0	0	0	0	0	0	0	0	1	1	0	0	0	0	0	0
ctcttttgaat	PBANKA_093120	0	0	0	0	0	0	0	0	0	0	0	0	0	0	0	0	0	0	0	0	0	0	8	7	0	0	0	0	0	0	0	0
ctgaaagcggg	PBANKA_080640	0	0	0	0	0	0	175	169	0	0	96	95	0	0	0	0	0	0	0	0	0	0	11	12	0	0	0	0	1	1	0	0
ctgaatactcg	PBANKA_062320	0	0	0	0	0	0	0	0	0	0	0	0	0	0	0	0	0	0	0	0	6	5	0	0	0	0	0	0	0	0	0	0
ctgactgtata	PBANKA_103980	3419	3364	4107	4056	3392	3366	3747	3704	4380	4318	5542	5462	6424	6310	5977	5907	5449	5353	5718	5623	4312	4227	12244	12027	4651	4575	8290	8185	6287	6224	1365	1341
ctgactttcgg	PBANKA_090150	0	0	0	0	0	0	0	0	0	0	0	0	0	0	0	0	0	0	3	3	0	0	16	16	0	0	0	0	0	0	1	1
ctgcgcaaaac	PBANKA_135210	0	0	0	0	0	0	0	0	232	234	0	0	0	0	0	0	1	1	0	0	0	0	0	0	0	0	0	0	0	0	0	0
ctgcgtggcac	PBANKA_120090	0	0	0	0	0	0	0	0	0	0	0	0	0	0	0	0	0	0	0	0	0	0	0	0	0	0	0	0	0	0	0	0
ctgctgattgc	PBANKA_100760	0	0	0	0	0	0	0	0	0	0	0	0	10	9	0	0	0	0	0	0	17	15	6	6	0	0	0	0	0	0	0	0
ctggagtagtg	PBANKA_140240	0	0	0	0	0	0	0	0	194	191	63	62	0	0	0	0	0	0	0	0	4	4	21	20	0	0	0	0	0	0	0	0
ctggccgctaa	PBANKA_041350	0	0	0	0	0	0	0	0	0	0	0	0	7	7	0	0	0	0	0	0	0	0	0	0	0	0	0	0	0	0	0	0
ctgggaaaaga	PBANKA_142220	0	0	0	0	0	0	0	0	5	5	0	0	9	9	0	0	0	0	0	0	6	6	14	14	0	0	0	0	3	3	0	0
ctgggatctgt	PBANKA_061340	0	0	0	0	0	0	0	0	0	0	0	0	0	0	0	0	0	0	0	0	3	3	0	0	0	0	0	0	0	0	0	0
ctggttattaa	PBANKA_091870	0	0	0	0	0	0	0	0	1	1	2	2	0	0	0	0	0	0	0	0	0	0	0	0	0	0	0	0	1	1	0	0
ctgtcttaggt	PBANKA_111610	0	0	0	0	0	0	89	87	0	0	0	0	0	0	0	0	0	0	0	0	0	0	0	0	0	0	0	0	0	0	0	0
cttaaagagcc	PBANKA_133500	0	0	0	0	0	0	143	143	0	0	0	0	7	8	0	0	0	0	0	0	62	63	13	13	0	0	0	0	0	0	0	0
cttaatgggac	PBANKA_110790	0	0	0	0	0	0	0	0	0	0	0	0	0	0	0	0	0	0	0	0	5	5	2	2	0	0	0	0	0	0	0	0
cttacattggt	PBANKA_061040	0	0	0	0	0	0	0	0	0	0	173	172	0	0	0	0	0	0	5	5	14	15	0	0	0	0	0	0	0	0	0	0
cttagaattat	PBANKA_130230	0	0	0	0	0	0	0	0	0	0	0	0	0	0	0	0	0	0	0	0	0	0	0	0	0	0	0	0	4	4	0	0
cttagccgttg	PBANKA_093750	819	796	1360	1341	1303	1301	1725	1691	4748	4676	3643	3598	4144	4070	4437	4354	3485	3431	3833	3741	4184	4102	7253	7093	4009	3947	5771	5689	6024	5946	1373	1338
cttagcgtaaa	PBANKA_140470	0	0	0	0	37	40	104	100	0	0	0	0	0	0	0	0	0	0	0	0	0	0	0	0	0	0	0	0	0	0	0	0
cttagctccac	PBANKA_134670	0	0	0	0	112	121	0	0	0	0	0	0	0	0	0	0	0	0	0	0	0	0	0	0	0	0	0	0	0	0	1097	1124
cttagtggatt	PBANKA_093960	0	0	0	0	0	0	0	0	2	2	0	0	0	0	0	0	0	0	0	0	0	0	0	0	0	0	0	0	0	0	0	0
cttcacctacc	PBANKA_100520	0	0	0	0	0	0	0	0	0	0	0	0	0	0	0	0	0	0	0	0	0	0	7	8	0	0	0	0	0	0	0	0
cttcagccgtc	PBANKA_134870	0	0	0	0	0	0	0	0	0	0	0	0	0	0	0	0	0	0	0	0	0	1	0	0	0	0	0	0	0	0	0	0
cttcgaagttg	PBANKA_143290	0	0	0	0	0	0	0	0	0	0	0	0	0	0	0	0	0	0	0	0	0	0	0	0	0	0	0	0	0	0	0	0
cttctgacgta	PBANKA_144570	989	989	470	466	213	217	899	896	0	0	611	609	661	647	807	804	311	304	724	715	915	906	788	790	753	753	549	544	875	871	804	800
cttctttggag	PBANKA_122420	0	0	0	0	0	0	0	0	0	0	0	0	0	0	1	0	0	0	0	0	0	0	0	0	0	0	0	0	0	0	0	0
cttgaaaaatc	PBANKA_135190	461	449	0	0	0	0	0	0	0	0	0	0	0	0	0	0	0	0	0	0	0	0	0	0	0	0	0	0	0	0	0	0
cttgatgtcag	PBANKA_134820	0	0	555	555	885	883	205	204	0	0	0	0	4	4	20	20	0	0	2	2	11	11	0	0	0	0	49	46	1	1	1061	1044
cttgattcaac	PBANKA_110880	461	461	0	0	22	21	0	0	0	0	0	0	0	0	0	0	0	0	0	0	0	0	0	0	1	1	0	0	0	0	0	0
cttggtatcct	PBANKA_136480	0	0	0	0	0	0	0	0	0	0	0	0	0	0	0	0	0	0	0	0	0	0	0	0	0	0	0	0	0	0	0	0
cttgtgtttca	PBANKA_143760	0	0	0	0	0	0	0	0	0	0	0	0	0	0	0	0	7	7	0	0	0	0	17	17	0	0	0	0	0	0	0	0
cttgttgctgt	PBANKA_094250	0	0	0	0	0	0	0	0	0	0	0	0	0	0	0	0	0	0	0	0	0	0	0	0	0	0	0	0	0	0	0	0
ctttacggaag	PBANKA_103150	0	0	130	127	0	0	0	0	0	0	0	0	0	0	0	0	0	0	0	0	0	0	0	0	0	0	24	24	0	0	0	0
ctttactgggt	PBANKA_135260	499	490	0	0	0	0	161	154	0	0	0	0	13	13	0	0	0	0	0	0	0	0	0	0	0	0	1	1	0	0	0	0
ctttagcgcat	PBANKA_112780	0	0	0	1	0	0	0	0	0	0	13	12	0	0	0	0	0	0	0	0	1	1	0	0	0	0	0	0	2	2	1	1
ctttcagtgta	PBANKA_143700	2021	2000	322	322	579	570	563	554	0	0	0	0	0	0	79	75	0	0	0	0	0	0	0	0	0	0	0	0	1	0	1577	1542
ctttcgtccgt	PBANKA_090420	292	285	0	0	0	0	0	0	235	234	0	0	0	0	0	0	0	0	0	0	13	13	6	6	0	0	0	0	0	0	0	0
gaaaacgcctg	PBANKA_123190	0	0	0	0	0	0	0	0	0	0	0	0	0	0	0	0	0	0	0	0	0	0	0	0	0	0	0	0	0	0	0	0
gaaacagtacc	PBANKA_121240	0	0	0	0	0	0	0	0	3	3	0	0	0	0	0	0	0	0	0	0	0	0	0	0	0	0	0	0	1	1	0	0
gaaaggttcca	PBANKA_133650	0	0	0	0	0	0	1	1	0	0	0	0	0	0	0	0	0	0	0	0	0	0	0	0	0	0	0	0	0	0	0	0
gaacattcggg	PBANKA_140040	0	0	0	0	42	52	0	0	0	0	0	0	0	0	0	0	0	0	0	0	93	93	4	4	0	0	0	0	0	0	0	0
gaaccgtaaat	PBANKA_135780	0	0	533	525	249	250	0	0	0	0	239	232	66	62	93	92	112	108	41	42	32	31	103	100	15	15	78	74	25	26	1362	1345
gaacctggaca	PBANKA_093260	0	0	0	0	71	68	0	0	0	0	68	67	0	0	10	11	0	0	8	9	0	0	1	1	0	0	17	17	3	3	0	0
gaactaagcat	PBANKA_132760	0	0	0	0	0	0	0	0	0	0	0	0	0	0	0	0	0	0	0	0	0	0	0	0	0	0	0	0	0	0	0	0
gaagatatgac	PBANKA_081680	0	0	0	0	0	0	0	1	0	0	3	3	0	0	0	0	0	0	0	0	0	0	0	0	0	0	0	0	0	0	1	2
gaaggtggtac	PBANKA_080630	0	0	0	0	0	0	0	0	0	0	0	0	0	0	0	0	0	0	3	4	0	0	0	0	0	0	0	0	0	0	0	0
gaagtccgata	PBANKA_144240	1723	1683	507	505	562	549	672	656	695	685	479	470	954	948	913	906	419	412	882	866	634	620	677	663	957	937	615	605	770	755	1319	1306
gaagtgttgga	PBANKA_092170	0	0	0	0	22	23	0	0	0	0	0	0	0	0	5	4	0	0	0	0	1	1	0	0	0	0	0	0	0	0	0	0
gaataggtgtg	PBANKA_113730	0	0	0	0	0	0	0	0	0	0	0	0	0	0	0	0	0	0	0	0	0	0	1	0	0	0	0	0	0	0	0	0
gaattaacaaa	PBANKA_110100	508	504	0	0	39	40	825	822	935	915	153	151	34	34	20	20	0	0	0	0	105	102	43	41	0	1	0	0	4	4	0	0
gaattaccttt	PBANKA_021550	0	0	0	0	68	68	339	339	0	0	85	82	13	13	9	8	11	12	0	0	64	63	19	19	0	0	0	0	0	0	0	0
gacacctgtgg	PBANKA_114200	0	0	0	0	0	0	0	0	0	0	0	0	0	0	0	0	0	0	0	0	0	0	0	0	0	0	0	0	0	0	0	0
gacatgggatt	PBANKA_070940	537	531	0	0	0	0	0	0	0	0	0	0	0	0	0	0	0	0	0	0	0	0	0	0	0	0	0	0	0	0	0	0
gacattcgagg	PBANKA_122540	0	0	0	0	0	0	0	0	0	0	0	0	0	0	0	0	0	0	1	0	0	0	0	0	0	0	0	0	0	0	0	0
gaccgttatat	PBANKA_145060	0	0	0	0	0	0	0	0	0	0	0	0	0	0	0	0	0	0	0	0	0	0	10	9	0	0	0	0	0	0	0	0
gacctttgcag	PBANKA_083240	0	0	0	0	2	2	0	0	0	0	0	0	0	0	0	0	0	0	0	0	0	0	0	0	0	0	0	0	0	0	0	0
gacgtatggcg	PBANKA_021460	499	489	0	0	0	0	0	0	0	0	0	0	0	0	0	0	0	0	5	5	26	25	10	10	0	0	0	0	0	0	0	0
gacgtccccct	PBANKA_071120	0	0	0	0	0	0	0	0	0	0	0	0	0	0	0	0	1	1	1	1	1	1	0	0	0	0	0	0	1	1	0	0
gactaggatga	PBANKA_010480	0	0	0	0	0	0	0	0	187	190	0	0	0	0	0	0	0	0	0	0	0	0	0	0	1	0	0	0	0	0	0	0
gactcccgggc	PBANKA_102400	0	0	0	0	0	0	0	0	0	0	0	0	0	0	0	0	0	0	0	0	0	0	0	0	0	0	0	0	0	0	0	0
gacttcaatcg	PBANKA_112420	0	0	0	0	0	0	0	0	0	0	0	0	0	0	0	0	0	0	0	0	0	0	0	0	0	0	0	0	0	0	0	0
gagagggctta	PBANKA_101480	0	0	0	0	0	0	0	0	0	0	0	0	45	43	0	0	0	0	0	0	0	0	0	0	0	0	0	0	0	0	0	0
gagatgttagg	PBANKA_133820	0	0	0	0	0	0	0	0	1	1	1	1	1	0	0	0	0	0	0	0	0	0	0	0	0	0	0	0	2	2	0	0
gagattgcgcg	PBANKA_020970	0	0	0	0	0	0	1	1	0	0	1	1	0	0	0	0	1	1	0	0	1	0	0	0	1	1	0	0	1	1	0	0
gagcaaacgca	PBANKA_112040	0	0	0	0	0	0	0	0	0	0	0	0	10	10	0	0	1	1	0	0	0	0	0	1	0	0	0	0	0	0	0	0
gagcctggtgg	PBANKA_041780	0	0	0	0	0	0	148	143	0	0	0	0	0	0	0	0	0	0	0	0	0	0	0	0	0	0	0	0	0	0	0	0
gagcgagtcaa	PBANKA_112890	0	0	0	0	13	15	0	0	0	0	1	0	0	0	0	0	0	0	0	0	0	0	0	0	0	0	0	0	0	0	0	0
gagcgcatcgt	PBANKA_123380	0	0	0	0	1	0	0	0	0	0	0	0	0	0	0	0	0	0	0	0	0	0	0	0	0	0	0	0	0	0	0	0
gaggaccggtc	PBANKA_144350	0	0	0	0	0	0	0	0	0	0	0	0	0	0	0	0	0	0	0	0	0	0	0	0	0	0	0	0	0	0	1	1
gaggcgcccgt	PBANKA_011150	0	0	0	0	0	0	0	0	0	0	0	0	0	0	0	0	1	1	0	0	0	0	0	0	0	0	0	0	0	0	0	0
gaggcttaggg	PBANKA_133660	548	539	0	0	0	0	0	0	1	1	0	0	0	0	1	2	0	0	2	3	2	2	0	0	0	0	0	0	0	0	0	1
gaggtggacaa	PBANKA_080950	0	0	0	0	0	0	110	111	0	0	0	0	0	0	0	0	0	0	0	0	29	29	0	0	0	0	0	0	0	0	0	0
gagtagcccga	PBANKA_113640	1	1	395	393	124	124	270	266	331	326	0	0	0	0	0	0	0	0	0	0	4	4	0	0	0	0	0	0	0	0	1095	1070
gatacacgaca	PBANKA_144520	0	0	251	254	310	322	0	0	0	0	0	0	25	24	0	0	0	0	0	0	0	0	27	26	4	4	50	50	0	0	651	647
gatagtttaat	PBANKA_082430	0	0	0	0	0	0	0	0	0	0	0	0	0	0	0	0	0	0	0	0	0	0	0	0	0	0	0	0	0	0	0	0
gatatatcacc	PBANKA_110290	0	0	0	0	0	0	130	132	0	0	0	0	0	0	0	0	0	0	0	0	0	0	0	0	0	0	0	0	0	0	0	0
gatattcctct	PBANKA_145770	0	0	0	0	0	0	0	0	0	0	0	0	0	0	0	0	0	0	0	0	0	0	0	0	0	0	0	0	0	0	0	0
gatattttgtc	PBANKA_135770	0	0	0	0	0	0	255	256	185	182	63	60	0	0	0	0	0	0	0	0	12	12	0	0	0	0	0	0	0	0	0	0
gatcctgtgcg	PBANKA_093390	0	0	0	1	0	0	0	0	0	0	6	5	0	0	0	0	0	0	0	0	0	0	0	0	0	0	0	0	2	2	1	1
gatgtgttcct	PBANKA_081420	0	0	0	0	0	0	0	0	0	0	7	7	0	0	0	0	0	0	0	0	0	0	0	0	0	0	0	0	3	3	2	1
gattacgtaaa	PBANKA_140520	0	0	0	0	0	0	0	0	1	0	0	0	0	0	0	0	0	0	0	0	0	0	0	0	0	0	0	0	0	0	0	0
gcaaatataaa	PBANKA_110090	202	203	0	0	1	0	12	12	0	0	0	0	0	0	0	0	0	0	0	0	0	0	0	0	0	0	0	0	0	0	0	0
gcaatcaatgc	PBANKA_080810	1	1	0	0	0	0	0	0	3	3	0	0	0	0	0	0	0	0	0	0	0	0	0	0	0	0	0	0	1	1	0	0
gcacccttctc	PBANKA_090520	0	0	162	165	0	0	0	0	0	0	0	0	0	0	0	0	0	0	0	0	0	0	0	0	0	0	0	0	0	0	0	0
gcagacgggac	PBANKA_041690	0	0	0	0	0	0	0	0	2	2	0	0	0	0	0	0	0	0	0	0	0	0	0	0	0	0	0	0	2	3	0	0
gcaggtattat	PBANKA_110430	0	0	0	0	0	0	0	0	0	0	0	0	0	0	0	0	0	0	0	0	12	12	0	0	0	0	0	0	0	0	0	0
gcataaactct	PBANKA_114230	0	0	0	0	0	0	0	0	0	0	0	0	0	0	0	0	0	0	0	0	0	0	14	15	0	0	0	0	0	0	0	0
gcattggttgg	PBANKA_124530	0	0	0	0	0	0	0	0	0	0	2	2	0	0	0	0	0	0	0	0	0	0	0	0	0	0	0	0	1	1	2	2
gcatttcatgt	PBANKA_010060	0	0	0	0	0	0	0	0	0	0	0	0	0	0	0	0	0	0	0	0	0	0	10	10	0	0	0	0	0	0	0	0
gccaaattgta	PBANKA_144730	0	0	1	1	0	0	0	0	0	0	0	0	0	0	0	0	0	0	0	0	0	0	0	0	0	0	0	0	0	0	1	0
gccagatgtat	PBANKA_031270	0	0	0	1	0	0	0	0	0	0	2	2	0	0	1	0	0	0	1	0	0	0	0	0	0	0	0	0	1	1	0	0
gcccaaccggg	PBANKA_030100	0	0	0	0	0	0	0	0	190	190	0	0	0	0	0	0	0	0	0	0	5	6	0	0	0	0	0	0	0	0	0	0
gcccaattgta	PBANKA_110770	0	0	564	553	154	151	0	0	0	0	0	0	0	0	1	1	12	12	0	0	0	0	0	0	0	0	3	3	0	0	2386	2362
gccccggctgc	PBANKA_134300	0	0	0	0	0	0	0	0	0	0	0	0	0	0	0	0	1	1	0	0	0	0	0	0	0	0	0	0	0	0	0	0
gcccggcgggt	PBANKA_130520	1	1	283	250	0	0	154	131	3	3	0	0	0	0	0	0	0	0	0	0	0	0	4	4	0	0	0	0	5	4	0	0
gcccttgagac	PBANKA_136230	0	0	2	2	48	52	0	0	0	0	0	0	16	14	0	0	0	0	0	0	0	0	0	0	0	0	0	0	0	0	1516	1520
gccgcaatgat	PBANKA_121630	0	0	0	0	0	0	0	0	0	0	0	0	0	0	0	0	0	0	0	0	0	0	0	0	0	0	0	0	0	0	0	0
gccgcgtgcca	PBANKA_114310	623	607	1248	1237	1238	1240	1781	1773	752	746	2028	1992	3191	3165	2612	2583	2470	2448	3866	3804	2328	2306	4514	4462	4683	4664	3474	3442	3246	3222	595	593
gccggaataaa	PBANKA_144690	0	0	0	0	0	0	0	0	0	0	2	2	0	0	0	0	0	0	1	1	0	0	0	0	0	0	1	1	1	1	0	0
gccggacaacg	PBANKA_123590	1743	1708	295	288	667	666	131	131	576	566	402	397	983	969	1137	1122	1001	981	1322	1287	685	685	1716	1678	1512	1482	1293	1261	864	854	1073	1052
gcctatcctat	PBANKA_113280	0	0	0	0	0	0	102	103	0	0	0	0	0	0	0	0	0	0	0	0	8	8	0	0	0	0	0	0	0	0	0	0
gcctccacgtc	PBANKA_112460	0	0	0	0	0	0	4	4	143	138	0	0	0	0	0	0	0	0	6	6	2	2	6	6	0	0	0	0	0	0	0	0
gcctcctattt	PBANKA_124060	0	0	0	0	0	0	0	0	0	0	0	0	0	0	0	0	0	0	0	1	0	0	0	1	1	1	0	0	0	0	0	0
gccttcaacgg	PBANKA_070620	0	0	0	0	0	0	0	0	0	0	0	0	16	16	0	0	0	0	0	0	14	14	0	0	1	1	14	15	0	0	0	0
gccttcgcaag	PBANKA_083280	0	0	0	0	1	1	0	0	0	0	0	0	0	0	1	1	0	0	0	0	0	0	1	0	0	0	0	0	0	0	0	0
gcgaaggataa	PBANKA_122300	0	0	0	0	0	0	0	0	0	0	0	0	0	0	0	0	0	0	0	0	6	6	0	0	0	0	0	0	0	0	0	0
gcgaatcggaa	PBANKA_144470	0	0	0	0	0	0	0	0	0	0	0	0	0	0	0	0	0	0	0	0	0	0	0	0	0	0	0	0	0	0	74	73
gcgactgcgat	PBANKA_101935	0	0	0	0	0	0	0	0	0	0	0	0	0	0	0	0	0	0	0	0	0	0	3	3	0	0	0	0	0	0	0	0
gcgcatctttc	PBANKA_051140	0	0	0	0	0	0	0	0	1	1	0	0	0	0	0	0	4	4	0	0	0	0	0	0	0	0	0	0	0	0	0	0
gcggagaccgc	PBANKA_070550	0	0	0	0	1	1	0	0	0	0	0	0	18	18	0	0	0	0	0	0	0	0	0	0	0	0	0	0	0	0	0	0
gcggatctagc	PBANKA_041010	0	0	0	0	0	0	0	0	0	0	1	1	0	0	0	0	0	0	0	0	0	0	0	0	0	0	0	0	2	2	1	1
gcggcggccta	PBANKA_123550	0	0	0	0	0	0	0	0	0	0	0	0	0	0	0	0	0	0	0	0	0	0	0	0	0	0	0	0	0	0	0	0
gcgtcagttag	PBANKA_140210	0	0	0	0	0	0	0	0	159	162	0	0	0	0	0	0	0	0	0	0	0	0	0	0	0	0	0	0	0	0	0	0
gcgtggagatt	PBANKA_091820	0	0	0	0	0	0	0	0	0	0	2	2	0	0	0	0	0	0	0	0	0	0	0	0	0	0	1	0	2	2	0	0
gcgtggaggca	PBANKA_101980	0	0	0	0	0	0	30	28	0	0	0	0	0	0	0	1	0	0	7	7	0	0	10	10	3	3	0	0	0	0	0	0
gctacacgggc	PBANKA_061750	0	0	954	940	130	139	0	0	2	2	95	95	0	0	12	10	10	10	0	0	18	19	0	0	0	0	0	0	17	17	1060	1054
gctactagctc	PBANKA_061380	0	0	0	0	0	0	0	0	0	0	0	0	0	0	0	0	0	0	0	0	0	0	0	0	0	0	0	0	0	0	0	0
gctactctaac	PBANKA_110990	0	0	0	0	0	0	85	86	0	0	0	0	0	0	0	0	0	0	0	0	6	6	1	1	0	0	0	0	0	0	0	0
gctagttaggc	PBANKA_120410	0	0	0	0	0	0	0	0	0	0	0	0	0	0	13	12	0	0	0	0	0	0	0	0	0	0	0	0	0	0	0	0
gctatacgcat	PBANKA_123390	0	0	0	0	0	0	0	0	0	0	4	4	0	0	0	0	0	0	0	0	0	0	0	0	0	0	0	0	0	0	0	0
gctcatcacca	PBANKA_140310	0	0	0	0	0	0	0	0	0	0	0	0	0	0	0	0	0	0	0	0	0	0	0	0	0	0	0	0	1	1	0	0
gctcgagtctc	PBANKA_021420	0	1	0	1	0	0	0	0	0	0	1	1	0	0	0	0	1	1	0	0	0	0	1	1	0	0	1	1	0	0	0	0
gctctcagtgg	PBANKA_071390	0	0	0	0	0	0	0	0	0	0	3	3	0	0	0	0	0	0	0	0	0	0	0	0	0	0	0	0	1	1	1	1
gctctgtcatc	PBANKA_091240	0	0	0	0	0	0	0	0	0	0	0	0	0	0	0	0	0	0	0	0	9	8	4	4	0	0	0	0	0	0	0	0
gctgcattcac	PBANKA_071320	0	0	0	0	0	0	0	0	0	0	0	0	0	0	0	0	4	4	0	0	0	0	0	0	0	0	0	0	0	0	0	0
gctggcgaaat	PBANKA_061610	0	0	0	0	0	0	0	0	2	2	0	0	0	0	0	1	0	0	0	0	0	0	0	0	0	0	0	0	1	1	0	0
gcttacgtcaa	PBANKA_090710	0	0	0	0	0	0	61	62	185	190	222	221	0	0	0	0	0	0	0	0	0	0	0	0	0	0	0	0	2	2	0	1
gcttctcttta	PBANKA_135820	0	0	1	1	34	33	201	205	0	0	0	0	4	4	0	0	0	0	0	0	41	39	12	11	0	0	0	0	0	0	0	0
gcttttgccct	PBANKA_131900	0	0	0	0	52	51	0	0	0	0	0	0	0	0	0	0	5	5	2	2	1	1	0	0	0	0	0	0	0	0	703	699
ggaacgattag	PBANKA_143680	1	1	560	548	28	28	0	0	0	0	0	0	0	0	0	0	0	0	0	0	1	1	0	1	0	0	1	0	0	0	1456	1437
ggaatcgagtc	PBANKA_143090	0	0	0	0	0	0	0	0	0	0	0	0	0	0	0	0	0	0	0	0	7	7	0	0	0	0	0	0	0	0	0	0
ggacctatcgt	PBANKA_134340	1	1	509	508	354	359	459	461	1	1	326	324	337	337	315	307	341	341	507	508	306	304	591	586	580	574	272	271	208	201	1441	1442
ggaccttcagt	PBANKA_100260	0	0	0	0	0	0	0	0	0	0	0	0	0	0	0	0	0	1	0	0	0	0	0	0	0	0	0	0	0	0	0	0
ggacgcatgtt	PBANKA_051850	0	0	0	0	0	0	0	0	0	0	0	0	0	0	0	0	0	0	0	0	0	0	0	0	5	5	0	0	0	0	0	0
ggacgccctgg	PBANKA_134980	0	0	0	0	0	0	0	0	2	2	0	0	0	0	0	0	0	0	0	0	0	0	0	0	0	0	1	1	1	1	0	0
ggactctacaa	PBANKA_061180	0	0	0	0	175	197	0	1	0	0	0	0	0	0	0	0	0	0	0	0	0	0	0	0	1	0	0	0	0	0	1284	1289
ggagcgggaga	PBANKA_144710	0	0	378	371	438	443	700	691	196	191	508	493	251	248	356	357	164	162	145	136	155	153	202	196	68	68	101	101	55	55	1316	1290
ggagctcgctg	PBANKA_092020	484	469	0	0	0	0	0	0	0	0	0	0	0	0	0	0	0	0	4	4	0	0	0	0	0	0	0	0	1	1	0	0
ggaggaggatg	PBANKA_144560	0	0	0	0	0	0	0	0	0	0	0	0	0	0	0	0	0	0	0	0	0	0	0	1	0	0	0	0	0	0	0	0
ggaggatcatg	PBANKA_114470	1	1	0	0	0	0	0	0	1	1	1	1	12	12	0	0	2	1	0	0	0	0	1	1	1	1	0	0	1	1	2	2
ggagggaaacg	PBANKA_133890	0	0	0	0	33	31	255	251	416	407	0	0	0	0	10	10	0	0	0	0	0	0	10	10	9	8	0	0	0	0	0	0
ggagggacacc	PBANKA_142380	0	0	0	0	0	0	0	0	0	0	0	0	8	7	0	0	0	0	1	1	1	1	1	1	1	1	0	0	2	2	1	1
ggatatcctcg	PBANKA_140670	0	0	0	0	29	26	355	347	0	0	0	0	9	9	0	0	1	1	0	0	12	12	0	0	0	0	0	0	0	0	0	0
ggatgtcagaa	PBANKA_081120	0	0	0	0	0	0	0	0	2	2	0	0	0	0	0	0	0	0	0	0	0	0	0	0	0	0	0	0	1	1	0	0
ggcaccctacc	PBANKA_110760	0	0	0	0	0	0	0	0	0	0	0	1	0	0	0	0	0	0	0	0	0	0	0	0	0	0	0	0	0	2	0	1
ggcagtatggg	PBANKA_121690	0	0	0	0	0	0	0	0	2	2	0	0	0	0	0	0	0	0	0	0	0	0	0	0	0	0	0	0	1	1	0	0
ggccaatttaa	PBANKA_080320	0	0	557	560	0	0	0	0	116	117	0	0	0	0	0	0	0	0	0	0	7	7	0	0	0	0	0	0	0	0	0	0
ggccctccggt	PBANKA_122100	0	0	0	0	0	0	0	0	0	0	2	2	0	0	1	1	0	0	0	0	0	0	0	0	0	0	0	0	0	0	0	1
ggcgcatgcat	PBANKA_102020	0	0	0	0	0	0	0	0	1	1	0	0	0	0	0	0	0	0	0	0	0	0	0	1	0	0	0	0	0	0	0	0
ggcgctcaggg	PBANKA_122550	0	0	0	0	0	0	0	0	0	0	0	0	0	0	0	0	0	0	0	0	0	0	0	0	0	0	0	0	0	0	0	0
ggcgctgctct	PBANKA_113380	0	0	0	0	0	0	0	0	4	4	1	1	0	0	0	0	0	0	0	0	0	0	0	0	0	0	0	0	0	0	0	0
ggcgtaccccg	PBANKA_082230	0	0	0	0	0	0	0	0	1	1	0	0	0	0	0	0	0	0	0	0	0	0	0	0	0	0	0	0	0	0	0	0
ggctaggagaa	PBANKA_146180	0	0	0	0	0	0	0	0	0	0	0	0	0	0	0	0	0	0	0	0	0	0	0	0	0	0	0	0	0	0	0	0
ggctaggccgc	PBANKA_041050	211	214	0	0	33	36	0	0	0	0	0	0	0	0	1	1	0	0	0	0	0	0	0	0	0	0	0	0	0	0	0	0
gggacgaaaca	PBANKA_136180	2481	2449	3979	3891	1930	1979	2802	2769	4599	4551	7014	6916	4949	4858	4007	3949	4010	3955	6204	6096	3293	3269	8453	8337	6765	6654	6036	5972	3629	3564	1178	1163
gggactgttaa	PBANKA_102300	0	0	0	0	0	0	0	0	0	0	0	0	0	0	0	0	0	0	0	0	0	0	1	0	0	0	0	0	0	0	0	0
gggatgccctt	PBANKA_040460	0	0	0	0	0	0	1	1	2	2	0	0	0	0	0	0	0	0	0	0	0	0	0	0	0	0	0	0	0	0	0	0
ggggaatagct	PBANKA_144150	0	0	0	0	0	0	0	0	0	0	0	0	0	0	0	0	1	1	0	0	0	0	0	0	0	0	0	0	0	0	0	0
ggggcactcgc	PBANKA_091940	0	0	0	0	0	0	0	0	0	0	0	0	0	0	0	0	0	0	0	0	0	0	0	0	0	0	8	8	0	0	0	0
ggggccgggca	PBANKA_050060	385	377	0	0	1	1	221	213	187	185	180	173	0	0	22	22	21	20	0	0	49	50	15	16	0	0	0	0	0	0	0	0
ggggtcctctg	PBANKA_124380	0	0	230	232	26	26	0	0	221	217	0	0	0	0	8	7	0	0	7	6	74	72	2	2	0	0	0	0	0	0	0	0
gggtaagcgtt	PBANKA_130720	0	0	0	0	0	0	0	0	0	0	0	0	0	0	0	0	0	0	0	0	0	0	0	0	0	0	0	0	0	0	0	0
gggtcatgctg	PBANKA_102050	0	0	0	0	0	0	134	133	0	0	0	0	14	14	0	0	0	0	0	0	3	3	11	9	0	0	0	0	0	0	0	0
gggtggcgcaa	PBANKA_130940	0	0	0	0	0	0	0	0	0	0	0	0	0	0	0	0	0	0	7	7	0	0	0	0	0	0	0	0	0	0	0	0
gggttagaaat	PBANKA_070440	0	0	161	157	88	88	869	860	178	177	83	83	5	5	0	0	0	0	0	0	47	49	52	47	0	0	0	1	0	0	0	0
ggtaagccatc	PBANKA_142640	0	0	0	0	0	1	0	0	0	0	0	0	0	0	0	1	0	0	0	0	0	0	0	0	0	0	0	0	0	0	0	0
ggtaagtgtcc	PBANKA_050550	0	0	0	0	0	0	0	0	0	0	0	0	0	0	0	0	0	0	1	0	0	0	0	0	0	0	0	0	0	0	0	0
ggtacgtagcc	PBANKA_071420	0	0	0	0	0	0	0	0	0	0	0	0	0	0	0	0	0	0	0	0	9	9	0	0	0	0	0	0	0	0	0	0
ggtaggacgtg	PBANKA_146300	0	0	0	0	2	2	60	61	0	0	0	0	0	0	0	0	0	0	0	0	0	0	16	16	4	4	0	0	0	0	0	0
ggtcagaccct	PBANKA_092700	0	0	0	0	0	0	128	126	0	0	0	0	0	0	0	0	5	5	0	0	8	8	1	1	0	0	1	1	0	0	0	0
ggtccggttcg	PBANKA_082750	0	0	0	0	0	0	0	0	0	0	2	2	0	0	0	0	0	0	0	0	0	1	1	0	0	0	0	1	1	1	1	1
ggtctctctcc	PBANKA_062280	0	0	0	0	0	0	0	0	0	0	0	0	0	0	0	0	0	0	0	0	0	0	0	0	0	0	0	0	0	0	0	0
ggtggcatcta	PBANKA_145170	1150	1132	0	1	54	53	2	2	0	0	0	0	0	0	0	0	0	0	0	0	1	1	0	0	0	0	1	1	0	0	1609	1556
ggtgtaaaggc	PBANKA_061840	0	0	0	0	0	0	0	0	0	0	0	0	0	0	0	0	0	0	0	0	0	0	0	0	0	0	6	6	0	0	0	0
ggtgtcagatc	PBANKA_093530	1049	1032	1194	1165	1656	1647	161	157	578	571	616	605	31	31	61	60	6	5	10	11	6	6	0	0	1	0	0	0	3	3	1556	1520
ggttaagcttt	PBANKA_123400	0	0	0	0	0	0	0	0	0	0	0	0	0	0	0	0	0	0	0	0	0	0	0	0	0	0	0	0	0	0	0	0
ggttgccccct	PBANKA_040670	0	0	0	0	0	0	0	0	2	2	0	0	0	0	0	0	0	0	0	0	0	0	0	0	0	0	1	1	0	0	1	1
ggtttacagtt	PBANKA_114590	471	467	0	0	26	23	0	0	209	206	80	79	12	12	0	0	3	3	0	0	29	30	4	4	0	0	0	0	0	0	0	0
gtaaacatgat	PBANKA_093640	0	0	0	0	0	0	0	0	0	0	0	0	0	0	0	0	0	0	0	0	0	0	0	0	0	0	0	0	0	0	0	0
gtaacagcgtc	PBANKA_080940	2950	2912	5145	5063	2153	2128	2692	2628	2357	2324	4342	4277	3565	3512	3361	3312	4622	4565	4131	4039	2970	2907	8442	8297	4504	4412	6516	6419	3707	3666	1457	1422
gtaccagtcga	PBANKA_110150	0	0	0	0	0	0	142	140	0	0	0	0	0	0	0	0	0	0	0	0	0	0	0	0	0	0	0	0	0	0	0	0
gtacgaaatat	PBANKA_130150	0	0	0	0	0	0	0	0	0	0	34	34	0	0	0	0	0	0	0	0	0	0	0	0	0	0	0	0	0	0	0	0
gtactcgccct	PBANKA_121290	0	0	0	0	0	0	0	0	0	0	0	0	0	0	0	0	0	0	0	0	6	6	4	4	0	0	0	0	0	0	0	0
gtactcgtatg	PBANKA_021350	0	0	0	0	0	0	0	0	0	0	0	0	7	7	5	5	0	0	0	0	0	0	4	4	0	0	0	0	0	0	0	0
gtagccatctt	PBANKA_071480	0	0	0	0	0	0	0	0	0	0	0	0	0	0	4	4	0	0	0	0	0	0	0	0	0	0	0	0	0	0	0	0
gtagctaggaa	PBANKA_131070	0	0	0	0	0	0	0	0	6	6	0	0	0	0	1	1	0	0	0	0	0	0	0	0	0	0	0	0	0	0	0	0
gtatatagtta	PBANKA_092180	0	0	0	0	0	0	325	313	209	203	1	1	9	9	0	0	9	8	0	0	0	0	0	0	8	8	34	33	0	0	0	0
gtatgccctca	PBANKA_071250	0	0	0	0	0	0	0	0	0	0	0	0	0	0	0	0	0	0	0	0	0	0	0	0	0	0	0	0	0	0	0	0
gtatgtctttc	PBANKA_090370	0	0	0	0	0	0	0	0	266	256	86	86	0	0	0	0	0	0	0	0	0	0	49	48	0	0	0	0	0	0	0	0
gtcaaaggtcg	PBANKA_051900	0	0	0	0	0	0	0	0	0	0	0	0	0	0	0	0	7	6	0	0	42	41	0	0	0	0	16	15	0	0	0	0
gtcacaggaga	PBANKA_103540	0	0	0	0	0	0	0	0	0	0	0	0	1	1	0	0	0	0	0	0	0	0	0	0	0	0	0	0	0	0	0	0
gtcactgacgg	PBANKA_132380	0	0	249	242	0	0	0	0	0	0	0	0	0	0	16	15	5	5	11	11	38	37	10	10	0	0	0	0	0	0	0	0
gtcagacgctc	PBANKA_091860	0	0	0	0	0	0	0	0	0	0	0	0	0	0	0	0	0	0	0	0	0	0	0	0	0	0	0	0	0	0	0	0
gtcagatcgcc	PBANKA_103970	0	0	0	0	0	0	0	0	0	0	0	0	0	0	0	0	0	0	0	0	2	2	0	0	0	0	0	0	0	0	0	0
gtccggttgaa	PBANKA_080250	0	0	0	0	33	32	0	0	170	170	0	0	0	0	0	0	0	0	0	0	5	5	8	8	0	0	0	0	0	0	0	0
gtccgtctaac	PBANKA_090860	0	0	0	0	0	0	128	129	0	0	0	0	0	0	0	0	0	0	0	0	10	10	19	19	0	0	0	0	0	0	0	0
gtcggctaggt	PBANKA_114370	0	0	0	0	0	0	0	0	0	0	0	0	0	0	0	0	0	0	0	0	0	0	0	0	0	0	0	0	2	2	0	0
gtcgtattgtt	PBANKA_131930	0	0	0	0	0	0	134	133	0	0	0	0	0	0	0	0	0	0	0	0	0	0	0	0	0	0	0	0	0	0	0	0
gtctacatggg	PBANKA_144360	0	0	1	1	245	241	0	0	361	355	0	0	0	0	0	0	0	0	0	0	0	0	0	0	0	0	0	0	0	0	1302	1283
gtctccgtatt	PBANKA_132880	0	0	0	0	0	0	0	0	0	0	126	125	9	9	0	0	0	0	0	0	0	0	0	0	0	0	0	0	0	0	0	0
gtctcttttcg	PBANKA_100850	0	0	0	0	0	0	0	0	0	0	0	0	0	0	0	0	0	0	0	0	7	7	0	0	0	0	0	0	0	0	0	0
gtgaattgccg	PBANKA_101990	0	0	0	0	0	0	0	0	0	0	0	0	0	0	0	0	0	0	0	0	0	0	0	0	0	0	0	0	0	0	0	0
gtgacaatccc	PBANKA_135510	0	0	448	445	193	189	0	0	0	0	0	0	0	0	21	21	0	0	0	0	0	0	0	0	0	0	0	0	1	0	1383	1366
gtgacctggct	PBANKA_091650	523	512	0	0	0	0	0	0	0	0	0	0	0	0	0	0	0	0	0	0	0	0	0	0	0	0	0	0	0	0	0	0
gtgagagtatc	PBANKA_146130	530	513	1	0	0	0	0	0	0	0	0	0	0	0	0	0	1	1	2	1	0	0	0	0	0	0	0	0	0	0	0	0
gtgagttgccg	PBANKA_082090	0	0	0	0	0	0	0	0	2	2	1	1	0	0	0	0	0	0	8	8	13	12	0	0	0	0	0	0	0	1	0	0
gtgatttctga	PBANKA_090170	0	0	0	0	0	0	0	0	0	0	0	0	0	0	0	0	0	0	0	0	0	0	5	4	0	0	0	0	0	0	0	0
gtgcaaaacga	PBANKA_041610	0	0	0	0	0	0	0	0	0	0	0	0	0	0	16	17	0	0	0	0	7	7	28	27	0	0	0	0	0	0	0	0
gtgctacccgt	PBANKA_110390	0	0	0	0	0	0	0	0	0	0	0	0	0	0	0	0	0	0	0	0	0	0	14	14	0	0	20	18	0	0	0	0
gtggatagtat	PBANKA_041380	0	0	0	0	0	0	0	0	0	0	0	0	0	0	0	0	0	0	0	0	0	0	8	8	0	0	0	0	0	0	0	0
gtgtagtgtgg	PBANKA_121470	0	0	0	0	0	0	0	0	0	0	0	0	0	0	0	0	0	0	6	6	0	0	0	0	0	0	0	0	0	0	0	0
gtgtctcatct	PBANKA_100350	0	0	0	0	0	0	0	0	0	0	0	0	0	0	0	0	0	0	0	0	9	9	32	32	0	0	0	0	0	0	0	0
gttaatttccc	PBANKA_124630	0	0	0	0	0	0	0	0	0	0	0	0	0	0	0	0	0	0	0	0	0	0	0	0	0	0	0	0	0	0	0	0
gttagctgtcc	PBANKA_052020	0	0	0	0	0	0	0	0	0	0	0	0	23	22	11	12	0	0	0	0	4	4	6	6	0	0	0	0	0	0	0	0
gttccactgtt	PBANKA_113650	0	0	0	0	0	0	0	0	0	0	0	0	0	0	5	5	0	0	3	3	0	0	0	0	0	0	0	0	0	0	0	0
gttctgaaaga	PBANKA_010940	0	0	0	0	0	0	0	0	0	0	0	0	0	0	0	0	0	0	0	0	3	3	7	6	0	0	0	0	0	0	0	0
gttgaatcggt	PBANKA_124410	0	0	624	604	285	278	159	158	0	0	369	365	19	18	128	129	8	8	7	7	185	180	1	1	1	1	0	0	204	206	1572	1537
gttgcgagcac	PBANKA_030260	0	0	0	0	0	0	0	0	1	1	0	0	0	0	0	0	0	0	0	0	0	0	0	0	0	0	0	0	0	0	0	0
gtttaagcttt	PBANKA_135970	0	0	0	0	0	0	0	0	1	1	1	0	0	0	0	0	1	0	0	0	0	0	0	0	0	0	0	1	0	0	0	0
gtttaggatcg	PBANKA_102620	0	0	0	0	0	0	0	0	0	0	0	0	0	0	0	0	0	0	0	0	5	5	0	0	0	0	0	0	0	0	0	0
gtttatcgtcc	PBANKA_112270	0	0	0	0	0	0	0	0	0	0	0	0	21	21	0	0	0	0	0	0	0	0	7	7	0	0	0	0	0	0	0	0
gtttgcacatc	PBANKA_041540	0	0	0	0	28	28	298	291	190	191	174	173	21	21	12	12	16	17	0	0	87	88	13	13	0	0	0	0	0	0	0	0
gttttaaaccc	PBANKA_120690	0	0	0	0	0	0	0	0	145	145	0	0	0	0	0	0	0	0	8	8	0	0	0	0	0	0	0	0	0	0	0	0
taaacaatttc	PBANKA_082350	0	1	0	0	0	0	0	0	0	0	3	3	0	0	0	0	0	0	0	0	0	0	0	0	0	0	1	2	5	5	0	0
taaaccctatg	PBANKA_133090	0	0	209	207	15	12	223	219	0	0	0	0	0	0	0	0	0	0	0	0	26	27	12	12	0	0	0	0	0	0	0	0
taaacgaagcc	PBANKA_123820	0	0	0	0	0	0	0	0	0	0	0	0	7	7	0	0	0	0	0	0	12	11	4	4	0	0	0	0	0	0	0	0
taaccaatagc	PBANKA_101300	0	0	0	0	0	0	0	0	0	0	1	1	0	0	0	0	0	0	0	0	0	0	0	0	0	0	0	0	0	0	0	0
taacctggcgt	PBANKA_082920	0	0	0	0	0	0	0	0	0	0	0	1	0	0	1	1	0	0	0	0	0	0	0	0	0	0	0	0	0	0	0	0
taacggggacg	PBANKA_082690	0	0	0	0	0	0	0	0	292	287	0	0	0	0	0	0	0	0	0	0	0	0	0	0	0	0	0	0	0	0	0	0
taactaacctg	PBANKA_131140	0	0	0	0	0	0	0	0	0	0	0	0	0	0	0	0	0	0	0	0	0	0	0	0	0	0	0	0	0	0	0	0
taagactgtat	PBANKA_100210	0	0	0	0	0	0	0	0	1	1	0	0	0	0	0	0	0	0	0	0	0	0	1	1	0	0	0	0	0	0	1	1
taagccaaatt	PBANKA_093550	0	0	0	0	0	0	0	0	0	0	0	0	0	0	0	0	0	0	0	0	0	0	0	0	0	0	0	0	0	0	0	0
taagttcgat	PBANKA_093370	0	0	0	0	0	0	0	0	0	0	0	0	0	0	0	0	0	0	0	0	0	0	12	12	0	0	0	0	0	0	0	0
taataaccgag	PBANKA_040560	0	0	0	0	0	0	19	17	0	0	0	0	0	0	0	0	0	0	0	0	3	3	0	0	0	0	0	0	0	0	0	0
taataatagcc	PBANKA_146160	0	0	1	1	123	121	0	1	0	0	0	0	0	0	0	0	0	0	0	0	0	0	0	0	0	0	0	0	1	1	1376	1368
taatacatgaa	PBANKA_093010	0	0	0	0	2	3	0	0	0	0	0	1	0	0	0	0	0	0	0	0	0	0	0	0	0	0	0	0	0	0	0	0
taatagggagc	PBANKA_081070	0	0	0	0	0	0	0	0	0	0	0	0	1	0	0	0	0	0	0	0	0	0	0	0	0	0	0	0	0	0	0	0
taatctattga	PBANKA_130990	1871	1836	384	379	1270	1255	950	946	716	709	425	429	237	238	236	232	186	183	41	40	27	28	169	162	35	34	11	11	37	35	2398	2379
taatgtgcccc	PBANKA_134700	1	1	227	216	0	0	0	0	0	0	0	0	0	0	0	0	0	0	0	0	5	5	0	0	0	0	0	0	0	0	0	0
tacatattgct	PBANKA_093380	0	0	0	0	0	0	0	0	0	0	97	98	10	10	2	2	0	0	0	0	11	11	8	8	0	0	0	0	0	0	0	0
tacatggctgc	PBANKA_102530	1	1	178	175	0	0	0	0	1	1	0	0	0	0	26	25	0	0	0	0	8	8	0	0	0	0	0	0	0	0	0	0
taccaaacaga	PBANKA_080160	0	0	0	0	0	0	94	92	0	0	0	0	0	0	0	0	0	0	0	0	0	0	0	0	0	0	11	10	0	0	0	0
taccaagattc	PBANKA_070210	0	0	0	0	0	0	0	0	2	2	0	0	0	0	0	0	0	0	0	0	0	0	1	1	0	0	0	0	0	0	0	0
taccccataat	PBANKA_051830	0	0	0	0	0	0	0	0	0	0	12	12	0	0	0	0	0	0	0	0	0	0	0	0	0	0	0	0	0	0	0	0
tacccccggta	PBANKA_144060	0	0	1	1	134	133	0	0	0	0	0	0	0	0	0	0	0	0	0	0	0	0	0	0	0	0	0	0	0	0	1170	1170
taccctgtgtt	PBANKA_111350	0	0	0	0	161	161	0	0	1	1	190	189	0	0	0	0	1	1	0	0	0	0	0	0	0	0	0	0	0	0	1019	1009
taccgcaaatg	PBANKA_143880	0	0	0	0	0	0	0	0	0	0	1	1	0	0	0	0	0	0	0	0	0	0	0	0	0	0	0	0	0	0	0	0
tacggcgctca	PBANKA_121140	0	0	232	228	0	0	0	0	0	0	0	0	0	0	1	1	0	0	0	0	3	3	0	0	0	0	0	0	0	0	0	0
tactaccatcg	PBANKA_112980	0	0	1	1	9	9	0	0	0	0	0	1	23	23	0	0	0	0	1	0	0	0	0	0	0	0	1	0	5	5	2	2
tactaggtatg	PBANKA_124240	1735	1685	2342	2283	1877	1842	2962	2904	1865	1833	3009	2961	4729	4651	3576	3510	4200	4100	5114	5007	2646	2594	7257	7072	5358	5212	4992	4857	2994	2930	967	943
tactgccctac	PBANKA_103870	2	3	537	551	876	965	1995	2041	821	838	1337	1378	2426	2481	1350	1375	1097	1131	2325	2379	1381	1417	2307	2340	3004	3063	2068	2126	1740	1782	790	806
tactggcagta	PBANKA_140500	0	0	0	0	0	0	0	0	0	0	2	2	0	0	0	0	0	0	0	0	0	0	0	0	0	0	0	0	0	0	0	0
tacttacttag	PBANKA_136030	403	392	0	0	0	0	0	0	2	2	1	0	21	21	0	0	0	1	2	2	0	1	1	2	0	0	0	0	0	0	2	2
tagatgtatag	PBANKA_120210	5	3	0	0	3	1	0	0	0	0	0	0	0	0	0	0	0	0	0	0	0	0	0	0	0	0	0	0	0	0	2	2
tagcaaagctc	PBANKA_140920	0	0	0	0	45	48	0	0	0	0	0	0	0	0	0	0	0	0	0	0	11	11	0	0	0	0	0	0	0	0	0	0
tagcaatttgc	PBANKA_143500	0	0	0	0	2	2	0	0	0	0	0	0	0	0	0	0	0	0	0	0	0	0	0	0	0	0	0	0	0	0	0	0
tagcagaagtt	PBANKA_081730	0	0	0	0	0	0	0	0	0	0	0	0	0	0	0	0	0	0	0	0	0	0	0	0	0	0	0	0	0	0	0	0
tagctccctgc	PBANKA_144800	807	796	0	0	195	186	0	0	0	0	0	0	19	19	0	0	0	0	0	0	0	0	0	0	0	0	0	0	0	0	1593	1575
tagctgaagta	PBANKA_113950	0	0	0	0	0	0	0	0	1	1	3	3	0	0	0	0	0	0	0	0	0	0	0	0	1	0	0	0	0	0	1	1
taggacacgcc	PBANKA_082170	0	0	0	0	15	14	50	52	0	0	0	0	0	0	0	0	0	0	0	0	0	0	8	8	0	0	0	0	0	0	0	0
taggcaacact	PBANKA_144790	0	0	0	0	0	0	0	0	0	0	31	31	0	0	0	0	0	0	0	0	8	8	0	0	0	0	0	0	0	0	0	0
tagggaccaac	PBANKA_101810	0	0	0	0	0	0	0	0	0	0	0	0	7	7	0	0	0	0	0	0	0	0	0	0	0	0	0	0	0	0	0	0
tagggcgaagt	PBANKA_021140	0	0	0	0	0	0	1	1	0	0	0	0	0	0	0	0	0	0	0	0	0	0	0	0	0	0	0	0	0	0	0	0
taggtgtatag	PBANKA_133880	763	745	453	442	207	198	0	0	0	0	0	0	0	0	0	0	34	34	0	0	0	0	0	1	0	0	0	0	0	0	1441	1404
tagtcctttat	PBANKA_122090	0	0	0	0	41	44	183	184	0	0	0	0	0	0	0	0	0	0	0	0	7	7	0	0	0	0	0	0	0	0	0	0
tagtgattctc	PBANKA_114430	1	1	525	527	679	677	293	282	1021	1015	533	537	399	397	1042	1046	630	629	277	271	333	327	628	611	291	284	185	182	331	331	1390	1378
tagtgccaggc	PBANKA_140410	0	0	0	0	0	0	0	0	0	0	1	1	0	0	0	0	0	0	0	0	0	0	0	0	1	0	0	0	0	0	0	0
tagtgcgtaac	PBANKA_052110	0	0	0	0	0	0	0	0	0	0	0	0	0	0	0	0	0	0	0	0	0	0	1	0	0	0	0	0	0	0	0	0
tagtgggacct	PBANKA_123800	1002	979	1945	1909	894	885	999	985	623	613	937	910	73	73	180	178	292	289	12	9	15	14	286	282	5	5	178	171	0	0	1461	1438
tatacaactgg	PBANKA_100590	0	0	0	0	0	0	0	0	0	0	74	75	0	0	0	1	0	0	0	0	0	0	0	0	0	0	0	0	0	0	0	0
tatactaacag	PBANKA_144490	0	0	2	1	0	0	1	0	0	0	3	3	2	1	1	1	0	0	0	0	1	1	0	0	0	0	0	0	6	5	0	0
tatcaaggcgt	PBANKA_081540	0	0	0	0	0	0	0	0	0	0	0	0	0	0	0	0	0	0	0	0	0	0	0	0	0	0	0	0	0	0	0	0
tatccggcatt	PBANKA_146050	0	0	0	0	0	0	0	0	0	0	60	63	15	14	0	0	0	0	0	0	0	0	0	0	0	0	0	0	0	0	0	0
tatcgaccccg	PBANKA_124120	0	0	0	0	0	0	0	0	0	0	0	0	1	1	15	15	0	0	0	0	0	0	0	0	0	0	0	0	0	0	0	0
tatgcatttcg	PBANKA_121080	0	0	382	373	662	656	575	571	284	280	854	847	199	197	264	264	208	203	34	33	69	71	179	177	27	28	72	72	77	77	1564	1545
tatgcgaagac	PBANKA_141350	0	0	0	0	0	0	0	1	0	0	0	0	1	0	0	0	0	0	0	1	0	0	0	0	0	0	1	1	0	0	0	0
tatgcgatgac	PBANKA_134580	4	4	1	1	1004	1008	447	442	906	887	1041	1021	1077	1064	1393	1382	965	960	947	927	1097	1079	1777	1758	1206	1190	1088	1095	973	973	955	950
tatgctcgcac	PBANKA_083020	0	0	0	0	0	0	0	0	1	1	0	0	0	0	0	0	0	0	0	0	0	0	0	0	0	0	0	0	0	0	0	0
tatgtgtcaac	PBANKA_120180	0	0	321	321	0	0	0	0	0	0	0	0	19	19	0	0	0	0	0	0	6	6	0	0	0	0	0	0	0	0	0	0
tattgagttta	PBANKA_071490	79	77	0	0	0	0	0	0	0	0	89	85	0	0	14	14	0	0	0	0	0	0	0	0	0	0	0	0	0	0	0	0
tcaaacaagcg	PBANKA_136440	0	0	0	0	0	0	0	0	0	0	0	0	0	0	0	0	0	0	0	0	0	0	5	4	0	0	0	0	0	0	0	0
tcaaatcgtta	PBANKA_100960	892	885	1946	1915	2029	2046	2984	2919	3519	3466	5948	5887	4450	4401	6666	6593	4172	4113	4878	4793	5345	5261	8464	8340	5087	5019	6753	6685	7590	7532	1370	1350
tcaacaccgcg	PBANKA_120230	0	0	21	21	0	0	0	0	0	0	0	0	0	0	0	0	0	0	0	0	0	0	0	0	0	0	7	7	0	0	0	0
tcaacggcggc	PBANKA_031560	0	0	0	0	0	0	0	0	0	0	0	0	6	6	0	0	0	0	0	0	0	0	0	0	0	0	0	0	0	0	0	0
tcacacagaca	PBANKA_144290	0	0	0	0	0	0	0	0	0	0	0	0	10	10	0	0	0	0	0	0	0	0	9	9	0	0	0	0	0	0	0	0
tcaggcgtacc	PBANKA_082630	0	0	0	0	0	0	0	0	0	0	0	0	0	0	0	0	0	0	0	0	6	6	0	0	0	0	0	0	0	0	0	0
tcaggggccca	PBANKA_145010	0	0	204	201	0	0	0	0	0	0	0	0	0	0	0	0	0	0	0	0	0	0	0	0	0	0	0	0	0	0	0	0
tcagttcgggt	PBANKA_010150	0	0	0	0	0	0	0	0	0	0	0	0	0	0	0	0	0	0	0	0	15	15	9	9	0	0	0	0	0	0	0	0
tcatgacaaat	PBANKA_104020	0	0	0	0	64	67	133	130	0	0	0	0	0	0	0	0	9	9	0	0	30	29	9	9	0	0	0	0	0	0	0	0
tcatgagggct	PBANKA_133330	0	0	0	0	71	68	0	0	0	0	0	0	0	0	0	0	0	0	0	0	0	0	0	0	1	1	0	0	0	0	44	43
tcattcgcgat	PBANKA_103130	0	0	0	0	0	0	0	0	0	0	0	0	8	6	8	8	0	0	0	0	0	0	11	12	0	0	0	0	0	0	0	0
tcattctgctg	PBANKA_130340	0	0	0	0	0	0	0	0	0	0	0	0	0	0	0	0	0	0	0	0	0	0	6	5	0	0	0	0	0	0	0	0
tcattgatccc	PBANKA_050830	0	0	0	0	39	39	0	0	0	0	0	0	0	0	4	4	0	0	1	1	0	0	0	0	0	0	0	0	0	0	0	0
tccaatattac	PBANKA_052430	0	0	0	0	0	0	0	0	0	0	88	89	0	0	0	0	0	0	0	0	32	33	28	26	0	0	0	0	0	0	0	0
tccatggcaaa	PBANKA_112380	0	0	0	0	0	0	0	0	0	0	0	0	0	0	0	0	0	0	0	0	0	0	0	0	0	0	0	1	0	0	0	0
tcccattccct	PBANKA_143860	0	0	0	0	0	0	0	0	0	0	6	6	0	0	0	0	0	0	0	0	0	1	0	0	0	0	0	0	2	2	2	1
tcccgcctagc	PBANKA_134090	0	0	0	0	0	0	0	0	0	0	0	0	0	0	0	0	0	0	0	0	0	0	1	0	0	0	0	0	0	0	0	0
tccggatgtcg	PBANKA_041790	0	0	0	0	46	47	0	0	1	1	0	0	1	1	0	0	1	1	0	0	0	0	0	0	0	0	0	0	1	1	1	1
tccgtcttat	PBANKA_082710	0	0	0	0	0	0	0	0	0	0	0	0	0	0	0	0	0	0	0	0	1	1	0	0	0	0	0	0	0	0	0	0
tcctactctcc	PBANKA_120060	403	413	0	0	80	82	455	466	98	98	168	176	19	20	5	6	7	9	6	7	136	141	63	65	0	0	0	0	0	0	0	1
tcctgtttttt	PBANKA_082020	0	1	0	1	0	0	0	1	0	0	0	0	19	18	0	0	0	0	0	1	0	0	0	1	0	1	3	3	1	1	2	2
tccttagcgga	PBANKA_060600	0	0	0	0	31	30	0	0	0	0	0	0	0	0	0	0	0	0	0	0	0	0	0	0	0	0	0	0	0	0	0	0
tcgaaacatga	PBANKA_143870	0	0	0	0	0	0	0	0	2	2	0	0	0	0	0	0	0	0	0	0	0	0	0	0	0	0	0	0	0	0	0	0
tcgacagagag	PBANKA_142750	0	0	0	0	0	0	0	0	4	4	0	0	0	0	0	0	0	0	0	0	0	0	0	0	0	0	1	1	0	0	0	0
tcgactctctt	PBANKA_142020	0	0	0	0	0	0	0	0	0	0	0	0	0	0	0	0	0	0	2	2	0	0	0	0	0	0	0	0	0	0	0	0
tcgagcgtat	PBANKA_093300	0	0	0	0	0	0	0	0	0	0	0	0	0	0	0	0	0	0	0	0	0	0	0	0	0	0	0	0	17	17	0	0
tcgatggttca	PBANKA_143400	0	0	1	0	0	0	0	0	0	0	1	1	0	0	1	1	0	0	0	0	0	0	0	0	0	0	0	0	0	0	0	0
tcgcagggagc	PBANKA_051300	8	7	0	0	0	0	0	0	0	0	0	0	0	0	0	0	0	0	0	0	0	0	0	0	0	0	0	0	0	0	0	0
tcgcatagtcc	PBANKA_050440	0	0	0	0	0	0	0	1	0	0	0	0	11	11	1	1	0	0	0	0	0	0	0	0	0	0	0	0	0	0	0	0
tcgctacacat	PBANKA_100010	116	119	0	0	29	31	417	412	0	0	0	0	4	4	0	0	0	0	0	0	51	50	20	19	0	0	0	0	0	0	0	0
tcgctggctgg	PBANKA_134940	0	0	0	0	0	0	0	0	0	0	0	0	0	0	0	0	2	2	0	0	0	0	0	0	1	0	0	0	0	0	0	0
tcggttgcaat	PBANKA_143380	0	0	0	0	0	0	0	0	0	0	0	0	0	0	0	0	0	0	0	0	0	0	0	0	0	0	0	0	0	0	0	0
tcgtgacgcgg	PBANKA_051200	0	0	171	170	0	0	130	127	0	0	0	0	0	0	0	0	0	0	0	0	1	1	3	3	0	0	0	0	0	0	0	0
tcgtgggaagc	PBANKA_103310	0	0	0	0	0	0	0	0	0	0	0	0	9	9	0	0	0	0	0	0	0	0	0	0	0	0	0	0	0	0	0	0
tcgttgtagga	PBANKA_080280	1	1	316	316	419	415	119	112	343	343	141	138	225	223	166	161	204	195	166	162	69	65	201	194	170	165	153	150	25	25	2936	2884
tcgttgtcttc	PBANKA_144370	2	2	520	520	82	81	0	0	0	0	0	0	1	1	0	0	0	0	1	1	0	0	1	1	0	0	0	0	0	0	1346	1340
tctagcagctg	PBANKA_132960	0	0	0	0	0	0	0	0	0	0	0	0	0	0	0	0	4	4	0	0	14	14	0	0	0	0	0	0	0	0	0	0
tctaggcgcac	PBANKA_130410	2	2	1459	1565	288	344	140	151	0	0	72	83	0	0	29	30	5	5	0	0	0	0	0	0	0	0	0	0	0	0	735	790
tctagtaaaaa	PBANKA_110086	0	0	0	0	0	0	0	0	0	0	0	0	0	0	0	0	0	0	0	0	0	0	0	0	0	0	0	0	0	0	0	0
tctagtgatgt	PBANKA_110140	0	0	0	0	0	0	0	0	194	192	0	0	0	0	0	0	0	0	0	0	53	50	12	12	0	0	0	0	0	0	0	0
tctcaagggtc	PBANKA_020010	0	0	0	0	0	0	95	94	115	116	0	0	0	0	0	0	0	0	0	0	0	0	1	1	1	1	0	0	11	11	0	0
tctctgaatca	PBANKA_122990	2	4	0	0	0	0	0	0	0	0	1	1	42	41	0	0	2	2	1	0	0	0	0	2	2	3	1	1	6	6	0	0
tctgtgaggat	PBANKA_092710	0	0	0	0	0	1	0	0	0	0	0	0	0	0	0	0	0	0	0	0	0	0	0	0	0	0	0	0	0	0	0	0
tcttagcaaga	PBANKA_060860	0	0	0	0	0	0	0	0	0	0	0	0	0	0	0	0	0	0	0	0	0	0	0	0	0	0	11	11	0	0	0	0
tgaacgtggtg	PBANKA_083680	565	553	0	0	32	31	0	0	0	0	0	0	0	0	12	11	0	0	0	0	49	45	0	0	0	0	0	0	0	0	0	0
tgaaggtaata	PBANKA_091190	0	0	0	0	76	74	0	0	0	0	0	0	0	0	0	0	0	0	0	0	0	0	0	0	0	0	0	0	5	5	1257	1224
tgaagtgaacc	PBANKA_093360	0	0	0	0	0	0	290	291	1	1	0	0	0	0	0	0	0	0	0	0	0	0	0	0	0	0	0	0	0	0	0	0
tgaccggctac	PBANKA_120380	2728	2722	1364	1365	1959	2034	2443	2454	2796	2794	3945	3949	4034	4024	5358	5364	3868	3853	4313	4269	4702	4699	7884	7853	5259	5238	5728	5733	5901	5899	1032	1034
tgaccggctta	PBANKA_110075	0	0	0	0	0	0	0	0	0	0	0	0	0	0	1	0	0	0	0	0	0	0	0	0	1	0	0	0	1	0	0	0
tgacggggctc	PBANKA_104000	1002	980	3457	3419	1681	1710	2502	2486	2722	2685	2694	2671	1889	1879	3991	3950	3259	3224	2811	2761	3278	3226	5514	5419	3214	3170	4637	4602	4579	4533	903	889
tgactcaagcc	PBANKA_135040	0	0	544	535	460	470	0	0	0	0	0	0	0	0	0	0	0	0	0	0	0	0	0	0	0	0	0	0	0	0	936	927
tgacttaacat	PBANKA_101390	1	1	0	0	49	50	0	0	0	0	0	0	1	1	0	0	0	0	0	0	0	0	1	1	0	0	0	0	0	0	0	0
tgagaaagctg	PBANKA_114530	1	1	520	512	29	28	0	0	1	1	0	0	0	0	0	0	0	0	0	0	0	0	0	0	0	0	0	0	0	0	1586	1543
tgagaattccc	PBANKA_091030	0	0	1	1	30	28	1	0	0	0	0	0	0	0	0	0	0	0	0	0	0	0	0	0	0	0	0	0	1	1	1476	1456
tgagagccata	PBANKA_051970	0	0	0	0	0	0	0	0	0	0	0	0	0	0	0	0	0	0	0	0	4	4	0	0	0	0	0	0	0	0	0	0
tgatactgaga	PBANKA_136330	0	0	0	0	0	0	0	0	0	0	0	0	1	1	0	0	0	0	0	0	0	0	0	0	0	0	0	0	0	0	0	0
tgcatgcttag	PBANKA_110380	0	0	0	0	0	0	0	0	0	0	0	0	0	0	0	0	0	0	0	0	0	0	0	0	0	0	0	0	0	0	0	0
tgccaaaaacc	PBANKA_051560	0	0	0	0	0	0	0	0	0	0	100	99	0	0	0	0	0	0	0	0	0	0	0	0	0	0	0	0	0	0	0	0
tgccgagctgc	PBANKA_050230	0	0	0	0	0	0	0	0	0	0	1	1	0	0	1	0	0	0	0	0	0	0	0	0	0	0	0	0	1	0	0	0
tgccgtaagcg	PBANKA_112210	0	0	0	0	45	42	0	0	0	0	77	78	0	0	13	13	0	0	0	0	0	0	20	20	0	0	0	0	0	0	0	0
tgcctaggcac	PBANKA_093470	0	0	0	0	7	7	0	0	0	0	0	0	0	0	0	0	0	0	0	0	0	0	0	0	0	0	0	0	0	0	0	0
tgccttgtatg	PBANKA_051490	3110	3051	550	545	1285	1282	2358	2330	1089	1075	2818	2794	4434	4392	2022	2009	2540	2496	4368	4301	1647	1616	5462	5345	4694	4594	4669	4602	2690	2680	1246	1247
tgctcaaatca	PBANKA_134100	0	0	2	2	170	172	0	0	0	0	0	0	0	0	71	70	121	118	0	0	105	103	135	132	0	0	158	155	67	65	1812	1792
tgctctggtta	PBANKA_103050	0	0	0	0	0	0	0	0	0	0	0	0	0	0	0	0	0	0	0	0	0	0	0	0	0	0	0	0	0	0	0	0
tgctgtagaat	PBANKA_114420	372	366	2	2	45	43	96	94	0	0	0	0	0	0	0	0	0	0	0	0	0	0	0	0	0	0	0	0	0	0	666	649
tgcttatacta	PBANKA_121220	0	0	0	0	0	0	0	0	0	0	0	0	0	0	0	0	0	0	0	0	9	9	10	11	0	0	7	7	0	0	0	0
tggactgagtc	PBANKA_133270	0	0	0	0	39	39	0	0	0	0	0	0	10	10	0	0	22	22	0	0	0	0	0	0	0	0	0	0	0	0	0	0
tggagtgctca	PBANKA_102780	1243	1217	1	1	146	152	228	225	394	391	0	0	13	13	13	13	5	4	9	9	10	9	9	8	0	0	0	0	0	0	1508	1480
tggccgattaa	PBANKA_132650	0	0	0	0	0	0	0	0	0	0	0	0	0	0	0	0	0	0	0	0	0	0	0	0	0	0	0	0	0	0	0	0
tggcctcgggt	PBANKA_133490	0	0	216	214	1	1	86	85	184	179	0	0	0	0	0	0	8	8	1	1	37	36	10	9	0	0	1	1	0	0	0	0
tggcgcctaat	PBANKA_094110	0	0	1	1	12	10	0	0	0	0	0	0	0	0	0	0	0	0	0	0	0	0	0	0	0	0	0	0	0	0	1168	1151
tggctctttcg	PBANKA_113930	0	0	0	0	0	0	0	0	0	0	0	0	0	0	0	0	0	0	0	0	0	0	0	0	3	3	0	0	0	0	0	0
tgggagactgt	PBANKA_124390	0	0	331	326	28	25	0	0	0	0	0	0	11	11	0	0	0	0	0	0	12	12	0	0	0	0	0	0	25	25	2284	2256
tggtcagcaag	PBANKA_103200	0	0	0	0	0	0	0	0	0	0	0	0	0	0	0	0	0	0	0	0	0	0	0	0	0	0	0	0	0	0	0	0
tggtgaataaa	PBANKA_102910	495	486	0	0	77	78	320	312	0	0	423	409	11	11	29	28	0	0	0	0	55	53	55	55	0	0	0	0	0	0	0	0
tgtaagtgaac	PBANKA_124440	1868	1866	3405	3453	1542	1632	1843	1878	6179	6248	3054	3094	4137	4175	6196	6256	3150	3182	4774	4792	5040	5058	6813	6888	5603	5684	5219	5283	5978	6044	1245	1265
tgtaataatcc	PBANKA_082620	0	0	0	0	0	0	0	0	0	0	0	0	0	0	0	0	0	0	0	0	0	0	0	0	0	0	0	0	3	4	0	0
tgtaatatcct	PBANKA_142270	0	0	0	0	0	0	0	0	1	1	1	1	0	0	0	0	0	0	0	0	0	0	1	0	1	1	1	1	1	1	0	0
tgtaatcgcgc	PBANKA_092810	0	0	0	0	0	0	0	0	0	0	0	0	8	8	0	0	0	0	0	0	0	0	0	0	0	0	0	0	0	0	1	1
tgtacccttta	PBANKA_021390	0	0	0	0	0	0	0	0	0	0	0	0	0	0	0	0	0	0	0	0	7	7	0	0	0	0	0	0	0	0	0	0
tgtaccttat	PBANKA_041040	0	0	0	0	29	28	0	0	0	0	200	191	0	0	0	0	0	0	0	0	0	0	0	0	0	0	0	0	8	8	0	0
tgtcacgatac	PBANKA_071830	0	0	0	0	0	0	0	0	3	3	0	0	0	0	0	0	0	1	0	0	0	0	0	1	0	0	1	1	0	0	0	0
tgtcagggctc	PBANKA_142340	0	0	0	1	0	0	0	0	0	0	0	0	0	0	0	0	0	0	0	0	0	0	0	0	0	0	0	0	0	0	0	0
tgtccggtgcc	PBANKA_092660	0	0	0	0	0	0	0	0	2	2	0	0	0	0	0	0	0	0	0	0	0	0	0	0	0	0	0	0	0	0	1	1
tgtcctaaaga	PBANKA_121950	0	0	231	233	29	30	0	0	0	0	0	0	11	9	0	0	1	1	0	0	0	0	11	11	3	3	0	0	2	2	0	0
tgtcgaagttg	PBANKA_101080	0	0	0	0	0	0	0	0	0	0	5	5	0	0	0	0	0	0	1	1	0	0	0	0	0	0	0	0	0	0	1	1
tgtcgagcact	PBANKA_091140	0	0	0	0	0	0	0	0	0	0	0	0	0	0	0	0	0	0	0	0	0	0	8	8	0	0	0	0	0	0	0	0
tgtcgtgttaa	PBANKA_071730	0	0	0	0	0	0	0	0	0	0	0	0	0	0	0	0	8	8	0	0	0	0	0	0	0	0	0	0	0	0	0	0
tgtgcaacaac	PBANKA_090200	418	414	1	1	0	0	0	0	0	0	0	0	0	0	0	0	0	0	0	0	0	0	0	0	0	0	0	0	0	0	0	0
tgtgttttgtt	PBANKA_082530	0	0	0	0	65	63	0	0	0	0	0	0	0	0	0	0	9	8	0	0	49	47	15	15	0	0	0	0	0	0	0	0
tgttatttaag	PBANKA_082100	0	0	0	0	0	0	0	0	0	0	1	1	0	0	0	0	0	0	0	0	0	0	0	0	0	0	0	0	1	1	0	0
tgttcaccggg	PBANKA_121880	0	0	0	0	0	0	0	0	0	0	0	0	0	0	0	0	0	0	0	0	0	0	0	0	0	0	0	0	0	0	0	0
tgttgagacag	PBANKA_041810	0	0	0	0	0	0	0	0	0	0	90	91	0	0	0	0	0	0	0	0	0	0	0	0	0	0	0	0	0	0	0	0
tgttttgatgg	PBANKA_143330	0	0	0	0	0	0	0	0	0	0	0	0	0	0	0	0	0	0	0	0	0	0	0	0	0	0	0	0	0	0	0	0
ttaaagattcc	PBANKA_120710	0	0	0	0	62	61	52	52	357	355	0	0	0	0	0	0	1	1	0	0	34	33	5	5	0	0	8	9	0	0	0	0
ttaaagtgatt	PBANKA_112620	0	0	0	0	0	0	0	0	5	4	0	0	0	0	0	0	0	0	0	0	0	0	0	0	0	0	0	0	0	0	1	1
ttaaatcgttg	PBANKA_130070	0	0	0	0	0	0	0	0	0	0	0	0	0	0	0	0	1	0	0	0	0	0	0	0	0	0	0	0	0	0	0	0
ttaagttttag	PBANKA_103020	0	0	0	0	0	0	0	0	0	0	0	0	0	0	0	0	0	0	0	0	0	0	0	0	0	0	0	0	0	0	0	0
ttaattgcgac	PBANKA_121260	0	0	0	0	0	0	0	0	0	0	0	0	0	0	0	0	0	0	0	0	0	0	0	0	0	0	0	0	0	0	0	0
ttacaatggaa	PBANKA_121040	0	0	0	0	0	0	0	0	0	0	0	0	4	4	0	0	0	0	0	0	0	0	0	0	0	0	0	0	0	0	0	0
ttacatgctgg	PBANKA_145700	0	0	0	0	0	0	0	0	7	6	0	0	0	0	0	0	0	0	0	0	0	0	0	0	0	0	0	0	0	0	0	0
ttacattgtct	PBANKA_141700	0	0	0	0	0	0	0	0	0	0	0	0	0	0	0	0	0	0	0	0	1	1	8	8	0	0	0	0	0	0	0	0
ttacgccgggc	PBANKA_145970	442	433	1	1	54	54	0	0	0	0	0	0	0	0	0	0	0	0	0	0	0	0	0	0	0	0	0	0	0	0	1364	1340
ttactctatga	PBANKA_062020	0	0	0	0	0	0	0	0	0	0	0	0	0	0	0	0	0	0	0	0	5	5	0	0	0	0	0	0	0	0	0	0
ttataagtcta	PBANKA_080690	0	0	0	0	0	0	0	0	1	0	0	0	6	6	0	0	0	0	0	0	0	0	0	0	0	0	0	0	0	0	0	0
ttatgcaccaa	PBANKA_135800	0	0	241	244	26	29	0	0	195	196	0	0	8	7	0	0	0	0	0	0	34	30	14	16	0	0	0	0	2	2	0	0
ttcaaacacct	PBANKA_030210	0	0	0	0	0	0	0	0	0	0	0	0	22	23	0	0	0	0	0	0	0	0	0	0	0	0	0	0	0	0	0	0
ttcactcaagt	PBANKA_010220	0	0	0	0	60	55	480	472	0	0	0	0	13	13	0	0	0	0	0	0	100	98	15	15	0	0	0	0	0	0	0	0
ttcatgagcat	PBANKA_143520	0	0	0	0	0	0	0	0	0	0	0	0	1	1	0	0	0	0	0	0	0	0	0	0	0	0	0	0	0	0	0	0
ttcatgttggg	PBANKA_134120	0	0	625	604	344	336	310	302	805	779	183	178	57	54	139	130	54	52	0	0	67	62	34	31	5	5	0	0	81	79	2053	1990
ttccaccttac	PBANKA_030600-ko	0	0	365	394	138	153	402	438	179	194	278	293	905	960	36	38	113	116	978	1040	27	29	204	211	928	980	74	76	57	64	2147	2283
ttcccagggcc	PBANKA_092730	0	0	0	0	0	0	1	1	0	0	0	0	0	0	0	0	0	0	0	0	0	0	0	1	0	0	0	0	0	0	0	0
ttcctcggatc	PBANKA_101050	0	0	0	0	0	0	0	0	162	160	0	0	0	0	0	0	0	0	1	0	3	3	0	1	0	0	0	0	0	0	0	0
ttcgatgtatt	PBANKA_114240	0	0	0	0	0	0	0	0	4	4	0	0	0	0	0	0	0	0	0	0	0	0	0	0	0	0	0	0	0	0	0	0
ttcgggatacg	PBANKA_093290	0	0	0	0	0	0	0	0	2	2	0	0	0	0	0	0	0	0	0	0	0	0	0	0	0	0	0	0	0	0	0	0
ttcggggtcta	PBANKA_141200	0	0	0	0	0	0	0	0	0	0	0	0	0	0	0	0	0	0	0	0	10	10	0	0	0	0	0	0	0	0	0	0
ttcggtatcgg	PBANKA_133810	68	64	20	20	32	32	126	123	0	0	105	106	19	18	0	0	0	0	0	0	16	15	5	5	0	0	0	0	5	5	0	0
ttctatgtatg	PBANKA_021620	0	0	0	0	0	0	0	0	0	0	0	0	0	0	0	0	0	0	2	0	0	0	1	0	0	0	0	0	0	0	0	0
ttctttgttat	PBANKA_080040	0	0	0	0	0	0	120	117	0	0	60	61	0	0	0	0	3	3	0	0	38	38	9	10	0	0	0	0	0	0	0	0
ttgaaaatcaa	PBANKA_142000	544	535	0	0	0	0	105	101	0	0	71	70	0	0	0	0	0	0	0	0	16	16	0	0	0	0	0	0	0	0	0	0
ttgaccaaacg	PBANKA_070070	0	0	0	0	29	27	0	0	0	0	0	0	0	0	0	0	0	0	0	0	38	38	9	10	0	0	0	0	0	0	0	0
ttgatcgaagc	PBANKA_072080	0	0	0	0	0	0	0	0	0	0	0	0	0	0	0	0	0	0	0	0	5	5	0	0	0	0	0	0	0	0	0	0
ttgctgtcggc	PBANKA_111510	979	954	0	0	0	0	0	0	0	0	50	47	5	6	0	0	0	0	0	0	0	0	0	0	0	0	0	0	0	0	0	0
ttgctttagct	PBANKA_100150	0	0	0	0	41	42	0	0	0	0	0	0	0	0	0	0	0	0	0	0	0	0	0	0	0	0	0	0	0	0	0	0
ttggcacggcg	PBANKA_124660	0	0	0	0	0	0	398	391	0	0	0	0	16	16	11	11	0	0	0	0	79	79	6	6	3	3	0	0	0	0	0	0
ttggggtgaca	PBANKA_092640	0	0	0	0	35	38	199	196	347	342	286	285	0	0	0	0	17	17	0	0	0	0	7	5	0	0	0	0	6	5	0	0
ttgggtcaccc	PBANKA_113870	0	0	0	0	35	36	116	113	0	0	0	0	0	0	0	0	0	0	0	0	2	2	0	0	0	0	0	0	0	0	0	0
ttggtgcacga	PBANKA_123030	0	0	0	0	0	0	0	0	0	0	0	0	0	0	0	0	0	0	0	0	0	0	0	0	0	0	0	0	0	0	0	0
ttgtattatca	PBANKA_124080	0	0	0	0	0	0	0	0	0	0	0	0	0	0	0	0	0	0	0	0	0	0	13	13	0	0	0	0	0	0	0	0
ttgtccatgca	PBANKA_071270	0	0	0	0	0	0	73	71	0	0	0	0	0	0	0	0	0	0	0	0	18	16	0	0	0	0	0	0	0	1	0	0
ttgtcgccgtc	PBANKA_092970	0	0	0	0	0	0	0	0	4	4	0	0	0	0	0	0	0	0	0	0	0	0	0	0	0	0	0	0	0	0	0	0
ttgtgtcctgc	PBANKA_140660	0	0	214	209	0	0	0	0	0	0	0	0	0	0	0	0	0	0	0	0	0	0	0	0	0	0	0	0	0	0	0	0
tttaaccggtc	PBANKA_140140	0	0	0	0	0	0	0	0	0	0	66	66	0	0	0	0	0	0	0	0	0	0	0	0	0	0	0	0	0	0	0	0
tttaatggtgc	PBANKA_081170	0	0	0	0	0	0	0	0	1	0	0	0	0	0	0	0	0	0	0	0	0	0	0	0	0	0	0	0	0	0	0	0
tttaattacgt	PBANKA_103850	0	0	0	0	0	1	0	0	0	0	1	0	0	0	0	0	0	0	0	0	0	0	0	0	0	0	0	0	0	0	0	0
tttagtcccct	PBANKA_113240	0	0	0	0	2	1	0	0	0	0	0	0	0	0	0	0	0	0	0	0	0	0	0	0	0	0	0	0	0	0	0	0
tttattattca	PBANKA_135830	0	0	648	653	58	63	0	0	0	0	0	0	0	0	0	0	0	0	0	0	6	6	0	0	0	0	0	0	0	0	1492	1480
tttcaaaatgc	PBANKA_050100	34	35	1	0	0	0	231	231	0	0	178	172	0	0	0	0	8	8	0	0	2	2	10	10	0	0	0	0	0	0	0	0
tttccagaata	PBANKA_140070	0	0	0	0	0	0	0	0	0	0	0	0	0	0	0	0	0	0	0	0	6	6	0	0	0	0	0	0	0	0	0	0
tttctatgtcc	PBANKA_110330	0	0	0	0	0	0	0	0	163	170	0	0	0	0	0	0	0	0	0	0	0	0	0	0	0	0	0	0	1	1	0	0
tttctgtagac	PBANKA_041040	0	0	0	0	0	0	1	1	0	0	821	820	0	0	0	0	0	0	0	0	0	0	7	7	0	0	0	0	0	0	0	0
tttgacagggg	PBANKA_051770	0	0	0	0	0	0	0	0	5	5	0	0	0	0	0	0	0	0	0	0	0	0	0	0	0	0	0	0	1	1	0	0
tttgacgcaaa	PBANKA_123490	0	0	0	0	0	0	0	0	0	1	0	0	0	0	0	0	0	0	0	0	0	0	0	0	1	0	0	0	0	0	0	0
tttgattttat	PBANKA_030600	0	0	0	0	35	36	1	1	0	0	150	149	0	0	0	0	0	0	0	0	0	0	0	0	0	0	0	0	0	0	0	0
ttttctacttc	PBANKA_082420	1205	1196	174	177	55	57	200	203	0	0	88	88	0	0	7	7	0	0	2	2	67	66	9	9	0	0	0	0	0	0	0	0
tttttcgtctc	PBANKA_031140	0	0	0	0	0	0	0	0	0	0	70	68	0	0	0	0	3	3	0	0	3	3	0	0	0	0	0	0	0	0	0	0
