# Supplementary material for: Functional Profiling of a Plasmodium Genome Reveals an Abundance of Essential Genes
Source: Cell. 2017 Jul 13;170(2):260–272.e8. doi: 10.1016/j.cell.2017.06.030 (PMC5509546; doi:10.1016/j.cell.2017.06.030)
Supplement: Data S1. Reproducible Analysis Procedure — The file archive includes an R-markdown document, which will reproduce all bioinformatic procedures conducted. [file mmc9.zip › countfiles/PbSTM43.csv]

barcode	gene	1.1	1.2	2.1	2.2	3.1	3.2	4.1	4.2	5.1	5.2	6.1	6.2	7.1	7.2	8.1	8.2	9.1	9.2	10.1	10.2	11.1	11.2	12.1	12.2	13.1	13.2	14.1	14.2	15.1	15.2	16.1	16.2
no_match		35530	36643	29054	30040	35504	36663	32275	33916	33902	35151	26930	27902	29928	31184	38538	39814	28744	30287	34593	36596	33756	35507	26937	28635	30255	31740	40163	41976	25395	26740	29626	31056
aaactactcca	PBANKA_122360	0	0	67	66	0	0	0	0	0	0	0	0	0	0	0	0	0	0	0	0	0	0	0	0	0	0	0	0	0	0	0	0
aaactgagtga	PBANKA_000330	0	0	0	0	42	42	0	0	0	0	0	0	0	0	0	0	0	0	0	0	0	0	0	0	0	0	0	0	0	0	0	0
aaagttagacc	PBANKA_113880	0	0	0	0	0	0	0	0	0	0	0	0	0	0	0	0	0	0	0	0	0	0	0	0	0	0	0	0	0	0	0	0
aaataagcgcg	PBANKA_131480	0	0	55	53	69	68	2	2	0	0	9	9	3	3	0	0	0	0	0	0	0	0	0	0	0	0	0	0	0	0	0	0
aaatggaactt	PBANKA_101700	394	400	306	303	80	79	30	32	21	21	105	103	8	5	0	0	1	1	0	0	0	0	0	0	0	0	0	0	0	1	0	0
aaatgggcgcg	PBANKA_062310	190	187	186	179	134	134	77	75	72	73	48	48	55	57	77	78	43	44	48	47	47	45	32	32	32	31	39	39	28	29	235	234
aaattggatca	PBANKA_010720	852	852	124	126	166	163	0	0	18	18	0	0	2	1	0	0	0	0	1	1	0	0	0	0	0	0	0	0	0	0	0	0
aacaatgagga	PBANKA_041340	0	0	0	0	0	0	0	0	0	0	0	0	0	0	0	0	0	0	0	0	0	0	0	0	0	0	0	0	0	0	0	0
aacacaaccgc	PBANKA_140160	1595	1612	1638	1646	2489	2516	1300	1286	1098	1100	1117	1124	573	574	737	728	917	909	293	295	328	323	609	612	202	208	274	274	440	438	1570	1572
aacagatagtc	PBANKA_142880	0	0	0	0	0	0	0	0	0	0	0	0	0	0	0	0	0	0	0	0	0	0	1	1	0	0	0	0	0	0	0	0
aacataaaagt	PBANKA_031480	0	0	0	0	0	0	0	0	0	0	0	0	0	0	0	0	0	0	0	0	0	0	0	0	0	0	0	0	0	0	0	0
aagaccacagg	PBANKA_090960	379	376	94	95	203	200	6	4	2	2	19	17	5	5	0	0	4	4	0	0	0	0	0	0	0	0	0	0	0	0	0	0
aagagctgttg	PBANKA_093280	0	0	58	57	0	0	0	0	0	0	16	15	0	0	0	0	0	0	0	0	0	0	0	0	0	0	0	0	0	0	0	0
aagatgggaaa	PBANKA_103040	0	0	0	0	0	0	0	0	0	0	0	0	0	0	0	0	0	0	0	0	0	0	0	0	0	0	0	0	0	0	0	0
aagcatttctg	PBANKA_141910	0	0	0	0	0	0	0	0	0	0	0	0	0	0	0	0	0	0	0	0	0	0	0	0	0	0	0	0	0	0	0	0
aagcttttagt	PBANKA_121940	1195	1181	547	540	1459	1436	497	490	343	338	243	245	57	55	35	34	21	20	54	54	1	1	0	0	25	22	0	0	0	0	455	457
aaggatctatc	PBANKA_136210	943	939	1252	1243	1263	1235	1451	1431	3020	2999	428	412	1673	1666	3333	3307	850	841	1913	1877	2799	2771	734	729	1636	1630	3152	3107	717	716	1985	1952
aaggccggaat	PBANKA_123005	0	0	0	0	1	1	0	0	0	0	0	0	0	0	0	0	0	0	0	0	0	0	0	0	0	0	0	0	0	0	0	0
aaggtccctta	PBANKA_083500	0	0	0	0	0	0	0	0	0	0	0	0	0	0	0	0	0	0	0	0	1	0	0	0	0	0	0	0	0	0	0	0
aaggttctact	PBANKA_020660	0	0	0	0	0	0	0	0	0	0	0	0	0	0	0	0	0	0	0	0	0	0	0	0	0	0	0	0	0	0	0	0
aagtacgaacc	PBANKA_135700	1	1	0	2	0	2	0	0	0	0	0	0	0	0	0	0	0	0	0	0	0	0	0	0	0	0	0	0	0	0	1	1
aatacatagaa	PBANKA_123070	0	0	0	0	0	0	0	0	0	0	0	0	0	0	0	0	1	1	0	0	0	0	0	0	0	0	0	0	0	0	0	0
aatagaggcgg	PBANKA_141550	0	0	0	0	0	0	0	0	0	0	0	0	0	0	0	0	0	0	0	0	0	0	0	0	0	0	0	0	0	0	2	2
aatagatccca	PBANKA_070800	0	0	29	30	37	38	14	14	1	1	16	16	0	0	2	2	0	0	0	0	0	0	0	0	0	0	0	0	0	0	0	0
aataggcctga	PBANKA_092600	0	0	0	0	0	0	0	0	8	8	0	1	0	0	0	0	0	0	1	2	0	0	0	0	1	1	3	3	1	1	0	0
aataggtggac	PBANKA_144720	0	0	0	0	0	0	0	0	0	0	0	0	0	0	2	2	0	0	0	0	0	0	0	0	0	0	0	0	0	0	0	0
aatcataccca	PBANKA_113200	546	536	207	215	308	309	15	14	12	13	25	23	3	3	0	0	6	6	0	0	0	0	1	1	0	0	2	2	0	0	1	1
aatcccggcga	PBANKA_080560	367	359	551	556	703	703	114	113	76	76	70	70	28	27	36	38	20	19	14	14	14	13	8	9	8	7	14	15	4	4	685	685
aatccctcgta	PBANKA_093230	5456	5410	4810	4773	4689	4660	8487	8428	6083	6006	3825	3802	8749	8707	8314	8246	3893	3828	10412	10274	7100	6991	3063	3007	8758	8621	7964	7837	3245	3232	3034	2997
aatcctttact	PBANKA_040820	419	418	296	296	840	831	633	627	891	885	1153	1145	834	818	1075	1068	1153	1141	1003	988	913	894	1195	1178	938	924	987	972	1269	1256	115	116
aatcctttagt	PBANKA_000310	0	0	0	0	0	0	0	0	1	1	0	0	0	0	0	0	0	0	0	0	0	0	0	1	0	0	0	2	0	0	0	0
aatcgtagccg	PBANKA_133780	0	0	0	0	0	0	0	0	7	7	0	0	0	0	0	0	0	0	0	0	0	0	0	0	0	0	0	0	0	0	0	0
aatcgtggacc	PBANKA_021160	0	0	0	0	0	0	0	0	0	0	0	0	0	0	0	0	0	0	0	0	0	0	0	0	0	0	0	0	0	0	0	0
aatgcttcgaa	PBANKA_131240	0	0	0	0	0	0	0	0	0	0	0	0	0	1	0	0	0	0	0	0	0	0	0	1	0	0	0	0	0	0	0	0
aatgtacatga	PBANKA_090610	0	0	0	0	0	0	0	0	0	0	0	0	0	0	0	0	0	0	0	0	0	0	0	0	0	0	0	0	0	0	0	0
aatgtcatgca	PBANKA_080800	1018	1010	470	472	425	418	94	93	58	58	33	32	1	1	0	0	0	0	0	1	1	1	0	0	0	0	1	1	0	0	4207	4150
acaacgttact	PBANKA_091890	0	0	0	0	0	0	1	1	5	5	0	0	1	1	0	0	0	0	1	1	0	0	0	1	0	0	0	0	0	0	1	1
acaagacgaag	PBANKA_050720	94	92	0	0	0	0	0	0	0	0	0	0	0	0	0	0	0	0	0	0	0	1	0	0	0	0	0	0	0	0	0	0
acaattgacgg	PBANKA_133690	0	0	52	54	0	0	0	0	0	0	0	0	0	0	0	0	0	0	0	0	0	0	0	0	0	0	0	0	0	0	0	0
acacatcatag	PBANKA_091780	141	139	0	0	0	0	0	0	0	0	0	0	0	0	0	0	0	0	0	0	0	0	0	0	0	0	0	0	0	0	0	0
acacgacaagc	PBANKA_103780	4573	4574	3934	3936	5927	5925	8119	8125	5822	5790	7427	7385	8515	8473	6751	6681	9205	9169	9732	9625	5709	5686	8449	8348	8321	8265	6581	6514	9025	8978	1830	1823
acagatctgcg	PBANKA_131910	225	226	0	0	0	0	0	0	4	4	0	0	0	0	0	0	0	0	0	0	0	0	0	0	0	0	0	0	0	0	0	0
acagggattca	PBANKA_083330	354	353	206	201	250	244	1	1	9	9	12	12	9	9	0	0	0	0	0	0	0	0	3	3	0	0	0	0	0	0	0	0
acatcagaaag	PBANKA_134380	118	117	38	40	0	0	6	6	5	5	7	7	0	0	1	1	0	0	2	2	0	0	0	0	0	0	0	0	0	0	0	0
accacctccac	PBANKA_020900	94	111	58	66	0	1	0	0	0	0	0	0	1	1	0	0	0	0	0	0	0	0	2	2	0	0	0	0	3	3	1	1
acccacttgct	PBANKA_103450	0	0	0	1	1	1	1	1	3	3	1	1	4	3	2	2	0	0	9	9	0	0	5	5	3	3	9	9	9	10	6	5
accgaataact	PBANKA_020300	0	0	0	0	0	0	1	1	3	2	16	16	2	2	0	0	1	1	2	2	0	0	0	1	0	0	2	2	1	1	0	0
accgatggcaa	PBANKA_135090	332	343	366	369	415	417	229	227	80	77	24	24	14	15	100	105	0	0	5	5	67	67	0	0	4	4	55	53	0	0	812	816
acctgcgacct	PBANKA_144100	0	0	0	0	0	0	0	0	0	0	0	0	0	0	0	0	0	0	0	0	0	0	0	0	0	0	0	0	0	0	0	0
acgaatgtgct	PBANKA_101610	335	325	54	54	97	99	0	0	2	2	0	0	0	0	0	0	0	0	0	0	0	0	0	0	0	0	0	0	0	0	0	0
acgcgaactta	PBANKA_051450	0	0	0	0	0	1	0	0	0	0	0	0	0	0	0	0	0	0	0	0	0	0	0	0	0	0	0	0	0	0	0	0
acgctccgacc	PBANKA_111630	0	0	0	0	0	0	0	0	0	0	0	0	0	0	0	0	0	0	0	0	0	0	0	0	0	0	0	0	0	0	0	0
acgctgctcag	PBANKA_120740	0	0	0	0	35	34	0	0	0	0	0	0	0	0	0	0	0	0	0	0	0	0	0	0	0	0	0	0	0	0	0	0
acggaccaagg	PBANKA_030850	505	500	224	225	356	353	562	559	292	284	96	101	447	446	412	417	250	242	388	376	284	280	319	313	246	244	381	379	459	456	2289	2242
acggatgatgg	PBANKA_114490	0	0	0	0	0	0	0	0	0	0	0	0	0	0	0	0	0	0	0	0	0	0	0	0	0	0	0	0	0	0	0	1
acgggttcaac	PBANKA_113970	0	0	0	0	43	41	0	0	0	0	0	0	0	0	0	0	0	0	0	0	0	0	0	0	0	0	0	0	0	0	0	0
acgtaagacaa	PBANKA_134600	0	0	0	0	0	0	0	0	0	0	0	0	0	0	0	0	0	0	0	0	0	0	0	0	0	0	0	0	0	0	0	0
acgtatcaggg	PBANKA_082710	1195	1180	1247	1218	785	757	1681	1672	1476	1472	640	632	1638	1604	1934	1914	1191	1186	1796	1762	1703	1665	973	957	1847	1821	1610	1590	1051	1025	1502	1491
acgtgaactta	PBANKA_041850	167	164	0	0	144	142	0	0	3	2	5	4	6	5	0	0	0	0	3	3	0	0	0	0	0	0	0	0	0	0	0	0
acgtgggcctt	PBANKA_122350	0	0	0	0	0	0	0	0	1	1	1	1	0	0	0	0	0	0	0	0	0	0	0	0	0	0	0	0	0	0	0	0
actatcgccaa	PBANKA_144400	0	0	0	0	0	0	0	0	0	0	0	0	0	0	0	0	0	0	0	0	0	0	0	0	0	0	0	0	0	0	0	0
actatctaact	PBANKA_081640	0	0	0	0	0	0	1	0	0	0	0	0	0	0	0	0	0	0	0	0	0	0	0	0	0	0	0	0	0	0	27	26
actggagcgca	PBANKA_103810	0	0	0	0	0	0	0	0	0	0	7	8	0	0	1	1	0	0	1	1	0	0	0	0	1	1	0	0	0	0	0	0
agaacatactg	PBANKA_061140	504	496	616	621	690	688	478	465	370	366	493	490	452	452	437	428	438	441	483	471	337	323	333	335	539	513	516	508	343	334	939	920
agacggcgttt	PBANKA_135600	157	149	32	31	0	0	0	0	0	0	10	10	0	0	0	0	3	3	0	0	0	0	0	0	0	0	0	0	0	0	0	0
agactacagac	PBANKA_101330	2805	2876	3979	4064	6072	6229	6316	6478	8627	8803	6238	6399	6959	7116	10341	10518	8008	8179	8574	8736	9295	9439	7190	7350	7023	7226	11893	12163	7590	7752	533	547
agagatttctt	PBANKA_144210	0	0	0	0	0	0	0	0	0	0	0	0	0	0	0	0	0	0	0	0	0	0	0	0	0	0	0	0	0	0	0	0
agaggtcgggt	PBANKA_112690	558	552	248	239	492	485	273	266	116	112	19	19	221	215	106	105	30	29	221	219	68	67	41	41	141	132	59	60	53	52	2289	2248
agagtttcgga	PBANKA_041190	128	124	0	0	0	0	0	0	3	3	0	0	0	0	0	0	0	0	0	0	0	0	0	0	1	1	0	0	0	0	0	0
agatagacatt	PBANKA_100030	0	0	0	0	0	0	2	2	0	0	0	0	0	0	0	0	0	0	0	0	0	0	0	0	0	0	0	0	0	0	0	0
agcaggtgacc	PBANKA_104030	130	129	0	0	0	0	0	0	0	0	0	0	0	0	0	0	0	0	0	0	0	0	0	0	0	0	0	0	0	0	0	0
agcccataagc	PBANKA_083160	0	0	0	0	0	0	0	0	0	0	0	0	0	0	0	0	0	0	0	0	0	0	0	0	0	0	0	0	0	0	0	0
agccggtctct	PBANKA_082010	0	0	0	0	0	0	0	0	0	0	0	0	0	0	0	0	0	0	0	0	0	0	0	0	0	0	0	0	0	0	0	0
agctggagttt	PBANKA_131510	0	0	0	0	0	0	0	0	0	0	0	0	0	0	0	0	0	0	0	0	0	0	0	0	0	0	0	0	0	0	0	0
agcttgggccg	PBANKA_110700	0	0	1	1	1	0	0	0	3	3	0	1	0	0	1	1	2	3	3	2	1	0	4	3	1	1	0	0	10	10	0	0
aggataccaac	PBANKA_146350	0	0	1	1	0	0	0	0	1	2	1	1	1	2	0	0	0	0	1	1	0	0	1	1	0	0	0	0	3	3	0	0
aggcagggcat	PBANKA_060690	0	0	0	0	0	0	0	0	0	0	6	6	0	0	0	0	0	0	0	0	0	0	0	0	0	0	0	0	0	0	0	0
aggccattctc	PBANKA_071960	0	0	0	0	0	0	0	0	0	0	0	0	0	0	0	0	0	0	0	0	0	0	0	0	0	0	0	0	0	0	0	0
aggctctggct	PBANKA_020760	206	207	227	217	259	256	371	360	25	24	23	23	404	400	25	24	1	1	378	373	33	32	0	0	271	266	93	93	0	0	1487	1439
agggacacaga	PBANKA_100670	0	0	0	0	0	0	0	0	0	0	7	6	0	0	0	0	0	0	0	0	0	0	0	0	0	0	0	0	0	0	0	0
aggggtcagac	PBANKA_040810	0	0	0	0	0	0	0	0	0	0	0	0	1	0	0	0	0	0	0	0	0	0	0	0	0	0	0	0	0	0	0	0
agggttcctat	PBANKA_051500	8275	8076	8960	8757	10082	9899	13648	13391	17540	17251	8971	8803	15433	15202	19956	19706	11720	11487	18627	18183	19441	18970	11293	11090	15845	15605	21643	21137	11455	11212	2340	2286
aggtacccgcg	PBANKA_123970	0	0	0	0	0	0	0	0	0	0	0	0	0	0	0	0	0	0	0	0	0	0	0	0	0	0	0	0	0	0	0	0
aggtcgtcctc	PBANKA_131970	1	1	0	0	51	48	3	2	2	2	4	3	3	3	0	0	1	1	4	5	0	0	7	6	3	4	5	5	4	4	9	10
aggttgcctcg	PBANKA_113410	0	0	1	0	0	0	0	0	0	0	0	0	0	0	0	0	0	0	0	0	0	0	0	0	0	0	0	0	0	0	0	0
aggtttctaca	PBANKA_111470	346	340	87	89	97	96	4	4	7	7	11	12	1	1	0	0	0	0	0	0	0	1	1	1	0	0	0	0	1	1	0	0
agtaagccttc	PBANKA_110420	4200	4212	3812	3791	3786	3789	4857	4855	3757	3731	3321	3322	3224	3229	2577	2567	2271	2258	2631	2620	1805	1785	1541	1522	1354	1361	1344	1318	1263	1256	1545	1543
agtacgctgcg	PBANKA_112510	146	146	0	0	0	0	5	4	0	0	0	0	0	0	0	0	0	0	0	0	0	0	0	0	0	0	0	0	0	0	0	0
agtatgccgtc	PBANKA_021280	0	0	0	0	0	1	0	0	0	0	0	0	0	0	0	0	0	0	0	0	0	0	0	0	0	0	0	0	0	0	0	0
agtccagatat	PBANKA_051700	116	118	0	0	0	0	0	0	0	0	0	0	0	0	0	0	0	0	0	0	0	0	0	0	0	0	0	0	0	0	0	0
agtccctctaa	PBANKA_011185	0	0	0	0	0	0	0	0	0	0	0	0	0	0	0	0	0	0	1	0	0	0	0	0	0	0	0	0	0	0	0	0
agtgcgccact	PBANKA_140060	95	97	48	48	143	143	13	14	0	0	0	0	1	1	1	1	0	0	0	0	0	0	0	0	2	2	0	0	0	0	0	0
agtgcgtacgc	PBANKA_020460	0	0	0	0	0	0	0	0	0	0	0	0	0	0	0	0	0	0	0	0	0	0	0	0	0	0	0	0	0	0	0	0
agtgctgctta	PBANKA_120070	2	2	0	0	0	0	0	0	0	0	0	0	0	0	0	1	0	0	0	0	0	0	0	0	0	0	0	1	0	0	0	0
agttgacaaga	PBANKA_093200	0	0	0	0	0	0	0	0	0	0	0	0	0	0	0	0	0	0	0	0	0	0	0	0	0	0	0	0	0	0	0	0
agttttttagc	PBANKA_011250	77	75	0	0	1	1	0	0	0	0	32	31	1	1	0	0	0	0	0	0	0	0	0	0	0	0	0	0	0	0	0	0
atactataaca	PBANKA_081530	113	110	0	0	1	0	0	0	0	0	0	0	0	0	0	0	0	0	0	0	0	0	0	0	0	0	0	0	0	0	0	0
ataggagtaag	PBANKA_030580	3	3	0	0	0	0	0	0	0	0	0	0	2	2	1	1	0	0	0	0	0	0	1	1	0	0	0	0	1	1	0	0
atagggacaca	PBANKA_121780	0	0	1	2	0	0	0	0	0	0	0	0	0	0	0	0	0	0	0	0	0	0	0	0	0	0	0	0	0	0	1	1
atatatgttgc	PBANKA_132900	0	0	0	0	0	0	6	6	0	0	0	0	0	0	0	0	0	0	0	0	0	0	0	0	0	0	0	0	0	0	0	0
atcaacccgtg	PBANKA_112180	1076	1069	444	438	1004	994	171	170	28	28	399	395	72	71	10	10	451	446	91	92	3	4	366	356	50	49	19	18	300	296	2203	2169
atcaccccttg	PBANKA_140200	0	0	0	0	0	0	0	0	0	0	0	0	0	0	0	0	0	0	0	0	0	0	0	0	0	0	0	0	0	0	1	0
atcgacggctt	PBANKA_136370	1249	1249	2361	2331	2149	2122	3340	3332	3473	3437	1763	1742	3880	3854	4056	4042	2138	2115	4433	4381	3207	3167	2121	2102	3378	3361	4157	4137	2422	2408	1417	1403
atcgatttcca	PBANKA_051520	146	148	123	118	386	386	5	5	5	6	37	38	3	3	1	1	4	4	1	1	0	0	0	0	0	0	0	0	0	0	0	0
atctcaaagtg	PBANKA_082450	106	99	0	0	0	0	0	0	0	0	0	0	0	0	0	0	0	0	0	0	0	0	0	0	0	0	0	0	0	0	0	0
atctgcaatca	PBANKA_091710	0	0	0	0	0	0	0	0	9	9	1	1	0	0	0	0	0	0	0	0	0	0	4	5	3	3	2	2	1	1	1	1
atctgcatcat	PBANKA_145640	516	520	321	316	159	159	33	34	25	24	27	27	3	3	7	7	0	0	1	1	2	2	0	0	0	0	1	1	0	0	600	598
atgacacccag	PBANKA_121660	0	0	0	0	0	0	0	0	0	0	0	0	0	0	0	0	0	0	0	0	0	0	0	0	0	0	0	0	0	0	0	0
atgagcatcta	PBANKA_142570	83	84	0	0	0	0	0	0	0	0	0	0	0	0	0	0	0	0	0	0	0	0	0	0	0	0	0	0	0	0	0	0
atgaggatggg	PBANKA_094330	0	0	0	0	0	0	0	0	0	0	0	0	0	0	0	0	0	0	1	1	1	1	1	1	1	1	0	0	0	0	1	1
atgaggttaaa	PBANKA_111200	0	0	0	0	0	0	0	0	0	0	0	0	0	0	0	0	0	0	0	0	0	0	0	0	0	0	0	0	0	0	0	0
atgcgcgcaaa	PBANKA_040940	309	298	191	196	96	95	249	248	140	134	90	93	373	376	179	178	78	79	390	391	137	133	61	62	374	378	112	112	61	62	773	773
atgcgggactt	PBANKA_051760	705	697	691	678	575	573	952	936	1388	1371	1047	1036	957	941	1453	1428	1225	1215	1010	999	1316	1292	1211	1196	963	954	1318	1295	1418	1409	2702	2637
atggagcggcg	PBANKA_121600	121	123	0	0	204	203	0	0	7	7	11	11	4	4	0	0	2	2	0	0	0	0	0	0	0	0	0	0	0	1	0	0
atgtctcgcgg	PBANKA_021430	0	0	0	0	0	0	0	0	0	0	0	0	0	0	0	0	0	0	0	0	0	0	0	0	0	0	0	0	0	0	0	0
atgttgatcac	PBANKA_060390	0	0	0	0	0	0	0	0	0	0	0	0	0	0	0	0	0	0	0	0	0	0	0	0	0	0	0	0	0	0	0	0
attattttgat	PBANKA_010530	0	0	0	0	0	0	0	0	0	0	0	0	0	0	0	0	0	0	0	0	0	0	0	0	0	0	0	0	0	0	0	0
attcctcaaca	PBANKA_131220	0	0	0	0	0	0	0	0	0	0	0	0	0	0	0	0	0	0	0	0	0	0	0	0	0	0	0	0	0	0	0	0
attctccccga	PBANKA_083040	0	0	0	0	0	0	0	0	0	0	0	0	0	0	0	0	0	0	0	0	0	0	0	0	0	0	0	0	0	0	0	0
attttccatcc	PBANKA_135610	0	0	0	0	0	0	0	0	0	0	0	0	0	0	1	1	0	0	0	0	0	0	0	0	0	0	0	0	0	0	0	0
caaaacacgag	PBANKA_093690	0	0	62	58	0	0	0	0	1	1	0	0	1	1	0	0	0	0	0	0	0	0	0	0	0	0	0	0	0	0	0	0
caaactacgca	PBANKA_070120	238	237	0	0	0	0	0	0	2	2	0	0	0	0	0	0	0	0	0	0	0	0	0	0	0	0	0	0	0	0	0	0
caaagaaaaag	PBANKA_061580	1	1	0	0	57	55	0	0	0	0	5	5	0	0	0	0	0	0	0	0	0	0	0	0	0	0	0	0	0	0	0	0
caacatgcttc	PBANKA_122980	1	9	3	19	8	25	5	24	0	15	2	11	4	19	1	13	1	23	5	18	3	26	6	23	4	17	1	23	6	25	1	8
caaccccccgg	PBANKA_124070	0	0	0	0	0	0	0	0	0	0	15	15	0	0	0	0	0	0	0	0	0	0	0	0	0	0	0	0	0	0	0	0
caacgtgagca	PBANKA_060240	116	111	0	0	0	0	0	0	0	0	0	0	0	0	0	0	0	0	0	0	0	0	0	0	0	0	0	0	0	0	0	0
caactccgccc	PBANKA_143670	0	0	0	0	0	0	0	0	0	0	0	0	0	0	0	0	0	0	0	0	0	0	0	0	0	0	0	0	0	0	0	0
caagagtgcct	PBANKA_030670	770	747	66	67	52	52	17	18	3	3	59	57	2	2	0	0	4	4	0	0	0	0	0	0	1	1	0	0	0	0	0	0
caagatctaga	PBANKA_144540	0	0	140	138	1	1	0	0	0	0	0	0	0	0	0	0	1	1	0	0	0	0	0	0	0	0	0	0	0	0	0	0
caagcagtccg	PBANKA_080620	0	0	0	0	0	0	0	1	0	0	0	0	0	0	0	0	0	0	0	0	0	0	0	0	0	0	0	0	0	0	0	0
caagggcaggg	PBANKA_060440	0	0	0	0	0	0	0	0	0	0	0	0	0	0	0	0	0	0	0	0	0	0	0	0	0	0	0	0	0	0	0	0
caatttagcgg	PBANKA_062150	0	0	0	0	0	0	0	0	11	11	0	0	0	0	0	0	0	0	0	0	0	0	0	0	0	0	0	0	0	0	0	0
cacattacgat	PBANKA_020830	0	0	0	0	58	60	0	0	0	0	0	0	0	0	0	0	0	0	0	0	0	0	0	0	0	0	0	0	0	0	0	0
cacctctcatc	PBANKA_141050	231	234	258	261	259	260	22	21	1	1	48	47	1	1	0	0	0	0	0	0	0	0	2	2	0	0	1	1	0	0	0	0
cacgcatttgc	PBANKA_081400	154	144	0	0	0	0	0	0	0	0	0	0	0	0	0	0	0	0	0	0	0	0	0	0	0	0	0	0	0	0	0	0
cacgcgcggac	PBANKA_062140	0	0	0	0	0	0	0	0	0	0	0	0	0	0	0	0	0	1	0	0	0	0	0	0	0	0	0	0	0	0	0	0
cacgcggccga	PBANKA_020700	90	90	0	0	0	0	0	0	0	0	0	0	0	0	0	0	0	0	0	0	0	0	0	0	0	0	0	0	0	0	0	0
cacgtcagtat	PBANKA_071760	4604	4578	4938	4875	5100	5046	4855	4740	4510	4450	2995	2968	1394	1370	1562	1540	923	908	404	399	352	342	182	179	100	99	153	150	59	54	1840	1822
cactccgagaa	PBANKA_130920	255	254	786	781	702	705	69	72	37	34	0	0	4	4	4	4	0	0	2	2	2	2	0	0	0	0	0	0	0	0	1188	1199
cactttgacca	PBANKA_111690	0	0	0	0	0	0	0	0	0	0	0	0	0	0	0	0	0	0	0	0	0	0	0	0	0	0	0	0	0	0	0	0
cagcaagtcgt	PBANKA_103520	624	608	829	817	1161	1146	740	727	798	785	1636	1601	757	752	888	873	2182	2138	825	793	558	552	2002	1967	733	712	794	778	2060	2030	1623	1588
cagcatctgta	PBANKA_120640	119	115	0	0	0	0	0	0	0	0	0	0	0	0	0	0	0	0	0	0	0	0	0	0	0	0	0	0	0	0	0	0
cagcggttata	PBANKA_094390	0	0	0	0	0	0	0	0	0	0	0	0	0	0	0	0	0	0	0	0	0	0	0	0	0	0	0	0	0	0	0	0
cagctgaccca	PBANKA_021440	0	0	0	0	0	0	0	0	0	0	0	0	1	1	0	0	2	2	0	0	0	0	1	0	0	0	0	0	2	2	0	0
cagggaggggc	PBANKA_144610	0	0	122	123	176	166	0	0	1	1	28	27	2	2	1	1	0	0	0	0	0	0	0	0	0	0	1	2	0	0	0	0
cagtcccagct	PBANKA_071510	146	146	0	0	0	0	0	0	4	4	0	0	4	4	0	0	0	0	0	0	0	0	0	0	0	0	0	0	1	1	0	0
cagtgatgcgg	PBANKA_122430	0	0	0	0	0	0	0	0	0	0	0	0	0	0	0	0	0	0	0	0	0	0	0	0	0	0	0	0	0	0	2	2
cataacgtagc	PBANKA_102390	135	132	0	0	0	0	0	0	0	0	0	0	0	0	0	0	0	0	0	0	0	0	0	0	0	0	0	0	0	0	0	0
cataagcattc	PBANKA_080090	0	0	0	0	0	0	0	0	0	0	0	0	0	0	1	0	0	0	0	0	0	0	0	0	0	0	0	0	0	0	0	0
catatcagcgt	PBANKA_110690	0	0	0	0	0	0	0	0	0	0	0	0	0	0	0	0	0	0	0	0	0	0	0	0	0	0	0	0	0	0	0	0
catcataccta	PBANKA_051000	0	0	0	0	1	1	0	0	0	0	0	0	0	0	0	0	0	0	0	0	0	0	0	0	0	0	0	0	0	0	0	0
catgacggtgg	PBANKA_120520	387	389	0	0	59	61	0	0	11	12	0	0	0	0	0	0	0	0	0	0	0	0	0	0	1	1	0	0	0	0	0	0
catggatgggc	PBANKA_113980	0	0	0	0	69	66	17	17	2	2	0	0	2	2	0	0	3	3	0	0	0	0	0	0	0	0	0	0	0	0	0	0
cattactgggt	PBANKA_143370	0	0	0	1	1	1	0	1	0	0	0	0	0	0	0	0	2	3	0	0	0	0	0	1	1	1	1	0	0	1	0	0
cattgcagtcc	PBANKA_111530	0	0	0	0	0	0	0	0	0	0	0	0	0	0	0	0	0	0	0	0	0	0	0	0	0	0	0	0	0	0	0	0
cattgggtcaa	PBANKA_091280	0	0	0	0	0	0	0	0	0	0	0	0	0	0	0	0	0	0	0	0	0	0	0	0	0	0	0	0	0	0	0	0
ccaaaacattc	PBANKA_091970	0	0	0	0	0	0	0	0	0	0	0	0	0	0	0	0	0	0	0	0	0	0	0	1	0	0	0	0	0	0	0	0
ccaaattcata	PBANKA_091150	0	0	0	0	0	0	0	0	0	0	0	0	0	0	0	0	0	0	0	0	0	0	0	0	0	0	0	0	0	0	0	0
ccacatatatc	PBANKA_021290	0	0	0	0	0	0	0	0	0	0	0	0	0	0	0	0	0	0	0	0	0	0	0	0	0	0	0	0	0	0	0	0
ccacttcctat	PBANKA_132450	0	0	0	0	0	0	0	0	0	0	0	0	0	0	0	0	0	0	0	0	0	0	0	0	0	0	0	0	0	0	0	0
ccactttcagc	PBANKA_101470	0	0	0	0	49	51	0	0	0	0	0	0	0	0	0	0	0	0	0	0	0	0	0	0	0	0	0	0	0	0	0	0
ccagaactacc	PBANKA_082460	0	0	0	0	0	0	0	0	0	0	0	0	0	0	0	0	0	0	0	0	0	0	0	0	0	0	0	0	0	0	0	0
ccagccggcat	PBANKA_091510	180	182	0	0	0	0	7	7	4	4	14	13	0	0	0	0	0	0	0	0	0	0	0	0	0	0	0	0	0	0	0	0
ccaggcgcgct	PBANKA_145120	135	133	3	3	80	81	0	0	6	4	31	32	2	3	1	0	4	5	12	11	1	1	3	3	3	4	17	15	10	10	16	16
ccagtgaatga	PBANKA_091480	0	0	0	0	0	0	0	0	2	2	0	0	1	1	0	0	0	0	0	0	2	2	1	1	0	0	1	1	0	0	1	1
ccagtgtccat	PBANKA_124100	0	0	0	0	0	0	0	0	0	0	0	0	0	0	0	0	0	0	0	0	0	0	0	0	0	0	0	0	0	0	1	0
ccattttccat	PBANKA_052320	1013	997	996	983	1454	1442	1232	1216	1140	1142	1015	1013	1321	1310	1506	1485	1056	1045	1937	1910	1478	1452	1038	1018	1796	1783	1513	1498	1125	1112	3320	3294
cccaagcctct	PBANKA_143320	0	0	0	0	0	0	0	0	0	0	0	0	0	0	0	0	0	0	0	0	0	0	0	0	0	0	0	0	0	0	0	0
cccaattgcgg	PBANKA_130170	0	0	0	0	0	0	0	0	0	0	0	0	0	0	0	0	0	0	0	0	0	0	0	0	0	0	0	0	0	0	0	0
cccagccgctt	PBANKA_051810	3	3	0	0	0	0	0	0	0	0	0	0	0	0	0	0	0	0	0	0	0	0	0	0	0	0	0	0	0	0	0	0
cccagcttgaa	PBANKA_124220	0	0	0	0	0	0	0	0	0	0	0	0	0	0	0	0	0	0	0	0	0	0	0	0	0	0	0	0	0	0	0	0
cccatactgta	PBANKA_141770	0	0	71	69	0	0	0	0	0	0	0	0	0	0	0	0	0	0	0	0	0	0	0	0	0	0	0	0	0	0	0	0
ccccgttcggg	PBANKA_061640	0	0	0	0	0	0	0	0	0	0	0	0	0	0	0	0	0	0	0	0	0	0	0	0	0	0	0	0	0	0	0	0
ccctaatctta	PBANKA_093860	0	0	232	233	93	90	8	8	34	33	0	0	1	1	0	0	0	0	0	0	0	0	1	1	0	0	0	0	2	2	2105	2085
ccgaatgatgc	PBANKA_135690	0	0	1	1	0	0	0	0	1	1	0	0	1	1	0	0	0	0	0	1	0	0	0	0	0	0	2	2	0	0	1	1
ccgaatgctgt	PBANKA_134440	0	0	0	0	0	0	0	0	0	0	0	0	0	0	0	0	0	0	0	0	0	0	0	0	0	0	0	0	0	0	0	0
ccgagggcacc	PBANKA_090270	384	388	66	68	56	57	0	0	9	9	0	0	0	0	0	0	0	0	0	0	0	0	0	0	0	0	0	0	0	0	0	0
ccgagtttacg	PBANKA_144100	0	0	0	0	0	0	0	0	0	0	0	0	0	0	0	0	0	0	0	0	0	0	0	0	0	0	0	0	0	0	0	0
ccgattcttcc	PBANKA_090110	671	681	328	330	101	103	61	61	27	27	0	0	1	1	1	1	0	0	0	0	0	0	0	0	0	0	0	0	0	0	2415	2416
ccgattggcga	PBANKA_092770	174	175	0	0	0	0	0	0	0	0	0	0	0	0	0	0	0	0	0	0	0	0	0	0	0	0	0	0	0	0	0	0
ccgcaattttt	PBANKA_100120	113	114	0	0	65	66	0	0	4	4	0	0	1	1	0	0	0	0	0	0	0	0	0	0	0	0	0	0	0	0	0	0
ccgccagggtg	PBANKA_021230	259	250	0	0	103	100	0	0	1	1	0	0	1	1	0	0	0	0	2	2	1	1	0	0	0	0	0	0	0	0	0	0
ccgctatactc	PBANKA_121440	0	0	0	0	0	0	0	0	0	0	0	0	0	0	0	0	0	0	0	0	0	0	0	0	0	0	0	0	0	0	0	0
ccgcttgtaca	PBANKA_101830	610	607	510	500	554	553	1199	1171	1422	1414	1085	1070	1114	1092	1751	1739	1103	1083	1313	1291	1813	1787	1095	1070	1175	1164	1933	1903	935	921	2126	2106
ccgttcgagtg	PBANKA_135170	5	6	0	1	4	6	1	4	5	6	0	0	0	1	7	7	4	4	2	2	8	9	0	0	0	0	5	1	1	1	3	6
cctagggaaat	PBANKA_031180	0	0	0	0	0	0	0	0	0	0	12	14	0	0	0	0	0	0	0	0	0	0	0	0	0	0	0	0	0	0	0	0
cctcacttccg	PBANKA_071600	0	0	0	0	0	0	0	0	0	0	16	16	0	0	0	0	0	0	0	0	0	0	0	0	0	0	0	0	0	0	0	0
cctcctgtaga	PBANKA_062250	132	131	372	366	550	544	253	237	257	250	642	636	164	164	294	293	470	457	197	195	222	218	340	333	174	170	192	192	298	300	2294	2253
cctcttacccg	PBANKA_061520	111	113	24	25	320	321	5	6	9	9	17	17	1	1	0	0	0	0	0	0	0	0	1	0	0	0	0	0	0	0	0	0
cctggcataag	PBANKA_010950	437	427	0	0	33	32	15	15	13	14	11	11	0	0	0	0	0	0	0	0	0	0	0	0	0	0	0	0	0	0	0	0
ccttaggaatg	PBANKA_103080	101	101	0	0	0	0	0	0	0	0	0	0	0	0	0	0	0	0	0	0	0	0	0	0	0	0	0	0	0	0	0	0
cgaacgcgaca	PBANKA_101620	429	435	128	127	217	210	41	42	134	132	38	38	18	18	144	147	0	0	15	15	120	118	0	0	14	14	159	161	0	0	1029	1033
cgaagtagcaa	PBANKA_111760	298	304	41	40	38	41	0	0	0	0	0	0	3	3	0	0	0	0	0	0	0	0	0	0	0	0	1	1	0	0	0	0
cgactcagtag	PBANKA_030140	0	0	46	48	53	49	0	0	0	0	0	0	0	0	0	0	0	0	3	3	0	0	0	0	0	0	0	0	0	0	0	0
cgactggtgaa	PBANKA_142620	0	0	0	0	0	0	0	0	0	0	0	0	0	0	0	0	0	0	0	0	0	0	0	0	0	0	0	0	0	0	0	0
cgagagataca	PBANKA_083110	125	125	0	0	0	0	12	11	1	1	0	1	2	2	3	5	0	0	4	2	2	2	2	2	2	2	4	4	5	5	4	4
cgagccttgaa	PBANKA_081600	0	0	0	0	0	0	0	0	0	0	0	0	2	2	0	0	0	0	0	0	0	0	0	0	0	0	0	0	0	0	0	0
cgagtcgctct	PBANKA_040900	0	0	0	0	0	0	0	0	0	0	0	0	0	0	0	0	0	0	0	0	0	1	0	0	0	0	0	0	0	0	0	0
cgagtgatcca	PBANKA_135740	0	0	0	0	0	0	0	0	0	0	0	0	0	0	0	0	0	0	0	0	0	0	0	0	0	0	0	0	0	0	0	0
cgagtgcctgc	PBANKA_134970	0	0	0	0	0	0	0	0	0	0	0	0	0	0	0	0	0	0	1	1	0	0	0	0	0	0	0	0	0	0	0	0
cgatagggact	PBANKA_134910	0	0	0	0	0	0	0	0	0	0	0	0	0	0	0	0	0	0	0	0	0	0	0	0	0	0	0	0	0	0	0	0
cgcaccggcga	PBANKA_141930	538	537	336	335	509	513	1009	999	397	401	678	678	995	997	627	628	564	569	1515	1532	372	370	437	429	1056	1046	505	506	370	372	263	265
cgcacggttga	PBANKA_143150	1068	1059	1011	1000	918	905	1658	1643	1665	1643	1583	1577	1959	1935	2466	2450	1931	1909	2196	2153	1831	1803	1340	1315	1805	1772	1897	1878	1333	1324	523	515
cgcatctccta	PBANKA_041650	0	0	0	0	0	0	0	0	0	0	0	0	2	2	0	0	0	0	0	0	0	0	0	0	1	1	0	0	0	0	0	0
cgccctgtttg	PBANKA_131800	607	602	539	535	851	840	683	665	513	508	723	726	759	753	811	800	982	968	902	880	615	602	1040	1029	845	847	723	716	945	951	693	680
cgcctgacacc	PBANKA_143430	0	0	0	0	0	0	0	0	0	0	0	0	0	0	0	0	0	0	0	0	0	0	0	0	0	0	0	0	0	0	0	0
cgctgcaaacg	PBANKA_010770	0	0	0	0	0	0	0	0	0	0	0	0	0	0	0	0	0	0	0	0	0	0	0	0	0	0	0	0	0	0	0	0
cgcttcacgac	PBANKA_133840	96	95	203	200	144	144	60	61	53	53	31	31	21	22	10	10	9	10	2	2	5	5	3	3	2	2	0	0	1	1	1476	1483
cggagtacgtt	PBANKA_103440	3428	3391	3742	3671	6638	6543	6077	6035	4367	4300	6622	6541	4131	4068	3879	3830	5218	5168	3439	3360	2502	2453	3508	3460	2169	2121	2072	2040	2883	2828	967	959
cggatagtcgt	PBANKA_081700	109	108	65	65	146	143	0	0	0	0	0	0	0	0	0	0	0	0	0	0	0	0	0	0	0	0	0	0	0	0	0	0
cggcctatagg	PBANKA_100060	1	1	0	0	0	0	0	0	0	0	0	0	2	2	1	2	1	1	2	2	0	0	2	2	2	2	0	0	1	2	6	6
cggcctggtat	PBANKA_100630	0	0	62	62	0	0	0	0	0	0	0	0	1	1	0	0	0	0	0	0	0	0	0	0	0	0	0	0	0	0	0	0
cggcgaacggt	PBANKA_020860	0	0	0	0	0	0	0	0	0	0	0	0	0	0	0	0	0	0	0	1	0	0	0	0	0	0	0	0	0	0	0	0
cggcgagcaga	PBANKA_091260	0	0	0	0	0	0	0	0	0	0	0	0	0	0	0	0	0	0	0	0	0	0	0	0	0	0	0	0	0	0	0	0
cgggcaggact	PBANKA_010600	1	1	1	1	0	0	0	0	0	0	0	0	3	3	1	1	0	0	0	0	0	0	1	1	0	0	3	3	5	6	1	1
cgggcaggata	PBANKA_060450	0	0	0	0	0	0	0	0	0	0	0	0	0	0	0	0	0	0	0	0	0	0	0	0	0	0	0	0	0	0	0	0
cgggtacagtg	PBANKA_132010	0	0	0	0	0	0	0	0	0	0	0	0	0	0	0	0	0	0	0	0	0	0	0	0	0	0	0	0	0	0	0	0
cggtcatccat	PBANKA_145980	0	0	0	0	0	0	0	0	0	0	0	0	0	0	0	0	0	0	0	0	0	0	0	0	0	0	0	0	0	0	0	0
cggtgtccatg	PBANKA_093530	0	0	0	0	0	0	0	0	0	0	0	0	0	0	0	0	0	0	0	0	0	0	0	0	0	0	0	0	0	0	0	0
cggttccacgg	PBANKA_060880	0	0	0	0	0	0	6	6	0	0	0	0	0	0	0	0	0	0	0	0	0	0	0	0	0	0	0	0	0	0	0	0
cggttgtggat	PBANKA_070710	0	0	0	0	0	0	0	0	0	0	0	0	0	0	0	0	0	0	0	0	0	0	0	0	0	0	0	0	0	0	0	0
cgtaatgactc	PBANKA_130430	0	0	0	0	0	0	0	0	0	0	0	0	0	0	0	0	0	0	0	0	0	0	0	0	0	0	0	0	0	0	0	0
cgtacccctat	PBANKA_136410	0	0	0	0	0	0	0	0	0	0	0	0	0	0	0	0	0	0	0	0	0	0	0	0	1	1	0	0	0	0	0	0
cgtcaatcgcg	PBANKA_140830	1	1	0	0	0	0	0	0	1	1	0	0	2	2	0	0	0	0	2	2	0	0	0	0	0	0	2	2	0	0	0	0
cgtgagtgaga	PBANKA_133680	0	0	152	151	0	0	0	0	338	333	5	4	0	0	341	333	0	0	0	0	335	324	0	0	0	0	354	345	0	0	28	28
cgtgcgcccac	PBANKA_141440	0	0	0	0	0	0	0	0	1	1	0	1	1	1	0	0	2	2	0	0	0	0	1	0	0	1	3	3	3	3	1	1
cgtggggttct	PBANKA_123430	156	153	0	0	0	0	0	0	0	0	0	0	0	0	0	0	0	0	0	0	0	0	0	0	0	0	0	0	0	0	0	0
cgtgtcggaca	PBANKA_020840	344	342	339	338	161	159	8	8	16	17	0	0	0	0	1	1	4	4	0	0	0	0	0	0	0	0	0	0	0	0	0	0
cgttaggtgtg	PBANKA_060820	0	0	0	0	0	0	0	0	0	0	0	0	0	0	0	0	0	0	0	1	0	0	0	0	1	0	0	0	0	0	0	0
cgttatgtggg	p230p-tag	696	682	1329	1308	1434	1400	3194	3119	2479	2424	1976	1959	3137	3100	2850	2797	2605	2570	3275	3214	2590	2530	2688	2629	2762	2705	2775	2696	2643	2596	2314	2256
cgtttgctggg	PBANKA_131150	125	119	0	0	0	0	3	3	4	4	0	0	0	0	0	0	0	0	0	0	0	0	0	0	0	0	0	0	0	0	0	0
ctaaaacgccg	PBANKA_041020	0	0	0	0	0	0	0	0	0	0	0	0	0	0	0	0	2	3	0	0	0	0	0	0	0	0	0	0	0	0	2	4
ctaattgagca	PBANKA_131170	1	1	2	1	0	0	1	1	2	2	1	2	1	1	0	0	1	1	0	0	0	0	1	1	1	1	4	4	1	1	2	1
ctacagggtag	PBANKA_112610	0	0	0	0	0	0	0	0	0	0	1	1	0	0	1	1	0	0	0	0	0	0	1	0	0	0	0	0	0	0	0	0
ctacccgtaca	PBANKA_131370	305	304	115	111	172	170	8	7	13	13	50	50	1	1	0	0	2	2	0	0	0	0	0	0	0	0	3	2	0	0	0	0
ctacgatgaac	PBANKA_030770	0	0	0	0	0	0	0	0	0	0	0	0	0	0	0	0	0	0	0	0	0	0	0	0	0	0	0	0	0	0	0	0
ctacgcggcgg	PBANKA_134330	0	0	0	0	0	0	0	0	0	0	0	0	0	0	0	0	0	0	0	0	0	0	0	0	0	0	0	0	0	0	6	6
ctactagttaa	PBANKA_122560	0	0	0	0	0	0	0	0	0	0	0	0	0	0	0	0	0	0	0	0	0	0	0	0	0	0	0	0	0	0	0	0
ctcaaagggag	PBANKA_091880	0	0	0	0	0	0	0	0	0	0	0	0	0	0	0	0	0	0	0	0	0	0	0	0	0	0	0	0	0	0	0	0
ctcaacttgcg	PBANKA_020310	194	188	98	97	26	27	0	0	2	2	32	33	1	1	0	0	0	0	0	0	0	0	0	0	0	0	0	0	0	0	0	0
ctcacacgacc	PBANKA_052480	0	0	0	0	0	0	0	0	0	0	0	0	0	0	0	0	0	0	0	0	0	0	0	0	0	0	0	0	0	0	0	0
ctcattcccgt	PBANKA_130470	0	0	63	60	180	176	8	10	0	0	10	10	0	0	0	0	0	0	0	0	0	0	0	0	0	0	0	0	0	0	0	0
ctccacaggtc	PBANKA_093100	0	0	0	0	0	0	0	0	0	0	17	18	0	0	0	0	0	0	0	0	0	0	0	0	0	0	0	0	0	0	0	0
ctccccattca	PBANKA_122760	254	254	50	53	238	240	0	0	0	0	0	0	0	0	0	0	2	2	0	0	0	0	0	0	0	0	0	0	0	0	0	0
ctccccggctt	PBANKA_101170	0	0	0	0	0	0	0	0	0	0	0	0	0	0	0	0	0	0	0	0	0	0	0	0	0	0	0	0	0	1	0	0
ctccgcttccc	PBANKA_010470	0	0	0	0	82	83	0	0	0	0	0	0	0	0	0	0	0	0	0	0	0	0	0	0	0	0	0	0	0	0	0	0
ctcctcttagg	PBANKA_103750	0	0	0	0	0	0	0	0	0	0	0	0	0	0	0	0	0	0	0	0	0	0	0	0	0	0	0	0	0	0	0	0
ctcgacagctt	PBANKA_010870	0	0	0	0	0	0	0	0	0	0	0	0	0	1	0	0	0	0	0	0	0	0	0	0	1	0	0	1	0	0	0	0
ctcgggagggg	PBANKA_050120	208	201	0	0	55	56	0	0	0	0	11	12	0	0	0	0	0	0	0	0	0	0	0	0	0	0	0	0	0	0	0	0
ctcgtatagag	PBANKA_112970	167	171	269	265	220	217	65	63	28	30	0	0	37	38	0	0	15	15	20	20	2	2	0	0	16	15	4	4	2	2	760	762
ctctaaccatt	PBANKA_061440	0	0	0	0	0	0	0	0	0	0	0	0	0	0	0	0	0	0	0	0	0	0	0	0	0	0	0	0	0	0	0	0
ctctcgttttt	PBANKA_135620	0	0	0	0	0	0	0	0	0	0	0	0	0	0	0	0	0	0	0	0	0	0	0	0	0	0	0	0	0	0	0	0
ctctgcccaag	PBANKA_121180	3	2	0	0	0	0	0	0	10	9	1	1	0	0	0	1	0	0	4	4	2	1	2	3	0	0	2	2	4	4	0	0
ctctgtatgtc	PBANKA_110960	0	0	0	0	0	0	0	0	0	0	0	0	0	0	0	0	0	0	0	0	0	0	0	0	0	0	0	0	0	0	0	0
ctcttatgctc	PBANKA_142530	0	0	0	0	0	0	0	0	0	0	0	0	2	2	0	0	0	0	0	0	0	0	0	0	0	0	0	0	0	0	0	0
ctgaatactcg	PBANKA_062320	0	0	0	0	0	0	0	0	0	0	0	0	0	0	0	0	0	0	0	0	0	0	0	0	0	0	0	0	0	0	0	0
ctgacccgcca	PBANKA_083450	0	1	0	0	0	0	0	0	0	0	0	0	0	0	0	0	0	0	0	0	0	0	0	0	0	0	0	0	0	0	0	0
ctgagccgcca	PBANKA_111900	121	114	0	0	0	0	0	0	0	0	0	0	0	0	0	0	0	0	0	0	0	0	0	0	0	0	0	0	0	0	0	0
ctgcaagcggt	PBANKA_092750	0	0	0	0	0	0	0	0	0	0	0	0	0	0	0	0	0	0	0	0	0	0	0	1	0	0	0	0	0	0	0	0
ctgctgattgc	PBANKA_100760	0	0	0	0	0	0	0	0	0	0	0	0	0	0	0	0	0	0	0	0	0	0	0	0	0	0	0	0	0	0	0	0
ctgggaaaaga	PBANKA_142220	0	0	0	0	161	161	0	0	0	0	12	14	0	0	0	0	0	0	0	0	0	0	0	0	0	0	0	0	0	0	0	0
ctgggtacgat	PBANKA_141300	127	125	0	2	0	2	8	9	4	4	6	5	1	1	5	5	2	1	3	4	2	2	3	5	9	9	13	14	12	12	4	4
ctggttaaacg	PBANKA_113510	0	0	0	0	0	0	0	0	0	0	0	0	0	0	0	0	0	0	0	0	0	0	0	0	0	0	0	0	0	0	0	0
ctgtacaaaca	PBANKA_021110	0	0	0	0	0	0	0	0	0	0	0	0	0	0	0	0	0	0	0	0	0	0	0	0	0	0	0	0	0	0	0	0
ctgtatgtgtt	PBANKA_061150	0	0	0	0	0	0	0	0	0	0	0	0	0	0	0	0	0	0	0	0	0	0	0	0	0	0	0	0	0	0	1	0
ctgtcttaggt	PBANKA_111610	0	0	0	0	48	46	0	0	0	0	0	0	0	0	0	0	0	0	0	0	0	0	0	0	0	0	0	0	0	0	0	0
cttaaagagcc	PBANKA_133500	94	95	54	52	0	0	0	0	0	0	0	0	0	0	0	0	0	0	0	0	0	0	0	0	0	0	0	0	0	0	0	0
cttaatgggac	PBANKA_110790	105	113	0	0	0	0	0	0	0	0	0	0	0	0	0	0	0	0	0	0	0	0	0	0	0	0	0	0	0	0	0	0
cttacattggt	PBANKA_061040	0	0	108	107	61	59	15	15	10	10	35	35	0	0	4	4	0	0	0	0	0	0	0	0	0	0	0	0	0	0	0	0
cttagcgtaaa	PBANKA_140470	0	0	0	0	0	0	0	0	0	0	0	0	0	0	0	0	0	0	0	0	0	0	0	0	0	0	0	0	0	0	0	0
cttcacctacc	PBANKA_100520	0	0	0	0	50	53	0	0	0	0	0	0	0	0	0	0	0	0	0	0	0	0	0	0	0	0	0	0	0	0	0	0
cttcctccatc	PBANKA_122810	0	0	0	0	0	0	0	0	0	0	0	0	3	3	0	1	0	0	0	0	0	0	0	0	0	0	0	0	0	0	0	0
cttgtcaacgg	PBANKA_060790	0	0	0	0	119	118	0	0	0	0	38	37	0	0	0	0	0	0	0	0	0	0	0	0	0	0	0	0	0	0	0	0
ctttactgggt	PBANKA_135260	1636	1611	2094	2066	2134	2110	3078	3039	3142	3117	3327	3302	3172	3151	3509	3479	3727	3660	4103	4042	3511	3478	3951	3857	3115	3077	4321	4251	4073	4037	1110	1102
ctttcgtggcc	PBANKA_083360	0	0	1	0	0	0	0	0	0	0	0	0	0	0	0	0	0	0	0	0	0	0	0	0	0	0	0	0	0	0	0	0
gaaagctgctc	PBANKA_061460	0	0	0	0	0	0	0	0	0	0	0	0	0	0	0	0	0	0	0	0	0	0	0	0	0	0	0	0	0	0	0	0
gaacaaccgac	PBANKA_135990	0	0	0	0	0	0	0	0	0	0	0	0	0	0	0	0	0	0	1	0	0	0	0	0	0	0	0	0	0	0	0	0
gaacaaggatc	PBANKA_100790	0	0	0	0	0	0	0	0	0	0	0	0	0	0	0	0	0	0	0	0	0	0	0	0	0	0	0	0	0	0	0	0
gaacaggtcgg	PBANKA_080510	0	0	0	0	0	0	0	0	0	1	1	1	0	0	0	0	0	0	0	0	0	0	0	0	0	0	0	0	0	0	0	0
gaagatatgac	PBANKA_081680	0	0	0	0	0	0	0	0	0	0	0	0	3	3	0	0	0	0	0	0	0	0	0	0	0	0	0	0	0	0	0	0
gaaggtggtac	PBANKA_080630	0	0	32	34	316	337	6	6	2	2	17	17	0	0	0	0	0	0	0	0	0	0	0	0	0	0	0	0	0	0	0	0
gaagtggcctt	PBANKA_100080	0	0	0	0	0	0	0	0	0	0	0	0	0	0	0	0	0	0	0	0	0	0	0	0	0	0	0	0	0	0	0	0
gaagtgttgga	PBANKA_092170	0	0	0	0	0	0	0	0	0	0	26	25	0	0	0	0	0	0	0	0	0	0	0	0	0	0	0	0	0	0	0	0
gaatccctctg	PBANKA_102880	0	0	0	0	0	0	0	0	0	0	0	0	0	0	0	0	0	0	0	0	0	0	0	0	0	0	0	0	0	0	0	0
gaatggaacag	PBANKA_113740	0	0	0	0	0	0	0	0	0	0	0	0	0	0	0	0	0	0	0	0	0	0	0	0	0	0	0	0	0	0	0	0
gaattaacaaa	PBANKA_110100	262	255	0	0	0	0	1	1	10	10	0	0	0	0	0	0	0	0	0	0	0	0	0	0	0	0	0	0	0	0	0	0
gaattaccttt	PBANKA_021550	158	155	0	0	0	0	0	0	0	0	0	0	0	0	0	0	0	0	0	0	0	0	0	0	0	0	0	0	0	0	0	0
gacaagtaggt	PBANKA_122570	219	215	411	411	325	321	100	100	43	43	40	37	10	10	11	11	3	3	0	0	1	1	0	0	0	0	3	3	0	0	1825	1775
gacatgggatt	PBANKA_070940	0	0	0	0	14	15	0	0	0	0	0	0	0	0	0	0	0	0	0	0	0	0	0	0	0	0	0	0	0	0	0	0
gacattcgagg	PBANKA_122540	0	0	0	0	0	0	0	0	0	0	0	0	0	0	0	0	0	0	0	0	0	0	0	0	0	0	0	0	0	0	0	0
gacccataagc	PBANKA_120870	0	0	0	0	0	0	1	1	1	1	1	0	1	1	0	0	0	0	0	0	1	1	0	1	0	0	0	0	0	0	3	3
gacccttaagc	PBANKA_120140	0	0	0	0	0	0	0	0	0	0	0	0	0	0	0	0	0	0	0	0	0	0	0	0	0	0	0	0	0	0	0	0
gaccgccctct	PBANKA_135150	702	685	339	336	290	290	135	134	67	68	137	137	32	31	42	44	5	6	24	24	16	15	2	2	15	15	4	4	0	0	933	908
gaccgttatat	PBANKA_145060	0	0	0	0	0	0	0	0	0	0	7	6	0	0	0	0	0	0	0	0	0	0	0	0	0	0	0	0	0	0	0	0
gacggcaagtg	PBANKA_091500	0	1	0	0	0	0	0	0	0	0	0	0	0	0	0	0	0	0	0	0	0	0	0	0	0	0	0	0	0	0	0	0
gacggtgcttg	PBANKA_145110	0	0	0	0	0	0	0	0	0	0	0	0	0	0	0	1	0	0	0	0	0	0	0	0	0	0	0	0	0	0	0	0
gacgtatacgt	PBANKA_100130	0	0	0	0	34	36	0	0	0	0	0	0	0	0	0	0	0	0	0	0	0	0	0	0	0	0	0	0	0	0	0	0
gacgtcatgtg	PBANKA_142160	1821	1794	1528	1495	2241	2193	2200	2175	1707	1680	1843	1832	1773	1742	2123	2081	2234	2213	1825	1814	1977	1965	2331	2297	1508	1487	2375	2337	2543	2525	1570	1537
gactctatggt	PBANKA_010260	0	0	0	0	0	0	0	0	0	0	0	0	0	0	0	0	2	3	0	0	0	0	0	0	0	0	0	0	0	0	0	0
gagagagggtg	PBANKA_141450	0	0	0	0	0	0	0	0	0	0	0	0	0	0	0	0	0	0	0	0	0	0	0	0	0	0	0	0	0	0	0	0
gagagctcggc	PBANKA_081040	11	11	8	11	17	19	42	44	46	44	14	16	31	32	20	25	11	15	38	40	18	21	13	14	37	38	34	39	14	17	4	5
gagagggctta	PBANKA_101480	386	376	104	104	0	0	22	20	1	1	14	14	6	6	0	0	1	1	1	1	0	0	1	1	1	1	1	1	2	2	0	0
gagcaaacgca	PBANKA_112040	0	0	0	0	2	1	0	0	0	0	0	0	0	0	0	0	0	0	0	0	0	0	0	0	0	0	0	0	0	0	0	0
gaggcttaggg	PBANKA_133660	0	0	0	0	0	0	0	0	0	0	0	0	0	0	0	0	0	0	0	0	0	0	0	0	0	0	0	0	0	0	0	0
gagggtgtcct	PBANKA_071310	0	0	0	0	0	0	0	0	0	0	0	0	0	0	0	0	0	0	0	0	0	0	0	0	0	0	1	1	0	0	0	0
gagtacctctg	PBANKA_121070	0	0	0	0	0	0	0	0	0	0	0	0	0	0	0	0	0	0	0	0	0	0	0	0	0	0	0	1	0	0	0	0
gagtagatctg	PBANKA_093370	2494	2464	1997	1948	3850	3782	4228	4134	4155	4088	3907	3870	4623	4560	5069	5003	4672	4584	5327	5227	4716	4615	4194	4106	4626	4522	5940	5837	4198	4106	646	624
gagtagctgat	PBANKA_093430	0	0	0	0	0	0	0	0	0	0	0	0	0	0	1	1	0	0	1	0	0	0	0	0	0	0	0	0	0	0	0	0
gagtgaggaag	PBANKA_124330	4	4	2	2	2	1	1	2	1	1	0	0	1	1	0	0	2	2	0	0	0	0	0	0	0	0	0	0	0	1	3	2
gatagcgctcg	PBANKA_070840	0	0	0	0	0	0	0	0	0	0	0	0	1	1	0	0	0	0	0	0	0	0	0	0	0	0	0	0	1	0	0	0
gatagtttaat	PBANKA_082430	0	0	0	0	0	0	0	0	0	0	0	0	0	0	0	0	0	0	0	0	0	0	0	0	0	0	0	0	0	0	0	0
gatattcctct	PBANKA_145770	0	0	0	0	0	0	0	0	0	0	3	3	0	0	0	0	0	0	1	1	0	0	0	0	0	0	0	0	0	0	0	0
gatcataggtc	PBANKA_040110	226	225	379	373	253	248	221	215	371	368	94	97	221	220	306	303	279	275	188	183	226	219	192	185	103	103	172	172	116	115	2620	2585
gatcctgtgcg	PBANKA_093390	0	0	0	0	0	0	0	0	0	0	0	0	0	0	0	0	0	0	0	0	0	0	0	0	0	0	0	0	0	0	0	0
gatgggctacc	PBANKA_133470	134	131	0	0	3	3	122	125	26	25	84	85	150	157	10	10	128	126	309	315	8	8	105	107	276	273	5	5	123	126	57	59
gatgtgttcct	PBANKA_081420	0	0	0	0	0	0	0	0	0	0	0	0	0	0	0	0	0	0	0	0	0	0	0	0	0	0	0	0	0	0	0	0
gatgtttgatc	PBANKA_093300	0	0	0	0	0	0	0	0	0	0	0	0	0	0	0	0	0	0	0	0	0	0	0	0	0	0	0	0	0	0	22	18
gattaaagaat	PBANKA_090840	0	0	0	0	0	0	0	0	0	0	0	0	0	0	0	0	0	0	0	0	0	0	0	0	0	0	0	0	0	0	0	0
gcaaatataaa	PBANKA_110090	0	0	0	0	0	0	0	0	0	0	0	0	0	0	0	0	0	0	0	0	0	0	0	0	0	0	1	1	0	0	0	0
gcaaggtggct	PBANKA_092670	0	0	0	0	0	0	0	0	0	0	0	0	0	0	0	0	0	0	0	0	0	0	0	0	0	0	0	0	0	0	0	0
gcacgatttgt	PBANKA_130980	0	0	0	0	0	0	0	0	0	0	0	0	0	0	0	0	0	0	0	0	0	0	0	0	0	0	0	0	0	0	0	0
gcaggtattat	PBANKA_110430	0	0	0	0	0	0	0	0	0	0	0	0	0	0	0	0	0	0	0	0	0	0	1	2	0	0	1	1	1	1	2	2
gcaggttccgg	PBANKA_130690	616	604	101	98	965	940	1202	1160	61	58	959	938	1403	1375	68	66	1104	1063	1682	1633	71	70	1085	1048	889	861	63	64	1231	1194	1203	1163
gcatgaagggc	PBANKA_010330	21	21	0	0	0	0	0	0	0	0	0	0	0	0	0	0	0	0	0	0	0	0	0	0	0	0	0	0	0	0	0	0
gcatgatttac	PBANKA_102550	0	0	0	0	0	0	0	0	0	0	0	0	0	0	0	0	0	0	0	0	0	0	0	0	0	0	0	0	0	0	0	0
gcatttcatgt	PBANKA_010060	109	110	0	0	0	0	0	0	0	0	0	0	0	0	0	0	0	0	0	0	0	0	0	0	0	0	0	0	0	0	0	0
gcccaaccggg	PBANKA_030100	0	0	0	0	63	61	0	0	0	0	0	0	0	0	0	0	0	0	0	0	0	0	0	0	0	0	0	0	0	0	0	0
gccccccaaca	PBANKA_142600	0	0	0	0	0	0	0	0	0	0	0	0	0	0	0	0	0	0	0	0	0	0	0	0	0	0	0	0	0	0	0	0
gcccggcgggt	PBANKA_130520	1301	1101	731	593	2427	2086	3274	2715	1620	1384	2036	1720	2981	2585	2099	1802	2864	2417	2944	2519	1892	1593	2959	2504	2362	1936	2220	1841	2822	2408	279	233
gcctagtcctg	PBANKA_011210	220	216	148	146	171	173	78	76	10	9	23	24	24	24	0	0	0	0	12	11	0	0	0	0	9	9	0	0	0	0	606	583
gcctatcctat	PBANKA_113280	0	0	0	0	0	0	0	0	0	0	0	0	0	0	0	0	0	0	0	0	0	0	0	0	0	0	0	0	0	0	0	0
gcctccacgtc	PBANKA_112460	87	84	0	0	0	0	0	0	0	0	0	0	0	0	0	0	0	0	0	0	0	0	0	0	0	0	0	0	0	0	0	0
gcctgtccaca	PBANKA_121360	0	0	4	4	2	2	0	0	0	0	0	0	0	0	0	0	0	0	0	0	0	0	0	0	0	0	0	0	0	0	10	8
gccttcaacgg	PBANKA_070620	152	146	92	88	26	27	0	0	7	8	14	14	0	0	0	0	0	0	0	0	0	0	0	0	0	0	0	0	0	0	0	0
gcgaaggataa	PBANKA_122300	0	0	0	0	0	0	0	0	0	0	0	0	0	0	0	0	0	0	0	0	0	0	0	0	0	0	0	0	0	0	0	0
gcgcataggcg	PBANKA_052280	0	0	0	1	0	0	0	0	0	0	0	0	0	0	0	0	0	0	0	0	0	0	0	0	0	0	0	0	0	0	0	0
gcgggccacgc	PBANKA_080710	58	56	1	1	0	0	2	1	0	0	18	17	1	2	0	0	0	0	0	1	0	0	0	0	0	0	0	0	3	3	3	3
gcgtcgtgaag	PBANKA_100220	129	127	0	0	0	0	0	0	0	0	20	19	0	0	0	0	0	0	0	0	0	0	0	0	0	0	0	0	0	0	0	0
gcgtggagatt	PBANKA_091820	0	0	0	0	0	0	0	0	0	0	0	0	0	0	0	0	0	0	0	0	0	0	0	0	0	0	0	0	0	0	0	0
gcgtggaggca	PBANKA_101980	716	710	492	477	561	561	811	809	609	605	352	352	841	841	696	695	355	354	819	817	509	492	438	439	650	645	568	562	573	568	2170	2139
gcgttccgtag	PBANKA_130080	0	0	0	0	0	0	0	0	0	0	0	0	0	0	0	0	0	0	0	0	0	0	0	0	0	0	0	0	0	0	0	0
gctacgggagg	PBANKA_112410	0	0	0	0	33	29	0	0	0	0	0	0	0	0	0	0	0	0	0	0	0	0	0	0	0	0	0	0	0	0	0	0
gctagtactta	PBANKA_130570	0	0	0	0	0	0	0	0	0	0	0	0	0	0	0	0	0	0	0	0	0	0	0	0	0	0	0	0	0	0	0	0
gctccccacat	PBANKA_052010	135	137	0	0	0	0	0	0	0	0	0	0	0	0	0	0	0	0	0	0	0	0	0	0	0	0	0	0	0	0	0	0
gctctacttcc	PBANKA_093910	145	148	0	0	33	33	9	9	0	0	14	13	0	0	0	0	0	0	0	0	0	0	0	0	0	0	0	0	0	0	116	120
gctgcattcac	PBANKA_071320	0	0	0	0	0	0	0	0	0	0	0	0	0	0	0	0	0	0	0	0	0	0	0	0	0	0	0	0	0	0	0	0
gctgggcagtt	PBANKA_146460	56	55	0	0	0	0	0	0	0	0	0	0	0	0	0	0	0	0	0	0	0	0	0	0	0	0	0	0	0	0	0	0
gcttctcttta	PBANKA_135820	131	130	74	72	0	0	0	0	4	3	0	0	0	0	0	0	0	0	0	0	0	0	0	0	0	0	0	0	0	0	0	0
ggaatgccgca	PBANKA_121130	0	0	0	0	0	0	0	0	0	0	0	0	0	0	0	0	0	0	1	1	0	0	0	0	0	0	0	0	2	2	0	0
ggacgccctgg	PBANKA_134980	76	75	0	0	0	0	0	0	0	0	0	0	0	0	0	0	0	0	0	0	0	0	0	0	0	0	0	0	0	0	0	0
ggagaaacgga	PBANKA_020580	142	141	105	102	54	51	21	21	20	21	0	0	0	0	3	3	0	0	0	0	0	0	0	0	0	0	0	1	0	0	2570	2529
ggagacttaac	PBANKA_142320	0	0	0	0	0	0	0	0	0	0	0	0	0	0	0	0	0	0	0	0	0	0	0	0	0	0	0	0	0	0	0	0
ggagctcgctg	PBANKA_092020	121	117	0	0	0	0	0	0	0	0	0	0	0	0	0	0	0	0	0	0	0	0	0	0	0	0	0	0	0	0	0	0
ggaggaggatg	PBANKA_144560	0	0	0	0	0	0	0	0	0	0	0	0	0	0	0	0	0	0	0	0	0	0	0	0	0	0	0	0	0	0	0	0
ggatatcctcg	PBANKA_140670	876	878	120	122	299	295	2	2	16	17	0	0	3	3	0	0	2	3	0	1	0	0	0	0	0	0	0	0	1	1	0	0
ggcaatttcat	PBANKA_145690	0	0	0	0	0	0	0	0	0	0	0	0	0	0	0	0	0	0	0	0	0	0	0	0	0	0	0	1	0	0	0	0
ggcaccctacc	PBANKA_110760	0	0	0	0	0	0	0	0	0	0	0	12	0	0	0	0	0	0	0	0	0	0	0	0	0	0	0	0	0	0	0	0
ggcagtatggg	PBANKA_121690	0	0	0	0	0	0	0	0	0	0	0	0	0	0	0	0	0	0	0	0	0	0	0	0	0	0	0	0	0	0	0	0
ggcataacgct	PBANKA_120860	0	0	0	0	0	0	0	0	0	0	0	0	0	0	0	0	0	0	0	0	0	0	0	0	0	0	0	0	0	0	0	0
ggccaatttaa	PBANKA_080320	574	570	131	132	90	91	6	6	8	8	9	9	0	0	0	0	0	0	0	0	0	0	0	0	1	1	0	0	0	0	0	0
ggccctctctc	PBANKA_090380	56	55	228	223	0	0	21	20	33	32	55	57	0	0	4	4	0	0	0	0	2	2	0	0	1	1	0	0	0	0	1634	1620
ggccgggccca	PBANKA_101650	0	0	0	0	0	0	0	0	0	0	0	0	0	0	0	0	0	0	0	0	0	0	0	0	0	0	0	0	0	0	0	0
ggcctcctgta	PBANKA_060930	0	0	0	0	0	0	0	0	0	0	18	15	2	2	0	0	0	0	1	1	1	1	0	0	0	0	0	0	2	0	0	0
ggcgatgtttc	PBANKA_092550	1490	1470	641	634	870	863	740	729	776	750	426	418	648	643	812	809	373	369	634	619	580	569	292	292	433	429	530	508	233	219	2521	2483
ggcgcggggat	PBANKA_082860	0	0	0	0	0	0	0	0	5	4	2	2	0	0	0	0	1	1	0	0	1	1	1	0	0	0	1	1	2	2	0	0
ggcgctatcca	PBANKA_083520	87	87	0	0	0	0	0	0	1	1	1	1	0	0	0	0	0	0	0	0	0	0	0	0	0	0	0	0	0	0	0	0
ggctaggccgc	PBANKA_041050	0	0	0	0	0	0	0	0	0	0	0	0	0	0	0	0	0	0	0	0	0	0	0	0	0	0	0	0	0	0	0	0
gggaaaagggt	PBANKA_051410	0	0	0	0	0	0	0	0	0	0	0	0	0	0	0	0	0	0	0	0	0	0	0	0	0	0	0	0	0	0	0	0
gggacgaaaca	PBANKA_136180	0	0	0	0	5	5	0	0	0	0	0	0	0	0	0	0	0	0	0	0	0	0	0	0	0	0	0	0	0	0	0	0
gggcttcatcc	PBANKA_031100	0	0	0	0	0	0	0	0	0	0	0	0	0	0	0	0	0	0	0	0	0	0	0	0	0	0	0	0	0	0	0	0
ggggcactcgc	PBANKA_091940	0	0	0	0	0	0	0	0	0	0	0	0	0	0	0	0	0	0	0	0	0	0	0	0	0	0	0	0	0	0	0	0
ggggccgggca	PBANKA_050060	147	143	0	0	48	50	1	1	0	0	0	0	0	0	0	0	0	0	0	0	0	0	0	0	0	0	0	0	0	0	0	0
ggggtcctctg	PBANKA_124380	0	0	0	0	0	0	0	0	3	3	0	0	0	0	0	0	0	0	0	0	0	0	0	0	0	0	0	0	0	0	0	0
gggtaagcgtt	PBANKA_130720	0	0	0	0	0	0	0	0	0	0	0	0	0	0	0	0	0	0	0	0	0	0	0	0	0	0	0	0	1	0	0	0
gggtcatgctg	PBANKA_102050	0	0	0	0	0	0	0	0	0	0	0	0	0	0	0	0	0	0	0	0	0	0	0	0	0	0	0	0	0	0	0	0
gggttagaaat	PBANKA_070440	389	384	0	0	0	0	0	0	4	4	0	0	0	0	0	0	0	0	0	0	0	0	0	0	0	0	0	0	0	0	0	0
ggtaaagctgt	PBANKA_081920	0	0	0	0	0	0	0	0	0	0	0	0	0	0	0	0	0	0	0	0	0	0	0	0	0	0	0	0	0	0	0	0
ggtaaaggtgt	PBANKA_103930	0	0	0	0	0	0	0	0	0	0	36	35	1	1	0	0	0	0	0	0	0	0	0	0	0	0	0	0	0	0	1	1
ggtaagccatc	PBANKA_142640	0	0	0	0	0	2	0	0	0	0	0	0	0	0	0	0	0	1	0	0	0	0	0	0	0	0	0	0	0	0	0	0
ggtcagaccct	PBANKA_092700	1529	1517	800	796	472	476	422	427	664	655	146	146	300	293	815	812	155	149	306	300	793	777	101	100	334	332	577	573	87	85	3347	3302
ggtctaggagc	PBANKA_122000	0	0	0	0	0	0	0	0	0	0	0	0	0	0	0	0	0	0	0	0	0	0	0	0	0	0	0	0	0	0	0	0
ggtgcatattt	PBANKA_130760	0	0	0	0	0	0	0	0	0	0	0	0	0	0	0	0	0	0	0	0	0	0	0	0	0	0	0	0	0	0	0	0
ggtggatgcgg	PBANKA_090790	0	0	0	0	0	0	0	0	0	0	0	0	0	0	0	0	0	0	0	0	0	0	0	0	0	0	0	0	0	0	3	3
ggttactagac	PBANKA_070390	0	0	0	0	0	0	0	0	0	0	0	0	0	0	0	0	0	0	0	0	0	0	0	0	0	0	0	0	0	0	0	0
ggttgcttttt	PBANKA_142190	0	0	0	0	0	0	0	0	1	1	0	0	1	0	0	0	0	0	0	0	1	0	0	0	0	0	1	0	0	0	0	0
ggtttacagtt	PBANKA_114590	144	142	0	0	0	0	0	0	0	0	0	0	0	0	0	0	0	0	0	0	0	0	0	0	0	0	0	0	0	0	0	0
gtaataaagaa	PBANKA_124180	613	623	666	674	884	889	91	95	37	37	20	20	12	12	8	8	2	2	0	0	0	0	0	0	0	0	0	0	2	2	1029	1040
gtactcgtatg	PBANKA_021350	292	292	40	38	38	33	2	2	0	0	0	0	0	0	0	0	0	0	0	0	0	0	0	0	0	0	0	0	0	0	0	0
gtactgtcttt	PBANKA_121760	0	0	149	147	0	0	0	0	15	15	0	0	0	0	0	0	0	0	0	0	0	0	0	0	0	0	0	0	0	0	0	0
gtagcttctac	PBANKA_111970	120	120	4	5	117	122	2	2	13	14	18	20	6	7	3	3	1	1	13	10	0	0	7	6	10	12	13	16	13	13	17	16
gtatatagtta	PBANKA_092180	465	457	0	0	0	0	1	1	0	0	23	23	3	3	0	0	6	6	2	2	0	0	0	0	0	0	0	0	0	0	2	2
gtatgtctttc	PBANKA_090370	0	0	0	0	0	0	0	0	0	0	0	0	0	0	0	0	0	0	0	0	0	0	0	0	4	4	0	0	0	0	0	0
gtcacaggaga	PBANKA_103540	0	0	0	0	0	0	8	8	0	0	0	0	0	0	0	0	0	0	0	0	0	0	0	0	0	0	0	0	0	0	0	0
gtcactgacgg	PBANKA_132380	92	90	0	0	0	0	0	0	0	0	23	22	0	0	0	0	0	0	0	0	0	0	0	0	0	0	0	0	0	0	0	0
gtcagatcgcc	PBANKA_103970	0	0	0	0	0	0	0	0	0	0	0	0	0	0	0	0	0	0	0	0	0	0	0	0	1	1	0	0	0	0	0	0
gtccgtctaac	PBANKA_090860	0	0	0	0	54	57	0	0	0	0	0	0	0	0	0	0	0	0	0	0	0	0	0	0	0	0	0	0	0	0	0	0
gtctatatacc	PBANKA_081620	2	2	0	0	0	0	1	1	5	3	3	3	3	2	0	0	0	0	4	4	0	0	0	0	1	1	0	0	2	2	2	3
gtctccgtatt	PBANKA_132880	0	0	0	0	0	0	0	0	0	0	0	0	0	0	0	0	0	0	0	0	0	0	0	0	0	0	0	0	0	0	0	0
gtctgtagcag	PBANKA_060670	0	0	0	0	0	0	0	0	0	0	0	0	0	0	0	0	0	0	0	0	0	0	0	0	0	0	0	0	0	0	0	0
gtgaatggact	PBANKA_144760	0	0	0	0	0	0	0	0	3	2	0	0	0	0	0	0	0	0	0	0	0	0	0	0	0	0	0	0	1	1	0	0
gtgaattgccg	PBANKA_101990	0	0	0	0	0	0	0	0	0	0	0	0	0	0	0	0	0	0	0	0	0	0	0	0	0	0	0	0	0	0	0	0
gtgagttgccg	PBANKA_082090	239	230	0	0	227	220	0	0	2	2	6	6	0	0	0	0	0	0	0	0	0	0	0	0	0	0	0	0	1	1	0	0
gtgcaaaacga	PBANKA_041610	0	0	62	61	106	108	7	7	0	0	0	0	2	2	0	0	0	0	0	0	0	0	0	0	0	0	0	0	0	0	0	0
gtgcaccgtca	PBANKA_141020	24	25	0	0	0	0	0	0	0	0	0	0	0	0	0	0	0	0	0	0	0	0	0	0	0	0	0	0	0	0	0	0
gtgcccacctg	PBANKA_020610	0	0	0	0	0	0	0	0	0	0	0	0	0	0	1	1	0	0	0	0	0	0	0	0	0	0	1	1	1	1	3	3
gtgtaccagag	PBANKA_132280	0	0	0	0	0	0	0	0	0	0	0	0	0	0	0	0	0	0	0	0	0	0	0	0	0	0	0	0	0	0	0	0
gttaatcgcag	PBANKA_071670	123	121	0	0	0	0	0	0	0	0	0	0	0	0	0	0	0	0	0	0	0	0	0	0	0	0	0	0	0	0	0	0
gttagctgtcc	PBANKA_052020	557	580	30	33	260	266	2	2	4	7	22	24	1	1	2	2	4	4	0	0	0	0	2	2	0	0	0	0	0	0	0	0
gttagtaacac	PBANKA_122520	0	0	0	0	0	0	0	0	0	0	0	0	0	0	0	0	0	0	0	0	0	0	0	0	0	0	2	2	0	0	0	0
gttataggcga	PBANKA_100950	0	0	0	0	0	0	0	0	1	1	0	0	0	0	0	0	0	0	0	0	1	0	0	0	0	0	0	0	2	2	1	1
gttcccccagt	PBANKA_030800	0	0	0	0	0	0	0	0	0	0	0	0	0	0	0	0	0	0	0	0	0	0	0	0	0	0	0	0	0	0	0	0
gtttaagtgct	PBANKA_140480	816	800	663	657	1430	1400	1476	1439	873	854	1402	1367	1465	1435	1169	1152	1732	1688	1861	1819	1046	1034	1620	1577	1644	1607	1266	1237	1521	1491	1264	1233
gtttatcgtcc	PBANKA_112270	443	439	518	516	401	396	145	144	92	90	92	91	33	30	45	44	31	32	7	7	7	7	11	10	0	0	7	7	8	9	2703	2698
gtttgagcacg	PBANKA_136140	0	0	0	0	0	0	0	0	0	0	0	0	0	0	0	0	0	0	0	0	0	0	0	0	0	0	0	0	0	0	0	0
gtttgcacatc	PBANKA_041540	468	468	0	0	46	45	0	0	6	5	0	0	1	1	0	0	1	1	0	0	0	0	0	0	0	0	0	0	0	0	0	0
gttttaaaccc	PBANKA_120690	133	138	149	153	193	193	10	10	3	3	76	79	0	0	0	0	0	0	0	0	0	0	0	0	0	0	0	0	0	0	0	0
gttttgtagag	PBANKA_145630	0	0	0	0	0	0	0	0	0	0	0	0	0	0	0	0	0	0	0	0	0	0	0	0	0	0	1	0	0	0	0	0
taaacaatttc	PBANKA_082350	0	0	0	0	0	0	0	0	0	0	0	0	0	0	0	0	0	0	0	0	0	0	0	0	0	0	0	0	0	0	0	0
taaacgaagcc	PBANKA_123820	0	0	50	48	0	0	0	0	0	0	0	0	0	0	0	0	0	0	0	0	0	0	0	0	0	0	0	0	0	0	0	0
taacccgatag	PBANKA_130710	0	0	0	0	0	0	0	0	0	0	0	0	0	0	0	0	0	0	0	0	0	0	0	0	0	0	0	0	0	0	0	0
taacggggacg	PBANKA_082690	59	58	75	76	112	108	0	0	2	2	24	24	3	3	0	0	0	0	0	0	0	0	0	0	0	0	0	0	0	0	0	0
taagagatcag	PBANKA_100890	0	0	0	0	0	0	0	0	0	0	0	0	0	0	0	0	0	0	0	0	0	0	0	0	0	0	0	0	0	0	0	0
taagttcgat	PBANKA_093370	0	0	0	0	45	39	4	4	3	3	0	0	0	0	0	0	0	0	0	0	0	0	0	0	0	0	0	0	0	0	0	0
taatagggagc	PBANKA_081070	0	0	0	0	0	0	0	0	0	0	0	0	0	0	0	0	0	0	0	0	0	0	0	0	0	0	0	0	0	0	0	0
tacacaaaaag	PBANKA_071840	0	0	0	0	0	0	0	0	0	0	0	0	0	0	0	0	0	0	0	0	0	0	0	0	0	0	3	3	1	1	0	0
tacacgccccc	PBANKA_041300	0	0	0	0	0	0	0	0	0	0	0	0	0	0	0	0	0	0	0	0	0	0	0	0	0	0	0	0	0	0	0	0
tacatggctgc	PBANKA_102530	47	47	110	111	48	50	0	0	0	0	0	0	0	0	0	0	0	0	0	0	0	0	0	0	0	0	0	0	0	0	0	0
taccaatgtaa	PBANKA_133310	0	0	0	0	0	0	0	0	0	0	0	0	0	0	0	0	0	0	0	0	0	0	0	0	0	0	0	0	0	0	0	0
tacctgatcta	PBANKA_083560	215	212	267	270	129	130	10	10	6	6	22	21	1	1	0	0	2	0	0	0	0	0	0	0	0	0	0	0	0	0	1591	1582
tacgcgcgagt	PBANKA_100570	0	1	1	1	0	0	0	0	1	1	1	0	0	0	0	0	0	0	0	0	0	0	1	1	1	1	0	0	0	0	1	1
tacgttgtaca	PBANKA_100390	0	0	0	0	0	0	0	0	0	0	0	0	0	0	0	0	0	0	0	0	0	0	0	0	0	0	0	0	0	0	0	0
tactaccatcg	PBANKA_112980	0	0	0	0	0	0	0	0	0	0	0	0	0	0	0	0	0	0	0	0	0	0	0	0	0	0	0	0	0	0	0	0
tactggcagta	PBANKA_140500	0	0	0	0	0	0	0	0	0	0	0	0	1	1	0	0	0	0	0	0	0	0	0	0	0	0	0	0	0	0	0	0
tagaataaagc	PBANKA_134420	0	0	0	0	0	0	0	0	0	0	0	0	0	0	0	0	0	0	0	0	0	0	0	0	0	0	0	0	0	0	0	0
tagcaaagctc	PBANKA_140920	105	104	0	0	0	0	0	0	0	0	0	0	0	0	0	0	0	0	0	0	0	0	0	0	0	0	0	0	0	0	0	0
tagcgatatta	PBANKA_083630	986	981	637	641	764	761	100	97	90	88	50	49	17	15	6	6	3	4	0	0	0	0	0	0	2	2	3	3	3	3	8774	8696
taggacacgcc	PBANKA_082170	92	102	32	30	36	37	0	0	11	11	8	8	1	1	0	0	0	0	0	0	0	0	0	0	0	0	1	1	0	0	0	0
taggatactac	PBANKA_103380	0	0	0	0	0	0	0	0	1	0	0	0	0	0	0	0	0	0	0	0	0	0	0	0	0	0	0	0	0	0	0	0
taggcaacact	PBANKA_144790	0	0	0	0	0	0	0	0	0	0	0	0	0	0	0	0	0	0	0	0	0	0	0	0	0	0	0	0	0	0	0	0
tagggtctgat	PBANKA_072100	26	25	0	0	0	0	0	0	0	0	0	0	0	0	0	0	0	0	0	0	0	0	0	0	0	0	0	0	0	0	0	0
tagtcctttat	PBANKA_122090	81	80	0	0	0	0	0	0	0	0	0	0	0	0	0	0	0	0	0	0	0	0	0	0	0	0	0	0	0	0	0	0
tagttgggatc	PBANKA_020230	538	527	350	338	407	400	79	77	31	31	111	106	46	47	19	21	158	155	25	24	30	30	94	93	8	9	30	29	87	85	1182	1156
tataacgccct	PBANKA_134590	175	170	0	0	18	18	3	3	0	0	0	0	3	3	0	0	0	0	0	0	0	0	0	0	0	0	0	0	0	0	0	0
tataacttata	PBANKA_123160	0	0	0	0	0	0	0	0	0	0	3	3	1	1	0	0	0	0	0	0	0	0	0	0	1	1	0	0	0	0	0	0
tataatcaaat	PBANKA_121910	0	0	0	0	0	0	0	0	0	0	0	0	0	0	0	0	0	0	0	0	0	0	0	0	0	0	0	0	0	0	0	0
tatccggcatt	PBANKA_146050	329	323	264	262	199	196	9	8	12	13	30	31	4	4	0	0	0	0	0	0	0	0	0	1	0	0	1	1	0	0	0	0
tatcgaccccg	PBANKA_124120	0	0	0	0	48	49	0	0	0	0	0	0	0	0	0	0	0	0	0	0	0	0	0	0	0	0	0	0	0	0	0	0
tatgcgatgac	PBANKA_134580	0	0	0	0	0	0	0	0	0	0	0	0	0	0	0	0	0	0	0	0	0	0	0	0	0	0	0	0	0	0	0	0
tattgagttta	PBANKA_071490	651	653	45	43	148	143	0	0	1	1	17	16	3	3	0	0	0	0	0	0	0	0	0	0	0	0	0	0	1	1	0	0
tcaaacaagcg	PBANKA_136440	0	0	0	0	0	0	0	0	0	0	0	0	0	0	0	0	0	0	0	0	0	0	0	0	0	0	0	0	0	0	0	0
tcaacaagtag	PBANKA_082960	191	184	1422	1389	1124	1109	422	399	1353	1318	1586	1565	315	309	1448	1419	2054	2026	447	438	1164	1127	1631	1606	356	346	1512	1482	1532	1504	1887	1839
tcaactcgcgg	PBANKA_113600	0	0	0	0	0	0	0	0	0	0	0	0	0	0	0	0	0	0	0	0	0	0	0	0	0	0	0	0	0	0	4	4
tcaagtctgac	PBANKA_094100	0	0	0	0	0	0	0	0	0	0	0	0	0	0	0	0	0	0	0	0	0	0	0	0	0	0	0	0	0	0	0	0
tcacacagaca	PBANKA_144290	0	0	0	0	0	0	0	0	0	0	0	0	0	0	0	0	0	0	0	0	0	0	0	0	1	1	0	0	0	0	0	0
tcagattcat	PBANKA_146050	2214	2171	3513	3472	2956	2886	4281	4191	3851	3799	2804	2769	3690	3639	3761	3692	2748	2685	3836	3761	3427	3368	2048	2004	3473	3394	4202	4128	1811	1776	1489	1468
tcaggcaaagc	PBANKA_103020	0	0	0	0	0	0	0	0	0	0	0	0	0	0	0	0	0	0	0	1	1	0	0	0	0	0	0	0	0	0	0	0
tcagtatcccg	PBANKA_136270	0	0	1	1	1	1	0	0	5	4	1	0	1	1	1	1	0	0	2	2	6	6	3	3	0	0	0	0	0	0	1	2
tcatgacaaat	PBANKA_104020	161	164	0	0	0	0	0	0	0	0	0	0	1	0	0	0	0	0	0	0	0	0	0	0	0	0	0	0	0	0	0	0
tcattcgcgat	PBANKA_103130	505	493	70	70	210	209	10	10	17	17	48	46	1	1	2	2	6	5	0	0	1	0	0	0	3	3	0	0	0	0	0	0
tccaatattac	PBANKA_052430	0	0	0	0	0	0	0	0	7	9	0	0	0	0	0	0	0	0	0	0	0	0	0	0	0	0	0	0	0	0	0	0
tcccgctcttg	PBANKA_060800	1129	1093	1507	1479	891	876	1782	1755	2091	2071	976	960	1744	1721	2901	2861	1151	1119	2162	2114	2414	2373	1133	1109	1711	1670	3037	2998	1544	1520	900	877
tccgcctatta	PBANKA_010460	94	94	469	460	815	821	251	249	734	737	912	917	148	149	672	670	980	967	171	167	623	620	1132	1105	119	116	695	683	1304	1305	1247	1231
tcctactctcc	PBANKA_120060	425	437	56	60	53	53	0	0	0	0	0	0	1	1	0	0	0	0	0	0	0	0	0	0	0	0	0	0	0	0	0	0
tcctcaatat	PBANKA_092640	0	0	0	0	0	0	0	0	0	0	0	0	0	0	0	0	0	0	0	0	0	0	0	0	0	0	0	0	0	0	0	0
tcgaaacatga	PBANKA_143870	0	0	0	0	0	0	0	0	0	0	0	0	0	0	0	0	0	0	2	2	0	0	0	0	0	0	0	0	0	0	0	0
tcgagcgtat	PBANKA_093300	586	574	218	217	194	195	39	39	72	71	74	70	2	2	17	16	0	0	0	0	3	3	0	0	0	0	0	0	0	0	2082	2026
tcgcatagtcc	PBANKA_050440	1875	1841	993	983	1913	1900	543	539	478	478	2457	2413	601	596	603	597	2942	2905	634	631	570	564	2410	2379	639	634	540	541	2412	2400	3011	2979
tcgcgagttat	PBANKA_142340	154	153	0	0	0	0	0	0	0	0	0	0	0	0	0	0	0	0	0	0	0	0	0	0	0	0	0	0	0	0	0	0
tcgctacacat	PBANKA_100010	290	295	0	0	116	115	0	0	0	0	12	12	0	0	0	0	0	0	0	0	0	0	0	0	0	0	0	0	0	0	0	0
tcggacggttg	PBANKA_134540	0	0	0	0	0	0	0	0	1	1	0	0	0	0	0	0	0	0	0	0	0	0	0	0	0	0	0	0	0	0	0	0
tcgggcagagc	PBANKA_120530	1082	1071	1233	1210	1015	1002	3397	3373	2184	2168	2013	1985	3805	3742	2818	2798	2465	2423	4449	4397	2273	2229	1909	1881	3745	3704	2587	2541	1900	1865	465	463
tctagtgatgt	PBANKA_110140	139	133	0	0	0	0	0	0	0	0	0	0	0	0	0	0	0	0	0	0	0	0	0	0	0	0	0	0	0	0	0	0
tctccatgcgg	PBANKA_061320	0	0	0	0	0	0	0	0	0	0	0	0	0	0	0	0	0	0	0	0	0	0	0	0	0	0	0	0	0	0	2	2
tctcggttat	PBANKA_061670	1929	1887	2565	2498	3344	3274	2952	2896	3676	3607	4988	4902	3159	3108	4823	4734	5680	5587	3648	3584	4364	4264	5675	5565	3266	3200	4912	4794	5882	5749	1409	1389
tctctcgtcct	PBANKA_140320	1067	1066	278	268	271	270	76	72	24	23	54	53	17	18	4	4	14	14	7	7	4	4	7	6	2	3	2	2	1	1	1150	1115
tctctgaatca	PBANKA_122990	0	0	0	0	0	0	0	0	0	0	0	0	0	0	0	0	0	0	0	0	0	0	0	0	0	0	0	0	0	0	0	0
tctgacataga	PBANKA_090300	0	0	0	0	0	0	0	0	0	0	0	0	0	0	0	1	0	0	0	0	0	0	0	0	0	0	0	0	0	0	0	0
tctggtccttc	PBANKA_083190	875	868	58	57	202	206	294	289	213	208	27	26	231	228	113	114	23	23	234	229	49	49	15	13	262	258	52	52	13	14	1783	1757
tgaacgtggtg	PBANKA_083680	254	244	0	0	45	44	0	0	3	3	0	0	0	0	2	2	0	0	0	0	0	0	0	0	0	0	0	0	0	0	0	0
tgaccactat	PBANKA_031030	1047	1031	719	718	461	455	165	165	114	110	87	81	9	9	13	13	15	15	4	4	8	7	0	0	2	2	0	0	0	0	869	845
tgacttaacat	PBANKA_101390	0	0	0	0	0	0	0	0	0	0	0	0	0	0	0	0	0	0	0	0	0	0	0	0	0	0	0	0	0	0	0	0
tgcaccttctt	PBANKA_082720	0	0	0	0	0	0	0	0	0	0	0	0	0	0	0	0	0	0	0	0	0	0	0	0	0	0	0	0	0	0	0	0
tgccagcggac	PBANKA_061670	0	0	0	0	0	0	0	0	0	0	0	0	0	0	0	0	0	0	0	0	0	0	0	0	0	0	0	0	0	0	0	0
tgccgtaagcg	PBANKA_112210	0	0	35	35	58	56	0	0	11	10	14	15	0	0	0	0	0	0	0	0	0	0	0	0	0	0	0	0	0	0	0	0
tgcctaggcac	PBANKA_093470	131	133	0	0	0	0	0	0	0	0	0	0	0	0	0	0	0	0	0	0	0	0	0	0	0	0	0	0	0	0	0	0
tgccttgtatg	PBANKA_051490	1057	1056	1379	1356	3190	3149	3091	3042	3365	3328	4105	4071	3541	3495	3466	3428	5005	4930	3993	3915	3005	2932	5830	5711	2592	2533	4070	4003	6948	6856	889	865
tgcgcacgcgg	PBANKA_134740	0	0	0	0	0	0	0	0	0	0	0	0	0	0	0	0	0	0	0	0	0	0	0	0	0	0	0	0	0	0	1	1
tgcgcttttgt	PBANKA_051270	0	0	0	0	0	0	0	0	0	0	0	0	0	0	0	0	0	0	0	0	0	0	0	0	0	0	0	0	0	0	0	0
tgctgctagtt	PBANKA_130560	0	0	0	0	0	0	0	0	0	0	0	0	0	0	0	0	0	0	0	0	0	0	0	0	0	0	0	0	0	0	0	0
tgcttaaagag	PBANKA_050130	0	0	0	0	91	95	0	0	0	0	0	0	0	0	0	0	0	0	0	0	0	0	0	0	0	0	0	0	0	0	34	32
tggactgagtc	PBANKA_133270	43	43	206	210	286	277	40	38	7	6	0	0	7	7	0	0	3	3	1	1	0	0	0	0	0	0	0	0	1	0	0	0
tggagagaagt	PBANKA_061960	0	0	0	2	99	97	0	1	2	1	4	4	2	2	6	6	2	2	6	5	0	1	6	6	4	3	2	2	10	9	6	6
tggaggggagt	PBANKA_070780	0	0	0	0	0	0	0	0	0	0	0	0	0	0	0	0	0	0	0	0	0	0	0	0	0	0	0	0	0	0	0	0
tggccgcgtcg	PBANKA_080180	0	0	0	0	0	0	0	0	0	0	0	0	0	0	0	0	0	0	0	0	0	0	0	0	0	0	0	0	0	0	0	0
tggcctcgggt	PBANKA_133490	117	114	0	0	0	0	0	0	0	0	0	0	0	0	0	0	0	0	0	0	0	0	0	0	0	0	0	0	0	0	0	0
tggcgtgtgtg	PBANKA_120450	0	0	0	0	0	0	0	0	0	0	0	0	0	0	1	0	0	0	0	0	0	0	0	0	0	0	0	0	0	0	0	0
tggtgaataaa	PBANKA_102910	59	59	0	0	66	67	0	0	0	0	0	0	0	0	0	0	0	0	0	0	0	0	0	0	0	0	0	0	0	0	0	0
tggtgtaactg	PBANKA_122500	82	79	124	122	280	280	32	31	147	144	70	69	17	17	42	42	21	21	2	2	22	21	13	13	2	2	14	15	3	3	1909	1865
tggttagtgtg	PBANKA_091210	273	268	353	337	441	432	30	30	24	25	19	19	6	6	1	1	7	7	1	1	0	0	0	0	0	0	0	0	0	0	1709	1660
tgtaagtgaac	PBANKA_124440	0	0	0	0	0	0	1	1	0	0	0	0	0	0	0	0	0	0	0	0	0	0	0	0	0	0	0	0	0	0	0	0
tgtaataatcc	PBANKA_082620	269	272	103	104	123	122	10	14	16	16	48	46	0	0	2	1	3	3	0	0	0	0	0	0	1	1	0	0	2	2	0	0
tgtaccttat	PBANKA_041040	0	0	0	0	0	0	0	0	0	0	0	0	0	0	0	0	0	0	0	0	0	0	0	0	0	0	0	0	0	0	0	0
tgtccccacgg	PBANKA_082930	0	0	0	0	0	0	0	0	0	0	0	0	0	0	0	0	0	0	0	0	0	0	0	0	0	0	0	0	0	0	0	0
tgtcctaaaga	PBANKA_121950	0	0	294	287	278	278	5	5	14	13	0	0	1	1	4	4	7	7	1	1	0	0	0	0	0	0	0	0	0	0	0	0
tgtcgtgttaa	PBANKA_071730	1039	1026	127	124	124	124	28	26	9	11	22	21	4	4	0	0	4	4	1	1	0	0	0	0	0	0	0	0	1	1	0	0
tgtctattatc	PBANKA_091640	0	0	0	0	0	0	0	0	1	1	0	0	0	0	1	1	0	0	2	2	1	0	1	1	0	0	0	0	1	1	3	3
tgtgcaacaac	PBANKA_090200	0	0	0	0	63	63	0	0	0	0	0	0	0	0	0	0	0	0	0	0	0	0	0	0	0	0	0	0	0	0	0	0
tgtgtccgatg	PBANKA_142800	0	0	0	0	0	0	0	0	0	0	0	0	0	0	0	0	0	0	0	0	0	0	0	0	0	0	0	0	0	0	0	0
tgtttccgttg	PBANKA_051820	0	0	0	0	2	0	1	0	0	0	0	0	2	1	0	0	0	0	4	4	0	0	1	1	3	3	3	3	1	1	0	0
ttaacgggtaa	PBANKA_132470	0	0	0	0	0	0	0	0	1	2	0	0	2	2	0	0	0	0	0	0	0	0	0	0	3	2	0	0	0	0	2	2
ttaattgcgac	PBANKA_121260	122	124	0	0	0	0	2	2	0	0	0	0	0	0	0	0	0	0	0	0	0	0	0	0	0	0	0	0	0	0	0	0
ttactctatga	PBANKA_062020	123	123	0	0	0	0	0	0	0	0	0	0	0	0	0	0	0	0	0	0	0	0	0	0	0	0	0	0	0	0	0	0
ttagattgcgg	PBANKA_133250	0	0	0	0	0	0	0	0	0	0	0	0	0	0	0	0	0	0	0	0	0	0	0	0	0	0	0	0	0	0	0	0
ttagcaggccg	PBANKA_110480	399	392	46	47	86	85	7	7	0	0	19	19	1	1	0	0	0	0	0	0	0	0	0	0	0	0	0	0	0	0	0	0
ttataagtcta	PBANKA_080690	0	0	0	0	0	0	0	0	0	0	0	0	0	0	0	0	0	0	0	0	0	0	0	0	0	0	0	0	0	0	0	0
ttatcttccgc	PBANKA_130310	0	0	0	0	0	0	0	0	0	0	0	0	0	0	0	0	0	0	0	0	0	0	0	0	0	0	0	0	0	0	0	0
ttatgcaccaa	PBANKA_135800	113	115	0	0	0	0	0	0	0	0	0	0	0	0	0	0	0	0	0	0	2	2	0	0	0	0	0	0	0	0	0	0
ttcaaacacct	PBANKA_030210	0	0	0	0	0	0	0	0	0	0	0	0	0	0	0	0	0	0	0	0	0	0	0	0	0	0	0	0	0	0	0	0
ttcactcaagt	PBANKA_010220	0	0	64	62	43	43	0	0	0	0	0	0	0	0	0	0	0	0	0	0	0	0	0	0	0	0	0	0	0	0	0	0
ttcagctcat	PBANKA_101330	0	0	0	0	0	0	0	0	8	8	0	0	0	0	0	0	0	0	0	0	0	0	0	0	0	0	0	0	0	0	0	0
ttcatccccag	PBANKA_140330	0	0	0	0	0	0	0	0	0	0	13	13	0	0	0	0	0	0	0	0	0	0	0	0	0	0	0	0	0	0	0	0
ttccaccttac	PBANKA_030600-ko	212	236	521	583	607	692	257	299	32	34	121	151	141	154	1	1	36	42	109	126	0	0	33	36	139	163	0	0	21	27	2316	2624
ttcggtatcgg	PBANKA_133810	259	254	0	0	0	0	0	0	0	0	0	0	0	0	0	0	0	0	0	0	0	0	0	0	0	0	0	0	0	0	0	0
ttcgtttggat	PBANKA_113710	0	0	0	0	0	0	0	0	0	0	0	0	0	0	0	0	0	0	0	0	0	0	0	1	0	0	0	0	0	0	0	0
ttctgagcatc	PBANKA_131260	0	0	0	0	0	0	0	0	0	0	0	0	0	0	0	0	0	0	0	0	0	0	0	0	0	0	0	0	0	0	0	0
ttctgtgtat	PBANKA_144560	643	635	471	469	332	328	36	37	62	62	133	129	1	2	14	13	58	58	0	0	19	20	64	62	0	0	17	17	52	52	1430	1406
ttgaaaatcaa	PBANKA_142000	0	0	0	0	0	0	0	0	0	0	0	0	0	0	0	0	0	0	0	0	0	0	0	0	0	0	0	0	0	0	0	0
ttgaccaaacg	PBANKA_070070	134	134	0	0	0	0	0	0	0	0	17	14	0	0	0	0	0	0	0	0	0	0	0	0	0	0	0	0	0	0	0	0
ttgatcgaagc	PBANKA_072080	0	0	0	0	44	45	0	0	0	0	0	0	0	0	0	0	0	0	0	0	0	0	0	0	0	0	0	0	0	0	0	0
ttgccagaata	PBANKA_100050	1	2	4	0	0	0	3	1	2	0	0	1	1	0	3	1	1	0	1	1	0	0	4	0	4	1	0	1	2	0	1	0
ttgcgttcgac	PBANKA_136050	0	0	0	0	0	0	0	0	0	0	0	0	0	0	0	0	0	0	0	0	0	0	0	0	0	0	1	1	0	0	0	0
ttgctgtcggc	PBANKA_111510	0	0	0	0	0	0	0	0	0	0	0	0	0	0	0	0	0	0	0	0	0	0	0	0	0	0	0	0	0	0	0	0
ttggcacggcg	PBANKA_124660	0	0	0	0	0	0	0	0	0	0	0	0	0	0	0	0	0	0	0	0	0	0	0	0	0	0	0	0	0	0	0	0
ttggggtgaca	PBANKA_092640	296	294	131	128	138	142	36	35	3	3	52	52	3	3	0	0	6	6	1	1	0	0	0	0	0	0	0	0	0	0	0	0
ttggtgcacga	PBANKA_123030	0	0	0	0	0	0	0	0	0	0	0	0	0	0	0	0	2	1	0	0	0	0	0	0	0	0	0	0	0	0	0	0
ttgtacagaac	PBANKA_113310	0	0	0	0	0	0	0	0	0	0	25	36	0	0	0	0	0	0	0	0	0	0	0	0	0	0	0	0	0	0	0	0
tttaatggtgc	PBANKA_081170	611	593	266	260	262	254	75	73	26	25	12	12	3	3	2	2	0	0	0	0	0	0	0	0	0	0	3	3	0	0	1157	1117
tttcaaaatgc	PBANKA_050100	0	0	0	0	29	29	0	0	0	0	0	0	0	0	0	0	0	0	0	0	0	0	0	0	0	0	1	1	0	0	0	0
tttccagaata	PBANKA_140070	1851	1843	1582	1566	1562	1549	2498	2499	1387	1368	1299	1296	1999	1990	1504	1468	1229	1222	2258	2249	1424	1401	1023	1009	1670	1646	1769	1741	955	951	798	785
tttccagctaa	PBANKA_083460	0	0	0	0	0	0	0	1	0	0	0	0	0	0	0	0	0	0	0	0	0	0	0	0	0	0	0	0	0	0	0	0
tttccggaaag	PBANKA_122420	0	0	0	0	0	0	0	0	0	0	0	0	0	0	0	0	0	0	0	0	0	0	0	0	0	0	0	0	0	0	0	0
tttctgtagac	PBANKA_041040	671	675	877	902	811	825	1058	1069	1295	1314	1038	1064	882	884	1508	1530	1442	1452	1052	1067	1547	1566	1370	1374	1328	1335	1709	1726	2252	2278	1469	1482
tttgattttat	PBANKA_030600	91	91	0	0	0	0	0	0	0	0	0	0	0	0	0	0	0	0	0	0	0	0	0	0	0	0	0	0	0	0	0	0
tttgtaaccta	PBANKA_091390	0	0	0	0	0	0	0	0	0	0	0	0	0	0	0	0	0	0	0	0	0	0	0	0	0	0	0	0	0	0	0	0
ttttatgggtg	PBANKA_060090	0	0	0	0	0	0	0	0	0	1	0	0	0	0	0	0	0	0	0	0	0	0	0	0	0	0	0	0	0	0	0	0
ttttctacttc	PBANKA_082420	160	162	0	0	0	0	0	0	0	0	0	0	0	0	0	0	0	0	0	0	0	0	0	0	0	0	1	1	0	0	0	0
tttttcgtctc	PBANKA_031140	1	0	133	129	153	154	5	5	9	8	23	24	0	0	0	0	1	1	0	0	0	0	0	0	0	0	0	0	0	0	2402	2400
