# Supplementary material for: Functional Profiling of a Plasmodium Genome Reveals an Abundance of Essential Genes
Source: Cell. 2017 Jul 13;170(2):260–272.e8. doi: 10.1016/j.cell.2017.06.030 (PMC5509546; doi:10.1016/j.cell.2017.06.030)
Supplement: Data S1. Reproducible Analysis Procedure — The file archive includes an R-markdown document, which will reproduce all bioinformatic procedures conducted. [file mmc9.zip › countfiles/PbSTM44.csv]

barcode	gene	17.1	17.2	18.1	18.2	19.1	19.2	20.1	20.2	21.1	21.2	22.1	22.2	23.1	23.2	24.1	24.2	25.1	25.2	26.1	26.2	27.1	27.2	28.1	28.2	29.1	29.2	30.1	30.2	31.1	31.2	32.1	32.2
no_match		42467	43192	40532	41742	42555	43046	37449	38187	44326	45569	51338	52385	45326	46020	43505	44474	40674	41921	50030	50884	40533	41737	49707	50617	44007	44753	47781	49516	50866	51987	36638	37486
aaactactcca	PBANKA_122360	0	0	0	0	0	0	0	0	0	0	0	0	0	0	0	0	0	0	0	0	0	0	0	0	0	0	0	0	0	0	0	0
aaactgagtga	PBANKA_000330	0	0	0	0	0	0	0	0	0	0	0	0	0	0	0	0	0	0	0	0	0	0	0	0	0	0	0	0	0	0	0	0
aaagttagacc	PBANKA_113880	0	0	0	0	0	0	0	0	2	2	0	0	0	0	0	0	0	0	0	0	0	0	0	0	0	0	0	0	0	0	0	0
aaataagcgcg	PBANKA_131480	10	10	103	97	0	0	0	0	7	7	2	2	0	0	1	1	0	0	0	0	0	0	0	0	0	0	0	0	2	2	0	0
aaatggaactt	PBANKA_101700	24	23	1454	1428	391	394	19	19	110	111	47	48	2	4	13	13	0	0	0	0	0	0	2	2	4	4	4	3	39	41	0	1
aaatgggcgcg	PBANKA_062310	0	0	0	0	0	0	0	0	0	0	0	0	0	0	0	0	0	0	0	0	0	0	0	0	0	0	0	0	0	0	0	0
aaattggatca	PBANKA_010720	101	100	0	0	123	118	9	9	2	2	0	0	4	2	0	0	0	0	0	0	0	0	0	0	9	9	0	0	0	0	0	0
aacaatgagga	PBANKA_041340	9	9	0	0	0	0	0	0	0	0	0	0	0	0	0	0	0	0	0	0	0	0	0	0	0	0	0	0	0	0	0	0
aacacaaccgc	PBANKA_140160	1165	1172	1150	1139	841	840	608	609	929	931	1415	1412	476	478	471	477	724	726	301	302	283	282	403	401	186	188	264	267	252	255	1029	1022
aacagatagtc	PBANKA_142880	0	0	0	0	0	0	0	0	0	0	0	0	0	0	0	0	0	0	0	0	0	0	0	0	0	0	0	0	0	0	0	0
aacataaaagt	PBANKA_031480	0	0	4	4	0	0	0	0	0	0	0	0	0	0	0	0	0	0	0	0	0	0	0	0	0	0	0	0	0	0	0	0
aagaccacagg	PBANKA_090960	9	9	505	491	115	114	8	8	33	31	10	11	0	0	0	0	1	1	0	0	0	0	0	0	0	0	0	0	1	1	0	0
aagagctgttg	PBANKA_093280	0	0	0	0	0	0	0	0	0	0	0	0	0	0	0	0	0	0	0	0	0	0	0	0	0	0	0	0	0	0	0	0
aagatgggaaa	PBANKA_103040	0	0	0	0	0	0	2	2	0	0	0	0	0	0	0	0	0	0	0	0	0	0	0	0	0	0	0	0	0	0	0	0
aagcatttctg	PBANKA_141910	0	0	0	0	0	0	0	0	6	6	0	0	0	0	0	0	0	0	0	0	0	0	0	0	0	0	0	0	0	0	0	0
aagcttttagt	PBANKA_121940	0	0	0	0	0	0	0	0	4	4	0	0	0	0	3	2	0	0	0	0	0	0	0	0	0	0	0	0	0	0	0	1
aaggatctatc	PBANKA_136210	8	9	229	227	88	88	2	2	24	24	2	1	0	0	5	6	1	1	0	0	2	1	1	1	0	0	0	0	5	6	1	0
aaggccggaat	PBANKA_123005	250	251	175	173	648	643	57	56	41	42	50	49	32	30	2	2	3	3	51	50	0	0	4	4	34	34	0	0	1	1	1359	1330
aaggtccctta	PBANKA_083500	0	0	0	0	0	0	0	0	0	0	0	0	0	0	0	0	0	0	0	0	0	0	0	0	0	0	0	0	0	0	0	0
aaggttctact	PBANKA_020660	0	0	0	0	0	0	0	0	0	0	0	0	0	0	0	0	0	0	0	0	0	1	0	0	0	0	0	0	0	0	0	0
aagtacgaacc	PBANKA_135700	0	0	0	0	0	0	0	0	0	0	0	0	0	0	0	0	0	0	0	0	0	0	0	0	0	0	0	0	0	0	0	0
aatacatagaa	PBANKA_123070	0	0	0	0	0	0	0	0	0	0	0	0	0	0	0	0	0	0	0	0	0	0	0	0	0	0	0	0	0	0	0	0
aatagaggcgg	PBANKA_141550	0	0	0	0	0	0	0	0	0	0	0	0	0	0	0	0	0	0	0	0	0	0	0	0	0	0	0	0	0	0	0	0
aatagatccca	PBANKA_070800	20	21	515	519	336	344	8	8	47	49	48	47	0	2	3	3	0	0	0	0	0	0	0	0	0	0	1	1	17	18	0	0
aataggcctga	PBANKA_092600	380	373	38	38	206	207	440	439	67	68	523	517	722	708	97	95	454	449	1110	1098	60	59	516	515	1050	1047	95	94	484	481	101	101
aataggtggac	PBANKA_144720	0	0	0	0	0	0	0	0	0	0	0	0	0	0	0	0	0	0	0	0	0	0	0	0	0	0	0	0	0	0	0	0
aatcataccca	PBANKA_113200	29	29	829	844	282	282	8	8	67	66	57	59	1	1	6	6	4	4	0	0	0	0	0	0	3	4	0	0	24	23	0	0
aatcccggcga	PBANKA_080560	0	0	0	0	0	0	0	0	0	0	0	0	0	0	0	0	0	0	0	0	0	0	0	0	0	0	0	0	0	0	0	0
aatccctcgta	PBANKA_093230	3	4	3	4	0	0	10	9	11	11	13	14	3	3	1	1	2	2	3	3	1	0	1	0	2	2	0	1	2	1	2	1
aatcctttact	PBANKA_040820	0	0	0	0	0	0	1	0	1	1	0	0	0	0	0	0	0	0	1	1	0	0	0	0	0	1	0	0	0	0	0	0
aatcctttagt	PBANKA_000310	0	0	0	0	0	0	0	0	0	0	0	0	0	0	0	0	0	0	0	0	0	0	0	0	0	0	0	0	0	0	0	0
aatcgtagccg	PBANKA_133780	0	0	0	0	22	20	0	0	0	0	0	0	0	0	0	0	0	0	0	0	0	0	0	0	0	0	0	0	0	0	0	0
aatcgtggacc	PBANKA_021160	0	0	0	0	0	0	0	0	3	3	0	0	0	0	0	0	3	3	0	0	0	0	0	0	0	0	0	0	0	0	0	0
aatgcttcgaa	PBANKA_131240	0	0	0	0	0	0	0	0	0	0	0	0	0	0	0	0	0	0	0	2	0	0	0	0	0	0	0	1	0	0	0	0
aatgtacatga	PBANKA_090610	17	17	0	0	0	0	0	0	0	0	0	0	0	0	0	0	0	0	0	0	0	0	0	0	0	0	0	0	0	0	0	0
aatgtcatgca	PBANKA_080800	0	0	0	0	0	0	0	0	6	6	0	0	0	0	0	0	1	0	0	0	0	0	0	0	0	0	0	0	0	0	0	0
acaacgttact	PBANKA_091890	501	501	352	351	462	463	477	472	508	502	583	572	633	624	504	497	419	405	799	794	466	453	451	452	692	687	523	523	533	533	586	576
acaagacgaag	PBANKA_050720	0	0	0	0	0	0	0	0	0	0	0	0	0	0	0	0	0	0	0	0	0	0	0	0	0	0	0	0	0	1	0	0
acaattgacgg	PBANKA_133690	0	0	0	0	0	0	0	0	0	0	0	0	0	0	0	0	0	0	0	0	0	0	0	0	0	0	0	0	0	0	0	0
acacatcatag	PBANKA_091780	0	0	0	0	0	0	0	0	0	0	0	0	0	0	0	0	0	0	0	0	0	0	0	0	0	0	0	0	0	0	0	0
acacgacaagc	PBANKA_103780	3819	3824	4197	4144	3288	3277	4717	4685	6753	6723	7146	7074	6861	6839	7835	7762	7010	6933	8175	8146	7448	7386	8240	8151	7561	7533	8560	8453	7818	7731	1198	1188
acagatctgcg	PBANKA_131910	3	3	0	0	0	0	0	0	1	1	0	0	0	0	0	0	0	0	0	0	0	0	0	0	0	0	0	0	0	0	0	0
acagggattca	PBANKA_083330	54	54	604	599	59	60	4	4	43	44	45	42	0	0	2	2	3	3	0	0	0	0	0	0	5	5	2	2	8	7	0	0
acatcagaaag	PBANKA_134380	39	36	11	10	0	0	11	12	9	11	4	4	1	1	0	0	0	0	0	0	0	0	0	0	0	0	0	0	7	8	0	0
accacctccac	PBANKA_020900	1261	1439	619	684	852	982	539	617	451	506	488	547	322	371	201	227	189	203	182	209	119	128	110	114	127	147	133	157	64	76	3175	3582
acccacttgct	PBANKA_103450	2494	2479	2229	2211	2438	2437	2680	2658	3996	3940	3532	3518	3709	3694	4118	4109	3142	3110	4089	4082	4336	4299	4125	4108	3359	3352	5273	5196	3979	3955	956	949
accgaataact	PBANKA_020300	2245	2216	1233	1228	1508	1486	1221	1199	1028	1015	1457	1437	778	773	555	550	648	640	521	514	360	348	421	418	477	471	311	310	281	274	1269	1256
accgatggcaa	PBANKA_135090	1	1	0	0	0	0	0	0	0	0	0	0	0	0	0	0	0	0	0	0	0	0	0	0	0	0	0	0	0	0	0	0
acctgcgacct	PBANKA_144100	0	0	0	0	0	0	0	0	0	0	0	0	0	0	0	0	0	0	0	0	0	0	0	0	0	0	0	0	0	0	1	0
acgaatgtgct	PBANKA_101610	0	0	0	0	0	0	0	0	2	2	0	0	0	0	0	0	0	0	0	0	0	0	0	0	0	0	0	0	0	0	0	0
acgcgaactta	PBANKA_051450	0	0	0	0	0	0	0	0	0	0	0	0	0	0	0	0	0	0	0	0	0	0	0	0	0	0	0	0	0	0	0	0
acgctccgacc	PBANKA_111630	0	0	0	0	0	0	0	0	0	0	2	2	0	0	0	0	0	0	0	0	0	0	0	0	0	0	0	0	0	0	0	0
acgctgctcag	PBANKA_120740	0	0	0	0	0	0	0	0	0	0	0	0	0	0	0	0	0	0	0	0	0	0	0	0	0	0	0	0	0	0	0	0
acggaccaagg	PBANKA_030850	0	0	10	10	0	0	0	0	0	0	0	0	1	1	0	0	0	0	0	0	0	0	0	0	0	0	0	0	0	0	0	0
acggatgatgg	PBANKA_114490	0	0	0	0	0	0	0	0	0	0	0	0	0	0	0	0	0	0	0	0	0	0	0	0	0	0	0	0	0	0	0	0
acgggttcaac	PBANKA_113970	0	0	0	0	0	0	0	0	0	0	0	0	0	0	0	0	0	0	0	0	0	0	0	0	0	0	0	0	0	0	0	0
acgtaagacaa	PBANKA_134600	15	14	0	0	0	0	0	0	0	0	0	0	0	0	0	0	0	0	0	0	0	0	0	0	0	0	0	0	0	0	0	0
acgtatcaggg	PBANKA_082710	29	30	207	207	163	158	3	3	26	25	7	8	2	2	0	0	2	2	0	0	1	1	0	0	0	0	0	0	1	1	0	0
acgtgaactta	PBANKA_041850	0	0	0	0	0	0	6	6	12	11	3	3	0	0	0	0	0	0	0	0	0	0	0	0	0	0	0	0	0	0	0	0
acgtgggcctt	PBANKA_122350	279	277	184	180	590	576	13	13	58	58	73	72	4	4	17	17	5	5	0	0	2	2	1	1	0	0	2	2	0	0	1434	1402
actatcgccaa	PBANKA_144400	0	0	0	0	21	22	0	0	0	0	0	0	0	0	0	0	0	0	0	0	0	0	0	0	0	0	0	0	0	0	0	0
actatctaact	PBANKA_081640	0	0	0	0	0	0	0	0	0	0	0	0	0	0	0	0	0	0	0	0	0	0	0	0	0	0	0	0	0	0	0	0
actggagcgca	PBANKA_103810	466	458	407	395	748	753	107	109	184	183	188	189	84	78	41	43	88	85	106	103	25	25	85	83	82	76	32	32	24	25	590	584
agaacatactg	PBANKA_061140	0	0	0	0	0	0	0	0	0	0	0	0	0	0	0	0	0	0	0	0	0	0	0	0	0	0	0	0	0	0	0	1
agacggcgttt	PBANKA_135600	9	9	56	56	0	0	0	0	1	1	0	0	0	0	0	0	0	0	0	0	0	0	0	0	0	0	0	0	2	2	0	0
agactacagac	PBANKA_101330	0	1	23	24	2	3	2	2	1	3	10	12	0	1	0	1	0	0	1	1	1	2	0	0	0	2	0	0	2	2	0	0
agagatttctt	PBANKA_144210	15	15	0	0	0	0	1	1	0	0	0	0	0	0	0	0	0	0	0	0	0	0	0	0	1	1	0	0	0	0	0	0
agaggtcgggt	PBANKA_112690	25	21	352	344	91	88	3	3	9	8	6	6	0	0	1	1	0	0	0	0	0	0	0	0	0	0	0	0	6	6	0	0
agagtttcgga	PBANKA_041190	0	0	0	0	0	0	0	0	0	0	0	0	0	0	0	0	0	0	0	0	0	0	0	0	0	0	0	0	0	0	0	0
agatagacatt	PBANKA_100030	0	0	0	0	0	0	0	0	0	0	0	0	0	0	0	0	0	0	0	0	0	0	0	0	0	0	0	0	0	0	0	0
agcaggtgacc	PBANKA_104030	0	0	0	0	0	0	3	3	0	0	0	0	0	0	0	0	0	0	0	0	0	0	0	0	0	0	0	0	0	0	0	0
agcccataagc	PBANKA_083160	1	0	0	0	0	0	0	0	0	0	0	0	0	0	0	0	0	0	0	0	0	0	0	0	0	0	0	0	0	0	0	0
agccggtctct	PBANKA_082010	0	0	0	0	0	0	0	0	5	6	0	0	0	0	0	0	0	0	0	0	0	0	0	0	0	0	0	0	0	0	0	0
agctggagttt	PBANKA_131510	0	0	0	0	0	0	0	0	0	0	0	0	0	0	0	0	1	1	0	0	0	0	0	0	0	0	0	0	0	0	0	0
agcttgggccg	PBANKA_110700	1657	1636	1004	987	1122	1100	2173	2161	1610	1589	1527	1520	2643	2626	1562	1539	1297	1281	2709	2676	1182	1154	1872	1853	2294	2257	1619	1579	2062	2025	991	987
aggataccaac	PBANKA_146350	2233	2247	1384	1398	2409	2458	1203	1224	1180	1205	1518	1527	944	960	647	657	680	683	609	618	379	375	510	521	314	315	175	177	297	300	2135	2152
aggcagggcat	PBANKA_060690	0	0	0	0	0	0	0	0	0	0	0	0	0	0	0	0	0	0	0	0	0	0	0	0	0	0	0	0	0	0	0	0
aggccattctc	PBANKA_071960	0	0	0	0	0	0	0	0	0	0	0	0	0	0	1	0	0	0	0	0	0	1	0	0	0	0	0	0	0	0	0	0
aggctctggct	PBANKA_020760	0	0	0	0	0	0	0	0	0	0	0	0	0	0	0	0	0	0	0	0	0	0	0	0	0	0	0	0	0	0	0	0
agggacacaga	PBANKA_100670	212	212	140	132	201	202	9	9	3	3	31	31	2	2	6	5	6	6	0	0	0	0	0	0	0	0	3	3	0	0	1408	1390
aggggtcagac	PBANKA_040810	0	0	0	0	0	0	0	0	0	0	0	0	0	0	0	0	0	0	0	0	0	0	0	0	0	0	0	0	0	0	0	0
agggttcctat	PBANKA_051500	6781	6605	5471	5375	4077	4024	8045	7910	9296	9097	11826	11601	11385	11206	9471	9304	11848	11544	12778	12512	10486	10261	13988	13753	11398	11190	12961	12572	15998	15652	1634	1588
aggtacccgcg	PBANKA_123970	0	0	0	0	0	0	0	0	0	0	0	0	0	0	0	0	0	0	0	0	0	0	0	0	0	0	0	0	0	0	1	0
aggtcgtcctc	PBANKA_131970	2242	2233	2028	2021	2317	2298	2811	2794	3550	3502	3782	3754	3806	3789	3694	3666	3962	3917	4626	4589	3394	3335	4835	4794	4204	4184	4231	4204	5298	5244	1822	1791
aggttgcctcg	PBANKA_113410	0	0	0	0	0	0	0	0	0	0	0	0	0	0	0	0	0	0	0	0	0	0	0	0	0	0	0	0	0	0	0	0
aggtttctaca	PBANKA_111470	0	0	499	491	88	86	2	2	34	35	13	12	0	0	4	4	3	3	0	0	0	0	0	0	4	4	1	1	4	5	0	0
agtaagccttc	PBANKA_110420	3369	3369	2327	2332	2222	2221	1973	1963	2527	2514	2769	2750	1486	1472	1730	1729	1654	1630	1166	1171	1002	1011	1216	1220	662	656	668	654	636	632	1273	1271
agtacgctgcg	PBANKA_112510	0	0	0	0	0	0	5	6	0	0	0	0	0	0	0	0	0	0	0	0	0	0	0	0	0	0	0	0	0	0	0	0
agtatgccgtc	PBANKA_021280	0	0	0	0	0	0	0	0	0	0	0	0	0	0	0	0	0	0	0	0	0	0	0	0	0	0	0	0	0	0	0	0
agtccagatat	PBANKA_051700	0	0	3	3	0	0	0	0	0	0	0	0	0	0	0	0	0	0	0	0	0	0	0	0	0	0	0	0	0	0	0	0
agtccctctaa	PBANKA_011185	0	0	0	0	0	0	0	0	0	0	0	0	0	0	0	0	0	0	0	0	0	0	0	0	0	0	0	0	0	1	0	0
agtgcgccact	PBANKA_140060	18	17	330	325	223	222	9	9	18	18	12	14	1	1	0	0	1	1	0	0	0	0	0	0	0	0	1	1	3	3	0	0
agtgcgtacgc	PBANKA_020460	0	0	0	0	0	0	0	0	0	0	3	5	0	0	0	0	0	0	0	0	0	0	0	0	0	0	0	0	0	0	0	0
agtgctgctta	PBANKA_120070	9	10	15	17	18	20	14	12	18	15	19	23	19	24	19	24	12	13	28	31	21	22	24	29	10	17	37	40	26	32	3	3
agttgacaaga	PBANKA_093200	0	0	0	0	0	0	0	0	0	0	5	5	0	0	0	0	0	0	0	0	0	0	0	0	0	0	0	0	0	0	0	0
agttttttagc	PBANKA_011250	3	3	182	181	1	1	3	3	14	14	6	6	2	2	0	0	0	0	0	0	0	0	0	0	0	0	1	1	0	0	0	0
atactataaca	PBANKA_081530	339	339	344	338	770	777	43	42	60	60	136	130	0	0	3	3	4	5	1	0	1	1	1	1	0	0	0	1	0	0	1625	1611
ataggagtaag	PBANKA_030580	1310	1285	559	545	1396	1374	271	268	246	240	599	588	118	115	149	147	246	234	62	60	81	79	113	110	12	12	114	111	72	67	1112	1079
atagggacaca	PBANKA_121780	780	771	471	470	1769	1777	79	81	94	92	297	298	32	31	6	8	33	32	11	10	2	2	34	34	13	13	0	0	61	61	3233	3225
atatatgttgc	PBANKA_132900	0	0	0	0	0	0	0	0	0	0	0	0	0	0	0	0	0	0	0	0	0	0	0	0	0	0	0	0	0	0	0	0
atcaacccgtg	PBANKA_112180	24	25	863	850	450	447	3	3	65	63	31	31	0	0	7	7	0	0	0	0	1	1	0	0	7	7	2	2	2	2	1	1
atcaccccttg	PBANKA_140200	0	0	0	0	0	0	0	0	0	0	0	0	0	0	0	0	0	0	0	0	0	0	0	0	0	0	0	0	0	0	0	0
atcgacggctt	PBANKA_136370	12	11	0	0	1	2	3	3	3	4	8	8	1	2	0	0	1	1	0	1	0	0	1	1	0	0	3	3	1	2	0	1
atcgatttcca	PBANKA_051520	25	25	713	693	235	232	20	20	64	65	13	15	7	9	3	3	2	2	0	0	0	0	0	0	1	1	1	1	23	22	0	0
atctcaaagtg	PBANKA_082450	0	0	0	0	0	0	0	0	0	0	0	0	0	0	0	0	0	0	0	0	0	0	0	0	0	0	0	0	0	0	1	1
atctgcaatca	PBANKA_091710	1698	1708	1751	1734	2001	2004	1658	1672	2551	2563	2503	2508	1153	1159	1627	1643	1356	1356	735	739	1021	1012	1222	1222	337	338	564	568	580	592	698	699
atctgcatcat	PBANKA_145640	0	0	0	0	0	0	0	0	1	1	0	0	0	0	0	0	0	0	0	0	0	0	0	0	0	0	0	0	0	0	0	0
atgacacccag	PBANKA_121660	0	0	5	5	0	0	0	0	0	0	0	0	0	0	0	0	0	0	0	0	0	0	0	0	0	0	0	0	0	0	0	0
atgagcatcta	PBANKA_142570	0	0	0	0	0	0	0	0	0	0	0	0	0	0	0	0	0	0	0	0	0	0	0	0	0	0	0	0	0	0	0	0
atgaggatggg	PBANKA_094330	497	494	178	179	816	803	207	202	61	57	251	243	207	199	21	20	132	132	244	241	4	4	120	118	175	177	10	10	127	127	719	709
atgaggttaaa	PBANKA_111200	0	0	0	0	0	0	0	0	0	0	1	1	0	0	0	0	0	0	0	0	0	0	0	0	0	0	0	0	0	0	0	0
atgcgcgcaaa	PBANKA_040940	0	0	10	10	0	0	0	0	0	0	0	0	0	0	0	0	0	0	0	0	0	0	0	0	1	1	0	0	0	0	0	0
atgcgggactt	PBANKA_051760	0	0	0	0	0	0	0	0	0	0	0	0	0	0	0	0	0	0	0	0	0	0	0	0	3	1	0	0	0	0	0	0
atggagcggcg	PBANKA_121600	6	5	263	261	54	53	4	4	6	6	16	17	5	5	4	4	0	0	0	0	0	0	0	0	0	0	1	1	14	12	0	0
atgtctcgcgg	PBANKA_021430	0	0	0	0	0	0	0	0	0	0	0	0	0	0	0	0	0	0	0	0	0	0	0	0	0	0	0	0	0	0	2	2
atgttgatcac	PBANKA_060390	0	0	0	0	0	0	0	0	6	5	0	0	0	0	0	0	0	0	0	0	0	0	0	0	0	0	0	0	0	0	0	0
attattttgat	PBANKA_010530	0	0	0	0	0	0	0	0	2	2	0	0	0	0	0	0	0	0	0	0	0	0	0	0	0	0	0	0	0	0	0	0
attcctcaaca	PBANKA_131220	0	0	0	0	0	0	0	0	0	0	0	0	0	0	0	0	0	0	0	0	0	0	0	0	0	0	0	0	0	0	0	1
attctccccga	PBANKA_083040	13	13	0	0	0	0	0	0	0	0	0	0	0	0	0	0	0	0	0	0	0	0	0	0	0	0	0	0	0	0	0	0
attttccatcc	PBANKA_135610	0	0	0	0	0	0	0	0	0	0	0	0	0	0	0	0	0	0	0	0	0	0	0	0	0	0	0	0	0	0	0	0
caaaacacgag	PBANKA_093690	20	20	124	122	0	0	0	0	14	14	0	0	1	1	0	0	0	0	0	0	0	0	0	0	0	0	0	0	1	1	0	0
caaactacgca	PBANKA_070120	0	0	0	0	0	0	0	0	0	0	0	0	0	0	0	0	0	0	0	0	0	0	0	0	0	0	0	0	0	0	1	1
caaagaaaaag	PBANKA_061580	0	0	1	1	0	0	0	0	0	1	0	0	0	0	0	0	0	0	0	0	0	0	0	0	0	0	0	0	0	0	0	0
caacatgcttc	PBANKA_122980	0	0	0	0	0	0	0	0	0	0	1	0	0	0	0	0	0	0	0	0	0	0	0	0	0	0	0	0	0	0	0	0
caaccccccgg	PBANKA_124070	13	13	0	0	0	0	0	0	0	0	2	2	1	1	0	0	0	0	0	0	0	0	0	0	0	0	0	0	2	2	0	0
caacgtgagca	PBANKA_060240	0	0	63	61	0	0	0	0	0	0	1	1	0	0	0	0	0	0	0	0	0	0	0	0	0	0	0	0	0	0	0	0
caactccgccc	PBANKA_143670	11	11	0	0	0	0	0	0	0	0	0	0	0	0	0	0	0	0	0	0	0	0	0	0	0	0	0	0	0	0	0	0
caagagtgcct	PBANKA_030670	13	12	614	613	99	98	27	26	19	19	11	11	3	3	1	1	0	0	0	0	0	0	0	0	0	0	3	3	11	10	0	0
caagatctaga	PBANKA_144540	0	0	0	0	0	0	0	0	0	0	0	0	0	0	0	0	0	0	0	0	0	0	0	0	0	0	0	0	0	0	0	0
caagcagtccg	PBANKA_080620	869	852	416	410	1045	1018	88	87	158	156	221	217	6	6	9	8	6	6	0	0	0	0	0	0	3	3	0	0	0	0	2281	2211
caagggcaggg	PBANKA_060440	0	0	0	0	0	0	0	0	0	0	3	3	0	0	0	0	0	0	0	0	0	0	0	0	0	0	0	0	0	0	0	0
caatttagcgg	PBANKA_062150	0	0	0	0	0	0	0	0	0	0	0	0	0	0	0	0	0	0	0	0	0	0	0	0	0	0	0	0	0	0	0	0
cacattacgat	PBANKA_020830	0	0	0	0	0	0	0	0	0	0	0	0	0	0	0	0	0	0	0	0	0	0	0	0	0	0	0	0	0	0	0	0
cacctctcatc	PBANKA_141050	26	28	427	422	200	202	0	0	44	45	28	28	2	2	0	0	0	0	0	0	0	0	0	0	8	8	0	0	0	0	0	0
cacgcatttgc	PBANKA_081400	0	0	0	0	0	0	0	0	0	0	0	0	0	0	0	0	0	0	1	1	0	0	0	0	0	0	0	0	0	0	0	0
cacgcgcggac	PBANKA_062140	144	143	55	52	51	54	98	97	79	85	171	171	95	96	60	60	94	95	105	106	33	34	94	95	83	91	38	41	84	87	515	527
cacgcggccga	PBANKA_020700	0	0	0	0	0	0	0	0	0	0	0	0	0	0	0	0	0	0	0	0	0	0	0	0	0	0	0	0	0	0	0	0
cacgtcagtat	PBANKA_071760	5	5	0	0	0	0	0	0	4	4	0	0	0	0	0	0	0	0	0	0	0	0	0	0	1	0	0	0	0	0	1	1
cactccgagaa	PBANKA_130920	0	0	0	0	0	0	0	0	0	0	0	0	0	0	0	0	0	0	0	0	0	0	0	0	0	0	0	0	0	0	0	0
cactttgacca	PBANKA_111690	0	0	0	0	0	0	0	0	0	0	0	0	1	1	0	0	0	0	0	0	0	0	0	0	0	0	0	0	0	0	0	0
cagcaagtcgt	PBANKA_103520	0	0	0	1	1	0	0	0	0	0	1	1	0	0	2	2	0	0	0	0	0	0	1	1	0	0	1	0	0	0	0	0
cagcatctgta	PBANKA_120640	0	0	0	0	0	0	3	3	0	0	0	0	0	0	0	0	0	0	0	0	0	0	0	0	0	0	0	0	0	0	0	0
cagcggttata	PBANKA_094390	0	0	0	0	0	0	0	0	0	0	0	0	4	4	0	0	0	0	0	0	0	0	0	0	0	0	0	0	0	0	0	0
cagctgaccca	PBANKA_021440	372	371	304	305	588	596	149	148	422	415	539	541	97	91	308	309	324	321	99	99	231	221	318	323	80	80	232	227	263	260	2347	2333
cagggaggggc	PBANKA_144610	36	35	224	216	86	87	0	0	16	15	0	0	2	2	4	4	3	3	0	0	1	1	0	0	5	4	2	2	3	3	0	0
cagtcccagct	PBANKA_071510	1160	1139	669	660	1612	1592	201	200	160	159	276	279	51	51	26	24	100	94	16	16	15	13	112	107	7	7	8	8	105	99	1885	1850
cagtgatgcgg	PBANKA_122430	0	0	0	0	0	0	0	0	0	0	0	0	0	0	0	0	0	0	0	0	0	0	0	0	0	0	0	0	0	0	0	0
cataacgtagc	PBANKA_102390	0	0	0	0	0	0	0	0	0	0	0	0	0	0	0	0	0	0	0	0	0	0	0	0	0	1	0	0	0	0	0	0
cataagcattc	PBANKA_080090	0	0	0	0	0	0	0	0	0	0	0	0	0	0	0	0	0	0	0	0	0	0	0	0	0	0	0	0	0	0	0	0
catatcagcgt	PBANKA_110690	0	0	2	2	0	0	0	0	0	0	0	0	0	0	0	0	0	0	0	0	0	0	0	0	0	0	0	0	0	0	0	0
catcataccta	PBANKA_051000	0	0	0	0	0	0	0	0	0	0	0	0	0	0	0	0	0	0	0	0	0	0	0	0	0	0	0	0	0	0	0	0
catgacggtgg	PBANKA_120520	15	14	0	0	0	0	0	0	4	4	0	0	1	1	0	0	0	0	0	0	0	0	0	0	0	0	0	0	0	0	0	0
catggatgggc	PBANKA_113980	17	17	0	0	0	0	5	5	0	0	0	0	1	1	0	0	0	0	0	0	0	0	0	0	0	0	0	0	0	0	0	0
cattactgggt	PBANKA_143370	0	0	0	0	0	0	0	0	0	0	0	0	0	0	0	0	0	0	0	0	0	0	0	0	0	0	0	0	0	0	0	0
cattgcagtcc	PBANKA_111530	0	0	4	4	0	0	0	0	0	0	2	2	0	0	0	0	0	0	0	0	0	0	0	0	0	0	0	0	0	0	0	0
cattgggtcaa	PBANKA_091280	0	0	0	0	0	0	0	0	8	8	0	0	0	0	0	0	0	0	0	0	0	0	0	0	0	0	0	0	0	0	0	0
ccaaaacattc	PBANKA_091970	0	0	0	0	0	0	0	0	0	0	0	0	0	0	0	0	0	0	0	0	0	0	0	0	0	0	0	0	0	0	0	0
ccaaattcata	PBANKA_091150	0	0	0	0	0	0	0	0	0	0	0	0	0	0	0	0	0	0	0	0	0	0	0	0	1	1	0	0	0	0	0	0
ccacatatatc	PBANKA_021290	0	0	10	9	0	0	0	0	0	0	0	0	0	0	0	0	0	0	0	0	0	0	0	0	0	0	0	0	0	0	0	0
ccacttcctat	PBANKA_132450	0	0	0	0	0	0	0	0	0	0	0	0	0	0	0	0	0	0	0	0	0	0	0	0	0	1	0	0	0	0	0	0
ccactttcagc	PBANKA_101470	0	0	0	0	0	0	0	0	0	0	0	0	0	0	0	0	0	0	0	0	0	0	0	0	0	0	0	0	0	0	0	0
ccagaactacc	PBANKA_082460	0	0	3	3	57	58	0	0	0	0	0	0	0	0	0	0	0	0	0	0	0	0	0	0	0	0	0	0	0	0	0	0
ccagccggcat	PBANKA_091510	15	13	0	0	46	42	0	0	0	0	3	3	0	0	0	0	0	0	0	0	0	0	0	0	0	0	0	0	0	0	0	0
ccaggcgcgct	PBANKA_145120	3667	3634	3598	3503	2812	2764	5050	4976	5593	5484	6701	6634	6992	6893	6227	6108	6958	6837	8419	8271	6510	6384	8988	8826	8606	8476	8813	8597	9478	9286	1435	1395
ccagtgaatga	PBANKA_091480	885	881	760	751	1680	1669	234	232	250	244	400	397	30	29	11	12	19	18	0	0	0	0	5	4	0	0	0	0	0	0	827	816
ccagtgtccat	PBANKA_124100	0	0	0	0	0	0	0	0	0	0	0	0	0	0	0	0	0	0	0	0	0	0	0	0	0	0	0	0	0	0	0	0
ccattttccat	PBANKA_052320	0	0	0	0	0	0	0	0	0	0	0	1	0	0	0	0	0	1	0	1	0	0	0	0	1	1	0	0	0	0	1	2
cccaagcctct	PBANKA_143320	18	17	0	0	0	0	0	0	0	0	0	0	0	0	0	0	0	0	0	0	0	0	0	0	0	0	0	0	0	0	0	0
cccaattgcgg	PBANKA_130170	0	0	0	0	0	0	0	0	0	0	0	0	0	0	0	0	0	0	0	0	0	0	0	0	0	0	0	0	0	0	3	3
cccagccgctt	PBANKA_051810	0	0	12	12	0	0	0	0	0	0	0	0	0	0	0	0	0	0	0	0	0	0	0	0	0	0	0	0	0	0	0	0
cccagcttgaa	PBANKA_124220	5	4	3	4	0	0	0	0	0	0	0	0	0	0	0	0	0	0	0	0	0	0	0	0	0	0	3	3	0	0	0	0
cccatactgta	PBANKA_141770	0	0	0	0	0	0	0	0	0	0	0	0	0	0	0	0	0	0	0	0	0	0	0	0	0	0	0	0	0	0	0	0
ccccgttcggg	PBANKA_061640	0	0	0	0	0	0	0	0	1	1	0	0	0	0	0	0	0	0	0	0	0	0	0	0	0	0	0	0	0	0	0	0
ccctaatctta	PBANKA_093860	0	0	0	0	0	0	0	0	0	0	0	0	0	0	0	0	0	0	0	0	0	0	0	0	0	0	0	0	0	0	0	0
ccgaatgatgc	PBANKA_135690	1097	1081	506	498	1008	1011	62	59	98	93	343	331	15	15	49	48	68	70	12	12	67	66	60	62	22	22	86	86	57	58	3413	3362
ccgaatgctgt	PBANKA_134440	0	1	0	0	0	0	0	0	0	0	0	0	0	0	0	0	0	0	0	0	0	0	0	0	0	0	0	0	0	0	2	2
ccgagggcacc	PBANKA_090270	41	37	0	0	38	36	6	6	11	11	11	10	0	0	0	0	0	0	0	0	0	0	0	0	0	0	0	0	0	0	0	0
ccgagtttacg	PBANKA_144100	0	0	0	0	0	0	0	0	0	0	0	0	0	0	3	3	0	0	0	0	0	0	0	0	0	0	0	0	0	0	0	0
ccgattcttcc	PBANKA_090110	14	14	0	0	0	0	0	0	0	0	1	0	0	0	0	0	0	0	0	0	0	0	0	0	0	0	0	0	0	0	0	0
ccgattggcga	PBANKA_092770	0	0	0	0	0	0	6	7	0	0	0	0	0	0	0	0	0	0	0	0	0	0	0	0	0	0	0	0	0	0	0	0
ccgcaattttt	PBANKA_100120	13	13	0	0	0	0	0	0	0	0	4	4	0	0	0	0	0	0	0	0	0	0	0	0	0	0	0	0	0	0	0	0
ccgccagggtg	PBANKA_021230	0	0	77	75	198	192	1	1	2	2	11	10	0	0	1	1	0	0	0	0	0	0	0	0	1	1	0	0	1	1	0	0
ccgctatactc	PBANKA_121440	0	0	0	0	0	0	3	1	0	0	0	0	0	0	0	0	0	0	0	0	0	0	0	0	0	0	0	0	0	0	0	0
ccgcttgtaca	PBANKA_101830	12	13	0	0	0	0	0	0	2	2	0	0	0	0	0	1	0	0	0	1	0	1	0	0	1	0	0	0	0	2	0	0
ccgttcgagtg	PBANKA_135170	0	0	0	0	0	0	0	0	0	0	0	0	0	1	0	0	0	0	0	0	0	0	0	0	0	0	0	0	0	0	0	0
cctagggaaat	PBANKA_031180	0	0	0	0	0	0	0	0	0	0	0	0	0	0	0	0	0	0	0	0	0	0	0	0	0	0	0	0	0	0	0	0
cctcacttccg	PBANKA_071600	24	24	40	43	32	31	15	17	62	65	10	9	25	25	36	36	6	7	45	45	48	49	10	11	58	56	44	42	10	10	145	142
cctcctgtaga	PBANKA_062250	0	0	0	0	0	0	0	0	0	0	0	0	0	0	2	1	0	0	0	0	1	1	0	0	0	0	0	0	0	0	0	0
cctcttacccg	PBANKA_061520	42	41	464	460	57	57	8	9	37	35	34	35	1	1	3	2	0	0	0	0	0	0	0	0	4	4	0	0	12	11	0	0
cctggcataag	PBANKA_010950	25	24	325	325	125	123	0	0	15	14	17	17	1	1	2	2	2	2	0	0	0	0	0	0	4	4	1	1	13	13	0	0
ccttaggaatg	PBANKA_103080	0	0	0	0	0	0	0	0	0	0	0	0	0	0	0	0	0	0	0	0	0	0	0	0	0	0	0	0	0	0	0	0
cgaacgcgaca	PBANKA_101620	0	0	7	7	0	0	0	0	0	0	0	0	0	0	0	0	0	0	0	0	0	0	0	0	0	0	0	0	0	0	0	0
cgaagtagcaa	PBANKA_111760	32	31	0	0	0	0	5	5	0	0	0	0	0	0	0	0	0	0	1	1	0	0	0	0	0	0	0	0	1	1	0	0
cgactcagtag	PBANKA_030140	0	0	0	0	0	0	0	0	6	6	0	0	0	0	0	0	0	0	0	0	0	0	0	0	0	0	0	0	0	0	0	0
cgactggtgaa	PBANKA_142620	0	0	0	0	0	0	0	0	0	0	5	5	0	0	0	0	0	0	0	0	0	0	0	0	0	0	0	0	0	0	0	0
cgagagataca	PBANKA_083110	2952	2941	2181	2145	2574	2554	2360	2338	3159	3140	3394	3373	3362	3325	4065	4033	3018	3010	3970	3941	3888	3852	3722	3638	3490	3477	6774	6682	3693	3651	1009	997
cgagccttgaa	PBANKA_081600	0	0	0	0	0	0	0	0	0	0	0	0	0	0	0	0	0	0	0	0	0	0	0	0	0	0	0	0	0	0	0	0
cgagtcgctct	PBANKA_040900	0	1	0	0	0	0	0	0	0	0	0	0	0	0	0	0	0	0	0	0	0	0	0	0	0	0	1	0	0	1	1	0
cgagtgatcca	PBANKA_135740	0	0	0	0	0	0	0	0	0	0	0	0	0	0	0	0	0	0	0	0	0	0	0	0	0	0	1	0	0	0	0	0
cgagtgcctgc	PBANKA_134970	0	0	0	0	0	0	0	0	0	0	0	0	0	0	0	0	0	0	0	0	0	0	0	0	0	0	0	0	0	0	0	0
cgatagggact	PBANKA_134910	6	6	4	4	6	5	6	6	2	4	16	17	6	5	3	2	3	3	5	6	3	3	10	10	7	8	8	8	12	12	5	5
cgcaccggcga	PBANKA_141930	1	1	0	0	0	0	0	0	1	1	0	1	0	0	0	0	0	0	0	0	0	1	0	0	0	0	0	0	0	0	2	2
cgcacggttga	PBANKA_143150	1	1	0	0	1	1	0	0	0	0	0	0	1	0	0	0	0	0	0	1	0	0	0	0	0	0	1	0	1	1	0	0
cgcatctccta	PBANKA_041650	0	0	14	14	0	0	0	0	0	0	5	5	0	0	0	0	0	0	0	0	0	0	0	0	0	0	0	0	0	0	0	0
cgccctgtttg	PBANKA_131800	14	14	3	3	2	1	3	2	0	0	0	0	1	1	0	0	0	0	0	0	0	0	0	0	0	0	0	0	0	0	0	0
cgcctgacacc	PBANKA_143430	0	0	0	0	0	0	0	0	0	0	0	0	0	0	0	0	0	0	0	0	1	1	0	0	0	0	0	0	0	0	0	0
cgctgcaaacg	PBANKA_010770	0	0	13	13	0	0	0	0	0	0	0	0	0	0	0	0	0	0	0	0	0	0	0	0	0	0	0	0	0	0	0	0
cgcttcacgac	PBANKA_133840	2	3	0	0	0	0	0	0	0	0	4	4	0	0	0	0	0	0	0	0	0	0	0	0	0	0	0	0	0	0	0	0
cggagtacgtt	PBANKA_103440	8382	8267	7618	7488	6644	6559	7799	7715	9336	9149	11062	10881	7656	7537	7767	7642	7227	7084	5735	5620	5281	5182	5618	5550	3993	3933	4423	4321	3861	3785	2065	2029
cggatagtcgt	PBANKA_081700	0	0	0	0	0	0	0	0	0	0	0	0	0	0	0	0	0	0	1	1	0	0	0	0	0	0	0	0	0	0	0	0
cggcctatagg	PBANKA_100060	1172	1158	615	610	870	867	1266	1247	772	772	1369	1356	1540	1516	1053	1048	1327	1300	1799	1799	1029	1027	1612	1604	1570	1548	991	977	1437	1438	984	963
cggcctggtat	PBANKA_100630	480	463	332	330	229	227	386	378	305	302	380	368	364	360	316	312	237	234	430	420	215	220	204	205	518	495	225	223	103	101	648	619
cggcgaacggt	PBANKA_020860	0	0	0	0	0	0	0	0	0	0	0	0	0	0	0	0	0	0	0	0	0	1	0	0	0	0	0	0	0	0	0	0
cggcgagcaga	PBANKA_091260	0	0	0	0	0	0	0	0	0	0	0	0	0	0	0	0	0	0	0	0	0	1	0	0	0	0	0	0	0	0	0	0
cgggcaggact	PBANKA_010600	429	435	451	434	761	739	253	248	479	466	714	703	319	315	432	422	700	681	158	154	481	480	854	853	99	99	539	534	807	797	1472	1450
cgggcaggata	PBANKA_060450	0	0	0	0	0	0	0	0	0	0	0	0	0	0	0	0	0	0	0	0	0	0	0	0	0	0	0	0	0	1	0	0
cgggtacagtg	PBANKA_132010	19	15	0	0	0	0	0	0	0	0	0	0	0	0	0	0	0	0	0	0	0	0	0	0	0	0	0	0	0	0	0	0
cggtcatccat	PBANKA_145980	0	0	8	8	0	0	0	0	0	0	0	0	0	0	0	0	0	0	0	0	0	0	0	0	0	0	0	0	0	0	0	0
cggtgtccatg	PBANKA_093530	0	0	0	0	0	0	0	0	1	0	0	0	0	0	0	0	0	0	0	0	0	0	0	0	0	0	0	0	0	0	0	0
cggttccacgg	PBANKA_060880	0	0	0	0	0	0	0	0	0	0	0	0	0	0	0	0	0	0	0	0	0	0	0	0	0	0	0	0	0	0	0	0
cggttgtggat	PBANKA_070710	0	0	0	0	0	0	0	0	3	3	0	0	0	0	0	0	0	0	0	0	0	0	0	0	0	0	0	0	0	0	0	0
cgtaatgactc	PBANKA_130430	0	0	0	0	0	0	0	0	0	0	0	0	0	0	0	0	1	1	0	0	0	0	0	0	0	0	0	0	0	0	0	0
cgtacccctat	PBANKA_136410	0	0	0	0	0	0	0	0	0	0	0	0	0	0	0	0	0	0	0	0	0	0	0	0	1	1	0	0	0	0	0	0
cgtcaatcgcg	PBANKA_140830	659	650	725	712	756	745	122	119	144	145	169	159	5	5	12	13	20	18	0	0	3	3	2	2	0	0	6	6	0	0	1511	1483
cgtgagtgaga	PBANKA_133680	0	0	0	0	0	0	0	0	0	0	0	0	0	0	0	0	0	0	0	0	0	0	0	0	0	0	0	0	0	0	0	0
cgtgcgcccac	PBANKA_141440	589	605	453	473	693	705	420	437	449	461	603	613	717	735	612	633	490	488	654	682	404	408	580	585	486	494	502	513	525	539	1311	1325
cgtggggttct	PBANKA_123430	0	0	0	0	0	0	0	0	0	0	0	0	0	0	0	0	0	0	0	0	0	0	0	0	0	0	0	0	0	0	0	0
cgtgtcggaca	PBANKA_020840	8	8	449	452	62	63	5	5	43	42	38	38	0	0	4	4	0	0	0	0	0	0	0	0	0	0	2	2	4	4	0	0
cgttaggtgtg	PBANKA_060820	0	0	0	0	0	0	0	0	0	0	0	0	0	0	0	0	1	0	0	0	0	0	0	0	0	0	0	0	0	0	0	0
cgttatgtggg	p230p-tag	1733	1712	1046	1030	1408	1389	1699	1639	1985	1942	2145	2118	2177	2139	2539	2481	1933	1907	2594	2542	2403	2342	2280	2234	2435	2411	3328	3251	2291	2235	1499	1470
cgtttgctggg	PBANKA_131150	9	8	0	0	0	0	0	0	10	10	0	0	0	0	0	0	0	0	0	0	0	0	0	0	0	0	0	0	0	0	0	0
ctaaaacgccg	PBANKA_041020	0	0	0	0	0	0	0	0	0	0	0	0	0	0	0	0	0	0	0	0	0	0	0	0	0	0	0	0	0	0	0	0
ctaattgagca	PBANKA_131170	1346	1345	808	796	1388	1392	1262	1245	1026	1005	2160	2131	1322	1324	1295	1288	1555	1540	1287	1277	1261	1238	1814	1817	1024	1017	1428	1407	1655	1645	1653	1620
ctacagggtag	PBANKA_112610	1077	1048	768	764	1427	1383	270	269	394	381	685	671	44	38	65	61	79	77	2	2	4	5	3	3	1	1	0	0	0	0	1532	1476
ctacccgtaca	PBANKA_131370	1	1	400	391	138	138	3	3	16	16	16	15	2	2	4	4	0	0	0	0	0	0	0	0	0	0	10	10	7	7	0	0
ctacgatgaac	PBANKA_030770	1	1	0	0	0	0	0	0	0	0	0	0	0	0	0	0	0	0	0	0	0	0	0	0	0	0	0	0	0	0	0	0
ctacgcggcgg	PBANKA_134330	0	0	0	0	0	0	0	0	0	0	0	0	0	0	0	0	0	0	0	0	0	0	0	0	0	0	0	0	0	0	0	0
ctactagttaa	PBANKA_122560	0	0	0	0	0	0	0	0	0	0	3	3	0	0	0	0	0	0	0	0	0	0	0	0	0	0	0	0	0	0	0	0
ctcaaagggag	PBANKA_091880	0	0	0	0	0	1	0	0	0	0	0	0	0	0	0	0	0	0	0	0	0	0	0	0	0	0	0	0	0	0	0	0
ctcaacttgcg	PBANKA_020310	0	0	107	106	32	32	0	0	5	6	0	0	0	0	1	1	0	0	0	0	0	0	1	1	0	0	0	0	1	1	0	0
ctcacacgacc	PBANKA_052480	0	0	0	0	0	0	0	0	0	0	0	0	0	0	0	0	0	0	0	0	0	0	0	0	1	1	0	0	0	0	0	0
ctcattcccgt	PBANKA_130470	0	0	17	16	44	44	0	0	0	0	5	5	0	0	0	0	1	1	0	0	0	0	0	0	0	0	0	0	0	0	0	0
ctccacaggtc	PBANKA_093100	0	0	0	0	0	0	0	0	0	0	0	0	0	0	0	0	0	0	0	0	0	0	0	0	0	0	0	0	0	0	0	0
ctccccattca	PBANKA_122760	0	0	219	220	83	87	5	6	19	19	5	5	0	0	0	0	0	0	0	0	0	0	0	0	0	0	0	0	5	5	0	0
ctccccggctt	PBANKA_101170	0	0	0	0	0	0	0	0	0	0	0	0	0	0	0	0	0	0	0	0	0	0	0	0	0	0	0	0	0	0	0	0
ctccgcttccc	PBANKA_010470	0	0	0	0	0	0	0	0	0	0	0	0	0	0	0	0	0	0	0	0	0	0	0	0	0	0	0	0	0	0	0	0
ctcctcttagg	PBANKA_103750	1	1	0	0	0	1	0	0	1	1	0	0	0	0	0	0	0	0	0	0	1	1	0	0	0	0	0	0	0	0	0	0
ctcgacagctt	PBANKA_010870	0	0	0	0	0	0	0	0	0	0	0	0	0	0	0	0	0	0	0	0	0	0	0	0	0	0	0	0	0	0	0	0
ctcgggagggg	PBANKA_050120	50	47	0	0	0	0	0	0	0	0	0	0	0	0	0	0	0	0	0	0	0	0	0	0	0	0	0	0	0	0	0	0
ctcgtatagag	PBANKA_112970	0	0	16	15	0	0	0	0	0	0	0	0	0	0	0	0	0	0	0	0	0	0	0	0	0	0	0	0	0	0	0	0
ctctaaccatt	PBANKA_061440	3	3	0	0	0	0	0	0	0	0	0	0	0	0	0	0	0	0	0	0	0	0	0	0	0	0	0	0	0	0	0	0
ctctcgttttt	PBANKA_135620	0	0	0	0	0	0	0	0	0	0	0	0	0	0	0	1	0	0	0	0	0	0	0	0	0	0	0	0	0	0	0	0
ctctgcccaag	PBANKA_121180	957	940	907	909	1017	1012	1087	1068	1655	1608	1538	1533	1338	1315	1778	1745	1137	1115	1843	1806	1557	1547	1742	1737	1533	1508	1764	1726	2093	2042	1958	1907
ctctgtatgtc	PBANKA_110960	0	0	0	0	0	0	0	0	0	0	0	0	0	0	0	0	0	0	0	0	0	0	0	0	1	1	0	0	0	0	0	0
ctcttatgctc	PBANKA_142530	0	0	0	0	0	0	0	0	0	0	0	0	0	0	1	1	0	0	0	0	0	0	0	0	0	0	0	0	0	0	0	0
ctgaatactcg	PBANKA_062320	6	6	0	0	0	0	0	0	0	0	0	0	0	0	0	0	0	0	0	0	0	0	0	0	0	0	0	0	0	0	0	0
ctgacccgcca	PBANKA_083450	0	0	0	0	0	0	0	0	0	0	0	0	0	0	0	0	0	0	0	0	0	0	0	0	0	0	0	0	0	0	0	0
ctgagccgcca	PBANKA_111900	0	0	0	0	0	0	0	0	0	0	0	0	0	0	0	0	0	0	0	0	0	0	0	0	0	0	0	0	0	0	0	0
ctgcaagcggt	PBANKA_092750	0	0	0	0	0	0	0	0	0	0	0	0	0	0	0	0	0	0	0	0	0	0	0	0	0	0	0	0	0	0	0	0
ctgctgattgc	PBANKA_100760	0	0	6	5	0	0	0	0	0	0	0	0	0	0	0	0	0	0	0	0	0	0	0	0	0	0	0	0	0	0	0	0
ctgggaaaaga	PBANKA_142220	9	9	0	0	0	0	0	0	0	0	2	1	0	0	0	0	0	0	0	0	0	0	0	0	0	0	0	0	0	0	0	0
ctgggtacgat	PBANKA_141300	2488	2458	3287	3230	2134	2099	3651	3589	6641	6496	4124	4064	4822	4744	6985	6867	3997	3899	5344	5257	6509	6342	4907	4855	4578	4514	7028	6885	4794	4723	1219	1205
ctggttaaacg	PBANKA_113510	0	0	0	0	0	0	0	0	0	0	0	0	0	0	0	0	0	0	0	0	0	0	0	0	0	0	0	0	2	2	0	0
ctgtacaaaca	PBANKA_021110	0	0	0	0	0	0	0	0	0	0	0	0	0	0	0	0	0	0	0	0	0	0	0	0	0	0	0	0	0	0	5	5
ctgtatgtgtt	PBANKA_061150	0	0	0	0	0	0	0	0	0	0	0	0	0	0	0	0	0	0	0	0	0	0	0	0	0	0	0	0	0	0	0	0
ctgtcttaggt	PBANKA_111610	0	0	3	3	0	0	0	0	0	0	0	0	0	0	0	0	0	0	0	0	0	0	0	0	0	0	0	0	0	0	0	0
cttaaagagcc	PBANKA_133500	16	14	0	0	0	0	5	5	0	0	0	0	0	0	0	0	0	0	0	0	0	0	0	0	0	0	0	0	0	0	0	0
cttaatgggac	PBANKA_110790	0	0	12	12	0	0	0	0	0	0	0	0	0	0	0	0	0	0	0	0	0	0	0	0	0	0	0	0	0	0	0	0
cttacattggt	PBANKA_061040	8	8	511	507	89	91	2	2	9	9	26	25	3	3	1	1	2	2	1	1	0	0	0	0	2	2	0	0	1	1	0	0
cttagcgtaaa	PBANKA_140470	0	0	0	0	0	0	0	0	0	0	0	0	0	0	0	0	0	0	0	0	0	0	0	0	0	0	0	0	2	2	0	0
cttcacctacc	PBANKA_100520	0	0	0	0	0	0	0	0	0	0	0	0	0	0	0	0	0	0	0	0	0	0	0	0	0	0	0	0	0	0	0	0
cttcctccatc	PBANKA_122810	474	480	79	77	450	441	82	75	49	49	104	103	90	87	2	2	1	1	72	73	3	3	1	1	61	65	0	0	0	0	2841	2784
cttgtcaacgg	PBANKA_060790	1	1	147	146	0	0	0	0	26	25	16	17	0	0	0	0	0	0	0	0	0	0	0	0	0	0	0	0	2	2	0	0
ctttactgggt	PBANKA_135260	12	12	436	436	178	175	7	7	47	42	37	37	0	0	3	3	5	4	3	1	1	1	0	0	0	2	1	1	16	14	0	0
ctttcgtggcc	PBANKA_083360	0	0	0	0	0	0	0	0	0	0	0	0	0	0	0	0	0	0	0	0	0	0	0	0	0	0	0	0	0	0	0	0
gaaagctgctc	PBANKA_061460	0	0	0	0	0	0	0	0	0	0	0	0	0	0	0	0	0	0	0	0	0	0	0	0	0	0	0	0	1	1	0	0
gaacaaccgac	PBANKA_135990	0	0	0	0	0	0	0	0	0	0	0	0	0	0	0	0	0	0	0	0	0	0	0	0	0	0	0	0	0	0	0	0
gaacaaggatc	PBANKA_100790	6	6	0	0	0	0	0	0	0	0	0	0	0	0	0	0	0	0	0	0	0	0	0	0	0	0	0	0	0	0	0	0
gaacaggtcgg	PBANKA_080510	563	552	375	370	614	595	122	114	94	91	165	160	44	45	21	21	81	80	37	38	8	8	58	56	17	16	1	1	52	50	1008	982
gaagatatgac	PBANKA_081680	0	0	0	0	0	0	0	0	0	0	0	0	0	0	0	0	0	0	0	0	0	0	0	0	0	0	0	0	0	0	0	0
gaaggtggtac	PBANKA_080630	0	0	127	131	31	33	0	0	28	28	9	8	0	0	0	0	2	2	1	1	0	0	0	0	1	1	0	0	4	6	0	0
gaagtggcctt	PBANKA_100080	0	0	9	9	0	0	0	0	0	0	0	0	0	0	0	0	0	0	0	0	0	0	0	0	0	0	0	0	0	0	0	0
gaagtgttgga	PBANKA_092170	0	0	0	0	0	0	0	0	0	0	0	0	0	0	0	0	0	0	0	0	0	0	0	0	0	0	0	0	0	0	0	0
gaatccctctg	PBANKA_102880	0	0	0	0	0	0	0	0	0	0	5	4	0	0	0	0	0	0	0	0	0	0	0	0	0	0	0	0	0	0	0	0
gaatggaacag	PBANKA_113740	3	3	0	0	0	0	0	0	0	0	0	0	0	0	0	0	0	0	0	0	0	0	0	0	0	0	0	0	0	0	0	0
gaattaacaaa	PBANKA_110100	20	18	0	0	76	76	0	0	0	0	0	0	0	0	0	0	0	0	0	0	0	0	0	0	0	0	0	0	1	1	0	0
gaattaccttt	PBANKA_021550	0	0	0	0	0	0	4	4	0	0	0	0	0	0	0	0	0	0	0	0	0	0	0	0	0	0	0	0	0	0	0	0
gacaagtaggt	PBANKA_122570	0	0	0	0	0	0	0	0	0	0	0	0	0	0	0	0	0	0	0	0	0	0	0	0	0	0	0	0	0	0	0	0
gacatgggatt	PBANKA_070940	0	0	0	0	0	0	0	0	0	0	0	0	0	0	0	0	0	0	0	0	0	0	0	0	0	0	0	0	0	0	0	0
gacattcgagg	PBANKA_122540	10	11	0	0	0	0	0	0	0	0	0	0	0	0	0	0	0	0	0	0	0	0	0	0	0	0	0	0	0	0	0	0
gacccataagc	PBANKA_120870	563	563	330	324	404	396	155	148	192	185	226	221	145	146	75	72	36	36	229	231	60	59	26	26	262	265	72	73	10	10	917	900
gacccttaagc	PBANKA_120140	0	0	0	0	1	2	0	0	0	0	0	0	0	0	0	0	0	0	0	0	0	0	0	0	0	0	0	0	0	0	1	0
gaccgccctct	PBANKA_135150	0	0	0	0	0	0	0	0	0	0	0	0	0	0	0	0	0	0	0	0	0	0	0	0	0	0	0	0	0	0	0	0
gaccgttatat	PBANKA_145060	0	0	0	0	0	0	0	0	0	0	0	0	0	0	0	0	0	0	0	0	0	0	0	0	0	0	0	0	0	0	0	0
gacggcaagtg	PBANKA_091500	0	0	0	0	0	0	0	0	0	0	0	0	0	0	0	0	0	0	0	0	0	0	0	0	0	0	0	0	0	0	0	0
gacggtgcttg	PBANKA_145110	0	0	0	0	0	0	0	0	0	0	0	0	0	0	0	0	0	0	0	0	0	0	0	0	0	0	0	0	0	0	0	0
gacgtatacgt	PBANKA_100130	18	17	0	0	0	0	0	0	0	0	0	0	0	0	0	0	0	0	0	0	0	0	0	0	0	0	0	0	0	0	0	0
gacgtcatgtg	PBANKA_142160	1	1	18	18	48	44	1	1	11	11	0	0	0	0	1	1	0	0	0	1	0	0	1	1	0	0	1	1	0	0	0	0
gactctatggt	PBANKA_010260	0	0	0	0	0	0	0	0	0	0	0	0	0	0	0	0	0	0	0	0	0	0	0	0	0	0	0	0	0	0	0	0
gagagagggtg	PBANKA_141450	0	0	0	0	0	0	0	0	0	0	0	0	1	1	0	0	0	0	0	0	0	0	0	0	0	0	0	0	0	0	0	0
gagagctcggc	PBANKA_081040	0	0	0	0	0	0	0	0	0	0	0	0	0	0	0	0	0	0	0	0	0	0	0	0	0	0	0	0	0	0	0	0
gagagggctta	PBANKA_101480	29	28	655	658	186	184	6	6	29	28	9	9	0	0	3	2	0	0	0	0	0	0	0	0	0	0	0	0	11	11	0	0
gagcaaacgca	PBANKA_112040	0	0	0	0	0	0	0	0	0	0	0	0	0	0	0	0	0	0	0	0	0	0	0	0	0	0	0	0	0	0	0	0
gaggcttaggg	PBANKA_133660	10	9	0	0	0	0	0	0	0	0	0	0	0	0	0	0	0	0	0	0	0	0	0	0	0	0	0	0	0	0	0	0
gagggtgtcct	PBANKA_071310	0	0	0	0	0	0	0	0	0	0	0	0	0	0	0	0	0	0	0	0	0	0	0	0	0	0	0	0	0	0	0	0
gagtacctctg	PBANKA_121070	0	0	0	0	0	0	0	0	0	0	0	0	0	0	0	0	0	0	0	0	0	0	0	0	0	0	0	0	0	0	0	0
gagtagatctg	PBANKA_093370	0	1	32	32	0	1	1	1	1	2	0	0	0	0	2	2	2	2	2	3	0	0	0	0	3	4	0	0	3	1	0	0
gagtagctgat	PBANKA_093430	950	916	405	390	727	709	143	139	172	165	127	122	31	31	13	12	18	18	1	1	0	0	1	1	10	8	0	0	0	0	1334	1287
gagtgaggaag	PBANKA_124330	0	0	0	0	0	0	0	0	0	0	0	0	0	0	0	0	0	0	0	0	0	0	0	0	0	0	0	0	0	0	0	0
gatagcgctcg	PBANKA_070840	557	543	311	305	705	690	139	135	88	91	198	191	63	59	37	38	7	7	71	70	25	21	5	5	65	61	16	15	7	6	955	930
gatagtttaat	PBANKA_082430	0	0	3	3	0	0	0	0	0	0	0	0	0	0	0	0	0	0	0	0	0	0	0	0	0	0	0	0	0	0	0	0
gatattcctct	PBANKA_145770	0	0	0	0	0	0	0	0	0	0	10	10	0	0	0	0	0	0	0	0	0	0	0	0	0	0	0	0	0	0	0	0
gatcataggtc	PBANKA_040110	0	0	0	0	0	0	0	0	0	0	2	2	0	0	0	0	0	0	0	0	0	0	0	0	0	0	1	1	0	0	0	0
gatcctgtgcg	PBANKA_093390	14	14	0	0	0	0	0	0	0	0	0	0	0	0	2	2	0	0	0	0	0	0	0	0	0	0	0	0	0	0	0	0
gatgggctacc	PBANKA_133470	0	0	0	0	0	0	0	0	0	0	0	0	0	0	0	0	0	0	0	0	0	0	0	0	0	0	0	0	0	0	0	0
gatgtgttcct	PBANKA_081420	7	6	0	0	0	0	0	0	0	0	0	0	0	0	0	0	0	0	0	0	0	0	0	0	0	0	0	0	0	0	0	0
gatgtttgatc	PBANKA_093300	0	0	0	0	0	0	0	0	0	0	0	0	0	0	0	0	0	0	0	0	0	0	0	0	0	0	0	0	0	0	0	0
gattaaagaat	PBANKA_090840	0	0	4	4	0	0	0	0	0	0	0	0	0	0	0	0	0	0	0	0	0	0	0	0	0	0	0	0	0	0	0	0
gcaaatataaa	PBANKA_110090	0	0	0	0	0	0	0	0	0	0	0	0	0	0	1	1	0	0	0	0	0	0	0	0	0	0	0	0	0	0	0	0
gcaaggtggct	PBANKA_092670	0	0	0	0	0	0	0	0	0	0	0	0	0	0	0	0	0	0	0	0	0	0	0	0	0	0	0	0	0	0	2	2
gcacgatttgt	PBANKA_130980	0	0	0	0	0	0	0	0	0	0	0	0	0	0	0	0	0	0	0	0	0	0	0	0	0	0	0	0	0	0	1	0
gcaggtattat	PBANKA_110430	600	578	270	269	346	333	641	627	659	632	488	477	703	686	665	650	560	538	906	886	714	702	720	695	1050	1023	809	776	721	693	428	422
gcaggttccgg	PBANKA_130690	1	0	0	0	38	37	1	0	2	2	0	1	0	1	1	1	0	0	0	0	0	0	0	0	0	0	1	1	1	1	0	0
gcatgaagggc	PBANKA_010330	0	0	0	0	0	0	0	0	0	0	0	0	0	0	0	0	0	0	0	0	0	0	0	0	0	0	0	0	0	0	0	0
gcatgatttac	PBANKA_102550	14	14	23	24	0	0	3	3	0	0	0	0	0	0	0	0	0	0	0	0	0	0	0	0	0	0	0	0	0	0	150	155
gcatttcatgt	PBANKA_010060	0	0	0	0	0	0	0	0	0	0	0	0	0	0	0	0	0	0	0	0	0	0	0	0	0	0	0	0	0	0	0	0
gcccaaccggg	PBANKA_030100	0	0	0	0	0	0	0	0	0	0	0	0	0	0	0	0	0	0	0	0	0	0	0	0	0	0	0	0	0	0	0	0
gccccccaaca	PBANKA_142600	0	0	0	0	0	0	1	1	0	0	0	0	0	0	0	0	0	0	0	0	0	0	0	0	0	0	0	0	0	0	0	0
gcccggcgggt	PBANKA_130520	39	36	747	637	264	234	13	5	42	34	22	17	2	1	4	3	9	9	0	0	0	1	3	1	1	0	3	3	12	10	0	0
gcctagtcctg	PBANKA_011210	0	0	0	0	0	0	1	1	0	0	0	0	0	0	0	0	0	0	0	0	0	0	0	0	0	0	0	0	0	0	0	0
gcctatcctat	PBANKA_113280	0	0	0	0	0	0	0	0	0	0	0	0	0	0	0	0	0	0	0	0	0	0	0	0	0	0	0	0	0	1	0	0
gcctccacgtc	PBANKA_112460	0	0	0	0	0	0	0	0	0	0	0	0	0	0	0	0	0	0	0	0	0	0	0	0	0	0	0	0	0	0	0	0
gcctgtccaca	PBANKA_121360	0	0	0	0	0	0	0	0	0	0	0	0	0	0	0	0	0	0	0	0	0	0	0	0	0	0	0	0	0	0	0	0
gccttcaacgg	PBANKA_070620	0	0	185	184	47	47	2	2	7	7	8	8	0	0	0	0	0	0	0	0	0	0	0	0	0	0	0	0	11	10	0	0
gcgaaggataa	PBANKA_122300	0	0	0	0	0	0	3	3	0	0	0	0	0	0	0	0	0	0	0	0	0	0	0	0	0	0	0	0	0	0	0	0
gcgcataggcg	PBANKA_052280	0	0	0	0	0	0	0	0	0	0	0	0	0	0	0	0	0	0	0	0	0	0	0	0	0	0	0	0	0	0	0	0
gcgggccacgc	PBANKA_080710	756	769	508	502	742	744	1040	1036	762	758	817	824	1285	1297	1000	978	686	687	1461	1461	962	955	871	862	1244	1244	1144	1122	765	766	889	902
gcgtcgtgaag	PBANKA_100220	0	0	0	0	0	0	0	0	0	0	0	0	0	0	0	0	0	0	0	0	0	0	0	0	0	0	0	0	0	0	0	0
gcgtggagatt	PBANKA_091820	11	11	0	0	0	0	0	0	0	0	0	0	0	0	0	0	0	0	0	0	0	0	0	0	0	0	0	0	0	0	0	0
gcgtggaggca	PBANKA_101980	2	2	498	491	162	160	9	10	16	16	29	30	9	9	4	4	0	0	0	0	0	1	0	0	0	0	0	0	8	8	0	0
gcgttccgtag	PBANKA_130080	108	102	35	35	126	125	48	48	56	52	39	37	79	81	42	40	14	12	47	46	32	34	18	19	54	54	40	38	7	7	447	439
gctacgggagg	PBANKA_112410	0	0	0	0	0	0	0	0	0	0	0	0	0	0	0	0	0	0	0	0	0	0	0	0	0	0	0	0	0	0	0	0
gctagtactta	PBANKA_130570	0	0	0	0	0	0	0	0	0	0	0	0	0	0	0	0	0	0	0	0	0	0	0	0	0	0	0	0	0	0	1	1
gctccccacat	PBANKA_052010	0	0	0	0	0	0	0	0	0	0	0	0	0	0	0	0	0	0	0	0	0	0	0	0	0	0	0	0	0	0	0	0
gctctacttcc	PBANKA_093910	0	0	0	0	0	0	0	0	0	0	0	0	0	0	0	0	0	0	0	0	0	0	0	0	0	0	0	0	0	0	0	0
gctgcattcac	PBANKA_071320	60	62	23	25	171	176	18	19	12	10	17	17	1	1	1	1	0	0	0	0	2	2	0	0	0	0	0	0	0	0	364	371
gctgggcagtt	PBANKA_146460	37	37	0	0	0	0	0	0	0	0	0	0	0	0	0	0	0	0	0	0	0	0	0	0	0	0	0	0	0	0	1	0
gcttctcttta	PBANKA_135820	15	14	0	0	28	28	1	1	1	1	0	0	0	0	0	0	0	0	0	0	0	0	0	0	0	0	0	0	0	0	0	0
ggaatgccgca	PBANKA_121130	281	278	143	140	327	325	26	25	110	111	75	73	18	19	57	57	14	14	4	4	22	21	1	1	0	0	12	12	0	0	826	810
ggacgccctgg	PBANKA_134980	0	0	1	1	0	0	0	0	0	0	0	0	0	0	0	0	0	0	0	0	0	0	0	0	0	0	0	0	0	0	0	0
ggagaaacgga	PBANKA_020580	0	0	0	0	0	0	0	0	0	0	0	0	0	0	0	0	0	0	0	0	0	0	0	0	0	0	0	0	0	0	0	0
ggagacttaac	PBANKA_142320	22	25	0	0	75	77	0	0	3	4	0	0	0	0	0	0	0	0	0	0	0	0	0	0	0	0	0	0	0	0	32	34
ggagctcgctg	PBANKA_092020	0	0	0	0	0	0	0	0	0	0	0	0	0	0	0	0	0	0	0	0	0	0	0	0	0	0	0	0	0	0	0	0
ggaggaggatg	PBANKA_144560	0	0	0	0	0	0	0	0	0	0	0	0	0	0	0	0	0	0	1	1	0	0	0	0	0	0	0	0	0	0	0	0
ggatatcctcg	PBANKA_140670	38	37	652	650	309	311	6	5	60	55	39	38	2	2	4	4	5	5	2	2	0	0	0	0	3	4	1	1	7	7	0	0
ggcaatttcat	PBANKA_145690	0	0	0	0	0	0	0	0	0	0	0	0	0	0	0	0	0	0	0	0	0	0	0	0	0	0	0	0	0	0	0	0
ggcaccctacc	PBANKA_110760	0	0	0	0	0	0	0	0	0	0	0	0	0	0	0	0	0	0	0	0	0	0	0	0	0	0	0	0	0	0	0	0
ggcagtatggg	PBANKA_121690	9	8	0	0	0	0	0	0	0	0	0	0	0	0	0	0	0	0	0	0	0	0	0	0	0	0	0	0	0	0	0	0
ggcataacgct	PBANKA_120860	0	0	0	0	0	0	0	0	0	0	0	0	0	0	0	0	0	0	0	0	0	0	0	0	0	0	0	0	0	0	2	1
ggccaatttaa	PBANKA_080320	12	12	541	552	48	50	2	2	71	70	28	30	4	4	2	2	0	0	0	0	0	0	0	0	0	0	0	0	13	13	0	0
ggccctctctc	PBANKA_090380	0	0	0	0	0	0	0	0	1	1	0	0	0	0	0	0	0	0	0	0	0	0	0	0	0	0	0	0	0	0	0	0
ggccgggccca	PBANKA_101650	0	0	0	0	0	0	0	0	0	0	0	0	0	0	0	0	0	0	0	0	0	0	0	0	0	0	0	0	3	3	0	0
ggcctcctgta	PBANKA_060930	417	412	321	317	523	529	47	47	155	151	182	183	8	8	84	84	5	5	6	6	34	31	1	1	0	0	45	44	7	7	624	609
ggcgatgtttc	PBANKA_092550	42	42	951	937	411	408	33	32	110	111	73	73	5	5	6	5	0	0	0	0	0	0	0	0	0	0	0	0	28	31	1	1
ggcgcggggat	PBANKA_082860	1416	1379	1021	990	1620	1577	153	151	204	199	459	447	9	9	13	14	20	20	2	2	0	0	5	5	0	0	0	0	0	0	3513	3403
ggcgctatcca	PBANKA_083520	988	983	680	663	896	888	110	104	150	143	437	429	27	24	12	11	27	28	14	14	8	8	6	6	11	11	7	7	1	1	833	835
ggctaggccgc	PBANKA_041050	0	0	0	0	0	0	0	0	0	0	0	0	0	0	0	0	0	0	0	0	0	0	0	0	0	0	0	0	2	2	0	0
gggaaaagggt	PBANKA_051410	0	0	0	1	0	0	0	0	0	0	0	0	0	0	0	0	0	0	0	0	0	1	0	0	0	0	0	0	0	0	0	0
gggacgaaaca	PBANKA_136180	0	0	0	0	0	0	0	0	0	0	0	0	0	0	0	0	0	0	0	0	0	0	0	0	0	0	0	0	0	0	0	0
gggcttcatcc	PBANKA_031100	0	0	0	0	0	0	0	0	0	0	0	0	0	0	0	0	0	0	0	0	0	0	0	0	0	0	0	0	0	0	14	14
ggggcactcgc	PBANKA_091940	0	0	0	0	0	0	0	0	0	0	0	0	0	0	0	0	0	0	1	1	0	0	0	0	0	0	0	0	0	0	0	0
ggggccgggca	PBANKA_050060	5	5	0	0	0	0	0	0	0	0	2	2	2	2	0	0	1	1	0	0	0	0	0	0	0	0	0	0	0	0	0	0
ggggtcctctg	PBANKA_124380	0	0	0	0	0	0	0	0	0	0	0	0	0	0	0	0	0	0	0	0	0	0	0	0	0	0	0	0	0	0	0	0
gggtaagcgtt	PBANKA_130720	0	0	0	0	0	0	0	0	0	0	0	0	0	0	0	0	0	0	0	0	0	0	0	0	0	0	0	0	0	0	0	0
gggtcatgctg	PBANKA_102050	0	0	5	5	0	0	0	0	0	0	0	0	0	0	0	0	0	0	0	0	0	0	0	0	1	1	0	0	0	0	0	0
gggttagaaat	PBANKA_070440	0	0	1	1	0	0	8	9	5	4	0	0	0	0	0	0	0	0	0	0	0	0	0	0	0	0	0	0	0	0	0	0
ggtaaagctgt	PBANKA_081920	0	0	0	0	0	0	0	0	0	0	0	0	0	0	0	0	0	0	0	0	0	0	0	0	0	0	0	0	0	0	2	0
ggtaaaggtgt	PBANKA_103930	857	834	522	500	1572	1519	236	231	238	228	273	263	316	306	147	139	48	47	297	285	140	133	25	22	183	177	209	204	18	18	3300	3174
ggtaagccatc	PBANKA_142640	0	1	0	0	0	0	0	0	0	0	0	0	0	0	0	0	0	0	0	0	0	0	0	0	0	0	0	0	0	0	0	0
ggtcagaccct	PBANKA_092700	40	40	1664	1646	732	743	13	13	95	94	64	62	9	9	7	8	2	2	0	0	1	1	2	2	3	3	1	0	40	41	0	0
ggtctaggagc	PBANKA_122000	0	0	0	0	0	0	0	0	0	0	0	0	0	0	0	0	0	0	0	0	0	0	0	0	0	0	0	0	0	1	0	0
ggtgcatattt	PBANKA_130760	0	0	0	0	0	0	0	0	0	0	0	0	0	0	0	0	0	0	0	0	0	0	0	0	0	0	0	0	4	4	0	0
ggtggatgcgg	PBANKA_090790	0	0	0	0	0	0	0	0	0	0	0	0	0	0	0	0	0	0	0	0	0	0	0	0	0	0	0	0	0	0	0	0
ggttactagac	PBANKA_070390	16	17	0	0	0	0	0	0	0	0	0	1	2	3	0	0	0	0	0	0	0	0	0	0	0	0	0	0	0	0	5	6
ggttgcttttt	PBANKA_142190	213	209	124	122	378	376	23	23	65	62	44	44	6	6	4	4	14	14	1	1	0	0	6	6	0	0	3	3	6	6	244	236
ggtttacagtt	PBANKA_114590	0	0	0	0	0	0	0	0	0	0	0	0	0	0	0	0	0	0	0	0	0	0	0	0	0	0	0	0	0	0	0	0
gtaataaagaa	PBANKA_124180	0	0	0	0	0	0	0	0	0	0	0	0	0	0	0	0	0	0	0	0	0	0	0	0	0	0	0	0	0	0	0	0
gtactcgtatg	PBANKA_021350	10	12	110	111	85	84	5	6	10	11	2	2	3	3	6	6	1	1	0	0	0	0	0	0	2	2	1	2	2	2	0	0
gtactgtcttt	PBANKA_121760	173	173	153	146	368	361	40	40	32	31	90	85	2	2	3	3	0	0	0	0	1	1	2	1	0	0	0	0	3	3	1366	1343
gtagcttctac	PBANKA_111970	8604	8731	6799	6854	6383	6483	9789	9833	9995	10112	10655	10774	11269	11423	9630	9732	7906	7965	11855	12029	7717	7790	8438	8573	9690	9812	7803	7855	7589	7727	4563	4613
gtatatagtta	PBANKA_092180	18	15	396	381	85	87	0	0	27	27	10	10	0	0	0	0	3	2	0	0	0	0	0	0	6	6	0	0	10	9	0	0
gtatgtctttc	PBANKA_090370	0	0	0	0	0	0	0	0	0	0	0	0	0	0	0	0	0	0	0	0	0	0	0	0	0	0	0	0	0	0	0	0
gtcacaggaga	PBANKA_103540	0	0	0	0	0	0	0	0	0	0	4	3	0	0	0	0	0	0	0	0	0	0	0	0	0	0	0	0	0	0	0	0
gtcactgacgg	PBANKA_132380	17	16	0	0	0	0	0	0	0	0	0	0	0	0	0	0	0	0	0	0	0	0	0	0	0	0	0	0	0	0	0	0
gtcagatcgcc	PBANKA_103970	0	0	0	0	0	0	0	0	0	0	0	0	0	0	0	0	0	0	0	0	0	0	0	0	0	0	0	0	0	0	0	0
gtccgtctaac	PBANKA_090860	0	0	0	0	0	0	0	0	0	0	0	0	0	0	0	0	0	0	0	0	0	0	0	0	0	0	0	0	0	0	0	0
gtctatatacc	PBANKA_081620	2405	2412	2738	2677	2724	2781	1921	1911	2539	2524	2511	2497	931	921	1071	1056	999	1004	413	406	465	467	444	438	203	207	330	329	209	207	1464	1449
gtctccgtatt	PBANKA_132880	0	0	2	2	0	0	0	0	0	0	0	0	0	0	0	0	0	0	0	0	0	0	0	0	0	0	0	0	0	0	0	0
gtctgtagcag	PBANKA_060670	0	0	0	0	0	0	0	0	0	0	0	0	0	0	0	0	0	0	0	0	0	0	0	0	0	0	0	0	0	0	1	0
gtgaatggact	PBANKA_144760	728	719	289	283	711	707	75	75	95	92	227	214	37	36	7	7	78	78	20	20	5	5	42	42	12	11	3	2	55	52	685	678
gtgaattgccg	PBANKA_101990	0	0	0	1	0	0	0	0	0	0	0	0	0	0	0	0	0	0	0	0	0	0	0	0	0	0	0	0	0	0	0	0
gtgagttgccg	PBANKA_082090	0	0	235	225	39	40	1	1	18	18	14	13	1	1	1	1	0	0	0	0	0	0	0	0	0	0	5	5	10	10	0	0
gtgcaaaacga	PBANKA_041610	23	22	354	345	142	136	16	17	24	23	15	15	2	2	1	1	0	0	0	0	0	0	0	0	0	0	0	0	6	5	0	0
gtgcaccgtca	PBANKA_141020	0	0	0	0	0	0	0	0	0	0	0	0	0	0	0	0	0	0	0	0	0	0	0	0	0	0	0	0	0	0	0	0
gtgcccacctg	PBANKA_020610	585	577	260	259	497	497	569	566	377	381	405	400	930	912	442	442	380	367	1181	1173	512	499	471	465	946	931	539	525	375	375	1058	1049
gtgtaccagag	PBANKA_132280	78	78	60	58	132	129	13	14	19	18	42	41	7	7	2	3	25	24	4	4	3	3	13	12	0	0	2	2	15	15	317	308
gttaatcgcag	PBANKA_071670	0	0	0	0	0	0	0	0	0	0	0	0	0	0	0	0	0	0	0	0	0	0	0	0	0	0	0	0	0	0	0	0
gttagctgtcc	PBANKA_052020	28	27	426	439	154	157	0	0	42	43	15	15	3	3	1	1	0	0	0	0	0	0	0	0	4	4	1	1	19	20	0	0
gttagtaacac	PBANKA_122520	0	0	0	0	0	0	0	0	0	0	0	0	0	0	0	0	0	0	0	0	0	0	0	0	0	0	0	0	0	0	0	0
gttataggcga	PBANKA_100950	675	667	152	147	490	487	458	443	122	116	112	111	505	486	118	121	33	33	468	462	69	67	32	32	364	353	119	112	26	26	1969	1919
gttcccccagt	PBANKA_030800	13	13	7	6	6	6	6	7	8	9	14	12	2	2	7	9	1	1	3	4	4	4	5	5	1	1	7	8	8	8	12	11
gtttaagtgct	PBANKA_140480	0	0	0	0	50	51	0	0	0	1	0	0	0	0	0	0	1	0	0	0	0	0	0	0	1	1	0	0	0	0	0	0
gtttatcgtcc	PBANKA_112270	38	38	339	339	58	58	16	17	30	30	25	23	3	3	2	2	0	0	0	0	0	0	0	0	0	0	3	3	9	10	0	0
gtttgagcacg	PBANKA_136140	0	0	0	0	0	0	0	0	0	0	0	0	0	0	0	0	0	0	0	0	0	0	0	0	0	0	0	0	0	0	1	0
gtttgcacatc	PBANKA_041540	7	6	0	0	1	0	0	0	0	0	4	4	0	0	0	0	0	0	0	0	0	0	0	0	0	0	0	0	0	0	0	0
gttttaaaccc	PBANKA_120690	12	10	787	791	35	32	4	4	38	40	53	52	3	3	3	3	3	3	1	1	0	0	0	0	0	0	7	7	19	19	0	0
gttttgtagag	PBANKA_145630	0	0	0	0	0	0	0	0	0	0	0	0	0	0	0	0	0	0	0	0	0	0	0	0	0	0	0	0	0	0	0	0
taaacaatttc	PBANKA_082350	0	0	0	0	0	0	0	0	0	0	1	1	0	0	0	0	0	0	0	0	0	0	0	0	0	0	0	0	0	0	0	0
taaacgaagcc	PBANKA_123820	0	0	0	0	0	0	0	0	0	0	0	0	0	0	0	0	0	0	0	0	0	0	0	0	0	0	0	0	0	0	0	0
taacccgatag	PBANKA_130710	0	0	0	0	0	0	2	2	0	0	0	0	0	0	0	0	0	0	0	0	0	0	0	0	0	0	0	0	0	0	0	0
taacggggacg	PBANKA_082690	0	0	144	141	91	90	4	4	7	8	13	13	0	0	0	0	0	0	0	1	0	0	0	0	3	3	0	0	3	3	0	0
taagagatcag	PBANKA_100890	0	0	0	0	1	1	0	0	0	0	0	0	0	0	0	0	0	0	0	0	0	0	0	0	0	0	0	0	0	0	0	0
taagttcgat	PBANKA_093370	0	0	0	0	0	0	0	0	0	0	0	0	0	0	0	0	0	0	0	0	0	0	0	0	0	0	0	0	0	0	0	0
taatagggagc	PBANKA_081070	0	0	7	7	0	0	0	0	0	0	0	0	0	0	0	0	0	0	0	0	0	0	0	0	0	0	0	0	1	1	0	0
tacacaaaaag	PBANKA_071840	499	494	352	352	618	610	64	64	488	475	59	58	68	68	411	404	21	21	57	56	294	277	15	15	46	47	133	137	11	10	1028	1004
tacacgccccc	PBANKA_041300	12	12	0	0	0	0	0	0	0	0	0	0	0	0	0	0	0	0	0	0	0	0	0	0	0	0	0	0	0	0	0	0
tacatggctgc	PBANKA_102530	4	3	140	139	85	85	6	6	21	19	7	7	0	0	0	0	0	0	0	0	0	0	1	1	1	1	0	0	8	8	0	0
taccaatgtaa	PBANKA_133310	0	0	1	0	0	0	0	0	0	0	0	0	0	0	0	0	0	0	0	0	0	0	0	0	0	0	0	0	0	0	0	0
tacctgatcta	PBANKA_083560	13	14	0	0	0	0	0	0	0	1	0	0	0	0	0	0	0	0	0	0	0	0	0	0	0	0	0	0	0	0	0	0
tacgcgcgagt	PBANKA_100570	470	462	325	318	306	303	445	444	330	314	516	507	512	500	396	386	474	471	648	637	458	455	577	563	824	819	504	492	459	449	673	660
tacgttgtaca	PBANKA_100390	1	0	0	0	0	0	0	0	0	0	0	0	0	0	0	0	0	0	1	0	0	0	0	0	0	0	0	0	0	0	0	0
tactaccatcg	PBANKA_112980	0	0	0	0	0	0	0	0	0	0	0	0	0	0	0	0	0	0	0	0	0	0	0	0	0	0	0	0	1	1	0	0
tactggcagta	PBANKA_140500	0	0	0	0	0	0	0	0	0	0	0	0	0	0	0	0	0	0	0	0	0	0	0	0	0	0	0	0	0	0	0	0
tagaataaagc	PBANKA_134420	0	0	0	0	0	0	0	0	4	3	0	0	0	0	0	0	0	0	0	0	5	5	0	0	0	0	0	0	0	0	0	0
tagcaaagctc	PBANKA_140920	0	0	0	0	0	0	0	0	0	0	0	0	0	0	1	1	0	0	0	0	0	0	0	0	0	0	0	0	0	0	0	0
tagcgatatta	PBANKA_083630	19	19	10	11	35	38	4	5	14	14	8	8	0	0	0	0	0	0	0	0	0	0	0	0	0	0	0	0	0	0	0	0
taggacacgcc	PBANKA_082170	0	0	189	196	39	41	1	2	17	16	3	3	0	0	2	3	0	0	0	0	0	0	0	0	0	0	0	0	0	0	0	0
taggatactac	PBANKA_103380	0	0	0	0	0	0	0	0	0	0	0	0	0	0	0	0	0	0	0	0	0	0	0	0	0	0	0	0	0	0	0	0
taggcaacact	PBANKA_144790	15	16	0	0	0	0	0	0	0	0	0	0	0	0	0	0	0	0	0	0	0	0	0	0	0	0	0	0	0	0	0	0
tagggtctgat	PBANKA_072100	0	0	0	0	0	0	0	0	0	0	0	0	0	0	0	0	0	0	0	0	0	0	0	0	0	0	0	0	0	0	0	0
tagtcctttat	PBANKA_122090	0	0	0	0	0	0	1	1	0	0	0	0	0	0	0	0	0	0	0	0	0	0	0	0	0	0	0	0	0	0	0	0
tagttgggatc	PBANKA_020230	0	0	0	0	0	0	0	0	0	0	1	1	0	0	0	0	0	0	1	0	0	0	0	0	0	0	0	0	0	0	0	0
tataacgccct	PBANKA_134590	15	14	88	86	46	43	0	0	24	23	4	4	0	0	0	0	0	0	0	0	0	0	0	0	0	0	1	0	7	7	0	0
tataacttata	PBANKA_123160	148	151	108	109	183	185	141	140	111	111	87	87	212	207	111	112	55	55	392	396	105	105	57	55	422	426	61	62	68	67	630	632
tataatcaaat	PBANKA_121910	4	4	0	0	0	0	0	0	0	0	0	0	0	0	0	0	0	0	0	0	0	0	0	0	0	0	0	0	0	0	0	0
tatccggcatt	PBANKA_146050	13	14	498	493	69	69	10	11	41	40	25	26	5	5	1	1	0	0	1	1	0	0	5	5	0	0	0	0	9	7	0	0
tatcgaccccg	PBANKA_124120	0	0	0	0	0	0	0	0	0	0	0	0	0	0	0	0	0	0	0	0	0	0	0	0	0	0	0	0	0	0	0	0
tatgcgatgac	PBANKA_134580	0	0	0	0	0	0	0	0	0	0	0	0	0	0	0	0	0	0	0	0	0	0	0	0	0	0	0	0	1	1	0	0
tattgagttta	PBANKA_071490	17	18	521	510	140	139	0	0	9	8	29	29	2	2	2	2	0	0	0	0	0	0	0	0	7	7	2	1	18	17	0	0
tcaaacaagcg	PBANKA_136440	0	0	0	0	0	0	0	0	0	0	2	2	0	0	0	0	0	0	0	0	0	0	0	0	0	0	0	0	0	0	0	0
tcaacaagtag	PBANKA_082960	0	0	6	6	35	35	0	0	0	0	3	2	0	0	1	0	1	1	0	0	0	0	0	0	0	1	0	0	0	0	0	0
tcaactcgcgg	PBANKA_113600	0	0	0	0	0	0	0	0	0	0	0	0	0	0	0	0	0	0	0	0	0	0	0	0	0	0	0	0	0	0	0	0
tcaagtctgac	PBANKA_094100	0	0	0	0	0	0	0	0	0	0	0	0	0	0	0	0	0	0	0	0	0	0	0	0	0	0	0	0	0	0	1	1
tcacacagaca	PBANKA_144290	0	0	0	0	0	0	0	0	0	0	0	0	0	0	0	0	0	0	0	0	0	0	0	0	0	0	0	0	0	0	0	0
tcagattcat	PBANKA_146050	16	17	0	0	0	0	0	0	3	3	1	0	0	0	1	1	0	0	0	0	0	0	2	2	1	0	0	0	0	0	1	1
tcaggcaaagc	PBANKA_103020	0	0	0	0	0	0	0	0	0	0	0	0	0	0	0	0	0	0	0	0	0	0	0	0	0	0	0	0	0	0	0	0
tcagtatcccg	PBANKA_136270	5718	5593	3320	3284	3400	3333	2534	2511	3182	3118	2859	2798	505	501	539	529	430	426	70	69	49	47	47	46	17	18	29	29	18	17	1072	1053
tcatgacaaat	PBANKA_104020	0	0	0	0	0	0	0	0	0	0	0	0	0	0	0	0	0	0	0	0	0	0	0	0	0	0	0	0	0	0	0	0
tcattcgcgat	PBANKA_103130	57	59	830	812	292	293	7	7	54	52	47	48	5	4	1	1	1	1	2	2	0	1	0	0	1	1	5	4	15	16	0	0
tccaatattac	PBANKA_052430	0	0	0	0	0	0	0	0	0	0	0	0	0	0	0	0	0	0	0	0	0	0	0	0	0	0	0	0	0	0	0	0
tcccgctcttg	PBANKA_060800	0	0	0	1	0	0	6	6	0	0	0	0	0	0	0	0	1	1	1	0	0	0	1	0	0	0	1	1	0	0	0	0
tccgcctatta	PBANKA_010460	0	0	0	0	0	0	0	0	0	0	0	0	0	0	0	0	0	0	0	0	1	1	0	0	0	0	0	0	0	0	0	0
tcctactctcc	PBANKA_120060	0	0	0	0	33	30	0	0	2	2	0	0	0	0	0	0	0	0	0	0	0	0	0	0	0	0	0	0	0	0	0	0
tcctcaatat	PBANKA_092640	0	0	0	0	0	0	0	0	0	0	0	0	0	0	0	0	0	0	0	0	0	0	0	0	0	0	0	0	6	6	0	0
tcgaaacatga	PBANKA_143870	0	0	0	0	0	0	0	0	0	0	0	0	0	0	0	0	0	0	0	0	0	0	0	0	0	0	0	0	0	0	0	0
tcgagcgtat	PBANKA_093300	0	0	0	0	0	0	2	2	0	0	0	0	0	0	0	0	0	0	0	0	0	0	0	0	0	0	0	0	0	0	0	0
tcgcatagtcc	PBANKA_050440	5	5	0	0	0	1	0	0	4	3	0	0	0	0	1	1	0	0	1	1	0	0	0	0	0	0	2	1	0	0	0	0
tcgcgagttat	PBANKA_142340	0	0	0	0	0	0	0	0	0	0	0	0	0	0	0	0	0	0	0	0	0	0	0	0	0	0	0	0	0	0	0	0
tcgctacacat	PBANKA_100010	0	0	0	0	0	0	0	0	0	0	0	0	0	0	1	1	0	0	0	0	0	0	0	0	2	2	0	0	0	0	0	0
tcggacggttg	PBANKA_134540	0	0	0	0	0	0	0	0	0	0	0	0	0	0	0	0	0	0	0	0	0	0	0	0	0	0	0	0	0	0	0	0
tcgggcagagc	PBANKA_120530	11	11	0	0	0	0	0	0	0	0	1	0	1	1	1	1	0	1	0	0	0	1	0	0	0	0	0	0	0	0	0	0
tctagtgatgt	PBANKA_110140	5	5	0	0	0	0	0	0	6	6	3	2	0	0	0	0	0	0	0	0	0	0	0	0	0	0	0	0	0	0	0	0
tctccatgcgg	PBANKA_061320	0	0	0	0	0	0	0	0	0	0	0	0	0	0	0	0	0	0	0	0	0	0	0	0	0	0	0	0	0	0	0	0
tctcggttat	PBANKA_061670	1	0	10	10	1	1	6	6	3	3	12	13	0	0	0	0	1	1	1	1	1	2	1	1	0	0	0	0	0	0	2	1
tctctcgtcct	PBANKA_140320	0	0	0	0	1	0	0	0	6	6	4	4	0	0	0	0	0	0	0	0	0	0	0	0	0	0	0	0	0	0	0	0
tctctgaatca	PBANKA_122990	0	0	0	0	0	0	2	3	0	0	7	7	0	0	0	0	0	0	0	0	0	0	0	0	0	0	0	0	0	0	0	0
tctgacataga	PBANKA_090300	0	0	0	0	0	0	0	0	0	0	0	0	0	0	0	0	0	0	0	0	0	0	0	0	0	0	0	0	0	0	0	0
tctggtccttc	PBANKA_083190	1	0	0	1	0	0	0	0	0	0	0	0	0	0	0	0	0	0	0	0	0	0	0	0	0	0	0	1	0	0	1	1
tgaacgtggtg	PBANKA_083680	0	0	0	0	0	0	0	0	0	0	0	0	0	0	0	0	0	0	0	0	0	0	0	0	0	0	0	0	0	0	0	0
tgaccactat	PBANKA_031030	0	0	0	0	0	0	0	0	0	0	0	0	0	0	0	0	0	0	0	0	0	0	0	0	0	0	0	0	0	0	0	0
tgacttaacat	PBANKA_101390	0	0	11	10	0	0	0	0	0	0	1	1	0	0	0	0	0	0	0	0	0	0	0	0	0	0	0	0	0	0	0	0
tgcaccttctt	PBANKA_082720	0	0	0	0	0	0	0	0	0	0	0	0	0	0	0	0	0	0	0	0	0	0	0	0	0	0	0	0	1	0	0	0
tgccagcggac	PBANKA_061670	0	0	7	7	0	0	0	0	0	0	0	0	0	0	0	0	0	0	0	0	0	0	0	0	0	0	0	0	0	0	0	0
tgccgtaagcg	PBANKA_112210	0	0	125	125	113	110	0	0	20	19	4	4	2	2	1	1	0	0	1	2	0	0	0	0	0	0	0	0	8	8	0	0
tgcctaggcac	PBANKA_093470	0	0	0	0	0	0	0	0	0	0	0	0	0	0	0	0	0	0	0	0	0	0	0	0	0	0	0	0	0	0	0	0
tgccttgtatg	PBANKA_051490	1174	1156	1178	1162	1490	1468	814	784	3171	3164	2633	2581	1172	1151	4378	4332	2007	1936	1935	1938	3425	3390	2717	2678	1455	1427	4200	4114	1681	1659	909	887
tgcgcacgcgg	PBANKA_134740	0	0	0	0	0	0	0	0	0	0	0	0	0	0	0	0	0	0	0	0	0	0	0	0	0	0	0	0	0	0	0	0
tgcgcttttgt	PBANKA_051270	0	0	0	0	0	0	0	0	0	0	7	7	0	0	0	0	0	0	0	0	0	0	0	0	0	0	0	0	0	0	0	0
tgctgctagtt	PBANKA_130560	4	4	0	0	0	0	0	0	0	0	0	0	0	0	0	0	0	0	0	0	0	0	0	0	0	0	0	0	0	0	0	0
tgcttaaagag	PBANKA_050130	0	0	0	0	0	0	0	0	0	0	0	0	0	0	0	0	0	0	0	0	0	0	0	0	0	0	0	0	0	0	0	0
tggactgagtc	PBANKA_133270	31	30	774	778	188	177	12	13	97	97	31	31	6	6	5	6	2	2	0	0	0	0	0	0	0	0	1	1	18	18	0	0
tggagagaagt	PBANKA_061960	2411	2340	2857	2778	1937	1890	2817	2736	5848	5651	3764	3663	3855	3772	6493	6343	3816	3696	4404	4289	6416	6220	4366	4262	4018	3922	6980	6746	4309	4185	1379	1347
tggaggggagt	PBANKA_070780	0	0	0	0	0	0	0	0	0	1	0	0	0	0	0	0	0	0	1	1	0	0	0	0	0	0	0	0	0	0	0	0
tggccgcgtcg	PBANKA_080180	24	25	10	9	2	2	1	1	3	3	1	1	0	0	0	0	0	0	0	0	0	0	0	0	0	0	0	0	0	0	143	144
tggcctcgggt	PBANKA_133490	3	3	0	0	0	0	0	0	0	0	0	0	0	0	0	0	0	0	0	0	0	0	0	0	0	0	0	0	0	0	0	0
tggcgtgtgtg	PBANKA_120450	0	0	0	0	0	0	1	0	0	0	0	0	0	0	0	0	0	0	0	0	0	0	0	0	0	0	0	0	0	0	0	0
tggtgaataaa	PBANKA_102910	0	0	0	0	0	0	1	1	0	0	0	0	0	0	0	0	1	1	0	0	0	0	0	0	0	0	0	0	0	0	0	0
tggtgtaactg	PBANKA_122500	0	0	0	0	0	0	0	0	0	0	0	0	0	0	0	0	0	0	0	1	0	0	0	0	0	0	0	0	0	0	0	0
tggttagtgtg	PBANKA_091210	0	0	0	0	0	0	0	0	20	19	0	0	0	0	0	0	1	0	0	0	1	1	0	0	0	0	0	0	0	0	0	0
tgtaagtgaac	PBANKA_124440	0	0	0	0	0	0	0	0	0	0	0	0	0	0	0	0	0	0	0	0	0	0	0	0	0	0	0	0	0	0	0	0
tgtaataatcc	PBANKA_082620	0	0	464	462	221	220	0	0	43	40	13	11	0	0	0	0	0	0	0	0	0	0	0	0	7	7	0	0	6	6	0	0
tgtaccttat	PBANKA_041040	0	0	0	0	0	0	0	0	6	7	0	0	0	0	0	0	0	0	0	0	0	0	0	0	0	0	0	0	0	0	0	0
tgtccccacgg	PBANKA_082930	19	17	0	0	0	0	0	0	0	0	0	0	0	0	0	0	0	0	0	0	0	0	0	0	0	0	0	0	0	0	0	0
tgtcctaaaga	PBANKA_121950	7	7	611	601	259	257	2	2	21	21	46	43	0	0	7	7	0	0	1	1	0	0	0	0	3	3	0	0	13	13	0	0
tgtcgtgttaa	PBANKA_071730	10	10	679	680	116	120	7	8	73	72	11	11	2	2	7	7	2	2	0	0	0	0	0	0	1	1	5	5	26	22	0	0
tgtctattatc	PBANKA_091640	1043	1014	708	698	959	952	1337	1311	960	946	1296	1286	1327	1323	1012	996	1176	1149	1346	1315	729	718	1058	1045	1027	1007	936	912	793	777	857	843
tgtgcaacaac	PBANKA_090200	0	0	0	0	0	0	0	0	0	0	0	0	0	0	0	0	0	0	0	0	0	0	0	0	0	0	0	0	0	0	0	0
tgtgtccgatg	PBANKA_142800	0	0	0	0	0	0	0	0	0	0	0	0	0	1	0	0	0	0	0	0	0	0	0	0	0	0	0	0	0	0	0	0
tgtttccgttg	PBANKA_051820	1144	1130	676	658	1190	1181	1054	1032	892	872	1170	1150	1438	1411	1096	1071	1074	1041	1500	1463	703	689	1234	1218	1288	1243	1017	991	978	963	781	759
ttaacgggtaa	PBANKA_132470	1159	1144	833	823	1009	1004	357	353	457	454	499	498	391	391	274	273	290	290	609	608	267	264	290	288	698	697	355	359	291	287	600	600
ttaattgcgac	PBANKA_121260	0	0	0	0	35	35	0	0	0	0	0	0	1	1	0	0	0	0	0	0	0	0	0	0	0	0	0	0	4	4	0	0
ttactctatga	PBANKA_062020	0	0	0	0	0	0	0	0	0	0	0	0	0	0	0	0	0	0	0	0	0	0	0	0	0	0	0	0	0	0	0	0
ttagattgcgg	PBANKA_133250	0	0	0	0	0	0	0	0	0	0	0	0	0	0	0	0	0	0	0	0	0	0	0	0	0	0	0	0	0	0	1	1
ttagcaggccg	PBANKA_110480	0	0	227	224	61	64	0	0	9	8	7	8	0	0	1	1	1	0	0	0	0	0	0	0	0	0	0	0	4	3	0	0
ttataagtcta	PBANKA_080690	0	0	0	0	0	0	0	0	3	3	0	0	0	0	0	0	0	0	0	0	0	0	0	0	0	0	0	0	0	0	0	0
ttatcttccgc	PBANKA_130310	0	0	0	0	0	0	0	0	0	0	0	0	0	0	2	2	0	0	0	0	0	0	0	0	0	0	0	0	0	0	0	0
ttatgcaccaa	PBANKA_135800	4	4	0	0	0	0	0	0	0	0	0	0	0	0	0	0	0	0	0	0	0	0	0	0	0	0	0	0	0	0	0	0
ttcaaacacct	PBANKA_030210	6	6	0	0	0	0	0	0	0	0	0	0	0	0	0	0	0	0	0	0	0	0	0	0	0	0	0	0	0	0	0	0
ttcactcaagt	PBANKA_010220	0	0	0	0	0	0	0	0	2	2	0	0	0	0	0	0	0	0	0	0	0	0	0	0	7	7	0	0	0	0	0	0
ttcagctcat	PBANKA_101330	0	0	0	0	0	0	0	0	0	0	0	0	0	0	0	0	0	0	0	0	0	0	0	0	0	0	0	0	0	0	0	0
ttcatccccag	PBANKA_140330	0	0	0	0	0	0	0	0	0	0	0	0	0	0	0	0	0	0	0	0	0	0	0	0	0	0	0	0	0	0	0	0
ttccaccttac	PBANKA_030600-ko	426	477	168	179	494	561	114	125	41	44	51	58	177	200	11	12	40	43	212	238	7	6	26	31	234	253	13	14	40	41	1571	1752
ttcggtatcgg	PBANKA_133810	0	0	0	0	0	0	1	1	0	0	0	0	0	0	0	0	0	0	0	0	0	0	0	0	0	0	0	0	0	0	0	0
ttcgtttggat	PBANKA_113710	0	0	0	0	0	0	0	0	0	0	0	0	0	0	0	0	0	0	0	0	0	0	0	0	0	0	0	0	0	0	0	0
ttctgagcatc	PBANKA_131260	6	6	0	0	0	0	0	0	0	0	0	0	0	0	0	0	0	0	0	0	0	0	0	0	0	0	0	0	0	0	0	0
ttctgtgtat	PBANKA_144560	0	1	8	8	0	0	0	0	5	5	0	0	0	0	0	0	0	0	0	0	0	0	1	1	0	0	0	0	0	0	1	0
ttgaaaatcaa	PBANKA_142000	0	0	0	0	0	0	0	0	0	0	0	0	0	0	0	0	0	0	0	0	0	0	0	0	0	0	1	1	0	0	0	0
ttgaccaaacg	PBANKA_070070	5	5	0	0	0	0	0	0	0	0	0	0	0	0	0	0	0	0	0	0	0	0	0	0	0	0	0	0	0	0	0	0
ttgatcgaagc	PBANKA_072080	0	0	0	0	0	0	0	0	0	0	0	0	0	0	0	0	0	0	0	0	0	0	0	0	0	0	0	0	0	0	0	0
ttgccagaata	PBANKA_100050	0	0	0	0	0	0	0	0	0	0	0	0	0	0	0	0	0	0	0	0	0	0	0	0	0	0	0	0	0	0	0	0
ttgcgttcgac	PBANKA_136050	0	0	0	0	0	0	0	0	0	0	0	0	0	0	0	0	0	0	0	0	0	0	0	0	0	0	0	0	0	0	0	0
ttgctgtcggc	PBANKA_111510	0	0	0	0	0	0	1	1	0	0	0	0	0	0	0	0	0	0	0	0	0	0	0	0	0	0	0	0	0	0	0	0
ttggcacggcg	PBANKA_124660	0	0	0	0	0	0	0	0	0	0	0	0	3	3	0	0	0	0	0	0	0	0	0	0	2	2	0	0	0	0	0	0
ttggggtgaca	PBANKA_092640	18	17	6	6	62	62	11	11	2	2	8	8	13	13	2	2	2	3	0	0	0	0	2	1	0	0	2	2	7	7	0	0
ttggtgcacga	PBANKA_123030	0	0	0	0	0	0	0	0	0	0	0	0	0	0	0	0	0	0	0	0	0	0	0	0	0	0	0	0	0	0	0	0
ttgtacagaac	PBANKA_113310	0	0	0	0	0	0	0	0	0	0	0	0	0	0	0	0	0	0	0	0	0	0	0	0	0	0	0	0	0	0	0	0
tttaatggtgc	PBANKA_081170	0	1	1	1	0	0	0	0	0	0	0	0	0	0	0	0	0	0	0	0	0	0	0	0	1	1	0	0	0	0	0	0
tttcaaaatgc	PBANKA_050100	0	0	0	0	0	0	0	0	0	0	0	0	0	0	0	0	0	0	0	0	0	0	0	0	0	0	0	0	0	0	0	0
tttccagaata	PBANKA_140070	0	1	19	17	23	24	0	0	2	2	0	0	0	0	0	0	1	1	0	1	0	0	3	3	0	0	0	1	1	1	0	0
tttccagctaa	PBANKA_083460	0	0	0	0	0	0	0	0	0	0	0	0	0	0	0	0	0	0	0	0	0	0	0	0	0	0	0	0	0	0	0	0
tttccggaaag	PBANKA_122420	0	0	0	0	0	1	1	0	0	2	0	0	1	0	0	0	0	0	0	0	0	0	0	0	1	1	0	0	0	0	0	0
tttctgtagac	PBANKA_041040	0	0	6	6	1	1	0	0	0	1	4	4	0	0	0	0	0	0	0	0	0	0	0	1	1	1	0	0	0	1	0	1
tttgattttat	PBANKA_030600	0	0	0	0	0	0	0	0	0	0	2	2	0	0	0	0	0	0	0	0	0	0	0	0	0	0	0	0	0	0	0	0
tttgtaaccta	PBANKA_091390	0	0	0	0	0	0	1	0	1	1	4	3	0	0	0	0	0	0	1	0	2	2	1	1	0	0	0	0	1	1	2	3
ttttatgggtg	PBANKA_060090	0	0	0	0	0	0	0	0	0	0	0	0	0	0	0	0	0	0	0	0	0	0	0	0	0	0	0	0	0	0	0	0
ttttctacttc	PBANKA_082420	0	0	0	0	0	0	2	2	0	0	0	0	0	0	0	0	0	0	0	0	0	0	0	0	0	0	0	0	1	1	0	0
tttttcgtctc	PBANKA_031140	0	0	0	0	0	0	0	0	0	0	0	0	0	0	0	0	0	0	0	0	0	0	0	0	0	0	0	0	0	0	0	0
