# Supplementary material for: Functional Profiling of a Plasmodium Genome Reveals an Abundance of Essential Genes
Source: Cell. 2017 Jul 13;170(2):260–272.e8. doi: 10.1016/j.cell.2017.06.030 (PMC5509546; doi:10.1016/j.cell.2017.06.030)
Supplement: Data S1. Reproducible Analysis Procedure — The file archive includes an R-markdown document, which will reproduce all bioinformatic procedures conducted. [file mmc9.zip › countfiles/PbSTM45.csv]

barcode	gene	1.1	1.2	2.1	2.2	3.1	3.2	4.1	4.2	5.1	5.2	6.1	6.2	7.1	7.2	8.1	8.2	9.1	9.2	10.1	10.2	11.1	11.2	12.1	12.2	13.1	13.2	14.1	14.2	15.1	15.2	16.1	16.2
no_match		49450	48879	34365	33960	50292	48918	47744	46801	48248	47676	39367	38265	45704	45339	57413	56083	37461	36926	47132	46766	38244	38121	42931	41777	40481	40198	42629	42437	37979	37297	47214	47018
aaaaaggcgac	PBANKA_070640	0	0	0	0	0	0	0	0	0	0	0	0	0	0	0	0	0	0	0	0	0	0	0	0	0	0	0	0	0	0	0	0
aaaacctcctc	PBANKA_061440	0	0	0	0	0	1	0	0	0	0	0	0	0	0	0	0	0	0	0	0	0	0	0	0	0	0	0	0	0	0	0	0
aaaacgcaagg	PBANKA_122750	0	0	0	0	6	6	0	0	0	0	6	6	0	0	0	0	0	0	0	0	0	0	0	0	0	0	0	0	0	0	0	0
aaaatgatcgg	PBANKA_120820	11	11	16	16	0	0	0	0	0	0	0	0	0	0	0	0	0	0	0	0	0	0	0	0	0	0	0	0	0	0	0	0
aaaattactcg	PBANKA_101280	0	0	0	0	0	0	0	0	2	1	0	0	0	0	0	0	0	0	0	0	0	0	0	0	0	0	1	0	0	0	0	0
aaaccaaaccc	PBANKA_020920	0	0	0	0	0	0	0	0	0	0	0	0	0	0	0	0	0	1	0	0	0	0	0	0	0	0	0	0	0	0	0	0
aaaccatcctc	PBANKA_133220	243	239	53	54	29	28	2	2	0	0	13	14	0	0	0	0	0	0	0	0	1	1	0	0	0	0	0	0	0	0	0	0
aaactactcca	PBANKA_122360	0	0	0	0	14	14	0	0	0	0	0	0	0	0	0	0	0	0	0	0	0	0	0	0	0	0	0	0	0	0	0	0
aaactagacgc	PBANKA_071930	0	0	0	0	3	4	0	0	0	0	0	0	1	1	0	0	0	0	0	0	0	0	0	0	0	0	0	0	0	0	1	1
aaactgagtga	PBANKA_000330	0	0	0	0	0	0	0	0	0	0	2	3	0	0	0	0	0	0	0	0	0	0	0	0	0	0	0	0	0	0	0	0
aaagataatat	PBANKA_030780	0	0	0	0	1	0	0	0	2	2	2	2	0	0	0	0	0	0	0	0	0	0	2	1	0	0	2	3	0	0	0	0
aaaggccattc	PBANKA_041530	0	0	0	0	1	0	0	0	0	0	1	1	0	0	0	0	0	0	0	0	0	0	0	1	0	0	0	0	1	2	0	0
aaataagcgcg	PBANKA_131480	0	0	0	0	0	0	0	0	0	0	0	0	0	0	0	0	0	0	0	0	0	0	0	0	0	0	0	0	0	0	0	0
aaatggaactt	PBANKA_101700	41	40	12	10	34	35	0	0	3	3	12	12	3	3	0	0	0	0	0	0	2	2	0	0	0	0	0	0	0	0	0	0
aaattggatca	PBANKA_010720	1397	1399	549	542	29	29	3	3	8	8	74	75	1	1	4	4	10	9	0	1	10	10	0	0	1	1	0	0	4	4	0	0
aacacaaccgc	PBANKA_140160	1002	1020	882	903	1110	1134	629	654	664	680	571	584	474	480	471	482	303	305	272	270	165	173	186	181	214	218	168	176	159	160	1045	1065
aacagacaaac	PBANKA_130360	0	0	0	0	0	0	0	0	0	0	0	0	0	1	0	0	0	0	0	0	0	0	0	0	0	0	0	0	0	0	0	0
aacagggagag	PBANKA_070590	1	1	0	1	0	0	0	1	3	4	0	0	3	4	5	4	2	2	4	5	0	0	0	0	0	0	0	2	6	6	0	0
aacataaaagt	PBANKA_031480	0	0	0	0	0	0	0	0	0	0	0	0	0	0	0	0	0	0	0	0	0	0	1	1	0	0	0	0	0	0	0	0
aaccgatgcac	PBANKA_103330	0	0	0	0	0	0	0	0	4	5	0	0	0	0	0	0	0	0	0	0	0	0	0	0	0	0	0	0	0	0	0	0
aagaccacagg	PBANKA_090960	3	3	0	1	0	1	0	0	0	0	0	0	1	1	5	6	1	1	0	0	0	0	0	0	0	0	0	0	0	0	0	0
aagcgtcttaa	PBANKA_121070	0	0	6	6	0	0	0	0	0	0	1	1	0	0	0	0	0	0	1	1	0	0	0	1	0	0	0	0	0	0	0	0
aaggatctatc	PBANKA_136210	13	15	0	0	17	17	0	0	0	0	0	0	2	2	0	0	0	0	0	0	1	1	0	0	0	0	0	0	0	0	0	0
aagtcaatcta	PBANKA_141970	0	0	0	0	0	0	1	1	0	0	0	0	0	0	0	0	0	0	0	0	0	0	0	0	0	0	0	0	1	1	0	0
aatacatagaa	PBANKA_123070	0	0	0	0	15	15	0	0	0	0	5	6	0	0	0	0	0	0	0	0	0	0	0	0	0	0	0	0	0	0	0	0
aatactgcccg	PBANKA_010560	0	0	0	0	0	0	0	0	0	0	0	0	0	0	0	0	0	0	0	0	0	0	0	0	0	0	2	2	1	1	0	0
aatagatccca	PBANKA_070800	0	0	0	0	36	37	1	1	0	0	0	0	1	1	0	0	0	0	0	0	0	0	0	0	0	0	0	0	0	0	0	0
aatagcacact	PBANKA_123340	0	0	0	0	0	0	0	0	1	2	0	0	0	0	0	0	0	0	0	0	0	0	0	0	0	0	0	0	0	0	0	0
aatagcctctt	PBANKA_142710	0	0	20	20	0	0	0	0	0	0	0	0	0	0	0	0	0	0	0	0	0	0	0	0	0	0	0	0	0	0	0	0
aatatctccgg	PBANKA_123240	14	13	0	0	0	0	0	0	0	0	0	0	0	0	0	0	0	0	0	0	0	0	0	0	0	0	0	0	0	0	0	0
aatcataccca	PBANKA_113200	19	20	12	14	16	15	3	3	2	2	0	0	0	0	0	0	0	0	0	0	0	0	1	1	0	0	4	4	0	0	0	0
aatcctttact	PBANKA_040820	17	17	0	0	0	0	0	0	0	0	0	0	0	0	0	0	0	0	0	0	0	0	0	0	0	0	0	0	0	0	0	0
aatcggatgat	PBANKA_051450	0	0	0	0	0	0	0	0	2	2	0	0	0	0	0	0	0	0	0	0	0	0	0	0	0	0	0	0	1	2	0	0
aatgaagagta	PBANKA_100710	1	0	0	0	15	14	0	0	1	1	1	1	4	5	0	0	0	0	0	0	0	0	3	3	2	2	1	2	1	1	0	0
aatgaagagtc	PBANKA_103150	0	0	0	0	0	0	0	0	0	0	0	0	0	0	0	0	0	0	0	0	0	0	0	0	0	0	0	0	0	0	0	0
aatgtgtgcag	PBANKA_110890	0	0	0	0	0	0	3	3	0	0	0	0	0	0	0	0	0	0	0	0	0	0	0	0	0	0	0	0	0	0	0	0
acaagacgaag	PBANKA_050720	0	0	0	0	0	0	4	5	0	0	0	0	0	0	0	0	0	0	0	0	0	0	0	0	0	0	0	0	0	0	0	0
acaattgacgg	PBANKA_133690	29	28	0	0	0	0	0	0	0	0	1	1	0	0	0	0	0	0	0	0	0	0	0	0	0	0	0	0	0	0	0	0
acacgaacacg	PBANKA_134180	0	0	0	0	0	0	0	0	0	0	0	0	0	0	0	0	0	0	0	0	0	0	0	0	0	0	0	0	0	0	0	0
acacgacaagc	PBANKA_103780	2420	2452	2195	2206	2695	2735	3778	3837	3847	3900	3725	3767	4668	4725	4796	4819	4163	4193	5693	5752	3799	3784	4678	4726	5680	5719	4656	4675	4213	4253	1460	1472
acacgacctgg	PBANKA_123580	0	0	0	0	0	0	0	0	0	0	0	0	0	0	0	0	0	0	0	0	0	0	0	0	0	0	0	0	0	0	0	0
acagacgaatt	PBANKA_103460	0	0	0	0	0	0	0	0	0	0	9	9	0	0	0	0	1	1	0	0	0	0	0	0	0	0	0	0	0	0	0	0
acagatctgcg	PBANKA_131910	263	259	73	69	0	0	2	2	1	1	10	10	0	0	0	0	0	0	0	0	0	0	0	0	0	0	0	0	0	0	0	0
acagggattca	PBANKA_083330	7	6	0	0	24	23	1	1	0	0	0	0	0	0	2	2	0	0	0	0	0	0	0	0	0	0	0	0	0	0	0	0
acagtattgct	PBANKA_082940	0	0	0	0	0	0	0	0	5	5	0	0	0	0	0	0	0	0	0	0	0	0	0	0	0	0	0	0	0	0	0	0
acatcagaaag	PBANKA_134380	73	74	0	0	13	14	0	0	5	5	1	1	1	1	7	7	1	1	0	0	0	0	0	0	0	0	0	0	0	0	0	0
acattacatgg	PBANKA_141060	0	0	0	0	0	0	0	0	0	0	0	0	0	0	1	0	0	0	0	0	0	0	0	0	0	0	0	0	0	0	0	0
accaaagacac	PBANKA_010050	1	0	0	0	0	0	0	0	0	0	0	0	0	0	0	0	0	0	0	0	0	0	0	0	0	0	0	0	0	0	1	1
accaacgcccg	PBANKA_060920	1429	1442	1334	1327	2222	2243	2948	2936	2825	2827	2295	2308	3848	3844	3672	3668	2661	2666	4019	4036	2772	2749	3231	3251	3910	3938	2814	2817	2803	2835	729	729
accacctccac	PBANKA_020900	0	0	0	0	0	0	0	0	0	0	0	0	0	0	0	0	0	0	0	0	0	0	0	0	0	0	0	0	0	0	0	0
accattcatat	PBANKA_101460	0	0	0	0	0	0	0	0	1	0	0	0	0	0	0	0	0	0	0	0	0	0	0	0	0	0	0	0	0	0	0	0
accatttaatc	PBANKA_061600	7123	7227	7358	7439	12862	13125	14332	14584	14140	14289	15707	16000	14180	14380	20516	20797	17871	18069	16560	16759	16399	16515	23326	23630	14310	14437	17728	17875	20990	21233	635	644
acccacttgct	PBANKA_103450	0	0	0	0	0	0	1	1	2	2	3	3	0	0	0	0	0	0	0	0	0	0	0	0	0	0	0	0	0	0	0	0
acccccccgag	PBANKA_103120	0	0	0	0	0	0	0	0	0	0	0	0	0	0	0	0	0	0	0	0	0	0	0	0	0	0	0	0	0	0	0	0
accgatggcaa	PBANKA_135090	0	0	0	0	0	0	0	0	0	0	0	0	0	0	0	0	0	0	0	0	0	0	0	0	0	0	0	0	0	0	0	0
accgggtggtt	PBANKA_092500	1135	1121	1134	1106	1113	1098	1665	1650	1721	1695	1180	1167	2057	2005	2396	2340	1554	1515	2790	2703	2439	2398	2186	2115	2932	2870	2991	2921	2584	2526	1708	1645
acctaattcac	PBANKA_010790	310	345	131	139	267	290	32	34	12	12	57	59	6	9	0	0	65	63	3	3	1	2	49	52	3	4	10	9	44	48	1554	1631
acgaatgtgct	PBANKA_101610	362	356	112	107	0	0	4	4	0	0	16	16	0	0	0	0	0	0	0	0	4	4	0	0	0	0	7	7	0	0	0	0
acgacggacac	PBANKA_143350	1396	1493	1016	1092	1417	1538	2302	2441	1693	1806	1726	1850	3122	3245	2427	2586	2003	2121	2926	3107	1916	2009	2133	2271	2436	2574	2138	2235	1713	1822	1241	1300
acgataggatt	PBANKA_071040	0	0	0	0	0	0	0	0	6	6	0	0	0	0	4	5	0	0	0	0	3	3	0	0	0	0	0	0	0	0	12	12
acgatttgtta	PBANKA_050370	0	0	0	0	0	0	0	0	0	0	0	0	0	0	0	0	0	0	0	0	0	0	0	0	0	0	0	0	0	0	0	0
acgccacctaa	PBANKA_134950	767	802	497	518	439	480	131	136	60	70	71	73	102	103	46	47	10	11	78	79	25	27	25	25	58	55	38	39	8	6	1293	1342
acgcgaactta	PBANKA_051450	17	19	3	3	0	0	0	0	0	0	0	0	0	0	0	0	0	0	0	0	0	0	0	0	0	0	0	0	0	0	0	0
acgcgcgggag	PBANKA_020630	0	0	0	0	0	0	0	0	0	0	0	0	0	0	0	0	0	0	0	0	1	1	0	0	0	0	0	0	0	0	0	0
acgggcggata	PBANKA_121330	240	242	70	69	75	79	0	0	5	5	6	6	0	0	0	0	0	0	0	0	0	0	0	0	0	0	0	0	0	0	1136	1122
acggtcgagcc	PBANKA_083510	0	0	0	0	16	17	0	0	0	0	0	0	0	0	0	0	0	0	0	0	0	0	0	0	0	0	0	0	0	0	0	0
acgtatcaggg	PBANKA_082710	0	0	0	0	0	0	7	7	0	0	0	0	0	0	0	0	0	0	0	0	0	0	0	0	0	0	0	0	0	0	0	0
acgtgaactta	PBANKA_041850	824	831	371	379	16	15	0	0	1	1	113	109	0	0	1	1	0	0	0	0	10	9	0	0	0	0	3	3	4	4	0	0
acgtttgggaa	PBANKA_071020	0	0	0	0	0	0	0	0	0	0	0	0	0	0	0	0	0	0	0	0	0	0	0	0	0	0	0	0	0	0	0	0
actagaggtaa	PBANKA_092940	0	0	0	0	0	0	3	2	0	0	0	0	0	0	0	0	0	0	0	0	0	0	0	0	0	0	0	0	0	0	0	0
actagtcttct	PBANKA_103550	0	0	1	1	0	0	0	0	0	0	0	0	0	0	0	0	0	0	1	0	0	0	1	1	0	0	0	0	0	0	0	0
actcagcgaac	PBANKA_134010	0	0	0	0	0	0	0	0	0	0	0	0	0	0	0	0	0	0	0	0	0	0	0	0	0	1	0	0	0	0	2	2
acttacggctg	PBANKA_132360	0	0	20	18	0	0	0	0	0	0	0	0	0	0	0	0	0	0	0	0	0	0	0	0	0	0	0	0	0	0	0	0
acttcaatatc	PBANKA_050690	0	0	0	0	6	6	0	0	0	0	0	0	0	0	0	0	0	0	0	0	0	0	0	0	0	0	0	0	0	0	0	0
acttccgagta	PBANKA_122150	0	0	13	12	0	0	0	0	0	0	0	0	0	0	0	0	0	0	0	0	0	0	0	0	0	0	0	0	0	0	0	0
acttgtgctgc	PBANKA_083610	17	19	6	6	0	0	0	0	0	0	1	1	0	0	0	0	0	0	0	0	0	0	0	0	0	0	0	0	0	0	0	0
actttaaatac	PBANKA_142150	0	0	0	0	0	1	1	2	4	4	0	0	0	0	0	1	1	1	3	4	1	2	0	0	2	4	5	5	8	9	3	3
agaacatactg	PBANKA_061140	0	0	0	0	0	0	0	0	0	0	0	0	0	0	0	0	0	0	0	0	0	0	0	0	0	0	0	0	0	0	0	0
agaacggccta	PBANKA_140520	0	0	0	0	0	0	0	0	0	0	0	0	0	0	0	0	0	0	0	0	0	0	0	0	0	0	0	0	0	0	0	0
agaatgtttcc	PBANKA_091690	908	937	855	876	1074	1112	1142	1167	1590	1626	1207	1239	1450	1476	2152	2203	1469	1493	1504	1523	1819	1852	1719	1767	1604	1638	2226	2266	1293	1340	1160	1195
agacaaacttc	PBANKA_140430	0	0	0	0	0	0	0	0	3	3	0	0	0	0	0	0	0	0	0	0	0	0	0	0	0	0	0	0	0	0	0	0
agacacaatga	PBANKA_110630	853	883	440	444	886	896	510	518	477	477	547	561	443	448	502	503	254	261	275	278	230	223	220	224	148	147	135	135	131	124	2165	2176
agacaggcgct	PBANKA_020660	348	346	310	307	370	372	26	25	35	35	31	28	2	2	7	6	7	7	3	3	0	0	7	7	2	2	0	0	0	0	1561	1548
agacggcgttt	PBANKA_135600	2	2	0	0	12	12	0	0	0	0	0	0	0	0	0	0	1	1	0	0	0	0	0	0	0	0	2	2	0	0	0	0
agacttccagt	PBANKA_071300	0	0	0	0	0	0	0	0	0	0	0	0	0	0	0	0	0	0	0	0	0	0	0	0	0	0	0	0	0	0	0	0
agagagtgttt	PBANKA_103450	0	0	0	0	0	0	0	0	0	0	0	0	0	0	0	0	0	0	0	0	0	0	0	0	0	1	0	0	0	0	0	0
agagatttctt	PBANKA_144210	0	0	0	0	9	8	0	0	0	0	0	0	0	0	0	0	0	0	0	0	0	0	0	0	0	0	0	0	0	0	0	0
agaggagctgg	PBANKA_134990	0	0	0	0	0	0	0	1	0	0	0	0	0	0	0	0	0	0	0	0	0	0	0	0	0	0	0	0	2	2	0	0
agaggtcgggt	PBANKA_112690	0	0	12	12	0	0	0	0	0	0	0	0	1	1	0	0	0	0	0	0	0	0	0	0	0	0	0	0	0	0	0	0
agagtttcgga	PBANKA_041190	123	122	46	45	4	4	0	0	0	0	1	1	0	0	0	0	0	0	0	0	0	0	0	0	0	0	0	0	1	1	0	0
agcaggtgacc	PBANKA_104030	59	59	72	72	0	0	4	4	3	3	3	3	0	0	0	0	2	1	0	0	0	0	0	0	1	1	0	0	0	0	0	0
agccaccaaac	PBANKA_091470	0	0	0	0	0	0	0	0	0	0	0	0	0	0	0	0	0	0	0	0	0	0	0	0	0	0	0	0	0	0	0	0
agcccgttgta	PBANKA_123730	0	0	36	35	9	6	0	0	7	6	3	2	0	0	0	0	2	2	0	0	0	0	0	0	0	0	0	0	0	0	0	0
agccggtctct	PBANKA_082010	0	0	0	0	0	0	0	0	2	1	0	0	0	0	0	0	0	0	0	0	0	0	0	0	0	0	0	0	0	0	0	0
agcgaccatcc	PBANKA_144590	0	0	0	1	0	1	0	0	0	0	2	2	5	6	4	4	4	4	5	6	2	1	0	0	3	3	7	9	6	7	4	4
agcggcgggtg	PBANKA_083570	0	0	0	0	3	0	0	0	0	0	0	0	0	0	0	0	0	0	0	0	0	0	0	0	0	0	0	0	0	0	0	0
agctagccgat	PBANKA_121510	0	0	0	0	0	0	0	1	0	0	0	0	0	0	0	0	0	0	0	0	0	0	0	0	0	0	0	0	0	0	0	0
agctcaaccag	PBANKA_091920	0	0	0	0	0	0	0	0	0	0	0	0	0	0	0	0	0	0	0	0	0	0	0	0	0	0	0	0	0	0	0	0
agcttgggccg	PBANKA_110700	0	0	0	0	5	5	0	0	0	0	0	0	0	0	0	0	0	0	0	0	0	0	0	0	0	0	0	0	0	0	0	0
aggaacggcgg	PBANKA_132660	0	0	0	0	0	0	0	0	0	0	0	0	0	0	0	0	0	0	0	0	0	0	0	0	0	0	0	0	0	0	2	2
aggataccaac	PBANKA_146350	0	0	0	0	0	0	0	0	0	0	0	0	0	0	0	0	0	0	0	0	0	0	0	0	0	0	0	0	0	0	0	0
aggattgagag	PBANKA_051350	0	0	0	0	0	0	0	0	3	3	1	1	1	1	1	1	0	0	1	0	0	0	0	0	0	0	4	4	1	1	0	0
aggcacatctg	PBANKA_092520	939	934	799	797	895	893	86	88	71	74	93	92	13	13	18	17	31	28	8	7	2	2	9	10	1	1	5	5	4	2	3217	3217
aggcccacacc	PBANKA_061400	0	0	0	0	9	9	0	0	0	0	13	12	0	0	0	0	0	0	0	0	0	0	0	0	0	0	0	0	0	0	0	0
aggctctggct	PBANKA_020760	52	53	7	7	0	0	0	0	0	0	4	4	0	0	0	0	0	0	0	0	0	0	0	0	0	0	0	0	0	0	0	0
aggggtgttgt	PBANKA_010510	0	0	6	6	0	0	8	8	3	2	3	3	0	0	0	0	0	0	0	0	0	0	0	0	0	0	0	0	0	0	0	0
agggtaaagct	PBANKA_123005	1	0	0	0	0	0	0	0	0	0	0	0	0	0	0	0	0	0	0	0	0	0	0	0	0	0	0	0	0	0	0	0
agggtggatct	PBANKA_114140	0	0	0	0	0	0	0	0	2	2	0	0	0	0	0	0	0	0	0	0	0	0	0	0	0	0	1	1	0	0	3	3
agggttcctat	PBANKA_051500	5826	5724	3719	3661	5906	5828	9111	9050	8017	7902	5913	5868	10595	10487	10044	9981	7652	7483	11261	11094	8817	8734	9264	9117	9713	9584	9662	9473	9100	8991	3514	3462
aggtcgatggc	PBANKA_132420	591	578	358	354	542	540	313	303	215	208	460	448	270	265	257	258	428	421	243	234	104	101	440	429	183	176	65	63	337	334	1880	1851
aggtcgtcctc	PBANKA_131970	0	0	0	0	4	4	0	0	0	0	0	0	2	2	0	0	0	0	0	0	0	0	0	0	0	0	0	0	0	0	0	0
aggtctctgag	PBANKA_050310	0	0	0	0	0	0	0	0	0	0	0	0	0	0	0	0	0	0	0	0	0	0	0	0	1	0	0	0	0	0	0	0
aggtgcgattt	PBANKA_113780	0	0	0	0	7	7	0	0	0	0	0	0	0	0	0	0	2	2	0	0	0	0	0	0	0	0	0	0	0	0	0	0
aggttctaccc	PBANKA_133430	0	0	16	17	0	0	0	0	0	0	4	4	0	0	0	0	0	0	0	0	0	0	0	0	0	0	0	0	0	0	0	0
aggtttctaca	PBANKA_111470	0	0	0	0	0	0	0	0	0	0	0	0	0	0	0	0	1	1	0	0	0	0	1	0	0	0	0	0	0	0	0	0
agtaagccttc	PBANKA_110420	1948	1979	1581	1576	2222	2263	1758	1775	1728	1730	1433	1444	1267	1280	1091	1097	924	937	865	872	727	725	666	680	459	467	465	475	382	377	2149	2155
agtaccgaagg	PBANKA_091930	31	30	35	37	56	52	9	9	18	17	10	10	4	4	7	4	6	6	0	0	0	0	1	1	0	0	1	1	0	0	88	90
agtacgctgcg	PBANKA_112510	135	130	39	40	0	0	0	0	0	0	0	0	0	0	0	0	0	0	0	0	0	0	0	0	0	0	0	0	0	0	0	0
agtagtacgga	PBANKA_080140	1	3	6	6	0	0	0	0	0	0	0	0	0	0	0	0	0	0	0	0	0	0	0	0	0	0	0	0	0	0	26	32
agtagttactt	PBANKA_041065	30	31	15	16	0	0	0	0	0	0	4	5	0	0	0	0	0	0	0	0	0	0	0	0	0	0	0	0	0	0	0	0
agtatcaggct	PBANKA_113540	41	41	0	0	55	54	29	29	1	1	168	171	10	10	35	35	150	151	17	18	29	26	165	163	5	6	12	10	56	56	28	28
agtatgccgtc	PBANKA_021280	0	0	0	0	0	0	0	0	0	0	0	0	0	0	0	0	0	0	0	0	0	0	0	0	0	0	0	0	0	0	0	0
agtccagatat	PBANKA_051700	141	142	57	53	0	0	0	0	2	2	7	7	0	0	0	0	0	0	0	0	1	1	0	0	0	0	0	0	0	0	0	1
agtgcgccact	PBANKA_140060	6	6	23	22	8	8	0	0	0	0	0	0	1	1	0	0	0	0	0	0	0	0	0	0	2	2	1	1	0	0	0	0
agtgcgtacgc	PBANKA_020460	17	17	0	0	10	10	0	0	1	1	0	0	0	0	0	0	0	0	0	0	0	0	0	0	0	0	0	0	0	0	0	0
agtgctgctta	PBANKA_120070	2	3	0	0	0	0	0	0	0	0	3	1	0	0	0	0	0	0	0	0	0	0	0	0	0	0	0	0	0	0	0	0
agtgcttcagt	PBANKA_060470	0	0	0	0	0	0	2	0	0	0	0	0	0	0	0	0	0	0	0	0	0	0	0	0	0	0	0	0	0	0	0	0
agtggtagtgc	PBANKA_120540	0	1	0	0	0	0	0	0	0	0	0	0	0	0	0	0	0	0	0	0	0	0	0	0	0	0	0	0	0	0	0	0
agttgacaaga	PBANKA_093200	0	0	0	0	0	0	0	0	5	5	0	0	0	0	0	0	0	0	0	0	0	0	0	0	0	0	0	0	0	0	0	0
agttttttagc	PBANKA_011250	0	0	0	0	0	0	0	0	0	0	0	0	0	0	0	0	1	0	0	0	0	0	0	0	0	0	0	0	0	0	0	0
ataaggaccac	PBANKA_071620	856	891	629	660	566	588	185	201	275	283	121	128	152	158	324	335	72	72	109	109	150	154	42	47	82	89	155	165	37	41	1638	1705
atacacgtggt	PBANKA_131280	0	0	0	0	0	0	0	0	0	0	0	0	0	0	0	0	0	0	0	0	0	0	0	0	0	0	0	0	0	0	0	0
atacagacaga	PBANKA_041630	0	0	0	0	4	3	0	0	0	0	0	0	0	0	0	0	0	0	0	0	0	0	0	0	0	0	0	0	0	0	0	0
atactataaca	PBANKA_081530	0	0	0	0	0	0	0	0	0	0	0	0	0	0	0	0	0	0	0	0	0	0	0	0	0	0	0	0	0	0	0	0
atagaacctgc	PBANKA_093320	2	1	0	0	1	2	0	0	0	0	2	4	0	0	0	1	0	0	0	0	1	1	0	0	0	0	0	0	0	0	0	10
atagggacaca	PBANKA_121780	0	0	0	0	0	0	0	0	0	0	0	0	0	0	0	0	0	0	0	0	0	0	0	0	0	0	0	0	0	0	0	0
atataaccctg	PBANKA_090020	0	0	0	0	0	0	0	0	1	1	0	0	0	0	0	0	1	1	0	0	0	0	1	2	0	1	0	0	0	0	0	0
atatatgttgc	PBANKA_132900	0	0	0	0	0	0	2	2	0	0	0	0	0	0	0	0	0	0	0	0	0	0	0	0	0	0	0	0	0	0	0	0
atcaacccgtg	PBANKA_112180	19	19	0	1	13	13	3	3	5	2	0	0	0	0	3	4	1	1	0	0	0	0	0	0	0	0	4	4	2	2	0	0
atcagagttga	PBANKA_140890	360	355	173	173	164	163	164	165	197	196	103	102	131	124	231	230	39	38	104	107	179	174	25	25	123	120	147	150	36	34	1811	1798
atcatacttga	PBANKA_030640	0	0	0	0	0	0	0	0	0	0	0	0	0	0	0	0	0	0	0	0	0	0	0	0	0	0	0	0	0	0	0	0
atcattgtcac	PBANKA_062350	36	39	72	73	47	48	42	40	96	92	4	4	42	45	58	60	26	27	82	86	19	20	35	37	45	40	25	26	14	16	32	33
atccgagatcg	PBANKA_093190	0	0	0	0	6	6	0	0	0	0	0	0	0	0	0	0	0	0	0	0	0	0	0	0	0	0	0	0	0	0	0	0
atccgcgtgta	PBANKA_094130	28	27	4	4	0	0	0	0	1	1	5	6	0	0	0	0	0	0	0	0	0	0	0	0	0	0	0	0	0	0	0	0
atccgttttgc	PBANKA_081340	0	0	0	0	0	0	0	0	0	0	0	0	0	0	0	0	0	0	0	0	0	0	0	0	0	0	0	0	0	0	0	0
atcgatacata	PBANKA_134230	37	38	0	0	0	0	0	0	0	0	0	0	0	0	3	3	0	0	0	0	0	0	0	0	0	0	0	0	0	0	0	0
atcgatttcca	PBANKA_051520	18	19	25	22	59	59	3	3	0	0	7	7	1	1	0	0	0	0	0	0	0	0	0	0	0	0	1	1	0	0	0	0
atcggtagtac	PBANKA_140950	0	0	6	5	0	0	0	0	0	0	0	0	0	0	2	2	1	1	0	0	0	0	2	2	0	0	0	0	1	1	0	0
atctcaaagtg	PBANKA_082450	0	0	0	0	13	13	0	0	0	0	0	0	0	0	0	0	0	0	0	0	0	0	0	0	0	0	0	0	0	0	0	0
atctcattcct	PBANKA_070850	0	0	0	0	0	0	0	0	0	0	0	0	0	0	0	0	0	0	0	0	0	0	0	0	0	0	0	0	0	0	0	0
atctgatgtag	PBANKA_082040	12	8	0	0	0	0	0	0	0	0	0	0	0	0	0	0	0	0	0	0	0	0	0	0	0	0	0	0	0	0	0	0
atgacacccag	PBANKA_121660	0	0	0	0	8	9	0	0	6	5	6	6	1	1	0	0	1	0	0	0	0	0	0	0	0	0	0	0	1	1	2	2
atgacggaccc	PBANKA_092770	0	0	0	0	0	0	0	0	0	0	0	0	0	0	0	0	1	0	0	0	0	0	0	0	0	0	0	0	0	0	0	0
atgaggcccgt	PBANKA_021240	537	528	423	410	476	467	28	27	74	74	22	21	3	3	17	18	0	0	0	0	5	4	0	0	0	0	0	0	0	0	1332	1319
atgattagtct	PBANKA_080030	0	0	1	1	0	0	0	0	0	0	1	1	1	1	0	0	4	3	2	2	0	0	2	2	0	0	2	2	3	3	0	0
atgcaccacaa	PBANKA_120650	0	0	0	0	0	0	0	0	0	0	0	0	0	0	0	0	0	0	0	0	0	0	0	0	0	0	0	0	0	0	0	0
atgcgccgacc	PBANKA_102180	0	0	0	0	0	0	0	0	0	0	0	0	0	0	0	0	0	0	0	0	0	0	0	0	0	0	0	0	0	0	0	0
atgcgggactt	PBANKA_051760	0	0	0	0	0	0	0	0	0	0	0	0	0	0	0	0	1	1	0	0	0	0	0	0	0	0	0	0	0	0	0	0
atgcttcctca	PBANKA_091090	0	0	0	0	0	0	0	0	0	0	0	0	0	0	0	0	0	0	0	0	0	0	0	0	0	0	0	0	0	0	0	0
atggagcggcg	PBANKA_121600	11	13	0	0	7	7	0	0	0	0	2	2	1	1	3	4	0	0	0	0	0	0	0	0	0	0	0	0	0	0	0	0
atgttgatcac	PBANKA_060390	0	0	0	0	2	2	0	0	1	1	0	0	1	1	0	0	0	0	0	0	0	0	0	0	0	0	0	0	1	1	3	3
attacagtaac	PBANKA_121380	187	191	185	189	488	489	153	155	286	291	257	263	70	70	333	326	212	210	61	62	151	148	155	156	36	35	118	120	74	75	442	451
attcgcagaca	PBANKA_142580	0	0	0	0	0	0	0	0	0	0	2	2	0	0	0	0	0	0	0	0	0	0	0	0	0	0	0	0	0	0	0	0
attctccccga	PBANKA_083040	0	0	0	0	0	0	0	0	10	11	3	3	0	0	1	1	0	0	0	0	0	0	0	0	0	0	0	0	0	0	0	0
attcttgctgc	PBANKA_021180	0	0	10	10	0	0	0	0	0	0	0	0	0	0	0	0	0	0	0	0	0	0	0	0	0	0	0	0	0	0	0	0
atttcacgttt	PBANKA_120790	93	97	47	45	0	0	0	0	0	0	3	1	0	0	0	0	0	0	0	0	4	4	0	0	0	0	0	0	0	0	0	0
atttggtgccg	PBANKA_120780	0	0	0	0	0	0	0	0	0	0	0	0	0	0	0	0	0	0	0	0	0	0	0	0	0	0	0	0	0	0	0	0
attttatcatc	PBANKA_083660	158	161	50	52	0	0	2	2	0	0	3	3	2	2	4	4	0	0	1	1	1	1	0	0	0	0	0	0	0	0	0	0
attttccatcc	PBANKA_135610	10	10	14	14	0	0	0	0	0	0	2	2	0	0	0	0	0	0	0	0	1	1	0	0	0	0	0	0	0	0	0	0
caaaacacgag	PBANKA_093690	8	8	0	0	12	13	0	0	0	0	0	0	0	0	0	0	0	0	0	0	0	0	0	0	0	0	0	0	0	0	0	0
caaactacgca	PBANKA_070120	552	555	441	448	586	594	95	91	237	243	63	63	91	90	229	225	47	49	57	60	166	171	19	20	31	34	112	112	41	40	1792	1815
caaagaaaaag	PBANKA_061580	0	0	0	0	0	0	0	0	0	0	0	0	0	0	0	0	0	0	0	0	0	0	0	0	0	0	0	0	0	0	0	0
caacatcgggt	PBANKA_082160	0	0	0	0	6	6	0	0	0	0	0	0	0	0	0	0	0	0	0	0	0	0	0	0	0	0	0	0	0	0	0	0
caaccccccgg	PBANKA_124070	26	25	0	0	16	17	0	0	0	0	0	0	0	0	0	0	0	0	0	0	0	0	0	0	0	0	0	0	0	0	0	0
caacgtcaatc	PBANKA_092510	0	0	0	0	0	0	0	0	2	2	0	0	0	0	0	0	0	0	0	0	0	0	0	0	0	0	0	0	0	0	0	0
caacgtgagca	PBANKA_060240	0	0	18	18	0	0	0	0	0	0	0	0	0	0	0	0	0	0	0	0	0	0	1	1	0	0	0	0	0	0	0	0
caagagtgcct	PBANKA_030670	4	4	0	0	67	68	0	0	9	9	0	0	1	1	0	0	0	0	0	0	0	0	0	0	0	0	0	0	0	0	0	0
caagatctaga	PBANKA_144540	0	0	0	0	12	12	0	0	0	0	0	0	1	1	0	0	0	0	0	0	0	0	0	0	0	0	0	0	0	0	0	0
caagctgattg	PBANKA_130200	367	366	227	228	247	248	11	11	41	41	24	24	5	5	67	70	10	10	5	6	39	37	7	7	0	0	68	68	9	7	2307	2271
caagggcaggg	PBANKA_060440	0	0	0	0	0	0	0	0	4	5	0	0	0	0	0	0	0	0	0	0	0	0	0	0	1	1	0	0	0	0	0	0
caataggcgac	PBANKA_131270	2	2	1	0	0	0	3	4	1	2	1	1	2	2	0	1	1	1	6	6	1	1	5	6	0	0	8	8	9	7	3	4
cacaataaccg	PBANKA_100680	0	0	0	0	0	0	0	0	0	0	0	0	0	0	0	0	0	0	0	0	0	0	0	0	0	0	0	0	1	1	0	0
cacattacgat	PBANKA_020830	0	0	0	0	0	0	0	0	0	0	0	0	0	0	0	0	0	0	0	0	0	0	0	1	0	0	0	0	0	0	0	0
caccacgcaaa	PBANKA_132200	25	27	1	4	1	1	2	2	14	13	1	2	2	2	3	4	3	3	8	9	1	3	8	8	4	7	10	9	19	19	7	7
caccagaacgt	PBANKA_041195	0	0	0	0	0	0	0	0	0	0	0	0	0	0	0	0	0	0	0	1	0	0	0	0	0	0	0	1	0	0	0	0
caccggtacgt	PBANKA_070820	2377	2365	2148	2103	3503	3470	4605	4532	3857	3816	3673	3643	5558	5492	4539	4480	3851	3794	5991	5922	3299	3246	4228	4187	5126	5053	3618	3577	3695	3651	2309	2277
caccgtgtagg	PBANKA_132690	0	0	0	0	0	0	0	0	0	0	0	0	0	0	0	0	0	0	0	0	0	0	0	0	0	0	0	0	0	0	0	0
cacctctcatc	PBANKA_141050	12	11	0	0	8	8	0	0	0	0	0	0	0	0	0	0	0	0	0	0	0	0	0	0	0	0	1	0	0	0	0	0
cacgcaccttt	PBANKA_083210	42	42	3	2	0	0	0	0	0	0	13	13	0	0	0	0	0	0	0	0	0	0	0	0	0	0	0	0	0	0	0	0
cacgtcagtat	PBANKA_071760	0	0	0	0	0	0	0	0	0	0	0	0	0	0	0	0	0	0	0	0	0	0	0	0	0	0	0	0	0	0	0	0
cactccccgag	PBANKA_121670	0	0	0	0	0	0	0	0	0	0	0	0	0	0	0	0	0	0	0	0	0	0	0	0	0	0	0	0	0	0	0	0
cacttccaagc	PBANKA_083060	223	225	128	136	206	213	39	42	28	28	11	12	6	6	24	22	13	15	16	17	12	12	10	10	6	5	1	1	5	5	751	755
cagacatttca	PBANKA_010210	10	13	0	0	24	24	0	0	0	0	1	1	0	0	0	0	0	0	1	1	0	0	1	0	0	0	0	0	0	0	0	0
cagcaagtcgt	PBANKA_103520	0	0	0	0	0	0	0	0	10	10	0	0	0	0	0	0	0	0	0	0	0	0	0	0	0	0	0	0	0	0	0	0
cagcatacgac	PBANKA_030180	0	0	0	0	7	6	0	0	0	0	0	0	0	0	0	0	0	0	0	0	0	0	0	0	0	0	0	0	0	0	0	0
cagggaggggc	PBANKA_144610	7	7	0	0	25	25	0	0	0	0	2	2	0	0	0	0	0	0	0	0	0	0	0	0	0	0	0	0	0	0	0	0
caggttggtag	PBANKA_102720	0	0	0	0	0	0	0	0	1	1	0	0	0	0	0	0	0	0	0	0	0	0	0	0	0	0	0	0	0	0	0	0
cagttaacgcg	PBANKA_101900	0	0	0	0	6	6	0	0	0	0	0	0	0	0	0	0	0	0	0	0	0	0	0	0	0	0	0	0	0	0	0	0
cataacgtagc	PBANKA_102390	105	101	35	33	13	13	0	0	0	0	8	10	0	0	0	0	0	0	0	0	3	3	0	0	0	0	2	2	0	0	0	0
cataatccgaa	PBANKA_113590	0	0	0	0	7	9	0	0	0	0	0	0	0	0	0	0	0	0	0	0	0	0	0	0	0	0	0	0	0	0	0	0
catataatgga	PBANKA_031320	0	0	0	0	12	12	0	0	0	0	0	0	0	0	0	0	0	0	0	0	0	0	0	0	0	0	0	0	0	0	0	0
catatcagcgt	PBANKA_110690	0	0	24	23	16	16	0	0	3	3	0	0	0	0	0	0	5	4	0	0	0	0	0	0	0	0	0	0	0	0	0	0
catgacggtgg	PBANKA_120520	466	467	163	158	18	19	0	0	0	0	37	37	0	0	0	0	1	1	0	0	1	1	0	0	0	0	3	3	4	3	0	0
catgcaacact	PBANKA_API0036	0	0	0	0	0	0	0	1	0	0	1	0	0	1	0	0	0	0	0	0	0	0	0	1	0	0	0	0	0	0	0	0
catgctatacg	PBANKA_144380	0	0	3	3	0	0	0	0	0	0	0	0	0	0	0	0	0	0	0	0	0	0	0	0	0	0	0	0	0	0	0	0
catggatgggc	PBANKA_113980	33	34	12	12	38	39	0	0	6	6	0	0	0	0	0	0	4	4	0	0	0	0	0	0	0	0	0	0	0	0	0	0
cattgcagtcc	PBANKA_111530	0	0	16	16	7	7	0	0	1	1	0	0	0	0	0	0	0	0	0	0	0	0	0	0	0	0	0	0	0	0	0	0
cattttctact	PBANKA_141350	0	0	0	0	11	12	0	0	0	0	0	0	0	0	0	0	0	0	0	0	0	0	0	0	0	0	0	0	0	0	0	0
ccaaagtgtcg	PBANKA_041430	0	0	0	0	0	0	0	0	0	0	2	0	0	0	5	5	0	0	0	0	0	0	0	0	0	0	0	0	0	0	0	0
ccaaattcata	PBANKA_091150	29	28	33	32	0	0	0	0	0	0	5	5	0	0	0	0	0	0	0	0	1	1	0	0	0	0	0	0	0	0	0	0
ccaatcctcgg	PBANKA_061230	492	496	463	455	688	689	226	225	257	250	166	159	144	146	140	140	84	83	107	105	61	59	53	54	85	86	75	80	49	50	2023	1996
ccaatgggccg	PBANKA_124370	0	0	0	0	0	0	0	0	0	0	6	6	0	0	0	0	0	0	0	0	0	0	0	0	0	0	0	0	0	0	0	0
ccacaaacaac	PBANKA_040220	0	0	22	22	0	0	0	0	0	0	0	0	0	0	0	0	0	0	0	0	0	0	0	0	0	0	0	0	0	0	0	0
ccacatatatc	PBANKA_021290	0	0	0	0	0	0	0	0	1	1	0	0	0	0	0	0	0	0	0	0	0	0	0	0	0	0	0	0	0	0	0	0
ccacctgccca	PBANKA_010620	18	19	0	0	0	0	0	0	0	0	2	2	0	0	0	0	0	0	0	0	0	0	0	0	0	0	0	0	0	0	0	0
ccacgttggaa	PBANKA_133950	499	509	560	578	514	541	382	394	457	467	271	275	502	510	754	783	288	304	503	521	592	611	346	357	398	406	620	641	329	342	1968	2007
ccagaactacc	PBANKA_082460	0	0	0	0	0	0	0	0	7	7	0	0	0	0	0	0	0	0	0	0	0	0	0	0	0	0	0	0	0	0	0	0
ccagccggcat	PBANKA_091510	123	126	48	50	12	12	5	5	0	0	6	6	0	0	0	0	0	0	0	0	1	1	0	0	0	0	1	1	0	0	0	0
ccaggcgcgct	PBANKA_145120	0	0	0	0	0	0	0	0	0	0	3	3	0	0	0	0	0	0	0	0	0	0	0	0	0	0	0	0	0	0	0	0
ccatagtctgg	PBANKA_103430	0	0	0	1	0	0	3	3	2	2	1	1	2	2	0	0	0	0	2	2	0	0	0	0	0	0	2	2	3	3	2	3
ccatcgaaata	PBANKA_142310	10	14	0	0	0	0	0	0	0	0	0	0	0	0	0	0	0	0	0	0	0	0	0	0	0	0	0	0	0	0	0	0
ccattaactac	PBANKA_144300	0	0	0	0	0	0	0	0	0	0	0	0	0	0	0	0	0	0	0	0	0	0	0	0	0	0	0	0	0	0	0	0
ccattttccat	PBANKA_052320	0	0	0	0	0	0	0	0	2	2	0	0	0	0	0	0	0	0	0	0	0	0	0	0	0	0	0	0	0	0	0	0
cccaagcctct	PBANKA_143320	0	0	0	0	4	2	0	0	0	0	0	0	0	0	0	0	0	0	0	0	0	0	0	0	0	0	0	0	0	0	0	0
cccacaataat	PBANKA_071500	0	0	0	0	0	0	0	0	0	0	0	0	0	0	0	0	0	0	1	0	0	0	0	0	0	0	0	0	0	0	0	0
cccaccccgag	PBANKA_050200	0	0	1	1	1	1	4	4	9	8	3	3	4	3	3	4	2	2	14	14	3	3	4	4	8	10	7	9	11	13	4	3
cccagccgctt	PBANKA_051810	139	139	33	35	4	4	0	0	0	0	4	4	0	0	0	0	0	0	0	0	0	0	0	0	0	0	0	0	0	0	0	0
cccagcttgaa	PBANKA_124220	0	0	12	13	3	4	0	0	0	0	0	0	0	0	0	0	0	0	0	0	0	0	0	0	0	0	0	0	0	0	0	0
cccatatgtcc	PBANKA_120510	0	0	1	1	0	0	0	0	0	0	0	0	0	0	0	0	0	0	0	0	0	0	0	0	0	0	0	0	0	0	1	1
cccattaatgg	PBANKA_123200	0	0	0	0	0	0	0	0	0	0	6	8	0	0	0	0	0	0	0	0	0	0	0	0	0	0	0	0	0	0	0	0
cccgaagttgg	PBANKA_100860	12	12	5	4	0	0	0	0	0	0	0	0	0	0	0	0	0	0	0	0	0	0	0	0	0	0	0	0	0	0	0	0
cccgacacaca	PBANKA_040720	0	0	1	1	1	1	0	0	0	0	0	0	0	0	0	0	0	0	0	0	0	0	1	1	0	0	1	1	0	0	0	0
cccgactcaca	PBANKA_111500	0	0	0	0	0	0	0	0	0	0	0	0	0	0	0	0	0	0	0	0	0	0	0	0	0	0	0	0	0	0	0	0
cccgatctgat	PBANKA_051080	30	30	0	0	5	5	0	0	0	0	4	4	0	0	0	0	0	0	0	0	0	0	0	0	1	1	0	0	0	0	0	0
cccgccccgct	PBANKA_090620	0	0	0	0	0	0	0	0	0	0	0	0	0	0	0	0	0	0	0	0	0	0	0	0	0	0	0	0	0	0	0	0
ccctaggtgaa	PBANKA_041130	11	11	83	81	120	118	55	51	240	237	97	95	29	29	397	390	61	59	50	48	371	365	117	117	53	51	440	430	55	53	36	37
ccctatcggca	PBANKA_141340	7	7	7	7	0	0	0	0	1	2	1	1	1	1	0	0	0	0	0	0	0	0	1	1	0	0	0	0	0	0	0	0
ccctcaaatac	PBANKA_135960	11	11	0	0	3	3	4	4	0	0	0	0	0	0	0	0	0	0	0	0	0	0	0	0	0	0	0	0	0	0	0	0
ccgaatgatgc	PBANKA_135690	12	14	0	0	0	0	0	0	0	0	0	0	0	0	0	0	0	0	0	0	0	0	0	0	0	0	0	0	0	0	0	0
ccgacgcaatt	PBANKA_142090	3	2	0	0	0	0	0	0	6	3	0	0	2	2	0	0	0	0	0	0	0	0	0	0	0	0	0	0	0	0	0	0
ccgagggcacc	PBANKA_090270	471	469	277	283	17	17	3	3	8	6	68	70	0	0	0	0	4	4	1	1	2	2	0	0	0	0	3	2	2	2	0	0
ccgattcttcc	PBANKA_090110	0	0	0	0	0	0	0	0	0	0	0	0	0	0	0	0	0	0	0	0	0	0	0	0	0	0	0	0	0	0	0	0
ccgattggcga	PBANKA_092770	15	14	0	0	0	0	3	4	0	0	0	0	0	0	0	0	0	0	0	0	0	0	0	0	0	0	0	0	0	0	0	0
ccgcaattttt	PBANKA_100120	167	169	8	7	0	0	0	0	0	0	14	11	0	0	0	0	0	0	0	0	0	0	0	0	0	0	1	1	0	0	0	0
ccgccagggtg	PBANKA_021230	10	10	0	0	0	0	0	0	0	0	0	0	0	0	0	0	0	0	0	0	0	0	2	1	0	0	0	0	0	0	0	0
ccgctcgttag	PBANKA_110500	9	10	6	5	0	0	0	0	0	0	4	4	0	0	0	0	0	0	0	0	0	0	0	0	0	0	0	0	0	0	0	0
ccgcttcatgc	PBANKA_143660	0	0	13	14	1	0	0	0	0	0	1	1	0	0	0	0	0	0	0	0	0	0	0	0	0	0	0	0	0	0	0	0
ccggtaaagct	PBANKA_140960	1	0	0	0	21	21	8	9	2	3	2	2	3	2	2	3	5	4	6	5	2	2	9	12	6	6	9	9	13	14	3	4
cctacggcata	PBANKA_110230	0	0	0	0	0	0	8	8	0	0	0	0	0	0	0	0	0	0	0	0	0	0	0	0	0	0	0	0	0	0	0	0
cctatcacagc	PBANKA_041830	5625	5644	5851	5850	8477	8545	7873	7907	8786	8803	6945	6981	6858	6849	9337	9370	6404	6408	5317	5301	6169	6147	6058	6069	3674	3686	5938	5926	3876	3926	1841	1847
cctcacttccg	PBANKA_071600	2	2	0	0	0	0	0	0	0	0	0	0	0	0	0	0	0	0	0	0	0	0	0	0	0	0	0	0	0	0	0	0
cctcccggtta	PBANKA_080900	11	11	0	0	0	0	0	0	0	0	0	0	0	0	0	0	0	0	0	0	0	0	0	0	0	0	0	0	0	0	0	0
cctctgaccct	PBANKA_060930	0	0	0	0	0	0	0	0	0	0	0	0	0	0	0	1	0	0	0	0	0	0	0	0	0	0	0	0	0	0	0	0
cctcttacccg	PBANKA_061520	5	5	12	14	11	9	5	3	8	8	2	2	4	4	0	0	4	3	2	2	0	0	5	5	1	0	10	10	10	10	6	6
cctgccataag	PBANKA_131470	0	0	0	0	0	0	1	0	0	0	0	0	0	0	0	0	0	0	0	0	0	0	0	0	0	0	0	0	0	0	0	0
cctggcataag	PBANKA_010950	2	3	0	0	24	22	0	0	5	5	3	2	0	0	0	1	0	0	1	2	1	1	1	1	3	3	0	0	2	2	1	1
cctgtttatat	PBANKA_145180	0	0	0	0	0	0	0	0	0	0	2	2	0	0	0	0	1	1	0	0	0	0	0	0	0	0	0	0	0	0	0	0
ccttaaaagaa	PBANKA_142810	0	0	0	0	0	0	0	0	0	0	0	0	0	0	0	0	0	0	0	0	0	0	0	0	0	0	0	0	0	0	0	0
ccttacccggg	PBANKA_130420	0	0	0	0	0	0	4	4	0	0	0	0	2	3	0	0	0	0	0	0	0	0	0	1	0	1	0	0	2	2	0	0
ccttcacgagg	PBANKA_111210	16	17	13	14	0	0	0	0	0	0	4	5	0	0	0	0	0	0	0	0	0	0	0	0	0	0	0	0	0	0	0	0
cctttccctta	PBANKA_031580	0	0	21	21	0	0	0	0	0	0	0	0	0	0	0	0	0	0	0	0	0	0	0	0	0	0	0	0	0	0	0	0
cctttctatgg	PBANKA_020990	0	0	2	3	2	1	0	0	5	7	5	5	0	0	2	1	3	3	9	9	0	0	9	11	1	1	9	9	10	11	7	8
cctttgcaaac	PBANKA_124580	0	0	0	0	0	0	0	0	0	0	0	0	0	0	0	0	0	0	0	0	0	0	0	0	0	0	0	0	1	1	0	0
cgaacacaaat	PBANKA_122680	0	0	0	0	5	5	0	0	0	0	0	0	0	0	0	0	0	0	0	0	0	0	0	0	0	0	0	0	0	0	0	0
cgaacccggcg	PBANKA_010590	1	1	16	15	0	0	0	0	6	6	1	1	0	0	1	0	1	1	0	0	0	0	0	0	0	0	0	0	3	4	1	1
cgaaccgcttg	PBANKA_020920	0	1	0	0	7	8	4	4	3	4	2	2	2	3	4	3	1	1	4	3	0	0	8	9	5	4	8	7	4	4	0	0
cgaagtagcaa	PBANKA_111760	348	344	193	193	0	0	0	0	0	0	57	57	0	0	0	0	1	1	0	0	3	4	0	0	0	0	0	0	0	0	0	0
cgactcagtag	PBANKA_030140	2	2	4	4	6	6	0	0	0	0	0	0	0	0	0	0	0	0	0	0	0	0	0	0	0	0	0	0	0	0	0	0
cgactggtgaa	PBANKA_142620	0	0	10	9	0	0	0	0	9	9	0	0	0	0	0	0	0	0	0	0	0	0	0	0	0	0	0	0	0	0	0	0
cgagagataca	PBANKA_083110	0	0	5	5	0	0	0	0	0	0	0	0	0	0	0	0	0	0	0	0	0	0	0	0	0	0	0	0	0	0	0	0
cgagattagtc	PBANKA_110130	10	10	0	0	0	0	0	0	0	0	4	4	0	0	0	0	0	0	0	0	0	0	0	0	0	0	0	0	0	0	0	0
cgagcaagtcc	PBANKA_111730	2395	2405	1809	1807	3211	3212	745	743	811	797	834	834	58	56	84	88	77	81	10	9	10	10	20	18	2	2	3	3	18	18	2068	2066
cgatagggact	PBANKA_134910	0	1	0	0	0	0	0	0	0	0	0	0	0	0	0	0	0	0	0	0	0	0	0	0	0	0	0	0	0	0	0	0
cgatgtttat	PBANKA_130690	0	0	0	0	6	6	2	2	0	0	0	0	0	0	0	0	0	0	0	0	0	0	0	0	0	0	0	0	0	0	0	0
cgatttccaaa	PBANKA_083655	0	0	0	0	6	6	0	0	6	6	3	2	0	0	0	0	0	0	0	0	0	0	0	0	0	0	0	0	0	0	0	0
cgcacaataaa	PBANKA_111270	498	500	329	338	377	379	661	670	698	709	513	510	885	906	1063	1079	662	668	989	989	678	683	567	569	945	954	730	736	421	429	595	599
cgcatacataa	PBANKA_010910	181	190	96	95	233	242	12	11	21	24	16	16	6	7	16	17	0	0	0	0	1	1	0	0	1	1	0	0	1	1	483	520
cgccatcaaaa	PBANKA_111820	0	0	0	0	0	0	0	0	0	0	0	0	0	0	0	0	0	0	0	0	0	0	0	0	0	0	1	0	0	0	0	0
cgccctgtttg	PBANKA_131800	0	0	0	0	0	0	0	0	0	0	0	0	1	0	0	0	0	0	0	0	0	0	0	0	0	0	0	0	0	0	0	0
cgcggctgtct	PBANKA_133870	136	139	164	160	118	119	39	39	5	5	11	11	0	1	0	0	0	0	0	0	0	0	0	0	0	0	2	2	1	0	628	630
cgctatcaata	PBANKA_060810	8	6	11	11	3	1	16	18	25	26	7	5	16	19	37	39	9	12	23	24	23	25	11	11	12	16	15	15	7	6	4	8
cgctccatgcc	PBANKA_031260	0	0	17	18	0	0	0	0	0	0	0	0	1	1	0	0	0	0	0	0	0	0	0	0	0	0	0	0	0	0	0	0
cggaatgccag	PBANKA_031000	27	28	0	0	0	0	2	2	0	0	0	0	0	0	0	0	0	0	0	0	0	0	0	0	0	0	0	0	0	0	0	0
cggagtacgtt	PBANKA_103440	2305	2286	2224	2202	2408	2397	2527	2523	3457	3403	2244	2248	2310	2290	3309	3288	1674	1653	1508	1497	1775	1746	1113	1107	966	954	1515	1490	682	667	1586	1567
cggatagtcgt	PBANKA_081700	0	0	0	0	15	13	0	0	0	0	0	0	0	0	3	3	0	0	0	0	0	0	1	1	0	0	0	0	0	0	0	0
cggcgggctcg	PBANKA_114440	0	0	0	0	0	0	0	0	0	0	0	0	0	0	0	0	0	0	0	0	0	0	0	0	0	0	0	0	0	0	0	0
cgggtgacgaa	PBANKA_111280	0	0	0	0	0	0	0	0	0	0	0	0	0	0	0	0	0	0	0	0	0	0	0	0	0	0	0	0	0	0	0	0
cggtcgaggta	PBANKA_124020	14	13	2	2	0	0	0	0	1	1	3	3	5	5	1	0	1	1	4	5	0	0	3	2	3	3	5	4	8	7	4	3
cggttccacgg	PBANKA_060880	875	858	683	673	576	580	1150	1142	1067	1051	543	542	1499	1483	1500	1484	702	689	1829	1798	1140	1126	756	750	1981	1959	1173	1134	864	850	1366	1329
cgtaagacagc	PBANKA_133450	0	0	0	0	0	0	0	0	0	0	0	0	0	0	0	0	0	0	0	0	0	0	0	1	0	0	0	0	0	0	0	0
cgtcgactgat	PBANKA_145870	0	0	0	0	0	0	0	0	2	2	0	0	0	0	0	0	0	0	0	0	0	0	0	0	0	0	0	0	0	0	0	0
cgtgagtttag	PBANKA_114560	0	0	0	0	11	10	0	0	0	0	0	0	0	0	0	0	0	0	0	0	0	0	0	0	0	0	0	0	0	0	0	0
cgtggcgctag	PBANKA_123830	0	0	0	0	0	0	0	0	0	0	11	10	0	0	0	0	0	0	0	0	0	0	0	0	0	0	0	0	0	0	0	0
cgtgtcggaca	PBANKA_020840	43	42	0	0	20	20	0	0	2	2	5	5	2	2	0	0	0	0	0	0	0	0	0	0	0	0	0	0	0	0	0	0
cgttaggtgtg	PBANKA_060820	0	0	0	0	0	0	0	0	0	0	2	0	0	0	0	0	0	0	0	0	0	0	0	0	0	0	0	0	0	0	0	0
cgttatgtggg	p230p-tag	1362	1335	843	823	1101	1086	1670	1661	1249	1229	1320	1306	1793	1754	1750	1716	1513	1459	1818	1792	1388	1353	2171	2123	1691	1667	1419	1388	2450	2406	1342	1321
cgttccaacag	PBANKA_135130	0	0	0	0	0	0	0	0	0	0	0	0	0	0	0	0	0	0	0	0	0	0	0	0	0	0	0	0	0	0	0	0
cgttcgagtta	PBANKA_103670	0	0	0	0	0	0	0	0	0	0	0	0	0	0	0	0	0	0	0	0	0	0	0	0	0	0	0	0	0	0	0	0
cgttcggattt	PBANKA_072020	667	649	473	468	582	578	530	522	545	546	336	334	450	445	682	680	233	222	453	445	443	439	238	234	426	417	475	471	190	187	1326	1316
cgtttgctggg	PBANKA_131150	202	199	44	44	0	0	10	8	0	0	19	20	0	0	0	0	0	0	1	2	0	0	0	0	0	0	0	0	0	0	0	0
ctaaccatggc	PBANKA_090400	0	0	0	0	6	8	0	0	0	0	0	0	0	0	0	0	0	0	0	0	0	0	0	0	0	0	0	0	0	0	0	0
ctacccgtaca	PBANKA_131370	2	1	0	0	0	0	3	3	0	0	0	0	0	0	4	4	0	0	0	0	0	0	1	1	0	0	2	2	0	0	0	0
ctactagttaa	PBANKA_122560	0	0	0	0	7	8	0	0	0	0	0	0	0	0	0	0	0	0	0	0	0	0	0	0	0	0	0	0	0	0	0	0
ctcaacttgcg	PBANKA_020310	0	0	0	0	5	5	0	0	0	0	0	0	0	0	0	0	0	0	0	0	0	0	0	0	0	0	0	0	0	0	0	0
ctcacacgacc	PBANKA_052480	69	71	6	6	0	0	0	0	3	3	6	6	0	0	0	0	0	0	0	0	0	0	0	0	0	0	1	1	0	0	0	0
ctcagttttct	PBANKA_120420	0	1	0	1	0	0	0	0	0	0	0	0	1	1	0	0	0	0	2	2	1	1	0	0	0	0	0	0	0	0	0	0
ctcatcggtgc	PBANKA_142040	1785	1787	1091	1084	1728	1738	2847	2842	1940	1928	1883	1882	2898	2875	2213	2195	1806	1797	2735	2715	1687	1658	2008	2027	2310	2254	1606	1586	1667	1651	1358	1330
ctcattcccgt	PBANKA_130470	0	0	7	6	14	13	0	0	0	0	0	0	0	0	0	0	0	0	0	0	0	0	0	0	0	0	0	0	0	0	0	0
ctccaagaact	PBANKA_010080	30	29	15	15	0	0	0	0	0	0	0	0	0	0	0	0	0	0	0	0	0	0	0	0	0	0	0	0	0	0	0	0
ctccacaggtc	PBANKA_093100	19	20	4	4	0	0	0	0	0	0	0	0	0	0	0	0	0	0	0	0	0	0	0	0	0	0	0	0	0	0	0	0
ctcccagtttt	PBANKA_112710	0	0	15	15	0	0	0	0	0	0	0	0	0	0	0	0	0	0	0	0	0	0	0	0	0	0	0	0	0	0	0	0
ctccccattca	PBANKA_122760	9	9	0	0	0	0	0	0	1	1	12	13	0	0	0	0	0	0	0	0	0	0	0	0	0	0	0	0	0	0	0	0
ctcctccgagc	PBANKA_101200	0	0	0	0	0	1	0	0	0	0	0	0	0	0	0	0	0	0	0	0	0	0	0	0	0	0	0	0	0	0	0	0
ctcctcgtgac	PBANKA_071440	1	1	1	1	2	1	1	0	4	3	8	8	9	9	1	0	4	3	4	5	0	0	9	10	10	10	8	8	7	6	10	10
ctcgaggtcct	PBANKA_041150	2	2	0	0	7	7	0	0	0	0	0	0	0	0	0	0	0	0	0	0	0	0	0	0	0	0	0	0	0	0	8	6
ctcgggagggg	PBANKA_050120	270	275	38	40	0	0	0	0	5	5	14	15	0	0	0	0	0	0	0	0	1	1	0	0	0	0	0	0	0	0	0	0
ctctacttctg	PBANKA_142590	0	0	3	3	14	15	0	0	0	0	0	0	0	0	1	1	0	0	0	0	0	0	0	0	0	0	0	0	0	0	0	0
ctcttttgaat	PBANKA_093120	20	20	0	0	0	0	0	0	0	0	0	0	0	0	0	0	0	0	0	0	0	0	0	0	0	0	0	0	0	0	0	0
ctgaaagcggg	PBANKA_080640	11	11	0	0	0	0	0	0	0	0	1	1	0	0	0	0	0	0	0	0	0	0	0	0	0	0	0	0	0	0	0	0
ctgctgattgc	PBANKA_100760	129	125	32	32	0	0	0	0	0	0	11	11	0	0	0	0	0	0	0	0	0	0	0	0	0	0	0	0	0	0	0	0
ctggaggctgc	PBANKA_131690	432	435	458	466	412	423	488	497	302	302	234	241	505	500	268	274	164	169	341	345	212	204	139	139	257	257	159	155	146	145	1739	1746
ctggagtagtg	PBANKA_140240	0	0	0	0	0	0	0	0	0	0	0	0	0	0	0	0	0	0	0	0	0	0	0	0	0	0	0	0	0	0	0	0
ctggccgctaa	PBANKA_041350	0	0	7	9	0	0	0	0	0	0	0	0	0	0	0	0	0	0	0	0	0	0	0	0	0	0	0	0	0	0	0	0
ctggctcagta	PBANKA_092540	21	21	68	70	79	80	0	0	25	24	0	0	0	0	1	1	0	0	0	0	13	13	0	0	0	0	4	4	0	0	324	316
ctgggaaaaga	PBANKA_142220	7	6	11	11	7	6	6	6	2	2	2	2	0	0	0	0	0	0	0	0	0	0	0	0	0	0	0	0	0	0	0	0
ctgggatctgt	PBANKA_061340	8	8	0	0	0	0	0	0	0	0	0	0	0	0	0	0	0	0	0	0	0	0	0	0	0	0	0	0	0	0	0	0
ctggttaaacg	PBANKA_113510	543	545	365	368	346	349	26	24	12	11	10	10	2	3	4	5	0	0	0	0	0	0	0	0	1	1	0	0	0	0	1836	1821
cttaaagagcc	PBANKA_133500	82	86	53	53	0	0	0	0	0	0	5	5	0	0	0	0	0	0	2	2	0	0	0	0	0	0	0	0	0	0	0	0
cttaatgggac	PBANKA_110790	0	0	0	0	0	0	0	0	0	0	0	0	0	0	0	0	0	0	0	0	0	0	0	0	1	1	0	0	0	0	0	0
cttacattggt	PBANKA_061040	0	0	0	0	29	28	0	0	0	0	2	2	0	0	0	0	0	0	0	0	0	0	0	0	0	0	0	0	0	0	0	0
cttagccgttg	PBANKA_093750	0	0	0	0	0	0	0	0	0	0	0	0	0	0	0	0	0	0	0	0	0	0	0	0	0	0	0	0	0	0	0	0
cttagtaagct	PBANKA_120550	0	0	0	0	0	0	0	0	0	0	0	0	0	0	0	0	0	0	0	0	0	0	0	0	0	0	0	1	0	0	0	0
cttattgtctg	PBANKA_135390	0	0	0	0	1	0	0	0	0	0	0	0	0	0	0	0	0	0	0	0	0	0	0	0	0	0	0	0	0	0	0	0
cttcacctacc	PBANKA_100520	0	0	0	0	9	11	4	4	0	0	0	0	0	0	0	0	0	0	0	0	0	0	0	0	0	0	0	0	0	0	0	0
cttccaagccc	PBANKA_140370	0	0	0	0	0	0	0	0	1	1	0	0	0	0	0	0	1	1	0	0	0	0	0	0	0	0	0	1	1	1	0	1
cttccctaggg	PBANKA_093810	380	379	247	249	304	306	69	71	108	106	39	37	34	32	62	63	43	44	34	36	53	54	31	32	22	22	67	68	18	16	1255	1234
cttcctccatc	PBANKA_122810	0	0	0	0	0	0	3	3	0	0	0	0	0	0	0	0	0	0	0	0	0	0	0	0	0	0	0	0	0	0	0	0
cttcctcttgt	PBANKA_130060	11	7	12	3	8	4	1	0	1	1	0	0	0	0	0	0	0	0	0	0	0	0	0	0	1	0	0	0	0	0	24	8
cttgattcaac	PBANKA_110880	0	0	0	0	0	0	0	0	0	0	0	0	0	0	0	0	0	0	0	0	0	0	0	0	0	0	0	0	0	0	0	0
cttgcacaaag	PBANKA_121710	0	0	0	0	0	0	0	0	2	2	0	1	0	0	0	0	0	0	0	0	0	0	2	2	1	1	1	1	1	1	3	3
cttgcacaagg	PBANKA_020840	0	0	0	0	0	0	0	0	0	0	0	0	0	0	0	0	0	0	0	0	0	0	0	0	0	0	0	0	0	0	0	0
cttgcggacaa	PBANKA_112680	0	0	8	8	1	1	0	0	0	0	0	0	0	0	0	0	1	1	0	0	0	0	0	0	0	0	0	0	0	0	0	0
cttgggcgtgc	PBANKA_030890	0	0	0	0	1	1	0	0	0	0	1	0	0	0	0	2	0	0	1	1	0	0	0	0	0	1	3	3	5	6	0	0
cttggtatcct	PBANKA_136480	0	0	2	2	8	8	0	0	0	0	0	0	0	0	0	0	0	0	0	0	0	0	0	0	0	0	0	0	0	0	0	0
cttgtcaacgg	PBANKA_060790	8	8	0	0	8	9	0	0	5	5	3	3	0	0	0	0	0	0	2	0	0	0	0	0	0	0	0	0	0	0	0	0
cttgttgctgt	PBANKA_094250	0	0	0	0	0	0	0	0	2	2	0	0	0	0	0	0	0	0	0	0	0	0	0	0	0	0	0	0	0	0	0	0
ctttactgggt	PBANKA_135260	14	14	15	15	16	14	2	1	0	0	4	4	0	0	0	0	2	2	0	0	0	0	0	0	0	0	0	0	0	0	0	0
ctttagtcacg	PBANKA_093780	237	237	262	267	263	265	27	30	26	25	16	15	22	22	0	0	5	4	11	13	0	0	4	4	6	6	1	1	0	0	1341	1321
ctttattcccg	PBANKA_010450	1	0	0	0	0	0	0	0	0	0	0	0	0	0	0	0	0	0	0	0	0	0	0	0	0	0	0	0	0	0	0	0
gaaagctgctc	PBANKA_061460	0	0	0	0	0	0	0	0	0	0	0	0	0	0	0	0	0	1	0	0	0	0	0	0	0	0	0	0	0	0	0	0
gaacaccaggg	PBANKA_060250	0	0	0	0	0	0	0	0	0	0	0	0	0	0	0	0	0	0	0	0	0	0	0	0	0	0	0	0	0	0	0	0
gaacattcggg	PBANKA_140040	81	83	50	52	2	2	0	0	4	5	4	4	0	0	0	0	0	0	0	0	0	0	0	0	0	0	2	2	4	4	0	0
gaacctggaca	PBANKA_093260	0	0	0	0	0	0	0	0	0	0	0	0	0	0	0	0	0	0	0	0	0	0	0	0	0	0	0	0	0	0	0	0
gaactaagcat	PBANKA_132760	588	593	429	431	470	465	29	29	32	32	51	53	0	0	0	0	5	5	3	3	0	0	3	3	0	0	0	0	0	0	2425	2424
gaaggactcgt	PBANKA_122020	2	2	0	0	3	3	1	1	0	0	0	0	0	0	0	0	0	0	0	0	0	0	0	0	0	0	0	0	0	0	8	10
gaaggtggtac	PBANKA_080630	9	10	0	0	0	0	0	0	0	0	0	0	0	0	0	0	0	0	0	0	0	0	0	0	0	0	0	0	0	0	0	0
gaagtgttgga	PBANKA_092170	0	0	0	0	11	11	0	0	0	0	0	0	0	0	0	0	0	0	0	0	0	0	0	0	0	0	0	0	0	0	0	0
gaattaacaaa	PBANKA_110100	282	282	63	63	0	0	0	0	0	0	13	12	0	0	4	4	0	0	0	0	1	1	0	0	0	0	0	0	0	0	0	0
gaattaccttt	PBANKA_021550	178	179	89	93	10	8	0	0	3	3	37	35	0	0	0	0	0	0	0	0	1	1	0	0	0	0	5	6	0	0	0	0
gacacctgtgg	PBANKA_114200	1	2	5	6	4	4	0	0	0	0	6	7	0	0	0	0	0	0	0	0	0	0	0	0	0	0	0	0	0	0	0	0
gacatgggatt	PBANKA_070940	0	0	11	11	7	7	0	0	0	0	0	0	0	0	0	0	0	0	0	0	0	0	0	0	0	0	0	0	0	0	0	0
gacattaacgc	PBANKA_112430	0	0	0	0	0	0	0	0	0	0	0	0	0	0	0	0	0	0	0	0	0	0	1	0	0	0	0	0	0	0	0	0
gacattcgagg	PBANKA_122540	0	0	0	0	8	9	0	0	0	0	0	0	0	0	0	0	0	0	0	0	0	0	0	0	0	0	0	0	0	0	0	0
gacctttgcag	PBANKA_083240	0	0	0	0	0	0	0	0	2	1	0	0	0	0	0	0	0	0	0	0	0	0	0	0	0	0	0	0	0	0	0	0
gacggctacag	PBANKA_090530	0	0	0	0	0	0	0	0	0	0	0	0	0	0	0	0	0	0	0	0	0	0	0	0	0	0	0	0	0	0	0	0
gacgtatggcg	PBANKA_021460	73	71	46	48	0	0	0	0	0	0	1	1	0	0	0	0	0	0	0	0	0	0	0	0	0	0	4	3	0	0	0	0
gacgtccccct	PBANKA_071120	0	0	0	0	0	0	0	0	0	0	1	1	0	0	0	0	0	0	0	0	0	0	0	0	0	0	0	0	0	0	0	0
gactctatggt	PBANKA_010260	0	0	0	0	3	3	0	0	0	0	0	0	0	0	0	0	0	0	0	0	0	0	0	0	0	0	0	0	0	0	0	0
gagagagggtg	PBANKA_141450	0	0	0	0	4	4	0	0	0	0	0	0	0	0	0	0	0	0	0	0	0	0	0	0	0	0	0	0	0	0	0	0
gagagggctta	PBANKA_101480	27	27	0	0	38	38	0	0	9	9	5	5	0	0	0	0	0	0	0	0	0	0	0	0	0	0	0	0	0	0	0	0
gagattttaaa	PBANKA_111490	0	0	0	0	0	0	0	0	0	0	0	0	0	0	0	0	0	0	0	0	0	0	0	0	0	0	0	0	0	0	0	0
gagcaaacgca	PBANKA_112040	0	0	2	2	18	20	0	0	3	3	0	0	0	0	0	0	0	0	0	0	0	0	0	0	0	0	0	0	0	0	0	0
gagcgagtcaa	PBANKA_112890	0	0	0	0	47	48	0	0	0	0	4	3	0	0	0	0	0	0	0	0	0	0	0	0	0	0	0	0	0	0	0	0
gagcgcatcgt	PBANKA_123380	1115	1100	658	648	1123	1112	611	615	883	873	682	669	529	517	992	977	556	548	445	435	466	463	512	502	271	270	469	457	297	295	1428	1416
gaggtggacaa	PBANKA_080950	0	0	0	0	0	0	4	4	0	0	0	0	0	0	0	0	0	0	0	0	0	0	0	0	0	0	0	0	0	0	0	0
gagtagatctg	PBANKA_093370	8	7	0	0	0	0	1	1	0	0	0	0	0	0	0	0	3	2	0	0	0	0	0	0	0	0	0	0	0	0	0	0
gagtaggcacg	PBANKA_011050	0	0	0	0	0	0	0	0	0	0	0	0	0	0	0	0	0	0	0	0	0	0	0	0	0	0	0	0	0	1	0	0
gatagtttaat	PBANKA_082430	0	0	20	18	42	42	0	0	0	0	0	0	0	0	0	0	0	0	0	0	0	0	0	0	0	0	0	0	0	0	0	0
gatatatcacc	PBANKA_110290	505	523	385	395	557	578	80	84	55	58	149	146	13	15	50	50	54	56	4	4	16	18	57	58	0	0	14	14	49	45	1750	1792
gatattcagga	PBANKA_140860	0	0	0	0	0	0	0	0	0	0	2	2	0	0	0	0	0	0	0	0	0	0	0	0	0	0	0	0	0	0	0	0
gatattcctct	PBANKA_145770	22	23	0	0	11	14	0	0	0	1	6	5	0	0	0	0	0	0	0	0	0	0	0	0	0	0	0	0	0	0	0	0
gatattttgtc	PBANKA_135770	0	0	0	0	0	0	0	0	0	0	0	0	0	0	0	0	0	0	0	0	0	0	0	0	0	0	0	0	0	0	0	0
gatgaccaggg	PBANKA_140460	0	0	0	0	0	0	0	0	1	1	0	0	3	3	0	0	2	2	0	0	0	0	0	0	0	0	0	0	0	0	0	0
gatgatagtcg	PBANKA_041320	641	634	616	606	395	396	285	279	411	394	298	298	235	233	339	338	183	179	278	268	185	172	205	203	107	108	129	124	133	129	908	891
gatgatccgtt	PBANKA_050250	0	0	0	0	0	0	0	0	0	0	0	0	2	2	8	8	0	0	1	1	0	0	0	0	2	2	1	1	1	1	1	1
gattaaagaat	PBANKA_090840	0	0	0	0	13	14	0	0	0	0	0	0	0	0	0	0	0	0	0	0	0	0	0	0	0	0	0	0	0	0	0	0
gcaaatataaa	PBANKA_110090	0	0	0	0	0	0	0	0	0	0	1	1	0	0	0	0	0	0	0	0	0	0	0	0	0	0	0	0	0	0	0	0
gcaatcaatgc	PBANKA_080810	1	1	0	0	0	0	1	1	0	0	0	0	0	0	0	0	0	0	0	0	0	0	0	0	2	2	0	0	0	0	0	0
gcacggagtcg	PBANKA_080090	12	14	13	12	11	12	7	9	10	10	7	11	0	0	5	6	1	0	2	2	0	0	0	1	0	0	0	0	1	1	14	19
gcaggtattat	PBANKA_110430	16	18	2	2	0	0	0	0	0	0	0	0	0	0	0	0	0	0	0	0	0	0	0	0	0	0	0	0	0	0	0	0
gcaggttccgg	PBANKA_130690	6	5	12	11	0	0	0	0	0	0	0	0	0	0	0	0	0	0	0	0	0	0	0	0	0	0	0	0	0	0	0	0
gcagtataata	PBANKA_111770	283	283	108	108	541	542	553	567	252	258	452	450	609	612	372	369	386	386	570	576	341	336	424	422	396	394	399	397	313	314	298	299
gcagtgctatt	PBANKA_100260	1	0	1	0	3	0	0	0	9	8	0	0	4	4	3	4	2	2	1	0	0	0	6	6	1	1	7	7	10	11	3	3
gcatgaagggc	PBANKA_010330	0	0	0	0	1	1	0	1	1	1	2	3	0	0	0	0	0	0	0	0	0	0	0	0	0	0	0	0	3	3	0	0
gcatgatttac	PBANKA_102550	0	0	0	0	0	0	0	0	0	0	0	0	0	0	0	0	0	0	0	0	0	0	0	0	0	0	0	0	0	0	0	0
gcatttcatgt	PBANKA_010060	0	0	10	8	0	0	0	0	0	0	0	0	0	0	0	0	0	0	0	0	0	0	0	0	0	0	0	0	0	0	0	0
gccacatacgc	PBANKA_133830	0	0	0	0	0	0	0	0	0	0	0	0	0	0	0	0	0	0	0	0	0	0	0	0	0	0	0	0	0	0	0	0
gccatattcaa	PBANKA_070510	0	0	0	0	0	0	0	0	0	0	0	0	0	0	0	0	0	0	0	0	0	0	0	0	0	0	0	0	0	0	1	1
gccccctaccg	PBANKA_135440	246	242	178	174	215	218	4	4	38	37	7	7	0	0	20	20	3	3	0	0	4	4	3	3	0	0	2	2	0	0	938	944
gcccggcgggt	PBANKA_130520	17	11	21	15	24	20	0	0	0	0	6	3	0	0	3	3	0	0	0	0	0	0	0	0	0	0	0	0	0	0	0	0
gcccgtagcca	PBANKA_103370	0	0	0	0	22	19	0	0	6	6	0	0	0	0	12	12	0	0	0	0	17	17	1	1	0	0	12	12	0	0	4	3
gcccttcacct	PBANKA_111020	0	0	1	0	0	0	0	0	0	0	0	0	0	0	0	0	0	0	0	0	0	0	0	0	0	0	0	0	0	0	0	0
gcctatcctat	PBANKA_113280	5	5	0	0	0	0	0	0	0	0	0	0	0	0	0	0	0	0	0	0	0	0	0	0	0	0	0	0	0	0	0	0
gcctcctattt	PBANKA_124060	0	0	0	0	0	0	0	0	2	2	0	0	0	0	0	0	0	0	0	0	0	0	0	0	0	0	0	0	0	0	0	0
gccttcaacgg	PBANKA_070620	22	22	0	0	0	0	0	0	0	0	0	0	0	0	0	0	0	0	0	0	2	2	1	1	0	0	0	0	0	0	0	0
gcgaactcaac	PBANKA_120370	0	0	0	0	0	0	0	0	0	0	0	0	0	0	0	0	0	0	0	0	0	0	0	0	0	0	0	0	0	0	0	0
gcgaatcggaa	PBANKA_144470	0	0	13	14	0	0	1	1	0	0	0	0	0	0	0	0	0	0	0	0	0	0	0	0	0	0	0	0	0	0	75	75
gcgagaaacat	PBANKA_102940	0	0	0	0	0	0	0	0	0	0	0	0	0	0	0	0	0	0	0	0	0	0	0	1	0	0	0	1	0	0	0	0
gcgagatcatt	PBANKA_070240	7	8	5	6	10	12	10	12	7	10	8	11	0	4	8	10	3	7	12	15	6	6	8	14	3	5	3	5	2	10	3	4
gcgatgcctgc	PBANKA_071550	246	248	110	111	173	170	420	420	358	365	292	299	554	556	520	530	373	372	459	455	326	330	383	395	411	399	271	269	348	347	140	138
gcggagaccgc	PBANKA_070550	0	0	0	0	0	0	0	0	0	0	0	0	3	3	0	0	0	0	0	0	0	0	0	0	0	0	0	0	0	0	0	0
gcggcgaattc	PBANKA_070490	0	0	1	0	1	2	0	0	0	0	0	0	1	1	0	0	0	0	4	3	0	0	3	3	2	1	1	1	6	7	2	4
gcgtcagagtc	PBANKA_143120	0	0	0	0	0	0	0	0	0	0	9	9	0	0	0	0	0	0	0	0	0	0	0	0	0	0	0	0	0	0	0	0
gcgtctatgtg	PBANKA_113140	453	440	236	235	348	344	616	606	556	540	400	389	783	764	750	729	475	459	785	771	573	564	663	653	527	517	483	476	584	577	573	561
gcgtggaggca	PBANKA_101980	16	14	0	0	13	13	0	0	0	0	0	0	2	0	0	0	0	0	0	0	0	0	2	1	0	0	0	0	0	0	0	0
gctcatcacca	PBANKA_140310	1204	1224	902	899	924	950	478	492	710	727	371	378	114	114	366	367	63	65	50	51	127	124	16	16	23	24	121	120	2	2	1450	1460
gctctgtcatc	PBANKA_091240	30	30	12	12	0	0	0	0	0	0	0	0	0	0	0	0	0	0	0	0	0	0	0	0	0	0	0	0	0	0	0	0
gctgacgccgt	PBANKA_021060	0	0	0	0	0	0	4	4	0	0	0	0	0	0	0	0	0	0	0	0	0	0	0	0	1	1	0	0	1	1	0	0
gctgatgtacg	PBANKA_010540	1	0	0	0	0	0	0	0	0	0	0	0	0	0	0	0	0	0	0	0	0	0	0	0	0	0	0	0	0	0	0	0
gctggcgaaat	PBANKA_061610	0	0	0	0	0	0	0	0	0	0	0	0	0	0	0	0	0	0	0	0	0	0	0	0	0	0	0	0	0	0	0	0
gctgggcagtt	PBANKA_146460	0	0	0	0	0	0	0	0	0	0	0	0	0	0	0	0	0	0	0	0	0	0	0	0	0	0	0	0	0	0	0	0
gctgtgattac	PBANKA_100690	0	0	0	0	0	0	0	0	0	0	0	0	0	0	0	0	0	0	0	0	0	0	0	0	0	0	0	0	0	0	0	0
gcttacgtcaa	PBANKA_090710	0	0	17	18	0	0	0	0	0	0	3	3	0	0	3	3	0	0	0	0	0	0	0	0	0	0	0	0	0	0	0	0
gcttctcttta	PBANKA_135820	105	108	8	8	0	0	5	6	0	0	7	6	0	0	0	0	0	0	0	0	0	0	0	0	0	0	1	1	0	0	0	0
ggacctatcgt	PBANKA_134340	522	523	257	259	523	527	278	276	327	328	143	142	222	221	380	379	179	176	234	234	377	372	192	192	131	133	440	443	186	188	2126	2121
ggagaaacgga	PBANKA_020580	0	0	0	0	0	0	0	0	0	0	0	0	0	0	0	0	0	0	0	0	0	0	0	0	0	0	0	0	0	0	0	0
ggagagcggag	PBANKA_040980	0	0	0	0	0	0	0	0	3	3	0	0	0	0	0	0	0	0	0	0	0	0	0	0	0	0	0	0	0	0	0	0
ggaggaggatg	PBANKA_144560	0	0	13	13	0	0	0	0	0	0	0	0	0	0	0	0	0	0	0	0	0	0	0	0	0	0	0	0	0	0	0	0
ggaggatcatg	PBANKA_114470	0	0	0	0	21	20	0	0	0	0	1	1	0	0	0	0	0	0	0	0	0	0	0	0	0	0	0	0	0	0	0	0
ggagggaaacg	PBANKA_133890	0	0	0	0	11	11	0	0	0	0	0	0	0	0	0	0	0	0	0	0	0	0	0	0	0	0	0	0	0	0	0	0
ggagggacacc	PBANKA_142380	0	0	12	12	0	0	0	0	0	0	0	0	0	0	0	0	0	0	0	0	0	0	0	0	0	0	0	0	0	0	0	0
ggatactgtag	PBANKA_040590	0	0	0	0	4	3	0	0	0	0	0	0	0	0	0	0	0	0	0	0	0	0	0	0	0	0	0	0	0	0	0	0
ggatatcctcg	PBANKA_140670	21	21	0	0	8	6	3	4	0	0	0	0	1	1	0	0	0	0	0	0	0	0	0	0	0	0	0	0	2	2	0	0
ggcaatagtct	PBANKA_040710	0	0	0	0	0	0	0	0	0	0	0	0	0	0	0	0	0	0	0	0	0	0	1	1	0	0	0	0	0	0	0	0
ggcaccctacc	PBANKA_110760	0	0	0	8	0	0	0	0	0	0	0	0	0	0	0	0	0	0	0	0	0	0	0	0	0	0	0	0	0	0	0	0
ggccaatttaa	PBANKA_080320	0	0	0	0	6	7	5	6	6	7	4	4	0	0	0	0	0	0	0	0	0	0	0	0	0	0	4	4	0	0	0	0
ggccgggccca	PBANKA_101650	1281	1276	1054	1047	1301	1318	362	362	653	658	441	445	163	161	436	444	157	158	52	52	121	122	75	76	38	37	108	108	30	28	3684	3656
ggcctcctgta	PBANKA_060930	0	0	0	0	0	0	0	0	0	0	0	0	0	0	0	0	0	0	0	0	0	0	0	0	0	0	0	0	0	0	0	0
ggcgatgtttc	PBANKA_092550	8	7	6	6	36	35	0	0	6	5	0	0	3	3	2	1	2	2	0	0	0	0	0	0	0	0	0	0	0	0	0	0
ggctaggccgc	PBANKA_041050	0	0	0	0	14	14	0	0	0	0	0	0	0	0	0	0	0	0	0	0	0	0	0	0	0	0	0	0	0	0	0	0
ggctgctgtgc	PBANKA_061350	105	112	55	56	79	82	8	9	7	7	3	3	2	2	0	0	3	3	0	0	5	5	0	0	0	0	4	4	0	0	391	405
gggaaaaggcg	PBANKA_103290	0	0	0	0	0	0	0	0	0	0	0	0	0	0	0	0	0	0	0	0	0	1	0	0	0	0	0	0	0	0	0	0
gggcaacggcg	PBANKA_031200	0	0	0	0	0	0	3	3	3	3	2	2	0	0	1	1	0	1	6	7	0	0	3	3	2	3	7	7	5	6	7	7
gggccattaga	PBANKA_112520	0	0	0	0	0	0	0	0	0	0	4	5	0	0	0	0	0	0	0	0	0	0	0	0	0	0	0	0	0	0	0	0
gggccgcagcg	PBANKA_133910	0	0	0	0	0	0	0	0	0	0	0	0	0	0	0	0	0	0	0	0	0	0	0	0	0	0	0	0	0	0	0	0
ggggaatagct	PBANKA_144150	517	518	162	163	383	388	15	14	0	0	33	31	5	7	0	0	0	0	0	0	0	0	0	0	0	0	0	0	0	0	2092	2073
ggggaccaggg	PBANKA_113530	0	0	0	0	0	0	0	0	0	0	0	0	0	0	0	0	0	0	0	0	0	0	0	0	0	0	0	0	0	0	0	0
ggggccgggca	PBANKA_050060	188	181	22	20	0	0	8	8	0	0	28	31	0	0	0	0	0	0	0	0	2	2	0	0	0	0	0	0	2	2	0	0
ggggtcctctg	PBANKA_124380	141	140	63	64	0	0	0	0	0	0	1	1	0	0	0	0	0	0	0	0	6	6	0	0	0	0	4	4	0	0	0	0
gggtcgttgcg	PBANKA_142630	0	0	0	0	0	0	0	0	0	0	0	0	0	0	0	0	0	0	0	0	0	0	1	1	0	0	0	0	0	0	0	0
gggttagaaat	PBANKA_070440	214	208	103	101	12	13	1	1	0	0	6	6	0	0	0	0	0	0	0	0	2	2	0	0	0	0	0	0	0	0	0	0
ggtagggtcac	PBANKA_061190	0	0	0	0	1	1	0	0	1	1	0	0	0	0	0	0	3	3	0	0	0	0	1	1	0	0	0	0	1	2	2	1
ggtatcttacg	PBANKA_020134	1	1	1	1	1	1	0	0	7	7	1	1	0	0	3	3	1	1	4	4	2	2	5	5	0	0	3	3	3	3	4	4
ggtattgaaac	PBANKA_031070	0	0	0	0	0	0	0	0	0	0	0	0	0	0	0	0	0	0	0	0	0	0	0	0	0	0	0	1	0	0	0	0
ggtcagaccct	PBANKA_092700	31	35	0	0	52	50	11	11	0	0	3	3	3	3	0	0	0	0	0	0	0	0	0	0	4	4	0	0	0	0	0	0
ggtcggatccc	PBANKA_030160	0	0	0	0	0	0	0	0	0	0	0	0	1	1	0	0	0	0	0	0	0	0	0	0	0	0	0	1	0	0	0	0
ggtgcatattt	PBANKA_130760	0	0	0	0	0	0	0	0	0	0	0	0	0	0	0	0	0	0	1	0	0	0	0	0	0	0	0	0	0	0	1	0
ggtggcatcta	PBANKA_145170	0	0	0	0	0	0	0	0	0	0	0	0	0	0	0	0	0	0	0	0	0	0	0	0	0	0	0	0	0	0	0	0
ggtttacagtt	PBANKA_114590	63	60	17	16	0	0	0	0	0	0	5	5	0	0	0	0	1	1	0	0	0	0	0	0	0	0	0	0	0	0	0	0
gtaacagcgtc	PBANKA_080940	0	0	0	0	0	0	0	0	0	0	0	0	0	0	0	0	0	0	0	0	0	0	0	0	0	0	0	0	0	0	0	0
gtaagcgctcg	PBANKA_072180	0	0	0	0	0	0	0	0	0	0	0	0	0	0	0	0	0	0	0	0	0	0	0	0	0	0	0	0	0	0	0	0
gtaagcgctgc	PBANKA_080050	0	0	0	0	0	0	0	0	4	4	1	0	1	1	1	1	0	0	4	3	0	0	0	0	0	0	2	2	1	2	4	4
gtactcgtatg	PBANKA_021350	14	14	0	0	0	0	0	0	0	0	0	0	0	0	0	0	0	0	0	0	0	0	0	0	0	0	3	3	1	1	0	0
gtagcttctac	PBANKA_111970	0	0	18	19	0	0	0	0	8	8	0	0	0	0	0	0	0	0	0	0	0	0	0	0	0	0	0	0	0	0	0	0
gtatacttcct	PBANKA_060910	610	602	324	323	410	404	85	79	97	94	84	84	47	47	42	42	45	41	17	16	9	11	40	40	15	14	11	10	10	10	1624	1596
gtatagtacag	PBANKA_110410	0	0	1	0	2	1	2	0	4	4	2	2	1	1	0	0	0	0	1	2	1	0	2	2	1	1	1	2	6	6	3	3
gtatatagtta	PBANKA_092180	1	1	9	9	0	0	0	0	0	0	0	0	0	0	0	0	0	0	0	0	0	0	0	0	1	1	0	0	1	1	0	0
gtatgtctttc	PBANKA_090370	0	0	0	0	20	19	0	0	0	0	0	0	0	0	0	0	0	0	0	0	0	0	0	0	0	0	0	0	0	0	0	0
gtcaaaggtcg	PBANKA_051900	74	72	0	0	0	0	0	0	0	0	2	1	0	0	0	0	0	0	0	0	0	0	0	0	0	0	0	0	0	0	0	0
gtcacaggaga	PBANKA_103540	0	0	37	36	31	35	4	4	0	0	0	0	0	0	3	3	0	0	0	0	0	0	0	0	0	0	0	0	3	3	0	0
gtcactgacgg	PBANKA_132380	211	220	22	23	2	2	0	0	0	0	20	20	0	0	0	0	3	3	0	0	0	0	0	0	0	0	0	0	0	0	0	0
gtcccttgggg	PBANKA_070690	0	0	0	0	0	0	0	0	2	2	0	0	0	0	0	0	0	0	0	0	0	0	0	0	0	0	0	0	0	0	0	0
gtccggttgaa	PBANKA_080250	39	40	31	32	0	0	0	0	0	0	16	18	0	0	0	0	0	0	0	0	0	0	0	0	0	0	0	0	0	0	0	0
gtccgtctaac	PBANKA_090860	0	0	7	7	0	0	0	0	2	1	0	0	0	0	0	0	0	0	0	0	0	0	0	0	0	0	0	0	0	0	0	0
gtcgcacccga	PBANKA_020890	19	21	10	10	0	0	0	0	0	0	0	0	0	0	0	0	0	0	0	0	0	0	0	0	0	0	0	0	0	0	0	0
gtcgtgaaacc	PBANKA_136310	0	0	0	0	0	0	0	0	0	0	0	0	0	0	0	0	0	0	0	0	0	0	0	0	0	0	0	0	0	0	0	0
gtcgtgaggct	PBANKA_010880	0	0	0	0	0	0	0	0	0	0	0	0	0	0	0	0	0	0	0	0	0	0	0	0	0	0	0	0	0	0	0	0
gtctatatacc	PBANKA_081620	0	0	0	0	0	0	0	0	0	0	0	0	0	0	0	0	4	4	0	0	0	0	0	0	0	0	0	0	0	0	0	0
gtctccgtatt	PBANKA_132880	0	0	6	6	19	18	0	0	0	0	0	0	0	0	0	0	0	0	0	0	0	0	0	0	0	0	0	0	0	0	0	0
gtgacctggct	PBANKA_091650	0	0	0	0	7	7	0	0	0	0	0	0	0	0	0	0	0	0	0	0	0	0	0	0	0	0	0	0	0	0	0	0
gtgagagtatc	PBANKA_146130	0	0	0	0	0	0	0	0	2	2	0	0	0	0	0	0	0	0	0	0	0	0	0	0	0	0	0	0	0	0	0	0
gtgagtacaaa	PBANKA_122270	680	666	394	384	448	441	259	249	423	417	269	265	228	225	278	275	201	198	227	215	216	204	234	235	141	136	177	176	242	229	2531	2478
gtgagtacatg	PBANKA_142140	0	0	0	0	0	0	0	0	0	0	0	0	0	0	0	0	0	0	0	0	0	0	0	0	0	0	0	0	0	0	1	0
gtgagttgccg	PBANKA_082090	0	0	0	0	10	10	0	0	0	0	1	1	0	0	0	0	0	0	0	0	0	0	0	0	0	0	0	0	0	0	0	0
gtgatcccacc	PBANKA_092860	0	0	0	0	0	0	0	0	0	0	0	0	0	0	0	0	0	0	0	0	0	0	0	0	0	0	0	0	0	0	0	0
gtgcaaaacga	PBANKA_041610	14	14	11	11	14	15	3	3	0	0	6	7	0	0	3	3	2	2	1	1	0	0	0	0	0	0	0	0	0	0	0	0
gtgcaacgagc	PBANKA_121560	0	0	0	0	0	0	0	0	0	0	0	0	0	0	0	0	0	0	0	0	0	0	0	0	0	0	0	0	0	0	0	0
gtgcaccgtca	PBANKA_141020	14	15	2	2	27	29	0	0	9	10	1	2	8	7	2	4	7	7	15	17	1	1	7	8	7	9	19	19	17	18	14	14
gtgcgccgaca	PBANKA_102120	0	0	0	0	0	0	0	0	0	0	0	0	0	0	0	0	0	0	0	0	0	0	0	0	0	0	0	0	0	0	0	0
gtgcgccgtgg	PBANKA_103970	0	0	0	0	0	0	0	0	0	0	0	0	0	0	0	0	0	0	0	0	0	0	0	0	0	0	0	0	0	0	0	0
gtgctacccgt	PBANKA_110390	0	0	0	0	13	13	0	0	0	0	0	0	0	0	0	0	0	0	0	0	0	0	0	0	0	0	0	0	0	0	0	0
gtgtaggatcg	PBANKA_092840	0	0	0	0	1	2	0	1	3	1	2	0	1	0	3	0	2	3	4	0	0	0	3	1	1	1	3	1	1	0	3	1
gtgtagtgtgg	PBANKA_121470	0	0	0	0	0	0	0	0	0	0	0	0	0	0	0	0	0	0	0	0	0	0	0	0	0	0	0	0	0	0	0	0
gtgtctcatct	PBANKA_100350	0	0	0	0	0	0	0	0	0	0	0	0	0	0	0	0	0	0	0	0	0	0	0	0	0	0	0	0	0	0	0	0
gttagcaacgc	PBANKA_082250	0	0	3	3	0	1	0	0	1	0	2	1	0	1	1	1	4	2	1	1	1	1	1	3	1	2	2	1	0	2	0	0
gttagctgtcc	PBANKA_052020	22	22	20	21	30	34	0	0	0	0	0	0	0	0	0	0	1	2	0	0	0	0	0	0	0	0	0	0	0	0	0	0
gttagtaacac	PBANKA_122520	13445	13716	17019	17326	26866	27509	24657	25179	31712	32270	32390	33041	24147	24538	45407	46379	36643	37287	28123	28622	37041	37412	45177	46041	23951	24386	38561	39040	37334	37857	856	870
gttataggcga	PBANKA_100950	0	0	0	0	0	0	0	0	0	0	0	0	0	0	0	0	8	8	0	0	0	0	0	0	0	0	0	0	0	0	0	0
gttattaatac	PBANKA_051480	1	0	1	0	1	0	0	0	0	1	2	0	0	0	0	0	1	0	0	0	1	2	0	0	0	1	1	2	1	0	0	0
gttcagggtcg	PBANKA_113130	0	0	0	0	0	0	0	0	0	0	0	0	0	0	0	1	0	0	0	0	0	0	0	0	0	0	0	0	0	0	0	0
gttggagtgtg	PBANKA_120560	14	18	28	29	23	26	26	29	21	25	21	25	36	35	44	48	37	35	32	34	29	30	22	24	42	43	27	30	24	27	11	13
gttggggccct	PBANKA_132400	831	803	672	659	877	852	733	725	643	638	537	527	603	595	683	679	540	531	503	494	377	372	406	393	303	295	316	312	305	300	1130	1112
gtttaggaacg	PBANKA_142180	0	3	2	2	0	1	1	4	0	3	1	1	0	4	0	6	0	3	0	7	0	3	0	2	0	1	1	4	1	4	0	3
gtttaggatcg	PBANKA_102620	987	967	760	754	1015	1013	1119	1104	1108	1099	991	986	1248	1243	1466	1434	1098	1051	1449	1405	1035	1005	1268	1252	1255	1222	1302	1269	1300	1280	1603	1590
gtttatcgtcc	PBANKA_112270	0	0	12	12	0	0	4	4	1	1	0	0	0	0	0	0	0	0	0	0	1	1	0	0	0	0	0	0	0	0	0	0
gtttgcacatc	PBANKA_041540	283	288	124	116	5	5	2	2	7	8	18	19	0	0	0	0	0	0	0	0	0	0	0	0	0	0	0	0	0	0	0	0
gttttaaaccc	PBANKA_120690	25	26	3	2	20	21	0	0	0	0	0	0	1	1	0	0	0	0	0	0	0	0	0	0	0	0	0	0	0	0	0	0
taaaccctatg	PBANKA_133090	31	31	28	27	0	0	0	0	0	0	4	4	0	0	0	0	0	0	0	0	0	0	0	0	0	0	0	0	0	0	0	0
taaacgaagcc	PBANKA_123820	10	10	11	10	0	0	0	0	0	0	0	0	0	0	0	0	0	0	0	0	0	0	0	0	0	0	0	0	0	0	0	0
taacggggacg	PBANKA_082690	0	0	0	0	8	8	0	0	0	0	0	0	0	1	0	0	0	0	0	0	0	0	0	0	0	0	1	1	0	0	0	0
taagagatcag	PBANKA_100890	691	680	809	801	683	689	202	200	287	292	179	180	27	26	77	77	25	25	1	1	34	36	2	2	2	2	30	28	13	13	1547	1524
taaggttgctt	PBANKA_140700	0	0	0	0	0	0	0	0	0	0	1	1	0	0	0	0	0	0	0	1	0	0	1	1	0	0	0	0	3	3	0	0
taagtaggagt	PBANKA_011000	706	698	737	731	638	637	287	276	255	252	205	200	108	109	304	295	155	153	97	92	192	185	96	94	66	66	208	197	66	62	2006	1967
taagttcgat	PBANKA_093370	9	9	0	0	0	0	0	0	0	0	0	0	0	0	0	0	0	0	0	0	0	0	0	0	0	0	0	0	0	0	0	0
taatagggagc	PBANKA_081070	0	0	17	15	14	15	0	0	0	0	0	0	0	0	0	0	0	0	0	0	0	0	0	0	0	0	0	0	0	0	0	0
tacacaaaaag	PBANKA_071840	0	0	0	0	11	11	0	0	0	0	0	0	0	0	0	0	0	0	0	0	0	0	0	0	0	0	0	0	0	0	0	0
tacacataaga	PBANKA_120660	0	0	0	0	0	0	0	0	1	1	0	0	0	0	0	0	0	0	0	0	0	0	0	0	0	0	0	0	0	0	0	0
tacaggtatga	PBANKA_121550	0	0	0	0	0	0	0	0	0	0	0	0	0	0	0	0	0	0	0	0	0	0	0	0	0	0	0	0	0	0	0	0
tacatggctgc	PBANKA_102530	0	0	0	0	12	13	0	0	0	0	0	0	2	2	0	0	0	0	0	0	0	0	0	0	0	0	0	0	0	0	0	0
tacgagtaatc	PBANKA_050380	244	239	166	166	317	307	419	422	336	328	286	283	576	581	371	367	336	343	738	734	300	293	389	396	524	519	299	298	298	303	217	217
tactaccatcg	PBANKA_112980	0	0	0	0	0	0	0	0	4	4	0	0	0	0	0	0	0	0	0	0	0	0	0	0	0	0	0	0	0	0	0	0
tactaggtatg	PBANKA_124240	0	0	0	0	0	0	0	0	0	0	0	0	0	0	0	0	0	0	0	0	0	0	0	0	2	0	0	0	0	0	0	0
tactggcagta	PBANKA_140500	0	0	11	11	0	0	0	0	0	0	1	1	0	0	0	0	0	0	0	0	0	0	0	0	0	0	0	0	0	0	0	0
tacttacttag	PBANKA_136030	0	0	20	20	0	0	0	0	0	0	2	2	0	0	4	4	0	0	0	0	0	0	0	0	0	0	0	0	0	0	0	0
tagaataaagc	PBANKA_134420	0	0	0	0	0	0	7	7	0	0	0	0	0	0	0	0	0	0	0	0	0	0	0	0	0	0	0	0	0	0	0	0
tagcaaagctc	PBANKA_140920	10	10	0	0	0	0	0	0	0	0	0	0	0	0	0	0	0	0	0	0	0	0	0	0	1	1	0	0	0	0	0	0
tagcagaagtt	PBANKA_081730	0	0	8	8	0	0	0	0	0	0	0	0	0	0	0	0	0	0	0	0	0	0	0	0	0	0	0	0	0	0	0	0
taggacacgcc	PBANKA_082170	0	0	0	0	0	0	0	0	0	0	0	0	0	0	0	0	0	0	0	0	0	0	0	0	0	0	0	0	0	0	0	0
taggcaacact	PBANKA_144790	628	635	458	470	796	810	950	955	643	640	925	939	1092	1102	767	776	1124	1147	1040	1049	559	555	1373	1389	823	826	600	595	1049	1046	1563	1551
tagggaccaac	PBANKA_101810	16	16	8	8	23	23	0	0	3	3	0	0	0	0	0	0	0	0	0	0	0	0	0	0	0	0	0	0	0	0	0	0
tagtcctttat	PBANKA_122090	11	9	47	46	0	0	0	0	0	0	0	0	0	0	0	0	0	0	0	0	0	0	0	0	0	0	0	0	0	0	0	0
tataacgccct	PBANKA_134590	0	0	0	0	0	0	0	0	0	0	0	0	0	0	0	0	0	0	0	0	0	0	0	0	0	0	0	0	0	0	0	0
tataatcaaat	PBANKA_121910	0	0	0	0	0	0	0	0	0	0	4	4	0	0	0	0	0	0	0	0	0	0	0	0	0	0	0	0	0	0	0	0
tataggtataa	PBANKA_050330	1	1	0	0	0	1	0	0	4	4	2	2	3	4	0	0	0	0	1	2	0	0	10	9	0	0	0	1	3	3	2	2
tatccggcatt	PBANKA_146050	18	18	0	0	30	32	0	0	0	0	3	4	0	0	0	0	0	0	0	0	0	0	0	0	0	0	0	0	0	0	0	0
tatcgaccccg	PBANKA_124120	0	0	6	6	0	0	0	0	12	12	0	0	0	0	0	0	0	0	0	0	0	0	0	0	0	0	0	0	0	0	0	0
tatcgctgggg	PBANKA_113670	569	560	317	311	330	336	22	23	167	164	134	135	35	36	234	230	109	108	29	29	127	130	126	132	26	28	111	111	117	114	2099	2077
tatgcatttcg	PBANKA_121080	0	0	0	0	0	0	0	0	0	0	6	6	0	0	0	0	0	0	0	0	0	0	0	0	0	0	0	0	0	0	0	0
tatgcgaagac	PBANKA_141350	1	0	0	0	0	0	0	2	0	3	0	0	0	0	0	1	0	1	1	3	0	1	0	1	0	2	0	5	0	2	0	1
tatgcgatgac	PBANKA_134580	995	994	759	754	899	899	854	856	1115	1108	871	891	1021	1012	1593	1604	920	912	885	885	1197	1179	975	978	644	632	1087	1084	798	800	1663	1666
tatgctcgcac	PBANKA_083020	0	0	0	0	0	0	0	0	0	0	0	0	0	0	0	0	0	0	0	0	0	0	0	0	0	0	0	0	0	0	0	0
tatgtgtcaac	PBANKA_120180	0	0	0	0	5	4	0	0	0	0	0	0	0	0	0	0	0	0	0	0	0	0	0	0	0	0	0	0	0	0	0	0
tatgtttactg	PBANKA_030610	7	8	0	0	1	0	0	0	0	0	0	0	2	2	0	0	0	0	4	4	0	0	0	0	0	0	0	0	0	1	2	1
tattcattaac	PBANKA_020260	425	428	591	609	707	737	114	119	158	165	205	214	72	74	107	106	129	127	31	32	53	53	119	126	33	33	8	9	47	44	1584	1630
tattgagttta	PBANKA_071490	5	5	10	9	7	6	0	0	0	0	2	2	1	1	0	0	0	0	0	0	1	1	0	0	0	0	1	1	0	0	0	0
tcaacaagtag	PBANKA_082960	6	6	0	0	0	0	0	0	0	0	0	0	0	0	0	0	0	0	0	0	0	0	0	0	0	0	0	0	0	0	0	0
tcacacagaca	PBANKA_144290	11	10	0	0	0	0	0	0	0	0	0	0	0	0	0	0	0	0	0	0	0	0	0	0	0	0	0	0	0	0	0	0
tcaccttaggg	PBANKA_070350	0	1	19	17	26	27	1	1	0	0	1	1	1	1	1	2	1	1	4	4	4	4	1	2	0	0	8	8	8	8	5	6
tcactagtgac	PBANKA_134620	0	0	0	0	0	0	0	0	0	0	0	0	0	0	0	0	0	0	0	0	0	0	0	0	0	0	0	0	0	0	0	0
tcagaagcgcc	PBANKA_071610	506	581	254	299	383	423	164	194	116	124	221	268	88	99	83	98	142	171	93	102	31	39	120	172	91	109	36	42	175	213	740	853
tcagattcat	PBANKA_146050	37	33	11	12	14	14	0	0	0	0	2	2	0	0	0	0	0	0	0	0	0	0	0	0	0	0	0	0	0	0	0	0
tcaggattggc	PBANKA_142170	0	0	0	0	14	14	0	0	0	0	0	0	0	0	1	1	2	2	1	1	0	0	1	1	0	0	3	3	3	3	1	1
tcaggcgtacc	PBANKA_082630	5	5	18	17	0	0	0	0	0	0	2	3	0	0	0	0	0	0	0	0	0	0	0	0	0	0	0	0	1	1	0	0
tcatgacaaat	PBANKA_104020	91	91	11	11	0	0	0	0	0	0	0	0	0	0	0	0	1	1	0	0	0	0	0	0	0	0	0	0	0	0	0	0
tcatgagggct	PBANKA_133330	0	0	0	0	15	15	1	1	0	0	0	0	0	0	0	0	0	0	0	0	0	0	0	0	0	0	0	0	0	0	42	45
tcattcgcgat	PBANKA_103130	8	8	0	0	26	26	14	14	0	0	2	2	0	0	0	0	0	0	0	0	0	0	0	0	0	0	0	0	0	0	0	0
tcattgatccc	PBANKA_050830	0	0	9	8	2	2	0	0	1	1	6	6	0	0	0	0	0	0	0	0	0	0	0	0	0	0	3	3	0	0	0	0
tccaatattac	PBANKA_052430	89	93	45	43	0	0	0	0	0	0	4	4	0	0	0	0	0	0	0	0	1	1	0	0	0	0	0	0	0	0	0	0
tcccatcaaac	PBANKA_051390	0	0	0	0	0	0	3	4	0	0	0	0	0	0	0	0	0	0	0	0	0	0	0	0	0	0	0	0	0	0	0	0
tcccgcctagc	PBANKA_134090	0	0	0	0	1	0	0	0	0	0	0	0	0	0	0	0	0	0	0	0	0	0	0	0	0	0	0	0	0	0	0	0
tccctggaatg	PBANKA_092140	0	0	0	0	0	0	2	2	11	12	0	0	3	2	1	1	0	0	3	3	0	0	1	1	0	0	2	1	2	2	2	2
tccggatgtcg	PBANKA_041790	0	0	0	0	0	0	0	0	0	0	0	0	0	0	0	0	0	0	0	0	0	0	0	0	0	0	0	0	0	0	0	0
tccgggataag	PBANKA_132870	0	0	0	0	0	0	0	0	0	0	0	0	0	0	0	0	0	0	0	0	0	0	0	0	0	0	0	0	0	0	0	0
tccgttccacc	PBANKA_071350	490	501	413	420	614	618	524	525	769	765	386	387	799	814	1234	1248	401	403	957	957	939	941	438	445	981	993	1037	1037	488	494	1460	1480
tcctactctcc	PBANKA_120060	485	528	143	159	0	0	4	4	3	3	25	30	0	0	0	0	0	0	1	1	1	1	0	0	0	0	2	2	1	1	0	0
tcctcaatat	PBANKA_092640	0	0	0	0	0	0	5	4	0	0	0	0	0	0	0	0	0	0	0	0	0	0	0	0	0	0	0	0	0	0	0	0
tcctgtttttt	PBANKA_082020	0	0	2	2	0	0	0	0	0	0	0	0	0	0	0	0	0	0	0	0	0	0	0	0	0	0	0	0	0	0	0	0
tccttagcgga	PBANKA_060600	0	0	2	2	0	0	0	0	0	0	1	1	0	0	0	0	3	3	0	0	0	0	0	0	0	0	0	0	0	0	0	0
tcgcagggagc	PBANKA_051300	0	0	0	0	0	0	0	0	0	0	0	0	0	0	0	0	0	0	0	0	0	0	0	0	0	0	0	0	2	2	0	0
tcgcatagtcc	PBANKA_050440	0	0	20	20	9	9	2	2	0	0	2	2	0	0	0	0	0	0	0	0	0	0	0	0	0	0	0	0	0	0	0	0
tcgctacacat	PBANKA_100010	106	106	32	31	0	0	3	3	2	2	11	10	0	0	0	0	1	1	0	0	1	1	0	0	0	0	0	0	0	0	0	0
tcgctggctgg	PBANKA_134940	10	10	0	0	1	1	0	0	2	2	0	0	0	0	0	0	0	0	0	0	0	0	0	0	0	0	0	0	0	0	0	0
tcggcttcatt	PBANKA_072120	0	0	0	0	0	0	0	0	0	0	0	0	0	0	0	0	0	1	0	0	0	0	0	0	0	0	0	0	0	0	0	0
tcgtcttcgtg	PBANKA_140650	0	0	0	0	0	0	0	0	0	0	0	0	0	0	0	0	0	0	0	0	0	0	0	0	0	0	0	0	0	0	0	0
tcgtgacgcgg	PBANKA_051200	0	0	0	0	0	0	0	0	0	0	0	0	0	0	0	0	0	0	0	0	0	0	0	0	0	0	0	0	0	0	0	0
tcgtgggaagc	PBANKA_103310	0	0	11	11	9	8	0	0	0	0	1	1	0	0	0	0	0	0	0	0	0	0	0	0	0	0	0	0	0	0	0	0
tctagcagctg	PBANKA_132960	91	90	34	33	0	0	0	0	0	0	0	0	0	0	0	0	0	0	0	0	0	0	0	0	0	0	0	0	0	0	0	0
tctagtgatgt	PBANKA_110140	98	92	92	90	0	0	0	0	6	6	11	11	0	0	0	0	0	0	0	0	0	0	0	0	0	0	0	0	0	0	0	0
tctcacaaatc	PBANKA_123470	0	0	0	1	2	2	0	1	0	0	0	0	0	0	0	0	0	0	0	0	2	2	0	0	0	0	0	0	0	0	0	1
tctcggttat	PBANKA_061670	0	0	0	0	0	0	0	0	0	0	0	0	0	0	0	0	0	0	0	0	0	0	0	0	0	0	0	0	0	0	0	0
tctcgtcatgc	PBANKA_113930	0	0	1	0	0	0	1	0	0	0	0	0	0	0	0	0	0	0	0	0	0	0	0	0	0	0	0	0	0	0	0	0
tctctgaatca	PBANKA_122990	0	0	6	6	0	0	0	0	4	4	0	0	0	0	0	0	0	0	0	0	0	0	0	0	0	0	0	0	0	0	0	0
tctgcagacat	PBANKA_110530	0	0	0	0	0	0	1	1	0	1	1	0	2	1	3	3	3	4	0	0	0	0	1	1	1	1	0	1	0	0	0	0
tctgctagaag	PBANKA_031490	0	0	0	0	8	8	0	0	0	0	0	0	0	0	0	0	0	0	0	0	0	0	0	0	0	0	0	0	0	0	0	0
tctggtccttc	PBANKA_083190	0	0	0	0	12	12	0	0	0	0	0	0	0	0	0	0	0	0	0	0	0	0	0	0	0	0	0	0	0	0	0	0
tctgtctgtgc	PBANKA_145030	0	0	0	0	0	0	0	0	0	0	0	0	0	0	0	0	0	0	0	0	0	0	0	0	0	0	0	0	0	0	0	0
tcttacgggga	PBANKA_130980	589	586	306	307	691	707	1019	1024	677	677	621	622	1494	1486	913	923	627	622	1636	1649	753	765	623	635	1397	1400	681	681	555	558	1782	1776
tcttagcaaga	PBANKA_060860	0	0	14	14	3	3	0	0	3	3	0	0	0	0	0	0	0	0	0	0	0	0	0	0	0	0	0	0	0	0	0	0
tgaacccggtg	PBANKA_131430	0	0	0	0	0	0	0	0	0	0	0	0	0	0	0	0	0	0	0	0	0	0	0	0	0	0	0	0	0	0	0	0
tgaacgtggtg	PBANKA_083680	87	91	17	17	16	15	2	3	0	0	17	16	0	0	0	0	0	0	0	0	0	0	0	0	0	0	0	0	0	0	0	0
tgacggggctc	PBANKA_104000	0	0	0	0	0	0	0	0	3	3	0	0	0	0	0	0	0	0	0	0	0	0	0	0	0	0	0	0	0	0	0	0
tgacttaacat	PBANKA_101390	0	0	0	0	21	20	0	0	0	0	0	0	0	0	0	0	0	0	0	0	0	0	0	0	0	0	0	0	0	0	0	0
tgaggatcgca	PBANKA_141040	0	0	15	15	10	10	0	0	5	5	0	0	0	0	0	0	0	0	0	0	0	0	0	0	0	0	0	0	0	0	0	0
tgatactgaga	PBANKA_136330	0	0	1	1	13	13	0	0	0	0	0	0	0	0	0	0	1	1	0	0	0	0	0	0	0	0	0	0	0	0	0	0
tgcaccgaaag	PBANKA_131040	19	19	0	0	0	0	0	0	0	0	0	0	0	0	0	0	0	0	0	0	0	0	0	0	0	0	0	0	0	0	0	0
tgccagcggac	PBANKA_061670	0	0	9	10	0	0	0	0	0	0	3	2	0	0	0	0	0	0	0	0	0	0	0	0	0	0	0	0	0	0	0	0
tgccatccttg	PBANKA_142810	0	0	0	0	0	0	4	4	0	0	0	0	0	0	0	0	0	0	0	0	0	0	0	0	0	0	0	0	0	0	0	0
tgccgtaagcg	PBANKA_112210	0	0	0	0	23	22	0	0	0	0	0	0	0	0	0	0	0	0	0	0	0	0	0	0	0	0	0	0	0	0	0	0
tgcctaggcac	PBANKA_093470	0	0	0	0	0	0	0	0	0	0	1	1	0	0	0	0	0	0	0	0	0	0	0	0	0	0	0	0	0	0	0	0
tgccttgtatg	PBANKA_051490	1450	1437	798	777	1567	1544	2254	2281	2071	2058	1491	1486	2569	2545	2767	2759	1575	1556	2808	2763	2133	2095	2130	2101	3253	3217	2347	2320	1849	1832	1494	1491
tgcgcttttgt	PBANKA_051270	0	0	0	0	0	0	3	3	0	0	0	0	0	0	0	0	0	0	0	0	0	0	0	0	0	0	0	0	0	0	0	0
tgcggctgtct	PBANKA_010080	3	3	0	0	0	0	0	0	0	0	0	0	0	0	0	0	0	0	0	0	0	0	0	0	0	0	0	0	0	0	2	3
tgcttatacta	PBANKA_121220	0	0	7	7	0	0	0	0	0	0	4	4	0	0	0	0	0	0	0	0	5	5	0	0	0	0	0	0	0	0	0	0
tggactgagtc	PBANKA_133270	67	61	31	28	0	0	0	0	4	4	2	2	0	0	0	0	0	0	0	0	0	0	0	0	0	0	0	0	0	0	0	0
tggcctcgggt	PBANKA_133490	229	223	117	115	0	0	0	0	3	3	31	28	0	0	0	0	0	0	0	0	2	2	0	0	0	0	0	0	0	0	0	0
tggcggagacc	PBANKA_102210	554	550	612	601	535	523	588	584	833	825	409	405	676	665	1376	1363	412	406	785	768	1131	1122	499	491	656	646	1185	1167	418	419	2136	2087
tggcgtgtgtg	PBANKA_120450	0	0	0	0	0	0	0	0	0	0	0	0	0	0	0	0	0	0	0	0	0	0	0	0	0	0	0	0	0	0	0	0
tggggctagcg	PBANKA_144630	0	0	0	0	0	0	0	0	0	0	2	2	3	3	0	0	0	0	0	0	0	0	2	2	0	0	0	0	2	2	0	0
tgggtcgctcc	PBANKA_100470	0	0	0	0	0	0	0	0	0	0	0	0	0	0	0	0	0	0	0	0	0	0	0	0	0	0	0	0	0	0	0	1
tggtgaataaa	PBANKA_102910	112	111	52	53	30	30	2	2	0	0	14	14	0	0	0	0	0	0	0	0	1	1	0	0	0	0	0	0	0	0	0	0
tggtgtaactg	PBANKA_122500	13	12	0	0	0	0	0	0	0	0	0	0	0	0	0	0	0	0	0	0	0	0	0	0	0	0	0	0	0	0	0	0
tggttgacaga	PBANKA_031120	313	309	372	366	386	390	46	48	13	13	30	30	14	14	15	14	23	23	8	8	9	9	4	4	4	4	9	9	0	0	1798	1750
tgtaagtgaac	PBANKA_124440	0	0	8	5	0	0	0	0	0	0	0	0	0	0	0	0	0	0	0	0	0	0	0	0	0	0	0	0	0	0	0	0
tgtaataatcc	PBANKA_082620	0	0	0	0	9	9	0	0	0	0	0	0	0	0	0	0	1	1	1	1	0	0	4	4	0	0	0	0	0	0	0	0
tgtaatcgcgc	PBANKA_092810	0	0	0	0	2	3	0	0	0	0	0	0	0	0	0	0	0	0	0	0	0	0	0	0	0	0	0	0	0	0	0	0
tgtaccttat	PBANKA_041040	0	0	0	0	21	21	0	0	0	0	0	0	0	0	0	0	0	0	0	0	0	0	0	0	0	0	0	0	0	0	0	0
tgtccggtgcc	PBANKA_092660	0	0	10	10	0	0	0	0	0	0	0	0	0	0	0	0	0	0	0	0	0	0	0	0	0	0	0	0	0	0	0	0
tgtcctaaaga	PBANKA_121950	9	9	0	0	8	8	0	0	0	0	0	0	5	5	0	0	2	2	0	0	0	0	0	0	0	0	0	0	0	0	0	0
tgtcgtgttaa	PBANKA_071730	21	21	7	6	28	28	3	3	2	2	0	0	1	1	0	0	0	0	0	0	0	0	2	2	0	0	0	0	0	0	0	0
tgtctattatc	PBANKA_091640	0	0	0	0	0	0	0	0	0	0	0	0	0	0	0	0	0	0	0	0	0	0	0	0	0	0	0	0	0	0	0	0
tgtctcgcttt	PBANKA_071050	1186	1163	1125	1117	1721	1696	1242	1220	1885	1854	1374	1353	1279	1267	2247	2234	1068	1037	1217	1200	1485	1476	1293	1269	986	975	1431	1408	1197	1183	1481	1466
tgtgcaggtgc	PBANKA_030060	680	664	500	486	612	596	978	967	528	521	331	325	1032	1002	467	456	305	301	1056	1028	324	312	366	360	951	924	303	292	334	332	1197	1161
tgtgttttgtt	PBANKA_082530	175	171	142	142	0	0	0	0	0	0	19	17	0	0	0	0	0	0	0	0	0	0	0	0	0	0	0	0	0	0	0	0
tgttaagcata	PBANKA_130550	0	0	0	0	0	0	0	0	0	0	0	0	0	1	0	0	0	0	0	0	0	0	0	0	0	0	0	0	0	0	0	0
tgttatcttca	PBANKA_020160	0	0	0	0	0	0	0	0	0	0	0	0	0	0	0	0	1	1	0	0	0	0	1	1	0	0	0	0	0	0	0	0
tgttcaccggg	PBANKA_121880	0	0	0	0	0	0	0	0	0	0	5	5	0	0	0	0	0	0	0	0	0	0	0	0	0	0	0	0	0	0	0	0
tgttcgtatag	PBANKA_040470	10	10	0	0	0	0	0	0	0	0	0	0	0	0	0	0	0	0	0	0	0	0	0	0	0	0	0	0	0	0	0	0
tgttttgatgg	PBANKA_143330	0	0	0	0	0	0	0	0	0	0	0	0	0	0	0	0	0	0	0	0	0	0	0	0	0	0	0	0	0	0	0	0
ttaaagattcc	PBANKA_120710	69	69	65	67	2	2	0	0	0	0	0	0	0	0	0	0	0	0	0	0	0	0	0	0	0	0	0	0	0	0	0	0
ttaacgggtaa	PBANKA_132470	0	0	0	0	0	0	0	0	0	0	0	0	0	0	0	0	0	0	0	0	0	0	0	0	0	0	0	0	0	0	0	0
ttaattgcgac	PBANKA_121260	28	28	0	0	0	0	0	0	0	0	0	0	0	0	0	0	0	0	0	0	0	0	0	0	0	0	0	0	0	0	0	0
ttagagctgtg	PBANKA_100830	0	1	0	0	17	16	0	0	0	0	0	0	2	4	0	0	3	3	0	1	1	1	0	0	0	0	0	1	2	2	0	0
ttagcaggccg	PBANKA_110480	0	0	0	0	19	19	2	2	9	8	0	0	0	0	0	0	0	0	0	0	0	0	0	0	0	0	0	0	0	0	0	0
ttagtgttact	PBANKA_100770	0	0	0	0	0	0	0	0	0	0	0	0	0	0	0	0	0	0	1	1	0	0	0	0	0	0	0	0	1	0	0	0
ttatgcaccaa	PBANKA_135800	126	128	57	56	14	15	2	2	0	0	10	10	0	0	0	0	0	0	0	0	0	0	0	0	0	0	0	0	0	0	0	0
ttcaaacacct	PBANKA_030210	0	0	0	0	0	0	0	0	0	0	1	1	0	0	0	0	0	0	0	0	0	0	0	0	0	0	0	0	0	0	0	0
ttcactcaagt	PBANKA_010220	233	226	39	36	0	0	0	0	0	0	9	9	0	0	0	0	0	0	0	0	0	0	0	0	0	0	0	0	1	0	0	0
ttcatgagcat	PBANKA_143520	0	0	0	0	0	0	0	0	0	0	0	0	2	2	0	0	0	0	0	0	0	0	0	0	0	0	0	0	0	0	0	0
ttccaccttac	PBANKA_030600-ko	390	461	327	401	366	436	48	62	154	199	5	6	87	112	165	193	6	6	72	78	93	114	3	5	50	61	64	76	5	7	1663	2049
ttcccaaaggt	PBANKA_132980	0	0	0	0	0	0	0	0	2	1	0	0	0	0	0	0	0	0	0	0	1	1	0	0	0	0	0	0	2	2	0	0
ttcccagggcc	PBANKA_092730	0	0	29	30	14	14	0	0	1	1	0	0	0	0	0	0	0	0	0	0	0	0	0	0	0	0	0	0	0	0	0	0
ttcccctgcaa	PBANKA_100620	178	183	92	96	89	90	248	263	155	164	46	46	246	248	347	358	105	102	310	310	280	292	114	118	236	235	252	252	65	70	158	162
ttccggtgtac	PBANKA_010660	0	0	0	0	0	0	0	0	0	0	0	0	0	0	0	0	0	0	0	0	0	0	0	0	0	0	0	0	0	0	0	0
ttcctcggatc	PBANKA_101050	0	0	0	0	0	0	0	0	0	0	1	1	0	0	0	0	0	0	0	0	0	0	0	0	0	0	0	0	0	0	0	0
ttcggtatcgg	PBANKA_133810	90	89	87	86	4	3	0	0	1	2	6	6	0	0	0	0	0	0	0	0	0	0	0	0	0	0	0	0	0	0	0	0
ttcgtgaattg	PBANKA_120150	0	1	0	0	0	0	0	0	6	7	1	0	0	0	0	0	0	0	0	0	0	0	0	0	0	0	0	0	0	0	0	0
ttctatctgag	PBANKA_080670	0	0	0	0	0	0	0	0	0	0	2	2	0	0	0	0	1	1	1	1	0	0	0	0	0	0	1	1	0	0	2	2
ttctggggaag	PBANKA_050265	0	0	0	0	16	15	0	0	5	5	0	0	0	0	0	0	0	0	0	0	0	0	0	0	0	0	0	0	0	0	5	5
ttctgtgtat	PBANKA_144560	0	0	0	0	0	0	0	0	0	0	0	0	0	0	0	0	0	0	0	0	0	0	0	0	0	0	0	0	0	0	0	0
ttctttgttat	PBANKA_080040	111	101	46	45	0	1	0	0	0	0	5	5	0	0	0	0	0	0	0	0	0	0	0	0	0	0	2	1	0	0	0	0
ttgaccaaacg	PBANKA_070070	199	196	87	84	0	0	0	0	0	0	9	9	0	0	0	0	0	0	0	0	0	0	0	0	0	0	0	0	0	0	0	0
ttgcagagcca	PBANKA_041330	10	10	0	0	0	0	0	0	0	0	0	0	0	0	1	1	0	0	0	0	0	0	0	0	0	0	0	0	1	1	0	0
ttgcgactttc	PBANKA_011110	0	0	0	0	0	0	6	6	0	0	0	0	0	0	0	0	0	0	0	0	0	0	0	0	0	0	2	2	2	2	0	0
ttgctgtcggc	PBANKA_111510	0	0	0	0	0	0	0	0	0	0	0	0	0	0	2	2	0	0	0	0	0	0	0	0	0	0	4	4	0	0	0	0
ttgctttagct	PBANKA_100150	0	0	0	0	0	0	0	0	1	1	0	0	0	0	0	0	0	0	0	0	0	0	0	0	0	0	0	0	0	0	0	0
ttggagcgtcg	PBANKA_145100	0	0	0	0	0	0	0	0	0	0	0	0	0	0	0	0	0	0	0	0	0	0	0	0	0	0	0	0	0	0	0	0
ttggaggtat	PBANKA_112270	12	13	0	0	0	0	0	0	0	0	0	0	0	0	0	0	0	0	0	0	0	0	0	0	0	0	0	0	0	0	0	0
ttggatctgtg	PBANKA_130820	0	0	0	0	0	0	0	0	0	0	0	0	0	0	0	0	0	0	0	0	0	0	0	0	0	0	0	0	0	0	0	0
ttggcacggcg	PBANKA_124660	121	126	73	72	0	1	0	0	0	0	11	11	0	0	0	0	3	3	0	0	0	0	0	0	0	0	2	2	0	0	0	0
ttggggtgaca	PBANKA_092640	369	365	24	22	50	50	11	12	15	14	7	7	3	2	4	4	3	3	0	0	0	0	0	0	0	0	0	0	0	0	0	0
ttgggtcaccc	PBANKA_113870	45	52	11	10	0	0	0	0	0	0	5	6	0	0	0	0	0	0	0	0	0	0	0	0	0	0	0	0	0	0	0	0
ttggtgcacga	PBANKA_123030	431	433	465	471	550	547	214	216	829	829	516	504	288	281	1117	1126	533	533	267	265	897	898	575	564	195	195	1008	1004	592	586	1818	1814
ttgtacagaac	PBANKA_113310	3	6	0	0	0	0	0	0	0	0	0	0	0	0	0	0	0	0	0	0	0	0	0	0	0	0	0	0	0	0	0	0
ttgtccatgca	PBANKA_071270	6	5	7	8	0	0	0	0	0	0	0	0	0	0	0	0	0	0	0	0	0	0	0	0	0	0	4	4	0	0	0	0
ttgtcgccgtc	PBANKA_092970	20	20	0	0	0	0	0	0	0	0	0	0	0	0	0	0	0	0	0	0	0	0	0	0	0	0	0	0	0	0	0	0
tttaaccggtc	PBANKA_140140	0	0	0	0	0	0	0	0	0	0	2	2	0	0	0	0	0	0	0	0	0	0	0	0	0	0	0	0	0	0	0	0
tttaattacgt	PBANKA_103850	0	0	0	0	0	0	0	0	0	0	1	1	0	0	0	0	0	0	0	0	0	0	0	0	0	0	0	0	0	0	0	0
tttaccatgag	PBANKA_131360	0	0	0	0	0	0	0	0	0	0	2	2	3	3	0	0	0	0	1	1	0	0	0	0	0	0	0	0	1	1	4	4
tttagtcccct	PBANKA_113240	0	0	0	0	0	0	0	0	8	9	5	5	0	0	0	0	0	0	0	0	0	0	0	0	0	0	0	0	0	0	0	0
tttcaaaatgc	PBANKA_050100	52	49	47	48	0	0	0	0	0	0	1	1	0	0	0	0	0	0	0	0	0	0	0	0	0	0	0	0	0	0	0	0
tttccacgact	PBANKA_140010	0	0	0	0	0	0	6	6	0	0	0	0	0	0	0	0	0	0	1	1	0	0	0	0	0	0	0	0	0	0	0	0
tttccagaata	PBANKA_140070	28	27	8	8	0	0	0	0	0	0	0	0	0	0	0	0	0	0	0	0	0	0	0	0	0	0	0	0	0	0	0	0
tttcgtagcgc	PBANKA_090120	4081	4042	3675	3677	4066	4047	5831	5791	5555	5482	4197	4164	6365	6287	7335	7342	4512	4464	5496	5448	4473	4435	3759	3738	4658	4598	5115	5036	3066	3022	1472	1444
tttctgtagac	PBANKA_041040	18	19	1	1	0	0	0	0	0	0	0	0	0	0	0	0	0	0	1	1	0	0	0	0	0	0	0	0	0	0	0	0
tttgattttat	PBANKA_030600	155	153	14	15	10	11	16	17	2	2	2	2	0	0	5	6	0	0	0	0	0	0	0	0	0	0	0	0	0	0	0	0
tttgtacgaga	PBANKA_082850	1	1	2	1	0	0	0	0	0	0	0	1	1	0	1	2	0	0	2	3	1	1	6	6	1	1	2	1	1	1	2	3
ttttctacttc	PBANKA_082420	223	231	60	60	0	0	0	0	0	0	17	17	0	0	0	0	0	0	0	0	3	4	0	0	0	0	0	0	2	2	0	0
tttttcgtctc	PBANKA_031140	0	0	0	0	13	13	0	0	0	0	0	0	0	0	0	0	0	0	0	0	0	0	0	0	0	0	0	0	0	0	0	0
