# Supplementary material for: Functional Profiling of a Plasmodium Genome Reveals an Abundance of Essential Genes
Source: Cell. 2017 Jul 13;170(2):260–272.e8. doi: 10.1016/j.cell.2017.06.030 (PMC5509546; doi:10.1016/j.cell.2017.06.030)
Supplement: Data S1. Reproducible Analysis Procedure — The file archive includes an R-markdown document, which will reproduce all bioinformatic procedures conducted. [file mmc9.zip › countfiles/PbSTM50.csv]

barcode	gene	STM50_4.1.1	STM50_4.1.2	STM50_4.2.1	STM50_4.2.2	STM50_4.3.1	STM50_4.3.2	STM50_5.1.1	STM50_5.1.2	STM50_5.2.1	STM50_5.2.2	STM50_5.3.1	STM50_5.3.2	STM50_6.1.1	STM50_6.1.2	STM50_6.2.1	STM50_6.2.2	STM50_6.3.1	STM50_6.3.2	STM50_7.1.1	STM50_7.1.2	STM50_7.2.1	STM50_7.2.2	STM50_7.3.1	STM50_7.3.2	STM50_8.1.1	STM50_8.1.2	STM50_8.2.1	STM50_8.2.2	STM50_8.3.1	STM50_8.3.2	STM50 INPUT.1	STM50 INPUT.2
no_match		20862	25607	54053	56923	22214	25385	18020	21986	23000	29232	23694	28536	21712	26044	19707	23528	23412	28916	21201	25536	20370	25079	20197	24149	20557	25635	20979	25472	21765	25358	14451	19493
aaaaagggcac	PBANKA_080070	300	304	45	49	420	448	10	11	27	26	105	113	6	5	3	3	12	12	6	7	2	2	0	0	3	4	8	8	2	2	1477	1563
aaaagtcttgc	PBANKA_040440	0	0	4	4	0	0	0	0	0	0	0	0	0	0	0	0	0	0	0	0	0	0	0	0	0	0	0	0	0	0	0	0
aaaatgatcgg	PBANKA_120820	4	4	0	0	0	0	0	0	0	0	0	0	0	0	0	0	0	0	0	0	0	0	0	0	0	0	0	0	0	0	0	0
aaacatatcgc	PBANKA_021300	0	0	0	0	0	0	0	0	0	0	7	7	0	0	0	0	0	0	0	0	0	0	0	0	0	0	0	0	0	0	0	0
aaaccatcctc	PBANKA_133220	0	0	0	0	0	0	0	0	0	0	0	0	0	0	0	0	0	0	0	0	0	0	0	0	0	0	0	0	0	0	0	0
aaaccccgaca	PBANKA_040760	0	0	15	15	0	0	0	0	0	0	0	0	0	0	0	0	0	0	0	0	0	0	0	0	0	0	0	0	0	0	0	0
aaacgaattgt	PBANKA_040910	0	0	0	0	0	0	0	0	0	0	0	0	0	0	0	0	0	0	0	0	0	0	0	0	0	0	0	0	0	0	0	0
aaactactcca	PBANKA_122360	0	0	5	6	0	0	0	0	0	0	0	0	0	0	0	0	0	0	0	0	0	0	0	0	0	0	0	0	0	0	0	0
aaactagacgc	PBANKA_071930	0	0	0	0	0	0	0	0	0	0	0	0	0	0	0	0	0	0	0	1	0	0	0	0	0	0	0	0	0	0	0	0
aaactgagtga	PBANKA_000330	0	0	711	686	2	1	0	0	2	1	7	7	1	0	2	2	3	2	1	0	0	0	0	0	2	0	1	0	0	0	0	0
aaaggccattc	PBANKA_041530	0	0	0	0	0	0	5	5	0	0	0	0	0	0	0	0	0	0	0	0	0	0	0	0	0	0	0	0	0	0	0	0
aaataaattag	PBANKA_130440	0	1	0	0	0	0	0	0	0	0	0	0	0	0	0	0	0	0	0	0	0	0	0	0	0	0	0	0	0	0	0	0
aaatctgacga	PBANKA_135570	192	181	68	67	315	311	77	73	191	187	126	122	44	44	154	145	33	33	9	8	153	146	2	2	13	12	257	246	15	15	793	769
aaatggaactt	PBANKA_101700	13	13	9	9	0	0	0	0	0	0	0	0	0	0	0	0	0	0	0	0	0	0	0	0	0	0	0	0	0	0	0	0
aaattggatca	PBANKA_010720	28	27	91	90	79	78	2	2	13	13	0	0	1	1	0	0	1	1	0	0	0	0	0	0	0	0	0	0	0	0	0	0
aacacaaccgc	PBANKA_140160	1406	1380	778	768	1114	1103	1733	1702	4439	4298	3334	3264	1982	1953	2793	2764	3232	3163	1393	1371	2091	2036	1877	1849	1105	1079	1550	1521	1518	1497	435	414
aacagatagtc	PBANKA_142880	0	0	0	0	23	23	0	0	0	0	0	0	0	0	0	0	0	0	0	0	0	0	0	0	0	0	0	0	0	0	0	0
aacagggagag	PBANKA_070590	0	0	2	2	0	0	0	0	0	0	0	0	0	0	0	0	0	0	0	0	0	0	0	0	0	0	0	0	0	0	0	0
aacagggttcc	PBANKA_040750	0	0	87	81	0	0	1	0	0	0	7	6	1	1	0	0	0	0	0	0	0	0	0	0	0	0	0	0	0	0	0	0
aacataaaagt	PBANKA_031480	58	49	34	31	158	151	17	16	5	5	97	91	22	21	1	1	1	0	0	0	0	0	0	0	2	2	0	0	0	0	0	0
aaccacgccgt	PBANKA_145990	2399	2339	675	667	2896	2840	430	413	356	348	921	904	38	37	48	48	70	64	2	2	2	2	5	5	0	0	0	0	0	1	1420	1377
aaccggcatca	PBANKA_133830	0	0	0	0	0	0	5	5	0	0	0	0	0	0	0	0	0	0	0	0	0	0	0	0	0	0	0	0	0	0	0	0
aacctccagaa	PBANKA_090630	0	0	0	0	0	0	1	1	0	0	0	0	0	0	0	0	0	0	0	0	0	0	0	0	0	0	0	0	0	0	0	0
aacgcagcgct	PBANKA_143290	0	0	0	0	0	0	0	0	0	0	19	18	0	0	0	0	0	0	0	0	0	0	0	0	0	0	0	0	0	0	0	0
aactcacatct	PBANKA_080500	0	0	3	3	0	0	0	0	0	0	5	5	1	1	0	0	2	2	0	0	0	0	0	0	0	0	0	0	0	0	0	0
aacttgtacaa	PBANKA_061570	398	394	176	175	618	610	135	137	847	809	483	473	219	210	1452	1411	708	687	171	170	1548	1513	1353	1314	211	203	2070	2012	1409	1396	1599	1552
aactttattgg	PBANKA_020850	3714	3617	988	978	3538	3488	2312	2243	2612	2503	3026	2956	600	579	409	403	608	594	62	60	27	25	36	35	20	19	28	28	25	25	1446	1413
aagaccacagg	PBANKA_090960	6	6	0	0	0	0	0	0	0	0	0	0	0	0	1	1	0	0	0	0	0	0	0	0	0	0	0	0	0	0	0	0
aagagagttcc	PBANKA_102110	0	0	0	0	0	0	0	0	0	0	0	0	0	0	0	0	0	0	0	0	0	0	0	0	0	0	0	0	0	0	0	0
aagagtgcaag	PBANKA_110070	0	0	0	0	19	20	0	0	0	0	0	0	0	0	0	0	0	0	0	0	0	0	0	0	0	0	0	0	0	0	0	0
aagattattag	PBANKA_020610	0	1	0	0	0	0	0	0	0	0	0	0	0	0	0	0	0	0	0	0	0	0	0	0	0	0	0	0	0	0	0	0
aagcatttctg	PBANKA_141910	20	19	0	0	0	0	0	0	0	0	0	0	0	0	0	0	5	5	0	0	0	0	0	0	0	0	0	0	0	0	0	0
aagctggatga	PBANKA_113210	0	0	0	0	0	0	0	0	0	0	0	0	0	0	0	0	0	0	0	0	0	0	0	0	0	0	0	0	0	0	0	0
aaggatctatc	PBANKA_136210	0	0	6	6	0	0	0	0	0	0	0	0	0	0	0	0	0	0	0	0	0	0	0	0	0	0	0	0	0	0	0	0
aatagatccca	PBANKA_070800	0	0	10	9	0	0	0	0	0	0	0	0	0	0	0	0	0	0	0	0	0	0	0	0	0	0	0	0	0	0	0	0
aatagcctctt	PBANKA_142710	0	0	0	0	0	0	0	0	0	0	0	0	0	0	0	0	0	0	0	0	0	0	0	0	0	0	0	0	0	0	0	0
aatagcgggta	PBANKA_083200	0	0	66	65	1	0	0	1	0	2	3	2	0	0	0	0	0	0	0	0	0	0	0	0	0	0	0	1	0	0	0	1
aatatgaacac	PBANKA_080330	0	0	0	0	0	0	0	0	0	0	12	13	0	0	0	0	0	0	0	0	0	0	0	0	0	0	0	0	0	0	0	0
aatcagcgcta	PBANKA_051100	0	0	0	0	0	0	0	0	0	0	0	0	0	0	0	0	0	0	0	0	0	0	0	0	0	0	0	0	0	0	0	0
aatcataccca	PBANKA_113200	0	0	13	12	0	0	0	0	2	1	0	0	0	0	0	0	0	0	0	0	0	0	0	0	0	0	0	0	0	0	0	0
aatcccggcga	PBANKA_080560	0	0	0	0	0	0	0	0	0	0	0	0	0	0	0	0	0	0	0	0	0	0	0	0	0	0	0	0	0	0	0	0
aatcctttact	PBANKA_040820	14	11	21	19	0	0	0	0	0	0	0	0	0	0	1	1	0	0	0	0	0	0	0	0	0	0	0	0	0	0	0	0
aatcgccgaaa	PBANKA_081710	3	2	0	0	0	0	0	0	0	0	2	2	0	0	0	0	0	0	0	0	0	0	0	0	0	0	0	0	0	0	5	4
aatcgtggacc	PBANKA_021160	1128	1094	454	442	1650	1606	828	800	1089	1020	1331	1278	528	505	513	496	694	668	207	195	426	411	121	112	170	165	480	461	88	88	1554	1493
aatgactgctc	PBANKA_136320	1	0	4	5	0	0	0	0	0	0	0	0	0	0	0	0	0	0	0	0	0	0	0	0	1	1	0	0	0	0	0	0
aatggtcgatc	PBANKA_030240	0	0	0	0	0	0	0	0	0	0	0	0	1	0	0	0	0	0	0	0	0	0	0	0	0	0	0	0	1	1	0	0
aatgtcaaaaa	PBANKA_113490	0	0	0	0	0	0	0	0	0	0	0	0	0	0	0	0	0	0	0	0	0	0	0	0	0	0	0	0	0	0	0	0
aatgtcatgca	PBANKA_080800	0	0	0	0	0	0	0	0	0	0	0	0	0	0	0	0	0	0	0	0	0	0	0	0	0	0	0	0	0	0	0	0
aattcagcctt	PBANKA_122840	0	0	8	8	13	13	0	0	0	0	0	0	0	0	0	0	0	0	0	0	0	0	0	0	0	0	0	0	0	0	0	0
aattctcctag	PBANKA_051990	2252	2170	362	352	2231	2178	2812	2728	1851	1765	3562	3460	3371	3270	1324	1297	3567	3459	2917	2840	1136	1098	2663	2593	2843	2776	851	822	1962	1923	1257	1234
aattgccgtcc	PBANKA_145580	0	0	0	0	0	0	0	0	0	0	0	0	0	0	0	0	0	0	0	0	0	0	0	0	0	0	0	0	0	0	0	0
aattgtctgga	PBANKA_061560	0	0	0	0	0	0	0	0	0	0	0	0	0	0	0	0	0	0	0	0	0	0	0	0	0	0	0	0	0	0	0	0
aatttatatat	PBANKA_091550	0	0	5	5	0	0	0	0	0	0	0	0	0	0	0	0	0	0	0	0	0	0	0	0	0	0	0	0	0	0	0	0
acaagacgaag	PBANKA_050720	0	0	0	0	0	0	0	0	0	0	0	0	0	0	0	0	0	0	0	0	0	0	0	0	0	0	0	0	0	0	0	0
acaccgatcac	PBANKA_093660	0	0	547	543	12	11	0	0	0	0	3	2	1	0	1	1	0	0	0	0	0	0	0	0	0	0	0	0	0	1	0	0
acacgacaagc	PBANKA_103780	4490	4377	2021	1966	3999	3950	11414	11051	16500	15961	16769	16409	22846	22374	21606	21049	27275	26490	26426	25819	25748	25031	27671	27062	26688	25934	25121	24416	31613	30973	620	601
acagatctgcg	PBANKA_131910	6	6	7	7	0	0	3	3	0	0	0	0	0	0	0	0	0	0	0	0	0	0	0	0	0	0	0	0	0	0	0	0
acagcggagtg	PBANKA_080880	0	0	0	0	0	0	0	0	0	0	0	0	0	0	0	0	2	2	0	0	0	0	0	0	0	0	0	0	0	0	0	0
acagggattca	PBANKA_083330	0	0	7	8	0	0	0	0	0	0	0	0	0	0	0	0	0	0	0	0	0	0	0	0	0	0	0	0	0	0	0	0
acagggccgac	PBANKA_130530	0	0	8	8	19	19	0	0	0	0	0	0	0	0	0	0	0	1	0	0	0	0	0	0	0	0	0	0	0	0	0	0
acagtggtat	PBANKA_052140	0	0	1	1	0	0	0	0	0	0	0	0	0	0	0	0	0	0	0	0	0	0	0	0	0	0	0	0	0	0	0	0
acagttgcctc	PBANKA_111060	0	0	700	695	0	0	0	0	2	2	0	0	1	1	0	0	0	0	0	0	0	0	0	0	1	0	0	0	0	0	0	0
acatcagaaag	PBANKA_134380	21	20	21	22	0	0	0	0	15	12	34	36	0	0	0	0	1	1	0	0	0	0	2	2	0	0	0	0	0	0	0	0
acatcgagctt	PBANKA_093090	3	3	2302	2254	1	1	0	0	0	0	0	0	1	1	1	1	0	0	2	1	0	0	0	0	0	0	0	0	2	1	1	0
acatttttccc	PBANKA_040350	0	0	0	0	0	0	0	0	0	0	0	0	0	0	0	0	0	0	0	0	0	0	0	0	0	0	0	0	0	0	0	0
accaaccatca	PBANKA_040170	2	2	0	0	0	0	1	1	0	0	0	0	0	0	0	0	0	0	0	0	0	0	0	0	0	0	0	0	0	0	0	0
accaaccgtca	PBANKA_050350	619	603	69	65	645	631	264	251	29	30	524	510	316	313	1	1	709	708	342	343	0	0	431	423	278	274	0	0	611	604	1507	1490
accaacgcccg	PBANKA_060920	0	0	20	20	0	0	0	0	0	0	0	0	0	0	0	0	0	0	0	0	0	0	0	0	0	0	0	0	0	0	0	0
accacctccac	PBANKA_020900	0	0	0	0	0	0	0	0	1	1	0	0	0	0	0	0	0	0	0	0	0	0	0	0	0	0	0	0	0	0	0	0
accatttaatc	PBANKA_061600	0	0	81	81	0	0	0	0	0	0	0	0	0	0	0	0	0	0	0	0	0	0	0	0	0	0	0	0	0	0	0	0
acccacttgct	PBANKA_103450	0	0	0	0	0	0	0	0	0	0	0	0	0	0	0	0	0	0	0	0	0	0	0	0	0	0	0	0	0	0	0	0
accgccatcca	PBANKA_031380	1	1	99	97	0	0	0	0	0	0	0	0	0	0	0	0	1	3	0	0	0	0	0	0	0	0	1	1	0	0	0	0
accgccctaca	PBANKA_080110	0	0	0	0	0	0	0	0	0	0	0	0	0	0	0	0	0	0	0	0	0	0	0	0	0	0	0	0	0	0	0	0
accggcaccgt	PBANKA_142280	0	0	0	0	0	0	0	0	0	0	0	0	2	2	0	0	0	0	1	1	0	0	0	0	0	0	0	0	0	0	0	0
accgggtggtt	PBANKA_092500	0	0	3	3	0	0	0	0	0	0	0	0	0	0	0	0	0	0	0	0	0	0	0	0	0	0	0	0	0	0	0	0
accgtggtact	PBANKA_123910	0	0	0	0	0	0	0	0	0	0	0	0	0	0	0	0	0	1	0	0	0	0	0	0	0	0	0	0	0	0	0	0
accgttgtcct	PBANKA_142690	2112	2040	453	440	2170	2111	3048	2972	1999	1920	3510	3420	4329	4172	1898	1851	3626	3496	3053	2990	1351	1312	2532	2465	2941	2844	1657	1613	2882	2804	2965	2870
acctatctaaa	PBANKA_052090	0	0	0	0	0	0	0	0	0	0	0	0	3	3	0	0	0	0	1	2	0	0	0	0	0	0	0	0	0	0	0	0
acctggacgga	PBANKA_082320	173	170	42	43	342	335	20	20	0	0	304	299	29	30	2	2	5	5	0	0	0	0	0	0	1	1	2	2	0	0	0	0
acctgggtcag	PBANKA_051750	0	0	0	0	0	0	1	1	4	4	0	0	0	0	0	0	0	0	0	0	0	0	0	0	0	0	0	0	0	0	0	0
acctttcccgc	PBANKA_081800	0	0	0	0	0	0	0	0	0	0	0	0	0	0	0	0	0	0	0	0	0	0	0	0	0	0	0	0	0	0	0	0
acgaatgtgct	PBANKA_101610	0	0	4	4	0	0	2	2	11	11	0	0	0	0	0	0	0	0	0	0	0	0	0	0	0	0	0	0	0	0	0	0
acgacggacac	PBANKA_143350	0	0	13	13	0	0	0	0	0	0	0	0	0	0	0	0	0	0	0	0	0	0	0	0	0	0	0	0	0	0	0	0
acgcaaggctt	PBANKA_122490	0	0	0	0	0	0	0	0	0	0	0	0	0	0	0	0	0	0	0	0	0	0	0	0	0	0	0	0	0	0	0	0
acgcgaaaggg	PBANKA_091160	0	0	0	0	0	0	0	1	0	0	0	0	0	0	0	0	0	0	0	0	0	0	0	0	0	0	0	0	0	0	0	0
acggaccaagg	PBANKA_030850	15	15	0	0	0	0	0	0	0	0	0	0	0	0	0	0	0	0	0	0	0	0	0	0	0	0	0	0	0	0	0	0
acgggttcaac	PBANKA_113970	0	0	0	0	0	0	0	0	0	0	0	0	0	0	0	0	0	0	0	0	0	0	0	0	0	0	0	0	0	0	0	0
acggtggcccg	PBANKA_081870	0	0	0	0	19	18	1	1	0	0	0	0	0	0	0	0	0	0	0	0	0	0	0	0	0	0	0	0	0	0	0	0
acgtaagacaa	PBANKA_134600	0	0	9	9	25	26	0	0	0	0	0	0	0	0	0	0	0	0	0	0	0	0	0	0	0	0	0	0	0	0	0	0
acgtacaactt	PBANKA_145800	0	0	5	5	0	0	0	0	0	0	0	0	0	0	0	0	0	0	0	0	0	0	0	0	0	0	0	0	0	0	0	0
acgtactttta	PBANKA_122960	0	0	45	46	0	0	0	0	0	0	0	0	0	0	0	0	0	0	0	0	0	0	0	0	0	0	0	0	0	0	0	0
acgtagtatcc	PBANKA_110900	341	332	109	110	585	574	35	34	37	33	55	55	16	16	4	4	13	12	1	1	0	0	3	3	0	0	0	0	0	0	1603	1576
acgtatcaggg	PBANKA_082710	16	16	10	9	0	0	0	0	0	0	0	0	0	0	4	4	1	0	1	1	0	0	0	0	0	0	0	0	1	0	0	0
acgtgaactta	PBANKA_041850	0	0	40	39	0	0	14	14	10	10	0	0	0	0	0	0	0	0	0	0	0	0	0	0	0	0	0	0	0	0	0	0
acgtttgggaa	PBANKA_071020	0	0	0	0	0	0	0	0	0	0	0	0	0	0	0	0	0	0	0	0	0	0	0	0	1	1	0	0	0	0	0	0
actagaggtaa	PBANKA_092940	711	674	198	199	526	516	208	207	345	326	198	192	138	135	135	127	157	154	58	58	37	34	37	37	49	45	23	21	14	14	1711	1628
actatcgccaa	PBANKA_144400	10	10	2	2	0	0	0	0	0	0	0	0	0	0	0	0	0	0	0	0	0	0	0	0	0	0	0	0	0	0	0	0
actcaagctac	PBANKA_145200	0	0	0	0	0	0	0	0	0	0	0	0	0	0	0	0	0	0	0	0	1	0	0	0	0	0	0	0	0	0	0	0
actcagcgaac	PBANKA_134010	0	0	0	0	0	0	0	0	0	0	0	0	0	0	0	0	0	0	0	0	0	0	0	0	0	0	0	0	1	0	0	0
actccattgat	PBANKA_120250	0	0	7	6	0	0	0	0	0	0	0	0	0	0	0	0	0	0	0	0	0	0	0	0	0	0	0	0	0	0	0	0
actcgtatcgc	PBANKA_040010	0	0	0	0	0	0	0	0	0	0	0	0	0	0	0	0	0	0	0	0	0	0	0	0	0	0	1	0	0	0	0	0
actgaagaagg	PBANKA_103760	0	0	132	128	1	0	0	0	0	0	0	0	0	0	0	0	0	0	0	0	0	0	0	0	1	0	0	0	0	0	0	0
actggattata	PBANKA_101370	0	0	0	0	3	3	0	0	0	0	0	0	0	0	0	0	0	0	0	0	0	0	0	0	0	0	0	0	0	0	0	0
actgtacccac	PBANKA_135910	0	0	0	0	0	0	0	0	1	1	0	0	0	0	0	0	0	0	0	0	0	0	0	0	0	0	0	0	0	0	0	0
acttagatggg	PBANKA_142840	0	0	0	0	0	0	0	0	0	0	0	0	0	0	0	0	0	0	0	0	0	0	0	0	0	0	0	0	0	0	0	0
acttcaatatc	PBANKA_050690	0	0	2	2	0	0	0	0	0	0	0	0	0	0	0	0	0	0	0	0	0	0	0	0	0	0	0	0	0	0	0	0
acttcgcattg	PBANKA_131250	10	10	0	0	0	0	2	2	1	1	0	0	0	0	0	0	0	0	0	0	0	0	0	0	0	0	0	0	0	0	0	0
acttggactcg	PBANKA_071450	0	0	4	4	0	0	0	0	0	0	0	0	0	0	0	0	0	0	0	0	0	0	0	0	0	0	0	0	0	0	0	0
actttaaatac	PBANKA_142150	11	12	1	1	0	0	0	0	0	0	0	0	0	0	0	0	0	0	0	0	0	0	0	0	0	0	0	0	0	0	0	0
actttggatgt	PBANKA_113570	68	67	37	36	60	60	5	4	0	0	0	0	0	0	2	2	4	4	2	2	0	0	2	2	1	2	0	0	0	0	73	70
actttgttcta	PBANKA_092380	0	0	1	1	15	15	0	0	0	0	5	5	0	0	0	0	0	0	0	0	0	0	0	0	0	0	0	0	0	0	0	0
agaaatgctaa	PBANKA_143110	0	0	0	0	0	0	0	0	0	0	0	0	0	0	0	0	0	0	0	0	0	0	0	0	0	0	0	0	0	0	0	0
agaatgtttcc	PBANKA_091690	0	0	0	0	0	0	0	0	0	0	0	0	0	0	0	0	0	0	0	0	0	0	0	0	0	0	0	0	0	0	0	0
agacaatggac	PBANKA_123740	0	0	6	6	0	0	0	0	0	0	0	0	0	0	0	0	0	0	0	0	0	0	0	0	0	0	0	0	0	0	0	0
agagagtgttt	PBANKA_103450	0	0	0	0	0	0	0	0	0	0	0	0	0	0	0	0	0	0	0	0	0	0	0	0	0	0	0	0	0	0	0	0
agagatttctt	PBANKA_144210	557	538	133	137	700	691	148	149	40	38	223	219	25	26	35	36	50	49	3	3	10	10	10	10	5	5	9	9	6	7	1667	1612
agagcaaagta	PBANKA_082110	5	5	0	0	0	0	0	0	0	0	0	0	0	0	0	0	0	0	0	0	0	0	0	0	0	0	0	0	0	0	0	0
agaggagctgg	PBANKA_134990	0	0	0	0	0	0	0	0	0	0	0	0	0	0	0	0	0	0	2	2	0	0	0	0	0	0	0	0	0	0	0	0
agaggtcgggt	PBANKA_112690	0	0	20	19	0	0	0	0	0	0	0	0	0	0	0	0	0	0	0	0	0	0	0	0	0	0	0	0	0	0	0	0
agagttgacta	PBANKA_040520	0	0	0	0	0	0	0	0	0	0	0	0	0	0	0	0	0	0	0	0	0	0	0	0	0	0	0	0	0	0	0	0
agagtttcgga	PBANKA_041190	0	0	9	9	0	0	0	0	0	0	0	0	0	0	0	0	2	2	0	0	0	0	0	0	0	0	0	0	0	0	0	0
agatagacatt	PBANKA_100030	3	2	21	21	0	0	0	0	2	3	0	0	0	0	0	0	5	5	0	0	0	0	0	0	0	0	0	0	0	0	0	0
agatcaggatt	PBANKA_122180	0	0	0	0	0	0	1	1	0	0	0	0	0	0	0	0	0	0	0	0	0	0	0	0	0	0	0	0	0	0	0	0
agcagggattg	PBANKA_082660	0	0	0	0	0	0	0	0	0	0	0	0	0	0	0	0	0	0	0	0	0	0	0	0	0	0	0	0	0	0	0	0
agcaggtgacc	PBANKA_104030	0	0	0	0	0	0	0	0	11	11	0	0	0	0	0	0	0	0	0	0	0	0	0	0	0	0	0	0	0	0	0	0
agcatatgggg	PBANKA_103380	0	0	0	0	0	0	0	0	0	0	0	0	0	0	0	0	0	0	0	0	0	0	0	0	0	0	0	0	0	0	0	0
agcccaccctc	PBANKA_081620	0	0	0	0	0	0	0	0	0	0	0	0	0	0	0	0	0	0	0	0	0	0	0	0	0	0	0	0	0	0	0	0
agcccactttt	PBANKA_051220	0	0	0	0	0	1	0	0	0	0	0	0	1	1	0	0	0	0	0	0	1	1	0	0	0	0	0	0	0	0	0	0
agcccgttgta	PBANKA_123730	163	155	63	62	234	229	36	37	19	16	273	267	35	33	3	3	8	7	1	1	1	1	2	2	2	2	0	0	0	0	0	0
agccttcaaat	PBANKA_041810	0	0	0	0	0	0	0	0	0	0	0	0	0	0	0	0	0	0	0	0	0	0	0	0	0	0	0	0	0	0	0	0
agcgctcactt	PBANKA_113960	0	0	0	0	0	0	0	0	0	0	0	0	0	0	0	0	0	0	0	0	0	0	0	0	0	0	0	0	0	0	0	0
agctgcgttac	PBANKA_140530	0	0	0	0	0	0	2	2	0	0	14	14	0	0	0	0	0	0	0	0	0	0	0	0	0	0	0	0	0	0	0	0
aggaatttaac	PBANKA_010040	0	0	4	3	14	14	0	0	0	0	0	0	1	1	1	1	4	4	0	0	0	0	0	0	0	0	0	0	1	1	0	0
aggagtatact	PBANKA_145070	1473	1408	526	510	1327	1276	1557	1499	1526	1440	2422	2344	1368	1320	1193	1145	2057	1978	681	665	638	612	877	839	494	468	280	272	462	447	1602	1538
aggagtgacga	PBANKA_132130	0	0	0	0	0	0	0	0	0	0	0	0	0	0	0	0	0	0	0	0	0	0	0	0	0	0	0	0	0	0	0	0
aggataccaac	PBANKA_146350	0	0	0	0	0	0	0	0	0	0	0	0	0	0	0	0	0	0	0	0	0	0	0	0	1	0	0	0	0	0	0	0
aggcccacacc	PBANKA_061400	746	730	188	188	833	838	162	157	153	150	86	88	26	26	49	48	32	31	3	3	23	22	8	8	7	7	16	16	2	2	1473	1441
aggcgcgattt	PBANKA_113870	2	4	0	0	1	3	0	1	0	0	5	5	2	2	0	0	0	0	0	0	0	0	0	0	0	0	0	0	0	0	0	5
aggctccctcc	PBANKA_093570	0	0	0	0	0	0	0	0	0	0	0	0	0	0	1	0	0	0	0	0	0	0	0	0	0	0	0	0	0	0	0	0
agggaatgtcg	PBANKA_103410	0	0	1	1	0	0	0	0	0	0	0	0	0	0	1	1	0	0	0	1	0	0	0	0	0	0	1	0	0	0	0	0
agggacattat	PBANKA_101290	0	1	0	0	0	0	0	1	0	0	0	0	0	0	0	0	0	0	0	0	0	0	0	0	0	0	0	1	0	0	0	0
agggagaagag	PBANKA_121800	18	18	0	0	0	0	0	0	0	1	0	0	0	1	0	1	0	1	0	0	0	0	0	0	0	0	0	2	0	0	0	0
aggggatggtc	PBANKA_146060	0	0	4	4	0	0	0	0	8	8	0	0	0	0	0	0	2	0	0	0	1	1	0	0	0	0	0	0	0	0	0	0
aggggtgttgt	PBANKA_010510	1	1	3	2	0	0	0	0	0	0	0	0	0	0	0	0	0	0	0	0	0	0	0	0	0	0	0	0	0	0	0	0
agggtgaacag	PBANKA_082740	450	427	535	525	778	768	1064	1035	3579	3395	1587	1550	2115	2053	4463	4330	2383	2284	2472	2405	5243	5063	2790	2713	3197	3063	5236	5036	4675	4528	1908	1825
agggttcctat	PBANKA_051500	9430	9074	5758	5559	6563	6425	26286	25394	31953	30417	29217	28268	47277	45843	37744	36518	47262	45413	52439	50740	50182	48203	46111	44636	52130	50025	59204	57199	56761	55295	1281	1227
aggtcgatggc	PBANKA_132420	0	0	2	2	0	0	0	0	0	0	0	0	0	0	0	0	0	0	0	0	0	0	0	0	0	0	0	0	0	0	0	0
aggtcgtcctc	PBANKA_131970	0	0	0	0	0	0	0	0	3	3	0	0	0	0	0	0	0	0	0	0	0	0	0	0	0	0	0	0	0	0	0	0
aggtgcgattt	PBANKA_113780	752	726	248	238	1291	1246	247	234	162	156	721	682	96	92	36	34	62	60	6	5	16	15	15	14	1	1	9	9	9	9	1669	1579
aggtttctaca	PBANKA_111470	0	0	0	0	0	0	0	0	0	0	0	0	0	0	0	0	0	0	0	0	0	0	0	0	0	0	0	0	0	0	0	0
agtaagccttc	PBANKA_110420	4805	4668	1507	1482	4016	3952	8515	8285	10315	9955	7664	7505	10972	10723	9432	9208	7615	7420	8787	8596	6776	6574	5318	5180	5006	4872	4689	4542	3851	3777	747	728
agtatgccgtc	PBANKA_021280	0	0	0	0	0	0	0	0	0	0	0	0	0	1	0	0	0	0	0	0	0	0	0	0	0	0	0	0	0	0	0	0
agtcacgtact	PBANKA_081390	0	0	0	0	27	26	0	0	0	0	0	0	0	0	0	0	0	0	0	0	0	0	0	0	0	0	0	0	0	0	0	0
agtccagatat	PBANKA_051700	0	0	10	10	0	0	0	0	0	0	0	0	0	0	0	0	0	0	0	0	0	0	0	0	0	0	0	0	0	0	0	0
agtctttcgac	PBANKA_121540	0	0	0	0	0	0	0	0	0	0	0	0	0	0	0	0	0	0	0	0	0	0	0	0	0	0	0	0	0	0	0	0
agtgcacactc	PBANKA_124670	2	2	120	115	4	4	1	0	2	1	3	3	0	0	1	1	2	3	2	2	3	2	1	0	2	2	7	5	1	2	2	2
agtgcgtacgc	PBANKA_020460	25	22	0	0	47	46	11	11	4	4	8	8	11	11	1	1	2	2	0	0	1	1	0	0	0	0	0	0	0	0	0	0
agtgggtagtg	PBANKA_102970	0	0	0	0	14	15	0	0	0	0	0	0	0	0	0	0	0	0	0	0	0	0	0	0	0	0	0	0	0	0	0	0
agtttcggtga	PBANKA_142700	18	19	0	0	0	0	0	0	1	1	0	0	0	0	0	0	0	0	0	0	0	0	0	0	0	0	0	0	0	0	0	0
ataaaatcacc	PBANKA_124600	5	5	8	8	0	0	0	0	0	0	9	8	0	0	0	0	0	0	0	0	0	0	0	0	0	0	0	0	0	0	0	0
ataaggaccac	PBANKA_071620	0	0	0	0	0	0	0	0	0	0	0	0	0	0	0	0	0	0	0	0	0	0	0	0	0	0	0	0	0	0	0	0
atacagacaga	PBANKA_041630	564	540	131	126	687	670	97	91	61	63	202	193	33	33	7	7	117	110	6	6	0	0	122	118	0	0	0	0	110	106	1616	1559
atacatattaa	PBANKA_103580	4279	4178	1903	1884	4812	4732	4376	4278	5661	5463	5479	5350	1184	1157	973	942	2028	1968	173	165	216	210	1084	1067	88	84	162	161	676	664	1461	1423
atagcggcccc	PBANKA_011040	0	0	332	320	0	0	0	0	1	1	0	0	0	0	0	0	0	0	0	1	0	0	0	0	0	0	0	0	0	0	0	0
ataggagtaag	PBANKA_030580	0	0	0	0	0	0	0	0	4	4	0	0	0	0	0	0	0	0	0	0	0	0	0	0	0	0	0	0	0	0	0	0
ataggtggtga	PBANKA_071010	0	0	0	0	0	0	0	0	0	0	0	0	0	0	0	0	0	0	0	0	0	0	0	0	0	0	0	0	0	0	0	0
atagtgcagtt	PBANKA_041240	0	0	463	450	1	1	0	0	0	0	2	1	1	1	0	0	1	1	1	1	0	0	0	0	1	0	3	1	0	0	4	1
atatatgttgc	PBANKA_132900	0	0	0	0	0	0	0	0	0	0	0	0	0	0	0	0	0	0	0	0	0	0	0	0	0	0	0	0	0	0	0	0
atatgagaggt	PBANKA_101520	0	0	0	0	0	0	0	0	0	0	0	0	0	0	0	0	0	0	0	0	0	0	2	2	0	0	1	0	0	0	1	0
atcaacccgtg	PBANKA_112180	0	0	23	23	0	0	0	0	0	0	0	0	0	0	0	0	0	0	0	0	0	0	0	0	0	0	0	0	0	0	0	0
atcacgacacc	PBANKA_092890	0	0	0	0	0	0	0	0	0	0	0	0	0	0	0	0	0	0	0	0	0	0	0	0	0	0	0	0	0	0	0	0
atcacgtgtct	PBANKA_132210	0	0	8	7	72	71	1	1	4	4	0	0	0	0	0	0	1	1	0	0	0	0	0	0	0	0	0	0	1	0	0	0
atcaggcttcc	PBANKA_020060	0	0	0	0	0	0	0	0	0	0	0	0	0	0	0	0	0	0	0	0	0	0	0	0	0	0	0	0	0	0	0	0
atcagtaaggg	PBANKA_114130	0	0	0	0	0	0	0	0	0	0	0	0	0	0	0	0	1	1	0	0	0	0	0	0	0	0	0	0	0	0	0	0
atccatgtcgg	PBANKA_101240	0	0	0	0	0	0	0	0	0	0	0	0	0	0	0	0	0	0	0	0	0	0	0	0	0	0	0	0	0	0	0	0
atcgaatattc	PBANKA_133390	26	25	0	0	0	0	0	0	5	4	0	0	1	1	0	0	0	0	0	0	0	0	0	0	0	0	0	0	0	0	0	0
atcgatttcca	PBANKA_051520	0	0	4	5	5	5	0	0	2	2	10	9	0	0	0	0	0	0	0	0	0	0	0	0	0	0	0	0	0	0	0	0
atcggcataga	PBANKA_061490	0	0	0	0	0	0	0	0	0	0	0	0	0	0	0	0	0	0	0	0	0	0	0	0	0	0	0	0	0	0	0	0
atcggtagtac	PBANKA_140950	5	5	0	0	0	0	0	0	0	0	0	0	0	0	0	0	0	0	0	0	0	0	0	0	0	0	0	0	0	0	0	0
atctcaaagtg	PBANKA_082450	0	0	266	263	1	0	0	0	0	0	2	2	0	0	0	0	0	0	1	0	1	0	0	0	1	0	0	0	0	0	0	0
atctgatgtag	PBANKA_082040	13	12	27	27	0	0	0	0	0	0	0	0	2	2	1	1	0	0	0	0	0	0	0	0	0	0	0	0	0	0	0	0
atctggcaggc	PBANKA_140220	0	0	0	0	0	0	0	0	5	5	0	0	0	0	0	0	0	0	0	0	0	0	0	0	0	0	0	0	0	0	0	0
atcttttatgt	PBANKA_093890	0	0	18	18	0	0	1	1	0	0	0	0	0	0	0	0	0	0	0	0	0	0	0	0	0	0	0	0	0	0	0	0
atgacacccag	PBANKA_121660	5	4	0	0	0	0	0	0	0	0	0	0	0	0	0	0	0	0	1	1	0	0	0	0	0	0	0	0	0	0	0	0
atgagaagatg	PBANKA_130960	0	0	0	0	0	0	0	0	0	0	0	0	0	0	0	0	0	0	0	0	0	0	0	0	0	0	0	0	0	0	0	0
atgaggttaaa	PBANKA_111200	25	25	0	0	0	0	0	0	0	0	0	0	0	0	0	0	1	1	0	0	0	0	0	0	0	0	0	0	0	0	0	0
atgattacctg	PBANKA_145950	347	333	136	132	394	392	66	66	118	117	94	92	2	2	104	103	5	4	1	1	125	125	2	2	0	0	82	81	0	0	1253	1224
atgattttacg	PBANKA_031160	323	311	119	118	427	417	18	18	24	20	55	51	0	0	15	15	4	4	0	0	3	3	0	0	0	0	4	4	0	0	1681	1630
atgcagcagac	PBANKA_041360	525	528	179	175	814	839	212	215	292	293	263	273	103	103	61	59	95	97	24	24	40	42	25	29	28	29	35	37	19	20	1468	1485
atggagcggcg	PBANKA_121600	0	0	0	0	0	0	0	0	0	0	0	0	0	0	0	0	0	0	0	0	0	0	0	0	0	0	0	0	0	0	0	0
atgtctgccta	PBANKA_050170	0	0	0	0	15	13	0	0	0	0	0	0	0	0	0	0	0	0	0	0	0	0	0	0	0	0	0	0	1	1	0	0
atgttgatcac	PBANKA_060390	8	8	3	3	0	0	0	0	0	0	0	0	0	0	0	0	0	0	4	4	0	0	2	2	0	0	0	0	0	0	0	0
attaaggcttc	PBANKA_113920	0	0	0	0	0	1	0	0	0	0	0	0	0	0	0	0	0	0	0	0	0	1	0	0	0	0	0	0	0	0	0	0
attaatctagt	PBANKA_021030	5	4	0	0	0	0	0	0	0	0	0	0	0	0	0	0	0	0	0	0	0	0	0	0	3	3	0	0	0	0	0	0
attacgagtga	PBANKA_134050	352	330	122	118	261	261	185	175	188	177	474	458	130	125	117	117	592	551	65	61	76	73	395	382	80	78	63	62	320	309	1529	1472
attacttgagc	PBANKA_143190	3	3	0	0	0	0	0	0	3	3	0	0	1	1	0	0	0	0	0	0	1	1	0	0	0	0	0	0	2	2	0	0
attatggaatg	PBANKA_031230	0	0	6	6	0	0	0	0	0	0	0	0	0	0	1	1	0	0	0	0	0	0	0	0	0	0	0	0	0	0	0	0
attatggcatc	PBANKA_143990	0	0	0	0	0	0	0	0	0	0	0	0	0	0	0	0	0	0	0	0	0	0	0	0	0	0	0	0	0	1	0	0
attcctttgtc	PBANKA_052270	0	0	0	0	0	0	0	0	0	0	0	0	0	0	0	0	0	0	0	0	0	0	0	0	0	0	0	0	0	0	0	0
attctatactg	PBANKA_144390	0	0	0	0	0	0	0	0	0	0	0	0	0	0	0	0	0	0	0	0	0	0	0	0	0	0	0	0	0	0	0	0
attctccccga	PBANKA_083040	7	7	9	8	0	0	4	4	4	4	7	7	5	5	0	0	0	0	0	0	0	0	0	0	0	0	0	0	0	0	0	0
attcttgctgc	PBANKA_021180	214	206	34	35	118	118	103	99	30	30	114	114	34	32	0	0	2	2	27	26	2	2	0	0	33	33	4	4	0	0	731	710
attgcgtggat	PBANKA_123950	0	0	1	1	0	0	0	0	0	0	2	1	0	0	0	0	0	0	0	0	0	0	0	0	0	0	0	0	0	0	0	0
atttaattgaa	PBANKA_141110	0	0	195	188	0	0	0	0	0	0	0	0	0	0	0	0	0	0	0	0	0	0	0	0	0	0	0	0	0	0	0	0
atttaccagtt	PBANKA_121300	0	0	1	1	0	0	3	3	0	0	0	0	0	0	0	0	0	0	0	0	0	0	0	0	0	0	0	0	0	0	0	0
atttcacgttt	PBANKA_120790	0	0	4	4	0	0	0	0	0	0	0	0	0	0	0	0	0	0	0	0	0	0	0	0	0	0	0	0	0	0	0	0
attttatcatc	PBANKA_083660	0	0	3	4	0	0	3	3	0	0	0	0	1	2	0	0	0	0	0	0	0	0	0	0	0	0	0	0	0	0	0	0
attttccatcc	PBANKA_135610	0	0	4	4	0	0	0	0	0	0	0	0	0	0	0	0	0	0	0	0	0	0	0	0	0	0	0	0	0	0	0	0
caaaacacgag	PBANKA_093690	0	0	15	14	0	0	0	0	0	0	0	0	0	0	0	0	0	0	0	0	0	0	0	0	0	0	0	0	0	0	0	0
caaacacggta	PBANKA_100970	1	1	160	155	0	0	0	0	0	0	0	0	0	0	0	0	0	0	0	0	0	0	1	1	0	0	2	2	0	0	0	1
caaacgtttac	PBANKA_011120	0	0	0	0	0	0	4	4	0	0	0	0	0	0	0	0	0	0	0	0	0	0	0	0	0	0	0	0	0	0	0	0
caaagaaaaag	PBANKA_061580	0	0	21	24	0	0	0	0	0	0	0	0	0	0	0	0	0	0	0	0	0	0	0	0	0	0	0	0	0	0	0	0
caaagaccgcc	PBANKA_081760	0	0	0	0	0	0	0	0	0	0	0	0	0	0	0	0	0	0	0	0	0	0	0	0	0	0	0	0	0	0	0	0
caaagcaagag	PBANKA_111980	0	0	0	0	0	0	0	0	0	0	0	0	0	0	0	0	0	0	0	0	0	0	0	0	0	0	0	0	0	0	0	0
caaatatgcaa	PBANKA_052240	0	0	6	6	0	0	0	0	0	0	0	0	0	0	0	0	0	0	0	0	0	0	0	0	0	0	0	0	0	0	0	0
caaccccccgg	PBANKA_124070	0	0	0	0	0	0	1	1	0	0	0	0	0	0	0	0	0	0	0	0	0	0	0	0	0	0	0	0	0	0	0	0
caacgtgagca	PBANKA_060240	74	75	22	22	186	171	5	5	9	8	148	143	19	19	3	3	2	2	0	0	0	0	0	0	0	0	0	0	0	0	0	0
caactccgccc	PBANKA_143670	0	0	0	0	0	0	0	0	0	0	0	0	0	0	0	0	0	0	0	0	0	0	0	0	0	0	0	0	0	0	0	0
caagagtgcct	PBANKA_030670	8	8	5	5	0	0	1	1	0	0	0	0	0	0	0	0	0	0	0	0	1	1	0	0	0	0	0	0	0	0	0	0
caagatctaga	PBANKA_144540	0	0	0	0	0	0	0	0	0	0	0	0	0	0	0	0	0	0	0	0	0	0	0	0	0	0	0	0	0	0	0	0
caaggcaatgt	PBANKA_083180	0	0	323	312	0	0	4	4	0	0	0	0	0	0	0	0	0	0	0	1	1	1	0	0	0	0	0	0	0	0	1	0
caagggcaggg	PBANKA_060440	0	0	0	0	0	0	0	0	0	0	0	0	0	0	0	0	0	0	0	0	0	0	0	0	0	0	0	0	0	0	0	0
caaggtactcc	PBANKA_070640	0	0	0	0	0	0	0	0	0	0	0	0	0	0	0	0	1	1	0	0	0	0	0	0	0	0	0	0	0	0	0	0
caattggtcgt	PBANKA_080580	0	0	0	0	0	0	0	0	0	0	0	0	0	0	0	0	0	0	0	0	0	0	0	0	0	0	0	0	0	0	0	0
caatttgtttc	PBANKA_140820	1983	1914	401	393	1977	1938	465	450	342	332	525	514	84	83	72	70	77	72	3	3	9	9	3	3	2	2	4	4	11	11	1863	1814
cacaataaccg	PBANKA_100680	16	16	0	0	0	0	0	0	0	0	0	0	0	0	0	0	0	0	0	0	0	0	0	0	0	0	0	0	0	0	0	0
caccaaagtcc	PBANKA_104010	21	21	13	13	0	0	0	0	31	29	0	0	0	0	0	0	0	0	0	0	0	0	0	0	0	0	0	0	0	0	0	0
caccggtacgt	PBANKA_070820	0	0	29	29	0	0	0	0	0	0	0	0	0	0	0	0	0	0	0	0	0	0	0	0	0	0	0	0	0	0	0	0
caccgtcttcc	PBANKA_110200	1243	1227	437	431	1136	1149	214	214	216	212	372	368	19	18	21	21	48	50	2	2	4	4	5	4	0	0	0	0	5	5	1562	1543
caccgtgtagg	PBANKA_132690	0	0	13	12	0	0	0	0	0	0	0	0	0	0	0	0	0	0	0	0	0	0	0	0	0	0	0	0	0	0	0	0
cacctctcatc	PBANKA_141050	9	9	0	0	0	0	0	0	0	0	0	0	0	0	0	0	0	0	0	0	0	0	0	0	0	0	0	0	0	0	0	0
cacgcatttgc	PBANKA_081400	0	0	0	0	0	0	0	0	0	0	0	0	0	0	0	0	0	0	0	0	0	0	0	0	0	0	0	0	0	0	0	0
cacgtgatcct	PBANKA_123500	0	0	0	0	0	0	0	0	0	0	0	0	0	0	0	0	0	0	0	0	0	0	0	0	0	0	0	0	0	0	0	0
cacgttcgatt	PBANKA_114280	283	269	135	131	316	309	95	92	57	56	218	214	1	1	11	11	15	16	0	0	5	4	6	6	0	0	0	0	2	2	1740	1678
cactgcaacgt	PBANKA_080510	0	0	0	0	0	0	0	0	0	0	0	0	0	0	0	0	0	0	0	0	0	0	0	0	0	0	0	0	0	0	0	0
cagaggtatcc	PBANKA_070600	967	935	331	323	1386	1357	323	321	277	253	395	380	82	79	55	52	180	164	24	21	35	34	36	36	10	10	24	23	14	14	984	954
cagcatctgta	PBANKA_120640	0	0	5	5	0	0	0	0	0	0	0	0	0	0	0	0	1	1	1	0	0	0	1	1	0	0	0	0	1	1	0	0
cagccaagatt	PBANKA_061730	0	0	0	0	0	0	0	0	0	0	0	0	0	0	0	0	0	0	0	0	0	0	0	0	0	0	0	0	0	0	0	0
caggtctgaaa	PBANKA_093850	9	9	623	626	0	0	0	0	0	0	0	0	0	0	0	0	1	1	0	0	0	1	0	0	0	0	0	0	0	1	0	1
cagtactgtca	PBANKA_092690	0	0	0	0	0	0	0	0	0	0	0	0	1	1	0	0	0	0	0	0	0	0	0	0	0	0	0	0	0	0	0	0
cagttctgatt	PBANKA_140170	0	0	9	8	0	0	0	0	0	0	0	0	0	0	0	0	0	0	0	0	0	0	0	0	0	0	0	0	0	0	0	0
cataacgtagc	PBANKA_102390	0	0	4	4	0	0	6	5	0	0	0	0	0	0	0	0	0	0	0	0	0	0	0	0	0	0	0	0	0	0	0	0
cataatccgaa	PBANKA_113590	0	0	0	0	0	0	0	0	0	0	5	5	0	0	0	0	0	0	0	0	0	0	0	0	0	0	0	0	0	0	0	0
catataagaac	PBANKA_081840	0	0	7	7	26	26	0	1	0	0	0	0	1	1	0	0	0	0	0	0	0	0	0	0	0	0	0	0	1	0	0	0
catataatgga	PBANKA_031320	0	0	0	0	0	0	0	0	0	0	8	9	0	0	0	0	0	0	0	0	0	0	0	0	0	0	0	0	0	0	0	0
catatcagcgt	PBANKA_110690	253	246	45	44	469	463	51	49	57	55	447	428	64	62	5	4	7	6	0	0	0	0	0	0	2	2	0	0	0	0	0	0
catcaaggcac	PBANKA_122480	0	0	10	10	60	63	0	0	6	5	0	0	1	2	0	0	1	1	0	0	0	0	0	0	0	0	0	0	0	0	0	0
catctgtaacc	PBANKA_093410	0	0	0	0	0	0	0	0	0	0	5	5	0	0	0	0	0	0	0	0	0	0	0	0	0	0	0	0	0	0	0	0
catcttcgcat	PBANKA_121010	0	0	22	22	0	0	0	0	0	0	0	0	0	0	0	0	0	0	0	0	0	0	0	0	0	0	0	0	0	0	0	0
catgacggtgg	PBANKA_120520	16	16	29	29	0	0	3	2	0	0	0	0	0	0	0	0	0	0	0	0	0	0	0	0	0	0	1	1	0	0	0	0
catgcactcct	PBANKA_060430	870	841	347	343	1589	1567	494	476	161	148	509	496	791	771	29	28	166	158	796	787	15	14	157	154	716	679	3	3	78	78	1487	1436
catgctatacg	PBANKA_144380	658	634	169	163	446	437	431	421	492	474	511	497	700	692	563	551	495	490	620	610	495	477	389	377	593	569	676	675	454	447	1440	1396
catggatgggc	PBANKA_113980	45	45	41	41	45	42	57	56	24	23	40	42	13	13	12	12	6	6	2	2	0	0	0	0	5	6	0	0	3	3	0	0
catgtaagccg	PBANKA_100320	0	0	0	0	0	0	0	0	0	0	0	0	0	0	0	0	0	0	0	0	0	0	0	0	0	0	0	0	0	0	0	0
catgtagttgt	PBANKA_082760	0	0	0	0	0	0	0	0	0	0	0	0	0	0	0	0	0	0	0	0	0	0	0	0	0	0	0	0	0	0	0	1
cattagtgcat	PBANKA_021440	0	0	0	0	0	0	0	0	0	0	0	0	0	0	0	0	0	0	0	0	0	0	0	0	0	0	0	0	0	0	0	0
cattgaaaatg	PBANKA_080190	0	1	0	0	0	0	0	0	0	0	0	0	0	0	0	0	0	0	0	0	0	0	0	0	0	0	0	0	0	0	0	0
cattgaacgat	PBANKA_100640	0	0	0	0	0	0	0	0	0	0	15	14	0	0	0	0	0	0	0	0	0	0	0	0	0	0	0	0	0	0	0	0
cattgcagtcc	PBANKA_111530	596	576	126	124	1103	1082	131	125	92	85	1072	1042	146	145	25	25	29	27	2	1	4	4	1	1	6	3	1	1	0	1	1	0
cattgtaaaag	PBANKA_103620	2516	2410	654	646	1827	1788	1497	1446	1519	1440	1720	1664	732	706	450	435	759	733	149	139	93	90	111	109	30	29	15	13	60	52	1806	1735
ccaaagtgtcg	PBANKA_041430	705	665	262	254	749	719	201	193	319	303	353	326	61	60	143	134	77	75	23	22	135	128	16	16	30	27	77	74	13	13	1709	1613
ccaaattcata	PBANKA_091150	0	0	16	16	0	0	0	0	0	0	0	0	0	0	0	0	0	0	0	0	0	0	0	0	0	0	0	0	0	0	0	0
ccaacttaaac	PBANKA_103360	0	0	0	0	30	29	0	0	0	0	0	0	0	0	0	0	0	0	0	0	0	0	0	0	0	0	0	0	0	0	0	0
ccaatgggccg	PBANKA_124370	279	271	93	97	361	357	80	81	143	137	174	168	38	37	129	126	57	52	19	18	128	125	34	35	18	18	74	75	39	39	627	604
ccacaaacaac	PBANKA_040220	0	0	0	0	0	0	0	0	2	2	0	0	0	0	0	0	0	0	0	0	0	0	0	0	0	0	0	0	1	1	0	0
ccacatatatc	PBANKA_021290	2606	2512	769	754	2748	2677	458	447	484	460	1856	1795	205	194	90	85	94	92	38	34	30	27	9	9	30	28	34	35	1	1	1728	1670
ccacctgaatt	PBANKA_143730	0	0	0	0	0	0	0	0	0	0	0	0	0	0	0	0	0	0	0	0	0	0	0	0	0	0	0	0	0	0	0	0
ccacgttggaa	PBANKA_133950	0	0	10	10	0	0	0	0	0	0	0	0	0	0	0	0	0	0	0	0	0	0	0	0	0	0	0	0	0	0	0	0
ccactcgacac	PBANKA_101110	0	0	0	0	0	0	0	0	0	0	0	0	0	0	0	0	0	0	0	0	0	0	0	0	0	0	0	0	0	0	0	0
ccacttcctat	PBANKA_132450	0	0	0	0	0	0	0	0	0	0	0	0	1	0	0	0	0	0	0	0	0	0	0	0	0	0	0	0	0	0	0	0
ccagaccctgt	PBANKA_114540	0	0	0	0	0	0	0	0	0	0	0	0	0	0	0	0	0	0	0	0	0	0	0	0	0	0	0	0	1	1	0	0
ccagccggcat	PBANKA_091510	0	0	22	21	0	0	2	2	0	0	0	0	0	0	0	0	0	0	0	0	0	0	0	0	0	0	0	0	0	0	0	0
ccagctctcgt	PBANKA_112280	1	0	0	0	0	0	0	0	0	0	0	0	0	0	0	0	0	0	0	0	0	0	0	0	0	0	0	0	0	0	0	0
ccagtgtccat	PBANKA_124100	0	0	1	1	0	0	0	0	0	0	0	0	0	0	0	0	0	0	0	0	0	0	0	0	0	0	0	0	0	0	0	0
ccatagtctgg	PBANKA_103430	0	0	0	0	0	0	0	0	0	0	0	0	0	0	0	0	0	0	3	3	0	0	0	0	0	0	0	0	0	0	0	0
ccatcgaaata	PBANKA_142310	0	0	6	6	0	0	0	0	7	6	0	0	0	0	0	0	0	0	0	0	0	0	0	0	0	0	0	0	0	0	0	0
ccatgctatca	PBANKA_070410	0	0	35	33	0	0	0	0	1	0	0	0	0	0	0	0	0	0	0	0	0	0	0	0	1	1	0	0	0	0	0	0
ccattaactac	PBANKA_144300	0	0	0	0	0	0	0	0	0	0	11	11	0	0	0	0	0	0	1	1	0	0	0	0	0	0	0	0	0	0	0	0
cccaccatgct	PBANKA_143080	15	14	13	13	0	0	0	0	0	0	0	0	1	1	0	0	0	0	0	0	0	0	0	0	0	0	0	0	0	0	0	0
cccagaacgcg	PBANKA_123510	0	0	0	0	0	0	0	0	0	0	6	6	0	0	0	0	0	0	0	0	0	0	0	0	0	0	0	0	0	0	0	0
cccagccgctt	PBANKA_051810	0	0	7	7	0	0	0	0	0	0	0	0	0	0	0	0	0	0	0	0	0	0	0	0	0	0	0	0	0	0	0	0
cccagcttgaa	PBANKA_124220	0	0	2	2	0	0	5	5	0	0	8	8	0	0	0	0	0	0	0	0	0	0	0	0	0	0	0	0	0	0	0	0
cccagggaaat	PBANKA_143260	0	0	0	0	0	0	0	0	0	0	0	0	0	0	0	0	0	0	0	0	0	0	0	0	0	0	0	0	0	0	0	0
cccatactgta	PBANKA_141770	0	0	0	0	0	0	13	13	0	0	0	0	0	0	0	0	0	0	0	0	0	0	0	0	2	2	0	0	0	0	0	0
cccccaccgct	PBANKA_131670	0	0	10	12	17	17	0	0	0	0	0	0	0	0	0	0	0	0	0	0	0	0	0	0	2	2	0	0	0	0	0	0
cccccgctagt	PBANKA_145860	0	0	12	12	0	0	0	0	0	0	0	0	0	0	0	0	0	0	0	0	0	0	0	0	0	0	0	0	0	0	0	0
cccctctggtt	PBANKA_122200	0	0	813	800	0	0	0	0	5	5	34	31	0	0	0	0	1	0	0	0	0	0	1	0	1	1	0	0	0	0	0	0
cccgacacaca	PBANKA_040720	0	0	0	0	0	0	5	5	0	0	0	0	0	0	0	0	0	0	2	2	0	0	0	0	0	0	0	0	0	0	0	0
cccgatctgat	PBANKA_051080	0	0	5	4	0	0	0	0	0	0	0	0	0	0	0	0	0	0	0	0	0	0	0	0	0	0	0	0	0	0	0	0
cccgcgattta	PBANKA_114030	218	218	86	87	351	356	67	67	182	181	247	248	52	50	161	161	87	87	53	53	156	159	104	104	40	40	90	89	79	78	1881	1896
ccctaggtgaa	PBANKA_041130	0	0	10	9	0	0	0	0	0	0	0	0	0	0	0	0	0	0	0	0	0	0	0	0	0	0	0	0	0	0	0	0
ccctcaaatac	PBANKA_135960	0	0	0	0	0	0	0	0	0	0	0	0	0	0	0	0	0	0	0	0	0	0	0	0	0	0	0	0	0	0	0	0
ccctgaggtgt	PBANKA_145690	2753	2584	470	450	2115	2030	729	675	448	423	986	916	100	95	16	16	137	127	5	5	5	4	6	6	1	1	1	1	3	3	1536	1468
cccttctatca	PBANKA_143200	0	0	0	0	0	0	0	0	0	0	0	0	0	0	0	0	0	0	0	0	1	0	0	0	0	0	0	0	0	0	0	0
ccgagggcacc	PBANKA_090270	21	20	14	14	0	0	1	1	0	0	0	0	0	0	0	0	1	1	0	0	0	0	0	0	0	0	0	0	0	0	0	0
ccgagtttacg	PBANKA_144100	18	17	0	0	10	10	0	0	9	9	0	0	0	0	0	0	0	0	0	0	0	0	0	0	0	0	0	0	4	4	0	0
ccgcaattttt	PBANKA_100120	0	0	10	10	0	0	0	0	0	0	0	0	0	0	0	0	0	0	0	0	3	3	0	0	0	0	0	0	0	0	0	0
ccgcatgacat	PBANKA_030110	0	0	0	0	0	0	0	0	0	0	0	0	0	0	0	0	0	0	0	0	0	0	0	0	0	0	0	0	0	0	0	0
ccgccagggtg	PBANKA_021230	0	0	10	9	0	0	0	0	0	0	0	0	0	0	0	0	0	0	0	0	0	0	0	0	0	0	0	0	0	0	0	0
ccgctcgttag	PBANKA_110500	0	0	2	2	0	0	0	0	0	0	0	0	0	0	0	0	0	0	0	0	0	0	0	0	0	0	0	0	0	0	0	0
ccgcttcatgc	PBANKA_143660	0	0	2	1	0	0	0	0	0	0	0	0	0	0	1	0	1	0	0	0	0	0	0	0	0	0	0	0	0	0	0	0
ccggcttcctc	PBANKA_091660	0	0	1	0	0	0	0	1	0	0	1	1	0	0	0	0	0	0	0	0	0	0	0	0	0	0	0	0	0	0	0	0
ccgggtgcctc	PBANKA_102340	0	0	0	0	0	0	0	0	0	0	0	0	0	0	0	0	0	0	0	0	0	0	0	0	0	0	0	0	0	0	0	0
ccggtaaagct	PBANKA_140960	0	0	0	0	0	0	0	0	0	0	0	0	0	0	0	0	4	3	0	0	0	0	0	0	0	0	0	0	0	0	0	0
ccggtcactat	PBANKA_071470	1	1	5	5	0	0	0	0	0	0	0	0	0	0	0	0	0	0	0	0	0	0	0	0	0	0	0	0	0	1	0	0
ccgtcgtcagc	PBANKA_132230	4	4	0	0	0	0	0	0	0	0	0	0	0	0	0	0	0	0	0	0	0	0	0	0	0	0	0	0	0	0	0	0
ccgttacctgg	PBANKA_132240	0	0	13	13	0	0	0	0	0	0	0	0	0	0	0	0	0	0	0	0	0	0	0	0	0	0	0	0	0	0	0	0
cctaaactaat	PBANKA_071500	0	0	6	7	0	0	14	14	2	2	0	0	1	1	0	0	0	0	0	0	0	0	0	0	0	0	0	0	0	0	0	0
cctacggcata	PBANKA_110230	0	0	60	59	0	0	0	0	1	0	0	0	0	0	0	0	0	0	0	0	0	0	0	0	0	0	0	0	0	0	0	0
cctagggaaat	PBANKA_031180	0	0	6	6	0	0	0	0	0	0	0	0	0	0	0	0	0	0	1	0	0	0	0	0	0	0	0	0	0	0	0	0
cctatcacagc	PBANKA_041830	0	0	69	68	0	0	0	0	0	0	0	0	0	0	0	0	2	2	0	0	0	0	0	0	0	0	0	0	0	0	0	0
cctcacttccg	PBANKA_071600	0	0	0	0	0	0	2	1	0	0	0	0	0	0	0	0	0	0	0	0	0	0	0	0	0	0	0	0	0	0	0	0
cctcgcccaac	PBANKA_111550	0	0	0	0	0	0	13	13	0	0	0	0	0	0	0	0	0	0	0	0	0	0	0	0	0	0	0	0	0	0	0	0
cctctgtgcgt	PBANKA_120880	1	0	0	0	0	0	0	0	0	0	0	0	0	0	0	0	0	0	0	0	0	0	0	0	0	0	0	0	0	0	0	0
cctcttacccg	PBANKA_061520	14	14	31	30	9	8	0	0	0	0	0	0	0	0	0	0	0	0	0	0	0	0	0	0	0	0	0	0	0	0	0	0
cctggacttgt	PBANKA_146110	582	565	201	197	800	786	434	420	380	363	279	272	127	122	258	246	156	152	56	57	108	103	36	33	36	38	83	83	36	36	1716	1677
cctggcataag	PBANKA_010950	10	11	0	0	0	0	0	0	0	0	0	0	0	0	0	0	0	0	0	0	0	0	0	0	0	0	0	0	0	0	0	0
cctgtactaac	PBANKA_122060	0	0	0	0	0	0	0	0	0	0	0	0	0	0	0	0	0	0	0	0	0	0	0	0	0	0	0	0	0	0	0	0
cctgtttatat	PBANKA_145180	0	0	0	0	0	0	0	0	0	0	0	0	0	0	0	0	0	0	1	1	0	0	0	0	0	0	0	0	0	0	0	0
ccttacccggg	PBANKA_130420	8	7	0	0	0	0	0	0	0	0	0	0	0	0	0	0	0	0	0	0	0	0	0	0	0	0	0	0	0	0	0	0
ccttcacgagg	PBANKA_111210	0	0	0	0	0	0	0	0	0	0	0	0	0	0	0	0	0	0	0	0	0	0	0	0	0	0	0	0	0	0	0	0
ccttgcaaagt	PBANKA_050410	816	771	117	113	790	757	136	133	73	70	142	134	12	13	8	8	47	48	3	3	5	4	14	15	8	7	5	5	0	0	1408	1336
cctttccctta	PBANKA_031580	0	0	0	0	0	0	0	0	0	0	0	0	0	0	0	0	0	0	0	0	0	0	0	0	0	0	0	0	0	0	0	0
cctttttctcc	PBANKA_120160	4096	4039	1032	1027	3770	3814	2857	2848	2779	2710	2643	2608	923	919	683	675	853	844	304	294	265	266	335	331	207	202	218	218	303	298	1340	1316
cgaagtagcaa	PBANKA_111760	0	0	45	45	0	0	1	1	0	0	0	0	0	0	0	0	0	0	0	0	0	0	0	0	0	0	0	0	0	0	0	0
cgacagccggg	PBANKA_120260	24	23	0	0	0	0	0	0	0	0	0	0	0	0	0	0	2	2	0	0	0	0	0	0	0	0	0	0	0	0	0	0
cgaccaccata	PBANKA_081090	0	0	0	0	0	0	0	0	0	0	0	0	0	0	0	0	0	0	0	0	0	0	0	0	0	0	0	0	0	0	0	0
cgaccttctct	PBANKA_082790	10	10	0	0	0	0	0	0	0	0	0	0	0	0	0	0	0	0	0	0	0	0	0	0	0	0	0	0	0	0	0	0
cgactggtgaa	PBANKA_142620	416	398	164	161	780	768	517	493	260	252	57	57	224	218	361	348	43	37	164	157	324	311	9	8	133	125	388	371	4	4	1670	1617
cgagccttgaa	PBANKA_081600	0	0	5	6	0	0	0	0	0	0	0	0	0	0	0	0	0	0	0	0	0	0	0	0	0	0	0	0	0	0	0	0
cgagctgcaag	PBANKA_072040	587	568	127	124	663	644	155	151	69	64	177	173	17	18	35	34	27	24	4	4	13	14	0	0	7	6	16	16	0	0	1562	1516
cgaggcttatt	PBANKA_061800	0	0	6	6	0	0	0	0	0	0	0	0	0	0	0	0	0	0	0	0	0	0	0	0	0	0	2	2	0	0	0	0
cgaggtgccgt	PBANKA_070150	0	0	6	6	36	33	0	0	0	0	4	4	0	0	0	0	0	0	0	0	0	0	0	0	0	0	0	0	0	0	0	0
cgatcagcagc	PBANKA_091900	8	8	0	0	0	0	0	0	0	0	0	0	0	0	0	0	0	0	0	0	0	0	0	0	0	0	0	0	0	0	0	0
cgatgtttat	PBANKA_130690	0	0	5	4	0	0	0	0	5	4	0	0	0	0	0	0	0	0	0	0	0	0	0	0	0	0	0	0	0	0	0	0
cgcaatgtgta	PBANKA_140390	0	0	0	0	0	0	3	3	0	0	0	0	0	0	0	0	0	0	0	0	0	0	0	0	0	0	0	0	0	0	0	0
cgcacatctac	PBANKA_082250	0	0	0	0	0	0	0	0	0	0	0	0	0	0	0	0	0	0	0	0	0	0	0	0	0	0	0	0	0	0	0	0
cgcatctccta	PBANKA_041650	0	0	0	0	0	0	0	0	0	0	0	0	0	0	0	0	0	0	0	0	0	0	0	0	0	0	0	0	0	0	0	0
cgccctgtttg	PBANKA_131800	0	0	0	0	0	0	0	0	0	0	0	0	1	0	0	0	0	0	0	0	0	0	0	0	0	0	0	0	0	0	0	0
cgcggaggtgt	PBANKA_144580	0	0	0	0	1	0	0	0	0	1	0	1	0	0	0	0	0	0	0	0	0	0	0	0	0	0	0	0	0	0	0	0
cgctccatgcc	PBANKA_031260	0	0	0	0	0	0	0	0	0	0	0	0	0	0	0	0	0	0	0	0	0	0	0	0	0	0	0	0	0	0	0	0
cgctcgctatt	PBANKA_130420	0	0	0	0	0	0	0	0	0	0	0	0	0	0	0	0	0	0	0	0	0	0	0	0	0	0	0	0	0	0	0	0
cgctgcaaacg	PBANKA_010770	808	792	409	400	993	963	1121	1092	1290	1247	2120	2060	806	789	811	786	1302	1260	389	381	422	406	509	494	158	151	210	207	557	541	1082	1052
cggacctgtag	PBANKA_112310	0	0	0	0	0	0	0	0	0	0	0	0	0	0	0	0	0	0	0	0	0	0	0	0	0	0	0	0	0	0	0	0
cggagcaatga	PBANKA_010190	0	0	1	2	0	0	2	2	0	0	0	0	0	0	0	0	0	0	0	0	0	0	0	0	0	0	0	0	0	0	0	0
cggagtacgtt	PBANKA_103440	5015	4862	1667	1635	3839	3741	9723	9396	11556	11097	11765	11367	13043	12638	11467	11097	15009	14480	8897	8631	9402	9102	11602	11238	7845	7542	7877	7650	10475	10254	620	592
cggatagtcgt	PBANKA_081700	0	0	0	0	0	0	0	0	0	0	0	0	0	0	0	0	0	0	0	0	0	0	0	0	0	0	0	0	0	0	0	0
cggcctcgctc	PBANKA_124030	0	0	0	0	0	0	0	0	0	0	0	0	0	0	0	0	0	0	0	0	0	0	0	0	0	0	0	0	0	0	0	0
cggcgaacggt	PBANKA_020860	0	0	0	0	0	0	0	0	0	1	0	0	0	0	0	0	0	1	0	0	0	1	0	0	0	0	0	0	0	0	0	0
cggcggctgct	PBANKA_093070	0	0	0	0	0	0	0	0	0	0	0	0	0	0	0	0	0	0	0	0	0	0	0	0	0	0	0	0	0	0	0	0
cggcgtccctt	PBANKA_031400	0	0	0	0	0	0	0	0	0	0	1	0	0	0	0	0	0	0	0	0	0	0	0	0	0	0	0	0	0	0	0	0
cggctgcgtgt	PBANKA_110890	0	0	0	0	0	0	0	0	0	0	0	0	0	0	0	0	0	0	0	1	0	0	0	0	0	0	0	0	0	0	0	0
cgggcaatgga	PBANKA_094060	0	0	0	0	0	0	0	0	0	0	0	0	0	0	0	0	0	0	0	0	0	0	0	0	0	0	0	0	0	0	0	0
cgggtgacgaa	PBANKA_111280	0	0	0	0	0	0	0	0	1	0	0	0	0	0	0	0	0	0	0	0	0	0	0	0	0	0	0	0	0	0	0	0
cgggtgagttt	PBANKA_010820	0	0	16	16	0	0	0	0	0	0	0	0	0	0	0	0	0	0	0	0	0	0	0	0	0	0	0	0	0	0	0	0
cggtatggggc	PBANKA_030380	0	0	0	0	0	0	0	0	0	0	0	0	0	0	0	0	4	4	0	0	0	0	0	0	0	0	0	0	0	0	0	0
cggtcgaggta	PBANKA_124020	6	6	0	0	0	0	0	0	0	0	0	0	0	0	1	1	0	0	1	1	0	0	0	0	0	0	0	0	0	0	0	0
cggtctcctcc	PBANKA_052210	0	0	0	0	0	0	0	0	0	0	0	0	0	0	0	0	0	0	0	0	0	0	0	0	0	0	0	0	0	0	0	0
cggttccacgg	PBANKA_060880	0	0	1	1	0	0	0	0	0	0	0	0	0	0	0	0	0	0	0	0	0	0	0	0	0	0	0	0	0	0	0	0
cggttgtggat	PBANKA_070710	0	0	0	0	0	0	0	0	0	0	0	0	0	0	0	0	0	0	0	0	0	0	0	0	0	0	0	0	0	0	0	0
cgtaccctgca	PBANKA_132910	0	0	13	14	0	0	3	3	0	0	0	0	0	0	0	0	0	0	0	0	0	0	0	0	0	0	0	0	1	1	0	0
cgtagagttaa	PBANKA_000160	1	0	0	0	0	0	0	0	0	0	0	0	0	0	0	0	0	0	0	0	0	0	0	0	0	0	0	0	0	0	0	0
cgtccttgcta	PBANKA_070760	0	0	4	4	0	0	0	0	0	0	0	0	0	0	0	0	0	0	0	0	0	0	0	0	0	0	0	0	0	0	0	0
cgtcgttaaat	PBANKA_093310	0	0	0	0	0	0	0	0	0	0	0	0	0	0	0	0	0	0	0	0	0	0	0	0	0	0	0	0	0	0	0	0
cgtgccaaggt	PBANKA_133730	2	1	11	12	21	20	5	4	0	0	0	0	0	0	0	0	1	0	0	0	0	0	0	0	0	0	0	0	0	0	0	0
cgtggacgacc	PBANKA_082910	0	0	0	0	0	0	0	0	0	0	0	0	0	0	0	0	0	0	0	0	0	0	0	0	0	0	0	0	0	0	0	0
cgtgggaacat	PBANKA_130490	2	2	0	0	0	0	0	0	0	0	0	0	0	0	0	0	0	0	0	0	0	0	0	0	0	0	0	0	0	0	0	0
cgtggggttct	PBANKA_123430	19	18	2194	2131	0	0	0	0	17	17	0	0	0	1	0	0	1	0	0	0	1	1	0	0	0	0	0	0	2	2	1	0
cgtgtcggaca	PBANKA_020840	0	0	0	0	0	0	0	0	0	0	0	0	0	0	0	0	0	0	0	0	0	0	0	0	0	0	0	0	0	0	0	0
cgtgttctagt	PBANKA_113320	0	0	0	0	0	0	0	0	0	0	0	0	0	0	0	0	0	0	0	0	0	0	0	0	0	0	0	0	0	0	0	0
cgtgtttaggt	PBANKA_140210	0	0	0	0	0	0	0	0	0	0	0	0	0	0	0	0	0	0	0	0	0	0	0	0	0	0	0	0	0	0	0	0
cgttaggtgtg	PBANKA_060820	0	0	0	0	0	0	0	2	0	0	0	3	0	1	1	1	1	0	0	0	1	3	0	1	3	0	0	1	1	1	0	0
cgttatgtggg	p230p-tag	2249	2171	736	726	1512	1446	4638	4514	6626	6336	6100	5913	9564	9323	8151	7919	9577	9221	11150	10806	9367	8995	9725	9431	10994	10606	10499	10141	11816	11488	640	610
cgttcgctata	PBANKA_092910	9	7	2098	2047	3	2	1	1	1	0	0	0	0	1	2	1	4	3	0	0	0	1	0	0	2	1	2	3	2	1	1	1
cgttcggattt	PBANKA_072020	0	0	9	9	0	0	0	0	0	0	0	0	0	0	0	0	0	0	0	0	0	0	0	0	0	0	0	0	0	0	0	0
cgttggtagga	PBANKA_133630	0	0	1	1	0	0	4	3	0	0	0	0	0	0	0	0	0	0	0	0	0	0	0	0	0	0	0	0	0	0	0	0
cgtttgctggg	PBANKA_131150	0	0	20	20	0	0	0	0	0	0	0	0	0	0	0	0	0	0	0	0	0	0	0	0	0	0	0	0	0	0	0	0
cgttttagtta	PBANKA_090140	1	1	111	108	0	0	0	0	1	1	0	0	0	0	0	0	1	1	0	0	1	0	0	0	0	0	1	0	1	0	0	0
ctaattgagca	PBANKA_131170	0	0	0	0	0	0	0	0	0	0	0	0	0	0	0	0	0	0	0	0	0	0	0	0	0	0	0	0	0	0	0	0
ctacaagttca	PBANKA_070700	0	0	0	0	0	0	0	0	0	0	0	0	0	0	0	0	0	0	0	0	0	0	0	0	0	0	0	0	0	0	0	0
ctacacggccc	PBANKA_133750	0	0	0	0	0	0	0	0	0	0	0	0	0	0	0	0	0	0	0	0	0	0	0	0	0	0	0	0	0	0	0	0
ctacactgcca	PBANKA_080910	10	10	8788	8660	0	0	6	6	3	3	1	1	0	0	0	0	0	0	0	0	0	0	0	0	0	0	1	1	0	0	0	0
ctacaggcacc	PBANKA_051930	0	0	0	0	0	0	0	0	1	1	9	8	0	0	0	0	5	5	0	0	0	0	0	0	0	0	0	0	0	0	0	0
ctaccagactc	PBANKA_121410	5	5	6	6	0	0	9	9	3	3	10	10	0	0	0	0	0	0	0	0	0	0	0	0	0	0	0	0	0	0	0	0
ctacccgtaca	PBANKA_131370	0	0	0	0	0	0	0	0	0	0	3	3	0	0	0	0	0	0	0	0	0	0	0	0	0	0	0	0	0	0	0	0
ctacgtcatcg	PBANKA_135380	0	0	0	0	0	0	0	0	0	0	0	0	0	0	0	0	2	2	0	0	0	0	0	0	0	0	0	0	0	0	0	0
ctactagttaa	PBANKA_122560	0	0	8	8	0	0	5	5	0	0	17	16	1	1	0	0	1	1	0	0	0	0	0	0	0	0	0	0	0	0	0	0
ctagcactggg	PBANKA_100840	0	0	0	0	0	0	2	1	2	2	0	0	1	1	0	0	0	0	0	0	0	0	0	0	0	0	0	0	0	0	0	0
ctatccgccac	PBANKA_031360	18	18	14	14	0	0	1	1	4	4	0	0	0	0	0	0	1	1	0	0	0	0	0	0	0	0	0	0	0	0	0	0
ctatcttatcc	PBANKA_052200	0	0	0	0	0	0	0	0	0	0	0	0	0	0	0	0	0	0	0	0	0	0	0	0	0	0	0	0	0	0	0	0
ctcaacttgcg	PBANKA_020310	0	0	0	0	0	0	0	0	0	0	0	0	0	0	0	0	0	0	0	0	0	0	0	0	0	0	0	0	0	0	0	0
ctcacacgacc	PBANKA_052480	0	0	2	2	0	0	0	0	1	1	0	0	0	0	0	0	0	0	0	0	0	0	0	0	0	0	0	0	0	0	0	0
ctcatcggtgc	PBANKA_142040	0	0	44	42	0	0	0	0	0	0	0	0	0	0	0	0	0	0	0	0	0	0	0	0	0	0	0	0	0	0	0	0
ctcattcccgt	PBANKA_130470	0	0	5	4	0	0	0	0	0	0	0	0	0	0	0	0	0	0	0	0	0	0	0	0	0	0	0	0	0	0	0	0
ctccaatcagc	PBANKA_090430	0	0	0	0	28	27	12	12	0	0	0	0	0	0	0	0	0	0	0	0	0	0	0	0	0	0	0	0	0	0	0	0
ctcccagtttt	PBANKA_112710	0	0	0	0	0	0	0	0	0	0	0	0	0	0	0	0	0	0	0	0	0	0	0	0	0	0	0	0	0	0	0	0
ctcccatcgta	PBANKA_052310	0	0	0	0	0	0	6	7	0	0	0	0	0	0	0	0	0	0	0	0	0	0	0	0	0	0	0	0	0	0	0	0
ctccccattca	PBANKA_122760	11	11	14	14	0	0	0	0	0	0	12	11	0	0	0	0	0	0	0	0	0	0	0	0	0	0	0	0	0	0	0	0
ctccccggctt	PBANKA_101170	0	0	0	0	0	0	0	0	0	0	0	0	0	0	0	0	0	0	0	0	0	0	0	0	0	0	0	0	0	0	0	0
ctcccgaaatt	PBANKA_050510	0	0	0	0	0	0	0	0	0	0	0	0	0	0	0	0	0	0	0	0	0	0	0	0	0	0	0	0	0	0	0	0
ctccgaacaca	PBANKA_060660	483	464	118	118	857	833	125	119	58	55	175	178	36	36	2	2	61	60	5	4	0	0	5	4	9	8	1	1	19	19	1707	1639
ctcctatccct	PBANKA_051950	25	25	1	1	22	22	0	0	1	1	12	11	3	3	0	0	4	4	0	0	0	0	1	1	1	1	0	0	0	0	0	0
ctcctcgtgac	PBANKA_071440	10	10	0	0	0	0	0	0	0	0	0	0	3	3	0	0	0	0	0	0	0	0	0	0	0	0	0	0	0	0	0	0
ctcgacagctt	PBANKA_010870	0	0	0	0	0	0	0	0	0	0	0	0	0	0	0	0	0	0	0	0	0	0	0	0	0	0	0	0	0	0	0	0
ctcgacaggca	PBANKA_123470	0	0	0	0	0	0	0	0	0	0	0	0	0	0	0	0	0	0	0	0	0	0	0	0	0	0	0	0	0	0	0	0
ctcgacatcta	PBANKA_083170	25	20	1272	1248	4	1	3	4	5	5	6	4	2	2	4	5	12	12	4	5	2	1	1	2	2	2	4	5	3	3	4	3
ctcgaggtcct	PBANKA_041150	0	0	0	0	0	1	0	0	0	0	0	0	0	0	0	0	0	0	0	0	0	0	0	0	0	0	0	0	0	0	0	0
ctcgggagggg	PBANKA_050120	13	12	46	45	0	0	0	0	0	0	0	0	0	0	0	0	0	0	0	0	0	0	0	0	0	0	0	0	0	0	0	0
ctctactacga	PBANKA_081400	0	0	0	0	0	0	0	0	0	0	0	0	0	0	0	0	0	0	0	0	0	0	0	0	0	0	0	0	0	0	0	0
ctctacttctg	PBANKA_142590	3142	3094	853	849	2279	2268	5569	5517	6176	6003	5658	5583	6879	6785	5737	5673	4921	4808	2873	2842	1884	1863	2958	2883	772	769	1175	1158	514	509	1480	1443
ctctcacagtc	PBANKA_121440	0	0	0	0	0	0	0	0	0	0	0	0	0	0	0	0	0	0	0	0	0	0	0	0	0	0	0	0	0	0	0	0
ctctcgttttt	PBANKA_135620	0	0	0	0	0	0	0	0	0	0	1	1	0	0	0	0	0	0	0	0	0	0	0	0	2	2	0	0	0	0	0	0
ctctgcccaag	PBANKA_121180	0	0	0	0	0	0	0	0	0	0	0	0	0	0	0	0	0	0	0	0	0	0	0	0	0	0	0	0	0	0	0	0
ctctgctacgc	PBANKA_010680	0	0	0	0	0	0	0	0	1	0	0	0	0	0	0	0	0	0	0	0	0	0	0	0	0	0	0	0	0	0	0	0
ctctgtgccat	PBANKA_100230	429	410	199	198	437	431	72	71	742	716	279	267	21	21	824	808	254	245	8	8	896	874	176	176	0	0	634	618	151	148	1821	1782
ctcttatgctc	PBANKA_142530	6	6	16	16	0	0	4	4	11	11	0	0	1	1	0	0	0	0	0	0	0	0	0	0	0	0	0	0	0	0	0	0
ctgaaagcggg	PBANKA_080640	0	0	0	0	0	0	0	0	0	0	0	0	0	0	0	0	0	0	0	0	1	1	0	0	0	0	0	0	0	0	0	0
ctgactttcgg	PBANKA_090150	4	4	0	0	0	0	0	0	0	0	0	0	0	0	0	0	0	0	0	0	0	0	0	0	0	0	0	0	0	0	0	0
ctgagggagct	PBANKA_144650	0	0	0	0	0	0	0	0	0	0	0	0	0	0	0	0	0	0	0	0	0	0	0	0	0	0	0	0	0	0	0	0
ctgcgtggcac	PBANKA_120090	0	0	0	0	0	0	0	0	3	3	0	0	0	0	0	0	0	0	0	0	0	0	0	0	0	0	0	0	0	0	0	0
ctgctgattgc	PBANKA_100760	0	0	0	0	0	0	6	5	0	0	0	0	0	0	0	0	0	0	0	0	0	0	0	0	0	0	0	0	0	0	0	0
ctggccgctaa	PBANKA_041350	7	6	0	0	0	0	0	0	0	0	0	0	0	0	0	0	0	0	0	0	0	0	0	0	0	0	0	0	0	0	0	0
ctgggaaaaga	PBANKA_142220	39	39	3	3	32	33	9	9	3	3	47	47	4	4	1	1	4	4	0	0	0	0	0	0	0	0	0	0	0	0	0	0
ctggttattaa	PBANKA_091870	0	0	0	0	1	0	0	0	0	0	0	0	0	0	2	2	0	0	0	0	0	0	0	0	0	0	0	0	0	0	0	0
ctgtacaaaca	PBANKA_021110	21	20	0	0	0	0	0	0	0	0	0	0	0	0	0	0	0	0	0	0	0	0	0	0	0	0	0	0	0	0	0	0
ctgtatgtgtt	PBANKA_061150	0	0	17	18	0	0	0	0	0	0	0	0	0	0	0	0	0	0	0	0	0	0	0	0	0	0	0	0	0	0	0	0
ctgttcgggta	PBANKA_131600	0	1	1552	1504	1	0	1	0	0	0	0	1	0	0	0	0	0	0	0	0	0	0	0	0	0	0	0	0	0	0	0	0
ctgttctcgag	PBANKA_122440	1312	1274	226	224	1377	1349	308	300	328	324	285	283	23	24	9	9	47	47	2	2	0	0	4	4	5	5	0	0	4	3	1605	1569
cttaaagagcc	PBANKA_133500	0	0	2	1	0	0	0	0	0	0	0	0	0	0	0	0	0	0	0	0	0	0	0	0	0	0	0	0	0	0	0	0
cttaactcttt	PBANKA_062270	2210	2146	648	643	2153	2133	1339	1299	1355	1306	1990	1969	516	504	378	361	586	564	119	114	48	50	92	92	11	9	19	19	10	11	1194	1172
cttacattggt	PBANKA_061040	0	0	5	5	0	0	3	2	0	0	0	0	0	0	0	0	0	0	0	0	0	0	0	0	0	0	0	0	0	0	0	0
cttagtgcatg	PBANKA_140860	0	0	0	0	0	0	0	0	0	0	0	0	0	0	0	0	0	0	0	0	0	0	0	0	0	0	0	0	0	0	0	0
cttcacctacc	PBANKA_100520	0	0	4	4	0	0	0	0	0	0	0	0	0	0	0	0	0	0	0	0	0	0	0	0	0	0	0	0	0	0	0	0
cttccaagccc	PBANKA_140370	0	0	0	0	0	0	0	0	12	11	0	0	0	0	0	0	0	0	0	0	0	0	0	0	0	0	0	0	0	0	0	0
cttcggactcc	PBANKA_146360	5	6	0	0	0	0	0	0	0	0	0	0	0	0	0	0	0	0	0	0	0	0	0	0	0	0	0	0	0	0	0	0
cttgacgtgtc	PBANKA_090480	0	0	0	0	0	0	0	0	0	0	0	0	0	0	0	0	0	0	0	0	0	0	0	0	0	0	0	0	0	0	0	0
cttgattcaac	PBANKA_110880	0	0	0	0	0	0	0	0	0	0	0	0	0	0	0	0	0	0	0	0	0	0	0	0	0	0	0	0	0	0	0	0
cttgggcgtgc	PBANKA_030890	0	0	0	0	23	23	0	0	0	0	0	0	0	0	0	0	0	0	0	0	0	0	0	0	0	0	0	0	0	0	0	0
cttggtatcct	PBANKA_136480	308	293	99	93	881	855	74	71	43	41	623	592	97	94	11	11	20	17	0	0	0	0	0	0	1	1	3	2	0	0	1	1
cttgttgctgt	PBANKA_094250	574	561	176	175	599	593	325	318	163	158	235	229	234	233	71	69	110	109	85	82	41	38	33	30	70	66	10	10	91	93	1267	1243
ctttactgggt	PBANKA_135260	1	1	1	1	0	0	0	0	0	0	0	0	3	3	0	0	0	0	0	0	0	0	1	1	0	0	0	0	0	0	0	0
ctttagcgcat	PBANKA_112780	0	0	534	527	16	15	0	0	0	0	6	6	0	0	2	2	0	0	0	0	1	1	0	0	0	0	1	1	1	1	0	0
ctttattcccg	PBANKA_010450	0	0	0	0	55	57	29	27	0	0	145	138	83	80	0	0	185	182	145	143	0	0	157	154	95	94	0	0	115	115	10	10
ctttgtactgt	PBANKA_131950	0	0	0	0	0	0	0	0	0	0	0	0	0	0	0	0	0	0	0	0	0	0	0	0	0	0	0	0	0	0	0	0
gaaaacgcctg	PBANKA_123190	0	0	0	0	0	0	0	0	0	0	0	0	0	0	0	0	0	0	0	0	0	0	0	0	0	0	0	0	0	0	0	0
gaaaattacag	PBANKA_124250	602	582	229	221	1023	979	236	230	142	129	225	219	204	193	29	29	55	52	133	134	10	10	34	32	247	240	2	2	26	25	1551	1480
gaaacaacccg	PBANKA_123180	0	0	0	0	0	0	0	0	0	0	0	0	0	0	0	0	0	0	0	0	0	0	0	0	0	0	0	0	0	0	0	0
gaaacagtacc	PBANKA_121240	0	0	0	0	17	17	0	0	0	0	0	0	0	0	0	0	0	0	0	0	0	0	0	0	0	0	0	0	0	0	0	0
gaacaaggatc	PBANKA_100790	9	9	17017	16588	0	0	0	0	10	10	64	59	2	1	0	0	0	0	2	1	0	0	0	0	5	5	1	1	0	0	0	0
gaacattcggg	PBANKA_140040	0	0	7	7	0	0	0	0	0	0	0	0	0	0	0	0	0	0	0	0	0	0	0	0	0	0	0	0	0	0	0	0
gaagatatgac	PBANKA_081680	19	17	0	0	0	0	0	0	6	6	0	0	0	0	0	0	0	0	0	0	0	0	0	0	0	0	0	0	0	0	0	0
gaagctaatgc	PBANKA_041450	0	0	17	17	1	0	0	0	1	0	1	0	0	0	0	0	0	0	0	0	0	0	0	0	0	0	2	0	0	0	1	0
gaagtgcgtat	PBANKA_111440	0	0	102	97	0	0	7	6	0	0	0	0	0	0	0	0	0	0	0	0	0	0	0	0	0	0	4	1	0	0	0	0
gaagtgttgga	PBANKA_092170	0	0	0	0	0	0	0	0	0	0	0	0	0	0	0	0	0	0	0	0	0	0	0	0	0	0	0	0	0	0	0	0
gaatcataaca	PBANKA_050300	24	24	22	22	1	1	0	0	3	4	0	0	0	0	0	0	0	0	0	0	0	0	0	0	0	0	0	0	0	0	0	0
gaatcgagagt	PBANKA_143360	1281	1215	313	301	1688	1617	448	424	345	317	300	290	220	214	272	265	60	53	215	201	367	340	3	3	155	150	374	349	11	11	1810	1662
gaatggggtct	PBANKA_143900	0	1	0	0	0	0	0	0	0	0	0	0	0	0	0	0	0	0	0	0	0	0	0	0	0	0	0	0	0	0	0	0
gaattaacaaa	PBANKA_110100	0	0	19	19	17	17	0	0	0	0	0	0	0	0	2	2	0	0	0	0	0	0	0	0	0	0	0	0	0	0	0	0
gaattaccttt	PBANKA_021550	0	0	13	13	0	0	0	0	3	2	0	0	0	0	0	0	0	0	0	0	0	0	0	0	0	0	0	0	0	0	0	0
gacacctgtgg	PBANKA_114200	1487	1449	402	397	1793	1750	364	357	341	333	918	894	240	234	110	109	204	196	199	202	15	15	45	45	127	125	7	6	64	60	1391	1341
gacatgggatt	PBANKA_070940	1587	1511	510	495	1845	1795	612	594	731	691	977	960	281	265	215	208	422	408	120	113	76	72	151	147	47	43	58	54	47	47	1612	1543
gacatgtaagt	PBANKA_062180	0	0	0	0	0	0	0	0	0	0	0	0	0	0	0	0	0	0	0	0	0	0	0	0	0	0	0	0	0	0	1	0
gacattcgagg	PBANKA_122540	0	0	2	2	0	0	0	0	0	0	0	0	0	0	0	0	0	0	0	0	0	0	0	0	0	0	0	0	0	0	0	0
gaccgccctct	PBANKA_135150	0	0	0	0	0	0	0	0	0	0	0	0	0	0	0	0	0	0	0	0	0	0	0	0	0	0	0	0	0	0	0	0
gacgtatacgt	PBANKA_100130	0	0	0	0	0	0	0	0	0	0	0	0	0	0	0	0	0	0	0	0	0	0	0	0	0	0	0	0	0	0	0	0
gacgtatggcg	PBANKA_021460	0	0	4	4	0	0	0	0	0	0	0	0	0	0	0	0	0	0	0	0	0	0	0	0	0	0	0	0	0	0	0	0
gacgtccccct	PBANKA_071120	0	0	0	0	0	0	0	0	0	0	10	10	0	0	0	0	0	0	0	0	0	0	0	0	0	0	0	0	0	0	0	0
gactatagtgc	PBANKA_082180	0	0	0	0	0	0	0	0	4	4	0	0	0	0	0	0	0	0	0	0	0	0	0	0	0	0	0	0	0	0	0	0
gactctatggt	PBANKA_010260	0	0	8	8	0	0	0	0	0	0	0	0	0	0	0	0	0	0	0	0	0	0	0	0	0	0	0	0	0	0	0	0
gactttttcaa	PBANKA_010020	0	0	0	0	0	0	0	0	0	0	0	0	0	0	0	0	0	0	0	0	0	0	0	0	0	0	0	0	0	0	0	0
gagagagggtg	PBANKA_141450	0	0	12	12	0	0	0	0	0	0	0	0	0	0	0	0	0	0	0	0	0	0	0	0	0	0	0	0	0	0	0	0
gagagggctta	PBANKA_101480	2	2	44	44	0	0	0	0	0	0	0	0	0	0	0	0	0	0	0	0	0	0	0	0	0	0	0	0	0	0	0	0
gagattgcgcg	PBANKA_020970	0	0	0	0	0	0	0	0	2	2	5	5	0	0	0	0	0	0	0	0	0	0	0	0	0	0	0	0	0	0	0	0
gagcaaacgca	PBANKA_112040	0	0	7	7	0	0	0	0	0	0	0	0	0	0	0	0	0	0	0	0	0	0	0	0	0	0	0	0	0	0	0	0
gagcatggacc	PBANKA_050730	0	0	0	0	0	0	0	0	0	0	0	0	0	0	0	0	0	0	0	0	0	0	0	0	0	0	0	0	0	0	0	0
gagccagtggc	PBANKA_122820	0	0	6	6	0	0	0	0	0	0	0	0	0	0	0	0	0	0	0	0	0	0	0	0	0	0	0	0	0	0	0	0
gagcctacacg	PBANKA_141610	0	0	8	7	0	0	0	0	0	0	0	0	0	0	0	0	1	1	1	1	1	1	0	0	0	0	0	0	0	0	0	0
gagcgagtcaa	PBANKA_112890	2	0	2194	2130	0	0	2	2	6	5	5	3	0	0	1	1	4	0	5	2	1	1	0	0	2	2	1	1	1	1	3	2
gagctcgggat	PBANKA_061070	0	0	0	0	0	0	0	0	0	0	0	0	0	0	0	0	0	0	0	0	0	0	0	0	0	0	0	0	0	0	0	0
gagctgagggg	PBANKA_010720	0	0	0	0	0	0	0	0	0	0	0	0	0	0	0	0	0	0	0	0	0	0	0	0	0	0	0	0	0	0	0	0
gaggcttaggg	PBANKA_133660	0	0	33	31	0	0	0	0	0	0	0	0	0	0	0	0	0	0	0	0	0	0	0	0	0	0	0	0	0	0	0	0
gagtagatctg	PBANKA_093370	0	0	0	0	0	0	0	0	0	0	9	9	0	0	0	0	0	0	0	0	0	0	0	0	0	0	0	0	0	0	0	0
gatacgcagat	PBANKA_094210	0	0	0	0	0	0	0	0	0	0	0	0	0	0	0	0	0	0	0	0	0	0	0	0	0	0	0	0	2	3	0	0
gatagtttaat	PBANKA_082430	0	0	0	0	0	0	0	0	0	0	0	0	0	0	0	0	0	0	0	0	0	0	0	0	0	0	0	0	0	0	0	0
gatattcctct	PBANKA_145770	0	0	5	5	0	0	0	0	0	0	0	0	0	0	0	0	0	0	0	0	0	0	0	0	0	0	0	0	0	0	0	0
gatcctgtgcg	PBANKA_093390	0	0	16	16	0	0	0	0	0	0	4	4	0	0	0	0	0	0	0	0	0	0	0	0	0	0	0	0	2	2	0	0
gatcgccgaaa	PBANKA_145830	1828	1777	296	293	1561	1529	497	480	289	281	622	600	119	114	26	25	139	138	60	59	3	3	13	13	47	48	1	1	2	2	1094	1067
gatgataaagt	PBANKA_112050	0	0	0	0	0	0	0	0	0	0	0	0	0	0	0	0	0	0	0	0	0	0	0	0	0	0	0	0	0	0	0	0
gatgatagtcg	PBANKA_041320	0	0	1	1	0	0	0	0	0	0	0	0	0	0	0	0	0	0	0	0	0	0	0	0	0	0	0	0	0	0	0	0
gatgatccgtt	PBANKA_050250	5	5	0	0	0	0	0	0	0	0	0	0	0	0	0	0	0	0	0	0	0	0	0	0	0	0	0	0	0	0	0	0
gatgcggcacc	PBANKA_030070	249	249	61	61	522	521	63	60	37	33	7	8	22	23	20	21	8	8	71	68	61	61	0	0	5	5	33	32	2	2	1430	1395
gatgtgttcct	PBANKA_081420	8	7	31	30	0	0	0	0	0	0	6	6	0	0	0	0	0	0	0	0	0	0	0	0	0	0	0	0	2	2	0	0
gattacgtaaa	PBANKA_140520	0	0	0	0	0	0	0	0	0	0	0	0	0	0	0	0	0	0	0	0	0	0	0	0	0	0	0	0	0	0	0	0
gattgcaaacg	PBANKA_020330	0	0	0	0	0	0	0	0	0	0	0	0	0	0	0	0	0	0	0	0	0	0	0	0	0	0	0	0	0	0	1	0
gattgccacac	PBANKA_113090	0	0	3	3	0	0	0	0	0	0	0	0	0	0	0	0	0	0	0	0	0	0	0	0	0	0	0	0	0	0	0	0
gcaaatataaa	PBANKA_110090	0	0	3	3	0	0	0	0	0	0	0	0	0	0	0	0	0	0	0	0	0	0	0	0	0	0	0	0	0	0	0	0
gcagacgggac	PBANKA_041690	0	0	0	0	0	0	0	0	0	0	0	0	0	0	0	0	0	0	0	0	0	0	0	0	0	0	0	0	0	0	0	0
gcagcgtcggt	PBANKA_071720	0	0	11	9	0	0	0	0	0	0	0	0	0	0	0	0	0	0	0	0	0	0	0	0	0	0	0	0	0	0	0	0
gcaggggtctg	PBANKA_061720	0	0	9	9	0	0	6	6	0	0	0	0	0	0	0	0	0	0	0	0	0	0	0	0	0	0	0	0	0	0	0	0
gcaggttccgg	PBANKA_130690	0	0	8	8	0	0	4	4	0	0	0	0	0	0	0	0	0	0	0	0	0	0	0	0	0	0	0	0	0	0	0	0
gcagtataata	PBANKA_111770	0	0	4	4	0	0	0	0	0	0	0	0	0	0	0	0	0	0	0	0	0	0	0	0	0	0	0	0	0	0	0	0
gcagtgctatt	PBANKA_100260	16	16	4	4	0	0	0	0	0	0	0	0	0	0	1	1	0	0	0	0	0	0	0	0	0	0	0	0	0	0	0	0
gcataaactct	PBANKA_114230	24	21	54	57	1	1	0	0	0	0	1	2	0	0	1	1	0	0	0	0	0	0	1	0	0	1	1	1	1	1	0	0
gcatgaagggc	PBANKA_010330	6	7	0	0	0	0	0	0	0	0	0	0	0	0	0	0	0	0	0	0	0	0	0	0	0	0	0	0	0	0	0	0
gccagatgtat	PBANKA_031270	0	0	3	3	0	0	8	9	0	0	0	0	2	2	0	0	0	0	0	0	0	0	0	0	0	0	0	0	0	0	0	0
gccccccaaca	PBANKA_142600	0	0	84	84	0	0	0	0	0	0	0	0	0	0	0	0	0	0	0	0	0	0	0	0	0	0	0	0	0	0	0	0
gcccggcgggt	PBANKA_130520	0	0	9	8	0	0	2	2	0	0	10	5	0	0	0	0	0	0	0	0	0	0	0	0	0	0	0	0	0	0	0	0
gcccggtaata	PBANKA_052050	0	0	0	0	0	0	0	0	0	0	0	1	0	0	0	0	0	0	0	0	0	0	0	0	0	0	0	0	0	0	0	0
gcccggtactc	PBANKA_101800	2125	2057	1037	1006	3233	3158	2980	2900	3075	2921	3547	3402	1794	1731	1595	1535	1948	1869	960	925	501	487	535	517	1131	1092	309	297	443	431	1485	1435
gccctcgcgcc	PBANKA_134340	0	0	0	1	0	0	0	0	0	0	0	0	0	0	0	0	0	0	0	0	0	0	0	0	0	0	0	0	0	0	0	0
gccgaatatat	PBANKA_143310	984	959	426	412	935	909	271	259	231	217	327	317	94	94	55	51	72	69	35	35	33	30	30	27	11	10	9	9	15	14	1920	1832
gccggaataaa	PBANKA_144690	0	0	89	89	17	16	1	1	1	1	0	0	1	1	0	0	0	0	0	0	1	0	1	1	0	0	1	1	0	0	0	0
gccggaatagg	PBANKA_133150	0	0	0	0	0	0	0	0	0	0	0	0	0	0	0	0	0	0	0	0	0	0	0	0	0	0	0	0	0	0	0	0
gccggggagat	PBANKA_121460	0	0	0	0	0	0	0	0	0	0	0	0	0	0	0	0	0	0	0	0	0	0	0	0	0	0	0	0	0	0	0	0
gcctcctattt	PBANKA_124060	781	766	304	304	1368	1330	387	376	355	337	848	826	218	217	206	206	579	577	148	143	104	102	359	354	76	71	121	122	328	322	1723	1665
gccttcaacgg	PBANKA_070620	0	0	4	4	0	0	0	0	1	1	0	0	0	0	0	0	0	0	0	0	0	0	0	0	0	0	0	0	0	0	0	0
gcgaactcaac	PBANKA_120370	0	0	9	9	0	0	0	0	8	7	8	8	0	0	2	2	2	4	0	0	0	0	0	0	0	0	0	0	0	0	0	0
gcgaatcttac	PBANKA_141650	0	0	0	0	0	0	0	0	0	0	0	0	0	0	0	0	0	0	0	0	0	0	0	0	0	0	0	0	0	0	0	0
gcgacccacaa	PBANKA_080440	0	0	0	0	0	0	0	0	0	0	0	0	0	0	0	0	0	0	0	0	0	0	0	0	0	0	0	0	0	0	0	0
gcgcatctttc	PBANKA_051140	0	0	45	45	2	2	1	1	0	0	0	0	0	0	0	0	0	0	0	0	0	0	0	0	0	0	0	0	0	0	0	0
gcggagaccgc	PBANKA_070550	0	0	6	6	0	0	0	0	0	0	0	0	0	0	0	0	0	0	0	0	0	0	0	0	0	0	0	0	0	0	0	0
gcggatctagc	PBANKA_041010	0	0	0	0	0	0	0	0	0	0	0	0	0	0	0	0	0	0	0	0	0	0	0	0	0	0	0	0	0	0	0	0
gcgggaaggcg	PBANKA_113370	0	0	0	0	0	0	0	0	0	0	0	0	0	0	0	0	0	0	0	0	0	0	0	0	0	0	0	0	0	0	0	0
gcgggaccgtg	PBANKA_081280	2	3	18	16	3	3	0	1	0	0	11	11	1	0	0	1	0	0	0	0	1	1	0	0	0	0	0	0	0	0	0	0
gcgtcagagtc	PBANKA_143120	0	0	0	0	17	18	0	0	0	0	0	0	0	0	0	0	0	0	0	0	0	0	0	0	0	0	0	0	0	0	0	0
gcgtcctcttt	PBANKA_145470	0	0	0	1	0	1	0	0	0	0	0	0	0	0	0	0	0	0	0	0	0	0	0	0	0	0	0	0	0	0	0	1
gcgtcgtgaag	PBANKA_100220	0	0	0	0	0	0	0	0	0	0	0	0	0	0	0	0	0	0	0	0	0	0	0	0	0	0	0	0	0	0	0	0
gcgtctatgtg	PBANKA_113140	0	0	2	2	0	0	0	0	0	0	0	0	0	0	0	0	0	0	0	0	0	0	0	0	0	0	0	0	0	0	0	0
gcgtctctttc	PBANKA_133690	0	0	0	0	0	0	0	0	0	0	0	0	0	0	0	0	0	0	0	0	0	0	0	0	0	0	0	0	0	0	0	0
gcgtggagatt	PBANKA_091820	10	10	0	0	0	0	0	0	0	0	0	0	0	0	0	0	0	0	0	0	0	0	0	0	0	0	0	0	0	0	0	0
gctactagctc	PBANKA_061380	0	0	11	11	0	0	0	0	0	0	0	0	0	0	0	0	0	0	0	0	0	0	0	0	0	0	0	0	0	0	0	0
gctatacgcat	PBANKA_123390	0	0	0	0	26	25	0	0	0	0	0	0	0	0	0	0	0	0	0	0	0	0	0	0	0	0	0	0	0	0	0	0
gctcatcacca	PBANKA_140310	0	0	2	2	0	0	0	0	0	0	0	0	0	0	0	0	0	0	0	0	0	0	0	0	0	0	0	0	0	0	0	0
gctccccacat	PBANKA_052010	0	0	12	12	25	26	0	0	0	0	0	0	0	0	0	0	0	0	0	0	0	0	0	0	0	0	0	0	1	0	0	0
gctcgagtctc	PBANKA_021420	9	9	5	4	34	34	0	0	0	0	0	0	0	0	0	0	0	0	0	0	0	0	0	0	1	1	0	0	0	0	0	0
gctcgtcgacc	PBANKA_010520	0	0	215	211	17	17	1	1	0	0	0	0	0	0	0	0	0	0	0	0	0	0	0	0	0	0	1	1	0	0	0	0
gctctcagtgg	PBANKA_071390	0	0	0	0	0	0	0	0	10	10	0	0	0	0	0	0	0	0	0	0	0	0	0	0	0	0	0	0	0	0	0	0
gctgatgtacg	PBANKA_010540	0	0	0	0	0	0	0	0	0	0	8	6	0	0	0	0	0	0	0	0	0	0	0	0	0	0	0	0	0	0	0	0
gctggacagta	PBANKA_102460	0	0	0	0	0	0	0	0	0	0	0	0	0	0	0	0	0	0	0	0	0	0	0	0	0	0	0	0	0	0	0	0
gctggcgaaat	PBANKA_061610	27	28	13	13	0	0	0	0	0	0	0	0	0	0	0	0	0	0	0	0	0	0	0	0	0	0	0	0	0	0	0	0
gctgggcagtt	PBANKA_146460	2	0	3047	2974	3	2	2	1	4	3	0	0	0	0	2	3	2	1	0	0	3	3	2	0	2	1	0	0	0	0	0	2
gctgttcaatc	PBANKA_135060	22	21	0	0	0	0	0	0	2	2	0	0	0	0	0	0	0	0	0	0	0	0	0	0	0	0	0	0	0	0	0	0
gcttacgtcaa	PBANKA_090710	1021	1014	303	298	2795	2766	203	200	113	112	2291	2250	205	203	37	37	34	34	1	1	1	1	1	0	3	2	0	0	0	0	0	0
gcttcccatgc	PBANKA_142890	0	0	78	76	0	0	0	0	0	0	0	0	0	0	0	0	0	0	0	0	0	0	0	0	0	0	0	0	1	1	0	0
gcttctcttta	PBANKA_135820	0	0	2	2	0	0	0	0	0	0	0	0	0	0	0	0	0	0	0	0	0	0	0	0	0	0	0	0	0	0	0	0
gcttgggtcat	PBANKA_144670	0	0	0	0	0	0	0	0	0	0	0	0	0	0	0	0	0	0	0	0	0	0	0	0	0	0	0	0	0	0	0	0
gctttggcggc	PBANKA_143620	0	0	22	21	23	23	0	0	0	0	3	3	0	0	0	0	0	0	0	0	0	0	0	0	0	0	0	0	0	0	0	0
ggacagtgtga	PBANKA_082330	0	0	16	15	0	0	0	0	0	0	0	0	0	0	0	0	0	0	0	0	0	0	0	0	0	0	0	0	0	0	0	0
ggacatcttat	PBANKA_090590	0	0	13	13	0	0	0	0	0	0	0	0	0	0	0	0	0	0	0	0	0	0	0	0	0	0	0	0	0	0	0	1
ggacgccctgg	PBANKA_134980	0	0	0	0	0	0	0	0	0	0	0	0	0	0	0	0	0	0	0	0	0	0	0	0	0	0	0	0	0	0	0	0
ggagccctgtc	PBANKA_121020	1087	1055	171	166	1150	1128	321	318	196	191	298	287	121	118	32	32	57	57	62	57	9	9	12	12	65	65	1	1	9	8	1661	1615
ggaggaggatg	PBANKA_144560	0	0	1	1	0	0	0	0	0	0	0	0	0	0	0	0	0	0	0	0	0	0	0	0	0	0	0	0	0	0	0	0
ggaggatcatg	PBANKA_114470	0	0	0	0	18	18	0	0	0	0	0	0	0	0	0	0	0	0	0	0	0	0	0	0	0	0	0	0	0	0	0	0
ggagggaaacg	PBANKA_133890	514	497	195	193	981	961	120	115	120	116	87	82	9	9	128	123	26	22	1	1	127	123	5	5	2	2	140	136	4	5	1719	1661
ggagggacacc	PBANKA_142380	0	0	10	9	0	0	0	0	0	0	0	0	1	1	0	0	0	0	0	0	0	0	0	0	0	0	0	0	0	0	0	0
ggatatcctcg	PBANKA_140670	0	0	4	3	0	0	0	0	0	0	0	0	0	0	0	0	0	0	0	0	2	2	0	0	0	0	0	0	0	0	0	0
ggatcgcctcc	PBANKA_120480	0	0	0	0	0	0	0	0	0	1	0	0	0	0	0	0	0	0	0	0	0	0	0	0	0	0	0	0	0	0	0	0
ggatctggcat	PBANKA_122410	1	2	59	58	0	0	0	0	0	0	0	0	1	1	0	0	0	0	0	0	0	0	0	0	0	0	0	0	0	0	0	0
ggatgcacaag	PBANKA_020690	0	0	0	0	0	0	0	0	0	0	0	0	0	0	0	0	0	0	0	0	0	0	0	0	0	0	0	0	0	0	0	0
ggatgtcagaa	PBANKA_081120	19	19	2	2	0	0	0	0	2	2	0	0	0	0	0	0	0	0	0	0	0	0	0	0	0	0	0	0	0	0	0	0
ggattaccagc	PBANKA_021220	0	1	0	0	0	0	0	1	0	1	0	2	0	0	0	0	0	0	0	0	0	0	0	0	0	0	0	0	0	0	0	0
ggatttaatca	PBANKA_080920	0	0	0	0	0	0	0	0	0	0	0	0	0	0	0	0	0	0	0	0	1	1	0	0	0	0	0	0	0	0	0	0
ggcaatagtct	PBANKA_040710	11	11	0	0	0	0	0	0	0	0	0	0	0	0	0	0	0	0	2	2	0	0	0	0	0	0	0	0	0	0	0	0
ggcaccctacc	PBANKA_110760	0	0	0	0	0	0	0	0	0	0	0	0	0	0	0	0	0	0	0	0	0	0	0	0	0	0	0	0	0	0	0	0
ggcagtatggg	PBANKA_121690	0	0	5	5	0	0	0	0	4	4	0	0	0	0	0	0	0	0	0	0	0	0	0	0	0	0	0	0	0	0	0	0
ggccaatttaa	PBANKA_080320	0	0	24	24	0	0	0	0	0	0	0	0	0	0	0	0	0	0	0	0	0	0	0	0	0	0	0	0	0	0	0	0
ggcccagcctt	PBANKA_020810	0	0	0	0	0	0	0	0	0	0	6	5	0	0	0	0	0	0	0	0	0	0	0	0	0	0	0	0	0	0	0	0
ggccccggtaa	PBANKA_093990	0	0	2	2	0	0	0	0	4	4	0	0	0	0	0	0	3	3	0	0	0	0	0	0	0	0	0	0	0	0	0	0
ggccgggccca	PBANKA_101650	0	0	1	1	0	0	0	0	0	0	0	0	0	0	0	0	0	0	0	0	0	0	0	0	0	0	0	0	0	0	0	0
ggccgtcactc	PBANKA_011240	0	0	0	0	0	1	0	0	0	0	0	0	0	0	0	0	0	0	0	0	0	0	0	0	0	0	0	0	0	0	0	0
ggcctcctgta	PBANKA_060930	13	12	0	0	0	0	0	0	0	0	0	0	0	0	0	0	0	0	0	0	0	0	0	0	0	0	0	0	0	0	0	0
ggcgatgtttc	PBANKA_092550	0	0	12	11	44	45	0	0	6	5	0	0	0	0	0	0	2	2	0	0	0	0	0	0	1	0	0	0	0	0	0	0
ggcgcatgcat	PBANKA_102020	0	0	0	0	0	0	0	0	0	0	0	0	0	0	0	0	0	0	0	0	0	0	0	0	0	0	0	0	0	0	0	0
ggcgctcaggg	PBANKA_122550	0	0	0	0	0	0	0	0	0	0	0	0	0	0	0	0	0	0	0	0	0	0	0	0	0	0	0	0	0	0	0	0
ggcgctgctct	PBANKA_113380	0	0	0	0	0	0	0	0	0	0	0	0	1	1	0	0	0	0	0	0	0	0	0	0	1	1	0	0	0	0	0	0
ggcgtaccccg	PBANKA_082230	0	0	11	12	0	0	0	0	0	0	0	0	0	0	0	0	0	0	0	0	0	0	0	0	0	0	0	0	0	0	0	0
ggcgttctaat	PBANKA_100940	0	0	0	0	0	0	0	0	0	0	0	0	0	0	0	0	0	0	0	0	0	0	0	0	0	0	0	0	0	0	0	0
ggctaggccgc	PBANKA_041050	0	0	0	0	0	0	0	0	0	0	0	0	0	0	0	0	0	0	0	0	0	0	0	0	0	0	0	0	0	0	0	0
ggctcgctata	PBANKA_122390	0	0	0	0	0	0	0	0	0	0	0	0	0	0	0	0	0	0	0	0	0	0	0	0	0	0	0	0	0	0	0	0
ggcttataacc	PBANKA_142360	13	14	0	0	0	0	0	0	0	0	15	15	0	0	0	0	0	0	0	0	0	0	0	0	0	0	0	0	0	0	0	0
gggatgccctt	PBANKA_040460	13	13	0	0	0	0	0	0	0	0	0	0	0	0	0	0	0	0	0	0	0	0	0	0	0	0	0	0	0	0	0	0
gggccattaga	PBANKA_112520	5	5	0	0	0	0	0	0	0	0	0	0	0	0	0	0	0	0	0	0	0	0	0	0	0	0	0	0	0	0	0	0
gggcgaacgag	PBANKA_134640	0	0	16	17	0	0	0	0	0	0	0	0	0	0	0	0	0	0	0	0	0	0	0	0	0	0	0	0	0	0	0	0
gggcgagcgtc	PBANKA_080360	0	0	0	0	0	0	0	0	0	0	0	0	0	0	0	1	0	0	0	0	0	0	0	0	0	0	0	0	0	0	0	0
ggggagcatac	PBANKA_011130	0	0	0	0	0	0	0	0	3	3	0	0	0	0	0	0	0	0	0	0	0	0	0	0	0	0	0	0	0	0	0	0
ggggccgggca	PBANKA_050060	0	0	47	44	0	0	2	2	0	0	0	0	0	0	0	0	0	0	0	0	0	0	0	0	0	0	0	0	0	0	0	0
ggggtaactat	PBANKA_091380	0	0	0	0	0	0	0	0	0	0	0	0	0	0	0	0	0	0	0	0	0	0	0	0	0	0	0	1	0	0	0	0
ggggtcctctg	PBANKA_124380	0	0	20	21	0	0	0	1	0	0	0	0	0	0	0	0	0	0	0	0	0	0	0	0	0	0	0	0	0	0	0	0
gggtggcgcaa	PBANKA_130940	0	0	3	3	18	17	6	6	4	4	18	16	0	0	0	0	0	0	0	0	0	0	0	0	0	0	0	0	0	0	0	0
gggttagaaat	PBANKA_070440	10	10	17	17	0	0	0	0	0	0	0	0	0	0	0	0	0	0	0	0	0	0	0	0	0	0	0	0	0	0	0	0
gggtttaggga	PBANKA_030540	1413	1360	513	485	1559	1526	587	556	452	423	644	619	473	459	160	162	418	395	193	189	56	54	125	118	95	89	52	51	116	114	2011	1921
ggtaagccatc	PBANKA_142640	0	0	0	0	0	0	1	0	0	1	0	1	2	1	0	0	0	1	0	0	0	0	0	0	0	0	0	0	0	0	0	0
ggtacccacgg	PBANKA_090130	0	0	0	0	0	0	0	0	0	0	0	0	0	0	0	0	0	0	0	0	0	0	0	0	0	0	0	0	0	0	0	0
ggtacgtagcc	PBANKA_071420	0	0	0	0	0	0	0	0	0	0	0	0	0	0	0	0	0	0	0	0	0	0	3	3	0	0	0	0	0	0	0	0
ggtatctccat	PBANKA_040340	0	0	0	0	0	0	0	0	0	0	0	0	0	0	0	0	0	0	0	0	0	0	0	0	0	0	0	0	0	0	0	0
ggtcagaccct	PBANKA_092700	0	0	19	19	0	0	0	0	7	7	0	0	0	0	0	0	0	0	0	0	0	0	0	0	0	0	2	2	0	0	0	0
ggtccggttcg	PBANKA_082750	0	1	1274	1246	0	0	0	0	2	2	0	0	0	0	0	0	0	0	2	1	0	0	0	0	0	0	2	1	0	0	0	0
ggtgattatcc	PBANKA_061880	0	0	20	19	0	0	0	0	0	0	0	0	0	0	0	0	0	0	2	2	0	0	0	0	0	0	0	0	0	0	0	0
ggtgcatattt	PBANKA_130760	0	0	0	0	18	17	0	0	0	0	0	0	0	0	0	0	0	0	0	0	0	0	0	0	0	0	0	0	0	0	0	0
ggttacgcggc	PBANKA_030280	0	0	0	0	0	0	0	0	0	0	0	0	0	0	0	0	0	0	0	0	0	1	0	0	0	0	0	0	0	0	0	0
ggttagcgagg	PBANKA_141580	0	0	21	20	0	0	0	0	0	0	0	0	0	0	0	0	0	0	0	0	0	0	0	0	0	0	0	0	0	0	0	0
ggttcttgaaa	PBANKA_120360	0	0	6	5	0	0	0	0	0	0	0	0	0	0	0	0	0	0	0	0	0	0	0	0	0	0	0	0	0	0	0	0
ggttgccccct	PBANKA_040670	13	11	11	11	0	0	2	2	5	4	0	0	0	0	0	0	0	0	0	0	0	0	0	0	0	0	0	0	0	0	0	0
ggtttacagtt	PBANKA_114590	0	0	2	2	0	0	0	0	0	0	0	0	0	0	0	0	0	0	0	0	0	0	0	0	0	0	0	0	0	0	0	0
ggtttcccagc	PBANKA_103910	2694	2579	975	935	2486	2406	1234	1177	1366	1298	1553	1499	236	230	182	177	346	335	19	18	45	45	24	24	1	0	36	35	17	17	1551	1470
ggtttctcgtg	PBANKA_070160	0	0	12	11	0	0	0	0	0	0	0	0	0	0	0	0	0	0	0	0	0	0	0	0	0	0	0	0	0	0	0	0
gtaaaccgcga	PBANKA_140350	2	1	2	2	0	0	0	0	0	0	0	0	0	0	0	0	0	0	0	0	0	0	0	0	0	0	0	0	0	0	0	0
gtaaaggggcc	PBANKA_060780	0	0	0	0	0	0	0	0	0	0	6	5	0	0	0	0	0	0	0	0	0	0	0	0	0	0	0	0	0	0	0	0
gtaacatgcca	PBANKA_050520	0	0	0	0	0	0	0	0	0	0	11	11	0	0	0	0	0	0	0	0	0	0	0	0	0	0	0	0	0	0	0	0
gtaatggcaag	PBANKA_134720	0	0	492	486	0	0	0	1	0	0	0	0	0	0	0	0	0	0	0	0	1	0	0	0	0	0	0	0	0	0	0	0
gtacagcttgt	PBANKA_061240	2313	2230	549	534	2091	2024	2435	2326	1218	1148	1043	1001	3162	3030	1469	1411	1028	974	4512	4325	1951	1864	1409	1338	3357	3190	1300	1241	1851	1790	2817	2682
gtacgaaatat	PBANKA_130150	20	19	0	0	26	25	7	8	0	0	25	23	2	2	0	0	0	0	0	0	0	0	0	0	0	0	0	0	0	0	0	0
gtactccggtt	PBANKA_070630	0	0	0	0	0	0	0	0	0	0	0	0	0	0	0	0	0	0	0	0	0	0	0	0	0	0	0	0	0	0	0	0
gtactcgccct	PBANKA_121290	1257	1209	364	359	1640	1585	229	222	138	134	417	399	28	24	19	18	41	38	3	3	1	1	4	5	4	2	1	1	2	2	1701	1632
gtactcgtatg	PBANKA_021350	0	0	20	20	0	0	0	0	0	0	0	0	0	0	0	0	0	0	0	0	0	0	0	0	0	0	0	0	0	0	0	0
gtagaaaggcg	PBANKA_091130	29	28	571	552	1	1	1	1	0	0	3	3	2	0	0	0	0	0	1	0	0	0	0	0	0	0	0	0	0	0	0	0
gtagccatctt	PBANKA_071480	0	0	0	0	0	0	0	0	0	0	0	0	0	0	0	0	0	0	0	0	0	0	0	0	0	0	0	0	0	0	0	0
gtagctaggaa	PBANKA_131070	10	10	0	0	0	0	0	0	0	0	0	0	0	0	0	0	0	0	0	0	0	0	0	0	0	0	0	0	4	4	0	0
gtagcttctac	PBANKA_111970	0	0	0	0	0	0	0	0	0	0	0	0	0	0	0	0	0	0	0	0	0	0	0	0	0	0	0	0	4	4	0	0
gtatagtacag	PBANKA_110410	0	0	0	0	0	0	0	0	0	0	0	0	0	0	0	0	0	0	0	0	0	0	0	0	0	0	0	0	0	0	0	0
gtattaggacc	PBANKA_062070	30	29	15	15	39	39	0	0	3	3	10	10	0	0	0	0	2	2	0	0	0	0	0	0	0	0	4	4	2	3	0	0
gtcaaaggtcg	PBANKA_051900	0	0	3	3	0	0	0	0	0	0	0	0	0	0	0	0	0	0	0	0	0	0	0	0	0	0	0	0	0	0	0	0
gtcaactcgga	PBANKA_111420	0	0	0	0	0	0	0	0	0	0	0	0	0	0	0	0	0	0	0	0	0	0	0	0	0	0	0	0	0	0	0	0
gtcacaggaga	PBANKA_103540	92	86	28	23	30	30	0	0	4	4	102	95	17	15	2	2	0	0	0	0	0	0	0	0	0	0	0	0	0	0	0	0
gtcactgacgg	PBANKA_132380	0	0	0	0	0	0	0	0	0	0	0	0	0	0	0	0	0	0	0	0	0	0	0	0	0	0	0	0	0	0	0	0
gtcagatcgcc	PBANKA_103970	5710	5601	1462	1451	4730	4666	1410	1374	1396	1355	1980	1926	209	200	133	130	222	216	28	26	7	7	22	21	37	38	4	4	2	2	1476	1446
gtcgcacccga	PBANKA_020890	0	0	0	0	26	24	0	0	0	0	0	0	0	0	0	0	0	0	0	0	0	0	0	0	0	0	0	0	0	0	0	0
gtcgtgaggct	PBANKA_010880	7	7	0	0	0	0	0	0	0	0	0	0	0	0	0	0	0	0	0	0	0	0	0	0	0	0	0	0	0	0	0	0
gtctaaacgaa	PBANKA_090920	406	396	62	60	708	692	51	49	64	60	49	46	7	7	15	14	24	24	2	2	13	11	1	0	0	0	11	11	0	0	1774	1712
gtctccgtatt	PBANKA_132880	9563	9197	1977	1923	11005	10709	4051	3867	2232	2130	8574	8306	1893	1836	359	338	467	444	900	864	29	26	118	114	473	457	39	34	194	189	1373	1319
gtctctgcatc	PBANKA_141760	0	0	0	0	0	0	0	0	0	0	0	0	0	0	0	0	0	0	0	0	0	0	0	0	0	0	0	0	0	0	0	0
gtcttggggac	PBANKA_010970	0	0	343	334	0	0	0	0	0	0	0	0	0	0	0	0	0	0	0	0	0	0	0	0	0	0	0	0	0	0	0	0
gtgaccctaaa	PBANKA_132090	0	0	0	0	0	0	0	0	0	0	0	0	0	0	0	0	0	0	0	1	0	0	0	0	0	0	0	0	0	0	0	0
gtgagagtatc	PBANKA_146130	57	55	20	19	0	0	18	18	0	0	53	50	13	12	0	0	0	0	0	0	0	0	1	1	0	0	0	0	0	0	0	0
gtgagttgccg	PBANKA_082090	0	0	6	6	0	0	0	0	0	0	0	0	0	0	0	0	0	0	0	0	0	0	0	0	0	0	0	0	0	0	0	0
gtgatatgaag	PBANKA_141540	1330	1276	327	314	1584	1527	333	312	256	246	670	650	80	77	31	31	269	256	22	20	11	10	124	121	54	51	11	10	127	123	1322	1258
gtgcaaaacga	PBANKA_041610	0	0	6	6	0	0	0	0	0	0	0	0	0	0	0	0	0	0	0	0	0	0	0	0	0	0	2	2	0	0	0	0
gtgcaagcatg	PBANKA_090040	1	1	111	109	1	0	0	0	0	0	0	0	0	0	1	1	1	2	1	1	0	0	1	1	0	0	0	0	1	1	3	1
gtgcaccgtca	PBANKA_141020	0	0	0	0	0	0	3	3	0	0	0	0	0	0	0	0	0	0	0	0	0	0	0	0	0	0	0	0	0	0	0	0
gtgctgttggc	PBANKA_111590	0	0	0	0	0	0	0	0	0	0	0	0	0	0	0	0	0	0	0	0	0	0	0	0	0	0	0	0	0	0	0	0
gtgcttatcca	PBANKA_100240	0	0	0	0	0	0	0	0	0	0	0	0	0	0	0	0	0	0	0	0	0	0	0	0	0	0	0	0	0	0	0	0
gtgtctcatct	PBANKA_100350	8	6	0	0	0	0	0	0	0	0	20	19	0	0	0	0	0	0	0	0	0	0	0	0	0	0	0	0	0	0	0	0
gttaaagttaa	PBANKA_141790	0	0	0	0	18	18	0	0	0	0	0	0	0	0	0	0	0	0	0	0	0	0	0	0	0	0	0	0	0	0	0	0
gttaacgactt	PBANKA_020710	18	18	0	0	0	0	0	0	0	0	0	0	0	0	0	0	0	0	0	0	0	0	0	0	0	0	0	0	0	0	0	0
gttaactcgtt	PBANKA_112630	0	0	0	0	0	0	0	0	1	0	0	1	0	0	0	0	0	0	0	0	0	0	0	0	0	0	0	0	0	0	0	0
gttaagctacg	PBANKA_110470	0	0	0	0	0	0	0	0	0	0	3	3	0	0	0	0	0	0	0	0	0	0	0	0	0	0	0	0	0	0	0	0
gttaatcgcag	PBANKA_071670	0	0	33	32	0	0	1	1	0	0	9	9	0	0	0	0	0	0	0	0	0	0	0	0	0	0	0	0	0	0	0	0
gttagctgtcc	PBANKA_052020	52	56	22	21	42	43	27	27	4	4	31	32	6	7	3	2	4	3	0	0	0	0	0	0	0	0	0	0	3	3	0	0
gttagtaacac	PBANKA_122520	0	0	364	358	0	0	0	0	0	0	0	0	0	0	1	1	0	0	0	0	0	0	0	0	0	0	0	1	0	0	0	0
gttataggcga	PBANKA_100950	0	0	8	8	0	0	0	0	0	0	0	0	0	0	0	0	0	0	0	0	0	0	0	0	0	0	0	0	0	0	0	0
gttcggtcggc	PBANKA_060370	0	0	0	0	0	0	0	0	0	0	0	0	0	0	0	0	0	0	0	0	0	0	0	0	0	0	0	0	0	0	0	0
gttgcgagcac	PBANKA_030260	0	0	1	2	0	0	0	0	0	0	3	4	0	0	0	0	0	0	0	0	0	0	0	0	0	0	0	0	0	0	0	0
gtttaagcttt	PBANKA_135970	0	0	0	0	0	0	4	4	0	0	0	0	0	0	0	0	0	0	0	0	0	0	0	0	1	1	0	0	0	0	0	0
gtttaggatcg	PBANKA_102620	0	0	13	12	0	0	0	0	0	0	0	0	0	0	0	0	0	0	0	0	0	0	0	0	0	0	0	0	0	0	0	0
gtttatcgtcc	PBANKA_112270	0	0	26	26	0	0	0	0	0	0	0	0	0	0	0	0	0	0	0	0	0	0	0	0	0	0	0	0	0	0	0	0
gtttgcacatc	PBANKA_041540	0	0	35	35	0	0	0	0	0	0	8	8	0	0	0	0	0	0	0	0	0	0	0	0	0	0	0	0	0	0	0	0
gttttaaaccc	PBANKA_120690	0	0	8	9	0	0	0	0	0	0	0	0	0	0	0	0	0	0	0	0	0	0	0	0	0	0	0	0	0	0	0	0
taaacaatttc	PBANKA_082350	0	0	0	0	5	6	0	0	0	0	0	0	1	1	0	0	0	0	0	0	0	0	0	0	0	0	0	0	0	0	0	0
taaacgaagcc	PBANKA_123820	10	10	81	80	0	0	1	1	0	0	0	0	0	0	0	0	0	0	0	0	0	0	0	0	0	0	0	0	0	0	0	0
taaccaatagc	PBANKA_101300	0	0	0	0	0	0	0	0	0	0	0	0	0	0	0	0	0	0	0	0	0	0	0	0	0	0	0	0	0	0	0	0
taacgcagttt	PBANKA_020220	0	0	0	0	0	0	0	0	0	0	0	0	0	0	0	0	0	0	0	0	0	0	0	0	0	0	0	0	0	0	0	0
taacggggacg	PBANKA_082690	0	0	1	1	0	0	0	0	0	0	0	0	0	0	0	0	0	0	0	0	0	0	0	0	0	0	0	0	0	0	0	0
taactaacctg	PBANKA_131140	0	0	0	0	0	0	0	0	0	0	0	0	0	0	0	0	0	0	0	0	0	0	0	0	0	0	0	0	0	0	0	0
taagccaaatt	PBANKA_093550	0	0	0	0	0	0	0	0	0	0	0	0	0	0	0	0	0	0	0	0	0	0	0	0	0	0	0	0	0	0	0	0
taaggttgctt	PBANKA_140700	0	0	0	0	0	0	0	0	0	0	0	0	0	0	0	0	1	1	0	0	0	0	0	0	0	0	0	0	0	0	0	0
taagttcgat	PBANKA_093370	0	0	7	6	0	0	3	3	0	0	0	0	0	0	0	0	0	0	0	0	0	0	0	0	0	0	0	0	0	0	0	0
taatagggagc	PBANKA_081070	1	0	3	4	0	0	5	3	4	4	3	3	4	4	0	0	0	0	0	0	0	0	0	0	2	2	0	0	0	0	0	0
taatatacacg	PBANKA_110170	0	0	0	0	0	0	0	0	0	0	0	0	0	0	0	0	0	0	0	0	0	0	0	0	0	0	0	0	0	0	0	0
taattggtttc	PBANKA_091730	0	0	0	0	0	0	0	0	0	0	0	0	0	0	0	0	0	0	0	0	0	0	0	0	0	0	0	0	0	0	1	0
tacacgcattt	PBANKA_123220	427	417	89	85	456	443	111	105	35	39	77	75	33	33	12	11	12	12	14	12	5	5	4	4	5	5	9	9	0	0	791	768
tacatattgct	PBANKA_093380	8	8	0	0	0	0	0	0	0	0	0	0	0	0	0	0	0	0	0	0	0	0	0	0	0	0	0	0	0	0	0	0
tacatggctgc	PBANKA_102530	0	0	15	16	0	0	0	0	0	0	0	0	0	0	0	0	0	0	0	0	0	0	0	0	0	0	0	0	0	0	0	0
taccaagattc	PBANKA_070210	0	0	14	13	0	0	0	0	0	0	0	0	0	0	0	0	2	2	0	0	0	0	0	0	0	0	0	0	0	0	0	0
taccatagaag	PBANKA_050570	0	0	52	51	0	0	0	0	1	0	0	0	0	0	0	0	0	0	0	0	0	0	0	0	1	0	0	0	0	0	0	0
taccgcaaatg	PBANKA_143880	0	0	0	0	0	0	0	0	0	0	6	5	0	0	0	0	0	0	0	0	0	0	0	0	0	0	0	0	0	0	0	0
tactaccatcg	PBANKA_112980	4	5	0	0	27	27	0	0	0	0	4	4	2	2	0	0	0	0	0	0	0	0	0	0	0	0	0	0	0	0	0	0
tactggcagta	PBANKA_140500	275	273	115	112	1018	1001	68	64	49	48	824	785	79	80	17	17	23	24	0	0	0	0	0	0	0	1	4	4	0	0	0	0
tacttacttag	PBANKA_136030	0	0	3	3	1	1	0	0	2	3	1	1	1	1	1	1	0	0	0	0	0	0	0	0	0	0	0	0	0	0	0	0
tagcagaagtt	PBANKA_081730	200	186	45	43	623	603	31	30	138	127	52	49	16	16	63	63	29	27	2	2	10	9	5	3	4	4	5	5	6	6	1764	1693
tagcagcatgg	PBANKA_090050	0	0	0	0	0	0	0	0	0	0	0	0	0	0	0	0	0	0	0	0	0	0	0	0	0	0	0	0	0	0	0	0
tagccacaatc	PBANKA_051120	0	0	0	0	0	0	0	0	0	0	5	5	0	0	0	0	0	0	0	0	0	0	0	0	0	0	0	0	0	0	0	0
tagctacgttg	PBANKA_050670	0	0	0	0	0	0	0	0	0	0	0	0	0	0	0	0	0	0	0	0	0	0	0	0	0	0	0	0	0	0	0	0
tagctgaagta	PBANKA_113950	0	0	0	0	0	0	0	0	0	0	0	0	0	0	0	0	0	0	0	0	0	0	0	0	0	0	0	0	0	0	0	0
taggacacgcc	PBANKA_082170	0	0	1	1	0	0	0	0	0	0	0	0	0	0	0	0	0	0	0	0	0	0	0	0	0	0	0	0	0	0	0	0
taggcaacact	PBANKA_144790	0	0	6	6	0	0	0	0	0	0	0	0	0	0	0	0	0	0	0	0	0	0	0	0	0	0	0	0	0	0	0	0
tagggaccaac	PBANKA_101810	110	106	7	8	190	190	8	7	7	7	146	143	17	18	0	0	2	2	0	0	0	0	0	0	0	0	0	0	1	0	0	0
tagggcgaagt	PBANKA_021140	0	0	0	0	0	0	0	0	0	0	0	0	0	0	0	0	0	0	0	0	0	0	0	0	0	0	0	0	0	0	0	0
tagtcctttat	PBANKA_122090	0	0	3	2	0	0	0	0	0	0	0	0	0	0	0	0	0	0	0	0	0	0	0	0	0	0	0	0	0	0	0	0
tagtctctttg	PBANKA_050610	737	708	196	191	640	625	145	138	642	620	135	133	153	147	816	798	75	74	92	87	941	918	163	158	81	80	1154	1120	129	121	1326	1302
tagtgccaggc	PBANKA_140410	0	0	0	0	0	0	0	0	0	0	0	0	0	0	0	0	0	0	0	0	0	0	0	0	0	0	0	0	0	0	0	0
tataacgccct	PBANKA_134590	0	0	0	0	0	0	2	2	0	0	0	0	0	0	0	0	0	0	0	0	0	0	0	0	0	0	0	0	0	0	0	0
tataatcaaat	PBANKA_121910	0	0	0	0	0	0	0	0	0	0	0	0	0	0	0	0	0	0	0	0	0	0	2	2	0	0	0	0	0	0	0	0
tatactaacag	PBANKA_144490	18	18	6	6	0	0	2	2	1	1	0	0	2	2	0	0	0	0	0	0	0	0	0	0	0	0	0	0	0	0	0	0
tataggtataa	PBANKA_050330	0	0	0	0	0	0	0	0	0	0	0	0	0	0	0	0	0	0	1	1	0	0	0	0	0	0	0	0	0	0	0	0
tatccggcatt	PBANKA_146050	15	15	8	8	0	0	0	0	0	0	0	0	0	0	0	0	0	0	0	0	0	0	0	0	0	0	1	1	0	0	0	0
tatcgaccccg	PBANKA_124120	0	0	0	0	2	0	0	0	0	0	2	2	0	0	0	0	0	0	0	0	0	0	1	1	0	0	0	0	1	0	1	1
tatcgctgggg	PBANKA_113670	0	0	3	3	0	0	0	0	0	0	0	0	0	0	0	0	0	0	0	0	0	0	0	0	0	0	0	0	0	0	0	0
tatcggagctt	PBANKA_030650	0	0	7	7	0	0	0	0	0	0	0	0	0	0	0	0	0	0	0	0	0	0	0	0	0	0	0	0	0	0	0	0
tatgcgatgac	PBANKA_134580	0	0	4	4	0	0	0	0	0	0	0	0	0	0	0	0	0	0	0	0	0	0	0	0	0	0	0	0	0	0	0	0
tatggcaccat	PBANKA_130910	0	0	0	0	0	0	0	0	0	0	0	0	0	0	0	0	1	1	0	0	0	0	0	0	0	0	0	0	1	1	0	0
tattgagttta	PBANKA_071490	0	0	0	0	0	0	0	0	0	0	0	0	0	0	0	0	0	0	0	0	0	0	0	0	0	0	0	0	0	0	0	0
tcaaaaaggtt	PBANKA_133140	0	0	0	0	15	16	0	0	0	0	0	0	0	0	0	0	0	0	0	0	0	0	0	0	0	0	0	0	0	0	0	0
tcaaacaagcg	PBANKA_136440	0	0	0	0	0	0	0	0	0	0	0	0	0	0	0	0	0	0	0	0	0	0	0	0	0	0	0	0	0	0	0	0
tcaaatccccc	PBANKA_040830	224	214	54	53	357	349	82	79	55	50	366	348	72	70	40	39	397	393	50	49	20	20	235	226	41	39	14	14	210	209	1352	1305
tcaacaagtag	PBANKA_082960	0	0	201	195	1	1	0	0	0	0	0	0	0	0	0	0	0	1	0	0	1	1	2	3	0	0	0	0	0	0	0	0
tcaagcgcctc	PBANKA_020680	0	0	0	0	0	0	4	4	0	0	0	0	0	0	0	0	0	0	0	0	0	0	0	0	0	0	0	0	0	0	0	0
tcacctacaat	PBANKA_140790	0	0	4	4	0	0	0	0	0	0	0	0	0	0	0	0	0	0	2	1	0	0	0	0	1	1	1	1	0	0	0	0
tcacgcaatgt	PBANKA_081300	0	0	0	0	0	0	0	0	0	0	0	0	0	0	0	0	0	0	0	0	0	0	0	0	0	0	0	0	0	0	0	0
tcacggacgtc	PBANKA_112750	0	0	0	0	0	0	0	0	0	0	0	0	0	0	0	0	0	0	0	0	0	0	0	0	0	0	0	0	0	0	0	0
tcagactccta	PBANKA_080960	184	177	32	33	252	246	69	68	0	0	38	38	11	11	3	2	14	14	0	0	2	1	0	0	0	0	0	0	0	0	1718	1693
tcagattcat	PBANKA_146050	8	8	105	103	0	0	1	1	1	0	0	0	0	0	0	0	3	3	1	0	0	0	0	0	0	0	0	0	0	0	0	0
tcaggcgtacc	PBANKA_082630	0	0	0	0	8	8	0	0	0	0	0	0	0	0	0	0	0	0	0	0	0	0	0	0	0	0	0	0	0	0	0	0
tcagttcgggt	PBANKA_010150	0	0	0	0	26	26	0	0	0	0	0	0	0	0	0	0	0	0	0	0	0	0	0	0	0	0	0	0	0	0	0	0
tcagtttcttt	PBANKA_124360	488	473	215	212	499	494	177	172	166	164	183	180	20	21	16	15	53	52	3	3	3	3	3	3	0	0	0	0	20	18	1564	1516
tcataggtgtt	PBANKA_072090	0	0	5	5	0	0	0	0	0	0	0	0	0	0	0	0	0	0	0	0	0	0	0	0	0	0	0	0	0	0	0	0
tcattcgcgat	PBANKA_103130	0	0	39	38	0	0	0	0	0	0	0	0	0	0	0	0	0	0	0	0	0	0	0	0	0	0	0	0	0	0	0	0
tcattgatccc	PBANKA_050830	0	0	1	1	0	0	0	0	0	0	4	4	1	1	0	0	0	0	0	0	0	0	0	0	0	0	0	0	0	0	0	0
tccaatattac	PBANKA_052430	0	0	0	0	0	0	0	0	0	0	0	0	0	0	0	0	0	0	0	0	0	0	0	0	0	0	0	0	0	0	0	0
tccatgcgcga	PBANKA_122320	0	0	2	2	0	0	0	0	0	0	2	2	0	0	0	0	0	0	0	0	0	0	0	0	0	0	0	0	0	0	0	0
tcccattccct	PBANKA_143860	0	0	4	4	25	25	0	0	11	11	0	0	0	0	0	0	0	0	0	0	0	0	0	0	0	0	1	1	0	0	0	0
tcccgctcttg	PBANKA_060800	0	0	0	0	0	0	0	0	0	0	0	0	0	0	1	1	0	0	0	0	0	0	0	0	0	0	0	0	0	0	0	0
tcccgggataa	PBANKA_100380	0	0	0	0	0	0	0	0	0	0	0	0	0	0	0	0	0	0	0	0	2	2	0	0	0	0	0	0	0	0	0	0
tcccgtgtcct	PBANKA_103080	0	0	0	0	0	0	0	0	0	0	0	0	0	0	0	0	0	0	0	0	0	0	0	0	0	0	0	0	0	0	0	0
tccctggaatg	PBANKA_092140	0	0	0	0	5	5	0	0	0	0	0	0	0	0	0	0	0	0	0	0	0	0	0	0	0	0	0	0	0	0	0	0
tccgccacctg	PBANKA_030340	14	14	0	0	0	0	1	1	0	0	12	12	0	0	0	0	0	0	0	0	0	0	0	0	0	0	0	0	0	0	0	0
tccggatgtcg	PBANKA_041790	521	503	133	129	629	624	165	162	40	40	176	166	136	131	19	17	170	166	108	106	8	8	189	182	60	57	2	2	253	247	1599	1530
tccgttccacc	PBANKA_071350	0	0	15	14	0	0	0	0	0	0	0	0	0	0	0	0	0	0	0	0	0	0	0	0	0	0	0	0	0	0	0	0
tcctactctcc	PBANKA_120060	0	0	22	24	0	0	0	0	0	0	0	0	0	0	0	0	3	2	0	0	0	0	0	0	0	0	0	0	0	0	0	0
tcctcagtgat	PBANKA_140300	13	13	26	25	21	21	1	1	6	6	15	15	0	0	0	0	3	3	0	0	2	1	0	0	0	0	0	0	0	0	0	0
tcctgtttttt	PBANKA_082020	0	0	0	0	0	0	0	0	0	0	0	0	0	0	0	0	0	0	0	0	0	0	0	0	0	0	0	0	0	0	0	0
tccttagcgga	PBANKA_060600	1737	1680	555	544	1448	1428	498	483	535	511	675	660	125	124	135	126	184	183	28	28	50	45	42	41	25	23	51	50	39	40	1075	1046
tcgaaacatga	PBANKA_143870	0	0	0	0	0	0	0	0	0	0	0	0	0	0	0	0	0	0	0	0	0	0	0	0	0	0	0	0	0	0	0	0
tcgacagagag	PBANKA_142750	0	0	2	1	0	0	0	0	0	0	0	0	0	0	0	0	0	0	0	0	0	0	0	0	0	0	0	0	0	0	0	0
tcgacgtctcg	PBANKA_121310	0	0	0	0	0	0	0	0	0	0	0	0	0	0	0	0	0	0	0	0	0	0	0	0	0	0	0	0	0	0	0	0
tcgactctctt	PBANKA_142020	0	0	0	0	0	0	0	0	0	0	0	0	4	4	0	0	0	0	0	0	0	0	0	0	0	0	0	0	0	0	0	0
tcgagccctgg	PBANKA_081300	0	0	0	0	0	0	0	0	0	0	0	0	0	0	0	0	4	4	0	0	0	0	0	0	0	0	0	0	0	0	0	0
tcgatggttca	PBANKA_143400	0	0	0	0	0	0	0	0	0	0	0	0	0	0	0	0	0	0	0	0	0	0	0	0	0	0	2	2	0	0	0	0
tcgcagggagc	PBANKA_051300	0	0	0	0	0	1	0	0	0	0	0	0	0	0	0	0	0	0	0	0	0	0	0	0	0	0	0	0	0	0	0	0
tcgcatagtcc	PBANKA_050440	1	1	3	3	0	0	0	0	2	2	2	2	0	0	0	0	0	0	0	0	0	1	0	0	0	0	0	0	0	0	0	0
tcgctacacat	PBANKA_100010	0	0	4	4	0	0	0	0	0	0	0	0	0	0	0	0	0	0	0	0	0	0	0	0	1	1	0	0	0	0	0	0
tcgctgccggc	PBANKA_140560	0	0	0	0	0	0	0	0	0	0	0	0	0	0	0	0	0	0	0	0	0	0	0	0	0	1	0	0	0	0	0	0
tcgctggctgg	PBANKA_134940	0	0	0	0	0	0	0	0	0	0	0	0	0	0	0	0	0	0	0	0	0	0	0	0	0	0	0	0	0	0	0	0
tcggatggtac	PBANKA_091830	0	0	0	0	0	0	0	0	0	0	0	0	0	0	0	0	0	0	0	0	0	0	0	0	0	0	0	0	0	0	0	0
tcggcgttcat	PBANKA_040620	0	0	0	0	15	15	0	0	0	0	0	0	0	0	0	0	0	0	0	0	0	0	0	0	0	0	0	0	0	0	0	0
tcgtgggaagc	PBANKA_103310	556	532	156	154	631	605	227	216	110	101	227	216	64	59	64	61	90	84	29	29	13	11	24	23	7	10	14	14	20	20	1468	1382
tctagtgatgt	PBANKA_110140	0	0	16	15	4	4	0	0	0	0	0	0	0	0	0	0	0	0	0	0	0	0	0	0	0	0	0	0	0	0	0	0
tctatcgttac	PBANKA_143990	0	0	7	7	0	0	0	0	0	0	0	0	0	0	0	0	0	0	0	0	0	0	0	0	0	0	0	0	0	0	0	0
tctcaagggtc	PBANKA_020010	12	9	33487	32857	7	6	5	5	20	22	28	26	4	2	5	4	6	7	3	2	3	1	3	2	2	2	3	2	3	2	1	2
tctcggcatgc	PBANKA_130250	0	0	0	0	0	0	0	0	0	0	0	0	0	0	0	0	0	0	0	0	0	0	0	0	0	0	0	0	0	0	0	0
tctcgggccat	PBANKA_093080	0	0	3	3	1	1	0	0	0	0	0	0	0	0	0	0	0	0	0	0	0	0	0	0	1	1	0	0	0	0	0	0
tctcggttat	PBANKA_061670	0	0	1	1	0	0	0	0	0	0	0	0	0	0	0	0	0	0	0	0	0	0	0	0	0	0	0	0	0	0	0	0
tctctgaatca	PBANKA_122990	9	9	8	8	59	59	0	0	4	4	4	4	1	1	0	0	0	0	0	0	1	1	0	0	0	0	0	0	0	0	0	0
tctgatgggac	PBANKA_103630	0	0	0	0	0	0	0	0	0	0	0	0	0	0	0	0	0	0	0	0	0	0	0	0	0	0	0	0	0	0	0	0
tctgctagaag	PBANKA_031490	0	0	0	0	25	24	0	0	0	0	0	0	0	0	0	0	0	0	0	0	0	0	0	0	0	0	0	0	0	0	0	0
tctggagggtt	PBANKA_090450	0	0	0	2	0	0	0	0	0	0	0	0	0	0	0	0	0	0	0	0	0	0	0	0	0	0	0	0	0	0	0	0
tcttacgggga	PBANKA_130980	0	0	8	8	0	0	0	0	0	0	0	0	0	0	0	0	0	0	0	0	0	0	0	0	0	0	0	0	0	0	0	0
tcttagcaaga	PBANKA_060860	14	13	6	6	0	0	0	0	0	0	21	18	4	4	0	0	1	1	0	0	0	0	0	0	0	0	0	0	0	0	0	0
tctttcagatt	PBANKA_103770	0	0	0	0	0	0	0	0	0	0	0	0	0	0	0	0	0	0	0	0	0	0	0	0	0	0	0	0	0	0	0	0
tgaaatcctgt	PBANKA_121510	902	856	240	232	825	794	126	123	138	126	257	241	8	8	13	13	43	38	1	1	9	9	8	8	0	0	13	13	10	12	3499	3321
tgaacgtggtg	PBANKA_083680	0	0	16	15	0	0	0	0	0	0	7	7	0	0	0	0	0	0	0	0	0	0	0	0	0	0	0	0	0	0	0	0
tgaagcgacgg	PBANKA_041570	457	449	145	144	399	391	64	64	53	52	85	84	2	2	32	30	10	10	10	10	7	7	2	2	6	6	19	19	3	3	1605	1533
tgaagttgagt	PBANKA_110300	0	0	0	0	0	0	0	0	0	0	6	6	0	0	0	0	0	0	0	0	0	0	0	0	0	0	0	0	0	0	0	0
tgacacactct	PBANKA_143920	373	370	101	101	385	379	60	58	25	22	33	33	13	13	9	9	9	8	2	2	2	3	0	0	0	0	6	6	0	0	1229	1198
tgacttaacat	PBANKA_101390	18	16	1	1	49	47	0	0	0	0	0	0	1	1	0	0	0	0	0	0	0	0	0	0	0	0	0	0	0	0	1	1
tgagagccata	PBANKA_051970	0	0	0	0	0	0	0	0	0	0	0	0	0	0	0	0	0	0	0	0	0	0	0	0	0	0	0	0	0	0	0	0
tgatacgtat	PBANKA_080560	0	0	1	0	0	0	0	0	0	0	0	0	0	0	0	0	0	0	0	0	0	0	0	0	0	0	0	0	0	0	0	0
tgatactgaga	PBANKA_136330	1269	1212	242	231	1214	1180	243	236	213	205	619	601	113	111	39	35	239	229	25	24	16	15	142	140	21	18	23	22	159	155	1600	1544
tgatggcgtag	PBANKA_140570	0	0	0	0	0	0	1	1	0	0	0	0	0	0	0	0	0	0	0	0	0	0	0	0	0	0	1	1	0	0	0	0
tgattcagagt	PBANKA_124230	0	0	0	0	0	0	0	0	0	1	0	0	0	0	0	0	0	0	0	0	0	0	0	0	0	0	0	0	0	0	0	0
tgattggtata	PBANKA_030630	0	0	0	0	0	0	0	0	8	8	0	0	0	0	0	0	0	0	0	0	0	0	0	0	0	0	0	0	0	0	0	0
tgcactaccac	PBANKA_103950	23	22	0	0	0	0	4	4	1	1	6	5	0	0	0	0	0	0	0	0	0	0	1	1	0	0	0	0	0	0	0	0
tgcactccagc	PBANKA_070820	0	0	0	0	0	0	0	0	0	0	0	0	0	0	0	0	0	0	0	0	0	0	0	0	0	0	0	0	0	0	1	0
tgcatacggtc	PBANKA_103220	9	9	0	0	0	0	0	0	0	0	0	0	0	0	0	0	1	1	0	0	0	0	0	0	0	0	0	0	0	0	0	0
tgcatgcttag	PBANKA_110380	0	0	0	0	0	0	0	0	0	0	0	0	0	0	0	0	1	0	0	0	0	0	0	0	0	0	0	0	0	0	0	0
tgccaaaaacc	PBANKA_051560	0	0	1383	1358	0	0	0	0	1	1	5	5	0	0	0	0	1	0	0	0	2	1	0	0	1	0	0	0	0	0	1	0
tgccagcggac	PBANKA_061670	14	15	4	2	0	0	0	0	3	3	0	0	0	0	0	0	0	0	0	0	0	0	0	0	0	0	0	0	0	0	0	0
tgccatcgcga	PBANKA_113270	0	0	0	0	0	0	0	0	0	0	0	0	0	0	0	0	0	0	0	0	0	0	0	0	0	0	0	0	0	0	0	0
tgcccttgagg	PBANKA_113660	0	1	0	0	0	0	0	0	0	0	0	0	0	0	0	0	0	0	0	0	0	0	0	0	0	0	0	0	0	0	0	0
tgccgagctgc	PBANKA_050230	0	0	0	0	0	0	0	0	0	0	0	0	0	0	0	0	0	0	0	0	0	0	0	0	0	0	0	0	0	0	0	0
tgccgtaagcg	PBANKA_112210	0	0	0	0	0	0	0	0	3	3	0	0	0	0	0	0	0	0	0	0	0	0	0	0	0	0	0	0	0	0	0	0
tgccttgtatg	PBANKA_051490	1765	1712	833	819	1021	1018	4469	4367	7616	7364	3231	3163	8388	8166	11928	11648	4522	4409	11933	11652	11194	10928	6045	5924	10915	10615	15293	14984	6219	6126	595	584
tgcgattggaa	PBANKA_051630	0	0	97	99	0	0	1	1	0	0	0	0	0	0	0	0	0	0	0	0	0	0	0	0	0	0	0	0	0	0	0	0
tgcgcacggaa	PBANKA_110400	0	0	0	0	0	0	0	0	0	0	0	0	0	0	0	0	0	0	0	0	0	0	0	0	0	0	0	0	0	0	0	0
tgcgcgcgggt	PBANKA_113940	0	0	0	0	0	0	0	0	0	0	0	0	0	0	0	0	0	0	0	0	0	0	0	0	0	1	0	0	0	0	0	0
tgcgtacgctc	PBANKA_134290	0	0	0	0	0	0	0	0	0	0	0	0	0	0	0	0	0	0	0	0	0	0	0	0	0	0	0	0	0	0	0	0
tgcgtagcaga	PBANKA_144600	615	595	168	160	1285	1257	944	920	1079	1033	2120	2071	1757	1710	1559	1524	3319	3214	3237	3138	1917	1835	3375	3290	2945	2849	2311	2254	3258	3182	1691	1642
tgctcgtggca	PBANKA_090780	0	0	394	390	0	0	4	3	0	0	0	0	0	0	0	0	0	0	1	1	0	0	0	0	0	0	1	1	0	0	0	1
tgcttatacta	PBANKA_121220	10	9	101	98	0	0	0	0	0	0	1	1	0	0	0	0	0	0	1	1	0	0	2	2	0	0	0	0	0	0	0	0
tgcttcaccgt	PBANKA_071790	195	191	136	133	203	195	134	131	111	107	182	178	213	205	51	49	101	98	253	245	22	20	81	72	262	246	31	29	77	74	1521	1475
tggacatcgcc	PBANKA_050320	4	4	0	0	0	0	2	2	0	0	0	0	0	0	0	0	0	0	0	0	0	0	0	0	0	0	0	0	0	0	0	0
tggactgagtc	PBANKA_133270	0	0	5	5	0	0	0	0	5	5	0	0	0	0	0	0	0	0	0	0	0	0	0	0	0	0	2	2	0	0	0	0
tggcctcgggt	PBANKA_133490	2	2	3	3	0	0	0	0	0	0	0	0	0	0	1	1	0	0	0	0	0	0	0	0	0	0	0	0	0	0	0	0
tggcgtgtgtg	PBANKA_120450	0	0	0	0	0	0	0	1	1	0	0	0	0	0	0	0	0	0	0	0	1	0	0	0	1	0	0	1	0	0	0	0
tggcttcgctc	PBANKA_081910	3	2	75	72	0	1	0	0	0	1	0	0	0	0	0	1	0	0	0	0	1	0	0	0	2	2	1	1	0	0	0	0
tggcttctgct	PBANKA_136000	0	0	112	113	0	0	0	0	0	0	0	0	0	0	0	0	0	0	0	0	0	0	0	0	0	0	0	0	0	0	0	1
tgggatcatcg	PBANKA_143560	0	0	1	1	0	0	12	12	12	11	10	10	0	0	0	0	0	0	0	0	0	0	0	0	0	0	0	0	0	0	0	0
tgggctcgctc	PBANKA_111310	0	0	0	0	0	0	0	0	0	0	0	0	0	0	0	0	0	0	0	0	0	0	0	0	0	0	0	0	0	0	0	0
tggggagattc	PBANKA_141620	0	0	0	0	38	37	3	3	0	0	0	0	0	0	0	0	0	0	0	0	0	0	0	0	0	0	0	0	0	0	0	0
tggggctagcg	PBANKA_144630	7	7	0	0	0	0	0	0	0	0	0	0	0	0	0	0	0	0	0	0	0	0	0	0	0	0	0	0	0	0	0	0
tgggtgtcgct	PBANKA_092040	0	0	0	0	0	0	0	0	0	0	0	0	0	0	0	0	0	0	0	0	0	0	0	0	0	0	0	0	0	0	0	0
tggtcacactc	PBANKA_071230	0	0	0	0	0	0	0	0	0	0	0	0	0	0	0	0	0	0	0	0	0	0	0	0	0	0	0	0	0	0	0	0
tggtcccccca	PBANKA_061910	0	0	0	0	0	0	2	2	0	0	0	0	0	0	0	0	0	0	0	0	0	0	0	0	0	0	0	0	0	0	0	0
tggtgaataaa	PBANKA_102910	0	0	11	11	0	0	3	2	1	1	0	0	0	0	0	0	0	0	0	0	0	0	0	0	0	0	0	0	0	0	0	0
tggtgtaactg	PBANKA_122500	0	0	0	0	0	0	0	0	0	0	0	0	0	0	0	0	0	0	0	0	0	0	0	0	0	0	0	0	0	0	0	0
tgtaagacacc	PBANKA_120960	0	0	0	0	0	0	0	0	0	0	0	0	0	0	0	0	0	0	0	0	0	0	0	0	0	0	0	0	0	0	0	0
tgtaagggtcg	PBANKA_090450	0	0	0	0	0	0	0	0	0	0	6	6	0	0	0	0	0	0	0	0	0	0	0	0	0	0	0	0	0	0	0	0
tgtaataatcc	PBANKA_082620	0	0	0	0	0	0	0	0	2	2	0	0	0	0	0	0	0	0	0	0	0	0	0	0	0	0	0	0	0	0	0	0
tgtaatatcct	PBANKA_142270	0	0	0	0	0	0	0	0	0	0	0	0	0	0	0	0	0	0	0	0	0	0	0	0	0	0	0	0	0	0	0	0
tgtaatcgcgc	PBANKA_092810	280	270	70	70	631	616	130	127	49	50	261	242	128	127	39	39	77	72	45	44	30	28	53	50	59	57	49	45	94	92	539	524
tgtaccttat	PBANKA_041040	0	0	0	0	0	0	0	0	0	0	0	0	0	0	0	0	0	0	0	0	0	0	0	0	0	0	0	0	0	0	0	0
tgtagacttcg	PBANKA_020020	0	0	0	0	0	0	0	0	2	2	0	0	0	0	0	0	3	3	0	0	0	0	0	0	0	0	0	0	2	2	0	0
tgtcaacagca	PBANKA_134150	152	148	59	59	441	437	51	45	5	5	83	80	9	9	0	0	18	18	2	2	3	2	0	0	0	0	0	0	0	0	1691	1637
tgtcacgatac	PBANKA_071830	0	0	1	1	23	24	0	0	0	0	0	0	0	0	0	0	0	0	0	0	0	0	0	0	0	0	0	0	0	0	0	0
tgtcagggctc	PBANKA_142340	0	0	0	0	0	0	0	0	0	0	0	0	0	0	0	0	0	0	0	0	0	0	0	0	0	0	0	0	0	0	0	0
tgtccccacgg	PBANKA_082930	1	0	2	2	0	0	0	0	0	0	2	1	0	0	0	0	1	0	0	0	0	0	0	0	0	0	0	0	0	0	0	0
tgtccgctccg	PBANKA_111350	0	0	0	0	0	0	0	0	0	0	0	0	0	0	0	0	0	0	0	0	0	0	0	0	0	0	0	0	0	0	0	0
tgtccggtgcc	PBANKA_092660	80	76	24	24	155	153	15	15	17	17	243	241	29	27	0	0	6	6	0	0	0	0	0	0	0	0	0	0	0	0	0	0
tgtcctaaaga	PBANKA_121950	0	0	0	0	0	0	0	0	0	0	0	0	0	0	0	0	0	0	0	0	0	0	0	0	0	0	0	0	0	0	0	0
tgtcgaagttg	PBANKA_101080	0	0	0	0	0	0	0	0	0	0	0	0	0	0	0	0	0	0	0	0	0	0	0	0	0	0	0	0	0	0	0	0
tgtcgagcact	PBANKA_091140	9	10	50	47	0	0	0	0	0	0	0	0	0	0	0	0	2	2	0	0	0	0	1	1	0	0	0	1	1	1	0	0
tgtcggccgcc	PBANKA_130620	1	1	131	130	0	0	0	0	0	0	1	1	0	0	0	0	0	0	0	0	0	0	0	0	0	0	0	0	0	0	0	0
tgtcgtgttaa	PBANKA_071730	0	0	9	7	0	0	0	0	0	0	0	0	0	0	0	0	0	0	0	0	1	1	0	0	0	0	0	0	0	0	0	0
tgtctcgcttt	PBANKA_071050	0	0	3	3	0	0	0	0	0	0	0	0	0	0	0	0	0	0	0	0	0	0	0	0	0	0	0	0	0	0	0	0
tgtgaattggg	PBANKA_131350	0	0	0	0	17	17	0	0	0	0	0	0	0	0	0	0	0	0	0	0	0	0	0	0	0	0	0	0	0	0	0	0
tgtgcaggtgc	PBANKA_030060	0	0	3	3	0	0	0	0	0	0	0	0	0	0	0	0	0	0	0	0	0	0	0	0	0	0	0	0	0	0	0	0
tgtggcgcggt	PBANKA_040130	0	0	0	0	0	0	0	0	0	0	0	0	0	0	0	0	0	0	0	0	0	0	0	0	0	0	0	0	0	0	0	0
tgtgtagaagt	PBANKA_061870	0	0	0	0	0	0	0	0	0	0	0	0	0	0	0	0	0	0	0	0	0	0	0	0	0	0	0	0	0	0	1	0
tgttatttaag	PBANKA_082100	0	0	0	0	0	0	0	0	0	0	0	0	0	0	0	0	0	0	0	0	0	0	0	0	0	0	0	0	0	0	0	0
tgttcaccggg	PBANKA_121880	159	150	31	32	235	229	26	25	33	34	17	16	48	46	18	18	2	2	10	10	16	15	0	0	3	3	10	9	5	4	1654	1632
tgttccgctcg	PBANKA_061260	4500	4365	1283	1246	4538	4418	2529	2443	2387	2290	3264	3161	592	575	385	376	743	716	25	25	42	41	34	30	13	14	25	24	29	29	2999	2884
ttaaagattcc	PBANKA_120710	0	0	7	7	0	0	0	0	0	0	0	0	0	0	0	0	0	0	0	0	0	0	0	0	0	0	0	0	0	0	0	0
ttaaagtgatt	PBANKA_112620	0	0	12	11	0	0	0	0	0	0	0	0	0	0	0	0	0	0	0	0	0	0	0	0	0	0	0	0	0	0	0	0
ttaatccttgc	PBANKA_010450	0	0	0	0	0	0	0	0	0	0	0	0	0	0	0	0	0	0	0	0	0	0	0	0	0	0	0	0	4	4	0	0
ttaattgcgac	PBANKA_121260	0	0	8	7	0	0	1	1	6	5	9	9	0	0	0	0	0	0	0	0	0	0	0	0	0	0	0	0	0	0	0	0
ttacatgctgg	PBANKA_145700	16	16	0	0	0	0	0	0	0	0	0	0	0	0	0	0	1	1	0	0	0	0	0	0	0	0	0	0	0	0	0	0
ttacccgcagc	PBANKA_134450	955	954	420	414	919	901	402	385	511	479	1171	1128	633	623	542	525	1404	1361	1272	1252	1227	1187	4281	4189	1230	1200	1325	1296	2797	2738	4713	4558
ttactctatga	PBANKA_062020	1906	1842	416	407	1302	1282	534	526	260	254	500	492	448	435	65	64	209	208	247	243	21	20	179	176	264	252	11	11	268	262	1441	1410
ttagagctgtg	PBANKA_100830	0	0	0	0	0	0	0	0	0	0	0	0	0	0	0	0	0	0	2	2	0	0	0	0	0	0	0	0	0	0	0	0
ttagcaggccg	PBANKA_110480	0	0	7	7	0	0	0	0	0	0	0	0	0	0	0	0	0	0	0	0	0	0	0	0	0	0	0	0	0	0	0	0
ttagtgttact	PBANKA_100770	12	12	0	0	0	0	0	0	0	0	0	0	0	0	0	0	0	0	0	0	0	0	0	0	0	0	0	0	0	0	0	0
ttataagtcta	PBANKA_080690	20	20	0	0	0	0	0	0	0	0	1	1	0	0	0	0	0	0	0	0	0	0	0	0	0	0	0	0	0	0	0	0
ttatcacgcgt	PBANKA_060120	718	688	230	220	958	936	624	599	362	342	1159	1132	750	734	361	353	1148	1100	1056	1032	322	320	1412	1377	1179	1141	334	333	1305	1267	1550	1495
ttatcagcagc	PBANKA_112570	0	0	0	0	0	0	0	0	0	0	0	0	0	0	0	0	0	0	0	0	0	0	0	0	0	0	0	0	0	0	0	1
ttatcgcctcc	PBANKA_134250	261	261	152	148	405	401	556	549	1580	1529	569	569	896	878	2113	2088	693	688	975	958	1966	1954	491	486	1171	1134	2894	2864	905	898	1368	1342
ttatcttccgc	PBANKA_130310	0	0	5	5	0	0	0	0	0	0	0	0	0	0	0	0	0	0	0	0	0	0	0	0	0	0	0	0	0	0	0	0
ttatgcaccaa	PBANKA_135800	11	11	0	0	0	0	0	0	0	0	0	0	0	0	0	0	0	0	0	0	0	0	0	0	0	0	0	0	0	0	0	0
ttcaaggggat	PBANKA_103690	0	0	0	0	0	0	0	0	0	0	0	0	0	0	0	0	0	0	0	0	0	0	0	0	0	0	0	0	0	0	0	0
ttcaatagaga	PBANKA_130790	0	0	17	17	0	0	1	1	13	14	0	0	0	0	0	0	0	0	0	0	0	0	4	4	0	0	0	0	2	2	0	0
ttcactcaagt	PBANKA_010220	0	0	3	2	0	0	0	0	0	0	0	0	0	0	0	0	0	0	0	0	0	0	0	0	0	0	0	0	0	0	0	0
ttcagctcat	PBANKA_101330	0	0	2	2	0	0	0	0	0	0	0	0	0	0	0	0	0	0	0	0	0	0	0	0	0	0	0	0	0	0	0	0
ttcatatgttt	PBANKA_041740	0	0	0	0	0	0	13	12	0	0	0	0	0	0	1	0	0	0	0	0	0	0	0	0	0	0	0	0	0	0	0	0
ttcatcatcga	PBANKA_030530	0	0	10	10	0	0	0	0	0	0	0	0	0	0	0	0	0	0	0	0	0	0	0	0	0	0	0	0	0	0	0	0
ttcatgagcat	PBANKA_143520	113	110	7	7	68	66	50	49	0	0	34	34	10	10	9	8	13	12	2	2	0	0	0	0	0	0	0	0	1	0	0	0
ttccaccttac	PBANKA_030600-ko	362	373	120	132	239	258	295	314	449	487	95	100	775	834	692	746	85	90	1221	1280	765	808	51	53	836	890	552	608	31	34	626	670
ttcccagggcc	PBANKA_092730	953	916	220	222	1009	999	479	464	320	314	658	640	377	365	160	153	244	230	206	204	68	68	85	84	135	130	27	24	52	51	1267	1233
ttcctcggatc	PBANKA_101050	0	0	0	0	0	0	0	0	0	0	0	0	0	0	0	0	0	0	0	0	0	0	0	0	0	0	0	0	0	0	0	0
ttcgccgggcc	PBANKA_000010	0	0	0	0	1	0	0	0	0	0	0	1	0	0	0	0	0	0	0	0	0	0	0	0	0	0	0	0	0	0	0	1
ttcgggatacg	PBANKA_093290	7	7	11	11	0	0	0	0	0	0	0	0	0	0	0	0	0	0	0	0	0	0	0	0	0	0	0	0	0	0	0	0
ttcggtatcgg	PBANKA_133810	0	0	4	4	0	0	0	0	0	0	0	0	0	0	0	0	0	0	0	0	0	0	0	0	0	0	0	0	0	0	0	0
ttctagttcat	PBANKA_010550	0	0	0	0	0	0	2	2	2	1	0	0	0	0	0	0	0	0	0	0	0	0	0	0	0	0	0	0	1	1	0	0
ttctctcgaac	PBANKA_111680	493	494	181	178	451	449	175	173	557	531	153	155	137	139	456	452	47	49	114	117	508	512	80	76	179	181	603	604	42	40	1147	1128
ttctgtgtat	PBANKA_144560	10	9	35	35	0	0	12	12	0	0	0	0	0	0	0	0	0	0	0	0	0	0	0	0	0	0	0	0	0	0	0	0
ttctttgttat	PBANKA_080040	0	0	21	21	0	0	0	0	0	0	0	0	0	0	0	0	0	0	0	0	0	0	0	0	0	0	0	0	0	0	0	0
ttgaaaatcaa	PBANKA_142000	1357	1316	528	514	1588	1544	743	717	501	471	890	866	465	450	216	209	287	272	280	266	120	117	73	70	107	103	118	113	54	55	3711	3584
ttgaccaaacg	PBANKA_070070	0	0	32	32	0	0	0	0	0	0	0	0	0	0	0	0	0	0	0	0	0	0	0	0	0	0	0	0	0	0	0	0
ttgaggcaaca	PBANKA_120930	0	0	0	0	0	0	0	0	0	0	0	0	0	0	0	0	0	0	0	0	0	0	2	2	0	0	0	0	0	0	0	0
ttgatcgaagc	PBANKA_072080	706	675	207	206	767	744	359	351	168	164	401	395	277	269	106	105	63	58	191	188	52	50	22	22	161	155	48	47	58	57	1483	1428
ttgatgtactt	PBANKA_132790	1461	1410	388	385	1178	1154	2569	2487	1798	1711	2895	2803	4416	4298	1770	1724	3704	3549	4474	4350	1681	1618	2734	2663	3667	3515	1600	1551	2549	2475	1375	1335
ttgcagagcca	PBANKA_041330	0	0	0	0	0	0	0	0	0	0	0	0	0	0	1	1	0	0	3	3	0	0	0	0	0	0	0	0	0	0	0	0
ttgcatgcctt	PBANKA_136540	0	0	9	9	19	19	0	0	7	7	0	0	0	0	0	0	0	0	0	0	0	0	0	0	0	0	0	0	0	0	0	0
ttgcgttcgac	PBANKA_136050	5	5	31	30	20	19	0	0	0	0	1	0	0	0	0	0	0	0	0	0	0	0	0	0	0	0	0	0	0	0	0	0
ttgctgtcggc	PBANKA_111510	0	0	2	2	1	0	1	1	3	3	8	8	0	0	0	0	0	0	0	0	0	0	0	0	0	0	0	0	0	0	0	0
ttgctttagct	PBANKA_100150	0	0	0	0	0	0	0	0	0	0	7	7	0	0	0	0	0	0	0	0	0	0	0	0	0	0	0	0	0	0	0	0
ttggcacggcg	PBANKA_124660	0	0	0	0	25	26	0	0	0	0	0	0	0	0	0	0	0	0	0	0	1	1	0	0	0	0	0	0	0	0	0	0
ttggggtgaca	PBANKA_092640	19	19	130	124	33	32	22	21	12	12	37	35	1	1	0	0	10	10	1	1	1	1	0	0	0	0	3	3	0	0	0	0
ttgggtcaccc	PBANKA_113870	0	0	0	0	0	0	0	0	0	0	0	0	0	0	0	0	0	0	0	0	0	0	0	0	3	3	0	0	0	0	0	0
ttgtacagaac	PBANKA_113310	0	0	4	5	0	0	0	0	0	0	0	0	0	0	0	0	0	0	0	0	0	0	0	0	0	0	0	0	0	0	0	0
ttgtatgtcac	PBANKA_141240	0	0	3	3	0	0	0	0	0	0	0	0	0	0	0	0	0	0	0	0	0	0	0	0	0	0	0	0	0	0	0	0
ttgtccatgca	PBANKA_071270	0	0	0	0	0	0	0	0	0	0	0	0	0	0	0	0	1	1	0	0	0	0	0	0	0	0	0	0	0	0	0	0
ttgtcgccgtc	PBANKA_092970	6	6	5	6	0	0	5	5	0	0	0	0	0	0	0	0	3	3	0	0	0	0	0	0	0	0	0	0	0	0	0	0
tttagcgttgg	PBANKA_142680	0	0	11	12	0	0	0	0	0	0	0	0	0	0	0	0	1	1	0	0	0	0	0	0	0	0	0	0	0	0	0	0
tttcaaaatgc	PBANKA_050100	0	0	9	9	0	0	0	0	0	0	0	0	0	0	0	0	0	0	0	0	0	0	0	0	0	0	0	0	0	0	0	0
tttcatacatg	PBANKA_010980	0	0	0	0	0	0	0	0	0	0	0	0	0	0	0	0	0	0	0	0	0	0	0	0	0	0	0	0	0	0	0	0
tttccagaata	PBANKA_140070	0	0	4	4	0	0	0	0	0	0	0	0	0	0	0	0	0	0	0	0	0	0	0	0	0	0	0	0	0	0	0	0
tttcgagtagc	PBANKA_092720	0	0	0	0	0	0	0	0	3	3	0	0	0	0	0	0	0	0	0	0	0	0	0	0	0	0	0	0	0	0	0	0
tttcgtagcgc	PBANKA_090120	0	0	25	25	0	0	0	0	0	0	0	0	0	0	0	0	0	0	0	0	0	0	0	0	0	0	0	0	0	0	0	0
tttctttcttg	PBANKA_146100	12	12	0	0	2	2	0	0	2	0	0	0	0	1	1	1	0	1	0	0	0	0	0	1	1	1	1	1	0	0	0	0
tttgaacccgg	PBANKA_091530	449	440	130	129	467	454	44	44	83	84	81	81	16	15	56	56	23	24	0	0	25	25	2	1	0	0	17	16	1	1	1469	1430
tttgacagggg	PBANKA_051770	1	0	16	16	23	23	0	0	0	0	0	0	0	0	0	0	0	0	0	0	0	0	0	0	0	0	0	0	0	0	0	0
tttgacgcaaa	PBANKA_123490	0	0	0	0	0	0	1	1	0	0	0	0	0	0	0	0	0	0	0	0	0	0	0	0	0	0	0	0	0	0	0	0
tttgcgtatgt	PBANKA_070220	0	0	59	56	12	12	0	0	0	0	0	0	0	0	0	0	0	0	0	0	0	0	0	0	0	0	0	0	0	0	0	0
tttgtaaccta	PBANKA_091390	0	0	0	0	0	0	0	0	0	0	18	18	1	1	0	0	2	2	0	0	0	0	0	0	0	0	0	0	0	0	13	13
tttgtacgaga	PBANKA_082850	0	0	0	0	0	0	0	0	0	0	0	0	0	0	0	0	0	1	0	0	0	0	0	0	0	0	0	0	0	0	0	0
tttgtttaacc	PBANKA_031330	0	0	0	0	0	0	9	7	0	0	12	12	0	0	0	0	0	0	0	0	0	0	0	0	0	0	0	0	0	0	0	0
ttttctacttc	PBANKA_082420	0	0	4	4	0	0	0	0	8	8	0	0	0	0	0	0	0	0	0	0	0	0	0	0	0	0	0	0	0	0	0	0
