# Supplementary material for: Functional Profiling of a Plasmodium Genome Reveals an Abundance of Essential Genes
Source: Cell. 2017 Jul 13;170(2):260–272.e8. doi: 10.1016/j.cell.2017.06.030 (PMC5509546; doi:10.1016/j.cell.2017.06.030)
Supplement: Data S1. Reproducible Analysis Procedure — The file archive includes an R-markdown document, which will reproduce all bioinformatic procedures conducted. [file mmc9.zip › countfiles/PbSTM51.csv]

barcode	gene	STM51_4.1.1	STM51_4.1.2	STM51_4.2.1	STM51_4.2.2	STM51_4.3.1	STM51_4.3.2	STM51_5.1.1	STM51_5.1.2	STM51_5.2.1	STM51_5.2.2	STM51_5.3.1	STM51_5.3.2	STM51_6.1.1	STM51_6.1.2	STM51_6.2.1	STM51_6.2.2	STM51_6.3.1	STM51_6.3.2	STM51_7.1.1	STM51_7.1.2	STM51_7.2.1	STM51_7.2.2	STM51_7.3.1	STM51_7.3.2	STM51_8.1.1	STM51_8.1.2	STM51_8.2.1	STM51_8.2.2	STM51_8.3.1	STM51_8.3.2	STM51 INPUT.1	STM51 INPUT.2
no_match		26770	27642	23673	23998	26288	26722	24027	24968	26229	27323	26626	28134	25249	26013	23908	24925	25809	26836	21111	25505	18920	19877	23712	24474	25980	27377	21235	23450	0	0	19607	19674
aaaaagggcac	PBANKA_080070	17	22	0	0	0	0	0	0	0	0	0	0	3	3	0	0	0	0	0	0	0	0	0	0	0	0	0	0	0	0	0	0
aaaacactgct	PBANKA_040600	107	108	145	144	389	372	46	49	118	122	160	160	13	12	67	64	88	92	0	0	44	46	16	18	2	2	51	49	0	0	2090	2047
aaaagccaggc	PBANKA_141260	0	0	0	0	0	0	0	0	0	0	0	0	0	0	0	0	0	0	0	0	0	0	0	0	0	0	0	0	0	0	0	0
aaaagtaatta	PBANKA_144240	0	0	0	0	0	0	0	0	0	0	0	0	0	0	0	0	0	0	0	0	0	0	0	0	0	0	0	0	0	0	0	0
aaaagtcttgc	PBANKA_040440	786	731	372	368	709	670	279	270	302	292	272	272	55	48	147	142	158	158	37	36	108	100	49	49	24	22	86	74	0	0	993	933
aaaatgatcgg	PBANKA_120820	0	0	0	0	0	0	0	0	0	0	0	0	0	0	0	0	0	0	0	0	0	0	0	0	0	0	0	0	0	0	0	0
aaacaaatcgc	PBANKA_API0028	0	0	0	0	0	0	0	0	0	0	0	0	0	0	0	0	0	0	0	0	0	0	0	0	0	0	0	0	0	0	0	0
aaacaatggac	PBANKA_030870	0	0	0	0	0	0	0	0	0	0	0	0	0	0	0	0	0	0	0	0	0	0	0	0	0	0	0	0	0	0	0	0
aaacaccgcag	PBANKA_062110	0	0	15	15	0	0	0	0	0	0	0	0	0	0	0	0	0	0	0	0	0	0	0	0	0	0	0	0	0	0	0	0
aaacatatcgc	PBANKA_021300	0	0	0	0	0	0	0	0	0	0	0	0	0	0	0	0	0	0	0	0	0	0	0	0	0	0	0	0	0	0	0	0
aaaccatcctc	PBANKA_133220	0	0	0	0	35	38	0	0	0	0	1	1	0	0	0	0	2	2	0	0	0	0	0	0	0	0	0	0	0	0	0	0
aaaccccgaca	PBANKA_040760	0	0	0	0	14	13	0	0	0	0	0	0	0	0	0	0	1	0	0	0	0	0	0	0	0	0	0	0	0	0	0	0
aaacctgtgcg	PBANKA_121500	0	0	0	0	0	0	0	0	0	0	0	0	0	0	0	0	0	0	0	0	0	0	0	0	0	0	0	0	0	0	0	0
aaacgaattgt	PBANKA_040910	0	0	2	1	0	0	0	0	0	0	0	0	0	0	0	0	0	0	0	0	0	0	0	0	0	0	0	0	0	0	0	0
aaactactcca	PBANKA_122360	0	0	0	0	0	1	65	59	0	0	0	0	0	0	0	0	0	0	0	0	0	0	0	0	0	0	0	0	0	0	0	0
aaactagacgc	PBANKA_071930	0	0	0	0	0	0	0	0	0	0	0	0	0	0	0	0	4	4	0	0	0	0	0	0	0	0	0	0	0	0	0	0
aaactgagtga	PBANKA_000330	117	106	42	42	32	28	21	22	94	92	0	0	9	9	1	0	0	0	5	5	0	0	0	0	1	1	0	0	0	0	0	0
aaaggccattc	PBANKA_041530	0	0	0	0	0	0	0	0	0	0	0	0	0	0	0	0	0	0	0	0	0	0	0	0	1	2	0	0	0	0	0	0
aaataaattag	PBANKA_130440	0	0	13	13	0	0	0	0	0	0	0	0	0	0	0	0	0	0	0	0	0	0	0	0	0	0	0	0	0	0	0	0
aaataagcgcg	PBANKA_131480	0	0	0	0	0	0	0	0	0	0	0	0	0	0	0	0	0	0	0	0	0	0	0	0	0	0	0	0	0	0	0	0
aaatctccact	PBANKA_103100	0	0	0	0	71	71	0	0	0	0	0	0	0	0	0	0	0	0	0	0	0	0	0	0	0	0	0	0	0	0	0	0
aaatctgacga	PBANKA_135570	0	0	0	0	0	0	46	47	0	0	7	7	0	0	0	0	0	0	0	0	0	0	0	0	0	0	0	0	0	0	0	0
aaatggaactt	PBANKA_101700	22	22	0	0	41	40	28	27	0	0	10	11	11	11	4	4	6	5	3	3	0	0	0	0	0	0	0	0	0	0	1	1
aaattggatca	PBANKA_010720	0	0	0	0	31	31	0	0	0	0	0	0	1	1	2	3	3	2	1	1	0	0	1	1	0	0	0	0	0	0	0	0
aacacaaccgc	PBANKA_140160	699	718	512	531	761	800	2304	2355	1855	1931	1493	1533	2829	2916	1582	1644	1037	1067	1811	1792	845	860	610	619	863	885	531	543	0	0	213	229
aacacattcga	PBANKA_140810	0	0	0	0	0	0	0	0	0	0	9	10	0	0	0	0	0	0	0	0	0	0	0	0	0	0	0	0	0	0	0	0
aacactacctt	PBANKA_140280	1	0	0	0	0	0	0	0	0	0	0	0	0	0	0	0	0	0	0	0	0	0	0	0	0	0	0	0	0	0	0	0
aacagacaaac	PBANKA_130360	0	0	0	0	0	0	0	0	0	0	0	0	0	0	0	0	0	0	1	1	0	0	0	0	0	0	0	0	0	0	0	0
aacagagagac	PBANKA_071820	0	0	0	0	0	0	0	0	0	0	0	0	0	0	0	0	0	0	0	0	0	0	0	0	0	0	0	0	0	0	0	0
aacagatagtc	PBANKA_142880	34	33	17	17	2	3	0	0	0	0	2	2	0	0	0	0	2	2	0	0	1	1	0	0	0	0	0	0	0	0	0	0
aacagggagag	PBANKA_070590	0	0	0	0	0	0	0	0	40	42	0	0	0	0	0	0	0	0	0	0	0	0	0	0	0	0	0	0	0	0	0	0
aacagggttcc	PBANKA_040750	0	0	0	0	0	0	0	0	19	21	0	0	0	0	0	0	0	0	0	0	0	0	0	0	0	0	0	0	0	0	0	0
aacataaaagt	PBANKA_031480	468	444	797	751	48	46	104	101	1	1	162	155	56	57	18	18	26	28	15	15	0	0	2	2	10	10	0	0	0	0	0	0
aaccacgccgt	PBANKA_145990	0	0	17	16	0	0	54	47	0	0	0	0	9	9	0	0	0	0	0	0	0	0	0	0	0	0	0	0	0	0	0	0
aaccgatgcac	PBANKA_103330	0	0	0	0	0	0	0	0	0	0	0	0	12	14	0	0	0	0	0	0	0	0	0	0	0	0	0	0	0	0	0	0
aaccgcgcgac	PBANKA_133700	0	0	0	0	20	24	0	0	0	0	0	0	0	0	0	0	0	0	0	0	0	0	0	0	0	0	0	0	0	0	0	0
aacgatttcaa	PBANKA_060550	0	0	0	0	0	0	0	0	0	0	0	0	0	0	0	0	0	0	0	0	0	0	0	0	0	0	0	0	0	0	0	0
aacggatcacc	PBANKA_121210	491	514	666	692	1062	1090	69	75	520	528	316	319	15	15	60	71	59	59	15	13	23	23	5	5	0	0	8	7	0	0	882	913
aacgttgcaac	PBANKA_124480	0	0	0	0	0	0	0	0	0	0	0	0	8	9	0	0	0	0	0	0	0	0	0	0	0	0	0	0	0	0	0	0
aacttgtacaa	PBANKA_061570	0	0	0	0	0	0	52	55	21	21	0	0	20	21	0	0	0	0	0	0	0	0	0	0	0	0	0	0	0	0	0	0
aactttattgg	PBANKA_020850	38	38	0	0	0	0	0	0	65	62	1	1	21	20	0	0	0	0	0	0	0	0	0	0	0	0	0	0	0	0	0	0
aagaccacagg	PBANKA_090960	0	0	0	0	0	0	0	0	0	0	3	3	0	0	0	0	0	0	0	0	0	0	0	0	1	1	0	0	0	0	0	0
aagagctgttg	PBANKA_093280	340	333	899	873	1434	1422	68	59	284	279	1062	1046	27	27	65	64	315	313	7	6	38	38	391	369	0	0	27	25	0	0	3049	2979
aagagtgcaag	PBANKA_110070	0	0	16	16	0	0	0	0	0	0	0	0	0	0	0	1	0	0	0	0	0	0	0	0	0	0	0	0	0	0	0	0
aagcatttctg	PBANKA_141910	0	0	0	0	0	0	0	0	1	1	0	0	0	0	0	0	0	0	0	0	0	0	0	0	0	0	0	0	0	0	0	0
aagcgcccctc	PBANKA_093330	0	0	0	0	40	39	0	0	0	0	0	0	0	0	0	0	0	0	0	0	0	0	1	1	0	0	0	0	0	0	0	0
aaggagtagga	PBANKA_051600	1	0	0	0	0	0	0	0	0	0	0	0	0	0	0	0	0	0	0	0	0	0	0	0	0	0	0	0	0	0	0	0
aaggatctatc	PBANKA_136210	0	0	0	0	29	28	0	0	0	0	0	0	0	0	0	0	0	0	0	0	0	0	0	0	0	0	0	0	0	0	0	0
aagggttatga	PBANKA_130610	731	712	579	574	814	810	381	376	451	437	542	528	69	68	335	331	140	135	5	2	297	298	31	31	0	0	287	268	0	0	846	828
aagtaaaagtc	PBANKA_020340	210	208	204	197	453	438	148	136	160	153	58	54	7	8	22	23	49	49	53	47	12	11	57	58	17	16	16	17	0	0	1098	1053
aagtagaagtc	PBANKA_090330	0	0	0	0	4	5	0	1	0	0	0	1	0	0	0	0	0	0	0	0	0	0	0	0	0	0	0	0	0	0	2	1
aagtgtctatc	PBANKA_000320	0	0	0	0	0	0	0	0	0	0	0	0	0	0	0	0	0	0	0	0	0	0	0	0	0	0	0	0	0	0	0	0
aatagatccca	PBANKA_070800	0	0	0	0	33	34	0	0	25	26	0	0	8	9	3	1	0	0	0	0	0	0	0	0	0	0	0	0	0	0	0	0
aatagcctctt	PBANKA_142710	0	0	0	0	0	0	0	0	0	0	0	0	0	0	0	0	0	0	0	0	0	0	0	0	0	0	0	0	0	0	0	0
aatagcgggta	PBANKA_083200	60	56	0	0	35	28	73	72	23	24	0	0	16	17	0	0	0	0	0	0	0	0	0	0	0	0	0	0	0	0	0	0
aatatgaacac	PBANKA_080330	0	0	0	0	0	0	0	0	0	0	0	0	0	0	0	0	0	0	0	0	0	0	0	0	0	0	0	0	0	0	0	0
aatcagcgcta	PBANKA_051100	0	0	1	0	0	0	1	1	0	0	7	6	0	0	3	3	0	0	0	0	0	1	0	0	0	0	1	1	0	0	0	0
aatcataccca	PBANKA_113200	5	5	0	0	90	90	0	0	0	0	4	6	0	0	0	0	0	0	0	0	0	0	0	0	0	0	1	1	0	0	0	0
aatcatttctg	PBANKA_061360	0	0	0	0	0	0	0	0	0	0	0	0	0	0	0	0	0	0	0	0	0	0	0	0	0	0	0	0	0	0	0	0
aatccctcgta	PBANKA_093230	13	14	0	0	0	0	0	0	0	0	0	0	0	0	0	0	0	0	0	0	0	0	0	0	0	0	0	0	0	0	0	0
aatcctttact	PBANKA_040820	19	19	14	15	33	33	0	0	0	0	0	0	0	0	0	0	0	0	0	0	0	0	0	0	0	0	0	0	0	0	0	0
aatcgcctctt	PBANKA_110570	0	0	0	0	0	0	0	0	0	0	0	0	0	0	0	0	0	0	0	0	0	0	0	0	0	0	0	0	0	0	0	0
aatcgtagccg	PBANKA_133780	0	0	0	0	0	0	0	0	0	0	0	0	0	0	0	0	0	0	0	0	0	0	0	0	0	0	0	0	0	0	0	0
aatcgtggacc	PBANKA_021160	133	135	0	0	0	0	27	28	45	46	9	6	4	5	0	0	0	0	3	3	0	0	0	0	1	1	0	0	0	0	0	0
aatctgccttt	PBANKA_134770	0	0	0	0	0	0	0	0	0	0	0	0	0	0	0	0	0	0	0	0	0	0	0	0	0	0	0	0	0	0	0	0
aatgaagagta	PBANKA_100710	0	0	0	0	0	0	0	0	0	0	0	0	0	0	1	1	0	0	0	0	0	0	0	0	0	0	0	0	0	0	0	0
aatgactgctc	PBANKA_136320	16	16	24	26	0	0	0	0	16	19	0	0	0	0	0	0	0	0	0	0	0	0	0	0	0	0	0	0	0	0	0	0
aatggatatca	PBANKA_135190	0	0	0	0	0	0	0	0	0	0	0	0	0	0	0	0	0	0	0	0	0	0	0	0	0	0	1	0	0	0	0	0
aatgggtaaca	PBANKA_132170	568	564	557	556	1291	1250	1694	1664	2059	2026	2753	2679	1288	1277	2077	2051	3689	3653	612	592	1268	1238	2608	2593	255	244	1197	1173	0	0	993	994
aatggtcgatc	PBANKA_030240	33	31	0	0	0	0	0	0	0	0	2	2	0	0	1	1	6	7	0	0	0	0	0	0	0	0	0	0	0	0	0	0
aatgtcaaaaa	PBANKA_113490	38	38	24	25	1	1	118	119	1	1	9	10	0	0	0	1	4	4	1	1	0	0	0	0	0	0	1	0	0	0	0	0
aatgtcatgca	PBANKA_080800	0	0	0	0	84	80	0	0	0	0	0	0	0	0	0	0	0	0	0	0	0	0	0	0	0	0	0	0	0	0	0	0
aattaaacgct	PBANKA_061430	0	0	0	0	0	0	0	0	0	0	0	0	0	0	0	0	0	0	0	0	0	0	1	1	0	0	0	0	0	0	0	0
aattcctatga	PBANKA_112930	77	75	0	0	0	0	0	0	0	0	0	0	0	0	0	0	0	0	0	0	0	0	0	0	0	0	0	0	0	0	0	0
aattctcctag	PBANKA_051990	73	74	24	27	123	121	27	27	97	101	1	1	13	12	0	0	0	0	0	0	0	0	0	0	0	0	0	0	0	0	0	0
aattgccgtcc	PBANKA_145580	1	0	1	1	0	0	0	0	0	0	0	1	0	0	0	0	0	0	0	0	0	0	0	0	0	0	0	0	0	0	0	0
aattgtctgga	PBANKA_061560	430	420	333	333	608	588	148	146	42	39	146	146	0	0	34	35	19	22	1	0	16	16	1	1	3	3	27	26	0	0	1098	1083
aatttatatat	PBANKA_091550	0	0	0	0	0	0	0	0	0	0	0	0	0	0	0	0	0	0	0	0	0	0	0	0	0	0	0	0	0	0	0	0
acaaacggaaa	PBANKA_082300	0	0	15	17	0	0	0	0	0	0	0	0	0	0	0	0	0	0	0	0	0	0	0	0	0	0	0	0	0	0	0	0
acaagacgaag	PBANKA_050720	0	0	0	0	0	0	0	0	0	0	0	0	0	0	0	0	0	0	0	0	0	0	0	0	0	0	0	0	0	0	0	0
acaagcgttac	PBANKA_100970	0	0	0	0	0	0	0	0	0	0	0	1	0	0	0	0	0	0	0	0	0	0	0	0	0	0	0	0	0	0	0	0
acaatgtcaga	PBANKA_060770	169	174	148	151	273	266	1	1	55	53	70	68	6	8	76	73	12	12	0	0	84	84	7	7	0	0	150	145	0	0	910	884
acaattgacgg	PBANKA_133690	0	0	0	0	0	0	0	0	0	0	0	0	0	0	0	0	0	0	0	0	0	0	0	0	0	0	0	0	0	0	0	0
acacatcatag	PBANKA_091780	15	16	0	0	0	0	0	0	0	0	0	0	0	0	0	0	0	0	0	0	0	0	0	0	0	0	0	0	0	0	0	0
acaccgatcac	PBANKA_093660	0	0	30	32	0	0	113	115	35	39	0	0	0	0	0	0	0	0	0	0	0	0	0	0	0	0	0	0	0	0	0	0
acacgacaagc	PBANKA_103780	3017	3030	1606	1623	3024	3046	7897	7907	9366	9421	8658	8585	14547	14689	15564	15543	16277	16353	19374	18830	15684	15693	22666	22808	24116	24252	20202	20054	0	0	411	407
acacgtcgaga	PBANKA_050870	0	0	0	0	0	0	0	0	0	0	0	0	0	0	0	0	0	0	0	0	0	0	0	0	0	0	0	0	0	0	0	0
acagacgaatt	PBANKA_103460	0	0	0	0	0	0	0	0	0	0	0	0	0	0	0	0	0	0	0	0	0	0	0	0	0	0	0	0	0	0	0	0
acagatctgcg	PBANKA_131910	0	0	0	0	0	0	0	0	0	0	0	0	0	0	0	0	0	0	0	0	0	0	0	0	0	0	0	0	0	0	0	0
acagccgttgc	PBANKA_110910	97	100	195	187	347	341	113	114	205	189	212	201	11	12	107	103	90	89	78	77	47	45	60	57	36	34	14	13	0	0	1018	992
acagggattca	PBANKA_083330	0	0	19	19	0	0	1	1	33	33	0	0	0	0	0	0	0	0	0	0	0	0	0	0	0	0	0	0	0	0	0	0
acagttgcctc	PBANKA_111060	168	175	245	247	37	36	20	22	39	41	8	9	29	28	0	0	0	0	0	0	0	0	0	0	4	5	0	0	0	0	0	0
acatcagaaag	PBANKA_134380	66	65	37	41	25	27	16	17	26	28	31	35	28	28	0	0	15	14	3	3	0	0	0	0	0	0	0	0	0	0	1	1
acatcgagctt	PBANKA_093090	308	301	263	260	44	47	204	209	99	100	10	9	102	101	3	2	2	2	9	10	1	1	0	0	1	1	0	0	0	0	0	0
acatgctaatc	PBANKA_110720	158	167	240	252	248	263	22	23	47	50	108	107	1	1	20	23	50	50	0	0	2	2	26	27	2	1	4	4	0	0	997	1036
acatttttccc	PBANKA_040350	0	0	0	0	0	0	0	0	0	0	9	10	0	0	0	0	0	0	0	0	0	0	0	0	0	0	0	0	0	0	0	0
accaaagacac	PBANKA_010050	0	0	0	0	0	0	0	0	0	0	0	0	0	0	0	0	0	0	0	0	0	0	0	0	0	0	0	0	0	0	0	0
accaaccgtca	PBANKA_050350	22	23	0	0	21	25	0	0	40	41	0	0	12	12	0	0	0	0	0	0	0	0	0	0	0	0	0	0	0	0	0	0
accaacgcccg	PBANKA_060920	0	0	0	0	0	0	33	32	15	15	0	0	0	0	0	0	0	0	0	0	0	0	0	0	0	0	1	1	0	0	0	0
accaataggta	PBANKA_120680	0	0	0	0	0	0	57	55	0	0	0	0	0	0	0	0	0	0	0	0	0	0	0	0	0	0	0	0	0	0	0	0
accacctccac	PBANKA_020900	18	21	0	0	0	0	0	0	0	0	0	0	0	0	0	0	0	0	0	0	0	0	0	0	0	0	0	0	0	0	0	0
accattcatat	PBANKA_101460	0	0	0	0	0	0	0	0	0	0	0	0	0	0	1	0	0	0	0	0	0	0	0	0	0	0	0	0	0	0	0	0
accatttaatc	PBANKA_061600	80	79	4	4	0	0	206	205	0	0	13	12	0	0	0	0	0	0	5	5	0	0	0	0	2	2	0	0	0	0	0	0
acccgactggc	PBANKA_143020	0	0	0	0	0	0	0	0	0	0	0	0	0	0	0	0	0	0	0	0	0	1	0	0	0	0	0	0	0	0	0	0
acccggtcagc	PBANKA_060170	159	151	368	357	383	379	33	35	319	303	173	162	93	88	273	263	50	50	0	0	194	177	11	11	0	0	295	290	0	0	935	915
acccttcacta	PBANKA_142420	36	35	227	237	249	266	4	4	112	117	63	63	15	15	135	146	20	23	7	7	111	112	1	1	8	7	141	142	0	0	993	1045
accgaataact	PBANKA_020300	0	0	0	0	0	0	0	0	0	0	0	0	0	0	0	0	0	0	0	0	0	0	0	0	0	0	0	0	0	0	0	0
accgatggcaa	PBANKA_135090	0	0	0	0	20	23	0	0	0	0	0	0	0	0	0	0	0	0	0	0	0	0	0	0	0	0	0	0	0	0	0	0
accgccatcca	PBANKA_031380	20	21	0	0	0	0	0	0	0	0	0	0	17	17	0	0	0	0	0	0	0	0	0	0	0	0	0	0	0	0	0	0
accggcaccgt	PBANKA_142280	52	51	0	0	0	0	71	73	0	1	1	1	0	0	5	5	7	7	0	0	0	0	0	0	1	1	0	0	0	0	0	0
accgggtggtt	PBANKA_092500	0	0	0	0	0	0	0	0	0	0	10	10	0	0	0	0	0	0	0	0	0	0	0	0	0	0	1	2	0	0	0	0
accgttgtcct	PBANKA_142690	333	328	25	24	22	21	0	0	98	95	0	0	28	26	0	0	0	0	1	1	0	0	0	0	0	0	0	0	0	0	0	0
acctcaacact	PBANKA_144340	0	0	0	0	0	0	0	0	0	0	0	0	0	0	3	3	11	11	0	0	0	0	0	0	0	0	0	0	0	0	0	0
acctggacgga	PBANKA_082320	114	114	201	206	0	0	0	0	18	21	50	48	14	14	3	2	0	0	0	0	0	0	0	0	0	0	0	0	0	0	0	0
acctgggtcag	PBANKA_051750	0	0	0	0	26	25	0	0	0	0	0	0	0	0	0	0	0	0	0	0	0	0	0	0	0	0	0	0	0	0	0	0
acctgttcgac	PBANKA_134000	0	0	0	0	0	0	0	0	0	0	4	4	0	0	0	0	0	0	0	0	0	0	0	0	0	0	0	0	0	0	0	0
accttctcgta	PBANKA_122780	0	0	0	0	72	72	0	0	0	0	0	0	0	0	0	0	0	0	0	0	0	0	0	0	0	0	0	0	0	0	0	0
acctttcccgc	PBANKA_081800	0	0	0	0	50	55	0	0	0	0	0	0	0	0	0	0	0	0	0	0	0	0	0	0	0	0	0	0	0	0	0	0
acgaatgtgct	PBANKA_101610	0	0	0	0	0	0	0	0	5	5	0	0	0	0	2	2	5	5	0	0	0	0	0	0	0	0	0	0	0	0	0	0
acgacggacac	PBANKA_143350	0	0	0	0	0	0	0	0	0	0	4	4	4	4	0	0	3	3	0	0	0	0	0	0	0	0	0	0	0	0	0	0
acgacttggac	PBANKA_091910	0	0	0	0	0	0	0	0	0	0	0	0	0	0	0	0	0	0	0	0	0	0	0	0	0	0	0	0	0	0	0	0
acgccacctaa	PBANKA_134950	0	0	0	0	0	0	0	0	0	0	0	0	0	0	0	0	0	0	0	0	0	0	0	0	0	0	0	0	0	0	0	0
acgcctaaatc	PBANKA_040740	0	0	0	0	0	0	0	0	0	0	8	8	0	0	0	0	0	0	0	0	0	0	0	0	0	0	0	0	0	0	0	0
acgcgaaaggg	PBANKA_091160	0	0	0	0	0	0	0	0	0	0	0	0	0	0	0	0	0	0	0	0	0	0	0	0	0	0	0	0	0	0	0	0
acgcgaacggc	PBANKA_070260	0	0	0	0	0	0	0	0	0	0	0	0	0	0	0	1	0	0	0	0	0	1	0	0	0	0	0	0	0	0	0	0
acgcgaactta	PBANKA_051450	0	0	0	0	0	1	0	0	0	0	0	0	0	0	0	0	0	0	0	0	0	0	0	0	0	0	0	0	0	0	0	0
acgctccgacc	PBANKA_111630	0	0	0	0	0	0	0	0	0	0	0	0	0	0	0	0	0	0	0	0	0	0	0	0	0	0	0	0	0	0	0	0
acggtcgctgt	PBANKA_143680	0	0	0	0	0	0	0	0	1	0	0	0	0	0	0	0	0	0	0	0	0	0	0	0	0	0	0	0	0	0	0	0
acggtctctgg	PBANKA_040530	26	25	0	0	0	0	0	0	0	0	0	0	0	0	0	0	0	0	0	0	0	0	0	0	0	0	0	0	0	0	0	0
acgtaagacaa	PBANKA_134600	0	0	0	1	0	1	63	72	0	0	0	1	12	11	1	1	8	8	0	0	1	1	0	0	1	0	0	0	0	0	0	0
acgtaagctaa	PBANKA_083080	0	0	0	0	0	0	0	0	0	0	0	0	0	0	0	0	0	0	0	0	0	0	0	0	0	0	0	0	0	0	0	0
acgtactttta	PBANKA_122960	0	0	0	0	45	49	0	0	40	40	0	0	0	0	2	2	0	0	0	0	0	0	0	0	0	0	0	0	0	0	0	0
acgtagtatcc	PBANKA_110900	19	18	0	0	0	0	0	0	0	0	0	0	0	0	0	0	0	0	1	1	0	0	0	0	0	0	0	0	0	0	0	0
acgtatcaggg	PBANKA_082710	0	0	19	18	0	0	0	0	80	74	9	8	0	0	1	1	7	7	0	0	0	0	0	0	0	0	0	0	0	0	0	0
acgtgaactta	PBANKA_041850	0	0	0	0	33	30	58	62	17	18	4	4	0	0	0	0	0	0	0	0	0	0	0	0	0	0	0	0	0	0	0	0
acgttcgcatc	PBANKA_092470	0	0	0	0	131	138	0	0	0	0	0	0	0	0	0	0	1	0	0	0	0	0	0	0	0	0	0	0	0	0	0	0
acgttgtcact	PBANKA_130390	48	47	58	58	112	112	0	0	29	31	94	96	42	39	33	28	87	96	42	42	27	27	79	75	6	4	28	28	0	0	701	695
actagaggtaa	PBANKA_092940	20	19	0	0	110	117	0	0	0	0	0	0	14	15	0	0	0	0	5	5	0	0	0	0	0	0	0	0	0	0	0	0
actagcaagac	PBANKA_132860	0	0	0	0	30	33	0	0	0	0	0	0	0	0	0	0	0	0	0	0	0	0	0	0	0	0	0	0	0	0	0	0
actatcgccaa	PBANKA_144400	0	0	40	43	17	17	110	115	0	2	1	1	0	0	0	0	2	2	0	0	1	1	0	0	0	0	1	1	0	0	1	1
actcagtacag	PBANKA_080600	0	0	0	0	0	0	0	0	0	0	0	0	0	0	0	0	0	0	0	0	0	0	0	0	0	0	0	0	0	0	0	0
actccggagcc	PBANKA_103890	0	0	0	0	0	0	0	0	0	0	0	0	0	0	0	0	0	0	0	0	0	0	0	0	0	0	0	0	0	0	0	0
actgaagaagg	PBANKA_103760	0	0	30	29	0	0	0	0	0	0	0	0	0	0	0	0	0	0	0	0	0	0	0	0	0	0	0	0	0	0	0	0
actgatttgac	PBANKA_031410	0	0	0	0	50	56	0	0	0	0	0	0	0	0	0	0	0	0	0	0	0	0	0	0	0	0	0	0	0	0	0	0
actggctcgat	PBANKA_081510	37	34	161	161	700	694	196	194	215	204	108	104	28	28	46	41	73	67	4	3	15	15	8	9	7	7	19	18	0	0	1134	1130
acttagatggg	PBANKA_142840	0	0	0	0	56	57	0	0	0	0	0	0	0	0	0	0	0	0	0	0	0	0	0	0	0	0	0	0	0	0	0	0
acttcaatatc	PBANKA_050690	19	20	0	0	1	0	0	0	0	0	5	6	0	0	3	3	10	9	0	0	0	0	1	2	0	0	0	0	0	0	0	0
acttcacccga	PBANKA_143280	0	0	0	0	0	0	0	0	0	0	0	0	0	0	4	4	1	1	0	0	0	0	0	0	0	0	0	0	0	0	0	0
acttcgcattg	PBANKA_131250	0	0	0	0	0	0	0	0	0	0	0	0	0	0	2	1	0	0	0	0	0	0	0	0	0	0	0	0	0	0	0	0
acttgtgctgc	PBANKA_083610	0	0	0	0	0	0	0	0	0	0	0	0	0	0	0	0	0	0	0	0	0	0	0	0	0	0	0	0	0	0	0	0
acttgtgggtt	PBANKA_134400	0	0	0	0	0	0	96	92	0	0	0	0	0	0	0	0	0	0	0	0	0	0	0	0	0	0	0	0	0	0	0	0
actttaaatac	PBANKA_142150	20	20	20	21	0	0	0	0	13	16	0	0	0	0	0	0	0	0	0	0	0	0	0	0	0	0	0	0	0	0	0	0
actttcacaca	PBANKA_050180	78	82	150	161	247	256	58	60	144	150	163	167	7	6	171	176	162	174	20	20	143	141	123	124	0	0	139	139	0	0	1016	1055
actttggatgt	PBANKA_113570	0	0	0	0	0	0	0	0	0	0	0	0	0	0	0	0	0	0	0	0	3	3	0	0	0	0	0	0	0	0	0	0
actttgttcta	PBANKA_092380	0	0	0	0	0	0	94	96	0	0	0	0	0	0	0	0	1	1	0	0	0	0	0	0	0	0	0	0	0	0	0	0
acttttacagc	PBANKA_090190	0	0	0	0	0	0	1	0	0	0	0	0	0	0	0	0	0	0	0	0	0	0	0	0	0	0	0	0	0	0	0	0
agaaaggatgc	PBANKA_081850	27	25	0	0	43	38	0	0	0	0	0	0	0	0	0	0	0	0	0	0	0	0	0	0	0	0	0	0	0	0	0	0
agaactcatat	PBANKA_093700	0	0	0	0	0	0	0	0	0	0	0	0	0	0	0	0	0	0	0	0	0	0	0	1	0	0	0	0	0	0	0	0
agaatgtttcc	PBANKA_091690	0	0	0	0	0	0	0	0	0	0	0	0	0	0	0	0	0	0	0	0	0	0	0	0	0	0	0	0	0	0	0	0
agacaatggac	PBANKA_123740	0	0	0	0	0	0	0	0	0	0	0	0	0	0	1	1	4	4	0	0	0	0	0	0	0	0	0	0	0	0	0	0
agacagttatc	PBANKA_071540	0	0	0	0	0	0	0	0	0	0	0	0	0	1	0	0	0	0	0	0	0	0	0	0	0	0	0	0	0	0	0	0
agacgactaac	PBANKA_021310	0	0	0	0	0	0	0	0	0	0	0	0	0	0	0	0	0	0	0	0	0	0	0	0	0	0	0	1	0	0	0	0
agacggcgttt	PBANKA_135600	0	0	0	0	0	0	0	0	0	0	0	0	0	0	0	0	0	0	0	0	0	0	0	0	0	0	0	0	0	0	0	0
agactacagac	PBANKA_101330	0	0	15	14	0	0	37	39	0	0	0	0	15	14	0	0	0	0	0	0	0	0	0	0	0	0	0	0	0	0	0	0
agacttccagt	PBANKA_071300	0	0	0	0	0	0	0	0	0	0	0	0	0	0	0	0	2	0	0	1	0	0	0	0	0	0	0	0	0	0	0	0
agagagtgttt	PBANKA_103450	0	0	0	0	0	0	0	0	1	0	0	0	0	0	0	0	0	0	0	0	0	0	0	0	0	0	0	0	0	0	0	0
agagatttctt	PBANKA_144210	684	672	137	137	38	35	120	116	0	0	140	144	80	79	4	4	19	20	2	2	0	1	4	4	2	2	0	0	0	0	0	0
agaggagctgg	PBANKA_134990	0	0	0	0	0	0	0	0	0	0	0	0	15	15	0	0	0	0	0	0	0	0	0	0	0	0	0	0	0	0	0	0
agaggtcgggt	PBANKA_112690	0	0	0	0	31	31	0	0	0	0	0	0	0	0	2	2	0	0	0	0	0	0	0	0	0	0	0	0	0	0	0	0
agagtttcgga	PBANKA_041190	0	0	0	0	0	0	0	0	0	0	0	0	0	0	0	0	0	0	0	0	0	0	0	0	0	0	0	0	0	0	0	0
agatagacatt	PBANKA_100030	22	21	1	1	11	10	60	60	28	29	10	8	11	13	11	12	16	16	1	1	6	6	0	1	2	2	1	1	0	0	2	1
agatagcacca	PBANKA_040050	0	0	0	1	0	0	0	0	0	0	0	0	0	0	0	0	0	0	0	0	0	0	0	0	0	0	0	0	0	0	0	0
agatcaggatt	PBANKA_122180	27	26	0	0	0	0	0	0	0	0	0	0	0	0	0	0	0	0	0	0	0	0	0	0	0	0	0	0	0	0	0	0
agatgagatcc	PBANKA_100750	0	0	0	0	0	0	0	0	0	0	0	0	0	0	0	0	0	0	0	0	0	0	0	0	0	0	0	0	0	0	0	0
agatgtgcaac	PBANKA_140300	0	0	0	0	0	0	0	0	0	0	0	0	0	0	0	0	0	0	0	0	0	0	0	0	0	0	0	0	0	0	0	0
agcaaatcggc	PBANKA_113510	0	0	0	0	0	0	0	0	0	0	0	0	0	0	0	0	0	0	0	0	0	0	0	0	0	0	0	0	0	0	0	0
agcacgtgcaa	PBANKA_110350	0	0	0	0	66	69	0	0	0	0	0	0	0	0	0	0	0	0	0	0	0	0	0	0	0	0	0	0	0	0	0	0
agcaggtgacc	PBANKA_104030	0	0	0	0	0	0	0	0	0	0	0	0	0	0	0	0	0	0	0	0	0	0	0	0	0	0	0	0	0	0	0	0
agcatatgggg	PBANKA_103380	0	0	0	0	33	37	0	0	0	0	0	0	0	0	0	0	0	0	0	0	0	0	0	0	0	0	0	0	0	0	0	0
agcattctatg	PBANKA_140720	0	0	0	1	0	0	0	0	0	0	0	0	0	0	0	0	0	0	0	0	0	0	0	0	0	0	0	0	0	0	0	0
agcccactttt	PBANKA_051220	56	61	0	0	0	0	70	69	0	0	0	0	0	0	0	0	0	0	0	0	0	0	0	0	0	0	0	0	0	0	0	0
agcccgttgta	PBANKA_123730	55	53	300	296	71	68	0	0	0	0	46	48	5	5	1	2	6	8	0	0	0	0	0	0	1	1	0	0	0	0	0	0
agccctagctg	PBANKA_141720	0	0	34	33	0	0	0	0	0	0	0	0	0	0	0	0	0	0	0	0	0	0	0	0	0	0	0	0	0	0	0	0
agccttcaaat	PBANKA_041810	0	0	0	0	0	0	0	0	0	0	0	0	1	0	0	0	0	0	0	0	0	0	0	0	0	0	0	0	0	0	0	0
agcgaccatcc	PBANKA_144590	20	18	0	0	0	0	0	0	0	0	0	0	11	12	0	0	0	0	8	7	0	0	0	0	0	0	0	0	0	0	0	0
agcgcagttaa	PBANKA_093770	0	0	0	0	0	0	0	0	0	0	0	0	0	0	0	0	0	0	0	0	0	0	0	0	0	0	0	0	0	0	0	0
agcggcgggtg	PBANKA_083570	0	0	0	0	0	0	0	0	0	0	0	0	0	0	0	0	0	0	0	0	0	0	0	0	0	0	0	0	0	0	0	0
agcggttccgc	PBANKA_090130	0	0	0	0	0	0	0	0	0	0	0	0	0	0	0	0	0	0	0	0	0	0	0	0	0	0	0	0	0	0	0	0
agctactaagg	PBANKA_070660	0	0	0	0	0	0	0	0	0	0	0	0	0	0	1	1	0	0	0	0	0	0	0	0	0	0	0	0	0	0	0	0
agctagttcat	PBANKA_110620	0	2	0	0	0	0	0	0	0	0	0	0	0	0	0	0	0	0	0	0	0	0	0	0	0	0	0	0	0	0	0	0
agctgcgccgg	PBANKA_101450	0	0	0	0	0	0	0	0	0	0	0	0	0	0	0	0	0	0	0	0	0	0	0	0	0	0	0	0	0	0	0	0
agctgcgttac	PBANKA_140530	0	0	0	0	27	26	42	41	0	0	0	0	0	0	0	0	0	0	0	0	0	0	0	0	0	0	0	0	0	0	0	0
agctggagttt	PBANKA_131510	0	0	0	0	0	0	0	0	0	0	0	0	0	0	0	0	0	0	0	0	0	0	0	0	0	0	0	0	0	0	0	0
aggaatttaac	PBANKA_010040	38	36	35	36	62	66	0	1	0	0	0	1	20	20	7	9	67	74	2	1	0	0	0	0	3	5	0	0	0	0	0	0
aggacaacatt	PBANKA_090990	0	0	0	0	0	0	0	1	0	0	0	0	0	0	0	0	0	0	0	0	0	0	0	0	0	0	0	0	0	0	0	0
aggacgccagg	PBANKA_132010	0	1	0	0	0	1	1	0	0	1	0	1	0	0	0	0	0	0	0	0	0	0	0	0	0	0	0	0	0	0	0	0
aggagaactcc	PBANKA_132840	0	0	0	0	87	86	0	0	0	0	0	0	0	0	0	0	0	0	0	0	0	0	0	0	0	0	0	0	0	0	0	0
aggagtatact	PBANKA_145070	140	136	0	0	0	0	0	0	120	125	0	0	23	23	0	0	0	0	1	1	0	0	0	0	0	0	0	0	0	0	0	0
aggagtgacga	PBANKA_132130	0	0	0	0	24	24	0	0	0	0	0	0	0	0	0	0	0	0	0	0	0	0	2	2	0	0	0	0	0	0	0	0
aggataccaac	PBANKA_146350	0	0	0	0	0	0	0	0	20	24	0	0	0	0	0	0	0	0	0	1	0	0	0	0	0	0	0	0	0	0	0	0
aggattgagag	PBANKA_051350	0	0	0	0	0	0	0	0	23	24	0	0	0	0	0	0	0	0	0	2	0	0	0	0	0	0	0	0	0	0	0	0
aggcacatctg	PBANKA_092520	0	0	0	0	64	66	0	0	0	0	0	0	0	0	0	0	0	0	0	0	0	0	0	0	0	0	0	0	0	0	0	0
aggcccacacc	PBANKA_061400	39	39	0	0	0	0	0	0	0	0	5	5	0	0	0	0	1	1	2	2	0	0	0	0	0	0	0	0	0	0	0	0
aggcgcgattt	PBANKA_113870	0	0	0	0	0	0	0	0	0	1	0	0	0	0	0	0	0	0	0	0	0	0	0	0	0	0	0	0	0	0	0	0
aggctctggct	PBANKA_020760	0	0	0	0	0	0	0	0	0	0	0	0	0	0	0	0	0	0	0	0	0	0	0	0	0	0	0	0	0	0	0	0
agggaatgtcg	PBANKA_103410	37	33	0	0	0	0	0	0	0	0	0	0	0	0	0	0	0	0	5	5	0	0	0	0	0	0	0	0	0	0	0	0
agggacacaga	PBANKA_100670	0	0	0	0	0	0	0	0	0	0	0	0	0	0	0	0	0	0	0	0	0	0	0	0	0	0	0	0	0	0	0	0
agggagaagag	PBANKA_121800	0	0	0	0	0	0	0	0	0	1	0	0	0	0	0	0	6	6	0	0	0	0	0	0	0	0	0	0	0	0	0	0
agggcatccgg	PBANKA_143070	0	0	0	0	40	39	0	0	0	0	0	0	0	0	0	0	0	0	0	0	0	0	0	0	0	0	0	0	0	0	0	0
agggcccgtaa	PBANKA_111310	803	823	502	532	362	372	1209	1261	558	574	619	632	186	190	75	79	136	142	154	158	3	5	38	40	27	30	4	4	0	0	915	937
agggctcaatg	PBANKA_110970	0	0	0	0	0	0	0	0	0	0	0	0	0	0	0	0	0	0	10	10	0	0	0	0	0	0	0	0	0	0	0	0
aggggatggtc	PBANKA_146060	0	0	1	1	0	0	0	0	21	21	1	1	0	0	4	3	23	23	1	1	0	0	0	0	0	0	0	0	0	0	0	0
aggggtgttgt	PBANKA_010510	0	0	0	0	0	0	0	0	0	0	0	0	0	0	0	0	0	0	0	0	0	0	0	0	0	0	0	0	0	0	0	0
agggtgaacag	PBANKA_082740	222	212	60	60	169	163	141	132	54	52	0	0	16	13	4	4	0	0	9	9	0	0	0	0	0	0	0	0	0	0	0	1
agggttcctat	PBANKA_051500	6227	6071	2212	2152	5381	5289	17251	16844	15799	15431	15307	14864	32677	32017	28406	27645	26359	25715	39210	36978	28121	27393	40339	39620	45629	44680	39847	38383	0	0	927	890
aggtagcctta	PBANKA_122920	0	0	0	0	0	0	0	0	0	0	0	0	0	1	0	0	0	0	0	0	0	0	0	0	0	0	0	0	0	0	0	0
aggtatgccaa	PBANKA_071900	0	0	0	1	0	0	0	0	0	0	0	0	0	0	0	0	0	0	0	0	0	0	0	0	0	0	0	0	0	0	0	0
aggtcgatggc	PBANKA_132420	0	0	0	0	0	0	0	0	0	0	0	0	0	0	0	0	0	0	0	0	0	0	0	0	0	0	0	0	0	0	0	0
aggtcgtcctc	PBANKA_131970	0	0	0	0	0	0	69	63	0	0	0	0	0	0	0	0	0	0	0	0	0	0	0	0	0	0	0	0	0	0	0	0
aggtgcgattt	PBANKA_113780	80	78	301	291	0	0	0	0	17	13	26	26	33	32	5	5	0	0	3	3	0	0	0	0	0	0	0	0	0	0	0	0
aggttctaccc	PBANKA_133430	0	0	0	0	0	0	0	0	0	0	0	0	0	0	0	0	0	0	0	0	0	0	0	0	0	0	0	0	0	0	0	0
aggtttctaca	PBANKA_111470	0	0	0	0	0	0	0	0	33	32	10	10	1	0	1	1	0	0	0	0	0	0	1	1	0	0	0	0	0	0	0	0
agtaagccttc	PBANKA_110420	1056	1085	912	939	1051	1071	1927	1962	3199	3293	2682	2717	2514	2583	4588	4653	3986	4067	1685	1665	3012	3060	3536	3596	1052	1070	2901	2919	0	0	401	418
agtacgctgcg	PBANKA_112510	0	0	0	0	0	0	0	0	0	0	0	0	0	0	0	0	0	0	0	0	0	0	0	0	0	0	0	0	0	0	0	0
agtagttactt	PBANKA_041065	0	0	0	0	0	0	0	0	0	0	0	0	0	0	0	0	0	0	0	0	0	0	0	0	0	0	0	0	0	0	0	0
agtatgccgtc	PBANKA_021280	0	1	0	0	1	0	0	0	0	0	0	0	0	1	0	0	0	0	0	0	0	0	0	0	0	0	0	0	0	0	0	0
agtcacgtact	PBANKA_081390	0	0	0	0	0	0	0	0	0	0	0	0	0	0	3	3	0	0	0	0	0	0	0	0	0	0	0	0	0	0	0	0
agtcagaggtt	PBANKA_101250	0	0	0	0	0	0	0	0	0	0	0	0	0	0	0	0	0	0	0	0	0	0	0	0	0	0	0	0	0	0	0	0
agtccagatat	PBANKA_051700	1	1	36	37	0	0	0	0	0	0	0	0	0	0	0	0	0	0	0	0	0	0	0	0	0	0	0	0	0	0	0	0
agtctttcgac	PBANKA_121540	0	0	0	0	0	0	0	0	0	0	0	0	0	0	0	1	11	10	0	0	0	0	0	1	0	0	0	0	0	0	0	0
agtgcacactc	PBANKA_124670	260	255	10	9	111	112	133	134	88	88	5	5	71	75	1	1	0	0	0	0	0	0	0	0	0	0	0	0	0	0	0	0
agtgcgccact	PBANKA_140060	0	0	0	0	0	0	0	0	0	0	0	0	11	10	0	0	0	0	0	0	0	0	0	0	0	0	0	0	0	0	0	0
agtgcgtacgc	PBANKA_020460	1	1	164	171	0	0	0	0	0	0	0	0	0	0	2	2	0	0	0	0	2	2	0	0	0	0	0	0	0	0	0	0
agtgctgctta	PBANKA_120070	0	0	0	1	0	0	0	0	0	0	0	0	0	0	0	0	0	0	0	0	0	0	0	0	0	0	0	0	0	0	0	0
agtgcttcagt	PBANKA_060470	0	0	0	0	0	0	0	0	0	0	0	0	8	8	0	0	0	0	0	0	0	0	0	0	0	0	0	0	0	0	0	0
agtgggtagtg	PBANKA_102970	0	0	0	0	1	0	0	0	0	0	0	0	0	0	0	0	0	0	2	2	0	0	0	0	1	0	0	0	0	0	0	0
agtgtagggcc	PBANKA_145530	0	0	0	0	0	0	0	0	0	0	0	0	0	0	0	0	0	0	0	0	0	0	0	0	0	0	0	0	0	0	0	0
agttgacaaga	PBANKA_093200	60	58	230	232	375	380	4	4	365	369	287	283	0	0	36	34	89	87	0	0	15	15	51	53	0	0	12	11	0	0	1294	1312
agtttcggtga	PBANKA_142700	0	0	1	1	0	0	0	0	0	0	3	3	0	0	0	0	3	2	1	0	0	0	0	0	0	1	0	0	0	0	0	0
agttttttagc	PBANKA_011250	0	0	22	20	0	0	0	0	0	0	0	0	12	12	0	0	0	0	0	0	0	0	0	0	0	0	0	0	0	0	0	0
ataaaacgacc	PBANKA_081500	0	0	0	0	0	0	0	0	0	0	0	0	0	0	0	0	0	0	0	0	0	0	0	0	0	0	0	0	0	0	0	0
ataaaatcacc	PBANKA_124600	0	0	34	36	32	34	0	1	17	17	2	2	13	16	3	4	15	14	0	1	0	0	1	1	2	2	0	0	0	0	0	0
ataaactttac	PBANKA_130480	7	12	0	0	0	0	0	0	0	0	0	0	0	0	0	0	0	0	0	0	0	0	0	0	0	0	0	0	0	0	0	0
ataaccgggtg	PBANKA_135740	1722	1679	1262	1229	1800	1775	1844	1804	1407	1340	2432	2374	638	617	422	407	690	672	63	62	93	91	129	118	14	11	71	61	0	0	778	768
ataaggaccac	PBANKA_071620	28	30	0	0	0	0	0	0	0	0	0	0	0	0	0	0	0	0	0	0	0	0	0	0	0	0	0	0	0	0	0	0
ataatagatat	PBANKA_101580	0	0	0	0	202	201	0	0	0	0	0	0	0	0	0	0	1	0	0	0	0	0	0	0	0	0	0	0	0	0	0	0
atacacgtggt	PBANKA_131280	22	21	0	0	0	0	0	0	0	0	0	0	0	0	0	0	0	0	0	0	0	0	0	0	0	0	0	0	0	0	0	0
atacagacaga	PBANKA_041630	1	0	28	26	0	0	0	0	0	0	11	10	9	9	0	0	0	0	0	0	0	0	0	0	0	0	0	0	0	0	0	0
atacatacttt	PBANKA_134640	0	0	0	0	0	0	0	0	0	0	0	0	0	0	0	0	0	0	0	1	0	0	0	0	0	0	0	0	0	0	0	0
atacatattaa	PBANKA_103580	127	129	45	45	166	178	0	0	30	30	12	11	13	13	0	0	0	0	0	0	0	0	0	0	0	1	0	0	0	0	0	0
atactataaca	PBANKA_081530	0	0	0	0	0	0	0	0	0	0	0	0	0	0	0	0	0	0	0	0	0	0	0	0	0	0	0	0	0	0	0	0
atagatcgttt	PBANKA_083300	515	507	480	465	1303	1342	1171	1163	2105	2115	1869	1872	1901	1914	3365	3334	2515	2502	1684	1624	2321	2308	1811	1809	1108	1100	2430	2395	0	0	1125	1101
atagcggcccc	PBANKA_011040	0	0	0	0	38	38	56	56	1	1	0	0	0	0	0	0	8	6	0	0	0	0	0	0	0	0	0	0	0	0	0	0
atagggacaca	PBANKA_121780	0	0	0	0	0	0	0	0	0	0	0	0	9	9	0	0	0	0	0	0	0	0	0	0	0	0	0	0	0	0	0	0
ataggtggtga	PBANKA_071010	0	0	26	24	0	0	0	0	0	0	0	0	0	0	0	0	2	2	0	0	0	0	0	0	1	1	0	0	0	0	0	0
atagtgcagtt	PBANKA_041240	90	86	26	23	24	20	120	119	70	70	0	0	29	28	0	0	9	9	4	4	0	0	0	0	1	1	0	0	0	0	0	0
atcaacccgtg	PBANKA_112180	0	0	0	0	0	0	34	32	68	67	0	0	0	0	2	2	6	6	0	0	0	0	0	0	0	0	0	0	0	0	0	0
atcacgacacc	PBANKA_092890	685	713	260	265	482	499	1184	1235	1372	1427	974	997	1155	1210	1074	1117	717	748	610	608	416	430	330	360	296	306	309	316	0	0	924	970
atcacgtgtct	PBANKA_132210	0	0	0	0	11	11	55	53	0	0	10	10	0	0	0	0	10	9	0	0	0	0	0	0	0	0	0	0	0	0	0	0
atcagagttga	PBANKA_140890	0	0	0	0	0	0	0	0	0	0	0	0	0	0	0	0	0	0	0	0	0	0	0	0	0	0	0	0	0	0	0	0
atcagtaaggg	PBANKA_114130	0	1	0	0	0	0	44	42	18	17	4	5	0	0	0	0	3	3	0	0	1	1	0	0	0	0	0	0	0	0	0	0
atcattgtcac	PBANKA_062350	0	0	0	0	0	0	0	0	0	0	0	0	0	0	0	0	0	0	0	0	0	0	0	0	0	0	0	0	0	0	0	0
atccacattac	PBANKA_102200	0	0	0	0	0	0	0	0	0	0	0	0	0	0	0	0	0	0	0	0	0	0	0	0	0	0	0	0	0	0	0	0
atccatgtcgg	PBANKA_101240	433	413	511	492	689	678	1663	1619	2055	2012	1922	1912	1996	1947	2290	2231	1296	1281	1153	1112	947	916	748	738	648	632	832	814	0	0	743	726
atccgcgtgta	PBANKA_094130	0	0	0	0	0	0	0	0	0	0	0	0	0	0	2	2	0	0	0	0	0	0	0	0	0	0	0	0	0	0	0	0
atcctagtttc	PBANKA_111870	0	0	0	0	0	0	0	0	0	0	0	0	0	0	0	0	0	0	0	0	0	0	0	0	0	0	0	0	0	0	0	0
atcgaatattc	PBANKA_133390	0	0	0	0	5	5	0	1	65	65	6	6	0	0	0	0	10	10	0	0	2	2	0	0	0	0	1	1	0	0	0	0
atcgaccaaat	PBANKA_134830	0	0	0	0	0	0	0	0	48	48	0	0	0	0	0	0	0	0	0	0	0	0	0	0	0	0	0	0	0	0	0	0
atcgagtcgac	PBANKA_100290	0	0	0	0	0	0	0	0	0	0	0	0	0	0	0	0	0	0	1	1	0	0	0	0	0	0	0	0	0	0	0	0
atcgatacata	PBANKA_134230	0	0	0	0	0	0	0	0	0	0	0	0	0	0	0	0	0	0	0	0	0	0	0	0	0	0	0	0	0	0	0	0
atcgatttcca	PBANKA_051520	29	29	0	0	0	0	109	113	1	0	7	7	7	6	0	0	4	4	0	1	0	0	0	0	0	0	0	0	0	0	0	0
atcggcataga	PBANKA_061490	0	0	0	0	0	0	0	0	0	0	0	0	0	0	0	0	0	0	0	0	0	0	0	0	0	0	0	0	0	0	0	0
atcggtagtac	PBANKA_140950	0	0	0	0	0	0	134	146	0	0	0	0	0	0	0	0	0	0	0	0	0	0	0	0	0	0	0	0	0	0	0	0
atcggtgggta	PBANKA_083620	0	0	0	0	0	0	0	0	0	0	0	0	0	0	0	0	0	0	0	0	0	0	0	0	0	0	0	0	0	0	0	0
atctaacttca	PBANKA_142790	0	0	0	0	0	0	0	0	0	0	8	8	0	0	0	0	0	0	0	0	0	0	0	0	0	0	0	0	0	0	0	0
atctcaaagtg	PBANKA_082450	0	0	0	0	0	0	93	88	0	0	0	0	11	9	0	0	0	0	0	0	0	0	0	0	0	0	0	0	0	0	0	0
atctccgaatt	PBANKA_070680	0	0	0	0	0	0	0	1	0	0	0	0	0	0	0	0	0	0	0	0	0	0	0	0	0	0	0	0	0	0	0	0
atctcttggtt	PBANKA_040390	268	262	232	232	413	413	89	88	136	135	236	229	33	32	57	53	81	76	44	41	7	7	3	3	33	34	20	22	0	0	636	642
atctgatgtag	PBANKA_082040	71	66	25	24	0	0	0	0	0	0	26	24	0	0	0	0	4	4	1	1	0	0	0	0	3	4	0	0	0	0	0	0
atctgcaatca	PBANKA_091710	0	0	0	0	0	0	0	0	0	0	0	0	0	0	0	0	0	0	0	0	0	0	0	0	0	0	0	0	0	0	0	0
atcttttatgt	PBANKA_093890	0	0	11	10	0	0	0	0	0	0	0	0	0	0	0	0	0	0	0	0	0	0	0	0	0	0	0	0	0	0	0	0
atgacacccag	PBANKA_121660	0	0	0	0	0	0	49	50	0	0	0	0	0	0	0	0	0	0	0	0	0	0	0	0	0	0	0	0	0	0	0	0
atgagaagatg	PBANKA_130960	0	0	0	0	0	0	0	0	0	0	0	0	0	0	6	5	1	1	0	0	0	0	0	0	0	0	0	0	0	0	0	0
atgagcatcta	PBANKA_142570	29	29	0	0	150	154	0	0	0	0	0	0	0	0	0	0	0	0	0	0	0	0	1	1	0	0	0	0	0	0	0	0
atgaggcccgt	PBANKA_021240	0	0	0	0	0	0	0	0	0	0	0	0	0	0	0	0	0	0	0	0	0	0	0	0	0	0	0	0	0	0	0	0
atgaggttaaa	PBANKA_111200	0	0	0	0	40	38	0	0	0	0	0	0	0	0	0	0	0	0	0	0	0	0	0	0	0	0	0	0	0	0	0	0
atgattacctg	PBANKA_145950	40	33	0	0	0	0	0	0	0	0	0	0	0	0	0	0	0	0	0	0	0	0	0	0	0	0	0	0	0	0	0	0
atgattagtct	PBANKA_080030	11	11	0	0	39	37	0	0	25	21	0	0	0	0	0	0	0	0	0	0	0	0	0	0	0	0	0	0	0	0	0	0
atgattttacg	PBANKA_031160	0	0	0	0	0	0	0	0	0	0	0	0	0	0	0	0	0	0	1	1	0	0	0	0	0	0	0	0	0	0	0	0
atgcagcagac	PBANKA_041360	24	24	0	0	0	0	0	0	0	0	0	0	14	13	0	0	0	0	0	0	0	0	0	0	0	0	0	0	0	0	0	0
atgccatgtag	PBANKA_135070	28	27	0	0	0	0	0	0	0	0	0	0	0	0	0	0	0	0	0	0	0	0	0	0	0	0	0	0	0	0	0	0
atgcgcgcaaa	PBANKA_040940	0	0	0	0	0	0	0	0	0	0	0	0	0	0	0	0	0	0	0	0	0	0	0	0	0	0	0	0	0	0	0	0
atgcgggactt	PBANKA_051760	0	0	15	13	0	0	0	0	0	0	0	0	0	0	0	0	0	0	0	0	0	0	0	0	0	0	0	0	0	0	0	0
atgctatgggc	PBANKA_112360	0	0	0	0	0	0	0	0	0	0	0	0	0	0	1	1	0	0	0	0	0	0	0	0	0	0	0	0	0	0	0	0
atggagcggcg	PBANKA_121600	21	21	0	0	0	0	64	60	0	0	0	0	0	0	3	2	0	0	4	4	0	0	0	0	0	0	0	0	0	0	0	0
atggcagagca	PBANKA_142080	0	0	0	0	44	47	0	0	0	0	0	0	0	0	0	0	0	0	0	0	0	0	0	0	0	0	0	0	0	0	0	0
atggcgatggg	PBANKA_010790	0	0	0	0	0	0	0	0	0	0	0	0	0	0	0	0	0	0	0	0	0	0	0	0	0	0	0	0	0	0	0	0
atggcgctggt	PBANKA_021100	0	0	0	0	0	0	0	0	0	0	0	0	0	0	2	2	5	6	0	0	0	0	0	0	0	0	0	0	0	0	0	0
atggtcctagc	PBANKA_090440	529	525	408	403	903	896	1198	1195	1704	1682	1170	1160	1296	1276	1080	1073	915	921	730	693	955	952	368	365	401	406	531	513	0	0	1169	1164
atgtctgccta	PBANKA_050170	6	6	0	0	0	0	0	0	27	30	0	0	0	0	0	0	3	2	0	0	0	0	0	0	0	1	0	1	0	0	0	1
atgtgaagggg	PBANKA_071200	0	0	0	0	0	0	0	0	0	0	0	0	0	0	4	4	0	0	0	0	0	0	0	0	0	0	0	0	0	0	0	0
atgttgatcac	PBANKA_060390	0	0	0	0	36	37	0	0	0	0	0	0	0	0	0	0	0	0	0	0	0	0	0	0	0	0	0	0	0	0	0	0
attaaggcttc	PBANKA_113920	0	0	0	0	0	0	0	0	0	0	0	0	0	0	0	0	0	0	0	1	0	0	0	0	0	0	1	0	0	0	0	0
attaatctagt	PBANKA_021030	0	0	0	1	0	0	0	0	0	0	0	0	0	0	5	4	5	6	0	0	0	0	0	0	0	0	0	0	0	0	0	0
attacagtaac	PBANKA_121380	0	0	0	0	0	0	0	0	0	0	0	0	0	0	0	0	0	0	0	0	0	0	0	0	0	0	0	0	0	0	0	0
attacgagtga	PBANKA_134050	0	0	0	0	0	0	0	0	30	31	0	0	0	0	0	0	3	4	0	0	0	0	0	0	0	0	0	0	0	0	0	0
attactcttaa	PBANKA_103270	0	0	9	11	0	0	0	0	0	0	0	0	0	0	0	0	0	0	0	0	0	0	0	0	0	0	0	0	0	0	0	0
attacttgagc	PBANKA_143190	23	20	0	0	16	14	43	39	10	9	10	9	7	7	0	1	30	33	0	0	0	0	1	1	0	0	0	0	0	0	0	0
attagcactag	PBANKA_145190	0	0	0	0	0	0	0	0	0	0	0	0	0	0	0	0	0	0	0	0	0	0	0	0	0	0	0	0	0	0	0	0
attatggaatg	PBANKA_031230	38	33	0	0	0	0	0	0	0	0	0	0	0	0	0	0	0	0	0	0	0	0	0	0	0	0	0	0	0	0	0	0
attatggcatc	PBANKA_143990	0	0	0	0	0	0	0	0	0	0	0	0	0	0	0	0	0	0	0	0	0	0	0	0	0	0	0	0	0	0	0	0
attcctttgtc	PBANKA_052270	33	33	0	0	0	0	0	0	0	0	0	0	0	0	0	0	0	0	0	0	0	0	0	0	0	0	1	1	0	0	0	0
attcgggttaa	PBANKA_080650	0	0	0	0	0	0	0	0	0	0	11	12	0	0	0	0	0	0	0	0	0	0	0	0	0	0	0	0	0	0	0	0
attctccccaa	PBANKA_051890	0	0	1	2	0	0	0	1	0	0	0	0	0	0	0	0	0	0	0	0	0	0	0	0	0	0	0	0	0	0	0	0
attctccccga	PBANKA_083040	29	23	237	242	41	43	52	53	0	0	9	9	13	11	2	2	0	0	1	1	3	5	0	0	0	0	0	0	0	0	0	0
attcttataac	PBANKA_090260	0	0	0	0	0	0	0	0	0	0	0	0	0	0	0	0	0	0	0	0	0	0	0	0	0	0	0	0	0	0	0	0
attcttgctgc	PBANKA_021180	25	25	0	0	0	0	0	0	0	0	0	0	0	0	0	0	0	0	0	0	0	0	0	0	0	0	0	0	0	0	0	0
attgagaacgt	PBANKA_140450	0	0	0	0	6	6	0	0	0	0	0	0	0	0	0	0	0	0	0	0	0	0	0	0	0	0	0	0	0	0	0	0
attggtagcct	PBANKA_040330	0	0	0	0	0	0	0	0	0	0	1	0	0	0	0	0	0	0	0	0	0	0	0	0	0	0	0	0	0	0	0	0
atttaattgaa	PBANKA_141110	7	9	0	0	0	0	0	0	0	0	0	0	0	0	0	0	0	0	0	0	0	0	0	0	0	0	0	0	0	0	0	0
atttaccagtt	PBANKA_121300	103	105	138	139	230	228	44	42	20	20	41	35	0	0	3	3	12	9	0	0	0	0	0	0	0	0	1	1	0	0	1278	1282
atttcacgtct	PBANKA_131730	0	0	0	0	0	0	0	0	0	0	0	0	0	0	0	0	0	0	0	0	0	0	0	0	0	0	0	0	0	0	0	0
atttcacgttt	PBANKA_120790	0	0	0	0	0	0	0	0	0	0	0	0	0	0	0	0	3	4	0	0	0	0	0	0	0	0	1	1	0	0	0	0
atttggtaatt	PBANKA_101130	0	0	0	0	0	0	0	0	0	0	0	0	0	0	0	0	0	0	0	0	0	0	0	0	0	0	0	0	0	0	0	0
attttatcatc	PBANKA_083660	0	0	0	0	0	0	0	0	0	0	0	0	0	0	0	0	0	0	0	0	0	0	0	0	0	0	0	0	0	0	0	0
attttcatctg	PBANKA_141030	0	0	0	0	0	0	0	0	0	0	0	0	0	0	0	0	0	0	0	0	0	0	0	0	0	0	0	0	0	0	0	0
attttccatcc	PBANKA_135610	251	256	434	448	1204	1254	50	54	427	461	415	434	24	24	461	493	140	153	1	1	411	434	114	122	0	0	614	631	0	0	2207	2308
caaaaagtagc	PBANKA_050770	0	0	0	0	0	0	0	0	0	0	0	0	0	0	0	0	0	0	0	0	0	0	0	0	0	0	0	0	0	0	0	0
caaaacacgag	PBANKA_093690	0	0	0	0	0	0	0	0	0	0	0	0	0	0	1	1	0	0	0	0	0	0	0	0	0	0	0	0	0	0	0	0
caaacacggta	PBANKA_100970	30	32	0	0	0	0	88	91	25	27	0	0	0	0	0	0	0	0	3	4	0	0	0	0	0	0	0	0	0	0	0	0
caaaccagctg	PBANKA_133750	0	0	0	0	7	7	0	0	0	0	0	0	0	0	0	0	0	0	0	0	0	0	0	0	0	0	0	0	0	0	0	0
caaactacgca	PBANKA_070120	62	62	0	0	0	0	0	0	0	0	0	0	0	0	0	0	0	0	0	0	0	0	0	0	0	0	0	0	0	0	0	0
caaagaaaaag	PBANKA_061580	0	0	0	0	0	0	0	0	0	0	0	0	0	1	0	0	0	0	0	0	0	0	0	0	0	0	0	0	0	0	0	0
caaagaccgcc	PBANKA_081760	0	0	0	0	2	2	0	0	0	0	8	9	0	0	0	0	15	15	1	2	0	0	0	0	0	0	0	0	0	0	0	0
caaatatgcaa	PBANKA_052240	1	0	31	36	0	0	0	0	0	0	7	8	0	0	3	3	0	0	0	0	0	0	0	0	0	0	1	0	0	0	0	0
caacatcgggt	PBANKA_082160	0	0	0	0	0	0	0	0	0	0	0	0	0	0	0	0	0	0	0	0	0	0	0	0	0	0	0	0	0	0	0	0
caaccccccgg	PBANKA_124070	0	0	0	0	0	0	0	0	0	0	0	0	6	6	0	0	0	0	0	0	0	0	0	0	0	0	0	0	0	0	0	0
caacgaccagt	PBANKA_102290	0	0	0	0	0	0	0	0	0	0	0	0	0	0	0	0	0	1	0	1	0	0	0	0	0	0	0	0	0	0	0	0
caacgtcaatc	PBANKA_092510	489	492	566	573	957	971	126	129	511	512	793	792	107	110	116	121	223	222	18	19	19	20	23	23	2	2	15	19	0	0	987	986
caacgtgagca	PBANKA_060240	0	0	22	22	0	0	1	1	21	22	14	14	0	0	0	0	0	0	0	0	0	0	0	0	0	0	0	0	0	0	0	0
caactccgccc	PBANKA_143670	0	0	0	0	19	18	0	0	0	0	0	0	0	0	2	2	0	0	0	0	0	0	0	0	0	0	0	0	0	0	0	0
caagagatata	PBANKA_061690	0	0	0	0	0	0	1	0	0	0	0	0	0	0	0	0	0	0	0	0	0	0	0	0	0	0	0	0	0	0	0	0
caagagtgcct	PBANKA_030670	267	262	40	42	0	0	56	55	0	0	85	78	16	16	4	4	27	28	0	0	0	0	0	0	1	2	0	0	0	0	0	0
caagatctaga	PBANKA_144540	0	0	0	0	0	0	0	0	0	0	0	0	0	0	0	0	0	0	0	0	0	0	0	0	0	0	0	0	0	0	0	0
caagcagtccg	PBANKA_080620	0	0	0	0	0	0	0	0	0	0	0	0	0	0	0	0	0	0	0	0	0	0	0	0	0	0	0	0	0	0	0	0
caaggcaatgt	PBANKA_083180	95	93	13	12	109	109	73	68	0	0	5	4	31	29	0	0	0	0	0	0	0	0	0	0	0	0	0	0	0	0	0	0
caagggcaggg	PBANKA_060440	0	0	0	0	0	0	0	0	0	0	0	0	0	0	0	0	0	0	0	0	0	0	0	0	0	0	0	0	0	0	0	0
caagtaggttc	PBANKA_100980	0	0	0	0	0	0	0	0	0	0	0	0	0	0	0	0	0	0	0	0	0	0	0	0	0	0	0	0	0	0	0	0
caataggcgac	PBANKA_131270	114	119	0	0	0	0	48	49	19	20	0	0	0	0	0	0	0	0	0	0	0	0	0	0	0	0	0	0	0	0	0	0
caatgccaccg	PBANKA_103120	0	0	0	0	120	118	0	0	0	0	0	0	0	0	0	0	0	0	0	0	0	0	0	0	0	0	0	0	0	0	0	0
caattgagtgt	PBANKA_110390	0	0	0	0	0	0	0	0	0	0	0	0	0	0	0	0	0	0	0	0	0	0	0	0	0	0	0	0	0	0	0	0
caattggtcgt	PBANKA_080580	0	0	20	20	0	0	2	1	1	1	10	10	0	0	7	7	4	3	0	0	0	0	0	0	0	0	0	0	0	0	0	0
caatttgtttc	PBANKA_140820	66	66	0	0	0	0	28	29	12	12	9	9	10	12	0	0	0	0	5	5	0	0	0	0	0	0	0	0	0	0	0	0
cacaataaccg	PBANKA_100680	0	0	0	0	0	0	0	0	0	0	0	0	0	0	0	0	0	0	2	3	0	0	0	0	0	0	0	0	0	0	0	0
cacagactaag	PBANKA_122830	0	0	0	0	0	0	0	0	0	0	0	0	0	0	0	0	0	0	0	0	0	0	0	0	0	0	0	0	0	0	0	0
cacagttggtt	PBANKA_111460	467	461	161	153	242	241	0	0	189	186	107	103	74	75	43	41	85	87	12	12	3	3	20	19	8	8	0	0	0	0	986	974
cacattacgat	PBANKA_020830	0	0	0	0	0	0	0	0	0	0	0	0	0	0	0	0	0	0	0	0	0	0	0	0	0	0	0	0	0	0	0	0
caccaataata	PBANKA_081320	0	0	0	0	0	0	0	0	0	0	0	0	0	0	0	0	0	0	0	0	0	0	0	0	0	0	0	0	0	0	0	0
caccacctcat	PBANKA_144000	0	0	0	0	83	91	0	0	0	0	0	0	0	0	0	0	0	0	0	0	0	0	0	1	0	1	0	0	0	0	0	0
caccacgcaaa	PBANKA_132200	58	63	24	24	51	55	0	0	0	0	0	0	0	0	0	0	0	0	0	0	0	0	0	0	0	0	0	0	0	0	0	0
cacccttgtgt	PBANKA_030150	14	15	0	0	0	0	0	0	0	0	0	0	0	0	0	0	0	0	0	0	0	0	0	0	0	0	0	0	0	0	0	0
caccggtacgt	PBANKA_070820	0	0	0	0	0	0	0	0	0	0	0	0	0	0	0	0	0	0	0	0	0	0	0	0	6	6	0	0	0	0	0	0
caccgtcttcc	PBANKA_110200	51	53	19	20	0	0	0	0	0	0	0	0	0	0	0	0	0	0	0	0	0	0	0	0	0	0	0	0	0	0	0	0
caccgtgtagg	PBANKA_132690	0	0	0	0	0	0	0	0	0	0	0	0	0	0	0	0	0	0	0	0	0	0	0	0	0	0	0	0	0	0	0	0
cacctctcatc	PBANKA_141050	0	0	0	0	1	2	0	0	0	0	1	0	0	1	0	0	3	3	0	0	0	0	1	1	0	1	1	1	0	0	0	0
cacctctgaaa	PBANKA_130650	0	0	0	0	0	0	0	0	0	0	0	0	0	0	0	0	0	0	0	0	0	0	0	0	0	0	0	0	0	0	0	0
cacctgtccct	PBANKA_092230	0	0	0	0	0	0	0	0	0	0	0	0	0	0	0	0	0	0	0	0	0	0	1	0	0	0	0	0	0	0	0	0
cacgcaccttt	PBANKA_083210	0	0	0	0	0	0	0	0	0	0	0	0	0	0	0	0	0	0	0	0	0	0	0	0	0	0	0	0	0	0	0	0
cacgcatttgc	PBANKA_081400	263	267	157	162	266	263	36	35	121	119	187	181	2	2	23	23	37	37	5	5	9	8	35	36	1	0	5	5	0	0	934	941
cacgcggccga	PBANKA_020700	0	0	0	0	0	0	0	0	0	0	0	0	0	0	0	0	0	0	0	0	0	0	0	0	0	0	0	0	0	0	0	0
cacgttcgatt	PBANKA_114280	0	0	0	0	0	0	0	0	0	0	0	0	9	9	0	0	0	0	0	0	0	0	0	0	0	0	0	0	0	0	0	0
cactccgagaa	PBANKA_130920	21	19	0	0	93	98	0	0	0	0	0	0	0	0	0	0	0	0	0	0	0	0	0	0	0	0	0	0	0	0	0	0
cactccgtcct	PBANKA_071980	0	0	0	0	0	0	0	0	0	0	0	0	0	0	0	0	0	0	0	0	0	0	0	0	0	0	0	0	0	0	0	0
cactcggttag	PBANKA_122260	0	0	0	0	89	92	0	0	0	0	0	0	0	0	0	0	0	0	0	0	0	0	0	0	0	0	0	0	0	0	0	0
cagacagcaga	PBANKA_141380	0	0	0	0	0	0	0	0	0	0	0	1	0	0	0	0	0	0	0	0	0	0	0	0	0	0	0	0	0	0	0	0
cagagacgtgt	PBANKA_133990	0	0	0	0	0	0	0	0	0	0	17	17	0	0	0	0	0	0	0	0	0	0	0	0	0	0	0	0	0	0	0	0
cagaggtatcc	PBANKA_070600	99	105	27	26	66	60	62	64	0	0	8	8	9	8	0	0	0	0	3	3	0	0	0	0	0	0	0	0	0	0	0	0
cagcaagtcgt	PBANKA_103520	0	0	0	0	0	0	0	0	0	0	0	0	0	0	0	0	0	0	0	0	0	0	0	0	0	0	0	0	0	0	0	0
cagcatctgta	PBANKA_120640	0	0	0	0	0	0	83	82	0	0	0	0	0	0	0	0	0	0	2	3	0	0	0	0	0	0	0	0	0	0	0	0
cagctgaccca	PBANKA_021440	0	0	0	0	0	0	0	0	0	0	0	0	0	0	0	0	0	0	0	0	0	0	0	0	0	0	0	0	0	0	0	0
caggagcacag	PBANKA_133380	706	702	531	524	1282	1274	322	319	351	339	469	471	22	22	138	139	40	40	0	0	161	161	13	12	0	0	198	196	0	0	1260	1260
cagggaggggc	PBANKA_144610	0	0	0	0	0	0	0	0	0	0	0	0	0	0	0	0	0	0	0	0	0	0	0	0	0	0	0	0	0	0	0	0
caggtctgaaa	PBANKA_093850	34	33	0	0	0	0	129	136	15	16	0	0	0	0	0	0	0	0	0	0	0	0	0	0	0	0	0	0	0	0	1	1
caggtgtccgg	PBANKA_120500	0	0	115	110	176	163	68	59	370	355	465	438	108	101	305	278	460	435	82	74	153	141	296	292	26	25	121	117	0	0	1195	1128
cagtactgtca	PBANKA_092690	0	0	0	0	0	0	0	0	0	0	0	0	0	0	0	0	0	0	0	0	0	0	0	0	0	0	0	0	0	0	0	0
cagttctgatt	PBANKA_140170	52	50	59	54	0	0	0	0	28	28	7	6	0	0	2	3	2	2	0	0	1	1	0	0	0	0	0	0	0	0	0	0
cataacgtagc	PBANKA_102390	0	0	0	0	0	0	0	0	0	0	0	0	0	0	0	0	1	1	0	0	0	0	0	0	0	0	0	0	0	0	0	0
catacgttaaa	PBANKA_000440	0	0	0	0	0	0	0	0	0	0	0	0	0	0	0	0	0	0	0	0	0	0	0	1	0	0	0	0	0	0	0	0
catagcggtat	PBANKA_131940	0	0	0	0	0	0	0	0	0	0	0	0	0	0	0	0	0	0	0	0	0	0	0	0	0	0	0	0	0	0	0	0
catataagaac	PBANKA_081840	74	79	0	0	31	33	0	0	49	48	0	0	4	3	0	0	0	0	0	0	0	0	0	0	0	0	0	0	0	0	0	0
catatcagcgt	PBANKA_110690	84	88	397	394	0	0	0	0	31	29	28	28	2	2	4	3	0	0	0	0	0	0	1	1	0	0	0	0	0	0	0	1
catatctggat	PBANKA_122470	0	0	0	0	0	0	0	0	0	0	0	0	0	0	0	0	0	0	0	0	0	0	0	0	0	0	0	0	0	0	0	0
catcaaggcac	PBANKA_122480	0	0	17	20	31	31	31	36	14	15	17	18	0	0	7	9	16	17	1	1	0	0	1	0	0	0	0	1	0	0	0	0
catcagaataa	PBANKA_061930	0	0	0	0	81	85	0	0	0	0	0	0	0	0	0	0	0	0	0	0	0	0	0	0	0	0	0	0	0	0	0	0
catcataccta	PBANKA_051000	0	0	0	0	0	0	0	0	0	0	0	0	0	0	0	0	0	0	0	0	0	0	0	0	0	0	0	0	0	0	0	0
catcatctcga	PBANKA_021020	0	0	0	0	83	84	0	0	0	0	0	0	0	0	0	0	0	0	0	0	0	0	1	1	0	0	0	0	0	0	0	0
catctgtaacc	PBANKA_093410	0	0	0	0	0	0	0	0	0	0	0	0	0	0	2	2	0	0	0	0	0	0	0	0	0	0	0	0	0	0	0	0
catcttcgcat	PBANKA_121010	24	25	1	1	0	0	0	0	15	15	0	0	0	0	3	3	5	4	0	1	0	1	0	0	0	0	0	0	0	0	0	0
catgaaaaaag	PBANKA_070720	0	0	0	0	0	0	0	0	0	0	1	0	0	0	0	0	0	0	0	0	0	0	0	0	0	0	0	0	0	0	0	0
catgaaatcaa	PBANKA_121600	0	0	0	0	0	0	0	0	0	0	0	0	0	0	0	0	0	0	0	0	0	0	0	0	0	0	0	0	0	0	0	0
catgacggtgg	PBANKA_120520	37	41	0	0	0	0	0	0	32	29	0	0	0	0	0	0	0	0	0	0	0	0	0	0	0	0	0	0	0	0	0	0
catgcactcct	PBANKA_060430	40	40	0	0	0	0	71	73	36	36	0	0	8	7	0	0	0	0	6	5	0	0	0	0	0	0	0	0	0	0	0	0
catgcatagtg	PBANKA_142200	0	0	0	0	0	0	0	0	0	0	0	0	0	0	4	4	0	0	0	0	0	0	0	0	0	0	0	0	0	0	0	0
catgctatacg	PBANKA_144380	21	20	1	1	52	52	64	58	0	0	0	0	0	0	0	0	0	0	0	0	0	0	0	0	0	0	0	0	0	0	0	0
catggatgggc	PBANKA_113980	311	305	620	622	0	0	0	0	52	54	71	72	8	8	6	5	0	0	3	4	1	1	0	0	0	0	0	0	0	0	0	0
cattactgggt	PBANKA_143370	0	0	0	0	0	0	0	0	0	0	0	0	0	0	0	0	0	0	0	0	0	0	0	0	0	0	0	0	0	0	0	0
cattagtgcat	PBANKA_021440	0	0	0	0	0	0	0	0	0	0	0	0	0	0	0	0	0	0	0	0	0	0	0	0	0	0	0	0	0	0	0	0
cattatggagg	PBANKA_124280	0	0	0	0	0	0	0	0	0	0	0	0	0	0	0	0	0	0	0	0	0	1	0	0	0	0	0	0	0	0	0	0
cattcagctac	PBANKA_040640	73	81	100	108	360	394	2	2	40	44	54	58	6	7	20	22	4	5	0	0	2	1	2	2	0	0	2	2	0	0	1169	1263
cattgaacgat	PBANKA_100640	0	0	79	74	0	0	0	0	0	0	0	0	0	0	0	0	0	0	1	1	0	0	0	0	0	0	0	0	0	0	0	0
cattgcacttt	PBANKA_121960	0	0	0	0	0	0	0	0	0	0	0	0	0	0	0	0	0	0	0	0	0	0	0	0	0	0	0	0	0	0	0	0
cattgcagtcc	PBANKA_111530	7179	7156	11368	11417	242	235	996	997	143	143	2158	2174	912	929	78	76	537	545	61	61	10	8	8	8	67	71	5	3	0	0	1	1
cattgtaaaag	PBANKA_103620	96	87	0	0	0	0	0	0	24	24	18	18	12	10	0	0	0	0	4	3	0	0	0	0	0	0	0	0	0	0	0	0
cattttctact	PBANKA_141350	160	166	305	314	533	556	89	94	47	45	165	173	65	68	25	25	0	1	0	0	3	4	3	4	0	0	0	0	0	0	1187	1214
ccaaagtgtcg	PBANKA_041430	0	0	0	0	0	0	0	0	37	38	0	0	5	5	0	0	0	0	2	2	0	0	0	0	0	0	0	0	0	0	0	0
ccaaattcata	PBANKA_091150	0	0	51	52	0	0	0	0	0	0	0	0	0	0	0	0	0	0	0	0	0	0	0	0	0	0	0	0	0	0	0	0
ccaacttaaac	PBANKA_103360	0	0	0	0	27	29	0	0	0	0	0	0	0	0	0	0	0	0	0	0	0	0	0	0	0	0	0	0	0	0	0	0
ccaagcatgcc	PBANKA_050410	0	0	0	0	0	0	0	0	0	0	0	0	0	0	0	0	0	0	0	0	0	0	0	0	0	0	0	0	0	0	0	0
ccaagcccggc	PBANKA_134620	0	0	0	0	0	0	0	0	0	0	0	0	0	0	1	1	0	0	0	0	0	0	0	0	0	0	0	0	0	0	0	0
ccaatcctcgg	PBANKA_061230	0	0	26	24	0	0	0	0	0	0	0	0	0	0	0	0	0	0	0	0	0	0	0	0	0	0	0	0	0	0	0	0
ccaatgggccg	PBANKA_124370	681	681	50	45	0	0	0	0	0	0	44	39	17	15	6	6	11	10	0	0	0	0	3	3	1	1	0	0	0	0	0	0
ccacaaacaac	PBANKA_040220	0	0	0	0	0	0	63	67	0	0	15	15	0	0	0	0	10	9	0	0	1	1	0	0	0	0	0	0	0	0	1	1
ccacatatatc	PBANKA_021290	322	325	863	856	0	0	50	51	33	32	143	136	10	10	25	24	0	0	0	0	0	0	2	2	3	3	0	0	0	0	0	0
ccacctgccca	PBANKA_010620	0	0	0	0	0	0	0	0	0	0	0	0	0	0	0	0	0	0	0	0	0	0	0	0	0	0	0	0	0	0	0	0
ccacgcagatt	PBANKA_090760	236	226	520	519	783	790	382	362	768	749	760	746	56	56	216	214	287	282	100	95	133	129	118	110	29	28	57	53	0	0	1103	1096
ccactcgacac	PBANKA_101110	19	22	0	0	0	0	0	0	0	0	0	0	0	0	4	3	0	0	0	0	0	0	0	0	0	0	0	0	0	0	0	0
ccacttcctat	PBANKA_132450	0	0	0	0	0	0	0	0	0	0	1	0	0	0	1	0	0	0	0	1	0	0	0	0	0	0	0	1	0	0	0	0
ccagccggcat	PBANKA_091510	0	0	0	0	0	0	0	0	0	0	0	0	0	0	0	0	0	0	0	0	0	0	0	0	0	0	0	0	0	0	0	0
ccaggcgcgct	PBANKA_145120	0	0	17	19	0	0	0	0	0	0	0	0	0	0	0	0	0	0	0	0	0	0	0	0	0	0	0	0	0	0	0	0
ccagggtgaag	PBANKA_090250	0	0	0	0	0	0	0	0	0	0	0	0	0	0	0	0	0	0	0	0	0	0	0	0	0	0	0	0	0	0	0	0
ccagtgaatga	PBANKA_091480	0	0	0	0	0	0	0	0	0	0	0	0	0	0	0	0	0	0	0	0	0	0	0	0	0	0	0	0	0	0	0	0
ccagtgtccat	PBANKA_124100	22	21	0	0	0	0	0	0	0	0	0	0	27	28	0	0	0	0	0	0	0	0	0	0	0	0	0	0	0	0	0	0
ccatagtctgg	PBANKA_103430	37	36	0	0	0	0	0	0	0	0	0	0	0	0	0	0	0	0	0	0	0	0	0	0	0	0	0	0	0	0	0	0
ccatcgaaata	PBANKA_142310	1	1	0	0	40	38	1	1	1	1	8	8	0	0	12	11	17	17	0	0	0	0	0	0	0	0	0	0	0	0	1	0
ccatctgctgt	PBANKA_021070	0	0	0	0	0	0	0	0	0	0	0	0	0	0	0	0	0	0	0	0	0	0	0	0	0	0	0	0	0	0	0	0
ccattaactac	PBANKA_144300	0	0	0	0	25	27	0	0	0	0	14	13	0	0	0	0	0	0	0	0	0	0	0	0	0	0	0	0	0	0	0	0
ccattttccat	PBANKA_052320	0	0	30	29	0	0	0	0	0	0	0	0	0	0	0	0	0	0	0	0	0	0	0	0	0	0	0	0	0	0	0	0
cccaagtaaga	PBANKA_093040	0	0	0	0	0	0	0	0	0	0	0	0	0	0	0	0	0	0	0	0	0	0	0	0	0	0	0	0	0	0	0	0
cccaccatgct	PBANKA_143080	0	0	0	0	1	0	144	143	1	1	0	1	0	0	0	1	0	0	1	1	0	0	0	0	0	0	0	0	0	0	2	1
cccaccccgag	PBANKA_050200	29	27	22	23	0	0	50	54	97	92	0	0	44	49	0	0	0	0	6	6	0	0	0	0	0	0	0	0	0	0	0	0
cccagaacgcg	PBANKA_123510	5	5	0	0	0	0	0	0	0	0	0	0	0	0	0	0	0	0	0	0	0	0	0	0	0	0	0	0	0	0	0	0
cccagccgctt	PBANKA_051810	0	0	0	0	0	0	0	0	0	0	0	0	0	0	0	0	0	0	0	0	0	0	0	0	0	0	0	0	0	0	1	0
cccagcttgaa	PBANKA_124220	113	120	149	163	0	0	0	0	0	0	16	17	5	6	0	0	0	0	0	0	0	0	1	1	0	0	0	0	0	0	0	0
cccatactgta	PBANKA_141770	0	0	0	0	0	0	0	0	33	37	0	0	0	0	1	1	4	4	0	0	0	0	0	0	0	0	0	0	0	0	0	0
cccccaccgct	PBANKA_131670	27	25	0	0	0	0	0	0	0	0	0	0	0	0	0	0	0	0	0	0	0	0	0	0	0	0	0	0	0	0	0	0
cccctctggtt	PBANKA_122200	184	186	120	119	55	54	0	0	50	47	10	9	63	61	0	0	0	0	0	0	0	0	0	0	0	0	0	0	0	0	0	0
cccgaagttgg	PBANKA_100860	0	0	0	0	0	0	0	0	0	0	0	0	0	0	0	0	0	0	0	0	0	0	0	0	0	0	0	0	0	0	0	0
cccgatctgat	PBANKA_051080	0	0	0	0	0	0	0	0	0	0	0	0	0	0	0	0	0	0	0	0	0	0	0	0	0	0	0	0	0	0	0	0
cccgcgattta	PBANKA_114030	58	65	0	0	0	0	81	99	0	0	0	0	1	2	0	0	0	0	0	0	0	0	0	0	0	0	0	0	0	0	0	0
cccgtccattg	PBANKA_090160	0	0	0	0	16	17	0	0	0	0	11	11	0	0	0	0	0	0	0	0	0	0	0	0	0	0	0	0	0	0	0	0
ccctaatctta	PBANKA_093860	0	0	22	23	74	75	0	0	0	0	0	0	0	0	0	0	0	0	0	0	0	0	0	0	0	0	0	0	0	0	0	0
ccctcaaatac	PBANKA_135960	0	0	0	0	0	0	0	0	0	0	0	0	0	0	0	0	0	0	0	0	0	0	0	0	0	0	0	0	0	0	0	0
ccctgagaacc	PBANKA_141230	0	0	0	0	34	37	0	0	0	0	0	0	0	0	0	0	0	0	0	0	0	0	0	0	0	0	0	0	0	0	0	0
ccctgaggtgt	PBANKA_145690	74	72	0	0	0	0	0	0	0	0	0	0	11	10	0	0	0	0	0	0	0	0	0	0	0	0	0	0	0	0	0	0
ccctggcgata	PBANKA_144010	139	137	195	197	282	284	138	132	289	289	74	76	0	0	180	180	66	68	7	7	193	191	11	11	0	0	196	190	0	0	1138	1142
ccgaaatacag	PBANKA_021450	0	0	0	0	0	0	0	0	0	0	0	0	0	0	0	0	0	0	0	0	0	0	0	0	0	0	0	0	0	0	0	0
ccgaatgatgc	PBANKA_135690	0	0	0	0	0	0	0	0	0	0	0	0	0	0	0	0	0	0	0	0	0	0	0	0	0	0	0	0	0	0	0	0
ccgagggcacc	PBANKA_090270	10	11	0	0	0	0	45	48	0	0	10	10	6	6	2	3	0	0	0	0	0	0	0	0	0	0	0	0	0	0	0	0
ccgagtttacg	PBANKA_144100	0	0	10	11	1	1	65	66	0	0	18	15	0	0	9	9	18	15	2	1	0	0	1	1	1	1	0	0	0	0	0	0
ccgagtttatg	PBANKA_082050	0	0	0	0	0	0	0	0	0	0	0	0	0	0	0	0	0	0	0	0	0	0	0	0	0	0	0	0	0	0	0	0
ccgatgtgcac	PBANKA_040170	14	18	0	0	0	0	0	0	0	0	0	0	0	0	0	0	0	0	0	0	0	0	0	0	0	0	0	0	0	0	0	0
ccgattcttcc	PBANKA_090110	0	0	0	0	123	129	0	0	0	0	0	0	0	0	0	0	0	0	0	0	0	0	0	0	0	0	0	0	0	0	0	0
ccgattggcga	PBANKA_092770	0	0	0	0	0	0	0	0	0	0	0	0	0	0	0	0	0	0	0	0	0	0	0	0	0	0	0	0	0	0	0	0
ccgcaattttt	PBANKA_100120	0	0	0	0	0	0	0	0	0	0	0	0	0	0	0	0	3	1	0	0	0	0	0	0	0	0	0	0	0	0	0	0
ccgcatgacat	PBANKA_030110	144	144	68	66	244	236	2	2	0	0	41	42	26	27	11	11	20	19	24	25	5	5	6	6	11	10	2	3	0	0	885	877
ccgcatgtggg	PBANKA_135940	0	0	0	0	0	0	0	0	0	0	0	0	0	0	0	0	0	0	0	0	0	0	0	0	0	0	0	0	0	0	0	0
ccgccagggtg	PBANKA_021230	0	0	0	0	0	0	112	110	0	0	3	3	0	0	1	1	3	3	0	0	0	0	0	0	0	0	0	0	0	0	0	0
ccgcgattagc	PBANKA_133390	0	0	0	0	0	0	0	0	0	0	0	0	0	0	0	0	0	0	0	0	0	0	0	0	0	0	0	0	0	0	0	0
ccgctcgttag	PBANKA_110500	0	0	0	0	0	0	0	0	0	0	0	0	0	0	0	0	0	0	0	0	0	0	0	0	0	0	0	0	0	0	0	0
ccgcttcatgc	PBANKA_143660	0	0	0	0	0	0	0	0	1	0	0	0	0	0	0	0	0	0	1	0	0	0	0	0	0	0	0	0	0	0	0	0
ccggcttcctc	PBANKA_091660	0	0	0	0	25	26	0	0	29	34	0	1	0	0	0	0	0	0	0	0	0	0	0	0	0	0	0	0	0	0	0	0
ccggtaaagct	PBANKA_140960	32	31	51	49	63	64	0	0	43	44	0	0	0	0	0	0	0	0	6	5	0	0	0	0	0	0	0	0	0	0	0	0
ccggtcactat	PBANKA_071470	1	2	0	0	0	0	0	0	0	0	0	0	0	0	0	1	0	0	0	0	0	0	3	3	0	1	0	0	0	0	1	1
ccgtcgtcagc	PBANKA_132230	0	0	0	0	0	0	32	31	0	0	4	2	0	0	0	0	0	0	0	0	0	0	0	0	0	0	0	0	0	0	0	0
ccgttacctgg	PBANKA_132240	13	15	0	0	0	0	0	0	0	0	0	0	0	0	0	0	0	0	0	0	0	0	0	0	0	0	0	0	0	0	0	0
ccgttcgagtg	PBANKA_135170	0	0	0	0	0	0	0	0	0	0	0	0	0	0	0	0	0	0	0	0	0	0	0	0	0	0	0	0	0	0	0	0
cctaatttgct	PBANKA_135890	0	0	51	52	0	0	0	0	0	0	0	0	0	0	0	0	0	0	0	0	0	0	0	0	0	0	0	0	0	0	0	0
cctacgagtat	PBANKA_041060	0	0	0	1	0	0	0	0	0	0	0	0	0	0	0	0	0	0	0	0	0	0	0	0	0	0	0	0	0	0	0	0
cctagagttaa	PBANKA_144330	0	0	0	0	1	0	0	0	0	0	0	0	0	0	0	0	0	0	0	0	0	0	0	0	0	0	0	0	0	0	0	0
cctatcacagc	PBANKA_041830	40	39	0	0	0	0	0	0	11	11	26	23	0	0	0	0	0	0	0	0	0	0	0	0	0	0	2	2	0	0	0	0
cctcccggtta	PBANKA_080900	0	0	0	0	0	0	88	84	0	0	0	0	0	0	0	0	0	0	0	0	0	0	0	0	0	0	0	0	0	0	0	0
cctctgaccct	PBANKA_060930	0	0	0	0	0	0	0	0	0	0	0	0	0	0	0	0	0	0	0	0	0	0	0	0	0	0	0	0	0	0	0	0
cctcttacccg	PBANKA_061520	79	83	58	59	37	39	127	132	32	34	33	34	12	13	2	2	31	33	1	1	0	0	1	1	3	2	1	1	0	0	0	1
cctggacttgt	PBANKA_146110	29	29	0	0	0	0	0	0	0	0	0	0	0	0	12	10	0	0	0	0	0	0	0	0	0	0	0	0	0	0	0	0
cctggcataag	PBANKA_010950	28	27	0	0	0	0	0	0	0	0	2	2	10	10	0	0	0	0	0	0	0	0	0	0	0	0	0	0	0	0	0	0
cctgtttatat	PBANKA_145180	0	0	0	0	0	0	0	0	19	18	0	0	0	0	0	0	0	0	0	0	0	0	0	0	0	0	0	0	0	0	0	0
ccttaaatagc	PBANKA_111160	0	0	0	0	0	0	0	0	0	0	0	0	0	0	0	0	0	0	0	0	0	0	0	0	0	0	0	0	0	0	0	0
ccttacccggg	PBANKA_130420	37	36	0	0	0	0	0	0	0	0	0	0	0	0	0	0	0	0	0	0	0	0	0	0	0	0	0	0	0	0	0	0
ccttcacgagg	PBANKA_111210	0	0	0	0	0	0	0	0	0	0	0	0	0	0	0	0	0	0	0	0	0	0	0	0	0	0	0	0	0	0	0	0
ccttgcaaagt	PBANKA_050410	34	29	11	11	0	0	0	0	0	0	15	14	0	0	0	0	0	0	0	0	0	0	0	0	0	0	0	0	0	0	0	0
cctttccctta	PBANKA_031580	0	0	0	0	0	0	0	0	0	0	0	0	0	0	0	0	0	0	0	0	0	0	0	0	0	0	0	0	0	0	0	0
cctttctatgg	PBANKA_020990	15	14	0	0	0	0	0	0	54	52	0	0	11	11	0	0	0	0	0	0	0	0	0	0	1	1	0	0	0	0	0	0
cctttcttgtc	PBANKA_082640	0	0	21	26	0	0	0	0	0	0	0	0	0	0	0	0	0	0	0	0	0	0	0	0	0	0	0	0	0	0	0	0
cctttttctcc	PBANKA_120160	97	98	0	0	0	0	119	133	91	88	0	0	8	6	1	0	0	0	0	0	0	0	0	0	0	0	0	0	0	0	0	0
cgaaccgcttg	PBANKA_020920	0	0	0	0	0	0	131	128	0	0	0	0	0	0	0	0	0	0	0	0	0	0	0	0	0	0	0	0	0	0	0	0
cgaagtagcaa	PBANKA_111760	1	0	0	0	52	53	0	0	0	0	20	17	0	0	0	0	10	12	0	0	0	0	0	0	0	0	0	0	0	0	0	0
cgaagttcgtc	PBANKA_082380	0	0	0	0	0	0	0	0	0	0	0	0	0	0	0	0	0	0	0	0	0	0	0	0	0	0	0	0	0	0	0	0
cgacaagttcc	PBANKA_092790	0	0	0	0	0	0	0	0	0	0	0	0	0	0	0	0	0	0	0	0	0	0	0	0	0	0	0	0	0	0	0	0
cgaccaccata	PBANKA_081090	491	499	214	219	945	981	225	231	765	792	1225	1233	253	261	425	439	1009	1038	58	54	93	94	462	479	25	24	42	42	0	0	2241	2299
cgaccttctct	PBANKA_082790	35	36	0	0	0	0	54	52	0	0	0	0	0	0	1	1	0	0	0	0	0	0	0	0	0	0	0	0	0	0	0	0
cgacgcataaa	PBANKA_142540	0	0	0	0	97	99	0	0	0	0	0	0	0	0	0	0	0	0	0	0	0	0	0	0	0	0	0	0	0	0	0	0
cgactggtgaa	PBANKA_142620	0	0	0	0	46	44	0	0	15	17	0	0	0	0	0	0	0	0	0	0	0	0	0	0	0	0	0	0	0	0	0	0
cgagagataca	PBANKA_083110	0	0	0	0	0	0	0	0	0	0	0	0	9	9	1	1	0	0	0	0	0	0	0	0	0	0	0	0	0	0	0	0
cgagattagtc	PBANKA_110130	0	0	0	0	0	0	0	0	0	0	0	0	0	0	0	0	0	0	0	0	0	0	0	0	0	0	0	0	0	0	0	0
cgagcaagtcc	PBANKA_111730	0	0	0	0	104	98	0	0	0	0	17	18	0	0	0	0	2	2	0	0	0	0	0	0	0	0	0	0	0	0	0	0
cgagccttgaa	PBANKA_081600	0	1	0	0	0	0	0	0	1	1	6	7	0	0	2	2	16	17	0	0	0	0	0	0	0	0	0	0	0	0	0	1
cgagctgcaag	PBANKA_072040	24	21	0	0	0	0	0	0	0	0	0	0	0	0	0	0	0	0	0	0	0	0	0	0	0	0	0	0	0	0	0	0
cgaggcttatt	PBANKA_061800	0	0	0	0	0	0	0	0	0	0	9	9	0	0	0	0	0	0	0	0	0	0	0	0	0	0	0	0	0	0	0	0
cgagtgcctgc	PBANKA_134970	0	1	0	0	0	0	0	0	0	0	0	0	0	0	0	0	0	0	0	0	0	0	0	0	0	0	0	0	0	0	0	0
cgatagggact	PBANKA_134910	0	0	0	0	0	0	0	0	0	0	0	0	0	0	0	0	0	0	0	0	0	0	0	0	0	0	0	0	0	0	0	0
cgatcagcagc	PBANKA_091900	0	0	0	0	0	0	1	1	0	0	3	4	0	0	0	0	4	4	0	0	0	0	0	0	0	0	0	0	0	0	0	0
cgatgtttat	PBANKA_130690	0	0	0	0	0	0	0	0	0	0	0	0	0	0	0	0	0	0	0	0	0	0	0	0	0	0	0	0	0	0	0	0
cgattaagaat	PBANKA_051530	0	0	0	0	0	0	0	0	0	0	0	0	0	0	0	0	0	0	0	0	0	0	0	0	0	0	0	0	0	0	0	0
cgcacatctac	PBANKA_082250	10	13	0	0	0	0	0	0	0	0	0	0	0	0	0	0	0	0	0	0	0	0	0	0	0	0	0	0	0	0	0	0
cgcagcaccgc	PBANKA_103320	0	0	0	0	0	0	0	0	0	0	0	0	0	0	0	0	0	0	0	0	0	0	1	1	0	0	0	0	0	0	0	0
cgcatacataa	PBANKA_010910	0	0	0	0	0	0	0	0	0	0	0	0	0	0	0	0	0	0	0	0	0	0	0	0	0	0	0	0	0	0	0	0
cgcatctccta	PBANKA_041650	0	0	0	0	0	0	0	0	0	0	0	0	0	0	0	0	0	0	0	0	0	0	0	0	0	0	0	0	0	0	0	0
cgccatcaaaa	PBANKA_111820	0	0	0	0	0	0	0	0	0	0	0	0	0	0	0	0	0	0	0	0	0	1	0	0	0	0	0	0	0	0	0	0
cgccatgcatt	PBANKA_090580	0	0	0	0	0	0	0	0	0	0	0	0	0	0	0	0	0	0	0	0	0	0	0	0	0	0	0	0	0	0	0	0
cgctaagtgcg	PBANKA_041700	0	0	0	0	0	0	0	0	0	0	0	0	0	0	0	0	0	0	0	0	0	0	0	0	0	0	0	0	0	0	0	0
cgctccatgcc	PBANKA_031260	0	0	0	0	0	0	0	0	0	0	15	15	0	0	0	0	0	0	0	0	0	0	0	0	0	0	0	0	0	0	0	0
cgctgcaaacg	PBANKA_010770	72	70	0	0	0	0	0	0	0	0	0	0	30	29	0	0	0	0	0	0	0	0	0	0	0	0	0	0	0	0	0	0
cggaatgccag	PBANKA_031000	0	0	0	0	0	0	0	0	0	0	0	0	0	0	0	0	0	0	0	0	0	0	0	0	0	0	0	0	0	0	0	0
cggacctgtag	PBANKA_112310	0	0	0	0	0	0	0	0	0	0	1	1	0	0	0	0	2	2	0	0	0	0	0	0	0	0	0	0	0	0	0	0
cggacggcagg	PBANKA_092560	1977	1950	1159	1150	2194	2180	1617	1600	1594	1579	3419	3374	231	230	536	532	1032	1029	6	7	12	11	126	130	2	3	2	2	0	0	952	967
cggagatggtc	PBANKA_144870	0	0	0	0	0	0	0	0	0	0	0	0	0	0	0	0	0	0	0	0	0	0	0	0	0	0	0	0	0	0	0	0
cggagcaatga	PBANKA_010190	30	29	28	28	0	0	0	0	54	51	4	4	13	14	1	1	2	2	0	0	0	0	0	0	0	0	0	0	0	0	0	0
cggagtacgtt	PBANKA_103440	2377	2327	1531	1495	2132	2108	6840	6699	5717	5679	6353	6158	9137	8997	9533	9340	9820	9682	8227	7752	6968	6839	11264	11071	6314	6215	6546	6296	0	0	437	437
cggatagtcgt	PBANKA_081700	0	0	0	0	0	0	0	0	0	0	0	0	18	18	0	0	0	0	0	0	0	0	0	0	0	0	0	0	0	0	0	0
cggcaacctat	PBANKA_130250	0	0	0	0	0	0	0	0	0	0	0	0	0	0	0	0	0	0	0	0	0	0	0	0	0	0	0	0	0	0	0	0
cggcctatagg	PBANKA_100060	0	0	0	0	0	0	0	0	0	0	0	0	0	0	0	0	0	0	0	0	0	0	0	0	0	0	0	0	0	0	0	0
cggcctggtat	PBANKA_100630	0	0	0	0	0	0	0	0	0	0	0	0	0	0	0	0	0	0	0	0	0	0	0	0	0	0	0	0	0	0	0	0
cggcgaacggt	PBANKA_020860	0	0	0	0	0	0	0	0	0	1	0	1	0	0	0	1	0	0	0	1	0	0	0	1	0	0	0	0	0	0	0	0
cgggcaggact	PBANKA_010600	0	0	0	0	0	0	0	0	0	0	0	0	0	0	0	0	0	0	0	0	0	0	0	0	0	0	0	0	0	0	0	0
cgggctaatag	PBANKA_132750	0	0	0	0	52	48	0	0	0	0	10	11	0	0	0	0	0	0	0	0	0	0	0	0	0	0	0	0	0	0	0	0
cggggtacatg	PBANKA_103660	0	0	0	0	0	0	0	0	0	0	0	0	1	0	0	0	0	0	0	0	0	0	0	0	0	0	0	0	0	0	0	0
cgggtgacgaa	PBANKA_111280	0	0	0	0	0	0	0	0	0	0	0	0	0	0	0	0	0	0	0	0	0	0	0	1	0	0	0	0	0	0	0	0
cggtcgaggta	PBANKA_124020	79	79	0	0	0	0	0	0	0	0	0	0	4	4	0	0	2	2	0	0	0	0	0	0	0	0	0	0	0	0	0	0
cggttccacgg	PBANKA_060880	12	11	0	0	0	0	0	0	0	0	3	2	0	0	0	0	0	0	0	0	0	0	0	0	0	0	0	0	0	0	0	0
cggttctctgc	PBANKA_092820	43	41	134	132	170	175	40	40	122	115	98	103	41	40	35	34	53	53	13	16	27	29	24	24	6	5	8	8	0	0	910	925
cggttgtggat	PBANKA_070710	0	0	0	0	0	0	0	0	0	0	0	0	0	0	0	0	0	0	0	0	1	1	0	0	0	0	0	0	0	0	0	0
cgtaagacagc	PBANKA_133450	0	0	0	0	0	0	0	1	0	0	0	0	0	0	0	0	0	0	0	0	0	0	0	0	0	0	0	0	0	0	0	0
cgtaatgactc	PBANKA_130430	525	537	245	258	598	626	139	142	365	381	303	304	0	0	56	56	87	93	1	1	21	18	40	41	4	3	31	36	0	0	1236	1267
cgtacccctat	PBANKA_136410	0	0	0	0	0	0	0	0	0	0	0	0	22	25	0	0	0	0	0	0	0	0	0	0	0	0	0	0	0	0	0	0
cgtaccctgca	PBANKA_132910	1	1	0	0	0	0	0	0	21	19	0	0	1	1	2	3	11	11	0	0	0	0	0	0	0	0	0	0	0	0	0	0
cgtcaatcgcg	PBANKA_140830	0	0	0	0	0	0	0	0	0	0	0	0	0	0	0	0	0	0	0	0	0	0	0	0	0	0	0	0	0	0	0	0
cgtcagggtaa	PBANKA_071630	0	0	0	0	0	0	0	0	0	0	0	0	0	0	0	0	0	0	0	0	0	0	0	0	0	0	0	0	0	0	0	0
cgtccttgcta	PBANKA_070760	0	0	0	0	0	0	0	0	0	0	0	0	0	0	0	0	0	0	0	0	0	0	0	0	0	0	0	0	0	0	0	0
cgtcgttaaat	PBANKA_093310	0	0	0	0	0	0	0	0	0	0	0	0	0	0	0	0	0	0	0	0	0	0	0	0	0	0	0	0	0	0	0	0
cgtgaagaaaa	PBANKA_060080	6391	6351	5384	5397	7462	7470	3919	3911	6882	6898	7368	7382	962	970	1097	1095	1438	1448	134	130	120	121	202	206	105	110	24	25	0	0	2514	2511
cgtgagtttag	PBANKA_114560	138	133	390	385	341	325	98	89	280	265	267	255	8	7	26	27	261	248	9	11	12	11	311	303	3	2	14	13	0	0	1288	1243
cgtgccaaggt	PBANKA_133730	63	54	0	0	0	0	56	55	0	0	0	0	0	0	1	0	0	0	0	0	0	0	0	0	6	6	0	0	0	0	0	0
cgtggcgctag	PBANKA_123830	0	0	0	0	0	0	0	0	0	0	0	0	0	0	0	0	0	0	0	0	0	0	0	0	0	0	0	0	0	0	0	0
cgtggggttct	PBANKA_123430	900	901	1629	1553	324	322	196	192	277	262	27	21	262	252	9	9	0	0	8	7	1	1	0	0	4	4	0	0	0	0	0	0
cgtgtcggaca	PBANKA_020840	0	0	0	0	0	0	0	0	25	25	0	0	0	0	0	0	0	0	0	0	0	0	0	0	0	0	0	0	0	0	0	0
cgtgttctagt	PBANKA_113320	0	0	0	0	0	0	0	0	0	0	0	0	0	0	0	0	0	0	0	0	0	0	0	0	0	0	0	0	0	0	0	0
cgttaggtgtg	PBANKA_060820	0	0	0	0	0	0	0	0	0	0	0	0	1	0	0	0	0	1	0	0	0	0	1	0	1	0	0	0	0	0	0	0
cgttatgtggg	p230p-tag	1009	982	486	473	1223	1176	3718	3577	1994	1896	2284	2181	7229	6983	3200	3068	4060	3786	7323	6889	3084	2966	5156	4996	10242	9807	3782	3616	0	0	397	381
cgttatttaat	PBANKA_120440	0	0	0	0	0	0	0	0	0	0	1	0	0	0	0	0	0	0	0	0	0	0	0	0	0	0	0	0	0	0	0	0
cgttcgctata	PBANKA_092910	129	122	12	13	133	140	65	67	86	88	0	0	11	12	1	1	0	0	6	6	0	0	0	0	0	0	0	0	0	0	0	0
cgttcggattt	PBANKA_072020	0	0	0	0	0	0	0	0	0	0	0	0	0	0	0	0	0	0	0	0	0	0	0	0	0	0	0	0	0	0	0	0
cgtttgctggg	PBANKA_131150	0	0	0	0	0	0	0	0	0	0	0	0	0	0	0	0	5	5	0	0	0	0	0	0	0	0	0	0	0	0	0	0
cgttttagtta	PBANKA_090140	28	25	0	0	49	49	0	0	0	0	0	0	0	0	2	3	0	0	2	2	0	0	0	0	0	0	0	1	0	0	0	0
ctaaccatggc	PBANKA_090400	0	0	0	0	0	0	0	0	0	0	0	0	0	0	0	1	6	5	0	0	0	0	0	0	0	0	0	0	0	0	0	0
ctacaagttca	PBANKA_070700	32	30	0	0	0	0	27	24	0	1	0	0	1	1	0	0	0	0	0	0	0	0	0	0	0	1	0	0	0	0	0	0
ctacactgcca	PBANKA_080910	7	8	25	26	86	90	0	0	0	0	0	0	18	19	0	0	0	0	0	0	0	0	0	0	0	0	0	0	0	0	0	0
ctacaggcacc	PBANKA_051930	11	12	25	24	0	0	2	1	1	1	11	10	1	1	13	13	8	9	0	0	0	0	1	0	1	0	1	1	0	0	0	1
ctacagggtag	PBANKA_112610	23	20	0	0	0	0	0	0	0	0	0	0	0	0	0	0	0	0	0	0	0	0	0	0	0	0	0	0	0	0	0	0
ctaccagactc	PBANKA_121410	32	30	0	0	0	0	0	0	0	0	0	0	0	0	0	0	0	0	0	0	0	0	0	0	0	0	0	0	0	0	0	0
ctacccgtaca	PBANKA_131370	0	0	0	0	25	26	0	0	0	0	0	0	0	0	0	0	0	0	0	0	0	0	0	0	0	0	0	0	0	0	0	0
ctaccgacaga	PBANKA_031250	0	0	0	0	0	0	0	0	0	0	12	12	0	0	0	0	0	0	0	0	0	0	0	0	0	0	0	0	0	0	0	0
ctaccgaccgc	PBANKA_113400	0	0	0	0	0	0	67	63	0	0	0	0	0	0	0	0	0	0	0	0	0	0	0	0	0	0	0	0	0	0	0	0
ctacgatgaac	PBANKA_030770	0	0	0	0	0	0	0	0	0	0	0	0	0	0	0	0	0	0	0	0	0	0	0	0	0	0	0	0	0	0	0	0
ctacgtcatcg	PBANKA_135380	0	1	0	0	0	0	0	0	0	0	0	0	0	0	0	0	0	0	0	0	0	0	0	0	0	0	0	0	0	0	0	0
ctactagttaa	PBANKA_122560	0	0	25	25	0	0	67	67	0	0	5	4	0	0	0	0	5	4	0	0	0	0	0	0	0	0	0	0	0	0	0	0
ctactatgtaa	PBANKA_090460	0	0	0	0	0	0	0	0	0	0	0	0	0	0	0	0	0	0	0	0	0	0	0	0	0	0	0	0	0	0	0	0
ctagaagacgt	PBANKA_143450	0	0	0	0	0	0	0	0	0	0	0	0	0	0	0	0	0	0	0	0	0	0	0	0	0	0	0	0	0	0	0	0
ctagatcattc	PBANKA_020190	0	0	0	0	0	0	0	0	0	0	0	0	0	0	0	0	0	0	0	1	0	0	0	0	0	0	0	0	0	0	0	0
ctagcactggg	PBANKA_100840	34	33	0	0	0	0	0	0	0	0	1	1	0	0	0	0	0	0	0	0	0	0	0	0	0	0	0	0	0	0	0	0
ctagttcctag	PBANKA_136350	0	0	0	0	0	0	0	0	0	0	0	0	0	0	0	0	0	0	0	0	0	0	1	0	0	0	0	0	0	0	0	0
ctatccgccac	PBANKA_031360	45	46	0	1	58	65	0	0	0	0	11	13	8	9	3	3	7	8	0	0	0	0	0	0	0	0	1	2	0	0	0	0
ctatcttatcc	PBANKA_052200	0	0	0	0	73	73	0	0	0	0	0	0	0	0	4	4	0	0	0	0	0	0	0	0	0	0	0	0	0	0	0	0
ctcaacttgcg	PBANKA_020310	0	0	0	0	0	0	0	0	0	0	0	0	0	0	0	0	0	0	0	0	0	0	0	0	0	0	0	0	0	0	0	0
ctcacacgacc	PBANKA_052480	0	0	0	0	0	0	0	0	0	0	3	3	13	16	0	0	0	0	0	0	0	0	0	0	0	0	0	0	0	0	0	0
ctcagttttct	PBANKA_120420	0	0	0	0	0	0	0	0	2	2	0	0	0	0	0	0	0	0	0	0	0	0	0	0	0	0	0	0	0	0	0	0
ctcatacccct	PBANKA_132240	0	0	0	0	0	0	0	0	0	0	0	0	0	0	0	0	0	0	0	0	0	0	0	0	0	0	0	0	0	0	0	0
ctcatcggtgc	PBANKA_142040	0	0	0	0	0	0	0	0	0	0	0	0	0	0	0	0	0	0	0	0	0	0	0	0	0	0	0	0	0	0	0	0
ctcattcccgt	PBANKA_130470	0	0	0	0	0	0	0	0	29	27	3	3	0	0	1	1	0	0	0	0	0	0	0	0	0	0	0	0	0	0	0	0
ctccaagaact	PBANKA_010080	0	0	0	0	0	0	118	111	0	0	0	0	0	0	0	0	0	0	0	0	0	0	0	0	0	0	0	0	0	0	0	0
ctccacaggtc	PBANKA_093100	0	0	0	0	0	0	0	0	0	0	0	0	0	0	0	0	0	0	0	0	0	0	0	0	0	0	0	0	0	0	0	0
ctcccagtttt	PBANKA_112710	188	176	0	0	0	0	0	0	0	0	10	11	12	12	0	0	8	9	0	0	0	0	0	0	0	0	0	0	0	0	0	0
ctccccattca	PBANKA_122760	19	19	0	0	1	0	0	0	0	0	0	0	0	0	0	0	0	0	0	0	0	0	0	0	0	0	0	0	0	0	0	0
ctcccgaaatt	PBANKA_050510	0	0	0	0	0	0	0	0	0	0	0	0	0	0	0	0	0	0	0	0	0	0	0	0	0	0	0	0	0	0	0	0
ctccgaacaca	PBANKA_060660	0	0	0	0	0	0	0	0	0	0	0	0	0	0	0	1	0	0	0	0	0	0	0	0	1	1	0	0	0	0	0	0
ctccgcatgca	PBANKA_110090	0	0	0	0	0	0	0	0	0	0	0	0	0	0	0	0	0	0	0	0	0	0	0	0	0	0	0	0	0	0	0	0
ctcctaaatga	PBANKA_092250	128	123	161	160	527	537	384	377	135	137	159	165	346	344	121	123	62	66	303	297	119	120	1	1	230	229	156	155	0	0	866	857
ctcctatccct	PBANKA_051950	58	62	39	40	1	0	136	137	81	84	12	12	0	1	20	19	69	77	0	1	1	0	1	0	1	1	1	0	0	0	0	0
ctcctcgtgac	PBANKA_071440	73	73	49	47	65	68	0	0	0	0	0	0	0	0	0	0	0	0	0	0	0	0	0	0	0	0	0	0	0	0	0	0
ctcgacagctt	PBANKA_010870	0	0	0	0	0	0	1	0	0	0	0	0	0	0	0	0	0	0	0	0	0	0	0	0	0	0	0	0	0	0	0	0
ctcgacatcta	PBANKA_083170	839	860	151	147	487	491	519	540	173	172	26	28	130	131	29	29	15	15	8	7	2	1	0	0	1	1	4	4	0	0	1	1
ctcgggagggg	PBANKA_050120	0	0	0	0	0	0	0	0	0	0	0	0	0	0	0	0	0	0	0	0	0	0	0	0	0	0	0	0	0	0	0	0
ctcgtatagag	PBANKA_112970	0	0	0	0	0	0	0	0	0	0	0	0	0	0	0	0	0	0	0	0	0	0	0	0	0	0	0	0	0	0	0	0
ctctaatgcgc	PBANKA_080850	0	0	0	0	0	0	0	0	0	0	0	0	0	0	0	0	0	0	0	0	0	0	0	0	0	0	0	0	0	0	0	0
ctctacttctg	PBANKA_142590	2099	2112	586	587	133	130	257	262	156	163	746	734	218	229	25	25	139	144	17	17	1	1	9	10	19	17	2	2	0	0	0	0
ctctcgttttt	PBANKA_135620	0	0	0	0	1	0	0	1	0	0	0	0	9	8	0	0	6	6	0	0	0	0	0	0	0	0	0	0	0	0	0	0
ctctgcccaag	PBANKA_121180	0	0	0	0	0	0	0	0	0	0	0	0	0	0	0	0	0	0	0	0	0	0	0	0	0	0	0	0	0	0	0	0
ctctgctacgc	PBANKA_010680	1	0	0	0	0	0	0	0	0	0	0	0	0	0	0	0	0	0	0	0	0	0	0	0	0	0	0	0	0	0	0	0
ctctgtgccat	PBANKA_100230	18	19	0	0	0	0	0	0	0	0	0	0	0	0	0	0	0	0	0	0	0	0	0	0	1	1	0	0	0	0	0	0
ctcttatgctc	PBANKA_142530	31	34	23	24	26	28	58	57	1	1	3	5	0	0	2	2	8	7	0	0	0	0	0	0	0	0	0	1	0	0	0	0
ctcttttgaat	PBANKA_093120	0	0	0	0	0	0	0	0	18	18	0	0	0	0	0	0	0	0	0	0	0	0	0	0	0	0	0	0	0	0	0	0
ctgaaagcggg	PBANKA_080640	0	0	0	0	0	0	0	0	0	0	0	0	0	0	0	0	0	0	0	0	0	0	0	0	0	0	0	0	0	0	0	0
ctgactgtata	PBANKA_103980	0	0	0	0	0	0	0	0	0	0	0	0	7	6	0	0	0	0	0	0	0	0	0	0	0	0	0	0	0	0	0	0
ctgagggagct	PBANKA_144650	0	0	0	0	0	0	0	0	0	0	4	4	0	0	0	0	0	0	0	0	0	0	0	0	0	0	0	0	0	0	0	0
ctgctgattgc	PBANKA_100760	0	0	0	0	0	0	0	0	0	0	0	0	16	14	0	0	0	0	0	0	0	0	0	0	0	0	0	0	0	0	0	0
ctggaggctgc	PBANKA_131690	22	21	0	0	0	0	0	0	0	0	0	0	0	0	0	0	0	0	0	0	0	0	0	0	0	0	0	0	0	0	0	0
ctggccgctaa	PBANKA_041350	30	31	0	0	0	0	0	0	0	1	0	0	0	0	0	0	0	0	0	0	0	0	0	0	0	0	0	0	0	0	0	0
ctgggaaaaga	PBANKA_142220	315	307	470	454	44	50	163	163	27	27	91	86	42	38	4	4	10	9	11	11	0	0	0	0	0	0	3	2	0	0	0	0
ctgggtacgat	PBANKA_141300	35	34	0	0	0	0	0	0	0	0	0	0	3	1	0	0	0	0	0	0	1	0	0	0	0	0	0	0	0	0	0	0
ctggtgtcgac	PBANKA_060570	0	1	0	0	0	0	0	0	0	0	0	0	0	0	0	0	0	0	0	0	0	0	0	0	0	0	0	0	0	0	0	0
ctggttaaacg	PBANKA_113510	0	0	0	0	55	51	0	0	0	0	0	0	0	0	0	0	0	0	0	0	0	0	0	0	0	0	0	0	0	0	0	0
ctggttattaa	PBANKA_091870	0	0	9	9	0	0	0	0	0	0	0	1	0	0	5	5	0	0	0	0	0	0	0	0	0	0	0	0	0	0	0	0
ctgtacaaaca	PBANKA_021110	104	109	111	121	153	157	1	1	23	24	48	48	188	199	6	7	82	86	34	33	3	3	64	68	8	8	3	3	0	0	1179	1205
ctgtgacaatc	PBANKA_081430	0	0	0	0	0	0	0	0	0	0	1	0	0	0	0	0	0	0	0	0	0	0	0	0	0	0	0	0	0	0	0	0
ctgttcattat	PBANKA_060850	0	0	0	0	0	0	0	0	0	0	0	0	0	0	0	0	0	0	0	0	0	0	0	0	0	0	0	0	0	0	0	0
ctgttcgggta	PBANKA_131600	72	73	0	0	14	13	0	0	24	24	0	0	0	0	0	0	0	0	0	0	0	0	0	0	0	0	0	0	0	0	0	0
ctgttctcgag	PBANKA_122440	0	0	0	0	0	0	0	0	0	0	0	0	0	0	0	0	0	0	10	9	0	0	0	0	0	0	0	0	0	0	0	0
cttaaagagcc	PBANKA_133500	0	0	0	0	0	0	0	0	0	0	0	0	0	0	0	0	0	0	0	0	0	0	0	0	0	0	0	0	0	0	0	0
cttaactcttt	PBANKA_062270	144	147	0	0	36	39	0	0	0	0	0	0	0	0	0	0	0	0	0	0	0	0	0	0	0	0	0	0	0	0	0	0
cttacattggt	PBANKA_061040	0	0	0	0	32	33	0	0	26	21	0	0	9	9	0	0	1	1	1	1	0	0	0	0	0	0	0	0	0	0	0	0
cttaccgcagg	PBANKA_123920	0	0	0	0	0	0	0	0	0	0	0	0	1	0	0	0	0	0	0	0	0	0	0	0	0	0	0	0	0	0	0	0
cttacgtctgg	PBANKA_082340	0	0	0	0	0	0	0	0	0	0	0	0	0	0	2	2	0	0	0	0	0	0	0	0	0	0	0	0	0	0	0	0
cttagcgctgg	PBANKA_135530	0	0	0	0	0	0	0	0	0	0	0	0	0	0	0	0	0	0	0	0	0	0	0	0	0	0	0	0	0	0	0	0
cttagcgtaaa	PBANKA_140470	534	535	420	413	1052	1042	417	409	296	302	637	634	104	103	209	213	387	379	98	95	189	181	110	104	55	54	120	113	0	0	1047	1040
cttagggtcgt	PBANKA_092850	0	0	0	0	0	0	0	0	0	0	7	7	0	0	0	0	0	0	0	0	0	0	0	0	0	0	0	0	0	0	0	0
cttcacctacc	PBANKA_100520	0	0	0	0	0	0	0	0	32	34	0	0	0	0	0	0	0	0	0	0	0	0	0	0	0	0	0	0	0	0	0	0
cttcggactcc	PBANKA_146360	469	490	212	217	241	250	63	69	319	328	192	198	157	159	121	122	109	110	75	75	74	79	22	20	24	24	29	27	0	0	1104	1114
cttctgtcacc	PBANKA_136450	0	0	0	0	0	0	0	0	0	0	0	0	0	0	0	0	0	0	0	0	0	0	0	0	0	0	0	0	0	0	0	0
cttgattcaac	PBANKA_110880	0	0	0	0	0	0	0	0	0	0	0	0	0	0	0	0	0	0	0	0	0	0	0	0	0	0	0	0	0	0	0	0
cttgcggacaa	PBANKA_112680	21	23	0	0	0	0	0	0	0	0	0	0	0	0	0	0	0	0	0	0	0	0	0	0	0	0	0	0	0	0	0	0
cttggtatcct	PBANKA_136480	2117	2029	4233	4093	260	244	281	276	30	30	1160	1104	412	400	22	20	223	215	11	10	6	6	7	7	23	21	1	1	0	0	1	1
cttgtcaacgg	PBANKA_060790	32	31	0	0	0	0	0	0	0	0	0	0	0	0	0	0	2	2	0	0	0	0	0	0	0	0	0	0	0	0	0	0
cttgttgctgt	PBANKA_094250	72	72	0	0	33	34	0	0	0	0	0	0	7	7	0	0	0	0	4	4	0	0	0	0	0	0	0	0	0	0	0	0
ctttactgggt	PBANKA_135260	0	0	26	29	0	0	0	0	0	0	0	0	10	11	0	0	6	5	0	0	0	0	0	0	0	0	0	0	0	0	0	0
ctttagcgcat	PBANKA_112780	35	32	0	0	0	0	47	44	15	16	13	13	11	11	4	3	10	10	7	6	0	0	0	0	0	0	0	0	0	0	0	0
ctttattcccg	PBANKA_010450	28	23	24	25	28	29	0	0	0	0	0	0	0	0	0	0	0	0	0	0	0	0	0	0	0	0	0	0	0	0	0	0
ctttcgtccgt	PBANKA_090420	35	35	39	38	0	0	0	0	0	0	0	0	0	0	0	0	0	0	0	0	0	0	0	0	0	0	0	0	0	0	0	0
ctttgtactgt	PBANKA_131950	0	0	0	0	0	0	0	0	1	1	0	0	11	12	3	3	19	18	0	0	0	0	0	0	0	0	0	0	0	0	0	0
gaaaaatggat	PBANKA_120240	23	25	0	0	0	0	0	0	0	0	0	0	0	0	0	0	0	0	0	0	0	0	0	0	0	0	0	0	0	0	0	0
gaaaacgcctg	PBANKA_123190	0	0	0	0	81	81	0	0	0	0	0	0	0	0	0	0	0	0	0	0	0	0	0	0	0	0	0	0	0	0	0	0
gaaaattacag	PBANKA_124250	0	0	32	34	2	2	0	0	0	0	1	1	0	0	0	0	0	0	0	0	0	0	0	0	0	0	0	0	0	0	0	0
gaaacagtacc	PBANKA_121240	32	34	0	0	1	1	0	0	0	0	0	0	0	0	2	2	8	10	0	0	0	0	0	0	1	1	0	0	0	0	1	0
gaaagctgctc	PBANKA_061460	0	0	0	0	0	0	0	0	25	26	0	0	0	0	0	0	0	0	0	0	0	0	0	0	0	0	0	0	0	0	0	0
gaacaaggatc	PBANKA_100790	77	76	32	33	114	114	0	0	36	36	7	7	28	24	0	0	0	0	0	0	0	0	0	0	0	0	0	0	0	0	0	0
gaacattcggg	PBANKA_140040	0	0	0	0	0	0	0	0	0	0	0	0	0	0	0	0	0	0	0	0	0	0	0	0	0	0	1	1	0	0	0	0
gaacctggaca	PBANKA_093260	0	0	0	0	0	0	0	0	0	0	0	0	0	0	0	0	0	0	0	0	0	0	0	0	0	0	0	0	0	0	0	0
gaagatatgac	PBANKA_081680	0	0	0	2	0	0	0	0	0	0	5	6	0	0	5	5	3	3	0	0	0	0	0	0	0	0	0	0	0	0	0	0
gaagctaatgc	PBANKA_041450	34	33	12	13	0	0	0	0	25	23	0	0	0	0	0	0	0	0	0	0	0	0	0	0	0	0	0	0	0	0	0	0
gaaggcttgat	PBANKA_112080	0	0	0	0	133	135	0	0	0	0	1	1	0	0	0	0	0	0	0	0	0	0	0	0	0	0	0	0	0	0	0	0
gaaggtggtac	PBANKA_080630	0	0	0	0	0	0	0	0	0	0	8	8	3	3	0	1	7	7	0	0	0	0	0	0	0	0	0	0	0	0	0	0
gaagtgatgaa	PBANKA_090200	0	0	0	0	0	0	0	0	0	0	0	0	0	0	0	1	0	0	0	0	0	0	0	0	0	1	0	0	0	0	1	1
gaagtgcgtat	PBANKA_111440	0	0	41	41	0	0	0	0	0	0	5	4	3	3	0	0	0	0	0	0	0	0	0	0	0	0	0	0	0	0	0	0
gaagtggcctt	PBANKA_100080	0	0	0	0	0	0	0	0	0	0	5	4	0	0	0	0	0	0	0	0	0	0	0	0	0	0	0	0	0	0	0	0
gaagtgttgga	PBANKA_092170	547	534	557	529	581	553	1684	1603	1764	1693	1603	1527	2155	2105	1559	1494	1675	1586	1502	1398	951	902	1526	1486	1443	1381	754	730	0	0	1449	1399
gaatcataaca	PBANKA_050300	20	21	0	0	0	1	0	0	36	36	3	3	11	11	6	8	4	4	1	1	0	0	0	0	0	0	0	0	0	0	0	0
gaatcgagagt	PBANKA_143360	34	33	0	0	43	43	58	59	0	0	4	4	25	24	0	0	0	0	0	0	0	0	0	0	0	0	0	0	0	0	0	0
gaattaacaaa	PBANKA_110100	0	0	0	0	0	0	0	0	1	1	0	0	0	0	0	0	0	0	0	0	0	0	0	0	0	0	0	0	0	0	0	0
gaattaccttt	PBANKA_021550	0	0	0	0	0	0	0	0	0	0	0	0	0	0	0	0	0	0	0	0	0	0	0	0	0	0	0	0	0	0	1	1
gacacctgtgg	PBANKA_114200	131	124	22	22	0	0	0	0	0	0	31	31	0	0	0	0	0	0	2	2	0	0	0	0	0	0	0	0	0	0	0	0
gacatgggatt	PBANKA_070940	45	46	32	36	94	93	0	0	29	27	0	0	7	7	4	4	0	0	0	0	0	0	0	0	0	0	0	0	0	0	0	0
gacattcgagg	PBANKA_122540	0	0	54	56	29	29	110	110	0	0	0	0	0	0	2	2	0	0	0	0	0	0	0	0	0	0	0	0	0	0	0	0
gaccaatcggg	PBANKA_061480	0	0	0	0	0	0	0	0	0	0	0	0	0	0	0	0	0	0	0	0	0	0	0	0	0	0	0	0	0	0	0	0
gaccgccctct	PBANKA_135150	22	22	0	0	0	0	0	0	0	0	0	0	0	0	2	2	0	0	3	3	0	0	0	0	0	0	0	0	0	0	0	0
gaccgttatat	PBANKA_145060	35	36	296	295	304	306	199	200	57	53	89	89	0	0	12	8	5	6	0	0	6	5	2	2	0	0	0	0	0	0	1077	1059
gacgtatacgt	PBANKA_100130	0	0	0	0	0	0	0	0	0	0	0	0	0	0	0	0	10	8	0	0	0	0	0	0	1	0	0	0	0	0	0	0
gacgtatggcg	PBANKA_021460	0	0	0	0	0	0	0	0	0	0	0	0	0	0	0	0	0	0	0	0	0	0	0	0	0	0	0	0	0	0	0	0
gacgtccccct	PBANKA_071120	0	0	0	0	0	0	0	0	0	0	6	6	0	0	0	0	4	4	0	0	0	0	0	0	0	0	0	0	0	0	0	0
gactccaccca	PBANKA_123100	405	421	687	723	1211	1273	455	477	682	713	509	525	306	325	362	364	500	534	187	180	357	364	272	277	153	168	220	227	0	0	2472	2568
gactcccgggc	PBANKA_102400	0	0	0	0	3	3	0	0	0	0	0	0	0	0	0	0	0	0	0	0	0	0	0	0	0	0	0	0	0	0	0	0
gactctatggt	PBANKA_010260	78	74	30	29	208	211	1	0	113	114	223	216	0	0	6	6	163	155	1	1	21	17	62	61	4	4	4	6	0	0	1296	1288
gactggttagg	PBANKA_041670	0	0	0	0	0	0	0	0	0	0	0	0	0	0	0	0	0	0	0	0	0	0	0	0	0	0	0	0	0	0	1	0
gacttcaatcg	PBANKA_112420	0	0	0	0	0	0	0	0	0	0	0	0	0	0	2	2	0	0	0	0	0	0	0	0	0	0	0	0	0	0	0	0
gacttgctagt	PBANKA_135630	40	42	18	19	33	27	1	2	78	76	154	155	0	0	7	8	45	48	0	0	4	4	17	16	0	0	0	0	0	0	1284	1263
gagagggctta	PBANKA_101480	0	0	0	0	0	0	0	0	0	0	5	4	0	0	0	0	7	6	0	0	0	0	0	0	0	0	0	0	0	0	0	0
gagatgctctt	PBANKA_122580	0	0	0	0	0	0	0	0	0	0	0	0	0	0	0	0	0	0	0	0	0	0	1	1	0	0	0	0	0	0	0	0
gagattgcgcg	PBANKA_020970	0	0	0	0	0	0	54	49	0	0	0	1	0	0	0	0	3	2	0	0	0	0	0	0	0	0	0	0	0	0	1	0
gagcaaacgca	PBANKA_112040	0	0	0	0	0	0	0	0	0	0	8	8	0	0	2	2	0	0	0	0	0	0	0	0	0	0	0	0	0	0	0	0
gagccagtggc	PBANKA_122820	0	0	1	1	1	1	1	0	0	0	0	0	0	0	0	0	6	6	0	0	0	0	0	0	0	0	0	0	0	0	0	0
gagcctacacg	PBANKA_141610	23	21	0	0	0	0	66	62	0	0	15	15	0	0	4	4	1	1	0	0	0	0	0	0	0	0	0	0	0	0	0	0
gagcgagtcaa	PBANKA_112890	157	153	83	81	179	174	81	78	194	183	2	1	15	15	3	3	0	0	6	6	0	0	0	0	1	1	0	0	0	0	0	0
gaggaacgtag	PBANKA_132560	0	0	45	44	0	0	0	0	0	0	0	0	0	0	0	0	0	0	0	0	0	0	0	0	0	0	0	0	0	0	0	0
gaggcttaggg	PBANKA_133660	9	9	0	0	0	0	0	0	0	0	1	0	0	0	0	0	0	0	0	0	0	0	0	0	0	0	0	0	0	0	0	0
gagggtgtcct	PBANKA_071310	61	58	235	227	368	336	45	44	117	116	37	36	26	24	24	20	48	44	17	15	0	0	25	21	10	10	0	1	0	0	1232	1176
gaggtttctct	PBANKA_092340	0	0	0	0	0	0	0	0	0	0	0	0	0	0	0	0	0	0	0	0	0	0	0	0	0	0	0	0	0	0	0	0
gagtagatctg	PBANKA_093370	31	30	28	25	0	0	0	0	30	28	0	0	0	0	0	0	0	0	0	0	0	0	0	0	0	0	0	0	0	0	0	0
gataccaacct	PBANKA_144220	45	47	30	31	93	90	0	0	65	66	134	134	1	1	44	45	166	168	0	0	26	26	46	50	0	0	30	29	0	0	1038	1040
gatagcgctcg	PBANKA_070840	0	0	0	0	0	0	0	0	0	0	0	0	0	0	0	0	0	0	0	0	0	0	0	0	0	0	0	0	0	0	0	0
gatagtttaat	PBANKA_082430	0	0	0	0	0	0	0	0	0	0	0	0	0	0	0	0	0	1	3	3	0	0	0	0	0	0	0	0	0	0	0	0
gatatatcacc	PBANKA_110290	0	0	0	0	0	0	0	0	0	0	6	6	0	0	0	0	0	0	0	0	0	0	0	0	0	0	0	0	0	0	0	0
gatattcctct	PBANKA_145770	0	0	10	10	0	0	0	0	1	0	0	0	0	0	0	0	0	0	0	0	0	0	0	0	0	0	0	0	0	0	0	0
gatattttgtc	PBANKA_135770	0	0	0	0	0	0	0	0	0	0	0	0	0	0	0	0	0	0	0	0	0	0	0	0	0	0	0	0	0	0	0	0
gatcataggtc	PBANKA_040110	0	0	22	22	0	0	0	0	0	0	0	0	0	0	0	0	0	0	0	0	0	0	0	0	0	0	0	0	0	0	0	0
gatccagggtg	PBANKA_070200	0	0	0	0	0	0	0	0	0	0	0	0	0	0	0	0	0	0	0	0	0	0	0	0	0	0	0	0	0	0	0	0
gatcctgtgcg	PBANKA_093390	27	22	0	1	0	0	0	0	18	18	13	14	6	7	3	4	6	5	0	0	0	0	0	0	0	0	0	0	0	0	0	0
gatcgccgaaa	PBANKA_145830	0	0	0	0	0	0	59	62	35	36	3	3	4	4	0	0	0	0	0	0	0	0	0	0	0	0	0	0	0	0	0	0
gatgaccaggg	PBANKA_140460	21	21	0	0	0	0	0	0	0	0	0	0	0	0	0	0	0	0	0	0	0	0	0	0	0	0	0	0	0	0	0	0
gatgataaagt	PBANKA_112050	0	0	0	0	93	91	0	0	0	0	0	0	0	0	0	0	0	0	0	0	1	1	0	0	0	0	0	0	0	0	0	0
gatgatagtcg	PBANKA_041320	0	0	19	17	0	0	0	0	0	0	0	0	0	0	0	0	0	0	0	0	0	0	0	0	0	0	0	0	0	0	0	0
gatgatccgtt	PBANKA_050250	0	0	0	0	0	0	0	0	12	10	0	0	0	0	0	0	0	0	0	0	0	0	0	0	0	0	0	0	0	0	0	0
gatgcgaaaaa	PBANKA_094350	0	0	0	0	0	0	0	0	0	0	0	0	0	0	0	0	0	0	0	0	0	0	0	0	0	0	0	0	0	0	0	0
gatgcggcacc	PBANKA_030070	0	0	0	0	0	0	0	0	0	0	0	0	0	0	0	0	0	0	2	2	0	0	0	0	0	0	0	0	0	0	0	0
gatgggctacc	PBANKA_133470	0	0	0	0	0	0	0	0	0	0	0	0	0	0	0	0	0	0	0	0	0	0	0	0	0	0	0	0	0	0	0	0
gatgtgttcct	PBANKA_081420	20	16	1	1	0	0	1	1	32	33	12	11	4	1	3	2	25	22	2	1	0	0	0	0	2	1	1	1	0	0	1	1
gattacgtaaa	PBANKA_140520	2	2	1	1	0	0	0	0	0	0	0	0	0	0	0	0	0	0	0	0	0	0	0	0	0	0	0	0	0	0	0	0
gattgcaaacg	PBANKA_020330	0	0	0	0	41	44	0	0	0	0	0	0	0	0	0	0	0	0	0	0	0	0	0	0	0	0	0	0	0	0	0	0
gattgccacac	PBANKA_113090	0	0	0	0	0	0	0	0	0	0	0	0	0	0	0	0	3	3	0	0	0	0	0	0	0	0	0	0	0	0	0	0
gatttcggcag	PBANKA_040210	140	139	102	103	135	135	176	172	229	234	153	153	7	7	42	43	73	70	8	8	9	10	16	17	0	0	19	19	0	0	1245	1251
gcaaatataaa	PBANKA_110090	0	0	0	0	0	0	0	0	0	0	0	1	0	0	0	0	0	0	0	0	0	0	0	0	0	0	0	0	0	0	0	0
gcaaatttttt	PBANKA_090180	0	0	0	0	0	0	0	0	0	0	0	0	0	0	0	0	0	0	0	0	0	0	0	0	0	0	0	0	0	0	0	0
gcaacgagacc	PBANKA_092100	0	0	0	0	93	97	0	0	0	0	0	0	0	0	0	0	0	0	0	0	0	0	0	0	0	0	0	0	0	0	0	0
gcaataagatg	PBANKA_133290	206	206	238	230	561	539	71	70	383	387	256	248	34	32	32	33	63	60	8	7	5	5	4	4	1	0	3	3	0	0	1079	1071
gcacagaccct	PBANKA_122940	0	0	0	0	0	0	0	0	0	0	0	0	0	0	0	0	0	0	0	0	0	0	0	0	0	0	0	0	0	0	0	0
gcacccttctc	PBANKA_090520	0	0	0	0	0	0	0	0	18	19	6	6	7	9	0	0	0	0	0	0	0	0	0	0	0	0	0	0	0	0	0	0
gcacggagtcg	PBANKA_080090	0	0	0	0	0	0	0	0	0	0	0	0	0	0	0	0	0	0	0	0	0	0	0	0	0	0	0	0	0	0	0	0
gcactccggct	PBANKA_123280	0	0	0	0	0	1	0	1	0	1	0	0	0	0	0	0	0	1	0	0	0	0	0	0	0	0	0	0	0	0	0	0
gcagacgggac	PBANKA_041690	0	0	0	0	0	0	0	0	0	0	0	0	0	0	0	0	0	0	0	0	0	0	0	0	0	0	0	0	0	0	0	0
gcagcgtcggt	PBANKA_071720	1	1	0	0	0	0	0	0	0	0	0	0	9	10	0	0	0	0	0	0	0	0	0	0	0	0	0	0	0	0	0	0
gcaggggtctg	PBANKA_061720	0	0	0	0	0	0	0	0	0	0	0	0	0	0	0	0	0	0	0	0	0	0	0	0	0	0	0	0	0	0	0	0
gcaggtattat	PBANKA_110430	0	0	0	0	0	0	0	0	0	0	0	0	0	0	0	0	0	0	0	0	0	0	0	0	0	0	0	0	0	0	0	0
gcaggttccgg	PBANKA_130690	0	0	0	0	0	0	0	0	0	0	0	0	5	5	0	0	0	0	0	0	0	0	0	0	0	0	0	0	0	0	0	0
gcagtgctatt	PBANKA_100260	0	0	0	0	0	0	0	0	44	44	0	0	10	10	0	0	0	0	0	0	0	0	0	0	0	0	0	0	0	0	0	0
gcataaactct	PBANKA_114230	64	63	0	0	0	0	58	60	0	0	0	0	5	5	0	0	0	0	0	0	0	0	0	0	0	0	0	0	0	0	0	0
gcatgaagggc	PBANKA_010330	12	13	0	0	0	0	0	0	0	0	0	0	7	6	0	0	0	0	0	0	0	0	0	0	0	0	0	0	0	0	0	0
gcattggttgg	PBANKA_124530	0	0	0	0	0	0	0	0	0	0	0	0	0	0	3	4	0	0	0	0	0	0	0	0	0	0	0	0	0	0	0	0
gcatttcatgt	PBANKA_010060	0	0	0	0	0	0	0	0	0	0	0	0	0	0	0	0	0	0	0	0	0	0	0	0	0	0	0	0	0	0	0	0
gccacccgtcg	PBANKA_131870	0	0	94	97	0	0	0	0	0	0	0	0	0	0	0	0	0	0	0	0	0	0	0	0	0	0	0	0	0	0	0	0
gccagatgtat	PBANKA_031270	0	0	20	21	1	0	0	0	0	0	17	14	0	0	4	3	0	0	0	0	1	1	1	0	0	0	0	0	0	0	0	0
gccagttgaat	PBANKA_101510	0	0	0	0	0	0	0	0	0	0	0	0	0	0	0	0	0	0	0	0	0	0	0	0	0	0	0	0	0	0	0	0
gccatcctatg	PBANKA_120440	124	126	297	294	850	843	267	266	582	577	1182	1174	248	242	467	468	1383	1339	96	89	188	187	1164	1180	45	45	135	133	0	0	852	853
gccccccaaca	PBANKA_142600	31	31	0	0	0	0	0	0	0	0	0	0	0	0	0	0	0	0	0	0	0	0	0	0	0	0	0	0	0	0	0	0
gcccgacaaac	PBANKA_131980	0	0	0	0	0	0	0	0	0	0	0	0	0	0	0	0	0	0	0	0	0	0	0	0	0	0	0	0	0	0	0	0
gcccggcacgt	PBANKA_132390	0	0	0	0	0	0	0	0	0	0	0	0	0	0	0	0	0	0	0	0	0	0	0	0	0	0	0	0	0	0	0	0
gcccggcgggt	PBANKA_130520	58	47	74	63	0	0	152	118	0	0	4	4	11	10	0	0	8	7	0	0	0	0	0	0	0	0	0	0	0	0	0	0
gcccggtaata	PBANKA_052050	0	0	0	0	0	0	0	0	0	0	0	0	0	0	5	5	0	0	0	0	0	0	0	0	0	0	0	0	0	0	0	0
gcccggtactc	PBANKA_101800	103	101	0	0	85	84	69	64	145	143	0	0	41	36	4	5	0	0	0	0	0	0	0	0	0	0	0	0	0	0	0	0
gcccttgtgtg	PBANKA_071020	0	0	0	0	0	0	0	0	0	0	0	0	0	0	0	0	0	0	0	0	0	0	0	0	0	0	0	0	0	0	0	0
gccgaatatat	PBANKA_143310	0	0	0	0	0	0	66	64	0	0	0	0	0	0	0	0	0	0	0	0	0	0	0	0	0	0	0	0	0	0	0	0
gccgacctcgg	PBANKA_123060	0	0	0	0	22	24	0	0	0	0	0	0	0	0	0	0	0	0	0	0	0	0	0	0	0	0	0	0	0	0	0	0
gccgccataag	PBANKA_010140	0	0	0	0	0	0	0	0	0	0	0	0	0	0	0	0	0	0	0	0	0	0	0	0	0	0	0	0	0	0	0	0
gccggaataaa	PBANKA_144690	68	73	0	0	0	0	111	111	0	0	0	0	23	23	12	12	7	6	7	7	0	0	0	0	0	0	0	0	0	0	0	0
gccggagggcc	PBANKA_101850	373	387	397	413	622	631	332	346	310	328	355	366	61	58	430	450	145	139	39	40	631	654	41	40	28	31	676	685	0	0	818	848
gcctagtcctg	PBANKA_011210	0	0	0	0	0	0	64	62	0	0	0	0	0	0	0	0	0	0	0	0	0	0	0	0	0	0	0	0	0	0	0	0
gcctatcctat	PBANKA_113280	0	0	0	0	0	0	0	0	0	0	0	0	0	0	0	0	0	0	0	0	0	0	0	0	0	0	0	0	0	0	0	0
gcctcctattt	PBANKA_124060	57	57	0	0	0	0	65	58	51	49	7	7	0	0	2	2	0	0	0	0	0	0	0	0	0	0	0	0	0	0	0	0
gccttcaacgg	PBANKA_070620	0	0	0	0	0	0	0	0	0	0	0	0	0	0	0	0	0	0	0	0	0	0	0	0	0	0	0	0	0	0	0	0
gcgaactcaac	PBANKA_120370	59	71	0	0	66	86	122	144	14	17	10	11	1	1	11	10	18	19	0	0	1	1	0	0	0	0	0	0	0	0	0	0
gcgagatcatt	PBANKA_070240	0	0	0	0	1	1	44	49	0	0	0	0	0	0	0	0	0	0	0	0	0	0	0	0	0	0	0	0	0	0	0	0
gcgcatctttc	PBANKA_051140	33	35	0	0	0	0	57	58	0	0	0	0	0	0	0	0	0	0	0	0	0	0	0	0	0	0	0	0	0	0	0	0
gcggatctagc	PBANKA_041010	1	0	0	0	0	0	0	0	0	0	2	2	1	0	1	1	0	0	0	0	0	0	0	0	0	0	0	0	0	0	1	1
gcggcgaattc	PBANKA_070490	29	30	1	1	0	0	0	0	0	0	0	0	19	17	0	0	0	0	0	0	0	0	0	0	0	0	0	0	0	0	0	0
gcgggaccgtg	PBANKA_081280	55	51	0	0	0	0	76	70	14	13	0	0	0	0	0	0	0	0	0	0	0	0	0	0	0	0	0	0	0	0	0	0
gcgggccacgc	PBANKA_080710	0	0	17	17	0	0	0	0	0	0	0	0	9	9	0	0	0	0	0	0	0	0	0	0	0	0	0	0	0	0	0	0
gcggggcggat	PBANKA_133850	0	0	0	0	0	0	0	0	0	0	0	0	0	0	0	0	0	0	0	0	0	0	0	0	0	0	0	0	0	0	0	0
gcgtaagagaa	PBANKA_135750	0	0	0	0	0	0	0	0	0	0	0	0	0	0	0	0	0	0	0	0	0	0	0	0	0	0	0	0	0	0	0	0
gcgtcagagtc	PBANKA_143120	0	0	0	0	0	0	45	45	0	0	0	0	0	0	0	0	0	0	0	0	0	0	0	0	0	1	0	0	0	0	0	0
gcgtcgtgaag	PBANKA_100220	0	0	0	0	0	0	0	0	0	0	0	0	0	0	0	0	0	0	0	0	0	0	0	0	0	0	0	0	0	0	0	0
gcgtggagatt	PBANKA_091820	0	0	0	0	0	0	0	0	0	0	0	0	0	0	2	2	9	10	1	0	0	0	0	0	0	0	0	0	0	0	0	0
gcgtggaggca	PBANKA_101980	0	0	0	0	0	0	0	0	0	0	0	0	16	15	0	0	0	0	0	0	0	0	0	0	0	1	0	0	0	0	0	0
gctacgggagg	PBANKA_112410	195	189	206	201	783	776	75	80	273	279	196	186	25	24	43	42	74	72	4	5	53	52	11	11	1	1	19	19	0	0	1042	1033
gctactctaac	PBANKA_110990	0	0	39	39	0	0	0	0	0	0	0	0	0	0	0	0	0	0	0	0	0	0	0	0	0	0	0	0	0	0	0	0
gctacttcact	PBANKA_040690	618	609	650	648	1418	1437	712	725	549	552	695	675	569	574	333	332	121	124	550	552	280	278	23	25	479	480	429	422	0	0	764	781
gctcacccgtc	PBANKA_082220	0	0	0	0	94	97	0	0	0	0	0	0	0	0	0	0	0	0	0	0	0	0	0	0	0	0	0	0	0	0	0	0
gctcatcacca	PBANKA_140310	14	16	0	0	0	0	0	0	0	0	8	8	0	0	0	0	0	0	0	0	0	0	0	0	0	0	0	0	0	0	0	0
gctcgagtctc	PBANKA_021420	43	42	0	0	0	0	0	0	20	21	0	0	6	5	1	0	0	0	0	0	0	0	1	0	0	0	0	0	0	0	0	0
gctcgatcgta	PBANKA_080220	0	0	0	0	0	0	0	0	0	0	2	2	0	0	0	0	0	0	0	0	0	0	0	0	0	0	0	0	0	0	0	0
gctcgtcgacc	PBANKA_010520	0	0	0	0	0	0	0	0	0	0	0	0	0	0	4	5	0	0	0	0	0	0	0	0	0	0	0	0	0	0	0	0
gctctcagtgg	PBANKA_071390	0	1	0	0	0	0	0	0	25	27	0	0	11	10	2	2	0	0	0	0	3	3	0	0	0	0	0	0	0	0	0	0
gctctgtcatc	PBANKA_091240	0	0	0	0	0	0	0	0	0	0	0	0	0	0	0	0	0	0	0	0	0	0	0	0	0	0	0	0	0	0	0	0
gctggcgaaat	PBANKA_061610	0	0	0	0	1	1	0	0	0	0	0	0	0	0	3	4	0	0	0	0	0	0	0	0	0	0	0	0	0	0	0	0
gctgggcagtt	PBANKA_146460	454	432	524	512	290	281	67	65	128	120	10	8	64	64	1	1	0	0	8	9	0	0	0	0	0	0	0	0	0	0	0	0
gcttaaacctc	PBANKA_122140	0	0	0	0	0	0	0	0	0	0	0	0	0	0	0	0	0	0	0	0	2	2	0	0	0	0	0	0	0	0	0	0
gcttacgtcaa	PBANKA_090710	7349	7504	14100	14434	843	878	1015	1030	127	129	2694	2726	887	901	142	145	530	546	77	77	17	19	22	25	75	80	2	2	0	0	2	1
gcttctcttta	PBANKA_135820	24	23	0	0	0	0	0	0	0	0	0	0	0	0	0	0	0	0	0	0	0	0	0	0	0	0	0	0	0	0	0	0
ggaacgattag	PBANKA_143680	0	0	0	0	0	0	0	0	0	0	0	0	0	0	0	0	0	0	0	0	0	0	0	0	0	0	0	0	0	0	0	0
ggaagaaaaac	PBANKA_140010	0	0	0	0	0	0	0	0	0	0	0	0	0	0	0	0	0	0	0	0	0	0	0	0	0	0	0	0	0	0	0	0
ggacagtgtga	PBANKA_082330	0	0	0	0	0	0	0	0	0	0	0	0	0	0	0	0	0	0	0	0	0	0	0	0	0	0	0	0	0	0	0	0
ggacatcttat	PBANKA_090590	43	46	0	0	0	0	0	0	0	0	0	0	0	0	0	0	0	0	0	0	0	0	0	0	0	0	0	0	0	0	0	0
ggacctatcgt	PBANKA_134340	0	0	0	0	0	0	0	0	0	0	0	0	0	0	0	0	0	0	0	0	0	0	0	0	0	0	0	0	0	0	0	0
ggacgccctgg	PBANKA_134980	0	0	14	12	0	0	0	0	0	0	0	0	0	0	0	0	0	0	0	0	0	0	0	0	0	0	0	0	0	0	0	0
ggagccctgtc	PBANKA_121020	0	0	0	0	0	0	0	0	0	0	0	0	18	18	0	0	0	0	0	0	0	0	0	0	0	0	0	0	0	0	0	0
ggaggatcatg	PBANKA_114470	0	0	0	0	0	0	0	0	0	0	0	0	6	7	0	0	0	0	0	0	0	0	0	0	0	0	0	0	0	0	0	0
ggagggaaacg	PBANKA_133890	41	40	42	42	0	0	80	75	0	0	4	4	0	0	0	0	0	0	0	0	0	0	0	0	0	0	0	0	0	0	0	0
ggagggacacc	PBANKA_142380	0	0	26	26	0	0	0	0	0	0	0	0	0	0	1	1	0	0	2	2	0	0	0	0	0	0	0	0	0	0	0	0
ggatatcctcg	PBANKA_140670	0	0	0	0	0	0	52	52	0	0	7	8	0	0	1	1	2	2	0	0	0	1	0	0	0	0	0	0	0	0	0	0
ggatctggcat	PBANKA_122410	62	60	56	64	88	91	70	70	0	0	0	0	0	0	0	0	0	0	0	0	0	0	0	0	0	0	0	0	0	0	0	0
ggatgcacaag	PBANKA_020690	0	0	0	0	0	0	0	0	0	0	0	0	0	0	0	0	0	0	0	0	0	0	0	0	0	0	0	0	0	0	0	0
ggatgtcagaa	PBANKA_081120	41	35	15	14	1	1	54	54	0	0	0	0	0	0	2	2	6	6	0	0	0	0	0	0	0	0	0	0	0	0	1	1
ggcaatagtct	PBANKA_040710	0	0	0	0	44	41	0	0	0	0	0	0	0	0	0	0	0	0	0	0	0	0	0	0	0	0	0	0	0	0	0	0
ggcaccctacc	PBANKA_110760	1	50	0	0	0	0	1	63	0	1	0	0	0	0	0	0	0	0	0	0	0	0	0	0	0	0	0	0	0	0	0	0
ggcaggttgtt	PBANKA_123690	62	59	151	142	306	293	2	2	104	103	86	87	0	0	22	20	35	33	0	0	4	4	2	1	0	0	0	0	0	0	790	765
ggcagtatcga	PBANKA_040230	0	0	0	0	45	47	0	0	0	0	0	0	0	0	0	0	0	0	0	0	0	0	0	0	0	0	0	0	0	0	0	0
ggcagtatggg	PBANKA_121690	0	0	18	18	47	44	0	1	0	0	7	9	0	0	2	2	8	7	0	0	1	1	1	1	0	0	0	0	0	0	0	1
ggcagtgtgcg	PBANKA_141980	0	0	0	0	0	0	0	0	0	0	0	0	0	0	0	0	0	0	0	0	0	0	0	0	0	0	0	0	0	0	0	0
ggccaatttaa	PBANKA_080320	27	27	0	0	0	0	0	0	20	19	0	0	16	16	0	0	0	0	0	0	0	0	0	0	0	0	0	0	0	0	0	0
ggccaggaaag	PBANKA_111340	0	0	0	0	0	0	0	0	0	0	0	0	0	0	0	0	0	1	0	0	0	0	0	0	0	0	0	0	0	0	0	0
ggccctccggt	PBANKA_122100	0	0	0	0	0	0	0	0	0	0	0	0	0	0	0	0	8	7	0	0	0	0	0	0	1	1	0	0	0	0	0	1
ggccgggccca	PBANKA_101650	0	0	0	0	0	0	0	0	0	0	0	0	0	0	0	0	0	0	0	0	0	0	0	0	0	0	0	0	0	0	0	0
ggcctcctgta	PBANKA_060930	0	0	0	0	0	0	0	0	0	0	0	0	14	15	0	0	0	0	0	0	0	0	0	0	0	0	0	0	0	0	0	0
ggcgaccccct	PBANKA_081930	0	0	0	0	0	0	0	0	0	0	0	0	0	0	0	0	0	0	0	0	0	0	0	0	0	0	0	0	0	0	0	0
ggcgatgtttc	PBANKA_092550	76	76	0	0	0	0	46	46	54	57	28	28	0	0	0	0	6	5	1	0	0	0	0	0	0	0	0	0	0	0	0	0
ggcgcatgcat	PBANKA_102020	0	0	0	0	0	0	47	45	34	33	0	0	0	0	0	0	4	4	0	0	0	0	0	0	0	0	0	0	0	0	0	0
ggcgcggggat	PBANKA_082860	0	0	0	0	0	0	0	0	0	0	0	0	0	0	0	0	0	0	0	0	0	0	0	0	0	0	0	0	0	0	0	0
ggcgctatcca	PBANKA_083520	0	0	0	0	0	0	0	0	0	0	0	0	0	0	0	0	0	0	0	0	0	0	0	0	0	0	0	0	0	0	0	0
ggcgctcaggg	PBANKA_122550	0	0	0	0	0	0	0	0	0	0	0	0	0	0	0	0	0	0	0	0	0	0	0	0	0	0	0	0	0	0	0	0
ggcgctgctct	PBANKA_113380	1	1	0	0	0	0	0	0	0	0	0	0	13	13	6	7	0	1	4	4	0	0	0	0	0	0	1	2	0	0	0	0
ggcggcattcc	PBANKA_132670	0	0	0	0	0	0	0	0	0	0	0	0	0	0	0	0	0	0	0	0	0	0	0	0	0	0	0	0	0	0	0	0
ggcgtaccccg	PBANKA_082230	0	0	10	9	0	0	0	0	0	0	0	0	0	0	2	2	0	0	0	0	0	0	0	0	0	0	0	0	0	0	0	0
ggctaggccgc	PBANKA_041050	27	26	30	29	0	0	98	93	0	0	0	0	0	0	0	0	0	0	0	0	0	0	0	0	0	0	0	0	0	0	0	0
ggctgaacatt	PBANKA_041000	2135	2135	1846	1815	2848	2878	605	607	872	863	1193	1169	104	108	359	362	242	246	1	1	205	204	27	27	2	2	211	203	0	0	2370	2378
ggctgctgtgc	PBANKA_061350	0	0	0	0	0	0	0	0	0	0	5	5	0	0	0	0	0	0	0	0	0	0	0	0	0	0	0	0	0	0	0	0
gggaaaaggcg	PBANKA_103290	0	0	0	0	0	0	0	1	0	0	0	0	0	0	0	0	0	0	0	0	0	0	0	0	0	0	0	0	0	0	0	0
gggaaagaacg	PBANKA_121630	0	0	0	0	1	0	0	0	0	0	0	0	0	0	0	0	0	0	0	0	0	0	0	0	0	0	0	0	0	0	0	0
gggacaaacat	PBANKA_071560	0	0	0	0	0	0	0	0	0	0	0	0	0	0	0	0	0	0	0	0	0	0	1	1	0	0	0	0	0	0	0	0
gggacgaaaca	PBANKA_136180	0	0	0	0	8	8	0	0	0	0	0	0	0	0	0	0	0	0	0	0	0	0	0	0	0	0	0	0	0	0	0	0
gggatgccctt	PBANKA_040460	0	0	0	0	0	0	43	40	0	0	0	0	0	0	2	2	7	6	0	0	0	0	0	0	0	0	0	0	0	0	0	0
gggcaacggcg	PBANKA_031200	0	0	0	0	25	25	68	66	23	23	0	0	5	5	0	0	0	0	0	0	0	0	0	0	0	0	0	0	0	0	0	0
gggccattaga	PBANKA_112520	0	0	0	0	0	0	0	0	14	15	0	0	0	0	0	0	0	0	0	0	0	0	0	0	0	0	0	0	0	0	0	0
gggcgaacgag	PBANKA_134640	23	24	0	0	0	0	66	59	0	0	0	0	7	7	0	0	0	0	0	0	0	0	0	0	0	0	0	0	0	0	0	0
gggctgcgaga	PBANKA_050360	0	0	0	0	0	0	0	0	0	0	1	1	0	0	0	0	0	0	0	0	0	0	0	0	0	0	0	0	0	0	0	0
ggggaatagct	PBANKA_144150	0	0	0	0	0	0	0	0	0	0	0	0	0	0	0	0	0	0	0	0	0	0	0	0	0	0	0	0	0	0	0	0
ggggcactcgc	PBANKA_091940	101	102	162	154	204	190	0	0	46	45	46	43	0	0	31	32	62	58	0	0	10	10	36	38	0	0	4	4	0	0	837	830
ggggccgggca	PBANKA_050060	30	27	0	0	0	0	0	0	0	0	0	0	0	0	0	0	0	0	0	0	0	0	0	0	0	0	0	0	0	0	0	0
ggggtcctctg	PBANKA_124380	0	0	0	0	0	0	0	0	0	0	0	0	0	0	0	0	0	0	0	0	0	0	0	0	0	0	0	0	0	0	0	0
gggtaagcgtt	PBANKA_130720	0	0	0	0	0	0	0	0	0	0	0	0	0	0	0	0	0	0	0	0	0	0	0	0	0	0	0	0	0	0	0	0
gggtcatgctg	PBANKA_102050	0	0	0	0	0	0	0	0	0	0	0	0	0	0	3	3	0	0	0	0	0	0	0	0	0	0	0	0	0	0	0	0
gggttagaaat	PBANKA_070440	0	0	0	0	0	0	0	0	1	1	0	0	0	0	0	0	1	1	0	0	0	0	0	0	1	1	0	0	0	0	0	0
gggttcggacg	PBANKA_135080	0	0	0	0	0	0	0	0	0	0	0	0	0	0	0	0	0	0	4	3	0	0	0	0	0	0	0	0	0	0	0	0
gggtttaggga	PBANKA_030540	72	67	0	0	0	0	0	0	0	0	2	1	14	15	0	0	0	0	0	0	0	0	0	0	0	0	0	0	0	0	0	0
ggtaaagaaaa	PBANKA_111240	0	0	0	0	0	1	0	0	1	0	1	0	0	0	0	0	0	0	0	0	0	0	0	0	0	0	0	0	0	0	0	0
ggtaaaggtgt	PBANKA_103930	0	0	0	0	0	0	0	0	0	0	0	0	7	6	0	0	0	0	0	0	0	0	0	0	0	0	0	0	0	0	0	0
ggtaagccatc	PBANKA_142640	0	0	0	0	0	0	0	0	0	0	0	0	1	0	0	0	0	0	0	0	0	0	0	0	0	0	0	0	0	0	0	0
ggtacgaccaa	PBANKA_071630	0	0	23	22	0	0	0	0	0	0	0	0	0	0	0	0	0	0	0	0	0	0	0	0	0	0	0	0	0	0	0	0
ggtacgtagcc	PBANKA_071420	0	0	0	0	0	0	0	0	0	0	0	0	0	0	0	0	0	0	0	0	0	0	0	0	0	0	0	0	0	0	0	0
ggtaggacgtg	PBANKA_146300	0	0	0	0	0	0	0	0	0	0	0	0	0	0	0	0	0	0	0	0	0	0	0	0	0	0	0	0	0	0	0	0
ggtagggtcac	PBANKA_061190	22	22	0	0	59	54	116	113	67	63	0	0	0	0	0	0	0	0	0	0	0	0	0	0	2	2	0	0	0	0	0	0
ggtcagaccct	PBANKA_092700	76	72	0	0	42	37	0	0	0	0	4	4	10	11	0	0	0	0	0	0	0	0	0	0	2	2	0	0	0	0	0	0
ggtccggttcg	PBANKA_082750	0	0	27	27	38	37	0	0	41	41	7	6	7	8	4	4	15	12	0	0	0	0	0	0	0	0	0	0	0	0	1	1
ggtcgtctttg	PBANKA_122400	15	15	0	0	47	50	0	0	0	0	0	0	0	0	0	0	0	0	0	0	0	0	0	0	0	0	0	0	0	0	0	0
ggtgattatcc	PBANKA_061880	69	67	0	0	0	0	0	0	0	0	0	0	0	0	0	0	0	0	0	0	0	0	0	0	0	0	0	0	0	0	0	0
ggtgcatattt	PBANKA_130760	29	27	0	0	0	0	0	0	0	0	0	0	0	0	0	0	0	0	0	0	0	0	0	0	0	0	0	0	0	0	0	0
ggttaagcttt	PBANKA_123400	0	0	0	0	0	0	0	0	0	0	0	0	0	0	0	0	1	0	0	0	0	0	0	0	0	1	0	0	0	0	0	0
ggttagcgagg	PBANKA_141580	0	0	6	6	0	0	0	0	0	0	0	0	0	0	0	0	1	0	0	0	0	0	0	0	0	0	0	0	0	0	0	0
ggttgccccct	PBANKA_040670	0	0	0	0	2	0	0	0	23	21	3	3	17	14	3	3	11	12	0	0	2	1	1	1	0	0	0	0	0	0	0	0
ggtttacagtt	PBANKA_114590	0	0	0	0	0	0	0	0	0	0	3	3	0	0	0	0	0	0	0	0	0	0	0	0	0	0	0	0	0	0	0	0
ggtttcccagc	PBANKA_103910	94	85	0	0	0	0	45	45	99	99	9	10	7	7	0	0	0	0	0	0	0	0	0	0	0	0	0	0	0	0	0	0
gtaatggcaag	PBANKA_134720	0	0	16	14	51	46	0	0	0	0	0	0	0	0	0	0	0	0	3	3	0	0	0	0	0	0	0	0	0	0	0	0
gtacagcttgt	PBANKA_061240	168	161	0	0	98	92	42	42	91	83	0	0	28	26	0	0	0	1	0	0	0	0	0	0	0	0	0	0	0	0	0	0
gtaccagtcga	PBANKA_110150	0	0	31	32	0	0	0	0	0	0	0	0	0	0	0	0	0	0	0	0	0	0	0	0	0	0	0	0	0	0	0	0
gtacgaaatat	PBANKA_130150	39	37	0	0	0	0	0	0	0	0	0	0	0	0	0	0	0	0	0	0	0	0	0	0	0	0	0	0	0	0	0	0
gtactccggtt	PBANKA_070630	797	771	1056	1034	1106	1073	456	440	796	777	882	862	211	213	290	286	272	267	57	54	207	203	127	120	57	56	135	135	0	0	1107	1085
gtactcgtatg	PBANKA_021350	0	0	0	0	0	0	0	0	0	0	0	0	0	0	0	0	0	0	0	0	0	0	1	0	0	0	0	0	0	0	0	0
gtagaaaggcg	PBANKA_091130	14	14	17	16	111	99	26	26	22	23	0	0	0	0	0	0	0	0	0	0	0	0	0	0	0	0	0	0	0	0	0	0
gtagccatctt	PBANKA_071480	0	0	0	0	0	0	0	0	0	0	0	0	0	0	0	0	0	0	0	0	0	0	0	0	0	0	0	0	0	0	0	0
gtagctaggaa	PBANKA_131070	1	0	0	0	0	0	84	81	51	52	8	8	0	0	5	5	21	19	0	0	0	0	2	1	0	0	0	0	0	0	0	0
gtagcttctac	PBANKA_111970	0	0	0	0	0	0	0	0	0	0	0	0	10	11	0	0	0	0	0	0	0	0	0	0	0	0	0	0	0	0	0	0
gtaggggatga	PBANKA_093130	0	0	0	0	0	0	0	0	0	0	0	0	0	0	0	0	0	0	0	0	0	0	1	1	0	0	0	0	0	0	0	0
gtagtgccccg	PBANKA_122740	0	0	0	0	0	0	0	0	0	0	0	0	0	0	0	0	0	0	0	0	0	0	0	0	0	0	0	0	0	0	0	0
gtatacggatt	PBANKA_134280	0	0	0	1	40	39	0	1	0	0	0	0	0	0	0	0	0	0	0	0	0	0	0	0	0	0	0	0	0	0	0	0
gtatacttcct	PBANKA_060910	0	0	0	0	0	0	0	0	0	0	0	0	0	0	0	0	0	0	0	0	0	0	0	0	0	0	0	0	0	0	0	0
gtatagtacag	PBANKA_110410	0	0	0	0	0	0	0	0	0	0	0	0	0	0	0	0	0	0	0	0	0	0	0	0	1	1	0	0	0	0	0	0
gtatatagtta	PBANKA_092180	11	11	0	0	0	0	0	0	0	0	0	0	0	0	0	0	0	0	0	0	0	0	0	0	1	1	0	0	0	0	0	0
gtatgaatccg	PBANKA_050710	905	862	570	545	803	752	699	673	700	668	731	690	446	423	781	743	906	882	478	449	633	599	807	782	986	936	633	587	0	0	1179	1133
gtatgccctca	PBANKA_071250	0	0	34	33	0	0	0	0	0	0	0	0	0	0	0	0	0	0	0	0	0	0	0	0	0	0	0	0	0	0	0	0
gtattaggacc	PBANKA_062070	0	1	1	2	0	0	61	65	23	22	20	21	35	38	11	10	20	18	4	4	2	0	1	1	0	0	0	0	0	0	1	0
gtattaggagt	PBANKA_061660	0	0	0	0	0	0	0	0	0	0	0	0	0	0	0	0	0	0	0	0	0	0	0	0	0	0	0	0	0	0	0	0
gtcaaaggtcg	PBANKA_051900	0	0	0	0	0	0	0	0	0	0	0	0	0	0	0	0	0	0	0	0	0	0	0	0	0	0	0	0	0	0	0	0
gtcaactcgga	PBANKA_111420	0	0	0	0	0	0	0	0	0	0	0	0	0	0	0	0	0	0	0	0	0	0	0	0	0	0	0	0	0	0	0	0
gtcacaggaga	PBANKA_103540	340	345	547	556	83	82	0	0	0	0	111	103	110	110	2	2	7	6	1	1	0	0	3	2	8	9	0	0	0	0	0	0
gtcactgacgg	PBANKA_132380	0	0	0	0	0	0	0	0	0	0	0	0	0	0	0	0	0	0	0	0	0	0	0	0	0	0	0	0	0	0	0	0
gtcagacgctc	PBANKA_091860	31	33	0	0	0	0	0	0	0	0	0	0	0	0	0	0	0	0	0	0	0	0	0	0	0	0	0	0	0	0	0	0
gtcagatcgcc	PBANKA_103970	0	0	9	10	0	0	0	0	20	18	18	18	0	0	0	0	0	0	0	0	0	0	0	0	0	0	0	0	0	0	0	0
gtcagccggag	PBANKA_132810	0	0	0	0	0	0	0	0	0	0	0	0	0	0	0	0	0	0	0	0	0	0	1	1	0	0	0	0	0	0	0	0
gtcagttgtat	PBANKA_000330	0	0	0	0	0	0	0	0	0	0	0	0	0	0	0	0	0	0	0	0	0	0	0	0	0	0	0	0	0	0	0	0
gtccctggaca	PBANKA_090470	0	0	0	0	0	0	0	0	0	0	0	0	0	0	0	0	0	0	0	0	0	0	0	0	0	0	0	0	0	0	0	0
gtccggttgaa	PBANKA_080250	37	32	0	0	0	0	0	0	0	0	0	0	0	0	0	0	0	0	0	0	0	0	0	0	0	0	0	0	0	0	0	0
gtcgcacccga	PBANKA_020890	0	0	0	0	0	0	0	0	0	0	0	0	0	0	0	0	0	0	0	0	0	0	0	0	0	0	0	0	0	0	0	0
gtcgctccaag	PBANKA_080870	222	210	481	459	668	639	274	268	519	505	504	489	173	168	130	126	281	274	104	95	81	78	147	140	104	103	69	69	0	0	965	940
gtctaaacgaa	PBANKA_090920	0	0	0	0	0	0	0	0	0	0	0	0	0	0	0	0	0	0	0	0	0	0	0	0	1	1	0	0	0	0	0	0
gtctatatacc	PBANKA_081620	0	0	0	0	0	0	0	0	0	0	0	0	4	4	0	0	0	0	0	0	0	0	0	0	0	0	0	0	0	0	0	0
gtctccgtatt	PBANKA_132880	1970	1912	5275	5179	488	478	547	532	146	140	1090	1068	255	246	41	43	16	15	29	29	4	2	2	2	3	4	0	0	0	0	1	1
gtctcttttcg	PBANKA_100850	0	0	0	0	0	0	0	0	0	0	0	0	0	0	0	0	0	0	0	0	0	0	0	0	0	0	0	0	0	0	0	0
gtcttggggac	PBANKA_010970	0	0	0	0	48	51	44	43	0	0	0	0	0	0	0	0	0	0	0	0	0	0	0	0	0	0	0	0	0	0	0	0
gtgaattgccg	PBANKA_101990	0	0	0	0	0	0	0	0	0	0	0	0	0	0	0	0	0	0	0	0	0	0	0	0	0	0	0	0	0	0	0	0
gtgaccctaaa	PBANKA_132090	0	0	0	0	0	0	0	0	15	14	0	0	0	0	0	0	0	0	0	0	0	0	0	0	0	0	0	0	0	0	0	0
gtgagagtatc	PBANKA_146130	309	279	506	467	66	60	0	0	0	0	104	97	27	27	4	4	19	15	0	0	0	0	1	0	0	0	0	0	0	0	0	0
gtgagtacaaa	PBANKA_122270	0	0	0	0	0	0	0	0	0	0	0	0	0	0	0	0	0	0	0	0	0	0	0	0	0	0	0	0	0	0	0	0
gtgagttgccg	PBANKA_082090	31	30	2	2	0	0	0	0	1	1	0	0	17	14	4	2	11	9	0	0	0	0	0	0	1	1	0	0	0	0	1	0
gtgatatgaag	PBANKA_141540	38	37	0	0	0	0	59	55	10	8	0	0	0	0	0	0	0	0	2	1	0	0	0	0	0	0	0	0	0	0	0	0
gtgatcgtggg	PBANKA_102340	0	0	0	0	0	0	0	0	0	0	0	0	0	0	0	0	0	0	0	0	1	0	0	0	0	0	0	0	0	0	0	0
gtgatttctga	PBANKA_090170	38	34	0	0	0	0	0	0	0	0	0	0	0	0	0	0	0	0	0	0	0	0	0	0	0	0	0	0	0	0	0	0
gtgcaaaacga	PBANKA_041610	0	0	0	0	50	46	0	0	0	0	0	0	0	0	5	6	0	0	0	0	0	0	0	0	0	0	0	0	0	0	0	0
gtgcaagcatg	PBANKA_090040	23	22	116	114	53	52	173	161	40	41	11	10	8	6	0	0	0	0	0	0	0	0	0	0	0	0	0	0	0	0	0	0
gtgcaccgtca	PBANKA_141020	184	184	29	32	117	117	88	82	89	84	0	0	6	6	2	2	0	0	0	0	0	0	0	0	0	0	0	0	0	0	0	0
gtgctgttggc	PBANKA_111590	1	0	0	0	0	0	0	0	0	0	0	0	0	0	0	0	0	0	0	0	0	0	0	0	0	0	0	0	0	0	0	0
gtgcttatcca	PBANKA_100240	0	0	9	7	0	0	0	0	0	0	0	0	0	0	0	0	0	0	0	0	0	0	0	0	0	0	0	0	0	0	0	0
gtgggtaaagc	PBANKA_070480	0	0	0	0	0	0	0	0	0	0	0	0	0	0	0	0	0	0	0	0	0	0	0	0	0	0	0	0	0	0	0	0
gtgtccaatga	PBANKA_134490	1537	1521	1009	993	1878	1840	1050	1022	993	969	1125	1083	275	269	161	165	203	205	44	42	10	11	23	23	23	22	11	11	0	0	2301	2281
gtgtggtctat	PBANKA_102100	0	0	40	36	154	142	0	0	0	0	0	0	0	0	0	0	0	0	0	0	0	0	0	0	0	0	0	0	0	0	0	0
gttacgaggtt	PBANKA_122780	0	0	0	0	0	0	0	0	0	0	0	0	0	0	0	0	0	0	0	0	0	0	0	0	0	0	0	0	0	0	0	0
gttagctgtcc	PBANKA_052020	218	241	756	808	25	29	0	1	9	8	25	29	17	17	3	2	6	6	5	4	1	1	1	2	0	0	1	0	0	0	0	0
gttagtaacac	PBANKA_122520	143	151	40	38	2	0	56	54	0	0	11	12	0	0	0	0	7	6	0	0	0	0	0	0	4	6	0	0	0	0	0	0
gttataggcga	PBANKA_100950	0	0	0	0	0	0	0	0	0	0	0	0	0	0	0	0	0	0	0	0	0	0	0	0	0	0	0	0	0	0	0	0
gttatgtggtt	PBANKA_110310	119	111	251	229	456	408	5	5	201	191	206	186	0	0	48	46	30	29	0	0	32	29	5	4	0	0	17	16	0	0	1147	1096
gttccactgtt	PBANKA_113650	338	332	275	262	344	337	84	83	309	304	249	236	0	0	8	7	4	3	4	4	16	13	1	0	0	0	3	4	0	0	1149	1155
gttgcgagcac	PBANKA_030260	40	45	18	19	0	0	0	0	0	0	0	0	1	1	1	1	4	4	0	0	0	0	0	0	0	0	0	0	0	0	0	0
gttggagtgtg	PBANKA_120560	0	0	0	0	0	0	0	1	0	0	0	0	0	0	0	0	0	0	0	0	0	0	0	0	0	0	0	0	0	0	0	0
gttggggccct	PBANKA_132400	0	0	0	0	0	0	59	55	0	0	0	0	0	0	0	0	0	0	0	0	0	0	0	0	0	0	0	0	0	0	0	0
gtttaagcttt	PBANKA_135970	0	0	0	0	0	0	0	0	14	13	3	2	1	1	0	0	30	32	0	0	0	0	0	0	1	0	0	0	0	0	0	0
gtttaagtgct	PBANKA_140480	27	26	11	11	0	0	0	0	0	0	0	0	0	0	0	0	0	0	0	0	0	0	0	0	0	0	0	0	0	0	0	0
gtttaggaacg	PBANKA_142180	0	0	0	0	1	2	0	0	0	0	0	0	0	0	0	0	0	0	0	0	0	0	0	0	0	0	0	0	0	0	0	0
gtttaggatcg	PBANKA_102620	0	0	0	0	37	39	0	0	31	33	0	0	0	0	0	0	0	0	0	0	0	0	0	0	0	0	0	0	0	0	0	0
gtttatcgtcc	PBANKA_112270	48	50	0	0	0	0	0	0	0	0	2	2	30	32	0	0	2	3	1	1	0	0	0	0	0	0	0	0	0	0	0	0
gtttgcacatc	PBANKA_041540	0	0	0	0	0	0	0	0	0	0	5	5	0	0	0	0	0	0	0	0	0	0	0	0	0	0	0	0	0	0	0	0
gtttgcctgat	PBANKA_120840	61	61	0	0	0	0	0	0	0	0	0	0	0	0	0	0	0	0	0	0	0	0	0	0	0	0	0	0	0	0	0	0
gttttaaaccc	PBANKA_120690	0	0	0	0	0	0	40	38	0	0	0	0	10	11	2	2	0	0	2	2	0	0	0	0	3	2	0	0	0	0	0	0
taaaaatgcaa	PBANKA_134090	0	0	0	0	0	0	0	0	0	0	0	0	0	0	0	0	0	0	0	0	0	0	0	0	0	0	0	0	0	0	0	0
taaacaatttc	PBANKA_082350	0	0	0	0	0	0	1	0	0	0	0	0	0	0	2	2	6	9	0	0	0	0	0	0	0	0	0	0	0	0	1	1
taaaccctatg	PBANKA_133090	0	0	0	0	0	0	0	0	0	0	0	0	0	0	0	0	0	0	0	0	0	0	1	1	0	0	0	0	0	0	0	0
taaacgaagcc	PBANKA_123820	18	17	0	0	0	0	0	0	0	0	2	2	0	0	0	0	0	0	0	0	0	0	0	0	1	1	0	0	0	0	0	0
taaccaatagc	PBANKA_101300	22	20	25	27	0	0	0	0	0	0	7	7	1	1	0	0	7	8	0	0	0	0	0	0	0	0	0	1	0	0	0	0
taaccagtagg	PBANKA_021120	0	0	0	0	0	0	0	0	0	0	0	0	0	0	0	0	0	0	0	0	0	0	0	0	0	0	0	0	0	0	0	0
taacggggacg	PBANKA_082690	0	0	0	0	0	0	0	0	0	0	0	0	0	0	1	1	0	0	0	0	0	0	0	0	0	0	0	0	0	0	0	0
taactaacctg	PBANKA_131140	0	0	0	0	0	0	0	0	0	0	0	0	0	0	0	0	0	0	0	0	0	0	0	0	0	0	0	0	0	0	0	0
taagagatcag	PBANKA_100890	0	0	0	0	0	0	27	27	0	0	0	0	0	0	0	0	0	0	0	0	0	0	0	0	0	0	0	0	0	0	0	0
taagccaaatt	PBANKA_093550	0	0	0	0	94	101	0	0	0	0	0	0	0	0	0	0	0	0	0	0	0	0	0	0	0	0	0	0	0	0	0	0
taaggttcacg	PBANKA_135520	0	0	0	0	0	0	0	0	0	0	0	0	0	0	0	0	0	0	0	0	0	0	1	1	0	0	0	0	0	0	0	0
taaggttgctt	PBANKA_140700	0	0	0	0	0	0	0	0	31	28	0	0	0	0	0	0	0	0	0	0	0	0	0	0	0	0	0	0	0	0	0	0
taagttcgat	PBANKA_093370	0	0	72	73	0	0	0	0	0	0	4	4	0	0	0	0	0	0	0	0	0	0	0	0	0	0	0	0	0	0	0	0
taataaccgag	PBANKA_040560	0	0	36	32	0	0	0	0	0	0	0	0	0	0	0	0	0	0	0	0	0	0	0	0	0	0	0	0	0	0	0	0
taatagggagc	PBANKA_081070	1809	1789	706	708	146	139	202	202	0	0	598	588	268	261	17	14	120	123	15	14	3	3	3	3	18	18	0	0	0	0	0	0
taatcacatgc	PBANKA_102380	0	0	0	0	150	155	0	0	0	0	0	0	0	0	0	0	0	0	0	0	0	0	0	0	0	0	0	0	0	0	0	0
taatcctcctt	PBANKA_143250	411	419	577	583	334	340	405	402	436	432	608	609	61	62	81	82	119	116	12	11	34	33	13	14	6	6	15	12	0	0	1212	1224
taatgtgcccc	PBANKA_134700	200	195	33	32	231	228	0	0	74	71	78	77	0	0	3	3	99	101	0	0	10	6	131	126	1	1	4	4	0	0	1159	1162
tacacataaga	PBANKA_120660	0	0	0	0	0	0	0	0	0	0	0	0	0	0	0	0	0	0	0	0	0	0	0	0	0	0	0	0	0	0	0	0
tacacgcattt	PBANKA_123220	18	20	0	0	0	0	0	0	26	26	0	0	8	7	0	0	0	0	0	0	0	0	0	0	0	0	0	0	0	0	0	0
tacatggctgc	PBANKA_102530	0	0	0	0	32	33	0	0	0	0	0	0	0	0	0	0	0	0	0	0	0	0	0	0	0	0	0	0	0	0	0	0
taccaagattc	PBANKA_070210	49	47	0	0	0	0	7	9	0	0	2	2	7	9	6	7	4	3	0	0	0	0	0	0	0	0	1	0	0	0	0	0
taccatagaag	PBANKA_050570	29	27	0	0	0	0	0	0	0	0	0	0	0	0	0	0	0	0	0	0	0	0	0	0	0	0	0	0	0	0	0	0
tacctgatcta	PBANKA_083560	0	0	0	0	39	38	0	0	0	0	0	0	0	0	0	0	0	0	0	0	0	0	0	0	0	0	0	0	0	0	0	0
tactaccatcg	PBANKA_112980	0	0	19	19	35	39	0	0	0	0	0	0	0	0	1	1	0	0	0	0	0	0	0	0	0	0	0	0	0	0	0	0
tactcagaatt	PBANKA_100100	209	207	184	183	72	73	38	39	516	517	59	63	0	1	635	630	34	32	0	0	756	758	3	2	0	0	976	970	0	0	1083	1086
tactggcagta	PBANKA_140500	244	250	602	605	115	112	0	0	21	20	69	68	0	0	4	4	0	0	0	0	0	0	0	0	0	0	0	0	0	0	0	0
tacttacttag	PBANKA_136030	1083	1089	118	116	0	0	0	0	38	41	119	117	78	80	3	3	19	17	6	6	0	0	1	1	14	13	0	0	0	0	0	0
tagaagggagt	PBANKA_082540	0	0	0	0	35	32	0	0	19	18	7	7	0	0	0	0	0	0	0	0	0	0	1	1	0	0	0	0	0	0	0	0
tagaataaagc	PBANKA_134420	0	0	0	0	0	0	0	0	0	0	0	0	0	0	0	0	0	0	0	0	0	0	0	0	0	0	0	0	0	0	0	0
tagagattacg	PBANKA_050940	0	0	0	0	0	0	0	0	0	0	0	0	0	0	0	0	0	0	0	0	0	0	0	0	0	0	0	0	0	0	0	0
tagcagaagtt	PBANKA_081730	1503	1427	416	393	27	28	0	0	16	19	293	273	113	105	8	8	76	73	7	5	3	3	2	2	1	1	1	0	0	0	0	0
tagcagcatgg	PBANKA_090050	0	0	0	0	0	0	0	0	0	0	0	0	0	0	0	0	4	4	0	1	0	0	0	0	1	1	0	0	0	0	0	0
tagcgatatta	PBANKA_083630	0	0	0	0	0	0	0	0	0	0	0	0	4	5	0	0	0	0	0	0	0	0	0	0	0	0	0	0	0	0	0	0
tagctgaagta	PBANKA_113950	0	0	0	0	0	0	0	0	0	0	4	4	0	0	0	0	1	0	0	0	0	0	0	0	1	1	0	0	0	0	0	0
taggacacgcc	PBANKA_082170	0	0	0	0	0	0	0	0	0	0	0	0	0	0	0	0	0	0	0	0	0	0	0	0	0	0	0	0	0	0	0	0
taggcaacact	PBANKA_144790	0	0	0	0	0	0	0	0	0	0	10	11	0	0	0	0	0	0	0	0	0	0	0	0	0	0	0	0	0	0	0	0
tagggaccaac	PBANKA_101810	882	911	1603	1624	45	47	109	105	40	37	260	261	105	108	8	7	93	99	6	7	0	0	0	0	8	8	0	0	0	0	0	0
tagggcgaagt	PBANKA_021140	1	0	21	21	0	0	0	0	0	0	0	0	11	11	0	0	0	0	0	0	0	0	0	0	0	0	0	0	0	0	0	0
tagtcaatctc	PBANKA_110040	0	0	0	0	0	0	0	0	0	0	0	0	0	0	0	0	0	0	0	0	0	0	0	0	0	0	0	0	0	0	0	0
tagtccgatca	PBANKA_141850	0	0	17	16	0	0	0	0	0	0	0	0	0	0	0	0	0	0	0	0	0	0	0	0	0	0	0	0	0	0	0	0
tagtcctttat	PBANKA_122090	0	0	0	0	0	0	0	0	0	0	0	0	0	0	0	0	0	0	0	0	0	0	0	0	0	0	0	0	0	0	0	0
tagtctctttg	PBANKA_050610	36	36	0	0	39	41	0	0	41	40	4	3	0	0	0	0	0	0	0	0	0	0	0	0	0	0	0	0	0	0	0	0
tagtgccaggc	PBANKA_140410	0	0	18	15	0	0	0	0	0	0	0	0	0	0	0	0	6	6	0	0	0	0	0	0	0	0	0	0	0	0	0	0
tagtgcgaggg	PBANKA_062240	0	0	0	0	0	0	0	0	0	0	0	0	0	0	0	0	0	0	0	0	0	0	0	0	0	0	0	0	0	0	0	0
tagtgggacct	PBANKA_123800	0	0	0	0	0	0	0	0	0	0	0	0	7	6	0	0	0	0	0	0	0	0	0	0	0	0	0	0	0	0	0	0
tagttgggatc	PBANKA_020230	0	0	0	0	0	0	0	0	0	0	0	0	9	11	0	0	0	0	0	0	0	0	0	0	0	0	0	0	0	0	0	0
tataacgccct	PBANKA_134590	0	0	0	0	0	0	0	0	0	0	0	0	0	0	0	0	0	0	0	0	0	0	0	0	0	0	0	0	0	0	0	0
tataatcaaat	PBANKA_121910	0	0	0	0	0	0	0	0	0	0	0	0	0	0	0	0	0	0	0	0	0	0	0	0	0	0	0	0	0	0	0	0
tatactaacag	PBANKA_144490	23	24	0	0	1	1	0	0	0	0	0	0	1	1	6	6	11	12	0	0	0	0	0	0	3	2	0	0	0	0	0	0
tataggtataa	PBANKA_050330	47	46	0	0	0	0	0	0	0	0	0	0	2	3	0	0	0	0	0	0	0	0	0	0	0	0	0	0	0	0	0	0
tatcccagtgg	PBANKA_132170	0	0	0	0	0	0	0	0	0	0	0	0	0	0	0	0	0	0	0	0	0	0	0	0	0	0	0	0	0	0	0	0
tatccggcatt	PBANKA_146050	0	0	1	0	0	0	0	0	0	0	0	0	0	0	0	0	10	8	1	1	0	0	0	0	0	0	0	0	0	0	0	0
tatcgaccccg	PBANKA_124120	568	571	43	42	74	75	0	0	0	0	53	54	13	14	1	1	15	18	6	6	0	0	3	3	3	3	0	0	0	0	0	0
tatgcgatgac	PBANKA_134580	0	0	0	0	0	0	0	0	0	0	0	0	0	0	0	0	4	3	0	0	0	0	0	0	0	0	0	0	0	0	0	0
tatgctcgcac	PBANKA_083020	1	1	0	0	0	0	0	0	0	0	0	0	0	0	0	0	0	0	0	0	0	0	0	0	0	0	0	0	0	0	0	0
tatggggtgca	PBANKA_140680	0	0	0	0	0	0	0	0	0	0	0	0	0	0	0	0	0	0	0	0	2	2	0	0	0	0	0	0	0	0	0	0
tattcattaac	PBANKA_020260	0	0	0	0	0	0	0	0	0	0	3	3	0	0	0	0	0	0	0	0	0	0	0	0	0	0	0	0	0	0	0	0
tattgagttta	PBANKA_071490	0	0	0	0	71	68	0	0	0	0	0	0	12	12	0	0	0	0	0	0	0	0	0	0	1	1	0	0	0	0	0	0
tatttaaactt	PBANKA_141530	190	187	125	128	287	288	0	0	25	23	155	152	0	0	3	3	42	41	0	0	0	0	42	44	0	0	0	0	0	0	1090	1101
tcaaaaaggtt	PBANKA_133140	0	0	165	153	82	79	79	77	0	0	37	37	60	61	18	18	16	15	14	10	9	9	23	23	10	8	24	22	0	0	1344	1268
tcaaacaagcg	PBANKA_136440	0	0	0	0	0	0	0	0	0	0	0	0	0	0	0	0	0	0	0	0	0	0	0	0	0	0	0	0	0	0	0	0
tcaaactcagc	PBANKA_020800	0	0	0	0	0	0	0	0	0	0	0	0	0	0	0	0	0	0	0	0	0	0	0	0	0	0	0	0	0	0	0	0
tcaaaggtgcg	PBANKA_103560	0	0	0	0	0	0	0	0	0	0	4	4	0	0	0	0	0	0	0	0	0	0	1	1	0	0	0	0	0	0	0	0
tcaaatccccc	PBANKA_040830	0	0	0	0	8	8	0	0	29	31	0	0	0	0	0	0	0	0	0	0	0	0	0	0	0	0	0	0	0	0	0	0
tcaaatcgtta	PBANKA_100960	0	0	0	0	0	0	0	0	0	0	0	0	9	10	0	0	0	0	0	0	0	0	0	0	0	0	0	0	0	0	0	0
tcaaattgttg	PBANKA_062160	0	0	0	0	0	0	0	0	0	0	0	0	0	0	0	0	0	0	0	0	0	0	0	0	0	0	0	0	0	0	0	0
tcaacaagtag	PBANKA_082960	44	43	89	89	0	0	0	0	52	51	4	5	35	34	0	0	0	0	0	0	0	0	0	0	0	0	0	0	0	0	0	0
tcaactcgcgg	PBANKA_113600	0	0	0	0	0	0	0	0	0	0	0	0	14	13	0	0	0	0	0	0	0	0	0	0	0	0	0	0	0	0	0	0
tcacaagaaag	PBANKA_081610	0	0	0	0	0	0	0	0	0	0	0	0	0	0	0	1	0	0	0	0	0	0	0	0	0	0	0	0	0	0	0	0
tcacacagaca	PBANKA_144290	330	309	482	479	474	484	54	56	424	437	443	447	74	73	65	64	54	55	0	0	2	2	12	14	0	0	0	0	0	0	1109	1121
tcacctacaat	PBANKA_140790	33	33	0	0	0	0	74	70	47	46	0	0	30	31	0	0	0	0	0	0	0	0	0	0	0	0	0	0	0	0	0	0
tcaccttaggg	PBANKA_070350	20	22	0	0	31	32	0	0	19	20	0	0	0	0	0	0	0	0	0	0	0	0	0	0	0	0	0	0	0	0	0	0
tcacgcgatgc	PBANKA_144900	0	0	0	0	0	0	0	0	0	0	0	0	0	0	0	0	0	0	0	0	0	0	0	0	0	0	0	0	0	0	0	0
tcacggacgtc	PBANKA_112750	0	0	0	0	0	0	0	0	0	0	2	2	0	0	2	2	6	6	0	0	0	0	0	0	0	0	0	0	0	0	0	0
tcagaagcgcc	PBANKA_071610	0	0	0	0	0	0	0	0	0	0	0	0	0	0	0	0	0	0	0	0	0	0	0	0	0	0	0	0	0	0	0	0
tcagactccta	PBANKA_080960	26	27	0	0	0	0	53	54	26	24	0	0	9	10	1	1	0	0	0	0	0	0	0	0	0	0	0	0	0	0	0	0
tcagattcat	PBANKA_146050	73	71	39	40	0	0	0	0	58	59	4	4	3	4	0	0	0	0	0	0	4	3	0	0	0	0	0	0	0	0	0	0
tcaggattggc	PBANKA_142170	0	0	16	18	0	0	50	51	0	0	0	0	0	0	0	0	0	0	0	0	0	0	0	0	4	4	0	0	0	0	0	0
tcaggcgtacc	PBANKA_082630	0	0	0	0	0	0	0	0	0	0	0	0	0	0	0	0	0	0	0	0	0	0	0	0	0	0	0	0	0	0	0	0
tcagtatcccg	PBANKA_136270	15	15	0	0	0	0	0	0	0	0	0	0	0	0	0	0	0	0	0	0	0	0	0	0	0	0	0	0	0	0	0	0
tcagttcgggt	PBANKA_010150	0	0	14	13	0	0	59	57	0	0	0	0	0	0	0	0	0	0	0	0	0	0	0	0	0	0	0	0	0	0	0	0
tcagtttcttt	PBANKA_124360	0	0	0	0	21	20	0	0	0	0	0	0	0	0	0	0	0	0	1	1	0	0	0	0	0	0	0	0	0	0	0	0
tcataaggcac	PBANKA_120210	0	0	0	0	0	0	0	0	0	0	0	0	0	0	0	0	0	0	0	0	0	0	0	0	0	0	0	0	0	0	0	0
tcataggtgtt	PBANKA_072090	0	0	13	14	0	0	0	0	0	0	4	4	0	0	0	0	0	0	0	0	0	0	0	0	0	0	0	0	0	0	0	0
tcatgacaaat	PBANKA_104020	0	0	0	0	0	0	0	0	0	0	0	0	0	0	0	0	0	0	0	0	0	0	0	0	0	0	0	0	0	0	0	0
tcatgtacctt	PBANKA_111050	0	0	0	0	0	0	0	0	0	0	0	0	0	0	0	0	0	0	0	0	0	0	0	0	0	0	0	0	0	0	0	0
tcattcgcgat	PBANKA_103130	0	0	0	0	0	0	0	0	0	0	0	0	0	0	0	0	13	12	0	0	0	0	0	0	0	0	0	0	0	0	0	0
tcattgatccc	PBANKA_050830	0	0	0	0	0	0	0	0	0	0	0	0	0	0	0	0	0	0	0	0	0	0	0	0	0	0	0	0	0	0	0	0
tccaatattac	PBANKA_052430	0	0	0	0	0	0	0	0	0	0	0	0	0	0	0	0	0	0	0	0	0	0	0	0	0	0	0	0	0	0	0	0
tccagtcgat	PBANKA_080800	0	0	0	0	0	0	0	0	0	0	0	0	0	0	0	0	0	0	0	0	0	0	0	0	0	0	0	0	0	0	0	0
tccatgagcgc	PBANKA_111660	0	0	0	0	0	0	0	0	0	0	0	0	0	0	0	0	0	0	0	0	0	0	0	0	0	0	0	0	0	0	0	0
tccatgccatc	PBANKA_041710	0	0	0	0	0	0	0	0	0	0	0	0	0	0	0	0	0	0	0	0	0	0	0	0	0	0	0	0	0	0	0	0
tccatgcgcga	PBANKA_122320	0	0	0	0	0	0	48	49	0	0	12	11	4	4	3	3	8	9	0	0	0	0	1	1	0	0	0	0	0	0	0	0
tccatggcaaa	PBANKA_112380	0	0	0	0	58	61	0	0	0	0	0	0	0	0	0	0	0	0	0	0	0	0	0	0	0	0	0	0	0	0	0	0
tcccatcaaac	PBANKA_051390	434	475	339	367	326	356	812	885	1288	1384	1350	1448	1676	1814	2026	2193	1873	2066	1185	1263	1458	1582	1987	2212	1197	1321	1558	1675	0	0	737	792
tcccattccct	PBANKA_143860	1	1	15	13	47	50	0	0	16	17	10	10	0	0	5	5	0	1	0	0	1	1	0	0	1	2	0	0	0	0	0	0
tcccccgtaca	PBANKA_135200	0	0	0	0	0	0	0	0	0	0	0	0	0	0	1	1	0	0	0	0	0	0	0	0	0	0	0	0	0	0	0	0
tcccgcctagc	PBANKA_134090	0	0	0	0	0	0	1	0	0	0	0	0	0	0	0	0	1	0	0	0	0	0	0	0	0	0	0	0	0	0	0	0
tcccgctcttg	PBANKA_060800	0	0	13	13	0	0	0	0	0	0	0	0	0	0	0	0	0	0	0	0	0	0	0	0	0	0	0	0	0	0	0	0
tcccgggataa	PBANKA_100380	0	0	0	0	0	0	0	0	0	0	0	0	0	0	0	0	5	6	0	0	0	0	0	0	0	0	0	0	0	0	0	0
tccctccgtac	PBANKA_040510	305	322	353	389	462	513	171	180	303	321	220	239	0	0	51	53	69	74	8	6	17	18	32	31	0	0	17	22	0	0	829	939
tccctggaatg	PBANKA_092140	24	24	0	0	0	0	0	0	0	0	0	0	0	0	0	0	0	0	0	0	0	0	0	0	0	0	0	0	0	0	0	0
tccgattacta	PBANKA_122900	0	0	0	0	0	0	0	0	0	0	0	0	0	0	0	1	0	0	0	0	0	0	0	0	0	0	0	0	0	0	0	0
tccgccacctg	PBANKA_030340	0	0	0	0	0	0	0	0	0	0	6	6	0	0	4	4	11	12	0	0	1	1	0	0	0	0	0	0	0	0	0	0
tccgcctatta	PBANKA_010460	29	30	0	0	0	0	0	0	0	0	0	0	0	0	0	0	0	0	0	0	0	0	0	0	0	0	0	0	0	0	0	0
tccgcgcctgc	PBANKA_145600	0	0	0	0	0	0	0	0	10	10	0	0	0	0	0	0	3	3	0	0	0	0	0	0	0	0	0	0	0	0	0	0
tccggatgtcg	PBANKA_041790	22	21	0	0	0	0	0	0	24	23	6	6	0	0	0	0	0	0	0	0	0	0	0	0	0	0	0	0	0	0	0	0
tccgggataag	PBANKA_132870	0	0	0	0	0	0	0	0	0	0	0	0	0	0	0	0	0	0	0	0	0	0	0	0	0	0	0	0	0	0	0	0
tccgttcgggt	PBANKA_144470	0	0	0	1	0	0	0	0	0	0	0	0	0	0	0	0	0	0	0	0	0	0	0	0	0	0	0	0	0	0	0	0
tcctactctcc	PBANKA_120060	18	17	0	0	0	0	0	0	0	0	0	0	0	0	0	0	0	0	0	0	0	0	0	0	0	0	0	0	0	0	0	0
tcctcagtgat	PBANKA_140300	0	0	0	0	0	0	69	66	0	0	0	0	13	12	8	6	27	29	0	0	0	0	0	0	0	1	1	0	0	0	0	0
tcctccgtgct	PBANKA_135280	0	0	0	0	0	0	0	0	0	0	0	0	0	0	0	0	0	0	0	0	0	0	0	0	0	0	0	0	0	0	0	0
tcctgtttttt	PBANKA_082020	0	0	0	0	0	0	0	0	0	0	2	2	0	0	0	0	0	0	0	0	0	0	1	1	0	0	0	0	0	0	0	0
tccttagcgga	PBANKA_060600	0	0	0	0	0	0	0	0	0	0	5	5	0	0	0	0	0	0	3	3	0	0	0	0	0	0	0	0	0	0	0	0
tcctttaattc	PBANKA_081130	120	125	157	157	209	212	59	57	0	1	57	58	1	1	7	7	0	0	4	3	6	6	4	4	0	0	3	4	0	0	1193	1202
tcgaaacatga	PBANKA_143870	2	2	0	0	0	0	0	0	0	0	0	0	0	0	1	1	4	4	0	0	1	1	0	0	0	0	0	0	0	0	0	0
tcgacagagag	PBANKA_142750	0	0	0	0	0	0	0	0	0	0	0	0	0	0	0	0	4	5	0	0	0	0	0	0	0	0	1	0	0	0	0	0
tcgacgtctcg	PBANKA_121310	0	0	0	0	0	0	0	0	0	0	0	0	0	0	0	0	0	0	0	0	0	0	0	0	0	0	0	0	0	0	0	0
tcgagccctgg	PBANKA_081300	0	0	0	0	0	0	0	0	0	0	3	2	0	0	4	4	8	7	0	0	0	0	0	0	1	1	0	0	0	0	0	0
tcgagcgtat	PBANKA_093300	54	54	0	0	197	192	0	0	0	0	0	0	0	0	0	0	0	0	0	0	0	0	0	0	0	0	0	0	0	0	0	0
tcgagtagata	PBANKA_143190	0	0	0	0	0	0	0	0	0	0	0	0	0	0	0	0	0	0	0	0	1	0	0	0	0	0	0	0	0	0	0	0
tcgatggttca	PBANKA_143400	0	0	0	1	0	0	0	0	0	0	0	0	6	6	0	0	10	10	0	0	0	0	0	0	0	0	0	0	0	0	0	0
tcgcagggagc	PBANKA_051300	0	0	0	0	0	0	0	0	0	0	0	0	0	0	0	0	0	0	0	0	0	0	0	0	0	0	0	0	0	0	0	0
tcgcatagtcc	PBANKA_050440	1625	1608	414	394	90	92	71	63	28	28	510	509	211	208	5	7	123	117	5	5	1	1	1	2	15	14	0	0	0	0	0	0
tcgccaatgtc	PBANKA_050270	15	16	123	122	166	157	0	0	165	161	103	100	23	23	49	44	73	69	1	1	45	43	47	44	0	0	60	56	0	0	995	999
tcgccccgagc	PBANKA_144740	0	0	0	0	1	0	0	0	0	0	0	0	0	0	0	0	0	0	1	0	0	0	1	0	0	0	0	0	0	0	0	0
tcgcgccacca	PBANKA_100170	57	62	176	193	92	96	17	18	77	80	90	94	0	0	30	28	18	18	2	2	8	7	2	2	0	0	9	9	0	0	308	325
tcgctacacat	PBANKA_100010	0	0	0	0	0	0	0	0	0	0	0	0	0	0	0	0	0	0	0	0	0	0	0	0	0	0	0	0	0	0	0	0
tcgctggctgg	PBANKA_134940	0	0	0	0	0	0	0	0	0	0	0	0	0	0	0	0	0	0	0	0	0	0	0	0	0	0	0	0	0	0	0	0
tcggcaccccg	PBANKA_146110	0	0	0	0	0	0	0	0	0	0	0	0	0	0	0	0	0	0	0	0	0	0	0	0	0	0	0	0	0	0	0	0
tcggcgttcat	PBANKA_040620	0	0	0	0	0	0	42	36	0	0	0	0	0	0	1	1	0	0	0	0	0	0	0	0	0	0	0	0	0	0	0	0
tcgggcggcac	PBANKA_060280	0	0	0	0	0	0	0	0	0	0	0	0	0	0	2	2	0	0	0	0	0	0	0	0	0	0	0	0	0	0	0	0
tcggttacggg	PBANKA_083410	0	0	28	29	361	344	51	51	14	13	48	46	41	39	19	20	10	9	3	4	4	4	4	3	14	14	6	4	0	0	1094	1069
tcggttgcaat	PBANKA_143380	43	39	0	0	38	39	0	0	0	0	0	0	0	0	0	0	0	0	0	0	0	0	0	0	0	0	0	0	0	0	0	0
tcgtcccgata	PBANKA_131200	183	187	268	268	273	262	763	745	1140	1116	560	561	1471	1459	2013	1983	1214	1191	2037	1954	2068	2016	1526	1521	2970	2920	2279	2186	0	0	1031	1019
tcgtcgccctg	PBANKA_134660	0	0	0	0	0	0	0	0	13	12	0	0	0	0	0	0	0	0	0	0	0	0	0	0	0	0	0	0	0	0	0	0
tcgtgggaagc	PBANKA_103310	0	0	0	0	27	25	0	0	0	0	0	0	7	5	0	0	0	0	0	0	0	0	0	0	0	0	0	0	0	0	0	0
tctagcagctg	PBANKA_132960	0	0	20	20	0	0	0	0	0	0	0	0	0	0	0	0	0	0	0	0	0	0	0	0	0	0	0	0	0	0	0	0
tctagtgatgt	PBANKA_110140	0	0	0	0	0	0	0	0	0	0	0	0	0	0	0	0	1	1	0	0	0	0	0	0	0	0	0	0	0	0	0	0
tctatcgttac	PBANKA_143990	0	0	0	0	0	0	0	0	0	0	10	8	0	0	0	0	3	3	0	0	0	0	0	0	0	0	0	0	0	0	0	0
tctcaagggtc	PBANKA_020010	783	771	686	671	497	484	284	285	194	199	9	9	122	123	17	18	4	4	6	6	1	1	0	0	1	1	0	0	0	0	0	0
tctccagtacc	PBANKA_083530	0	0	0	0	0	0	1	0	0	0	0	0	0	0	0	0	0	0	0	0	0	0	0	0	0	0	0	0	0	0	0	0
tctcggcatgc	PBANKA_130250	0	0	0	0	0	0	0	0	0	0	0	0	0	0	0	0	0	0	0	0	0	0	0	0	0	0	0	0	0	0	0	0
tctcgggccat	PBANKA_093080	30	28	0	0	0	0	47	49	53	53	7	7	0	0	0	0	0	0	0	0	0	0	1	1	0	0	0	0	0	0	0	0
tctcggttat	PBANKA_061670	0	0	0	0	32	29	0	0	0	0	0	0	0	0	0	0	0	0	0	0	0	0	0	0	0	0	0	0	0	0	0	0
tctcggttatg	PBANKA_140780	142	132	300	293	480	470	1	1	162	151	101	97	21	21	15	14	9	9	0	0	11	11	2	2	0	0	0	0	0	0	797	797
tctcgtcatgc	PBANKA_113930	0	0	0	0	0	0	0	0	0	0	1	0	0	0	0	0	0	0	0	0	0	0	0	0	0	0	0	0	0	0	0	0
tctctgaatca	PBANKA_122990	0	0	46	46	0	0	0	0	0	0	0	1	0	0	3	2	0	0	0	0	0	0	0	0	0	0	0	0	0	0	0	0
tctgagcactg	PBANKA_091010	1009	993	672	670	923	913	1741	1723	1837	1809	1953	1935	1291	1275	1696	1674	1774	1751	537	509	613	615	1066	1051	309	309	415	404	0	0	525	510
tctgtgacacg	PBANKA_143690	915	904	1143	1147	1805	1791	910	885	1271	1260	1457	1438	300	304	403	404	603	618	86	85	153	152	128	131	50	49	108	105	0	0	790	782
tctgtgaggat	PBANKA_092710	0	0	0	0	179	172	0	0	0	0	0	0	0	0	0	0	0	0	0	0	0	0	0	0	0	0	0	0	0	0	0	0
tcttacgggga	PBANKA_130980	0	0	0	0	0	0	0	0	0	0	4	4	0	0	0	0	0	0	0	0	0	0	0	0	0	0	0	0	0	0	0	0
tcttagcaaga	PBANKA_060860	0	0	48	49	0	0	0	0	0	0	0	0	3	3	0	0	3	3	0	0	0	0	0	0	0	0	0	0	0	0	0	0
tctttcaccac	PBANKA_132740	56	54	80	81	353	399	3	2	41	44	99	110	0	0	33	36	17	21	2	2	30	33	2	2	0	0	14	17	0	0	1037	1115
tctttcagatt	PBANKA_103770	0	0	0	0	0	0	0	0	0	0	0	0	0	0	0	0	0	0	0	0	1	0	0	0	0	0	0	0	0	0	0	0
tgaaatcctgt	PBANKA_121510	32	30	0	0	0	0	0	0	0	0	0	0	7	7	0	0	0	0	0	0	0	0	0	0	0	0	0	0	0	0	0	0
tgaacccggtg	PBANKA_131430	0	0	0	0	0	0	0	0	1	0	0	0	0	0	0	0	0	0	0	0	0	0	0	0	0	0	0	0	0	0	0	0
tgaacgtggtg	PBANKA_083680	3	3	0	0	0	0	0	0	11316	10817	0	0	0	0	0	0	0	0	0	0	0	0	0	0	0	0	0	0	0	0	0	0
tgaagcgacgg	PBANKA_041570	0	0	0	0	0	0	56	57	25	24	3	3	0	0	0	0	0	0	0	0	0	0	0	0	0	0	0	0	0	0	0	0
tgaagtgaacc	PBANKA_093360	24	23	23	22	0	0	48	49	0	0	0	0	0	0	0	0	0	0	0	0	0	0	0	0	0	0	0	0	0	0	0	0
tgacacactct	PBANKA_143920	25	23	0	0	47	45	0	0	0	0	0	0	0	0	0	0	0	0	4	4	0	0	0	0	0	0	0	0	0	0	0	0
tgacctatagc	PBANKA_120030	0	0	0	0	0	0	0	0	0	0	0	0	0	0	0	0	0	0	0	0	0	0	0	0	0	0	0	0	0	0	0	0
tgacggggctc	PBANKA_104000	0	0	0	0	0	0	0	0	0	0	0	0	0	0	0	0	0	0	0	0	0	0	0	0	0	0	0	0	0	0	0	0
tgacttaacat	PBANKA_101390	141	137	89	89	0	0	0	0	0	0	22	22	20	21	0	0	7	7	0	0	0	0	0	0	1	1	0	0	0	0	0	0
tgagagccata	PBANKA_051970	0	0	170	173	48	50	0	0	0	0	0	0	0	0	0	0	0	0	0	0	0	0	0	0	0	0	0	0	0	0	0	0
tgagcgctgat	PBANKA_080390	0	0	0	0	0	0	0	0	0	0	0	0	0	0	0	0	0	0	0	0	0	0	0	0	0	0	0	0	0	0	0	0
tgatactgaga	PBANKA_136330	10	10	140	140	26	27	38	36	0	0	10	9	0	0	0	1	0	0	0	1	0	0	0	0	0	0	0	0	0	0	0	0
tgatagcacct	PBANKA_103400	123	123	252	255	562	559	38	36	172	176	198	195	22	19	45	45	20	22	0	0	9	11	3	5	0	0	27	27	0	0	882	871
tgatgatttcg	PBANKA_134370	0	0	0	0	0	0	0	0	0	0	0	0	0	0	0	0	0	0	0	0	0	0	0	0	0	0	0	0	0	0	0	0
tgatggcgtag	PBANKA_140570	18	17	0	0	0	0	0	0	0	0	0	0	0	0	0	0	0	0	0	0	0	0	1	1	0	0	0	0	0	0	0	0
tgattggtata	PBANKA_030630	0	0	0	0	0	0	0	0	0	0	0	0	0	0	0	0	0	0	0	0	0	0	0	0	0	0	0	0	0	0	0	0
tgcaataaagc	PBANKA_140540	0	0	0	0	0	0	0	0	0	0	0	0	0	0	0	0	0	0	0	0	0	0	0	0	0	0	0	0	0	0	0	0
tgcaccgaaag	PBANKA_131040	0	0	0	0	0	0	0	0	17	17	0	0	0	0	0	0	0	0	0	0	0	0	0	0	0	0	0	0	0	0	0	0
tgcactaccac	PBANKA_103950	18	19	0	0	0	0	0	0	0	0	0	0	0	0	0	0	0	0	0	0	0	0	0	0	0	0	0	0	0	0	0	0
tgcagcatccg	PBANKA_061090	0	0	0	0	0	0	0	0	0	0	0	0	0	0	0	0	0	0	0	0	0	0	0	0	0	0	0	0	0	0	0	0
tgcagtagagg	PBANKA_020270	0	0	0	0	0	0	0	0	0	0	0	0	0	0	0	0	0	0	0	0	0	0	0	0	0	0	0	0	0	0	0	0
tgcatacggtc	PBANKA_103220	0	0	0	0	0	0	47	48	0	0	0	0	0	0	5	4	10	12	7	8	1	1	0	0	0	0	0	0	0	0	0	0
tgcatgttcca	PBANKA_060380	0	0	6	6	0	0	0	0	0	0	0	0	0	0	0	0	0	0	0	0	0	0	0	0	0	0	0	0	0	0	0	0
tgccaaaaacc	PBANKA_051560	90	92	10	10	136	140	0	0	0	0	0	0	0	0	0	0	0	0	2	2	0	0	0	0	1	1	0	0	0	0	0	0
tgccagcggac	PBANKA_061670	0	0	0	0	0	0	0	0	0	0	0	0	28	29	0	0	0	0	0	0	0	0	0	0	0	0	0	0	0	0	0	0
tgccgagctgc	PBANKA_050230	0	0	0	0	0	0	2	2	0	1	0	0	0	0	1	1	8	8	0	0	0	0	0	0	0	0	0	0	0	0	0	0
tgccgtaagcg	PBANKA_112210	0	0	0	0	0	0	0	0	0	0	0	0	0	0	0	0	0	0	0	0	0	0	0	0	0	0	0	0	0	0	0	0
tgccttgtatg	PBANKA_051490	798	779	380	363	742	741	2208	2184	1671	1633	2536	2503	3012	3026	3785	3743	4718	4590	4769	4636	4677	4621	6220	6184	4126	4075	4513	4407	0	0	308	306
tgcgattggaa	PBANKA_051630	72	78	0	0	0	0	0	0	25	27	0	0	0	0	0	0	0	0	0	0	0	0	0	0	0	0	0	0	0	0	0	0
tgcgtagcaga	PBANKA_144600	177	171	39	42	116	114	123	122	101	101	0	0	21	18	0	0	0	0	0	0	0	0	0	0	1	1	0	0	0	0	0	0
tgctcgtggca	PBANKA_090780	0	0	0	0	0	0	0	0	29	30	0	0	22	20	0	0	0	0	0	0	0	0	0	0	0	0	0	0	0	0	0	0
tgctctggtta	PBANKA_103050	0	0	0	0	0	0	0	0	19	18	0	0	0	0	0	0	0	0	0	0	0	0	0	0	0	0	0	0	0	0	0	0
tgctgctagtt	PBANKA_130560	0	0	0	0	0	0	0	0	0	0	0	0	0	0	0	0	0	0	0	0	0	0	0	0	0	0	0	0	0	0	0	0
tgcttatacta	PBANKA_121220	0	0	0	0	0	0	0	0	10	9	0	0	0	0	0	0	0	0	0	0	0	0	0	0	0	0	0	0	0	0	0	0
tgcttcaccgt	PBANKA_071790	0	0	0	0	0	0	0	0	21	21	0	0	0	0	0	0	0	0	0	0	0	0	0	0	0	0	0	0	0	0	0	0
tgctttacgta	PBANKA_142120	0	0	0	0	53	51	0	0	0	0	0	0	0	0	0	0	0	0	0	0	0	0	0	0	0	0	0	0	0	0	0	0
tggactgagtc	PBANKA_133270	1	1	0	0	27	27	0	0	0	0	0	0	0	0	2	3	0	0	1	1	0	0	0	0	0	0	0	0	0	0	0	0
tggagagaagt	PBANKA_061960	0	0	0	0	0	0	0	0	0	0	0	0	0	0	0	0	0	0	0	0	0	0	0	0	0	0	0	0	0	0	0	0
tggagggtgaa	PBANKA_070230	1189	1054	913	818	2402	2118	625	565	848	752	1376	1221	87	72	163	142	287	251	34	29	34	28	68	60	8	8	27	24	0	0	1109	1001
tggagtcttag	PBANKA_102850	0	0	0	0	0	0	0	0	0	0	0	0	0	0	0	0	0	0	0	0	1	0	0	0	0	0	0	0	0	0	0	0
tggcagggagg	PBANKA_140490	0	0	0	0	43	40	0	0	0	0	0	0	0	0	0	0	0	0	0	0	0	0	0	0	0	0	0	0	0	0	0	0
tggccgattaa	PBANKA_132650	0	0	48	47	74	73	0	0	0	0	0	0	0	0	0	0	0	0	0	0	0	0	0	0	0	0	0	0	0	0	0	0
tggcctcgggt	PBANKA_133490	0	0	0	0	0	0	0	0	0	0	0	0	0	0	0	0	0	0	0	0	0	0	0	0	0	0	0	0	0	0	0	0
tggcgtgtgtg	PBANKA_120450	0	0	0	0	0	0	0	0	0	0	0	0	0	0	0	0	0	0	0	0	0	0	0	0	0	0	0	0	0	0	0	0
tggcttcgctc	PBANKA_081910	0	0	0	0	84	81	42	40	17	19	0	0	0	0	0	0	0	0	1	1	0	0	0	0	0	0	0	0	0	0	0	0
tggcttctgct	PBANKA_136000	0	0	0	0	0	0	0	0	0	0	0	0	7	6	0	0	0	0	0	0	0	0	0	0	0	0	0	0	0	0	0	0
tgggaaggcgt	PBANKA_121620	0	0	0	0	32	28	0	0	0	0	0	0	0	0	0	0	0	0	0	0	0	0	0	0	0	0	0	0	0	0	0	0
tgggatcatcg	PBANKA_143560	0	0	22	21	0	0	0	0	0	0	0	0	0	0	0	0	0	0	0	0	0	0	0	0	0	0	0	0	0	0	0	0
tggggagattc	PBANKA_141620	0	0	0	0	0	0	0	0	0	0	0	0	0	0	0	0	0	0	0	0	0	0	0	0	0	0	0	0	0	0	0	0
tggggttgaag	PBANKA_140560	414	399	332	316	917	900	69	65	414	393	455	431	115	107	60	55	150	143	19	19	20	19	30	28	16	16	58	54	0	0	1169	1141
tgggtgtcgct	PBANKA_092040	0	0	0	0	91	88	0	0	0	0	0	0	0	0	0	0	0	0	0	0	0	0	0	0	0	0	0	0	0	0	0	0
tggtcccccca	PBANKA_061910	0	0	0	0	0	0	0	0	1	0	0	0	0	0	0	0	0	0	0	0	0	0	0	0	0	0	0	0	0	0	0	0
tggtccggatg	PBANKA_142820	0	0	0	0	0	0	0	0	0	0	0	0	1	0	0	0	0	0	0	0	0	0	0	0	0	0	0	0	0	0	0	0
tggtccgtaga	PBANKA_072070	0	0	0	0	0	0	0	0	0	0	0	0	0	0	0	0	0	0	0	0	0	0	0	0	2	2	0	0	0	0	0	0
tggtctcagtt	PBANKA_103260	0	0	0	0	0	0	0	0	0	0	0	0	0	0	0	0	3	3	0	0	0	0	0	0	0	0	0	0	0	0	0	0
tggtgaataaa	PBANKA_102910	0	0	0	0	0	0	0	0	0	0	0	0	0	0	0	0	0	0	0	0	0	0	0	0	0	0	0	0	0	0	0	0
tggtgtaactg	PBANKA_122500	0	0	0	0	17	16	0	0	0	0	2	2	0	0	0	0	0	0	0	0	0	0	0	0	0	0	0	0	0	0	0	0
tggttagtgtg	PBANKA_091210	0	0	0	0	165	150	0	0	0	0	0	0	0	0	0	0	0	0	0	0	0	0	0	0	0	0	0	0	0	0	0	0
tggttgacaga	PBANKA_031120	0	0	0	0	0	0	0	0	0	0	0	0	0	0	0	0	0	0	3	3	0	0	0	0	0	0	0	0	0	0	0	0
tgtaagtgaac	PBANKA_124440	0	0	0	0	0	0	0	0	0	0	0	0	0	0	0	0	0	0	0	0	0	0	0	0	0	0	0	0	0	0	0	0
tgtaataatcc	PBANKA_082620	0	0	0	0	0	0	0	0	0	0	0	0	0	0	0	0	0	0	1	1	0	0	0	0	0	0	0	0	0	0	0	0
tgtaatatcct	PBANKA_142270	0	0	24	20	0	0	0	0	0	0	0	0	0	0	0	0	5	5	0	0	0	0	0	0	0	0	0	0	0	0	0	0
tgtaatcgcgc	PBANKA_092810	120	117	124	123	0	0	62	61	15	13	38	40	0	0	0	0	0	0	0	0	0	0	0	0	0	0	0	0	0	0	0	0
tgtacccttta	PBANKA_021390	0	0	8	8	0	0	0	0	0	0	0	0	0	0	0	0	0	0	0	0	0	0	0	0	0	0	0	0	0	0	0	0
tgtaccttat	PBANKA_041040	0	0	0	0	0	0	0	0	0	0	0	0	0	0	0	0	0	0	0	0	0	0	0	0	0	0	0	0	0	0	0	0
tgtagacttcg	PBANKA_020020	0	0	0	0	1	0	16	16	1	0	9	10	9	8	2	1	17	15	0	0	0	0	1	0	0	0	0	0	0	0	0	0
tgtcaacagca	PBANKA_134150	0	0	0	0	0	0	0	0	0	0	0	0	2	2	0	0	0	0	0	0	0	0	0	0	0	0	0	0	0	0	0	0
tgtcacgatac	PBANKA_071830	14	15	26	25	0	0	0	0	0	0	3	3	1	1	0	2	2	3	0	0	0	0	0	0	0	0	0	0	0	0	0	0
tgtcagttttt	PBANKA_010490	904	877	521	512	547	517	787	748	672	659	943	902	906	899	1012	993	567	546	315	295	489	473	237	229	173	180	253	248	0	0	747	731
tgtccccacgg	PBANKA_082930	0	0	0	0	0	0	40	39	14	14	0	0	0	0	0	0	0	0	0	0	0	0	0	0	0	0	0	0	0	0	0	0
tgtccggtgcc	PBANKA_092660	0	0	251	231	0	0	43	43	0	1	30	31	5	6	5	5	1	0	0	0	0	0	0	0	2	1	0	0	0	0	0	0
tgtcctaaaga	PBANKA_121950	20	18	0	0	0	0	0	0	27	26	0	0	4	5	0	0	0	0	0	0	0	0	0	0	2	2	0	0	0	0	0	0
tgtcgaagttg	PBANKA_101080	0	0	0	0	0	0	1	1	0	0	0	0	0	0	3	2	0	0	0	0	0	0	0	0	0	0	0	0	0	0	0	0
tgtcgagcact	PBANKA_091140	0	0	0	0	0	0	0	0	0	0	0	0	8	9	0	0	3	3	0	0	0	0	0	0	0	0	0	0	0	0	0	0
tgtcgtgttaa	PBANKA_071730	31	30	22	23	0	0	0	0	0	0	0	0	0	0	0	0	3	3	0	0	0	0	0	0	0	0	0	0	0	0	0	0
tgtctcgcttt	PBANKA_071050	43	45	0	0	0	0	0	0	0	0	4	3	0	0	0	0	0	0	0	0	0	0	0	0	0	0	0	0	0	0	0	0
tgtctggcatt	PBANKA_142830	0	0	0	0	0	0	0	0	0	0	0	0	0	0	0	0	0	0	0	0	0	0	0	0	0	0	0	0	0	0	0	0
tgtgaattggg	PBANKA_131350	0	0	0	0	0	0	0	0	0	0	0	0	0	0	0	0	0	0	0	0	0	0	0	0	0	0	0	0	0	0	0	0
tgtgcaacaac	PBANKA_090200	0	0	0	0	0	0	0	0	0	0	0	0	0	0	0	0	0	0	0	0	0	0	0	0	0	0	0	0	0	0	0	0
tgtgcaggtgc	PBANKA_030060	0	0	0	0	0	0	0	0	0	0	0	0	0	0	0	0	0	0	0	0	0	0	0	0	0	0	0	0	0	0	0	0
tgtggatcaag	PBANKA_030320	0	0	0	0	0	0	0	0	0	0	0	0	0	0	0	0	0	0	0	0	0	0	0	0	0	0	0	0	0	0	0	1
tgtgggtctcg	PBANKA_132700	250	238	539	534	480	463	106	100	379	374	421	403	216	205	199	187	240	236	348	328	150	147	229	222	247	229	132	126	0	0	3026	2911
tgtgttttgtt	PBANKA_082530	0	0	0	0	0	0	0	0	0	0	0	0	0	0	0	0	0	0	0	0	0	0	0	0	0	0	0	0	0	0	0	0
tgttatcttca	PBANKA_020160	0	0	0	0	0	0	101	101	0	0	0	0	0	0	0	0	0	0	0	0	0	0	0	0	0	0	0	0	0	0	0	0
tgttatttaag	PBANKA_082100	0	0	0	0	0	0	0	0	0	0	0	0	0	0	0	0	0	0	0	0	0	0	1	0	0	0	0	0	0	0	0	0
tgttcaccggg	PBANKA_121880	18	16	0	0	50	50	0	0	0	0	0	0	8	8	0	0	0	0	0	0	0	0	0	0	0	0	1	1	0	0	0	0
tgttccgctcg	PBANKA_061260	73	69	0	0	86	85	52	49	78	78	2	1	8	8	0	0	0	0	0	0	0	0	0	0	0	0	0	0	0	0	0	0
tgttcgtatag	PBANKA_040470	4	4	0	0	0	0	0	0	0	0	0	0	0	0	0	0	0	0	0	0	0	0	0	0	0	0	0	0	0	0	0	0
ttaaagattcc	PBANKA_120710	0	0	0	0	27	28	0	0	0	0	0	0	0	0	0	0	0	0	0	0	0	0	0	0	0	0	0	0	0	0	0	0
ttaaagtgatt	PBANKA_112620	0	0	0	0	0	0	39	37	0	0	1	1	0	0	0	0	2	2	0	0	0	0	0	0	0	0	1	1	0	0	0	0
ttaaccgattc	PBANKA_141380	66	65	116	121	231	245	1	1	55	57	110	119	152	160	9	9	29	30	93	97	7	7	29	33	54	59	0	0	0	0	619	654
ttaacgggtaa	PBANKA_132470	0	0	22	24	0	0	0	0	0	0	0	0	0	0	0	0	0	0	0	0	0	0	0	0	0	0	0	0	0	0	0	0
ttaatccttgc	PBANKA_010450	1	1	0	0	0	0	0	0	0	0	3	3	0	0	0	0	0	0	0	0	0	0	0	0	0	0	0	0	0	0	1	0
ttaattgcgac	PBANKA_121260	0	0	0	0	0	0	0	0	0	0	2	2	0	0	1	1	0	0	0	0	0	0	0	0	0	0	0	0	0	0	0	0
ttacatgctgg	PBANKA_145700	1	0	0	0	0	0	1	1	0	1	1	1	8	8	6	5	0	0	0	0	0	0	0	0	1	2	0	1	0	0	0	0
ttaccattgtt	PBANKA_000070	0	0	0	0	0	0	0	0	0	0	0	0	0	0	0	0	0	0	0	0	0	0	0	0	0	0	0	0	0	0	1	0
ttacccgcagc	PBANKA_134450	57	57	89	88	64	64	140	136	34	34	5	5	15	14	2	2	0	0	4	3	0	0	0	0	0	0	0	0	0	0	0	0
ttactctatga	PBANKA_062020	31	33	0	0	0	0	0	0	25	27	1	1	0	0	0	0	0	0	0	0	0	0	0	0	0	0	0	0	0	0	0	0
ttagacgcatc	PBANKA_130260	0	0	0	0	0	0	0	0	0	0	0	0	0	0	0	0	0	0	0	0	0	0	1	1	0	0	0	0	0	0	0	0
ttagagctgtg	PBANKA_100830	0	0	23	23	0	0	0	0	43	42	0	0	4	4	0	0	0	0	0	0	0	0	0	0	0	0	0	0	0	0	0	0
ttagaggactt	PBANKA_060890	44	45	277	278	417	413	0	0	137	135	199	198	0	0	54	53	190	191	1	1	7	5	318	317	5	6	12	10	0	0	921	938
ttagatacgtt	PBANKA_081290	0	0	0	0	0	0	0	0	0	0	0	0	0	0	0	0	0	0	0	0	0	0	0	0	0	0	0	0	0	0	0	0
ttagcaggccg	PBANKA_110480	0	0	0	0	0	0	0	0	0	0	0	0	0	0	0	0	0	0	14	11	0	0	0	0	0	0	0	0	0	0	0	0
ttaggtgagat	PBANKA_061410	36	34	0	0	0	0	0	0	0	0	0	0	0	0	0	0	0	0	0	0	0	0	0	0	0	0	0	0	0	0	0	0
ttataaaattg	PBANKA_010010	0	0	34	31	0	0	0	0	0	0	0	0	0	0	0	0	0	0	0	0	0	0	0	0	0	0	0	0	0	0	0	0
ttataagtcta	PBANKA_080690	0	0	0	0	0	0	0	0	0	0	4	4	0	0	0	0	0	0	0	0	0	0	0	0	0	0	0	0	0	0	0	0
ttatatatagt	PBANKA_030450	487	468	640	618	1142	1110	420	412	890	871	1310	1294	950	916	723	703	1122	1096	404	378	375	365	635	621	181	177	219	208	0	0	1178	1167
ttatcacgcgt	PBANKA_060120	68	76	0	0	22	21	0	0	23	22	0	0	9	9	0	0	0	0	0	0	0	0	0	0	0	0	0	0	0	0	0	0
ttatccagctg	PBANKA_111460	0	0	0	0	1	0	0	0	0	0	0	0	0	0	0	0	0	0	0	0	0	0	0	0	0	0	0	0	0	0	0	0
ttatcgcctcc	PBANKA_134250	0	0	17	18	140	142	0	0	72	71	0	0	0	0	0	0	0	0	0	0	0	0	0	0	0	0	0	0	0	0	0	0
ttatctcgata	PBANKA_030660	0	0	0	0	0	0	0	0	0	0	0	0	0	0	0	1	0	0	0	0	0	0	0	0	0	0	0	0	0	0	0	0
ttatgcaccaa	PBANKA_135800	0	0	0	0	0	0	0	0	0	0	0	0	0	0	0	0	0	0	0	0	0	0	0	0	0	0	0	0	0	0	0	0
ttcaaacacct	PBANKA_030210	0	0	0	0	0	0	0	0	19	19	0	0	0	0	0	0	0	0	0	0	0	0	0	0	0	0	0	0	0	0	0	0
ttcaatagaga	PBANKA_130790	2	1	1	1	45	44	51	47	1	1	28	29	26	24	15	16	12	9	1	0	1	2	0	0	3	4	1	0	0	0	2	0
ttcaatcgagg	PBANKA_040980	0	0	0	0	0	0	0	0	0	0	0	0	0	0	0	0	0	0	0	0	0	0	0	0	0	0	0	0	0	0	0	0
ttcactcaagt	PBANKA_010220	0	0	1	1	0	0	0	0	0	0	0	0	1	1	0	0	0	1	0	0	0	0	0	0	0	1	0	0	0	0	0	0
ttcagctcat	PBANKA_101330	0	0	0	0	0	0	0	0	0	0	0	0	0	0	0	0	0	0	0	0	0	0	0	0	0	0	0	0	0	0	0	0
ttcatcatcga	PBANKA_030530	37	34	0	0	0	0	0	0	0	0	0	0	0	0	0	0	0	0	0	0	0	0	0	0	0	0	0	0	0	0	0	0
ttcatgagcat	PBANKA_143520	159	155	638	627	21	22	50	51	41	40	46	46	27	29	1	2	0	0	5	6	0	0	0	0	1	1	0	0	0	0	0	0
ttccacacagc	PBANKA_122610	0	0	0	0	0	0	0	0	0	0	0	0	0	0	0	0	0	0	0	0	0	0	0	0	0	0	0	0	0	0	0	0
ttccaccttac	PBANKA_030600-ko	164	195	81	95	131	160	160	200	314	401	80	106	126	141	548	687	124	151	94	119	498	612	102	136	109	135	664	831	0	0	297	401
ttccatactat	PBANKA_010630	142	139	117	114	201	199	1861	1841	710	715	633	643	3429	3456	1920	1912	1158	1181	4058	3966	1523	1535	1389	1405	3517	3500	1929	1896	0	0	1394	1385
ttcccagggcc	PBANKA_092730	0	0	0	0	53	52	0	0	0	0	0	0	6	6	0	0	0	0	0	0	0	0	0	0	0	0	0	0	0	0	0	0
ttccggattcg	PBANKA_093150	0	0	0	0	0	0	0	0	0	0	0	0	0	0	0	0	0	0	0	0	0	0	0	0	0	0	0	0	0	0	0	0
ttcctcggatc	PBANKA_101050	0	0	0	0	0	0	0	0	0	0	0	0	0	0	0	0	0	0	0	0	0	0	0	0	0	0	0	0	0	0	0	0
ttcgggatacg	PBANKA_093290	0	0	19	18	0	0	0	1	0	0	4	6	9	8	0	0	6	6	0	0	1	0	0	0	1	1	0	0	0	0	0	0
ttcggggtcta	PBANKA_141200	92	94	202	196	193	188	1	1	96	90	58	56	3	2	22	24	39	38	6	6	17	18	2	1	1	2	14	13	0	0	1167	1156
ttcggtatcgg	PBANKA_133810	20	19	0	0	0	0	0	0	0	0	0	0	0	0	1	1	0	0	0	0	0	0	0	0	0	0	0	0	0	0	0	0
ttcgtgaattg	PBANKA_120150	18	14	0	0	0	0	0	0	0	0	0	0	0	0	0	0	0	0	0	0	0	0	0	0	0	0	0	0	0	0	0	0
ttctagttcat	PBANKA_010550	50	47	0	0	0	0	0	0	0	0	0	0	0	0	0	0	0	0	0	0	0	0	0	0	0	0	0	0	0	0	0	0
ttctatgtatg	PBANKA_021620	0	0	0	0	0	0	0	1	0	0	0	0	0	0	0	0	0	0	0	0	0	0	0	0	0	0	0	0	0	0	0	0
ttctcagaact	PBANKA_140600	1	0	0	0	0	0	0	0	0	0	0	0	0	0	0	0	0	0	0	0	0	0	0	0	0	0	0	0	0	0	0	0
ttctctcgaac	PBANKA_111680	4	5	0	0	0	0	0	0	0	0	0	0	6	5	0	0	0	0	0	0	0	0	0	0	0	0	0	0	0	0	0	0
ttctttgttat	PBANKA_080040	0	0	0	0	0	0	0	0	0	0	0	0	0	0	0	0	0	0	0	0	0	0	0	0	0	0	0	0	0	0	0	0
ttctttttctc	PBANKA_135000	0	0	0	0	0	0	0	0	0	0	0	0	0	0	0	0	0	0	0	0	0	0	0	0	0	0	0	0	0	0	0	0
ttgaaaatcaa	PBANKA_142000	108	109	0	0	0	0	0	0	23	25	0	0	21	22	0	0	0	0	0	0	0	0	0	0	0	0	0	0	0	0	0	0
ttgaatcgtga	PBANKA_093010	0	0	0	0	0	0	0	0	0	0	0	0	1	0	0	0	0	0	0	0	0	0	0	0	0	0	0	0	0	0	0	0
ttgaccaaacg	PBANKA_070070	0	0	0	0	0	0	0	0	0	0	0	0	0	0	0	0	0	0	0	0	0	0	0	0	0	0	0	0	0	0	0	0
ttgaggcaaca	PBANKA_120930	0	0	0	0	0	0	37	34	0	0	0	0	0	0	0	0	0	0	0	0	0	0	0	0	0	0	0	0	0	0	0	0
ttgatcgaagc	PBANKA_072080	74	76	0	0	0	0	0	0	0	0	9	9	0	0	0	0	0	0	0	0	0	0	0	0	0	0	0	0	0	0	0	0
ttgatgtactt	PBANKA_132790	84	81	0	0	30	31	109	104	129	128	0	0	31	27	0	0	1	1	0	0	0	0	0	0	0	0	0	0	0	0	0	0
ttgccagaata	PBANKA_100050	0	0	0	0	0	0	0	0	0	0	0	0	0	0	0	0	0	0	0	0	0	0	0	0	0	0	0	0	0	0	0	0
ttgcgactttc	PBANKA_011110	0	0	0	0	0	0	0	0	0	0	3	3	0	0	0	0	0	0	0	0	0	0	0	0	0	0	0	0	0	0	0	0
ttgctgtcggc	PBANKA_111510	1573	1517	654	636	151	153	123	127	0	0	574	560	167	164	15	14	110	111	4	5	2	2	6	5	8	8	0	0	0	0	0	0
ttgctttagct	PBANKA_100150	0	0	0	0	0	0	0	0	0	0	0	0	0	0	0	0	0	0	0	0	0	0	0	0	0	0	0	0	0	0	0	0
ttggcacggcg	PBANKA_124660	0	0	0	0	0	0	0	0	0	0	0	0	0	0	0	0	0	0	0	0	0	0	0	0	0	0	0	0	0	0	0	0
ttggggtgaca	PBANKA_092640	58	52	41	40	97	96	63	61	35	30	5	6	6	5	6	5	0	0	0	0	1	1	0	0	1	1	0	0	0	0	0	0
ttgggtcaccc	PBANKA_113870	0	0	0	0	0	0	0	0	0	0	0	0	0	0	0	0	0	0	0	0	0	0	0	0	0	0	0	0	0	0	0	0
ttggtgcacga	PBANKA_123030	0	0	22	22	0	0	0	0	0	0	0	0	0	0	0	0	0	0	0	0	0	0	0	0	0	0	0	0	0	0	0	0
ttgtacagaac	PBANKA_113310	0	0	0	0	0	0	0	0	0	0	0	0	0	0	0	0	0	0	0	0	0	0	0	0	0	0	0	0	0	0	0	0
ttgtccatgca	PBANKA_071270	0	0	0	0	0	0	0	0	0	0	0	0	0	0	0	0	0	0	0	0	0	0	0	0	0	0	0	0	0	0	0	0
ttgtcgccgtc	PBANKA_092970	0	0	0	0	0	0	0	0	20	20	0	0	0	0	0	0	7	7	0	0	0	0	0	0	0	0	0	0	0	0	0	0
tttaatggtgc	PBANKA_081170	0	0	0	0	0	0	0	0	0	0	0	0	0	0	0	0	0	0	0	0	0	0	0	0	0	0	0	0	0	0	0	0
tttagcgttgg	PBANKA_142680	0	0	0	0	0	0	0	0	0	0	1	1	1	0	2	2	4	3	0	0	0	0	0	0	0	0	1	1	0	0	0	0
tttcaaaatgc	PBANKA_050100	0	0	0	0	0	0	0	0	0	0	0	0	0	0	0	0	0	0	0	0	0	0	0	0	0	0	0	0	0	0	0	0
tttccacgact	PBANKA_140010	33	37	0	0	0	0	0	0	0	0	0	0	0	0	0	0	0	0	0	0	0	0	0	0	0	0	0	0	0	0	0	0
tttccagaata	PBANKA_140070	0	0	0	0	0	0	0	0	0	0	0	0	0	0	0	0	0	0	0	0	0	0	0	0	0	0	0	0	0	0	0	0
tttcgagtagc	PBANKA_092720	0	0	0	0	0	0	0	0	0	0	0	0	0	0	0	0	0	0	0	0	0	0	1	1	0	0	0	0	0	0	0	0
tttcgtagcgc	PBANKA_090120	32	33	0	0	0	0	0	0	0	0	1	1	0	0	0	0	0	0	0	0	0	0	0	0	0	0	0	0	0	0	0	0
tttctgtagac	PBANKA_041040	0	0	0	0	0	0	0	0	8	9	0	0	0	0	0	0	0	0	0	0	0	0	0	0	0	0	0	0	0	0	0	0
tttctttcttg	PBANKA_146100	81	82	0	0	53	58	97	98	27	23	0	0	6	6	0	0	0	0	0	0	0	0	0	0	0	0	0	0	0	0	0	0
tttgaacccgg	PBANKA_091530	0	0	0	0	0	0	47	47	0	0	0	0	7	7	0	0	0	0	0	0	0	0	0	0	0	0	0	0	0	0	0	0
tttgaacttcc	PBANKA_091120	298	324	248	263	569	611	89	92	400	421	363	378	27	30	65	74	81	83	17	16	34	38	7	6	6	6	53	53	0	0	912	954
tttgacagggg	PBANKA_051770	0	0	0	0	31	31	0	0	0	0	11	12	0	0	6	6	10	11	1	0	1	1	1	1	0	0	0	0	0	0	0	0
tttgacgcaaa	PBANKA_123490	0	0	0	0	0	0	0	0	23	23	0	0	0	0	3	3	0	0	0	0	0	0	0	0	0	0	0	0	0	0	0	0
tttgagcgcat	PBANKA_143530	0	0	0	0	0	0	0	0	0	0	0	0	0	0	0	0	0	0	0	0	0	0	0	0	0	0	0	0	0	0	0	0
tttgattttat	PBANKA_030600	0	0	0	0	0	0	0	0	0	0	0	0	0	0	0	0	0	0	0	0	0	0	0	0	0	0	0	0	0	0	0	0
tttgcgtatgt	PBANKA_070220	0	0	0	0	0	0	0	0	0	0	0	0	0	0	0	0	0	0	4	4	0	0	0	0	0	0	0	0	0	0	0	0
tttgtacgaga	PBANKA_082850	0	0	12	12	0	0	52	49	26	27	0	0	0	0	0	0	0	0	0	0	0	0	0	0	0	0	0	0	0	0	0	0
tttgtttaacc	PBANKA_031330	0	0	27	30	0	0	0	0	0	0	0	0	0	0	0	0	0	0	0	0	0	0	0	0	0	0	0	0	0	0	0	0
ttttctacttc	PBANKA_082420	0	0	0	0	0	0	0	0	0	0	8	9	0	0	0	0	0	1	0	0	0	0	0	0	0	0	0	0	0	0	0	0
tttttcgtctc	PBANKA_031140	0	0	0	0	84	87	0	0	0	0	0	0	0	0	0	0	0	0	1	1	0	0	0	0	0	0	0	0	0	0	0	0
