# Supplementary material for: Functional Profiling of a Plasmodium Genome Reveals an Abundance of Essential Genes
Source: Cell. 2017 Jul 13;170(2):260–272.e8. doi: 10.1016/j.cell.2017.06.030 (PMC5509546; doi:10.1016/j.cell.2017.06.030)
Supplement: Data S1. Reproducible Analysis Procedure — The file archive includes an R-markdown document, which will reproduce all bioinformatic procedures conducted. [file mmc9.zip › countfiles/PbSTM52.csv]

barcode	gene	STM52_4.1.1	STM52_4.1.2	STM52_4.2.1	STM52_4.2.2	STM52_4.3.1	STM52_4.3.2	STM52_5.1.1	STM52_5.1.2	STM52_5.2.1	STM52_5.2.2	STM52_5.3.1	STM52_5.3.2	STM52_6.1.1	STM52_6.1.2	STM52_6.2.1	STM52_6.2.2	STM52_6.3.1	STM52_6.3.2	STM52_7.1.1	STM52_7.1.2	STM52_7.2.1	STM52_7.2.2	STM52_7.3.1	STM52_7.3.2	STM52_8.1.1	STM52_8.1.2	STM52_8.2.1	STM52_8.2.2	STM52_8.3.1	STM52_8.3.2	STM52 INPUT.1	STM52 INPUT.2
no_match		29361	29500	16519	16726	18682	18750	20559	20957	16485	16700	15651	15396	14463	14602	18582	18837	15627	15857	15931	16599	13084	13634	17045	17227	15422	15844	17052	17622	14497	14530	10709	10873
aaaaagggcac	PBANKA_080070	336	369	0	0	0	0	0	0	0	0	0	0	0	0	0	0	0	0	0	0	0	0	0	0	0	1	0	0	0	0	0	0
aaaacactgct	PBANKA_040600	0	0	0	0	0	0	0	0	0	0	0	0	208	209	0	0	0	0	0	0	0	0	0	0	0	0	0	0	1	1	0	0
aaaagtcttgc	PBANKA_040440	0	0	0	0	0	0	0	0	0	0	0	0	52	53	0	0	0	0	0	0	0	0	0	0	0	0	0	0	0	0	0	0
aaacaccgcag	PBANKA_062110	0	0	1	1	0	0	0	0	0	0	0	0	0	0	0	0	0	0	0	0	0	0	0	0	0	0	2	2	0	0	0	0
aaaccatcctc	PBANKA_133220	0	0	0	0	0	0	0	0	0	0	0	0	0	0	0	0	0	0	0	0	1	1	0	0	0	0	0	0	0	0	0	0
aaaccccgaca	PBANKA_040760	0	0	0	0	0	0	0	0	0	0	0	0	0	0	0	0	0	0	0	0	0	0	0	0	0	0	0	0	0	0	0	0
aaacgaattgt	PBANKA_040910	0	0	0	0	0	0	0	0	0	0	0	0	8	8	0	0	0	0	0	0	0	0	0	0	0	0	0	0	0	0	0	0
aaataagcgcg	PBANKA_131480	0	0	0	0	0	0	0	0	0	0	0	0	0	0	4	3	0	0	0	0	0	0	0	0	0	0	0	0	0	0	0	0
aaataattgtt	PBANKA_010700	816	810	487	481	684	671	389	387	532	531	468	464	57	55	73	73	258	252	29	29	49	49	154	152	2	2	7	7	131	131	1255	1245
aaatctccact	PBANKA_103100	0	0	0	0	0	0	0	0	0	0	0	0	0	0	0	0	0	0	0	0	0	0	0	0	0	0	0	0	2	2	0	0
aaatggaactt	PBANKA_101700	0	0	0	0	0	0	0	0	0	0	0	0	0	0	0	0	0	0	0	0	0	0	0	0	0	0	0	0	0	0	0	0
aaattggatca	PBANKA_010720	857	858	20	20	109	108	0	0	2	1	105	105	6	6	0	0	1	1	0	0	0	0	0	0	0	0	1	1	1	1	1	1
aacacaaccgc	PBANKA_140160	4950	4980	3138	3151	1980	2003	10695	10733	8817	8848	6158	6213	7733	7793	9665	9690	6426	6458	4783	4819	4311	4316	4454	4493	2953	2976	4611	4632	2911	2933	1310	1322
aacactacctt	PBANKA_140280	0	0	0	0	0	0	0	0	0	0	0	0	0	0	0	0	0	0	0	0	0	0	0	0	0	0	0	0	0	0	0	0
aacagatagtc	PBANKA_142880	0	0	0	0	0	0	0	0	0	0	51	50	0	0	0	0	0	0	0	0	0	0	0	0	0	0	0	0	0	0	0	0
aacataaaagt	PBANKA_031480	0	0	0	0	0	0	0	0	0	0	0	0	0	0	0	0	0	0	3	3	0	0	0	0	0	0	0	0	0	0	0	0
aaccgcgcgac	PBANKA_133700	0	0	0	0	0	0	0	0	0	0	0	0	0	0	0	0	0	0	0	0	0	0	0	0	0	0	0	0	0	0	0	0
aacgattcctt	PBANKA_091790	365	365	0	0	0	0	0	0	0	0	0	0	0	0	0	0	0	0	0	0	0	0	0	0	0	0	0	0	0	0	0	0
aacgcagcgct	PBANKA_143290	894	890	1340	1325	732	726	594	594	669	666	374	376	49	47	111	110	55	54	0	0	2	2	2	2	3	3	0	0	0	0	1493	1484
aacgcgatcat	PBANKA_061650	0	0	0	0	0	0	0	0	0	0	0	0	0	0	0	0	0	0	0	0	0	0	0	0	0	0	0	0	0	0	0	0
aacggatcacc	PBANKA_121210	0	0	0	0	0	0	0	0	0	0	0	0	21	22	0	0	0	0	0	0	0	0	0	0	0	0	0	0	0	0	0	0
aactcacatct	PBANKA_080500	428	430	1029	1032	1794	1802	135	135	164	162	388	389	0	0	0	0	36	37	0	0	0	0	0	0	0	0	0	0	0	0	1675	1676
aactgttcgat	PBANKA_110940	0	0	0	0	0	0	0	0	6	6	0	0	6	6	0	0	0	0	0	0	0	0	0	0	0	0	0	0	0	0	0	0
aagaccacagg	PBANKA_090960	0	0	0	0	0	0	0	0	0	0	38	38	0	0	0	0	0	0	0	0	0	0	0	0	0	0	0	0	0	0	0	0
aagagctgttg	PBANKA_093280	0	0	0	0	0	0	0	0	0	0	0	0	245	245	0	0	2	2	0	0	0	0	1	1	0	0	0	0	0	0	0	0
aagcgcccctc	PBANKA_093330	0	0	0	0	0	0	0	0	0	0	0	0	0	0	0	0	0	0	0	0	0	0	0	0	0	0	0	0	0	0	0	0
aaggagagctt	PBANKA_132040	0	0	0	0	0	0	0	0	0	0	0	0	0	0	0	0	0	0	0	0	0	0	0	0	0	0	0	0	0	0	0	0
aaggatctatc	PBANKA_136210	0	0	76	75	0	0	0	0	0	0	0	0	0	0	0	0	0	0	0	0	0	0	0	0	0	0	0	0	0	0	0	0
aagggttatga	PBANKA_130610	0	0	0	0	0	0	0	0	0	0	0	0	64	63	0	0	0	0	0	0	0	0	0	0	0	0	0	0	0	0	0	0
aagtaaaagtc	PBANKA_020340	0	0	0	0	0	0	0	0	0	0	0	0	99	97	8	8	0	0	0	0	0	0	0	0	0	0	0	0	0	0	0	0
aagtatggtcg	PBANKA_143780	0	0	0	0	0	0	0	0	0	0	0	0	0	0	0	0	0	0	0	0	0	0	0	0	0	0	0	0	0	0	0	0
aatatctccgg	PBANKA_123240	0	0	0	0	0	0	0	0	0	0	0	0	0	0	0	0	0	0	0	0	0	0	0	0	0	0	0	0	0	0	0	0
aatcagcgcta	PBANKA_051100	0	0	0	0	79	78	0	0	0	0	0	0	0	0	0	0	0	0	0	0	0	0	0	0	0	0	0	0	0	0	0	0
aatcataccca	PBANKA_113200	0	0	64	66	0	0	0	0	0	0	0	0	0	0	0	0	0	0	0	0	0	0	0	0	0	0	0	0	0	0	0	0
aatcccggcga	PBANKA_080560	0	0	0	0	0	0	0	0	0	0	0	0	0	0	0	0	0	0	0	0	0	0	0	0	0	0	0	0	1	1	0	0
aatcctttact	PBANKA_040820	0	0	0	0	0	0	0	0	0	0	0	0	0	0	0	0	11	10	0	0	0	0	0	0	0	0	0	0	0	0	0	0
aatgggtaaca	PBANKA_132170	0	0	0	0	0	0	0	0	0	0	0	0	142	143	0	0	0	0	0	0	0	0	0	0	0	0	0	0	0	0	0	0
aatggtcgatc	PBANKA_030240	0	0	0	0	0	0	0	0	0	0	0	0	3	3	0	0	0	0	0	0	0	0	0	0	0	0	0	0	0	0	0	0
aatgtcaaaaa	PBANKA_113490	240	240	0	0	0	0	0	0	0	0	0	0	0	0	0	0	0	0	0	0	0	0	0	0	0	0	0	0	0	0	0	0
aatgtcatgca	PBANKA_080800	0	0	0	0	0	0	1	1	1	1	0	0	0	0	0	0	0	0	0	0	0	0	0	0	0	0	0	0	0	1	1	0
aattcagcctt	PBANKA_122840	0	0	0	0	0	0	0	0	0	0	0	0	0	0	0	0	5	4	0	0	0	0	0	0	0	0	0	0	0	0	0	0
aattcctatga	PBANKA_112930	0	0	575	580	943	942	0	0	202	199	254	260	0	0	48	50	45	45	1	1	8	8	3	3	0	0	0	0	3	3	1188	1198
aattgtctgga	PBANKA_061560	0	0	0	0	0	0	0	0	0	0	0	0	83	84	0	0	0	0	0	0	0	0	0	0	0	0	0	0	0	0	0	0
acaacgttact	PBANKA_091890	0	0	0	0	0	0	0	0	0	0	0	0	0	0	0	0	0	0	4	4	0	0	0	0	0	0	0	0	0	0	0	0
acaatgtcaga	PBANKA_060770	0	0	0	0	0	0	0	0	0	0	0	0	68	68	0	0	0	0	0	0	0	0	0	0	0	0	0	0	0	0	0	0
acaattgacgg	PBANKA_133690	0	0	72	73	0	0	0	0	0	0	0	0	0	0	0	0	0	0	0	0	0	0	0	0	0	0	0	0	0	0	0	0
acacatcatag	PBANKA_091780	0	0	0	0	0	0	0	0	1	1	0	0	0	0	0	0	0	0	0	0	0	0	0	0	0	0	0	0	0	0	0	0
acaccgatcac	PBANKA_093660	0	0	73	75	0	0	0	0	0	0	0	0	0	0	0	0	0	0	0	0	0	0	0	0	0	0	0	0	0	0	0	0
acacgacaagc	PBANKA_103780	8343	8348	4409	4413	3369	3383	19684	19667	17162	17199	13412	13476	25058	25088	34090	34102	26295	26281	35924	35847	31914	31827	28591	28700	39002	39054	40310	40301	34909	34915	1270	1267
acagccgttgc	PBANKA_110910	0	0	0	0	0	0	0	0	0	0	0	0	62	59	0	0	0	0	0	0	0	0	0	0	0	0	2	2	0	0	0	0
acagggattca	PBANKA_083330	0	0	0	0	0	0	54	54	0	0	22	22	0	0	0	0	0	0	0	0	0	0	0	0	0	0	0	0	0	0	0	0
acagggccgac	PBANKA_130530	230	230	108	110	195	198	63	63	57	59	279	274	0	0	60	62	464	464	0	0	20	20	565	570	2	3	27	27	657	659	517	515
acagttgcctc	PBANKA_111060	0	0	0	0	59	58	0	0	8	7	0	0	0	0	0	0	0	0	0	0	0	0	0	0	0	0	0	0	0	0	0	0
acatcagaaag	PBANKA_134380	147	150	0	0	0	0	69	69	13	13	43	42	34	34	3	3	5	5	0	0	0	0	0	0	0	0	0	0	0	0	0	0
acatgctaatc	PBANKA_110720	0	0	0	0	0	0	0	0	0	0	0	0	56	55	0	0	0	0	0	0	0	0	0	0	0	0	0	0	0	0	0	0
acattacatgg	PBANKA_141060	0	0	0	0	0	0	0	0	0	0	0	0	0	0	0	0	0	0	0	0	0	0	0	0	0	0	0	1	0	0	0	0
accaagtcaat	PBANKA_082700	0	0	0	0	0	0	0	0	0	0	0	0	0	0	0	0	0	0	0	0	0	0	0	0	0	0	2	2	0	0	0	0
accacgtacgt	PBANKA_130510	345	350	1490	1491	1987	1990	178	178	145	143	706	713	23	22	20	20	115	116	0	0	2	2	56	56	2	2	0	0	102	103	3132	3110
accatgatttc	PBANKA_123460	0	0	0	0	0	0	0	0	0	0	0	0	0	0	0	0	0	0	0	0	0	0	0	0	0	0	1	1	0	0	0	0
accatttaatc	PBANKA_061600	182	182	0	0	0	0	0	0	0	0	0	0	0	0	0	0	0	0	0	0	0	0	0	0	0	0	0	0	0	0	0	0
acccggtcagc	PBANKA_060170	0	0	0	0	0	0	0	0	0	0	0	0	57	57	0	0	0	0	0	0	0	0	0	0	0	0	0	0	0	0	0	0
acccttcacta	PBANKA_142420	0	0	0	0	0	0	0	0	0	0	0	0	43	45	0	0	0	0	0	0	0	0	1	1	0	0	0	0	0	0	0	0
accgatggcaa	PBANKA_135090	0	0	0	0	0	0	0	0	0	0	0	0	0	0	0	0	0	0	0	0	0	0	0	0	1	1	0	0	0	0	0	0
accggcaccgt	PBANKA_142280	0	0	0	0	0	0	0	0	0	0	0	0	0	1	0	0	0	0	1	0	0	0	0	0	0	0	0	0	1	1	0	0
acctatctaaa	PBANKA_052090	183	184	133	136	465	471	64	64	5	5	219	225	0	0	0	0	9	9	0	0	0	0	0	1	0	0	0	0	0	0	1289	1294
acctcttccca	PBANKA_112220	0	0	994	1003	671	678	718	728	940	947	404	410	252	257	604	608	444	447	192	192	274	274	288	293	29	29	173	176	129	128	1026	1027
acctgcctgcc	PBANKA_123270	74	78	42	42	248	275	0	0	70	72	0	0	0	0	0	0	3	3	0	0	1	1	0	0	0	0	0	0	0	0	727	770
acctgggtcag	PBANKA_051750	932	925	662	651	726	726	0	0	114	113	385	377	5	5	4	4	405	403	0	0	8	8	460	459	0	0	8	8	547	545	2095	2054
accttctcgta	PBANKA_122780	0	0	0	0	0	0	0	0	0	0	0	0	0	0	0	0	0	0	0	0	0	0	0	1	0	0	0	0	0	0	0	0
acctttcccgc	PBANKA_081800	0	0	0	0	0	0	0	0	0	0	0	0	0	0	0	0	0	0	0	0	0	0	0	0	0	0	1	1	0	0	0	0
acgaatgtgct	PBANKA_101610	0	0	0	0	0	0	0	0	0	0	0	0	0	0	0	0	0	0	0	0	0	0	10	10	0	0	1	1	0	0	0	0
acgcctcaccg	PBANKA_122160	0	0	0	0	0	0	0	0	0	0	0	0	0	0	0	0	0	0	0	0	0	0	0	0	0	0	0	0	0	0	0	0
acggatatcag	PBANKA_061450	362	366	223	222	404	399	403	401	95	97	109	109	9	9	68	68	0	0	17	17	66	65	24	24	9	9	40	42	0	0	754	750
acgggttcaac	PBANKA_113970	0	0	69	69	0	0	0	0	0	0	0	0	0	0	0	0	0	0	0	0	0	0	0	0	0	0	0	0	0	0	0	0
acggtctctgg	PBANKA_040530	0	0	417	402	314	310	0	0	45	45	85	85	20	20	3	3	0	0	0	0	0	0	0	0	0	0	3	3	0	0	752	753
acggtggcccg	PBANKA_081870	0	0	211	210	489	485	49	52	125	126	83	80	13	13	90	89	24	23	0	0	101	101	1	1	0	0	10	10	1	1	912	898
acgtaagacaa	PBANKA_134600	0	0	0	0	0	0	0	0	0	0	0	0	0	0	3	3	0	0	0	0	1	2	0	0	0	0	0	0	0	0	0	0
acgtacaactt	PBANKA_145800	1286	1283	1439	1439	1231	1238	3099	3098	2460	2461	2809	2818	1819	1815	3022	3021	2652	2662	1348	1362	1319	1323	1852	1839	618	617	879	876	1359	1359	997	1000
acgtatcaggg	PBANKA_082710	224	223	0	0	107	106	0	0	0	0	0	0	0	0	6	6	0	0	0	0	0	0	0	0	0	0	0	0	0	0	0	0
acgtgaactta	PBANKA_041850	100	100	0	0	63	62	0	0	0	0	0	0	0	0	0	0	17	17	0	0	0	0	0	0	0	0	4	4	0	0	0	0
acgttacattt	PBANKA_071070	1183	1186	879	882	720	715	544	538	686	684	362	363	14	14	21	21	107	108	0	0	1	1	4	4	0	0	0	0	0	0	1259	1253
acgttcgcatc	PBANKA_092470	0	0	0	0	0	0	0	0	0	0	0	0	0	0	0	0	0	0	0	0	0	0	0	0	0	0	0	0	1	1	0	0
acgttgtcact	PBANKA_130390	0	0	0	0	0	0	0	0	0	0	0	0	62	62	0	0	4	4	0	0	0	0	0	0	0	0	0	0	0	0	0	0
acgtttgggaa	PBANKA_071020	0	0	47	49	0	0	0	0	0	0	0	0	0	0	0	0	0	0	0	0	0	0	0	0	0	0	0	0	0	0	0	0
actaatcctgg	PBANKA_140130	1046	1049	486	479	651	648	261	263	44	45	114	114	1	1	27	27	33	31	2	2	2	2	8	8	1	1	5	4	8	8	2049	2037
actacaggcct	PBANKA_090640	1	1	605	605	555	552	82	83	77	78	440	438	116	114	25	25	94	93	104	102	10	10	166	169	37	36	11	11	201	204	1085	1091
actagaggtaa	PBANKA_092940	0	0	0	0	0	0	0	0	0	0	0	0	0	0	0	0	9	9	0	0	0	0	0	0	0	0	0	0	0	0	0	0
actagcaagac	PBANKA_132860	0	0	0	0	0	0	0	0	0	0	0	0	0	0	0	0	0	0	0	0	0	0	0	0	0	0	2	2	0	0	0	0
actagtcaaaa	PBANKA_103280	0	0	0	0	0	0	0	0	0	0	0	0	0	0	0	0	0	0	0	0	0	0	0	0	0	0	0	0	0	0	0	0
actatcgccaa	PBANKA_144400	0	0	0	0	84	85	0	0	0	0	0	0	0	0	0	0	0	0	1	1	0	0	0	0	0	0	0	0	0	0	0	0
actgatttagc	PBANKA_060310	0	0	0	0	0	0	0	0	0	0	0	0	0	0	0	0	0	0	0	0	0	0	0	0	0	0	0	0	0	0	0	0
actgatttgac	PBANKA_031410	0	0	0	0	0	0	0	0	0	0	0	0	0	0	0	0	0	0	0	0	0	0	0	0	0	0	1	1	0	0	0	0
actggctcgat	PBANKA_081510	0	0	0	0	0	0	0	0	0	0	0	0	63	64	0	0	0	0	0	0	1	1	0	0	0	0	0	0	0	0	0	0
actgtgggcga	PBANKA_082780	6	6	902	917	242	250	297	294	615	617	991	999	341	351	1072	1089	1325	1339	131	133	1025	1030	1463	1479	60	60	969	975	1284	1297	1335	1343
acttagatggg	PBANKA_142840	0	0	0	0	0	0	0	0	0	0	0	0	0	0	0	0	0	0	0	0	0	0	0	0	0	0	1	1	0	0	0	0
acttcgcattg	PBANKA_131250	1045	1039	1275	1264	607	600	387	384	315	317	301	297	76	75	64	63	63	62	40	39	5	5	21	22	19	19	5	5	6	6	1120	1115
actttcacaca	PBANKA_050180	0	0	0	0	0	0	0	0	0	0	0	0	74	75	0	0	0	0	0	0	0	0	4	4	0	0	0	0	0	0	0	0
agaaaggatgc	PBANKA_081850	0	0	0	0	0	0	74	74	0	0	0	0	0	0	0	0	0	0	0	0	0	0	0	0	0	0	0	0	0	0	0	0
agaaatgctaa	PBANKA_143110	0	0	0	0	0	0	0	0	0	0	0	0	0	0	0	0	0	0	0	0	0	0	0	0	0	0	0	0	0	0	0	0
agagatttctt	PBANKA_144210	438	432	0	0	0	0	0	0	0	0	0	0	0	0	0	0	0	0	4	4	0	0	0	0	0	0	0	0	0	0	0	0
agagcaaagta	PBANKA_082110	1422	1416	2558	2520	1395	1395	523	523	1048	1041	1329	1323	69	69	225	219	179	179	12	12	49	49	47	50	13	12	19	19	12	12	1451	1446
agaggcgaaga	PBANKA_051680	1849	1841	678	665	1211	1200	294	294	291	292	259	257	9	8	15	14	40	38	0	0	0	0	0	0	0	0	0	0	1	1	1094	1072
agaggtcgggt	PBANKA_112690	0	0	0	0	0	0	103	104	0	0	0	0	0	0	0	0	0	0	0	0	0	0	0	0	0	0	1	1	1	1	0	0
agagtttcgga	PBANKA_041190	0	0	0	0	0	0	0	0	0	0	0	0	0	0	0	0	0	0	0	0	0	0	0	0	0	0	1	1	0	0	0	0
agatagacatt	PBANKA_100030	261	260	0	0	0	0	0	0	13	11	0	0	0	0	5	6	0	0	0	0	1	1	4	4	0	0	0	0	0	0	0	0
agatcaggatt	PBANKA_122180	0	0	0	0	0	0	0	0	0	0	0	0	0	0	0	0	0	0	0	0	0	0	0	0	0	0	0	0	0	0	0	0
agattagtgat	PBANKA_124010	0	0	0	0	0	0	0	0	0	0	0	0	0	0	0	0	0	0	0	0	0	0	0	0	0	0	0	0	0	0	0	0
agcaccctggt	PBANKA_140670	0	0	0	0	0	0	79	78	0	0	0	0	0	0	0	0	0	0	0	0	0	0	0	0	0	0	0	0	0	0	0	0
agcatatgggg	PBANKA_103380	0	0	0	0	0	0	0	0	0	0	0	0	0	0	0	0	0	0	0	0	0	0	0	0	0	0	0	0	0	0	0	0
agcccgttgta	PBANKA_123730	226	220	0	0	0	0	0	0	5	5	0	0	0	0	0	0	0	0	0	0	0	0	0	0	0	0	0	0	2	2	0	0
agcgctcccct	PBANKA_131930	0	0	0	0	0	0	0	0	0	0	0	0	0	0	0	0	0	0	0	0	0	0	0	0	0	0	1	0	0	0	0	0
agcgtgctggc	PBANKA_103140	0	0	0	0	0	0	0	0	0	0	0	0	0	0	0	0	0	0	0	0	0	0	0	0	0	0	0	0	1	1	0	0
agctctctaaa	PBANKA_010960	0	0	0	0	0	0	0	0	0	0	0	1	0	0	0	0	0	0	0	0	0	0	0	0	0	0	0	0	0	0	0	0
agctgcgttac	PBANKA_140530	2	2	642	655	879	898	216	218	136	144	161	164	0	0	228	234	13	13	7	9	159	161	3	3	1	1	232	245	2	2	1238	1250
aggaatttaac	PBANKA_010040	87	85	0	0	0	0	60	61	0	0	0	0	0	0	0	0	7	7	0	0	2	2	0	0	0	0	0	0	0	0	0	0
aggagaactcc	PBANKA_132840	0	0	0	0	0	0	0	0	0	0	0	0	0	0	0	0	0	0	0	0	0	0	0	0	0	0	0	0	0	0	0	0
aggagtgacga	PBANKA_132130	0	0	0	0	0	0	0	0	0	0	0	0	0	0	0	0	0	0	0	0	0	0	0	0	0	0	0	0	1	1	0	0
aggcacatctg	PBANKA_092520	0	0	0	0	0	0	0	0	0	0	0	0	0	0	0	0	0	0	0	0	0	0	0	0	0	0	0	0	0	0	0	0
aggcccacacc	PBANKA_061400	0	0	0	0	0	0	0	0	0	0	0	0	0	0	0	0	0	0	0	0	0	0	5	4	0	0	0	0	0	0	0	0
agggacattat	PBANKA_101290	0	0	0	0	0	0	0	0	0	0	0	0	0	0	0	0	0	0	0	1	0	0	0	0	0	0	0	1	0	0	0	0
agggagaagag	PBANKA_121800	0	0	0	0	0	0	0	0	0	0	0	0	0	0	0	0	0	0	0	0	0	0	0	0	0	0	0	0	0	0	0	0
agggcacccgg	PBANKA_143010	0	0	0	0	0	0	0	0	0	0	0	0	0	0	0	0	0	0	0	0	0	0	0	0	0	0	0	0	0	0	0	0
agggcatccgg	PBANKA_143070	0	0	0	0	0	0	0	0	0	0	0	0	0	0	0	0	0	0	0	0	0	0	0	0	0	0	0	0	0	0	0	0
agggcccgtaa	PBANKA_111310	0	0	0	0	0	0	0	0	0	0	0	0	56	57	0	0	0	0	0	0	0	0	2	2	0	0	0	0	0	0	0	0
aggggatggtc	PBANKA_146060	0	0	0	0	0	0	0	0	0	0	0	0	0	0	0	0	18	18	1	1	0	0	0	0	0	0	0	0	0	0	0	0
agggtgaacag	PBANKA_082740	0	0	0	0	0	0	0	0	0	0	0	0	0	0	1	1	0	0	2	2	0	0	0	0	0	0	0	0	0	0	0	0
agggttcctat	PBANKA_051500	4898	4855	2728	2695	1990	1957	12865	12741	9157	9100	5337	5292	17144	17043	17502	17396	13628	13504	25631	25329	16998	16820	16571	16421	26441	26179	19887	19706	18481	18340	694	679
aggtcgtaaga	PBANKA_103480	0	0	0	0	0	0	50	49	0	0	0	0	0	0	0	0	8	8	0	0	0	0	0	0	0	0	0	0	0	0	0	0
aggtgcgattt	PBANKA_113780	0	0	0	0	0	0	0	0	0	0	0	0	0	0	0	0	0	0	6	6	0	0	0	0	0	0	0	0	0	0	0	0
aggtttctaca	PBANKA_111470	0	0	0	0	0	0	0	0	0	0	0	0	0	0	0	0	0	0	0	0	0	0	0	0	0	0	0	0	0	0	0	0
agtaagccttc	PBANKA_110420	2940	2951	1598	1611	2827	2852	5511	5511	5559	5603	4886	4916	5269	5285	7448	7480	6324	6345	4151	4175	4412	4402	5441	5453	2154	2164	3271	3282	4006	4019	979	988
agtacgctgcg	PBANKA_112510	0	0	0	0	0	0	0	0	0	0	0	0	0	0	0	0	0	0	0	0	0	0	0	0	0	0	2	2	0	0	0	0
agtatttagca	PBANKA_040540	0	0	200	198	433	431	45	47	128	124	145	143	14	14	11	11	143	146	2	2	15	14	158	155	0	0	6	6	95	95	1190	1188
agtcacgtact	PBANKA_081390	0	0	0	0	0	0	0	0	0	0	0	0	0	0	0	0	19	19	0	0	0	0	0	0	0	0	0	0	0	0	0	0
agtgcacactc	PBANKA_124670	1	1	72	72	0	0	0	0	0	0	0	0	0	0	0	0	0	0	0	0	0	0	0	0	0	0	0	0	0	0	0	0
agtgcgccact	PBANKA_140060	1	1	49	51	0	0	0	0	0	0	0	0	0	0	18	18	0	0	0	0	0	0	0	0	0	0	0	0	0	0	0	0
agtgcgtacgc	PBANKA_020460	0	0	42	41	0	0	0	0	0	0	0	0	0	0	0	0	0	0	0	0	0	0	0	0	0	0	0	0	0	0	0	0
agtgcttcagt	PBANKA_060470	0	0	0	0	0	0	0	0	0	0	0	0	4	4	0	0	0	0	0	0	0	0	0	0	0	0	0	0	0	0	0	0
agttgacaaga	PBANKA_093200	0	0	0	0	0	0	0	0	0	0	0	0	46	47	0	0	1	1	0	0	0	0	4	4	0	0	0	0	0	0	0	0
agtttcggtga	PBANKA_142700	0	0	0	0	0	0	0	0	0	0	0	0	0	0	0	0	0	0	0	0	0	0	0	0	1	1	0	0	0	0	0	0
agttttttagc	PBANKA_011250	0	0	0	0	0	0	24	23	0	0	0	0	0	0	0	0	0	0	0	0	0	0	0	0	0	0	0	0	0	0	0	0
ataaaatcacc	PBANKA_124600	190	194	0	0	0	0	0	0	0	0	0	0	0	0	0	0	0	0	0	0	0	0	0	0	0	0	0	0	0	0	0	0
ataaccgggtg	PBANKA_135740	0	0	0	0	0	0	0	0	0	0	0	0	40	40	0	0	0	0	0	0	0	0	10	10	0	0	0	0	0	0	0	0
ataacgatgta	PBANKA_121990	373	366	138	135	392	387	65	64	197	198	278	280	27	27	67	68	45	46	3	3	6	5	8	8	0	0	0	0	1	1	1360	1348
ataatagatat	PBANKA_101580	101	102	0	0	0	0	0	0	0	0	0	0	0	0	0	0	0	0	0	0	0	0	0	0	0	0	0	0	0	0	1	1
atacagacaga	PBANKA_041630	442	439	0	0	0	0	0	0	0	0	0	0	0	0	0	0	0	0	2	2	0	0	0	0	0	0	0	0	0	0	0	0
atagatcgttt	PBANKA_083300	0	0	0	0	0	0	0	0	0	0	0	0	100	101	0	0	0	0	0	0	0	0	0	0	0	0	0	0	0	0	0	0
ataggtggtga	PBANKA_071010	0	0	0	0	0	0	0	0	0	0	0	0	7	7	0	0	3	4	0	0	0	0	0	0	0	0	0	0	0	0	0	0
atcaacccgtg	PBANKA_112180	0	0	49	51	0	0	150	150	0	0	0	0	0	0	0	0	0	0	0	0	2	2	0	0	0	0	0	0	0	0	0	0
atcacgacacc	PBANKA_092890	0	0	0	0	0	0	0	0	0	0	0	0	45	45	0	0	0	0	0	0	0	0	0	0	0	0	2	2	0	0	0	0
atcacgtgtct	PBANKA_132210	374	377	0	0	0	0	0	0	0	0	0	0	0	0	0	0	5	5	0	0	0	0	0	0	0	0	0	0	0	0	0	0
atcagtaaggg	PBANKA_114130	0	0	0	0	0	0	0	0	0	0	0	0	5	5	0	0	0	0	0	0	0	0	0	0	0	0	0	0	0	0	0	0
atccatgtcgg	PBANKA_101240	0	0	0	0	0	0	0	0	0	0	0	0	28	28	0	0	0	0	0	0	0	0	0	0	0	0	0	0	0	0	0	0
atcgaatattc	PBANKA_133390	384	391	0	0	103	102	0	0	0	0	0	0	0	0	8	7	0	0	0	0	0	0	0	0	0	0	0	0	0	0	0	0
atcgaatcgcc	PBANKA_031420	0	0	0	0	0	0	0	0	0	0	0	0	0	0	0	0	0	0	0	0	0	0	0	0	0	0	0	0	0	0	0	0
atcgatttcca	PBANKA_051520	0	0	0	0	0	0	0	0	0	0	0	0	0	0	3	3	0	0	0	0	0	0	0	0	0	0	0	0	0	0	0	0
atcgcgaactc	PBANKA_041390	739	747	519	525	670	675	432	432	443	452	372	371	51	54	157	156	56	56	18	20	44	45	28	28	1	1	41	41	9	9	988	997
atcgtgatatt	PBANKA_113660	0	0	0	0	0	0	0	0	0	0	0	0	0	0	0	0	0	0	0	0	0	0	0	0	0	0	0	0	0	0	0	0
atctaacttca	PBANKA_142790	0	0	0	0	0	0	0	0	0	0	0	0	0	0	0	0	0	0	0	0	0	0	3	3	0	0	0	0	0	0	0	0
atctcttggtt	PBANKA_040390	0	0	0	0	0	0	0	0	0	0	0	0	64	65	0	0	0	0	1	1	0	0	2	2	0	0	0	0	0	0	0	0
atctgatgtag	PBANKA_082040	0	0	0	0	0	0	0	0	0	0	0	0	8	9	0	0	0	0	0	0	0	0	1	1	0	0	0	0	0	0	0	0
atgagcatcta	PBANKA_142570	0	0	2	2	0	0	0	0	0	0	1	0	0	0	0	0	11	10	0	0	0	0	1	0	1	1	0	0	5	4	1	1
atgaggttaaa	PBANKA_111200	0	0	62	64	0	0	0	0	0	0	0	0	0	0	0	0	0	0	0	0	0	0	0	0	0	0	0	0	0	0	0	0
atgatgacaat	PBANKA_123750	0	0	561	555	1760	1753	129	127	173	171	267	264	0	0	25	25	149	148	6	6	2	2	233	234	2	2	1	1	190	188	919	907
atgattttacg	PBANKA_031160	0	0	0	0	0	0	0	0	0	0	0	0	0	0	0	0	0	0	2	2	0	0	0	0	0	0	0	0	0	0	0	0
atgccatgtag	PBANKA_135070	387	391	184	183	817	803	2	2	54	54	259	258	0	0	15	15	8	9	0	0	0	0	4	4	0	0	1	1	1	1	1606	1587
atgccatgttg	PBANKA_132590	0	2	1	0	1	0	0	0	0	0	0	0	0	0	0	0	0	0	0	0	0	0	0	0	0	0	0	0	0	0	1	1
atgcgcgcaaa	PBANKA_040940	0	0	0	0	0	0	0	0	0	0	0	0	0	0	0	0	0	0	0	0	0	0	0	0	0	0	0	0	0	0	0	0
atggcagagca	PBANKA_142080	0	0	0	0	0	0	0	0	0	0	0	0	0	0	0	1	0	0	0	0	0	0	0	0	0	0	0	0	0	0	0	0
atggtcctagc	PBANKA_090440	0	0	0	0	0	0	0	0	0	0	0	0	83	82	0	0	0	0	0	0	0	0	0	0	0	0	0	0	0	0	0	0
atggttgcaga	PBANKA_133030	436	436	356	358	127	126	0	0	101	100	58	59	0	0	0	0	19	19	0	0	0	0	2	2	0	0	0	0	2	2	1010	1002
atgtgtggaat	PBANKA_102220	0	0	0	0	0	0	0	0	0	0	0	0	0	0	0	0	12	11	0	0	0	0	0	0	0	0	1	1	3	3	0	0
atgttgatcac	PBANKA_060390	0	0	0	0	0	0	0	0	0	0	0	0	0	0	0	0	0	0	0	0	0	0	0	0	0	0	0	0	0	0	0	0
attaaaaaacc	PBANKA_081280	0	0	0	0	1	0	0	0	0	0	0	0	0	0	0	0	0	0	0	0	0	0	0	0	0	0	0	0	0	0	0	0
attaatctagt	PBANKA_021030	0	0	0	0	0	0	0	0	0	0	0	0	0	0	0	0	0	0	0	0	1	1	0	0	0	0	0	0	0	0	0	0
attacttgagc	PBANKA_143190	189	185	0	0	0	0	0	0	0	0	0	0	0	0	0	0	0	0	0	0	2	2	0	0	0	0	0	0	0	0	0	0
attatggaatg	PBANKA_031230	0	0	0	0	0	0	0	0	0	0	0	0	0	0	0	0	8	8	0	0	0	0	0	0	0	0	0	0	0	0	0	0
attcgggttaa	PBANKA_080650	0	0	0	0	0	0	0	0	0	0	0	0	0	0	0	0	0	0	0	0	0	0	0	0	0	0	0	0	0	0	0	0
attctccccaa	PBANKA_051890	0	0	0	0	0	0	0	0	0	0	0	0	0	0	0	0	0	0	0	0	0	0	0	0	0	0	0	0	0	0	0	0
attctccccga	PBANKA_083040	2	1	0	0	0	0	0	0	0	1	1	1	0	0	0	0	0	0	0	0	0	0	0	0	0	0	0	0	0	0	0	0
attcttgctgc	PBANKA_021180	0	0	0	0	0	0	0	0	21	21	0	0	0	0	0	0	0	0	0	0	0	0	0	0	0	0	0	0	0	0	0	0
attgagaacgt	PBANKA_140450	0	0	57	54	0	0	0	0	0	0	7	7	0	0	0	0	0	0	0	0	0	0	0	0	0	0	0	0	0	0	0	0
attgcgtggat	PBANKA_123950	1043	1036	1010	1003	1480	1469	319	317	200	199	431	431	34	34	113	112	5	5	0	0	60	56	11	11	0	0	118	111	0	0	2542	2522
atttaccagtt	PBANKA_121300	0	0	0	0	0	0	0	0	0	0	0	0	49	50	0	0	0	0	2	2	0	0	2	2	0	0	4	4	0	0	0	0
attttatcatc	PBANKA_083660	0	0	0	0	0	0	0	0	9	9	0	0	0	0	0	0	0	0	0	0	0	0	0	0	0	0	0	0	0	0	0	0
attttccatcc	PBANKA_135610	0	0	0	0	0	0	0	0	0	0	0	0	132	135	0	0	0	0	0	0	0	0	0	0	0	0	0	0	0	0	0	0
caaaccagctg	PBANKA_133750	0	0	0	0	0	0	0	0	0	0	0	0	0	0	0	0	0	0	0	0	0	0	0	0	0	0	0	0	0	0	1	1
caaacgtttac	PBANKA_011120	350	379	321	338	378	414	202	222	231	247	813	890	16	18	263	282	297	319	32	32	79	88	313	332	38	39	92	93	242	259	1568	1669
caaagaccgcc	PBANKA_081760	0	0	0	0	0	0	0	0	0	0	0	0	0	0	0	0	0	0	0	0	0	0	0	0	0	0	0	0	0	0	0	0
caaatatgcaa	PBANKA_052240	197	205	0	0	0	0	0	0	0	0	0	0	19	19	0	0	0	0	1	1	0	0	0	0	0	0	1	0	0	0	0	0
caaccccccgg	PBANKA_124070	0	0	0	0	0	0	0	0	0	0	0	0	0	0	0	0	0	0	0	0	1	1	0	0	0	0	0	0	0	0	0	0
caacgtcaatc	PBANKA_092510	0	0	0	0	0	0	0	0	0	0	0	0	101	103	0	0	0	0	0	0	0	0	0	0	0	0	0	0	0	0	0	0
caagagtgcct	PBANKA_030670	0	0	146	145	0	0	0	0	0	0	0	0	0	0	6	6	0	0	0	0	0	0	0	0	0	0	0	0	0	0	0	0
caagggcaggg	PBANKA_060440	0	0	161	164	0	0	0	0	0	0	0	0	0	0	0	0	0	0	0	0	0	0	0	0	0	0	0	0	0	0	0	0
caaggtactcc	PBANKA_070640	0	0	0	0	0	0	0	0	0	0	0	0	0	0	0	0	0	0	0	0	0	0	0	0	0	0	1	1	0	0	0	0
caatgccaccg	PBANKA_103120	0	0	0	0	0	0	0	0	0	0	0	0	0	0	0	0	0	0	0	0	0	0	0	0	0	0	0	0	0	0	0	0
caattggtcgt	PBANKA_080580	0	0	0	0	0	0	0	0	0	0	0	0	0	0	0	0	0	0	0	0	1	1	0	0	0	0	0	0	0	0	0	0
caatttgtttc	PBANKA_140820	0	0	100	103	0	0	0	0	0	0	0	0	8	8	0	0	10	11	0	0	4	4	0	0	0	0	0	0	0	0	0	0
cacagttggtt	PBANKA_111460	0	0	0	0	0	0	0	0	0	0	0	0	100	97	0	0	0	0	0	0	0	0	1	1	0	0	0	0	0	0	0	0
caccaaagtcc	PBANKA_104010	1278	1279	1472	1461	878	882	934	933	1082	1088	875	881	133	136	306	307	241	239	69	66	94	91	56	56	20	20	32	31	15	16	1704	1704
cacccttgtgt	PBANKA_030150	883	883	576	579	0	0	0	0	268	271	253	251	23	23	19	19	76	78	0	0	1	1	0	0	0	0	0	0	0	0	1077	1068
caccgtgtagg	PBANKA_132690	0	0	0	0	0	0	0	0	0	0	0	0	0	0	0	0	4	4	0	0	0	0	0	0	0	0	0	0	0	0	0	0
cacctctcatc	PBANKA_141050	0	0	0	0	0	0	0	0	0	0	0	0	0	0	3	3	0	0	0	0	0	0	0	0	0	0	0	0	0	0	0	0
cacgcatttgc	PBANKA_081400	0	0	0	0	0	0	0	0	0	0	0	0	40	40	0	0	0	0	0	0	0	0	0	0	0	0	0	0	0	0	0	0
cacgcggccga	PBANKA_020700	0	0	0	0	0	0	0	0	0	0	0	0	0	0	0	0	0	0	0	0	0	0	0	0	0	0	0	0	0	0	0	1
cacggtcatag	PBANKA_120770	0	0	0	0	0	0	0	0	0	0	0	0	1	1	0	0	0	0	0	0	0	0	0	0	0	0	0	0	0	0	0	0
cacgttcgatt	PBANKA_114280	0	0	0	0	0	0	0	0	0	0	0	0	0	0	0	0	0	0	1	1	0	0	0	0	0	0	0	0	0	0	0	0
cactccgagaa	PBANKA_130920	0	0	0	0	0	0	0	0	0	0	0	0	0	0	0	0	0	0	0	0	0	0	0	0	0	0	0	0	0	0	0	0
cactcggttag	PBANKA_122260	0	0	0	0	0	0	0	0	0	0	27	29	0	0	0	0	17	17	0	0	0	0	0	0	0	0	0	0	3	0	0	0
cagaggtcagt	PBANKA_092960	0	0	61	60	14	14	0	0	21	20	117	114	0	0	9	9	0	0	0	0	4	4	0	1	0	0	0	0	1	1	1179	1158
cagccaagatt	PBANKA_061730	0	0	0	0	0	0	57	59	0	0	0	0	0	0	0	0	0	0	0	0	0	0	0	0	0	0	0	0	0	0	0	0
cagctggagcg	PBANKA_130600	0	0	126	127	141	141	91	90	75	73	0	0	13	13	17	17	0	0	43	43	2	2	4	4	36	36	0	0	4	4	255	255
caggagcacag	PBANKA_133380	0	0	0	0	0	0	0	0	0	0	0	0	89	91	0	0	0	0	2	2	0	0	0	0	0	0	0	0	0	0	0	0
caggtctgaaa	PBANKA_093850	0	0	28	28	0	0	0	0	0	0	0	0	0	0	0	0	0	0	0	0	0	0	3	3	0	0	0	0	0	0	0	0
caggtgtccgg	PBANKA_120500	0	0	0	0	0	0	0	0	0	0	0	0	60	60	0	0	0	0	3	3	0	0	0	0	0	0	0	0	0	0	0	0
cagtactgtca	PBANKA_092690	0	0	0	0	0	0	0	0	0	0	0	0	0	0	0	0	0	0	0	0	0	0	1	1	0	0	0	0	0	0	0	0
cagttctgatt	PBANKA_140170	0	0	0	0	0	0	0	0	0	0	0	0	0	0	0	0	0	0	0	0	0	0	0	0	0	0	0	0	0	0	0	0
catatcagcgt	PBANKA_110690	0	0	0	0	0	0	0	0	0	0	0	0	8	8	0	0	0	0	0	0	0	0	0	0	0	0	0	0	1	1	0	0
catcaaggcac	PBANKA_122480	0	0	0	0	0	0	0	0	0	0	0	0	0	0	2	2	0	0	0	0	0	0	0	0	0	0	0	0	0	0	0	0
catcagaataa	PBANKA_061930	0	0	0	0	0	0	0	0	0	0	0	0	0	0	0	0	0	0	0	0	0	0	0	0	0	0	0	0	1	1	0	0
catctgtaacc	PBANKA_093410	1	1	0	0	0	0	0	0	0	0	0	0	0	0	0	0	0	0	0	0	2	2	0	0	0	0	0	0	0	0	0	0
catctgtttat	PBANKA_112730	1	1	0	0	0	0	0	0	0	0	0	0	0	0	0	0	0	0	0	0	0	1	5	5	0	0	0	0	1	1	3	0
catgacggtgg	PBANKA_120520	151	152	0	0	0	0	0	0	12	14	0	0	0	0	9	9	0	0	0	0	0	0	0	0	0	0	3	3	0	0	0	0
catggatgggc	PBANKA_113980	0	0	178	176	0	0	0	0	9	9	0	0	0	0	7	7	0	0	6	6	0	0	0	0	0	0	0	0	0	0	0	0
cattcagctac	PBANKA_040640	0	0	0	0	0	0	0	0	0	0	0	0	94	99	0	0	0	0	0	0	0	0	0	0	0	0	0	0	0	0	0	0
cattgaacgat	PBANKA_100640	0	0	0	0	0	0	0	0	0	0	0	0	0	0	0	0	0	0	3	3	0	0	0	0	0	0	0	0	0	0	0	0
cattgcagtcc	PBANKA_111530	0	0	163	157	0	0	0	0	0	0	0	0	0	0	0	0	0	0	0	0	0	0	0	0	0	0	0	0	4	4	0	0
cattttctact	PBANKA_141350	173	174	0	0	0	0	0	0	0	0	0	0	29	29	0	0	0	0	4	4	0	0	0	0	0	0	0	0	0	0	0	0
ccaaagtgtcg	PBANKA_041430	0	0	0	0	0	0	0	0	0	0	0	0	0	0	1	1	0	0	0	0	0	0	0	0	0	0	0	0	1	1	0	0
ccaacttaaac	PBANKA_103360	0	0	0	0	0	0	0	0	0	0	0	0	0	0	0	0	0	0	0	0	0	0	0	0	0	0	0	0	0	0	0	0
ccaatgggccg	PBANKA_124370	8	8	0	0	0	0	0	0	0	0	23	23	0	0	0	0	0	0	0	0	0	0	0	0	0	0	0	0	2	2	0	0
ccacaaacaac	PBANKA_040220	0	0	75	76	0	0	0	0	0	0	0	0	0	0	0	0	0	0	0	0	2	2	0	0	0	0	0	0	0	0	0	0
ccacatatatc	PBANKA_021290	0	0	0	0	0	0	0	0	18	18	0	0	0	0	0	0	0	0	3	3	0	0	0	0	0	0	0	0	0	0	0	0
ccacctgaatt	PBANKA_143730	0	0	0	0	0	0	0	0	11	11	0	0	0	0	0	0	0	0	0	0	0	0	0	0	0	0	0	0	0	0	0	0
ccacctgccca	PBANKA_010620	0	0	0	0	0	0	44	42	0	0	0	0	0	0	0	0	0	0	0	0	0	0	0	0	0	0	0	0	0	0	0	0
ccacgcagatt	PBANKA_090760	0	0	0	0	0	0	0	0	0	0	0	0	107	103	0	0	0	0	0	0	0	0	0	0	0	0	0	0	0	0	0	0
ccagccggcat	PBANKA_091510	166	167	0	0	0	0	0	0	0	0	0	0	0	0	0	0	0	0	0	0	0	0	0	0	0	0	0	0	0	0	0	0
ccatcgaaata	PBANKA_142310	0	0	0	0	0	0	0	0	0	0	0	0	0	0	7	7	0	0	1	1	0	0	0	0	0	0	0	0	0	0	0	0
ccattaactac	PBANKA_144300	0	0	0	0	0	0	0	0	0	0	0	0	0	0	0	0	0	0	0	0	0	0	0	0	0	0	1	1	0	0	0	0
ccattttccat	PBANKA_052320	0	0	0	0	0	0	0	0	0	0	0	0	0	0	0	0	0	0	0	0	0	0	0	0	0	0	0	0	0	0	0	0
cccaccatgct	PBANKA_143080	0	0	0	0	0	0	0	0	0	0	0	0	0	0	0	0	0	0	0	0	0	0	0	0	0	0	0	0	0	0	0	0
cccagaacgcg	PBANKA_123510	299	298	144	148	296	292	164	162	89	88	48	48	14	14	94	91	13	13	12	12	66	67	6	5	2	3	135	137	1	1	757	750
cccaggttgcc	PBANKA_144530	0	0	0	0	0	0	0	0	11	11	0	0	0	0	0	0	0	0	0	0	0	0	0	0	0	0	0	0	0	0	0	0
ccctaatctta	PBANKA_093860	0	0	0	0	0	0	0	0	0	0	0	0	0	0	0	0	0	0	0	0	0	0	0	0	0	0	0	0	0	1	0	0
ccctgagaacc	PBANKA_141230	0	0	0	0	0	0	0	0	0	0	0	0	0	0	0	0	6	6	0	0	0	0	0	0	0	0	0	0	0	0	0	0
ccctggcgata	PBANKA_144010	0	0	0	0	0	0	0	0	0	0	0	0	81	81	0	0	0	0	0	0	0	0	0	0	0	0	1	1	0	0	0	0
ccgacttctaa	PBANKA_090500	81	85	292	296	905	911	0	0	75	76	260	263	6	7	11	10	110	111	3	3	2	2	89	93	2	2	6	6	107	110	972	987
ccgagggcacc	PBANKA_090270	391	393	0	0	0	0	0	0	0	0	0	0	0	0	0	0	0	0	0	0	0	0	0	0	0	0	1	1	0	0	0	0
ccgagtctcaa	PBANKA_113800	0	0	0	0	0	0	0	0	0	0	0	0	0	0	0	0	0	0	0	0	0	0	0	0	0	0	0	0	0	0	0	0
ccgagtttacg	PBANKA_144100	0	0	0	0	0	0	0	0	0	0	0	0	0	0	0	0	0	0	0	0	0	0	0	0	0	0	0	0	0	0	0	0
ccgagtttatg	PBANKA_082050	0	0	0	0	0	0	0	0	0	0	0	0	0	0	0	0	0	0	0	0	0	0	0	0	0	0	0	0	0	0	0	0
ccgattcttcc	PBANKA_090110	0	0	0	0	0	0	0	0	0	0	0	0	0	0	0	0	0	0	0	0	0	0	0	0	0	0	0	0	1	1	0	0
ccgcaattttt	PBANKA_100120	0	0	0	0	0	0	0	0	0	0	0	0	0	0	0	0	0	0	0	0	0	0	0	0	0	0	2	2	0	0	0	0
ccgcatgacat	PBANKA_030110	0	0	0	0	0	0	0	0	0	0	0	0	57	55	0	0	0	0	0	0	0	0	0	0	0	0	0	0	0	0	0	0
ccgccagggtg	PBANKA_021230	0	0	0	0	0	0	0	0	0	0	0	0	0	0	0	0	0	0	0	0	0	0	0	0	0	0	1	1	0	0	0	0
ccgcctccttg	PBANKA_133260	0	0	0	0	0	0	0	0	0	0	0	0	0	0	0	0	0	0	0	0	0	0	0	0	0	0	0	0	0	0	0	0
ccgcttcatgc	PBANKA_143660	0	0	0	0	0	0	0	0	1	0	0	0	0	0	0	0	0	0	0	0	0	0	0	0	0	0	0	0	0	0	0	0
ccggcttcctc	PBANKA_091660	0	0	0	0	48	47	0	0	8	8	0	0	0	0	0	0	0	0	0	0	0	0	0	0	0	0	0	0	0	0	0	0
ccggtcactat	PBANKA_071470	0	0	12	12	0	0	0	0	0	0	0	0	9	9	0	0	0	0	0	0	0	0	0	0	0	0	0	0	0	0	0	0
ccgttacctgg	PBANKA_132240	1953	1949	1811	1808	1976	1975	957	958	993	983	1398	1403	176	172	386	387	451	447	32	33	51	50	78	77	2	2	30	30	17	17	1351	1350
cctaaactaat	PBANKA_071500	398	401	1107	1119	707	700	41	41	275	275	507	508	0	1	241	243	25	25	0	0	159	156	22	21	8	8	229	227	1	2	3138	3124
cctagggaaat	PBANKA_031180	0	0	0	0	0	0	0	0	0	0	0	0	0	0	0	0	0	0	3	3	0	0	0	0	0	0	0	0	0	0	0	0
cctcattctag	PBANKA_123290	1	1	822	823	1540	1522	251	248	317	317	168	167	100	97	22	22	37	37	4	4	11	11	0	0	0	0	3	3	0	0	1111	1109
cctcccggtta	PBANKA_080900	0	0	4	4	0	0	0	0	0	0	0	0	0	0	0	0	0	0	0	0	1	1	0	0	0	0	0	0	0	0	0	0
cctcgcccaac	PBANKA_111550	425	424	1405	1414	1039	1051	690	703	633	634	700	709	297	294	412	417	368	372	138	138	70	69	143	144	22	22	60	58	55	56	1225	1237
cctcgccggca	PBANKA_101840	0	0	0	0	0	0	149	150	0	0	0	0	0	0	0	0	0	0	0	0	0	0	0	0	0	0	0	0	0	0	0	0
cctcgcgcctg	PBANKA_112150	0	0	0	0	0	0	0	0	0	0	0	0	0	0	0	0	0	0	0	0	0	0	0	0	0	0	0	0	0	0	0	0
cctcttacccg	PBANKA_061520	135	134	186	190	0	0	220	222	1	1	0	0	10	10	0	0	0	0	2	2	0	0	0	0	0	0	0	0	0	0	0	0
cctggcataag	PBANKA_010950	0	0	0	0	0	0	0	0	0	0	0	0	0	0	4	4	0	0	0	0	0	0	0	0	0	0	0	0	0	0	0	0
cctgtttatat	PBANKA_145180	0	0	0	0	0	0	0	0	0	0	0	0	0	0	0	0	0	0	0	0	0	0	0	0	0	0	0	0	0	0	0	0
cgaagtagcaa	PBANKA_111760	175	173	0	0	0	0	0	0	0	0	0	0	0	0	0	0	0	0	0	0	1	1	0	0	0	0	0	0	0	0	0	0
cgaagtatttt	PBANKA_130600	0	0	0	0	0	0	0	0	0	0	0	0	0	0	0	0	0	0	0	0	0	0	1	0	0	0	0	0	0	0	0	0
cgacagccggg	PBANKA_120260	377	372	1154	1145	714	707	1349	1342	2346	2326	1240	1243	2559	2550	4852	4846	2074	2069	2839	2819	3617	3593	2823	2800	2332	2333	3484	3467	3218	3191	1433	1420
cgaccaccata	PBANKA_081090	0	0	0	0	0	0	0	0	0	0	0	0	159	157	0	0	0	0	0	0	0	0	0	0	0	0	0	0	0	0	0	0
cgaccttctct	PBANKA_082790	0	0	0	0	0	0	0	0	0	0	0	0	0	0	0	0	0	0	0	0	0	0	0	0	0	0	1	1	0	0	0	0
cgacgcataaa	PBANKA_142540	0	0	0	0	0	0	0	0	0	0	0	0	0	0	0	0	0	0	0	0	0	0	0	0	0	0	0	0	0	0	0	0
cgacttttcat	PBANKA_141330	0	0	71	70	0	0	0	0	0	0	0	0	0	0	0	0	0	0	0	0	0	0	0	0	0	0	0	0	0	0	0	0
cgagcctcccg	PBANKA_131940	0	0	0	0	0	0	0	0	0	0	0	0	0	0	0	0	0	0	0	0	0	0	0	0	0	0	0	0	0	0	0	0
cgagccttgaa	PBANKA_081600	0	0	0	0	106	108	0	0	0	0	0	0	0	0	0	0	0	0	0	0	0	0	0	0	0	0	0	0	0	0	0	0
cgagggctttg	PBANKA_093720	1423	1403	562	554	844	832	337	329	411	406	357	356	24	25	70	70	71	72	6	6	71	69	45	44	2	2	36	36	20	20	3152	3119
cgaggtgccgt	PBANKA_070150	583	570	1479	1448	1664	1644	1113	1098	477	474	665	660	58	59	130	130	77	78	14	12	69	68	59	57	11	11	67	66	38	36	1449	1427
cgatcagcagc	PBANKA_091900	0	0	0	0	0	0	0	0	0	0	0	0	0	0	0	0	0	0	0	0	0	0	0	0	0	0	0	0	0	0	0	0
cgatgtccgga	PBANKA_134130	0	0	0	0	0	0	0	0	0	0	0	0	0	0	0	0	0	0	0	0	0	0	0	0	0	0	0	0	0	0	0	0
cgatgtttat	PBANKA_130690	0	0	0	0	0	1	0	0	0	0	1	1	0	0	0	0	0	0	0	0	0	0	0	0	0	0	0	0	1	1	0	0
cgcacatctac	PBANKA_082250	0	0	0	0	0	0	0	0	0	0	0	0	0	0	0	0	0	0	0	0	0	0	0	0	0	0	0	0	0	0	0	0
cgcatctccta	PBANKA_041650	0	0	0	0	0	0	55	53	0	0	0	0	0	0	0	0	0	0	0	0	0	0	0	0	0	0	0	0	0	0	0	0
cgcgggttcga	PBANKA_061870	0	0	0	0	0	0	0	0	0	0	0	0	0	0	0	0	0	0	0	0	1	1	0	0	0	0	0	0	0	0	0	0
cggacggcagg	PBANKA_092560	0	0	0	0	0	0	0	0	0	0	0	0	99	99	0	0	0	0	0	0	0	0	3	3	0	0	0	0	0	0	0	0
cggagcaatga	PBANKA_010190	0	0	0	0	0	0	0	0	0	0	0	0	0	0	0	0	0	0	0	0	0	0	0	0	0	0	0	0	0	0	0	0
cggagtacgtt	PBANKA_103440	3014	2989	3384	3358	3046	3022	10030	9931	10910	10828	11918	11892	10516	10452	18483	18345	15538	15415	9538	9427	11383	11292	15213	15090	6450	6391	13646	13521	12109	12015	991	986
cggatagtcgt	PBANKA_081700	0	0	0	0	0	0	0	0	0	0	0	0	0	0	0	0	0	0	0	0	0	0	0	0	0	0	0	0	0	0	0	0
cggcgaacggt	PBANKA_020860	0	0	0	0	0	0	0	1	0	0	0	0	0	0	0	0	0	1	0	0	0	0	0	0	0	0	0	0	0	0	0	0
cggcgtccctt	PBANKA_031400	0	0	0	0	0	0	0	0	0	0	0	0	0	0	0	0	0	0	0	0	0	0	0	0	0	0	0	0	0	0	0	0
cgggctaatag	PBANKA_132750	0	0	0	0	1	0	0	0	0	0	0	0	0	0	0	0	0	0	0	0	0	0	0	0	0	0	0	0	1	1	0	0
cggggtacatg	PBANKA_103660	0	0	0	0	0	0	0	0	0	0	0	0	0	0	0	0	0	0	0	0	0	0	0	0	0	0	0	0	0	0	0	0
cggtatggggc	PBANKA_030380	434	434	681	683	520	507	226	226	367	364	439	433	0	0	125	125	65	64	0	0	17	17	7	7	0	0	5	5	3	3	1067	1060
cggtctcctcc	PBANKA_052210	0	0	0	0	0	0	0	0	0	0	0	0	0	0	0	0	0	0	0	0	0	0	0	0	0	0	1	1	0	0	0	0
cggttctctgc	PBANKA_092820	0	0	0	0	0	0	0	0	0	0	0	0	82	85	0	0	5	5	0	0	0	0	0	0	0	0	0	0	0	0	0	0
cgtaatgactc	PBANKA_130430	0	0	0	0	0	0	0	0	0	0	0	0	58	59	0	0	0	0	2	2	0	0	4	4	0	0	0	0	0	0	0	0
cgtaccctgca	PBANKA_132910	0	0	0	0	0	0	0	0	0	0	0	0	0	0	0	0	0	0	0	0	0	0	0	0	0	0	0	0	0	0	0	0
cgtagtaaagc	PBANKA_102120	0	0	0	0	0	0	0	0	0	0	0	0	0	0	0	0	0	0	0	0	0	0	0	0	0	0	0	1	1	1	0	0
cgtcgttaaat	PBANKA_093310	159	158	0	0	0	0	0	0	0	0	0	0	0	0	0	0	0	0	0	0	0	0	0	0	0	0	0	0	0	0	0	0
cgtgaagaaaa	PBANKA_060080	0	0	0	0	0	0	0	0	0	0	0	0	199	198	0	0	0	0	0	0	0	0	0	0	0	0	0	0	0	0	0	0
cgtgagtttag	PBANKA_114560	0	0	0	0	0	0	0	0	0	0	0	0	62	62	0	0	0	0	0	0	0	0	6	6	0	0	2	2	1	1	0	0
cgtggggttct	PBANKA_123430	2	3	0	0	0	0	0	0	0	0	8	8	0	0	0	0	0	0	0	0	0	0	0	0	0	0	0	0	0	0	0	0
cgtgtcggaca	PBANKA_020840	0	0	63	61	0	0	101	99	0	0	0	0	0	0	0	0	0	0	0	0	0	0	0	0	0	0	0	0	0	0	0	0
cgtgttctagt	PBANKA_113320	0	0	0	0	0	0	0	0	0	0	0	0	0	0	0	0	0	0	1	1	0	0	0	0	0	0	0	0	0	0	0	0
cgttaggtgtg	PBANKA_060820	0	0	0	0	0	0	1	0	0	0	0	1	0	0	0	1	0	0	0	0	0	0	0	0	0	0	1	1	0	0	0	0
cgttatgtggg	p230p-tag	1403	1374	1232	1203	761	750	3860	3807	5660	5590	4886	4851	4905	4856	10853	10736	10508	10391	6444	6322	10218	10089	12368	12176	7081	6976	14440	14165	14873	14716	1345	1324
cgttggtagga	PBANKA_133630	0	0	304	306	250	252	59	60	59	59	64	65	0	0	44	42	6	6	9	9	12	12	11	11	0	0	8	8	7	7	900	887
cgtttgctggg	PBANKA_131150	0	0	0	0	0	0	0	0	0	0	0	0	0	0	0	0	6	6	0	0	0	0	0	0	0	0	0	0	0	0	0	0
ctacaagttca	PBANKA_070700	179	176	0	0	0	0	0	0	1	1	0	0	0	0	0	0	0	0	0	0	0	0	0	0	0	0	0	0	0	0	0	0
ctacactgcca	PBANKA_080910	146	147	0	0	0	0	0	0	0	0	0	0	0	0	0	0	0	0	0	0	0	0	0	0	0	0	0	0	0	0	0	0
ctacaggcacc	PBANKA_051930	0	0	0	0	0	0	0	0	0	0	0	0	9	8	0	0	0	0	0	0	1	1	0	0	0	0	0	0	0	0	0	0
ctaccagactc	PBANKA_121410	2221	2238	3030	3044	3032	3074	570	574	899	900	1594	1613	35	35	50	50	175	180	2	3	3	4	31	33	2	2	1	1	5	5	4169	4218
ctacccgtaca	PBANKA_131370	0	0	74	74	0	0	0	0	0	0	0	0	0	0	0	0	0	0	0	0	0	0	0	0	0	0	0	0	0	0	0	0
ctactagttaa	PBANKA_122560	0	0	0	0	0	0	0	0	0	0	0	0	0	0	4	4	0	0	0	0	0	0	0	0	0	0	0	0	1	1	0	0
ctagttagcta	PBANKA_060570	508	498	521	520	553	551	57	56	54	53	301	303	23	22	23	24	18	18	9	9	8	8	41	41	0	0	4	4	10	10	1180	1164
ctatagcgtca	PBANKA_140940	1965	1970	2582	2569	3273	3262	711	709	710	710	1225	1240	238	233	308	309	651	647	135	134	72	71	420	419	109	107	49	49	464	464	2802	2814
ctatccgccac	PBANKA_031360	108	109	57	61	0	0	0	0	0	0	0	0	7	7	0	0	9	9	0	0	0	0	0	0	0	0	0	0	0	0	0	0
ctatcttatcc	PBANKA_052200	0	0	0	0	0	0	0	0	0	0	0	0	0	0	0	0	0	0	0	0	0	0	0	0	0	0	2	2	0	0	0	0
ctcattcccgt	PBANKA_130470	300	301	0	0	0	0	124	125	0	0	0	1	0	0	5	5	0	0	0	0	0	0	0	0	0	0	0	0	0	0	0	0
ctccaatcagc	PBANKA_090430	883	888	553	559	528	535	948	947	668	664	340	342	221	223	706	697	190	190	103	108	566	563	110	110	57	59	767	771	104	106	1229	1236
ctcccagtttt	PBANKA_112710	0	0	0	0	0	0	0	0	0	0	0	0	0	0	3	3	0	0	0	0	0	0	0	0	0	0	0	0	0	0	0	0
ctcccatcgta	PBANKA_052310	0	0	395	396	308	305	123	123	144	143	179	179	0	0	0	0	15	15	0	0	1	1	0	0	0	0	0	0	1	1	1179	1179
ctcccatctta	PBANKA_091630	0	0	0	0	1	0	0	0	0	0	0	0	0	0	0	0	0	0	0	0	0	0	0	0	0	0	0	0	0	0	1	0
ctccccattca	PBANKA_122760	0	0	0	0	0	0	69	70	0	0	0	0	0	0	0	0	0	0	0	0	0	0	0	0	0	0	0	0	0	0	0	0
ctccgaacaca	PBANKA_060660	0	0	0	0	0	0	0	0	0	0	0	0	0	0	0	0	0	0	1	1	0	0	0	0	0	0	0	0	0	0	0	0
ctcctaaatga	PBANKA_092250	0	0	0	0	0	0	0	0	0	0	0	0	81	81	0	0	0	0	0	0	0	0	0	0	0	0	0	0	0	0	0	0
ctcctatccct	PBANKA_051950	160	167	0	0	0	0	0	0	0	0	0	0	7	7	0	0	6	6	0	0	1	1	0	0	0	0	0	0	0	0	0	0
ctcgacatcta	PBANKA_083170	209	210	0	0	0	0	0	0	0	0	0	0	0	0	9	9	5	7	0	0	0	0	0	0	0	0	0	0	0	0	0	0
ctcgggagggg	PBANKA_050120	5	5	173	172	0	0	0	0	0	0	0	0	0	0	0	0	0	0	0	0	0	0	0	0	0	0	0	0	0	0	0	0
ctctacttctg	PBANKA_142590	116	117	110	110	0	0	0	0	0	0	0	0	5	5	0	0	0	0	0	0	0	0	0	0	0	0	0	0	0	0	0	0
ctctgcccaag	PBANKA_121180	0	0	47	45	0	0	0	0	0	0	0	0	0	0	0	0	0	0	1	1	0	0	0	0	0	0	0	0	0	0	0	0
ctcttatgctc	PBANKA_142530	0	0	0	0	0	0	0	0	0	0	0	0	0	0	0	0	0	0	0	0	2	2	0	0	0	0	0	0	0	0	0	0
ctcttcagacc	PBANKA_144330	938	931	695	695	1195	1192	62	64	213	209	667	671	9	9	46	47	279	284	2	2	12	12	454	454	2	2	1	1	537	546	2860	2861
ctgagggagct	PBANKA_144650	0	0	0	0	0	0	0	0	0	0	0	0	0	0	0	0	0	0	2	2	0	0	0	0	0	0	0	0	0	0	0	0
ctggccgctaa	PBANKA_041350	0	0	0	0	0	0	17	17	0	0	0	0	0	0	0	0	0	0	0	0	0	0	0	0	0	0	0	0	0	0	0	0
ctggctcagta	PBANKA_092540	0	0	0	0	0	0	0	0	0	0	0	0	0	0	0	0	0	0	0	0	0	0	0	0	0	0	0	0	0	0	0	0
ctgggaaaaga	PBANKA_142220	156	157	0	0	0	0	0	0	0	0	0	0	0	0	0	0	8	8	0	0	0	0	0	0	0	0	0	0	0	0	0	0
ctgtacaaaca	PBANKA_021110	0	0	0	0	0	0	0	0	0	0	0	0	64	65	0	0	0	0	0	0	0	0	1	1	0	0	0	0	0	0	0	0
ctgttcgggta	PBANKA_131600	0	0	0	0	0	0	0	0	0	0	0	0	8	8	0	0	1	1	0	0	0	0	0	0	0	0	0	0	0	0	0	0
cttaaagagcc	PBANKA_133500	0	0	0	0	0	0	0	0	0	0	0	0	0	0	0	0	7	7	0	0	0	0	0	0	0	0	0	0	0	0	0	0
cttacattggt	PBANKA_061040	0	0	0	0	0	0	0	0	0	0	68	69	0	0	0	0	0	0	0	0	0	0	0	0	0	0	1	1	0	0	0	0
cttagcgtaaa	PBANKA_140470	0	0	0	0	0	0	0	0	0	0	0	0	33	32	0	0	0	0	0	0	0	0	2	2	0	0	0	0	0	0	0	0
cttagggtcgt	PBANKA_092850	0	0	0	0	0	0	0	0	0	0	0	0	0	0	0	0	5	5	0	0	0	0	0	0	0	0	0	0	0	0	0	0
cttagtaagct	PBANKA_120550	0	0	0	0	0	0	0	0	0	0	0	0	0	0	0	0	0	0	0	0	0	0	0	1	0	0	0	1	0	0	0	0
cttcggactcc	PBANKA_146360	0	0	0	0	0	0	0	0	0	0	0	0	81	80	0	0	0	0	0	0	0	0	1	1	0	0	2	2	0	0	0	0
cttggtatcct	PBANKA_136480	271	268	0	0	0	0	0	0	0	0	0	0	0	0	0	0	0	0	0	0	0	0	1	1	0	0	0	0	0	0	0	0
cttggttcatt	PBANKA_120970	0	0	0	0	0	0	0	0	0	0	0	0	0	0	0	0	0	0	0	0	0	0	0	0	0	0	0	1	0	0	0	0
cttgtcaacgg	PBANKA_060790	0	0	0	0	0	0	0	0	0	0	0	0	0	0	0	0	0	0	0	0	0	0	0	0	0	0	0	0	0	0	0	0
ctttactgggt	PBANKA_135260	0	0	0	0	0	0	0	0	0	0	0	0	0	0	0	0	4	4	0	0	0	0	0	0	0	0	0	0	0	0	0	0
ctttagcgcat	PBANKA_112780	0	0	66	65	0	0	0	0	0	0	0	0	0	0	0	0	0	0	0	0	0	0	0	0	0	0	0	0	0	0	0	0
gaaaaatggat	PBANKA_120240	506	506	456	450	764	756	1	1	254	252	255	253	35	33	65	65	83	82	23	23	30	31	76	75	21	21	22	22	24	24	1368	1352
gaaaacgcctg	PBANKA_123190	0	0	0	0	0	0	0	0	0	0	0	0	0	0	0	0	0	0	0	0	0	0	0	0	0	0	0	0	0	0	0	0
gaaaattacag	PBANKA_124250	254	252	0	0	0	0	0	0	0	0	0	0	0	0	0	0	0	0	0	0	0	0	0	0	0	0	0	0	0	0	0	0
gaaacagtacc	PBANKA_121240	0	0	0	0	0	0	0	0	0	0	0	0	0	0	0	0	4	4	0	0	0	0	0	0	0	0	0	0	0	0	0	0
gaacaaggatc	PBANKA_100790	0	0	0	0	0	0	0	0	0	0	49	50	0	0	0	0	0	0	0	0	0	0	0	0	0	0	0	0	0	0	0	0
gaaggcttgat	PBANKA_112080	0	0	0	0	0	0	0	0	0	0	0	0	0	0	0	0	0	0	0	0	0	0	0	0	0	0	0	0	0	0	0	0
gaagtgcgtat	PBANKA_111440	0	0	0	0	0	0	0	0	0	0	0	0	0	0	0	0	0	0	0	0	0	0	0	0	0	0	0	0	0	0	0	0
gaagtgttgga	PBANKA_092170	0	0	0	0	0	0	0	0	0	0	0	0	132	132	0	0	0	0	1	1	0	0	0	0	0	0	1	1	0	0	0	0
gaatcataaca	PBANKA_050300	0	0	0	0	0	0	0	0	0	0	0	0	0	0	0	0	0	0	0	0	2	2	0	0	0	0	0	0	0	0	0	0
gaatcgagagt	PBANKA_143360	0	0	0	0	0	0	0	0	0	0	0	0	0	0	0	0	8	7	0	0	0	0	0	0	0	0	0	0	0	0	0	0
gaattaacaaa	PBANKA_110100	0	0	0	0	0	0	0	0	15	15	0	0	0	0	0	0	19	19	0	0	0	0	0	0	0	0	0	0	0	0	0	0
gaattaccttt	PBANKA_021550	0	0	0	0	0	0	0	0	0	0	0	0	0	0	0	0	0	0	0	0	0	0	0	0	0	0	0	0	0	0	0	0
gacacctgtgg	PBANKA_114200	528	536	0	0	0	0	0	0	7	7	0	0	0	0	0	0	0	0	0	0	0	0	0	0	0	0	0	0	0	0	0	0
gacatgggatt	PBANKA_070940	0	0	0	0	0	0	0	0	0	0	0	0	7	7	0	0	0	0	0	0	0	0	0	0	0	0	0	0	0	0	0	0
gaccgccctct	PBANKA_135150	0	0	1	1	0	0	0	0	0	0	0	0	0	0	0	0	0	0	0	0	0	0	0	0	0	0	0	0	0	0	0	0
gaccgttatat	PBANKA_145060	0	0	0	0	0	0	0	0	0	0	0	0	84	84	0	0	0	0	0	0	0	0	0	0	0	0	0	0	0	0	0	0
gacgaactctc	PBANKA_031110	1259	1272	1302	1325	1123	1140	78	80	319	317	271	278	9	9	100	100	32	32	0	0	34	35	0	0	0	0	12	13	1	1	797	810
gacgtatacgt	PBANKA_100130	0	0	73	72	0	0	0	0	0	0	0	0	0	0	0	0	0	0	0	0	0	0	0	0	0	0	0	0	0	0	0	0
gactatagtgc	PBANKA_082180	1316	1314	860	854	2516	2501	1	1	331	329	264	260	27	27	58	55	118	116	0	0	0	0	8	8	1	1	0	0	1	1	1266	1265
gactccaccca	PBANKA_123100	0	0	0	0	0	0	0	0	0	0	0	0	221	222	0	0	0	0	1	1	0	0	3	3	0	0	3	3	1	1	0	0
gactcccgggc	PBANKA_102400	0	0	0	0	0	0	0	0	0	0	0	0	0	0	0	0	0	0	0	0	0	0	0	0	1	1	0	0	0	0	0	0
gactctatggt	PBANKA_010260	0	0	0	0	0	0	0	0	0	0	0	0	140	139	0	0	0	0	0	0	0	0	0	0	0	0	1	1	0	0	0	0
gacttgctagt	PBANKA_135630	0	0	0	0	0	0	0	0	0	0	0	0	126	127	0	0	9	9	0	0	0	0	4	4	0	0	4	4	0	0	0	0
gagacaaatta	PBANKA_132970	0	0	0	0	0	0	0	0	24	24	0	0	0	0	0	0	0	0	0	0	0	0	0	0	0	0	0	0	0	0	0	0
gagagagggtg	PBANKA_141450	2	2	0	0	245	240	0	0	0	0	2	2	0	0	0	0	1	1	0	0	0	0	1	0	0	0	0	0	2	2	0	0
gagagggctta	PBANKA_101480	0	0	0	0	0	0	0	0	0	0	0	0	0	0	6	6	2	2	0	0	0	0	0	0	0	0	0	0	0	0	0	0
gagcaaacgca	PBANKA_112040	0	0	174	173	0	0	0	0	0	0	0	0	0	0	0	0	2	2	1	1	0	0	0	0	0	0	0	0	0	0	0	0
gagccagtggc	PBANKA_122820	0	0	0	0	0	0	0	0	0	0	0	0	0	0	0	0	0	0	0	0	1	1	0	0	0	0	0	0	0	0	0	0
gagcgagtcaa	PBANKA_112890	0	0	0	0	0	0	0	0	0	0	0	0	0	0	0	0	0	0	0	0	0	0	6	6	1	1	0	0	0	0	0	0
gaggcttaggg	PBANKA_133660	0	0	0	0	0	0	0	0	0	0	0	0	0	0	0	0	0	0	0	0	0	0	1	1	0	0	0	0	0	0	0	0
gagggtgtcct	PBANKA_071310	0	0	0	0	0	0	0	0	0	0	0	0	171	169	0	0	3	3	0	0	0	0	1	1	0	0	0	0	0	0	0	0
gaggtggacaa	PBANKA_080950	0	0	0	0	0	0	0	0	0	0	0	0	0	0	0	0	9	9	0	0	0	0	0	0	0	0	0	0	0	0	0	0
gagtagatctg	PBANKA_093370	0	0	0	0	0	0	0	0	29	29	0	0	0	0	0	0	0	0	0	0	0	0	2	2	0	0	0	0	0	0	0	0
gagtgtccgta	PBANKA_040790	1073	1058	310	302	1097	1089	620	613	162	160	205	201	404	401	25	24	39	37	331	326	5	5	7	7	114	110	1	1	2	2	1171	1158
gataccaacct	PBANKA_144220	0	0	0	0	0	0	0	0	0	0	0	0	102	102	0	0	0	0	0	0	0	0	7	7	0	0	0	0	0	0	0	0
gatacgcacat	PBANKA_134140	0	0	0	0	0	0	0	0	0	0	0	1	0	0	0	0	0	0	0	0	0	0	0	0	0	0	0	0	0	0	1	0
gatacgcagat	PBANKA_094210	1650	1643	850	853	737	735	153	155	663	659	1009	1014	58	55	125	126	143	146	0	0	14	13	35	35	2	2	1	1	0	0	1727	1713
gatattcctct	PBANKA_145770	0	0	0	0	0	0	0	0	0	0	0	0	0	0	0	0	0	0	0	0	1	1	0	0	0	0	0	0	0	0	0	0
gatcataggtc	PBANKA_040110	0	0	0	0	0	0	0	0	0	0	0	0	0	0	0	0	0	0	0	0	0	0	0	0	0	0	0	0	0	0	0	0
gatccgcggtg	PBANKA_121920	586	580	535	529	1460	1449	263	257	232	229	424	421	0	0	21	22	16	16	5	5	0	0	0	0	0	0	0	0	1	1	1063	1059
gatgataaagt	PBANKA_112050	0	0	0	0	0	0	0	0	8	8	0	0	0	0	0	0	0	0	0	0	0	0	0	0	0	0	1	1	0	0	0	0
gatgtgttcct	PBANKA_081420	144	143	110	108	0	0	0	0	0	0	0	0	0	0	0	0	0	0	0	0	1	1	0	0	0	0	0	0	0	0	0	0
gatttcggcag	PBANKA_040210	0	0	0	0	0	0	0	0	0	0	0	0	99	99	0	0	0	0	0	0	0	0	4	4	0	0	0	0	0	0	0	0
gcaaatataaa	PBANKA_110090	0	0	0	0	0	0	0	0	0	0	0	0	0	0	0	0	0	0	0	0	0	0	0	0	0	0	0	0	0	0	0	0
gcaacgagacc	PBANKA_092100	0	0	0	0	0	0	0	0	2	2	0	0	0	0	0	0	0	0	0	0	0	0	0	0	0	0	0	0	0	0	0	0
gcaataagatg	PBANKA_133290	0	0	0	0	0	0	0	0	0	0	0	0	90	88	0	0	0	0	0	0	0	0	0	0	0	0	0	0	0	0	0	0
gcaatcaatgc	PBANKA_080810	0	0	0	0	0	0	0	0	0	0	0	0	15	15	0	0	0	0	0	0	0	0	0	0	0	0	0	0	0	0	0	0
gcacccttctc	PBANKA_090520	0	0	0	0	0	0	0	0	0	0	0	0	0	0	0	0	4	4	0	0	0	0	0	0	0	0	0	0	0	0	0	0
gcataaactct	PBANKA_114230	0	0	0	0	0	0	0	0	0	0	0	0	0	0	0	0	0	0	0	0	0	0	0	0	0	0	0	0	2	2	0	0
gccagatgtat	PBANKA_031270	0	0	0	0	0	0	0	0	0	0	0	0	7	6	0	0	0	0	0	0	0	0	0	0	0	0	0	0	0	0	0	0
gccatcctatg	PBANKA_120440	0	0	0	0	0	0	0	0	0	0	0	0	43	43	0	0	0	0	1	1	0	0	3	2	0	0	1	1	0	0	0	0
gcccggcgggt	PBANKA_130520	0	0	0	0	0	0	0	0	0	0	23	22	0	0	0	0	5	5	1	1	0	0	0	0	0	0	0	0	0	0	0	0
gcccggtactc	PBANKA_101800	0	0	0	0	0	0	12	13	0	0	0	0	0	0	0	0	3	3	0	0	0	0	0	0	0	0	0	0	0	0	0	0
gccgacctcgg	PBANKA_123060	0	0	0	0	0	0	0	0	0	0	0	0	0	0	0	0	0	0	0	0	0	0	0	0	0	0	0	0	0	0	0	0
gccggaataaa	PBANKA_144690	0	0	0	0	0	0	0	0	0	0	0	0	0	0	0	0	0	0	0	0	2	2	0	0	0	0	0	0	0	0	0	0
gccggagggcc	PBANKA_101850	0	0	0	0	0	0	0	0	0	0	0	0	37	38	0	0	0	0	0	0	0	0	0	0	0	0	0	0	0	0	0	0
gccttcaacgg	PBANKA_070620	0	0	80	81	0	0	0	0	0	0	0	0	0	0	0	0	0	0	0	0	0	0	0	0	0	0	0	0	0	0	0	0
gcgaactcaac	PBANKA_120370	0	0	95	100	75	77	0	0	0	0	0	0	0	0	6	6	0	0	0	0	0	0	0	0	0	0	0	0	0	0	0	0
gcgcatctttc	PBANKA_051140	0	0	0	0	67	66	0	0	0	0	0	0	0	0	0	0	0	0	0	0	0	0	0	0	0	0	0	0	0	0	0	0
gcggatctagc	PBANKA_041010	0	0	0	0	0	0	0	0	0	0	0	0	6	6	0	0	0	0	0	0	0	0	0	0	0	0	0	0	0	0	0	0
gcggcggccta	PBANKA_123550	0	0	0	0	0	0	0	0	0	0	0	0	0	0	0	0	0	0	0	0	0	0	0	0	0	1	0	0	0	0	0	0
gcgtcagagtc	PBANKA_143120	0	0	41	41	0	0	0	0	0	0	0	0	0	0	0	0	0	0	0	0	0	0	0	0	0	0	0	0	0	0	0	0
gcgtggaggca	PBANKA_101980	0	0	0	0	0	0	0	0	15	14	0	0	0	0	3	3	0	0	0	0	0	0	0	0	0	0	0	0	0	0	0	0
gcgtgtccgta	PBANKA_021170	0	2	0	0	0	2	1	0	0	0	0	0	0	1	0	0	0	0	0	1	0	0	0	0	0	0	0	0	0	0	0	1
gctaacctgat	PBANKA_081100	0	0	0	0	0	0	0	0	0	0	0	0	0	0	0	0	0	0	0	0	0	0	0	0	0	0	0	0	0	0	0	0
gctacgggagg	PBANKA_112410	0	0	0	0	0	0	1	1	0	0	0	0	117	116	0	0	0	0	0	0	0	0	2	2	0	0	0	0	0	0	0	0
gctacttcact	PBANKA_040690	0	0	0	0	0	0	0	0	0	0	0	0	45	46	0	0	0	0	0	0	0	0	0	0	0	0	0	0	0	0	0	0
gctcacccgtc	PBANKA_082220	0	0	0	0	0	0	0	0	0	0	0	0	0	0	0	0	0	0	0	0	0	0	0	0	0	0	0	0	0	0	0	0
gctccccacat	PBANKA_052010	203	203	0	0	0	0	0	0	0	0	0	0	0	0	0	0	0	0	0	0	0	0	0	0	0	0	0	0	0	0	0	0
gctcgagtctc	PBANKA_021420	0	0	0	0	0	0	0	0	0	0	0	0	9	9	0	0	0	0	0	0	1	1	0	0	0	0	0	0	0	0	0	0
gctctcagtgg	PBANKA_071390	0	0	0	0	0	0	0	0	0	0	0	0	0	0	0	0	7	7	0	0	0	0	0	0	0	0	0	0	0	0	0	0
gctgggcagtt	PBANKA_146460	0	0	0	0	0	0	0	0	0	0	0	0	0	0	6	6	0	0	0	0	0	0	0	0	0	0	0	0	0	0	0	0
gctgttcaatc	PBANKA_135060	873	874	591	587	197	197	0	0	140	139	133	132	0	0	7	7	15	14	0	0	2	2	5	5	0	0	10	10	2	2	1277	1283
gcttaaacctc	PBANKA_122140	0	0	0	0	0	0	0	0	0	0	0	0	0	0	0	0	0	0	0	0	0	0	0	0	0	0	0	0	0	0	0	0
gcttacgtcaa	PBANKA_090710	0	0	0	0	0	0	66	67	0	0	0	0	6	6	0	0	0	0	0	0	0	0	0	0	0	0	0	0	0	0	0	0
ggaaagacgac	PBANKA_122900	0	0	0	0	0	0	0	0	0	0	0	0	0	0	0	0	0	0	0	0	0	0	0	0	0	0	0	0	0	0	0	0
ggaatcgagtc	PBANKA_143090	0	0	0	0	0	0	33	34	0	0	0	0	0	0	0	0	0	0	0	0	0	0	0	0	0	0	0	0	0	0	0	0
ggacatcttat	PBANKA_090590	0	0	0	0	0	0	0	0	0	0	0	0	0	0	0	0	0	0	0	0	0	0	0	0	0	0	0	1	0	0	0	0
ggagggaaacg	PBANKA_133890	0	0	0	0	0	0	0	0	0	0	0	0	0	0	0	0	0	0	0	0	0	0	0	0	0	0	0	0	1	2	0	0
ggagggacacc	PBANKA_142380	0	0	109	108	0	0	0	0	15	15	0	0	5	6	0	0	0	0	0	0	0	0	2	2	0	0	0	0	0	0	0	0
ggatatcctcg	PBANKA_140670	231	232	0	0	0	0	0	0	0	0	0	0	0	0	0	0	0	0	0	0	0	0	0	0	0	0	0	0	0	0	0	0
ggatctggcat	PBANKA_122410	0	0	0	0	125	125	0	0	0	0	0	0	0	0	8	8	0	0	0	0	0	0	0	0	0	0	0	0	0	0	0	0
ggatgtcagaa	PBANKA_081120	0	0	0	0	145	146	0	0	0	0	0	0	0	0	0	0	0	0	0	0	0	0	0	0	0	0	0	0	0	0	0	0
ggcaccctacc	PBANKA_110760	0	0	0	0	0	0	0	0	0	0	0	0	0	0	0	0	0	0	0	0	0	0	0	0	0	0	0	0	0	0	0	0
ggcaggttgtt	PBANKA_123690	0	0	0	0	0	0	0	0	0	0	0	0	74	74	0	0	0	0	0	0	0	0	0	0	0	0	0	0	0	0	0	0
ggcagtatggg	PBANKA_121690	0	0	0	0	0	0	0	0	0	0	0	0	0	0	6	6	0	0	0	0	0	0	0	0	0	0	0	0	0	0	0	0
ggccaatttaa	PBANKA_080320	251	259	279	283	0	0	0	0	0	0	0	0	0	0	0	0	11	11	0	0	0	0	0	0	0	0	0	0	0	0	0	0
ggccagctatt	PBANKA_112790	3348	3315	1907	1900	504	503	408	399	781	779	1207	1203	38	36	126	126	174	172	10	10	1	1	14	14	1	1	1	1	0	0	1282	1280
ggccccaagtg	PBANKA_101350	407	401	117	115	412	408	209	208	180	178	162	161	22	21	14	14	26	25	0	0	4	4	17	16	0	0	2	2	15	15	1264	1248
ggccccggtaa	PBANKA_093990	441	438	331	324	534	526	256	246	58	56	39	38	84	86	12	12	17	17	70	70	21	22	15	15	39	43	1	1	45	45	1061	1047
ggccctccggt	PBANKA_122100	0	0	0	0	0	0	0	0	0	0	0	0	0	0	0	0	0	0	0	0	1	1	0	0	0	0	0	0	0	0	0	0
ggccctctctc	PBANKA_090380	0	0	0	0	0	0	0	0	0	0	0	0	0	0	0	0	0	0	0	0	0	0	0	0	0	0	0	0	0	0	0	0
ggccttagatg	PBANKA_100990	0	0	87	87	0	0	0	0	0	0	0	0	0	0	0	0	0	0	0	0	0	0	0	0	0	0	0	0	0	0	0	0
ggcgatgtttc	PBANKA_092550	0	0	237	239	0	0	0	0	0	0	0	0	0	0	0	0	0	0	0	0	2	2	0	0	0	0	0	0	2	2	0	0
ggcgcatgcat	PBANKA_102020	0	0	0	0	0	0	0	0	0	0	0	0	0	0	0	0	0	0	0	0	0	0	3	3	0	0	0	0	0	0	0	0
ggcgtaccccg	PBANKA_082230	0	0	0	0	0	0	0	0	0	0	0	0	0	0	0	0	0	0	0	0	0	0	0	0	0	0	0	0	0	0	0	0
ggctgaacatt	PBANKA_041000	0	0	0	0	0	0	0	0	0	0	0	0	218	219	0	0	0	0	0	0	0	0	1	1	0	0	0	0	0	0	0	0
gggcgctgaat	PBANKA_021050	0	1	0	2	0	0	0	0	1	2	0	0	0	0	0	0	0	0	0	0	0	0	0	0	0	0	0	0	0	0	2	0
gggctgcgaga	PBANKA_050360	0	0	865	854	632	626	10	10	179	181	134	131	39	37	36	35	41	41	12	12	32	34	60	61	20	21	6	6	14	14	1088	1087
ggggcactcgc	PBANKA_091940	0	0	0	0	0	0	0	0	0	0	0	0	35	35	0	0	0	0	0	0	0	0	0	0	0	0	0	0	0	0	0	0
ggggccgggca	PBANKA_050060	0	0	0	0	0	0	0	0	0	0	0	0	0	0	0	0	4	4	0	0	0	0	0	0	0	0	1	1	0	0	0	0
gggtggcgcaa	PBANKA_130940	242	246	1272	1269	2670	2668	459	462	245	247	474	482	6	7	15	15	0	0	6	6	6	6	0	0	0	0	2	2	3	3	3206	3203
gggttagaaat	PBANKA_070440	0	0	195	193	0	0	0	0	0	0	0	0	7	7	0	0	0	0	0	0	0	0	0	0	0	0	0	0	0	0	0	0
ggtactcaata	PBANKA_103490	0	0	521	524	560	559	128	126	370	366	628	630	69	68	144	146	204	201	81	77	93	93	205	203	32	32	79	81	104	103	831	835
ggtcagaccct	PBANKA_092700	0	0	92	93	0	0	0	0	0	0	5	5	7	5	3	3	0	0	0	0	0	0	0	0	0	0	0	0	0	0	0	0
ggtcgctggtt	PBANKA_140510	0	0	0	0	0	0	0	0	0	0	0	0	0	0	0	0	0	0	0	0	0	0	5	5	0	0	0	0	0	0	0	0
ggtcgtctttg	PBANKA_122400	0	0	0	0	0	0	0	0	0	0	0	0	0	0	0	0	0	0	0	0	0	0	0	0	0	0	0	0	1	1	0	0
ggtctctctcc	PBANKA_062280	0	0	0	0	0	0	0	0	1	1	0	0	0	0	0	0	0	0	0	0	0	0	0	0	0	0	0	0	0	0	0	0
ggttaagcttt	PBANKA_123400	1	1	0	0	0	0	0	0	0	0	0	0	0	0	0	0	0	0	0	0	0	0	0	0	0	0	0	0	0	0	0	0
ggttatattgt	PBANKA_091880	0	0	0	0	0	0	0	0	0	0	0	0	0	0	1	0	0	0	0	0	0	0	0	0	0	0	0	0	0	0	0	0
gtaaacatgat	PBANKA_093640	9	8	14	11	14	16	8	6	218	213	9	6	5	5	13	13	52	50	77	77	17	18	11	11	10	10	35	35	27	28	103	99
gtaataaagaa	PBANKA_124180	0	0	0	0	0	0	0	0	0	0	0	0	0	0	0	0	0	0	0	0	0	0	0	0	0	0	0	0	0	0	0	0
gtacaaataac	PBANKA_144250	0	0	0	0	0	0	0	0	0	0	0	0	0	0	0	0	0	0	0	0	0	0	0	0	0	0	0	0	0	0	0	0
gtacgaaatat	PBANKA_130150	13020	12910	8933	8809	8142	8064	10104	9989	10167	10052	9021	8959	2105	2090	3942	3892	4474	4436	344	340	397	391	1095	1077	45	43	104	103	207	204	3709	3655
gtactccggtt	PBANKA_070630	0	0	0	0	0	0	0	0	0	0	0	0	145	144	0	0	0	0	1	1	0	0	0	0	0	0	0	0	0	0	0	0
gtactcgtatg	PBANKA_021350	119	120	0	0	0	0	0	0	0	0	0	0	0	0	0	0	1	0	0	0	0	0	0	0	1	0	0	0	0	0	0	0
gtagccatctt	PBANKA_071480	592	588	499	500	322	321	204	200	18	18	209	210	26	26	38	39	0	0	25	23	6	6	1	1	12	12	2	2	2	2	779	771
gtagctaggaa	PBANKA_131070	0	0	0	0	0	0	0	0	0	0	38	40	0	0	0	0	0	0	0	0	0	0	0	0	0	0	0	0	0	0	0	0
gtatgaatccg	PBANKA_050710	0	0	0	0	0	0	0	0	0	0	0	0	50	50	0	0	7	8	0	0	0	0	0	0	0	0	0	0	0	0	0	0
gtattaggacc	PBANKA_062070	0	0	0	0	0	0	0	0	0	0	31	31	18	18	0	0	10	10	0	0	0	0	0	0	0	0	0	0	0	0	0	0
gtcaaaggtcg	PBANKA_051900	0	0	0	0	0	0	0	0	0	0	0	0	0	0	0	0	0	0	0	0	0	0	0	0	0	0	0	0	0	0	0	0
gtcaactcgga	PBANKA_111420	0	0	0	0	0	0	0	0	0	0	0	0	0	0	0	0	6	6	0	0	0	0	0	0	0	0	0	0	0	0	0	0
gtcacaggaga	PBANKA_103540	0	0	0	0	0	0	0	0	0	0	0	0	0	0	1	1	0	0	0	0	0	0	0	0	0	0	0	0	0	0	0	0
gtcactgacgg	PBANKA_132380	0	0	90	94	0	0	0	0	0	0	0	0	0	0	0	0	0	0	4	4	3	3	0	0	0	0	0	0	0	0	0	0
gtcatgatccg	PBANKA_131440	0	0	0	0	0	0	0	0	0	0	0	0	0	0	0	0	0	0	0	0	0	0	0	0	1	1	0	0	0	0	0	0
gtcccatccac	PBANKA_070320	1423	1463	1974	2004	1902	1955	456	470	714	734	881	896	54	56	77	81	138	138	10	10	9	10	12	12	2	2	3	4	4	4	1242	1277
gtcgctccaag	PBANKA_080870	0	0	0	0	0	0	0	0	0	0	0	0	94	94	0	0	0	0	0	0	0	0	0	0	0	0	0	0	0	0	1	1
gtctacaggct	PBANKA_120680	0	0	0	0	0	0	0	0	0	0	0	0	0	0	0	0	0	0	0	0	0	0	0	0	0	0	0	0	0	0	0	0
gtctccgtatt	PBANKA_132880	200	201	329	325	0	0	0	0	13	12	1	1	0	0	0	0	0	0	0	0	1	1	4	4	0	0	0	0	0	0	0	0
gtgaagtctat	PBANKA_091060	0	0	0	0	0	0	0	0	0	0	0	0	0	0	0	0	0	0	0	0	0	0	0	0	0	0	0	0	0	0	0	0
gtgagagtatc	PBANKA_146130	0	0	0	0	0	0	0	0	0	0	0	0	0	0	5	6	0	0	0	0	0	0	2	2	0	0	0	0	0	0	0	0
gtgcaaaacga	PBANKA_041610	0	0	0	0	0	0	0	0	0	0	0	0	0	0	0	0	0	0	0	0	0	0	0	0	0	0	0	0	0	0	0	0
gtgcgctgaat	PBANKA_060840	166	162	361	350	134	132	216	212	196	192	99	100	0	0	21	21	11	10	0	0	0	0	0	0	1	1	0	0	1	1	707	697
gtgtccaatga	PBANKA_134490	1	0	0	0	0	0	0	0	0	0	0	0	150	147	0	0	0	0	0	0	0	0	0	0	0	0	1	1	0	0	0	0
gtgtctcatct	PBANKA_100350	0	0	0	0	0	0	0	0	0	0	0	0	0	0	0	0	0	0	0	0	0	0	0	0	0	0	0	0	0	0	0	0
gtgtggtctat	PBANKA_102100	0	0	0	0	0	1	0	0	0	0	0	0	0	0	0	0	0	0	0	0	0	0	0	0	0	0	0	0	0	0	0	0
gttaaaagacc	PBANKA_050840	2006	1996	647	648	964	970	298	296	414	417	926	926	38	38	23	23	119	118	16	16	11	11	9	9	6	6	9	9	1	1	1197	1184
gttagctgtcc	PBANKA_052020	0	0	68	68	0	0	75	82	0	0	0	0	0	0	3	3	0	0	0	0	0	0	0	0	0	0	0	0	0	0	0	0
gttatgtggtt	PBANKA_110310	0	0	0	0	0	0	0	0	0	0	0	0	53	51	0	0	0	0	0	0	0	0	0	0	0	0	0	0	0	0	0	0
gttccactgtt	PBANKA_113650	0	0	0	0	0	0	0	0	0	0	0	0	167	166	0	0	0	0	1	1	0	0	0	0	0	0	0	0	0	0	0	0
gttgcgagcac	PBANKA_030260	0	0	0	0	0	0	0	0	0	0	0	0	0	0	0	0	0	0	0	0	0	0	0	0	0	0	0	0	0	0	0	0
gtttaagcttt	PBANKA_135970	300	293	0	0	0	0	0	0	0	0	0	0	0	0	0	0	0	0	0	0	1	1	0	0	0	0	0	0	0	0	0	0
gtttatcgtcc	PBANKA_112270	0	0	139	142	0	0	0	0	0	0	0	0	0	0	0	0	0	0	0	0	0	0	0	0	0	0	0	0	0	0	0	0
gtttgcacatc	PBANKA_041540	245	244	0	0	0	0	0	0	0	0	0	0	0	0	3	3	0	0	0	0	4	4	0	0	0	0	0	0	0	0	0	0
gtttgcctgat	PBANKA_120840	715	716	1309	1306	938	939	151	147	526	518	555	552	17	17	83	83	137	139	9	9	15	15	11	11	1	1	7	7	0	0	1141	1142
gtttgtaccca	PBANKA_131080	0	0	269	265	1046	1041	82	83	70	75	166	165	19	20	0	0	0	0	2	2	7	7	1	1	0	0	9	9	4	4	916	921
taaaaacttgg	PBANKA_101310	523	519	466	465	1758	1737	88	87	100	100	105	104	20	19	40	40	59	58	5	5	22	22	28	27	3	3	17	17	16	17	1309	1297
taaacaatttc	PBANKA_082350	0	0	85	90	0	0	0	0	0	0	0	0	0	0	0	0	0	0	2	2	3	3	0	0	0	0	0	0	0	0	0	0
taaaccctatg	PBANKA_133090	0	0	0	0	0	0	0	0	0	0	0	0	0	0	0	0	0	0	0	0	0	0	1	1	0	0	0	0	0	0	0	0
taaccaatagc	PBANKA_101300	0	0	0	0	0	0	0	0	0	0	0	0	0	0	0	0	0	0	0	0	0	0	0	0	0	0	0	0	0	0	0	0
taacctggcgt	PBANKA_082920	0	0	0	0	0	0	0	0	0	0	0	0	0	0	0	0	0	0	0	1	0	0	0	0	0	0	0	0	0	0	0	0
taacggggacg	PBANKA_082690	0	0	0	0	0	0	0	0	0	0	0	0	0	0	0	0	0	0	0	0	0	0	0	0	0	0	0	0	0	0	0	0
taactaacctg	PBANKA_131140	0	0	0	0	100	102	0	0	0	0	0	0	0	0	1	1	0	0	0	0	0	0	0	0	0	0	0	0	0	0	0	0
taagccaaatt	PBANKA_093550	0	0	0	0	0	0	0	0	0	0	0	0	0	0	0	0	0	0	0	0	0	0	0	0	2	2	0	0	0	0	0	0
taagttcgat	PBANKA_093370	0	0	0	0	0	0	0	0	6	6	0	0	0	0	10	10	0	0	0	0	0	0	0	0	0	0	0	0	0	0	0	0
taatacatgaa	PBANKA_093010	0	0	75	78	0	0	0	0	0	0	0	0	0	0	0	0	0	0	0	0	0	0	0	0	0	0	0	0	0	0	0	0
taatagggagc	PBANKA_081070	347	346	0	0	0	0	0	0	0	0	0	0	0	0	0	0	0	0	0	0	0	0	0	0	0	0	0	0	0	0	0	0
taatcacatgc	PBANKA_102380	0	0	0	0	0	0	0	0	0	0	0	0	0	0	0	0	1	1	0	0	0	0	0	0	0	0	0	0	1	1	0	0
taatcctcctt	PBANKA_143250	0	0	0	0	0	0	0	0	0	0	0	0	46	46	0	0	0	0	0	0	0	0	0	0	0	0	0	0	0	0	0	0
taatctattga	PBANKA_130990	0	0	0	0	0	0	0	0	0	0	0	0	0	0	0	0	0	0	0	0	0	0	0	0	0	0	1	1	0	0	0	0
taatgtgcccc	PBANKA_134700	0	0	0	0	0	0	0	0	0	0	0	0	77	76	0	0	0	0	0	0	0	0	0	0	0	0	0	0	0	0	0	0
taccgactaaa	PBANKA_040770	191	191	880	888	441	448	0	0	142	142	345	345	0	0	6	6	8	6	0	0	1	1	1	1	0	0	0	0	3	3	2547	2573
tacctgatcta	PBANKA_083560	0	0	0	0	0	0	0	0	0	0	0	0	0	0	0	0	0	0	0	0	0	0	0	0	0	0	0	0	0	0	0	0
tactaccatcg	PBANKA_112980	0	0	0	0	0	0	0	0	5	5	0	0	0	0	0	0	0	0	0	0	0	0	0	0	0	0	0	0	0	0	0	0
tactcagaatt	PBANKA_100100	0	0	0	0	0	0	0	0	0	0	0	0	75	74	0	0	0	0	0	0	0	0	0	0	0	0	0	0	0	0	0	0
tactggcagta	PBANKA_140500	0	0	0	0	0	0	0	0	1	1	0	0	0	0	0	0	0	0	0	0	0	0	0	0	0	0	0	0	1	1	0	0
tacttacttag	PBANKA_136030	0	0	86	87	0	0	45	46	0	0	0	0	10	10	0	0	0	0	0	0	0	0	0	0	0	0	0	0	9	9	0	0
tagaagggagt	PBANKA_082540	0	0	0	0	0	0	0	0	0	0	0	0	0	0	0	0	0	0	0	0	0	0	0	0	0	0	0	0	0	0	0	0
tagcagaagtt	PBANKA_081730	0	0	0	0	0	0	190	189	0	0	0	0	21	21	0	0	0	0	0	0	0	0	0	0	0	0	0	0	0	0	0	0
tagcagcatgg	PBANKA_090050	0	0	0	0	0	0	0	0	0	0	0	0	0	0	0	0	0	0	0	0	0	0	0	0	0	0	0	0	0	0	0	0
tagccacaatc	PBANKA_051120	1	1	528	528	555	567	0	0	69	71	284	283	14	14	32	32	14	13	0	0	20	20	0	0	0	0	2	2	0	0	1269	1272
tagccgagggg	PBANKA_143200	0	0	244	237	219	218	0	0	17	16	253	249	0	0	0	0	16	15	0	0	0	0	0	0	0	0	0	0	0	0	979	969
tagctccctgc	PBANKA_144800	0	0	0	0	0	0	0	0	0	0	0	0	7	6	0	0	0	0	0	0	0	0	0	0	0	0	0	0	0	0	0	0
tagggaccaac	PBANKA_101810	0	0	136	139	126	126	0	0	0	0	0	0	0	0	0	0	0	0	0	0	0	0	0	0	0	0	0	0	0	0	0	0
tagggcgaagt	PBANKA_021140	150	148	0	0	0	0	0	0	0	0	0	0	0	0	0	0	0	0	0	0	0	0	0	0	0	0	0	0	0	0	0	0
tatacctaaag	PBANKA_093210	0	0	0	0	0	0	0	0	0	0	0	0	0	0	0	0	6	7	0	0	0	0	0	0	0	0	0	0	0	0	0	0
tatactaacag	PBANKA_144490	0	0	0	0	0	0	0	0	0	0	0	0	0	0	0	0	0	0	0	0	0	0	2	2	0	0	0	0	0	0	0	0
tatccggcatt	PBANKA_146050	0	0	77	76	1	0	0	0	0	0	0	0	0	0	0	0	0	0	0	0	0	0	0	0	0	0	0	0	0	0	0	0
tatcgaccccg	PBANKA_124120	177	174	83	85	0	0	0	0	0	0	0	0	0	0	0	0	4	4	0	0	0	0	0	0	0	0	0	0	1	1	0	0
tatgcgatgac	PBANKA_134580	164	161	0	0	0	0	0	0	0	0	0	0	0	0	0	0	0	0	0	0	0	0	0	0	0	0	0	0	0	0	0	0
tatgctcgcac	PBANKA_083020	0	0	0	0	0	0	0	0	0	0	0	0	0	0	0	0	0	0	0	0	2	2	0	0	0	0	0	0	0	0	0	0
tatggggtgca	PBANKA_140680	1441	1425	313	310	619	610	140	131	127	124	25	24	0	0	10	10	32	32	0	0	10	9	0	0	0	0	3	3	0	0	2336	2280
tattgagttta	PBANKA_071490	0	0	0	0	0	0	0	0	0	0	0	0	0	0	1	1	5	5	0	0	0	0	0	0	0	0	0	0	0	0	0	0
tatttaaactt	PBANKA_141530	0	0	0	0	0	0	0	0	0	0	45	46	48	49	0	0	0	0	0	0	0	0	0	0	0	0	0	0	0	0	0	0
tcaaaaaggtt	PBANKA_133140	0	0	0	0	0	0	0	0	0	0	0	0	92	90	9	9	0	0	0	0	0	0	3	2	0	0	0	0	0	0	0	0
tcaaacaagcg	PBANKA_136440	0	0	0	0	0	0	0	0	0	0	0	0	0	0	0	0	0	0	0	0	0	0	0	0	0	0	0	0	0	0	0	0
tcaacaagtag	PBANKA_082960	218	216	0	0	0	0	0	0	0	0	0	0	0	0	3	3	0	0	0	0	0	0	0	0	0	0	0	0	0	0	0	0
tcacaagaaag	PBANKA_081610	0	0	0	0	0	0	0	0	0	0	0	0	0	0	0	0	0	0	0	0	0	0	0	0	0	0	0	0	0	0	0	0
tcacacagaca	PBANKA_144290	0	0	0	0	0	0	0	0	0	0	0	0	40	41	0	0	0	0	0	0	0	0	0	0	0	0	0	0	0	0	0	0
tcagattcat	PBANKA_146050	0	0	57	57	0	0	0	0	0	0	0	0	0	0	0	0	0	0	0	0	0	0	0	0	0	0	0	0	0	0	1	1
tcagtatcccg	PBANKA_136270	0	0	0	0	0	0	0	0	0	0	0	0	0	0	0	0	0	0	5	5	0	0	0	0	0	0	0	0	0	0	0	0
tcagtttgcaa	PBANKA_102450	0	0	0	0	0	0	0	0	1	1	0	0	0	0	0	0	0	0	0	0	0	0	0	0	0	0	0	0	0	0	0	0
tcattcgcgat	PBANKA_103130	202	201	0	0	0	0	0	0	0	0	0	0	0	0	0	0	0	0	0	0	0	0	0	0	0	0	0	0	0	0	0	0
tcattgatccc	PBANKA_050830	0	0	0	0	0	0	0	0	0	0	0	0	0	0	0	0	0	0	4	4	0	0	0	0	0	0	0	0	0	0	0	0
tccatgcgcga	PBANKA_122320	152	152	0	0	0	0	0	0	0	0	0	0	0	0	6	6	0	0	0	0	0	0	0	0	0	0	0	0	0	0	0	0
tccatggcaaa	PBANKA_112380	0	0	0	0	0	0	0	0	0	0	0	0	0	0	0	0	0	0	0	0	0	0	0	0	0	0	0	0	1	1	0	0
tcccatcaaac	PBANKA_051390	0	0	0	0	0	0	0	0	0	0	0	0	35	37	0	0	0	0	0	0	0	0	0	0	0	0	0	0	0	0	0	0
tcccattccct	PBANKA_143860	0	0	0	0	0	0	0	0	0	0	0	0	23	23	0	0	0	0	0	0	1	1	0	0	0	0	0	0	0	0	0	0
tcccgcctagc	PBANKA_134090	0	0	0	0	0	0	0	0	0	0	0	0	0	0	0	0	0	0	0	0	0	0	1	0	0	0	0	0	0	0	0	0
tccctccgtac	PBANKA_040510	0	0	0	0	0	0	0	0	0	0	0	0	75	75	0	0	0	0	3	3	0	0	0	0	0	0	0	0	0	0	0	0
tccgccacctg	PBANKA_030340	365	365	28	29	99	103	0	0	2	2	2	2	10	10	0	0	0	0	0	0	0	0	0	0	0	0	0	0	1	1	0	0
tccgtttaaag	PBANKA_080400	1741	1737	995	995	2032	2020	127	124	164	167	220	214	17	17	31	31	46	44	6	6	8	8	7	7	0	0	4	4	4	4	3254	3230
tcctactctcc	PBANKA_120060	307	330	0	0	0	0	0	0	0	0	35	40	0	0	0	0	0	0	1	1	0	0	0	0	0	0	3	3	0	0	0	0
tcctcagtgat	PBANKA_140300	180	181	0	0	0	0	0	0	0	0	0	0	0	0	0	0	0	0	0	0	2	2	0	0	0	0	0	0	0	0	0	0
tcctcgagatg	PBANKA_031660	0	0	0	0	0	0	0	0	0	0	0	0	0	0	0	0	0	0	0	0	0	0	0	0	0	0	6	6	0	0	0	0
tcctgtttttt	PBANKA_082020	0	0	57	56	0	0	0	0	0	0	0	0	0	0	5	5	0	0	0	0	0	0	0	0	0	0	0	0	0	0	0	0
tccttagcgga	PBANKA_060600	279	276	26	25	0	0	41	38	0	0	0	0	0	0	0	0	0	0	0	0	0	0	0	0	0	0	0	0	0	0	0	0
tcctttaattc	PBANKA_081130	0	0	0	0	0	0	0	0	0	0	0	0	111	108	0	0	0	0	0	0	0	0	0	0	0	0	0	0	0	0	0	0
tcgaaacatga	PBANKA_143870	0	0	0	0	0	0	0	0	0	0	0	0	0	0	0	0	0	0	0	0	1	1	2	2	0	0	0	0	0	0	0	0
tcgaagtgat	PBANKA_040940	226	222	0	0	0	0	0	0	0	0	0	0	0	0	0	0	0	0	0	0	0	0	0	0	0	0	0	0	0	0	0	0
tcgacagagag	PBANKA_142750	101	100	0	0	0	0	0	0	19	20	0	0	0	0	0	0	0	0	0	0	0	0	0	0	0	0	0	0	1	1	0	0
tcgacgtctcg	PBANKA_121310	0	0	0	0	0	0	0	0	0	0	0	0	0	0	0	0	0	0	0	0	0	0	0	0	0	0	0	0	0	0	0	0
tcgagcgtat	PBANKA_093300	0	0	0	0	0	0	0	0	0	0	0	0	0	0	0	0	0	0	0	0	0	0	0	0	0	0	0	0	0	0	0	0
tcgcaaaccgg	PBANKA_141070	0	0	0	0	0	0	0	0	14	14	0	0	0	0	0	0	0	0	0	0	0	0	0	0	0	0	0	0	0	0	0	0
tcgcatagtcc	PBANKA_050440	0	0	0	0	99	100	0	0	0	0	0	0	9	9	0	0	0	0	0	0	0	0	0	0	0	0	0	0	0	0	0	0
tcgccaatgtc	PBANKA_050270	0	0	0	0	0	0	0	0	0	0	0	0	77	75	0	0	0	0	0	0	0	0	0	0	0	0	0	0	0	0	0	0
tcgcgagttat	PBANKA_142340	0	0	0	0	0	0	0	0	0	0	0	0	0	0	0	0	0	0	0	0	0	0	0	0	0	0	3	3	0	0	0	0
tcgcgccacca	PBANKA_100170	0	0	0	0	0	0	0	0	0	0	0	0	26	28	0	0	0	0	0	0	0	0	0	0	0	0	1	1	0	0	0	0
tcgctacacat	PBANKA_100010	0	0	0	0	0	0	0	0	0	0	0	0	0	0	0	0	0	0	0	0	0	0	3	3	0	0	0	0	0	0	0	0
tcgctggctgg	PBANKA_134940	0	0	90	87	0	0	0	0	0	0	0	0	0	0	2	2	0	0	0	0	0	0	0	0	0	0	0	0	0	0	0	0
tcggtagagaa	PBANKA_051780	0	0	0	0	0	0	0	0	0	0	0	0	0	0	0	0	0	0	0	0	0	0	3	3	0	0	0	0	0	0	0	0
tcggttacggg	PBANKA_083410	0	0	0	0	0	0	0	0	0	0	0	0	86	83	0	0	0	0	0	0	0	0	0	0	0	0	0	0	0	0	0	0
tcggttgcaat	PBANKA_143380	0	0	0	0	0	0	0	0	0	0	0	0	0	0	0	0	0	0	0	0	0	0	0	0	0	0	0	0	0	0	0	0
tcgtcccgata	PBANKA_131200	0	0	0	0	0	0	0	0	0	0	0	0	109	110	0	0	0	0	0	0	0	0	0	0	0	0	0	0	0	0	0	0
tcgtgggaagc	PBANKA_103310	0	0	0	0	0	0	0	0	0	0	0	0	0	0	0	0	0	0	1	1	0	0	0	0	0	0	0	0	2	2	0	0
tctagcagctg	PBANKA_132960	0	0	0	0	0	0	0	0	0	0	0	0	0	0	0	0	0	0	0	0	0	0	0	0	0	0	1	0	0	0	0	0
tctagtgatgt	PBANKA_110140	0	0	0	0	0	0	0	0	0	0	0	0	0	0	0	0	0	0	0	0	0	0	0	0	0	0	0	0	0	0	0	0
tctataagcgc	PBANKA_101780	0	0	0	0	0	0	0	0	0	0	0	0	0	0	0	0	0	0	0	0	0	0	0	0	0	0	0	0	0	0	0	0
tctatctagaa	PBANKA_113020	161	163	64	66	543	551	1	1	36	35	0	0	11	11	10	10	0	0	0	0	3	4	0	0	0	0	0	0	0	0	1363	1414
tctcaagggtc	PBANKA_020010	176	174	58	58	0	0	0	0	15	15	38	39	0	0	0	0	9	9	0	0	0	0	11	10	0	0	0	0	0	0	0	0
tctcgggccat	PBANKA_093080	0	0	0	0	44	45	0	0	0	0	0	0	0	0	0	0	0	0	0	0	0	0	0	0	0	0	0	0	0	0	0	0
tctcggttatg	PBANKA_140780	0	0	0	0	0	0	0	0	0	0	0	0	39	39	0	0	0	0	0	0	0	0	2	2	0	0	1	1	0	0	0	0
tctctgaatca	PBANKA_122990	171	169	105	109	0	0	52	53	0	0	0	0	0	0	4	4	0	0	0	0	0	0	1	1	0	0	0	0	0	0	0	0
tctgagcactg	PBANKA_091010	0	0	0	0	0	0	0	0	0	0	0	0	33	33	0	0	0	0	0	0	0	0	0	0	0	0	0	0	0	0	0	0
tctgtgacacg	PBANKA_143690	0	0	0	0	0	0	0	0	0	0	0	0	66	67	0	0	0	0	0	0	0	0	0	0	0	0	0	0	0	0	0	0
tctgtgaggat	PBANKA_092710	0	0	0	0	0	0	0	0	0	0	0	0	0	0	0	0	0	0	0	0	1	1	0	0	0	0	0	0	0	1	0	0
tctttcaccac	PBANKA_132740	0	0	0	0	0	0	0	0	0	0	0	0	118	120	0	0	0	0	0	0	0	0	0	0	0	0	1	1	0	0	0	0
tgaaatcctgt	PBANKA_121510	0	0	0	0	0	0	0	0	0	0	0	0	0	0	0	0	0	0	2	2	0	0	0	0	0	0	0	0	0	0	0	0
tgaacgtggtg	PBANKA_083680	231	228	0	0	0	0	0	0	0	0	0	0	0	0	0	0	0	0	0	0	0	0	0	0	0	0	0	0	0	0	0	0
tgaagaccatc	PBANKA_132220	0	0	0	0	0	0	0	0	0	0	0	0	0	0	0	0	0	0	0	0	0	0	0	0	0	0	0	0	0	0	0	0
tgaccactat	PBANKA_031030	0	0	0	0	0	0	0	0	0	0	0	0	3	3	2	2	0	0	0	0	0	0	0	0	0	0	0	0	0	0	0	0
tgacttaacat	PBANKA_101390	202	206	0	0	0	0	0	0	0	0	0	0	10	10	8	8	0	0	0	0	0	0	0	0	0	0	0	0	1	1	0	0
tgatactgaga	PBANKA_136330	0	0	0	0	0	0	0	0	0	0	0	0	0	0	0	0	0	0	0	0	0	0	4	4	0	0	0	0	0	0	0	0
tgatagcacct	PBANKA_103400	0	0	0	0	0	0	0	0	0	0	0	0	105	104	0	0	0	0	0	0	0	0	0	0	0	0	0	0	0	0	0	0
tgatggcgtag	PBANKA_140570	1117	1099	573	566	1284	1274	236	235	55	53	357	356	0	0	0	0	49	48	0	0	10	10	55	54	0	0	7	7	15	15	1444	1429
tgattggtata	PBANKA_030630	177	174	0	0	0	0	0	0	0	0	0	0	0	0	0	0	0	0	0	0	0	0	0	0	0	0	0	0	0	0	0	0
tgcactaccac	PBANKA_103950	428	434	1095	1122	1463	1503	4	4	397	412	225	228	19	18	389	394	224	232	3	3	265	274	101	102	0	0	587	608	90	91	1542	1572
tgcatacggtc	PBANKA_103220	371	374	0	0	0	0	0	0	0	0	0	0	0	0	0	0	0	0	0	0	1	1	0	0	0	0	0	0	0	0	0	0
tgccaaaaacc	PBANKA_051560	0	0	0	0	0	0	0	0	0	0	0	0	0	0	0	0	0	0	0	0	0	0	0	0	0	0	0	0	0	0	0	0
tgccagcggac	PBANKA_061670	0	0	0	0	0	0	0	0	0	0	0	0	0	0	0	0	0	0	0	0	0	0	0	0	0	0	0	0	0	0	0	0
tgccttgtatg	PBANKA_051490	2254	2236	1575	1572	1625	1608	6475	6437	6741	6722	4550	4556	9859	9851	11061	11055	7013	6984	13455	13362	10751	10711	9714	9654	13695	13608	15659	15572	10595	10558	951	944
tgcgattggaa	PBANKA_051630	0	0	0	0	0	0	0	0	0	0	0	0	0	0	0	0	0	0	0	0	0	0	0	0	0	0	0	0	0	0	0	0
tgctctggtta	PBANKA_103050	0	0	0	0	0	0	0	0	0	0	0	0	0	0	0	0	0	0	0	0	0	0	0	1	0	0	0	0	0	0	0	0
tgctttacgta	PBANKA_142120	0	0	0	0	0	0	0	0	0	0	0	0	0	0	0	0	0	0	0	0	0	0	0	0	0	0	0	0	2	2	0	0
tgctttggttg	PBANKA_051170	0	0	0	0	0	1	0	0	0	0	0	0	0	0	0	0	0	0	0	0	0	0	0	0	0	0	0	0	0	0	0	0
tggacatcgcc	PBANKA_050320	245	245	712	725	1004	1013	287	291	368	374	415	422	58	58	440	446	176	173	84	86	232	233	128	128	81	83	394	396	145	146	1221	1228
tggactgagtc	PBANKA_133270	320	310	65	63	0	0	1	1	0	0	0	0	0	0	0	0	0	0	0	0	0	0	0	0	0	0	0	0	0	0	0	0
tggagggtgaa	PBANKA_070230	0	0	0	0	0	0	0	0	0	0	0	0	74	67	0	0	0	0	0	0	0	0	0	0	0	0	1	1	0	0	0	0
tggagtctaga	PBANKA_070910	0	0	904	896	229	227	0	0	64	63	227	228	0	0	0	0	0	0	11	11	2	2	0	0	2	2	0	0	0	0	1258	1249
tggcagggagg	PBANKA_140490	0	0	0	0	0	0	0	0	16	14	0	0	0	0	0	0	0	0	0	0	0	0	0	0	0	0	0	0	0	0	0	0
tggccgattaa	PBANKA_132650	0	0	0	0	0	0	0	0	0	0	0	0	0	0	0	0	0	0	0	0	0	0	0	0	0	0	0	0	2	2	0	0
tggcctcgggt	PBANKA_133490	0	0	0	0	0	0	0	0	0	0	0	0	0	0	0	0	0	0	0	0	0	0	0	0	0	0	0	0	0	0	0	0
tggcgtgtgtg	PBANKA_120450	0	0	0	0	0	0	0	0	0	0	1	0	1	0	0	0	1	0	1	0	0	0	1	0	0	0	0	0	2	0	0	0
tgggatcatcg	PBANKA_143560	1250	1242	897	889	1040	1039	109	105	186	187	165	166	13	13	43	41	22	22	0	0	6	6	21	21	0	0	7	7	2	2	2912	2883
tggggagattc	PBANKA_141620	213	214	0	0	0	0	0	0	0	0	3	3	0	0	0	0	0	0	0	0	0	0	0	0	0	0	0	0	0	0	0	0
tggggttgaag	PBANKA_140560	0	0	0	0	0	0	0	0	0	0	0	0	23	23	0	0	0	0	3	3	0	0	2	2	0	0	0	0	0	0	0	0
tgggtgtcgct	PBANKA_092040	0	0	0	0	0	0	0	0	0	0	0	0	0	0	0	0	5	5	0	0	0	0	0	0	0	0	0	0	0	0	0	0
tggtcagcaag	PBANKA_103200	0	0	0	0	0	0	0	0	0	0	0	0	0	0	0	0	0	0	0	0	0	0	0	0	0	0	0	0	0	0	0	0
tggtgaataaa	PBANKA_102910	0	0	0	0	0	0	0	0	0	0	0	0	0	0	0	0	0	0	0	0	0	0	0	0	0	0	0	0	0	0	0	0
tggtgtaactg	PBANKA_122500	0	0	0	0	0	0	0	0	0	0	0	0	0	0	0	0	0	0	0	0	0	0	0	0	0	0	0	0	0	0	0	0
tggttagtgtg	PBANKA_091210	0	0	0	0	0	0	0	0	0	0	0	0	0	0	0	0	0	0	0	0	0	0	0	0	0	0	2	2	0	0	0	0
tgtaagggtcg	PBANKA_090450	436	433	247	239	201	200	0	0	102	98	114	114	0	0	3	3	48	50	0	0	1	2	27	27	0	0	0	0	8	8	550	544
tgtaataatcc	PBANKA_082620	0	0	16	16	0	0	0	0	0	0	0	0	0	0	0	0	0	0	0	0	0	0	0	0	0	0	0	0	0	0	0	0
tgtaatcgcgc	PBANKA_092810	0	0	0	0	0	0	0	0	10	10	0	0	0	0	0	0	0	0	0	0	0	0	0	0	0	0	0	0	0	0	0	0
tgtacccttta	PBANKA_021390	0	0	71	71	0	0	0	0	0	0	0	0	0	0	0	0	0	0	0	0	3	3	0	0	0	0	0	0	0	0	0	0
tgtagacttcg	PBANKA_020020	231	227	0	0	0	0	0	0	0	0	0	0	0	0	0	0	0	0	0	0	0	0	0	0	0	0	0	0	0	0	0	0
tgtcacgatac	PBANKA_071830	0	0	0	0	0	0	0	0	0	0	0	0	0	0	0	0	0	0	0	0	0	0	0	0	0	0	0	0	0	0	0	0
tgtcagttttt	PBANKA_010490	0	0	0	0	0	0	0	0	0	0	0	0	28	29	0	0	0	0	1	1	0	0	0	0	0	0	0	0	0	0	0	0
tgtccggtgcc	PBANKA_092660	0	0	0	0	136	133	0	0	0	0	0	0	0	0	0	0	0	0	0	0	3	3	0	0	0	0	0	0	0	0	0	0
tgtcctaaaga	PBANKA_121950	92	90	142	142	0	0	0	0	6	6	0	0	10	9	0	0	0	0	0	0	0	0	0	0	0	0	0	0	0	0	0	0
tgtcgagcact	PBANKA_091140	0	0	0	0	96	97	0	0	0	0	0	0	0	0	0	0	0	0	0	0	0	0	0	0	0	0	0	0	0	0	0	0
tgtcggccgcc	PBANKA_130620	0	0	0	0	0	0	0	0	0	0	0	0	0	0	0	0	2	2	0	0	0	0	0	0	0	0	0	0	0	0	0	0
tgtcgtgttaa	PBANKA_071730	0	0	0	0	0	0	0	0	0	0	0	0	0	0	0	0	0	0	0	0	1	1	0	0	0	0	0	0	0	0	0	0
tgtctcgcttt	PBANKA_071050	0	0	0	0	0	0	0	0	0	0	2	2	0	0	0	0	0	0	0	0	0	0	0	0	0	0	0	0	0	0	0	0
tgtgggtctcg	PBANKA_132700	0	0	0	0	0	0	0	0	0	0	0	0	289	287	0	0	0	0	2	2	0	0	0	0	0	0	1	1	0	0	0	0
tgttatttaag	PBANKA_082100	0	0	0	0	0	0	0	0	0	0	0	0	0	0	0	0	0	0	1	1	0	0	0	0	0	0	0	0	0	0	0	0
tgttcaccggg	PBANKA_121880	123	121	0	0	0	0	0	0	0	0	0	0	0	0	0	0	0	0	0	0	0	0	0	0	0	0	0	0	0	0	0	0
tgttccgctcg	PBANKA_061260	165	160	0	0	0	0	0	0	0	0	0	0	5	5	0	0	0	0	0	0	0	0	0	0	0	0	0	0	0	0	0	0
tgttcgtatag	PBANKA_040470	0	0	0	0	0	0	0	0	0	0	0	0	0	0	0	0	5	4	0	0	0	0	0	0	0	0	0	0	0	0	0	0
tgttttgatgg	PBANKA_143330	0	0	0	0	0	0	0	0	0	0	0	0	0	0	0	0	0	0	0	0	0	0	0	0	0	0	0	0	0	0	0	0
ttaaagtgatt	PBANKA_112620	0	0	0	0	69	66	0	0	0	0	0	0	0	0	0	0	0	0	0	0	0	0	0	0	0	0	0	0	0	0	0	0
ttaaccgattc	PBANKA_141380	0	0	0	0	0	0	0	0	0	0	0	0	57	59	0	0	0	0	0	0	0	0	0	0	0	0	0	0	0	0	0	0
ttaagccgaaa	PBANKA_051420	334	334	180	181	779	783	0	0	135	135	176	171	0	0	66	68	71	71	0	0	32	32	56	55	0	0	16	16	34	35	1110	1117
ttaagttttag	PBANKA_103020	0	0	0	0	0	0	0	0	0	0	0	0	0	0	0	0	0	0	0	0	0	0	0	0	0	0	0	0	0	0	0	0
ttaattgcgac	PBANKA_121260	1	1	0	0	0	0	0	0	0	0	2	2	11	12	0	0	1	1	0	0	0	0	0	0	0	0	0	0	2	2	0	0
ttacatgctgg	PBANKA_145700	0	0	0	0	0	0	0	0	0	0	0	0	0	0	0	0	0	0	0	0	3	3	0	0	0	0	0	0	0	0	0	0
ttacccgcagc	PBANKA_134450	0	0	0	0	0	0	0	0	0	0	0	0	0	0	0	0	2	2	1	1	0	0	0	0	0	0	0	0	0	0	0	0
ttagaggactt	PBANKA_060890	0	0	0	0	0	0	0	0	0	0	0	0	103	107	0	0	0	0	0	0	0	0	2	2	0	0	2	2	0	0	0	0
ttaggccccgt	PBANKA_134160	1622	1605	263	261	924	918	105	105	61	60	148	148	14	14	0	0	48	48	0	0	0	0	6	6	0	0	0	0	0	0	1367	1346
ttaggtgagat	PBANKA_061410	473	468	954	937	1206	1185	101	99	28	25	254	254	0	0	7	7	10	10	6	6	2	2	0	0	3	3	3	3	0	0	1741	1705
ttataagtcta	PBANKA_080690	0	0	0	0	233	231	0	0	0	0	0	0	0	0	0	0	0	0	0	0	0	0	0	0	0	0	0	0	0	0	0	0
ttatatatagt	PBANKA_030450	198	197	0	0	0	0	0	0	0	0	0	0	81	82	0	0	0	0	0	0	0	0	0	0	0	0	0	0	0	0	0	0
ttatcacgcgt	PBANKA_060120	0	0	0	0	0	0	0	0	0	0	0	0	0	0	0	0	0	0	1	1	0	0	0	0	0	0	0	0	0	0	0	0
ttatgcaccaa	PBANKA_135800	0	0	0	0	0	0	0	0	0	0	0	0	0	0	0	0	6	6	0	0	0	0	0	0	0	0	0	0	0	0	0	0
ttcaatagaga	PBANKA_130790	153	152	55	55	0	0	0	0	0	0	0	0	0	0	0	0	0	0	0	0	1	1	3	3	0	0	0	0	0	0	0	0
ttcagctcat	PBANKA_101330	0	0	0	0	0	0	0	0	0	0	0	0	12	12	0	0	6	6	0	0	0	0	0	0	0	0	0	0	0	0	0	0
ttcatatgttt	PBANKA_041740	2	1	78	76	1	0	10	9	214	208	377	378	104	105	151	149	194	193	32	31	125	122	247	247	28	28	79	79	190	188	1014	1004
ttcatcatcga	PBANKA_030530	0	0	162	164	206	204	163	161	30	30	175	176	6	6	11	11	15	15	5	5	0	0	0	0	0	0	0	0	0	0	1208	1197
ttccaccttac	PBANKA_030600-ko	701	796	652	720	318	360	356	406	153	176	528	614	72	86	199	221	1090	1222	62	65	138	153	1432	1642	31	32	266	302	2229	2547	1404	1589
ttccatactat	PBANKA_010630	0	0	0	0	0	0	0	0	0	0	0	0	79	81	0	0	0	0	1	1	2	2	0	0	0	0	0	0	0	0	0	0
ttcccagggcc	PBANKA_092730	0	0	0	0	0	0	136	135	0	0	0	0	0	0	0	0	0	0	0	0	0	0	0	0	0	0	0	0	0	0	0	0
ttcctcggatc	PBANKA_101050	0	0	0	0	0	0	0	0	0	0	0	0	3	4	0	0	0	0	0	0	0	0	2	2	0	0	0	0	0	0	0	0
ttcggggtcta	PBANKA_141200	0	0	0	0	0	0	0	0	0	0	0	0	67	67	0	0	0	0	0	0	0	0	0	0	0	0	0	0	0	0	0	0
ttcggtatcgg	PBANKA_133810	0	0	0	0	0	0	0	0	0	0	0	0	0	0	0	0	0	0	0	0	1	1	0	0	0	0	0	0	0	0	0	0
ttctagttcat	PBANKA_010550	595	590	831	817	1553	1538	1989	1972	938	929	1104	1096	336	335	564	568	719	704	174	172	84	84	254	255	47	46	19	19	78	77	1057	1044
ttctagtttat	PBANKA_010100	0	0	0	0	1	1	0	0	2	1	1	1	0	1	0	0	0	0	0	0	0	0	0	0	0	0	0	0	0	0	0	0
ttctcggcgct	PBANKA_111570	989	983	851	842	639	627	0	0	243	241	276	276	0	0	23	25	59	57	8	8	15	15	22	22	0	0	5	5	8	8	1014	1007
ttctctcgaac	PBANKA_111680	0	0	22	22	0	0	0	0	0	0	0	0	0	0	0	0	0	0	0	0	0	0	0	0	0	0	0	0	0	0	0	0
ttgaaaatcaa	PBANKA_142000	0	0	0	0	0	0	0	0	0	0	0	0	0	0	0	0	0	0	2	2	0	0	0	0	0	0	0	0	0	0	0	0
ttgaatgagaa	PBANKA_080520	2	1	237	248	298	296	120	122	255	265	182	188	15	15	9	9	25	26	10	10	42	41	5	5	0	0	41	43	11	11	1262	1290
ttgaccaaacg	PBANKA_070070	0	0	0	0	0	0	0	0	0	0	0	0	0	0	0	0	0	0	0	0	0	0	3	3	0	0	0	0	0	0	0	0
ttgatgtactt	PBANKA_132790	0	0	29	30	0	0	0	0	0	0	0	0	0	0	0	0	0	0	1	1	0	0	0	0	0	0	0	0	0	0	0	0
ttgcatgcctt	PBANKA_136540	897	896	715	708	751	744	0	0	234	231	323	330	0	0	17	15	2	2	2	2	4	4	0	0	6	6	0	0	1	1	2742	2729
ttgcgttcgac	PBANKA_136050	0	0	0	0	0	0	0	0	0	0	0	0	0	0	0	0	0	0	0	0	0	0	0	0	0	0	0	0	0	0	0	0
ttgctgtcggc	PBANKA_111510	0	0	0	0	0	0	0	0	0	0	0	0	0	0	0	0	0	0	1	1	1	1	0	0	0	0	0	0	5	5	0	0
ttggcacggcg	PBANKA_124660	0	0	0	0	0	0	0	0	0	0	0	0	0	0	0	0	0	0	0	0	0	0	0	0	0	0	0	0	0	0	0	0
ttggggtgaca	PBANKA_092640	191	189	0	0	162	157	61	62	34	35	7	7	8	9	8	9	0	0	0	0	3	3	0	0	0	1	0	0	0	0	0	0
ttgtattatca	PBANKA_124080	4569	4605	1654	1657	3532	3565	3340	3348	3242	3253	3798	3810	437	434	677	676	1009	1017	49	50	44	42	78	77	4	4	23	23	21	21	1241	1246
ttgtcgccgtc	PBANKA_092970	3	3	0	0	0	0	0	0	0	0	0	0	0	0	0	0	0	0	0	0	0	0	0	0	0	0	0	0	0	0	0	0
ttgtgtcctgc	PBANKA_140660	0	0	0	0	0	0	0	0	0	0	0	0	0	0	0	0	12	12	0	0	0	0	0	0	0	0	0	0	0	0	0	0
tttagcgttgg	PBANKA_142680	0	0	0	0	0	0	0	0	0	0	0	0	0	0	0	0	3	3	0	0	0	0	0	0	0	0	0	0	0	0	0	0
tttcaaaatgc	PBANKA_050100	104	106	0	0	0	0	0	0	0	0	0	0	0	0	0	0	0	0	0	0	0	0	0	0	0	0	1	1	0	0	0	0
tttgaacttcc	PBANKA_091120	0	0	0	0	0	0	0	0	0	0	0	0	101	103	0	0	11	11	0	0	0	0	0	0	0	0	3	3	0	0	0	0
tttgacagggg	PBANKA_051770	0	0	0	0	0	0	0	0	0	0	0	0	11	10	0	0	0	0	0	0	3	3	0	0	0	0	0	0	1	1	0	0
tttgacgcaaa	PBANKA_123490	0	0	0	0	0	0	0	0	0	0	0	0	0	0	0	0	0	0	0	0	0	0	0	0	0	0	0	0	0	0	0	0
tttgattttat	PBANKA_030600	0	0	0	0	0	0	76	77	0	0	0	0	0	0	0	0	0	0	0	0	0	0	0	0	0	0	0	0	0	0	0	0
tttgttgaagc	PBANKA_141230	0	0	0	0	0	0	0	0	0	0	0	0	0	0	0	0	0	0	0	0	0	0	0	0	0	0	0	0	0	0	0	1
tttgtttaacc	PBANKA_031330	1943	1948	1922	1925	835	843	2343	2352	4249	4261	3484	3493	3116	3115	7267	7291	6679	6688	4148	4138	6480	6461	7524	7513	3720	3722	7499	7510	7792	7814	1252	1249
ttttctacttc	PBANKA_082420	0	0	0	0	0	0	0	0	0	0	0	0	0	0	0	0	2	2	0	0	0	0	0	0	0	0	0	0	0	0	0	0
tttttcgtctc	PBANKA_031140	0	0	0	0	0	0	0	0	0	0	0	0	0	0	0	0	0	0	0	0	0	0	0	0	0	0	0	0	0	0	0	0
