# Supplementary material for: Functional Profiling of a Plasmodium Genome Reveals an Abundance of Essential Genes
Source: Cell. 2017 Jul 13;170(2):260–272.e8. doi: 10.1016/j.cell.2017.06.030 (PMC5509546; doi:10.1016/j.cell.2017.06.030)
Supplement: Data S1. Reproducible Analysis Procedure — The file archive includes an R-markdown document, which will reproduce all bioinformatic procedures conducted. [file mmc9.zip › countfiles/PbSTM54.csv]

barcode	gene	STM54_4.1.1	STM54_4.1.2	STM54_4.2.1	STM54_4.2.2	STM54_4.3.1	STM54_4.3.2	STM54_5.1.1	STM54_5.1.2	STM54_5.2.1	STM54_5.2.2	STM54_5.3.1	STM54_5.3.2	STM54_6.1.1	STM54_6.1.2	STM54_6.2.1	STM54_6.2.2	STM54_6.3.1	STM54_6.3.2	STM54_7.1.1	STM54_7.1.2	STM54_7.2.1	STM54_7.2.2	STM54_7.3.1	STM54_7.3.2	STM54_8.1.1	STM54_8.1.2	STM54_8.2.1	STM54_8.2.2	STM54_8.3.1	STM54_8.3.2	STM54 INPUT.1	STM54 INPUT.2
no_match		19646	20139	21196	21602	20010	19980	11895	12307	18044	19166	18876	19698	14069	14544	17470	18246	18425	19373	17356	18158	16294	17044	14820	15570	17044	17676	18016	19112	18229	19055	10337	10554
aaaaaaaccaa	PBANKA_031300	469	471	1326	1327	1044	1050	235	232	454	454	615	610	54	52	52	52	127	129	1	3	8	8	15	15	0	0	7	7	5	5	837	845
aaaaaaggtga	PBANKA_131450	2296	2227	2809	2726	2714	2653	1310	1288	1670	1617	1855	1805	106	102	288	283	363	348	11	11	107	107	18	17	4	4	89	87	1	1	1023	984
aaaaagggcac	PBANKA_080070	0	0	0	0	0	0	0	0	0	0	0	0	0	0	0	0	0	0	0	0	0	0	0	0	0	0	0	0	0	0	0	0
aaaacgaggag	PBANKA_020390	0	0	0	0	0	0	0	0	0	0	0	0	4	3	0	0	0	0	0	0	0	0	0	0	1	1	0	0	0	0	0	0
aaacaccgcag	PBANKA_062110	0	0	0	0	0	0	0	0	0	0	0	0	0	0	0	0	0	0	0	0	0	0	0	0	0	0	0	0	0	0	0	0
aaactgagtga	PBANKA_000330	0	0	69	70	92	90	10	10	0	0	14	14	4	5	1	1	0	0	0	0	0	0	0	0	1	1	0	0	0	0	0	0
aaacttccgcc	PBANKA_040370	0	0	0	0	0	0	0	0	0	0	0	0	0	0	0	0	0	0	0	0	0	0	0	0	0	0	0	0	0	0	0	0
aaagccgagac	PBANKA_091600	0	0	0	0	0	1	0	0	0	0	0	0	0	0	0	0	0	0	0	0	0	0	0	0	0	0	0	0	0	0	0	0
aaagtctcccc	PBANKA_010870	1326	1325	1229	1241	748	748	411	418	964	975	1309	1302	326	332	545	549	749	759	120	119	186	190	263	267	48	50	104	106	148	156	1007	1016
aaataagcgcg	PBANKA_131480	0	0	0	0	0	0	0	0	0	0	0	0	0	0	0	0	0	0	0	0	0	0	0	0	0	0	0	0	0	0	0	0
aaataattgtt	PBANKA_010700	0	0	0	0	0	0	0	0	0	0	19	19	0	0	0	0	0	0	0	0	0	0	0	0	0	0	0	0	0	0	0	0
aaatggaactt	PBANKA_101700	0	0	0	0	0	0	0	0	0	0	0	0	0	0	0	0	0	0	0	0	0	0	0	0	0	0	0	0	0	0	0	0
aaattggatca	PBANKA_010720	668	652	78	78	102	102	0	0	0	0	42	41	0	0	0	0	0	0	0	0	0	0	0	0	0	0	0	0	2	2	0	0
aacacaaccgc	PBANKA_140160	3400	3424	2700	2698	3893	3900	5008	4998	6501	6500	8009	8001	4979	4983	5815	5806	7706	7732	3123	3127	3342	3340	3168	3173	2557	2549	2225	2225	2772	2794	1131	1132
aacacacgatg	PBANKA_110520	0	0	0	0	0	0	0	0	0	0	0	0	0	0	0	0	0	0	0	0	0	0	0	0	0	0	0	0	0	0	0	0
aacacattcga	PBANKA_140810	0	0	0	0	0	0	0	0	0	0	0	0	0	0	0	0	0	0	0	0	0	0	0	0	0	0	0	0	0	0	0	0
aacactctgta	PBANKA_011030	707	709	970	965	1157	1156	167	169	207	205	337	337	39	39	77	78	107	107	43	43	61	57	157	155	30	31	50	49	73	72	1184	1182
aacagatagtc	PBANKA_142880	0	0	0	0	0	0	0	0	0	0	0	0	0	0	0	0	0	0	0	0	0	0	0	0	0	0	0	0	0	0	0	0
aacagggttcc	PBANKA_040750	0	0	0	0	108	106	17	16	18	17	26	26	0	0	0	0	0	0	0	0	0	0	0	0	0	0	0	0	0	0	0	0
aacataaaagt	PBANKA_031480	376	371	0	0	89	93	17	17	0	0	0	0	0	0	0	0	0	0	1	1	0	0	0	0	0	0	0	0	0	0	0	0
aaccacgccgt	PBANKA_145990	0	0	0	0	129	127	0	0	0	0	0	0	0	0	0	0	0	0	0	0	0	0	0	0	0	0	0	0	0	0	0	0
aaccggcatca	PBANKA_133830	0	0	1	1	0	0	0	0	0	0	0	0	0	0	0	0	0	0	0	0	0	0	0	0	0	0	0	0	0	0	0	0
aacctccagaa	PBANKA_090630	0	0	0	0	0	0	0	0	0	0	0	1	1	1	0	0	0	0	0	0	0	0	0	0	0	0	0	0	2	2	0	0
aacgaaaggac	PBANKA_111450	433	453	640	676	273	287	14	14	141	150	70	71	8	9	0	0	0	0	0	0	0	0	5	4	0	0	0	0	0	0	838	868
aacgcctctgt	PBANKA_082870	0	0	0	0	0	0	0	0	0	0	0	0	0	0	0	0	0	0	0	0	0	0	0	0	0	0	0	0	0	0	0	0
aacgcctgccg	PBANKA_101430	436	432	194	193	378	377	108	107	157	156	123	124	19	19	26	26	26	25	18	17	12	12	9	9	18	19	23	23	13	13	504	498
aacgttgcaac	PBANKA_124480	0	0	0	0	0	0	0	0	0	0	0	0	0	0	0	0	0	0	0	0	0	0	0	0	0	0	0	0	0	0	0	0
aactacatagt	PBANKA_131610	687	680	1052	1040	1189	1187	158	157	337	337	302	300	200	199	315	316	282	278	105	103	201	199	93	95	98	95	159	159	132	132	1456	1455
aactgaccgag	PBANKA_081060	0	0	0	0	0	0	0	0	0	0	0	0	0	0	0	0	0	0	0	0	0	0	0	0	0	0	0	0	0	0	0	0
aactggtcata	PBANKA_145960	0	0	0	0	0	0	0	0	0	0	0	0	0	0	0	0	0	0	0	0	0	0	0	0	1	1	0	0	0	0	0	0
aacttgtacaa	PBANKA_061570	0	0	0	0	0	0	0	0	0	0	0	0	0	0	0	0	0	0	0	0	0	0	0	0	0	0	0	0	0	0	0	0
aactttattgg	PBANKA_020850	0	0	0	0	0	0	0	0	0	0	0	0	0	0	0	0	0	0	0	0	0	0	0	0	0	0	0	0	0	0	0	0
aagaccacagg	PBANKA_090960	0	0	0	0	0	0	0	0	0	0	0	0	0	0	0	0	0	0	0	0	0	0	0	0	0	0	0	0	0	0	0	0
aagagctgttg	PBANKA_093280	0	0	0	0	0	0	0	0	0	0	0	0	0	0	0	0	0	0	0	0	0	0	0	0	0	0	0	0	0	0	0	0
aagcatttctg	PBANKA_141910	0	0	0	0	0	0	0	0	0	0	0	0	0	0	0	0	0	0	0	0	0	0	0	0	0	0	0	0	0	0	0	0
aaggagagctt	PBANKA_132040	0	0	0	0	0	0	0	0	0	0	0	0	0	0	0	0	0	0	0	0	0	0	0	0	0	0	0	0	0	0	0	0
aaggatctatc	PBANKA_136210	0	0	0	0	0	0	0	0	0	0	28	28	0	0	0	0	21	21	0	0	0	0	0	0	0	0	0	0	0	0	0	0
aagtatggtcg	PBANKA_143780	0	0	0	0	0	0	0	0	0	0	0	0	0	0	0	0	0	0	0	0	0	0	0	0	0	0	0	0	0	0	0	0
aatagatccca	PBANKA_070800	0	0	0	0	0	0	0	0	0	0	0	0	0	0	0	0	0	0	0	0	0	0	0	0	0	0	0	0	0	0	0	0
aatagcctctt	PBANKA_142710	0	0	0	0	0	0	0	0	0	0	0	0	0	0	0	0	0	0	0	0	0	0	0	0	0	0	0	0	0	0	0	0
aatagcgggta	PBANKA_083200	191	187	123	120	190	188	0	0	24	24	11	12	0	0	1	1	0	0	0	0	3	3	2	2	1	0	1	1	0	0	0	0
aatcagcgcta	PBANKA_051100	0	0	0	0	0	0	0	0	0	0	0	0	0	0	0	0	0	0	0	0	1	1	0	0	0	0	0	0	0	0	0	0
aatcataccca	PBANKA_113200	0	0	0	0	0	0	0	0	0	0	43	44	0	0	0	0	0	0	0	0	0	0	0	0	0	0	0	0	1	1	0	0
aatcccggcga	PBANKA_080560	0	0	0	0	0	0	0	0	0	0	0	0	0	0	0	0	0	0	0	0	0	0	0	0	0	0	0	0	0	0	0	0
aatcctttact	PBANKA_040820	0	0	0	0	0	0	0	0	15	15	0	0	0	0	0	0	0	0	0	0	0	0	0	0	0	0	0	0	0	0	0	0
aatcgtagccg	PBANKA_133780	0	0	0	0	0	0	0	0	0	0	0	0	0	0	0	0	0	0	0	0	0	0	0	0	0	0	2	1	0	0	0	0
aatcgtcccgt	PBANKA_094360	0	0	0	0	0	0	0	0	0	0	0	0	0	0	0	0	0	0	0	0	0	0	0	0	0	0	0	0	0	0	0	0
aatcgtggacc	PBANKA_021160	432	425	0	0	0	0	15	15	22	22	41	42	3	3	0	0	0	0	0	0	0	0	0	0	0	0	0	0	0	0	0	0
aatctttggga	PBANKA_020780	2009	2007	1321	1321	1854	1848	224	222	478	475	750	742	71	70	110	112	141	141	5	5	10	10	2	2	4	4	14	14	5	5	869	863
aatgaataaac	PBANKA_010690	356	376	1814	1905	840	889	422	440	325	347	374	396	355	376	66	68	73	74	365	385	15	16	9	10	464	497	9	9	3	3	1325	1425
aatgactgctc	PBANKA_136320	0	0	0	0	0	0	0	0	0	0	0	0	0	0	0	0	6	6	0	0	0	0	0	0	0	0	0	0	0	0	0	0
aatgccgctat	PBANKA_000130	0	0	0	0	0	0	0	0	0	0	0	0	0	0	0	0	0	0	0	0	0	0	0	0	0	0	0	0	0	0	0	0
aatggtcgatc	PBANKA_030240	0	0	0	0	0	0	0	0	0	0	0	0	0	0	0	0	0	0	0	0	0	0	0	0	1	1	0	0	0	0	0	0
aatgtacatga	PBANKA_090610	0	0	0	0	0	0	0	0	0	0	0	0	0	0	0	0	0	0	0	0	0	0	0	0	0	0	0	0	0	0	0	0
aatgtcaaaaa	PBANKA_113490	0	0	0	0	0	0	0	0	0	0	0	0	0	0	0	0	0	0	0	0	0	0	0	0	0	0	0	0	0	0	0	0
aattcagcctt	PBANKA_122840	0	0	0	0	0	0	13	13	0	0	0	0	0	0	0	0	0	0	0	0	0	0	0	0	0	0	3	3	0	0	0	0
aattcctatga	PBANKA_112930	0	0	0	0	0	0	0	0	0	0	0	0	0	0	0	0	0	0	0	0	0	0	0	0	0	0	0	0	0	0	0	0
aattctcctag	PBANKA_051990	0	0	0	0	0	0	0	0	16	15	31	31	0	0	0	0	0	0	0	0	0	0	0	0	0	0	0	0	0	0	0	0
aattgccgtcc	PBANKA_145580	0	0	0	0	0	0	0	0	0	0	0	0	0	0	0	0	0	0	0	0	0	0	0	0	0	0	0	0	0	0	0	0
aatttgagact	PBANKA_100430	861	866	563	556	782	782	62	60	105	104	238	233	21	21	4	4	6	6	2	2	3	3	0	0	7	7	1	2	6	6	1489	1498
acaccgatcac	PBANKA_093660	0	0	164	166	98	96	8	9	26	25	0	0	2	2	0	0	6	6	0	0	0	0	1	1	1	1	1	1	1	1	0	0
acacgacaagc	PBANKA_103780	7078	7047	4857	4834	4158	4146	12398	12341	15940	15829	14389	14308	24283	24191	25139	25006	25368	25242	36845	36612	28220	28054	24524	24379	34190	34037	32107	31936	35071	34952	1024	1017
acacgacctgg	PBANKA_123580	0	0	0	0	0	0	1	0	0	0	0	0	0	0	0	0	0	0	0	0	0	1	0	0	0	0	0	0	0	0	0	0
acagatctgcg	PBANKA_131910	0	0	0	0	69	66	0	0	0	0	0	0	0	0	0	0	0	0	0	0	0	0	0	0	0	0	0	0	0	0	0	0
acagcggagtg	PBANKA_080880	1019	1011	625	624	942	935	2	2	155	149	31	31	8	8	61	61	8	8	5	5	73	71	0	0	0	0	51	49	0	0	1161	1142
acagttgcctc	PBANKA_111060	0	0	110	109	0	0	11	11	0	0	0	0	2	2	0	0	0	0	0	0	0	0	0	0	0	0	0	0	0	0	0	0
acatcagaaag	PBANKA_134380	197	196	0	0	108	108	20	20	0	0	0	0	0	0	0	0	6	6	0	0	0	0	2	2	0	0	1	1	0	0	0	0
acatcgagctt	PBANKA_093090	0	0	0	0	0	0	0	0	0	0	38	38	0	0	0	0	0	0	0	0	1	1	0	0	0	0	0	0	2	2	0	0
accaaccgtca	PBANKA_050350	0	0	0	0	0	0	0	0	0	0	0	0	0	0	0	0	0	0	0	0	0	0	0	0	0	0	0	0	0	0	0	0
accaacgcccg	PBANKA_060920	0	0	60	60	0	0	0	0	0	0	0	0	0	0	0	0	0	0	0	0	0	0	0	0	0	0	0	0	0	0	0	0
accatttaatc	PBANKA_061600	0	0	0	0	0	0	0	0	0	0	0	0	0	0	0	0	0	0	0	0	0	0	2	2	0	0	0	0	0	0	0	0
acccacttgct	PBANKA_103450	0	0	0	0	0	0	0	0	0	0	0	0	0	0	0	0	0	0	0	0	0	0	0	0	0	0	0	0	0	0	0	0
accgccatcca	PBANKA_031380	0	0	0	0	0	0	0	0	0	0	0	0	0	0	0	0	0	0	0	0	0	0	0	0	0	0	0	0	0	0	0	0
accggacagat	PBANKA_080370	0	0	0	0	0	0	0	0	0	0	0	0	0	0	0	0	0	0	0	0	0	0	0	0	0	0	0	0	0	0	0	0
accgttgtcct	PBANKA_142690	150	145	0	0	0	0	0	0	0	0	0	0	0	0	0	0	0	0	0	0	0	0	0	0	0	0	0	0	0	0	0	0
acctggacgga	PBANKA_082320	0	0	44	43	128	129	0	0	0	0	0	0	0	0	0	0	3	3	0	0	0	0	0	0	0	0	0	0	0	0	0	0
accttctcgta	PBANKA_122780	0	0	0	0	0	0	0	0	0	0	0	0	0	0	0	0	0	0	0	0	0	0	0	0	0	0	0	0	0	0	0	0
acgaatgtgct	PBANKA_101610	0	0	0	0	0	0	0	0	0	0	0	0	0	0	0	0	0	0	0	0	0	0	0	0	0	0	0	0	0	0	0	0
acgacggacac	PBANKA_143350	0	0	0	0	0	0	0	0	0	0	0	0	0	0	0	0	0	0	0	0	0	0	0	0	0	0	0	0	0	0	0	0
acgaggcgatc	PBANKA_131520	1359	1359	2542	2515	1765	1753	254	249	511	509	592	587	43	44	95	94	85	83	10	10	17	17	24	24	8	8	5	5	3	3	805	796
acgatacttca	PBANKA_112450	0	0	0	0	0	0	0	0	0	0	0	0	0	0	0	0	0	0	0	0	0	0	0	0	0	0	0	0	0	0	0	0
acgcgaacggc	PBANKA_070260	0	0	0	0	0	1	0	0	0	0	0	0	0	0	0	0	0	1	0	0	0	0	0	0	0	1	0	0	1	1	0	0
acggatatcag	PBANKA_061450	0	0	0	0	0	0	0	0	0	0	0	0	0	0	0	0	0	0	0	0	0	0	0	0	0	0	0	0	0	0	0	0
acgggcggata	PBANKA_121330	0	0	0	0	0	0	0	0	0	0	0	0	0	0	0	0	0	0	0	0	0	0	0	0	0	0	0	0	0	0	0	0
acggtctctgg	PBANKA_040530	0	0	0	0	0	0	0	0	0	0	0	0	0	0	0	0	0	0	0	0	0	0	0	0	0	0	0	0	0	0	0	0
acgtacaactt	PBANKA_145800	0	0	0	0	0	0	0	0	0	0	0	0	0	0	0	0	0	0	0	0	0	0	0	0	0	0	0	0	0	0	0	0
acgtactttta	PBANKA_122960	148	150	125	127	0	0	0	0	0	0	0	0	0	0	0	0	0	0	0	0	0	0	4	4	0	0	0	0	1	1	0	0
acgtatcaggg	PBANKA_082710	183	187	0	0	100	100	0	0	0	0	25	24	0	0	3	3	0	0	1	1	0	0	0	0	1	1	0	0	2	2	0	0
acgtgaactta	PBANKA_041850	0	0	77	78	0	0	0	0	0	0	0	0	8	8	0	0	0	0	1	1	0	0	0	0	0	0	0	0	1	1	0	0
acgttacattt	PBANKA_071070	0	0	0	0	0	0	11	11	0	0	0	0	0	0	0	0	0	0	0	0	0	0	0	0	0	0	0	0	0	0	0	0
acgttcgcatc	PBANKA_092470	0	0	0	0	0	0	0	0	0	0	0	0	0	0	0	0	0	0	0	0	0	0	0	0	0	0	0	0	0	0	0	0
acgtttgggaa	PBANKA_071020	0	0	0	0	0	0	0	0	0	0	0	0	0	0	0	0	0	0	0	0	0	0	0	0	0	0	0	0	0	0	0	0
actagaggtaa	PBANKA_092940	0	0	0	0	0	0	0	0	0	0	0	0	0	0	0	0	0	0	0	0	1	1	0	0	0	0	0	0	0	0	0	0
actagtcttct	PBANKA_103550	0	0	0	0	0	0	0	0	0	0	0	0	0	0	0	0	0	0	0	0	0	0	0	0	0	0	0	0	0	0	0	0
actatcgccaa	PBANKA_144400	0	0	0	0	0	0	42	43	0	0	0	0	0	0	0	0	0	0	0	0	0	0	0	0	0	0	0	0	0	0	0	0
actatctaact	PBANKA_081640	0	0	0	0	0	0	0	0	1	0	0	0	0	0	0	0	0	0	0	0	0	0	0	0	0	0	0	0	0	0	0	0
actcaccgcct	PBANKA_010400	0	0	0	0	0	1	0	0	1	1	0	0	0	0	1	2	0	0	0	0	0	0	0	0	0	0	0	0	0	0	0	0
actccattgat	PBANKA_120250	0	0	0	0	0	0	0	0	0	0	0	0	0	0	0	0	0	0	0	0	0	0	0	0	0	0	0	0	0	0	0	0
actccctctct	PBANKA_051260	173	178	484	485	450	454	33	33	178	178	97	96	24	24	41	40	32	31	1	0	22	22	8	8	2	2	11	11	2	1	1088	1087
actcgaccttg	PBANKA_010640	278	278	682	684	896	897	191	190	344	350	175	172	44	43	62	61	35	36	27	27	19	18	1	0	29	28	40	41	1	1	943	944
actggattata	PBANKA_101370	0	0	1	1	0	0	0	0	0	0	0	0	0	0	0	0	0	0	0	0	0	0	0	0	0	0	0	0	0	0	1	0
actgtacccac	PBANKA_135910	0	0	0	0	0	0	0	0	0	0	0	0	0	0	0	0	0	0	0	0	0	0	0	0	0	1	0	1	0	0	0	0
acttcaatatc	PBANKA_050690	137	138	0	0	0	0	0	0	0	0	0	0	0	0	0	0	0	0	0	0	0	0	0	0	0	0	0	0	0	0	0	0
acttccgagta	PBANKA_122150	0	0	0	0	1	1	0	0	0	0	0	0	0	0	0	0	0	0	0	0	0	0	0	0	0	0	0	0	0	0	0	0
actttaaatac	PBANKA_142150	0	0	0	0	0	0	0	0	0	0	0	0	0	0	0	0	0	0	0	0	0	0	0	0	0	0	0	0	0	0	0	0
agaaaggatgc	PBANKA_081850	0	0	0	0	0	0	0	0	0	0	0	0	0	0	0	0	0	0	0	0	0	0	0	0	0	0	0	0	0	0	0	0
agaatgtttcc	PBANKA_091690	0	0	0	0	0	0	0	0	0	0	0	0	0	0	0	0	0	0	0	0	0	0	0	0	0	0	0	0	0	0	0	0
agacggcgttt	PBANKA_135600	0	0	0	0	0	0	0	0	0	0	0	0	4	4	0	0	0	0	0	0	0	0	0	0	0	0	0	0	0	0	0	0
agagatttctt	PBANKA_144210	0	0	77	77	0	0	27	26	23	20	26	26	0	0	0	0	22	22	0	0	0	0	0	0	0	0	0	0	0	0	0	0
agagcaaagta	PBANKA_082110	0	0	0	0	0	0	0	0	0	0	38	37	0	0	0	0	0	0	0	0	0	0	0	0	0	0	0	0	0	0	0	0
agaggtacaat	PBANKA_101570	356	351	817	808	476	471	87	86	156	151	207	207	16	16	9	9	11	11	6	6	2	2	1	1	5	5	0	0	1	0	1168	1157
agaggtcgggt	PBANKA_112690	0	0	0	0	0	0	0	0	0	0	0	0	0	0	0	0	0	0	0	0	0	0	0	0	0	0	0	0	0	0	0	0
agagtttcgga	PBANKA_041190	0	0	0	0	0	0	0	0	0	0	0	0	0	0	0	0	0	0	0	0	0	0	0	0	0	0	0	0	0	0	0	0
agatacggccc	PBANKA_081410	953	956	751	762	303	311	190	194	193	196	240	244	86	88	21	20	108	108	39	39	4	4	23	22	26	26	0	0	5	5	985	996
agatagacatt	PBANKA_100030	0	0	0	0	0	0	0	0	0	0	0	0	0	0	0	0	0	0	0	0	0	0	0	0	0	0	0	0	1	1	0	0
agatcctcgac	PBANKA_041590	0	0	0	0	0	0	0	0	0	0	41	40	0	0	0	0	0	0	0	0	0	0	0	0	0	0	0	0	0	0	0	0
agatctaattc	PBANKA_103750	3	2	1	1	0	0	0	0	0	1	1	1	0	0	0	0	0	0	0	0	0	0	0	0	0	0	0	1	0	0	0	0
agcacgtgcaa	PBANKA_110350	0	0	0	0	0	0	0	0	0	0	0	0	0	0	0	0	0	0	0	0	0	0	0	0	0	0	0	0	0	0	0	0
agcactatatc	PBANKA_050150	0	0	0	0	0	1	0	0	0	0	0	0	0	0	0	0	0	0	0	0	0	0	0	0	0	0	0	0	0	0	0	0
agcaggtgacc	PBANKA_104030	0	0	0	0	0	0	0	0	0	0	0	0	0	0	0	0	0	0	0	0	0	0	0	0	0	0	0	0	0	0	0	0
agcatatgggg	PBANKA_103380	0	0	0	0	0	0	0	0	0	0	0	0	0	0	0	0	0	0	0	0	0	0	0	0	0	0	0	0	0	0	0	0
agccatagagt	PBANKA_041140	939	924	2314	2287	1005	994	314	311	528	521	660	653	46	45	68	70	394	384	14	13	4	4	205	206	6	6	9	9	171	170	1416	1393
agcccactttt	PBANKA_051220	0	0	0	0	0	0	0	0	0	0	0	0	0	0	3	3	0	0	0	0	0	0	0	0	0	0	0	0	0	0	0	0
agcccgttgta	PBANKA_123730	845	835	18	17	145	145	30	30	0	0	34	34	2	2	4	4	7	7	1	1	0	0	0	0	0	0	0	0	0	0	0	0
agccggtctct	PBANKA_082010	0	0	0	0	0	0	0	0	0	0	0	0	0	0	0	0	0	0	0	0	0	0	0	0	0	0	0	0	0	0	0	0
agccttcaaat	PBANKA_041810	0	0	0	0	0	0	0	0	0	0	0	0	1	0	0	0	0	0	0	0	0	0	0	0	0	0	0	0	0	0	0	0
agcgaccatcc	PBANKA_144590	0	0	0	0	0	0	0	0	0	0	0	0	0	0	0	0	0	0	0	0	0	0	0	0	0	0	0	0	0	0	0	0
agcgctcccct	PBANKA_131930	0	0	0	0	0	0	0	0	0	0	0	0	0	0	0	0	0	0	0	0	0	0	0	0	0	0	0	0	0	0	0	0
agcgtgctggc	PBANKA_103140	0	0	0	0	0	0	0	0	0	0	0	0	0	0	0	0	0	0	0	0	0	0	0	0	0	0	0	0	0	0	0	0
agctggagttt	PBANKA_131510	0	0	0	0	0	0	0	0	0	0	0	0	0	0	0	0	0	0	0	0	0	0	0	0	0	0	0	0	0	0	0	0
aggaatttaac	PBANKA_010040	0	0	0	0	0	0	0	0	0	0	0	0	0	0	3	3	0	0	0	0	0	0	0	0	0	0	0	0	0	0	0	0
aggagtatact	PBANKA_145070	0	0	0	0	0	0	0	0	0	0	0	0	0	0	0	0	0	0	0	0	0	0	2	2	0	0	0	0	0	0	0	0
aggagtgacga	PBANKA_132130	0	0	0	0	0	0	0	0	0	0	0	0	0	0	0	0	0	0	0	0	0	0	0	0	0	0	0	0	0	0	0	0
aggcaagagga	PBANKA_081470	266	263	801	794	866	854	232	228	185	183	398	396	51	51	27	26	59	59	29	28	2	2	1	1	19	19	2	2	2	2	1203	1192
aggcacatctg	PBANKA_092520	0	0	0	0	0	0	0	0	0	0	0	0	0	0	0	0	0	0	0	0	0	0	0	0	0	0	0	0	0	0	0	0
aggcccacacc	PBANKA_061400	116	116	0	0	0	0	9	9	0	0	0	0	0	0	0	0	0	0	0	0	0	0	0	0	0	0	0	0	0	0	0	0
aggccggggtc	PBANKA_061000	0	0	0	0	0	0	0	0	0	0	0	0	0	0	0	0	0	0	0	0	0	0	0	0	0	0	0	0	0	0	0	1
aggcgcagcac	PBANKA_070610	0	0	0	0	0	0	0	1	0	0	0	0	0	0	0	0	0	0	0	0	0	0	0	0	0	0	0	0	0	0	0	0
aggcgcgattt	PBANKA_113870	0	2	0	0	0	0	0	0	0	0	0	0	0	1	0	0	0	0	0	0	0	0	0	0	0	0	0	0	0	0	0	0
aggctagcttg	PBANKA_050790	3543	3500	3154	3128	2445	2423	8234	8140	11258	11097	7129	7028	13890	13778	18671	18421	11667	11492	18439	18204	21135	20877	12306	12152	18638	18446	26019	25679	14812	14661	1160	1145
agggaatgtcg	PBANKA_103410	0	0	0	0	101	98	0	0	0	0	0	0	0	0	0	0	0	0	0	0	0	0	0	0	0	0	0	0	0	0	0	0
agggagaagag	PBANKA_121800	0	0	0	0	0	0	0	0	0	0	0	0	0	0	0	0	0	0	0	0	0	0	0	0	0	0	0	0	0	0	0	0
agggcacaatg	PBANKA_100010	0	0	0	0	1	1	0	0	0	0	0	0	0	0	0	0	0	0	0	0	0	0	0	0	0	0	0	0	0	0	1	0
agggcatccgg	PBANKA_143070	0	0	0	0	0	0	0	0	0	0	0	0	0	0	0	0	0	0	0	0	0	0	0	0	0	0	0	0	0	0	0	0
agggctcaatg	PBANKA_110970	113	112	533	523	747	740	25	25	65	64	99	98	6	6	1	1	2	2	1	1	0	0	5	5	0	0	0	0	0	0	1737	1718
aggggataaat	PBANKA_135870	0	0	2	2	0	0	0	0	0	0	0	0	0	0	0	0	0	0	0	0	0	0	0	0	0	0	0	0	0	0	0	0
aggggtagttg	PBANKA_020530	0	0	0	0	0	0	0	0	0	0	0	0	0	0	0	0	0	0	0	0	0	0	0	0	0	0	0	0	0	0	0	0
aggggtcagac	PBANKA_040810	1089	1123	1119	1148	2232	2312	289	304	270	285	410	419	46	49	168	181	93	96	22	23	83	83	42	42	20	22	18	20	24	25	731	759
aggggtgttgt	PBANKA_010510	0	0	0	0	0	0	0	0	0	0	72	67	0	0	0	0	0	0	1	1	0	0	0	0	0	0	0	0	0	0	0	0
agggtgaacag	PBANKA_082740	133	132	0	0	0	0	0	0	0	0	0	0	0	0	0	0	0	0	1	1	0	0	0	0	0	0	1	0	0	0	0	0
agggttcctat	PBANKA_051500	2535	2507	4177	4143	3502	3472	6492	6443	9318	9216	12420	12279	11366	11263	12963	12846	22323	22045	15851	15670	15928	15743	20439	20244	16627	16455	20402	20162	29782	29509	630	622
aggtcgatggc	PBANKA_132420	0	0	0	0	0	0	0	0	0	0	0	0	0	0	0	0	0	0	0	0	0	0	0	0	0	0	0	0	0	0	0	0
aggtcgtaaga	PBANKA_103480	0	0	47	47	0	0	0	0	0	0	0	0	0	0	0	0	0	0	0	0	0	0	0	0	0	0	0	0	0	0	0	0
aggtgcgattt	PBANKA_113780	186	182	0	0	319	315	15	14	0	0	0	0	5	4	3	3	9	9	0	0	0	0	0	0	0	0	0	0	0	0	0	0
agtaagccttc	PBANKA_110420	2493	2512	1933	1936	1861	1884	4319	4313	4976	4990	5029	5041	5750	5774	5565	5584	6101	6098	4614	4645	4021	4065	3517	3544	3305	3300	3388	3391	3659	3678	863	868
agtactactct	PBANKA_130400	0	0	0	0	0	0	0	0	0	0	0	0	0	0	0	0	0	0	0	0	0	0	0	0	0	0	0	0	0	0	0	0
agtagttactt	PBANKA_041065	0	0	0	0	0	0	0	0	0	0	0	0	0	0	0	0	0	0	0	0	0	0	0	0	0	0	0	0	0	0	0	0
agtatttagca	PBANKA_040540	0	0	0	0	0	0	0	0	0	0	33	34	0	0	0	0	0	0	0	0	0	0	0	0	0	0	0	0	0	0	0	0
agtcacgcggg	PBANKA_090970	748	745	359	353	432	425	174	173	255	257	128	124	123	123	137	136	59	61	61	62	76	75	57	59	51	51	32	32	32	31	903	894
agtccgtcatg	PBANKA_091160	0	0	0	0	1	1	0	0	0	0	0	0	0	0	0	1	0	0	0	0	0	0	0	0	0	0	0	0	0	0	0	0
agtctttcgac	PBANKA_121540	0	0	0	0	0	0	0	0	0	0	0	0	0	0	0	0	0	0	0	0	0	0	0	0	0	0	0	0	0	0	0	0
agtgcacactc	PBANKA_124670	830	826	521	519	451	455	68	66	37	37	33	32	10	10	4	4	16	14	4	4	0	0	5	5	0	0	4	4	0	0	0	0
agtgcgtacgc	PBANKA_020460	412	409	77	76	60	63	4	4	0	0	0	0	9	9	0	0	6	6	0	0	0	0	0	1	0	0	0	0	0	0	0	0
agtgcttcagt	PBANKA_060470	0	0	70	69	0	0	0	0	0	0	0	0	0	0	0	0	0	0	0	0	0	0	0	0	0	0	0	0	0	0	0	0
agtggtctcat	PBANKA_070460	0	0	0	0	0	0	0	0	0	0	0	0	0	0	0	0	0	0	0	0	0	0	0	0	0	0	0	0	0	0	0	0
agttttttagc	PBANKA_011250	0	0	0	0	0	0	15	15	0	0	0	0	0	0	0	0	0	0	0	0	0	0	0	0	0	0	0	0	0	0	0	0
ataaaatcacc	PBANKA_124600	128	131	0	0	0	0	0	0	0	0	0	0	0	0	0	0	0	0	0	0	0	0	1	1	0	0	1	1	0	0	0	0
ataaatcatga	PBANKA_144460	0	0	0	0	0	0	0	0	0	0	0	0	0	0	0	0	0	0	0	0	0	0	0	0	0	0	0	0	0	0	0	0
ataatagatat	PBANKA_101580	0	0	0	0	0	0	0	0	0	0	0	0	0	0	0	0	0	0	0	0	0	0	0	0	0	0	0	0	0	0	0	0
atacacctctc	PBANKA_071280	0	0	890	905	522	529	54	55	86	91	43	41	26	27	8	10	6	5	30	31	1	1	1	1	49	48	1	1	0	0	817	829
atacagacaga	PBANKA_041630	338	339	0	0	0	0	0	0	0	0	0	0	0	0	0	0	0	0	0	0	0	0	0	0	0	0	0	0	0	0	0	0
atacatattaa	PBANKA_103580	0	0	0	0	0	0	24	24	0	0	0	0	0	0	0	0	0	0	0	0	0	0	0	0	0	0	0	0	0	0	0	0
ataccaacgca	PBANKA_102070	0	0	0	0	0	0	0	0	0	0	0	0	0	0	0	0	0	0	0	0	0	0	0	0	0	0	0	0	0	0	0	0
atacggatttc	PBANKA_134360	0	0	77	76	0	0	0	0	0	0	0	0	0	0	0	0	0	0	0	0	0	0	0	0	0	0	0	0	0	0	0	0
atacggcgcat	PBANKA_100130	0	0	0	0	0	0	0	0	0	0	0	0	0	0	0	0	0	0	0	0	0	0	0	0	0	0	0	0	0	0	0	0
atacgtcgcat	PBANKA_140690	0	0	0	0	0	0	0	0	0	0	0	0	0	0	0	0	1	1	0	0	0	0	0	0	0	0	0	0	0	0	0	0
atagacaagtc	PBANKA_051290	1220	1214	2631	2631	1939	1930	329	328	486	479	653	661	294	298	49	49	89	89	358	354	22	24	4	4	242	247	14	14	3	4	1138	1130
atagcgctatc	PBANKA_120850	357	360	548	550	363	362	423	418	1022	1004	480	483	906	898	1335	1333	513	509	1337	1329	1421	1414	605	601	1360	1355	1493	1492	452	454	467	471
atagcggcccc	PBANKA_011040	0	0	155	155	0	0	15	15	0	0	0	0	0	0	5	5	0	0	0	0	0	0	2	2	0	0	0	0	0	0	0	0
ataggagtaag	PBANKA_030580	0	0	0	0	0	0	0	0	0	0	0	0	0	0	0	0	0	0	0	0	0	0	0	0	0	0	0	0	0	0	0	0
ataggatccat	PBANKA_091220	262	255	609	608	538	531	34	33	76	76	0	0	0	0	4	4	6	5	0	0	1	1	0	0	0	0	0	0	0	0	1409	1403
atagtgcagtt	PBANKA_041240	0	0	0	0	113	113	0	0	24	23	0	0	0	0	0	0	4	4	1	1	0	0	2	2	0	0	0	0	0	0	0	0
atatgagaggt	PBANKA_101520	0	0	0	0	0	0	0	0	0	0	0	0	0	0	0	0	0	0	1	0	0	0	0	0	0	0	0	0	0	0	0	0
atattaagtaa	PBANKA_131630	930	934	1763	1776	1345	1347	930	941	1820	1801	2132	2129	1073	1071	1773	1779	1357	1353	525	527	927	927	432	427	407	411	626	617	340	336	1306	1309
atcaacccgtg	PBANKA_112180	0	0	0	0	0	0	0	0	0	0	0	0	0	0	0	0	0	0	0	0	0	0	0	0	0	0	0	0	0	0	0	0
atcacgacacc	PBANKA_092890	0	0	73	73	0	0	0	0	0	0	0	0	0	0	0	0	0	0	0	0	0	0	0	0	0	0	0	0	0	0	0	0
atcacgtgtct	PBANKA_132210	0	0	0	0	0	0	0	0	0	0	0	0	0	0	0	0	0	0	0	0	0	0	0	0	0	0	0	0	0	0	0	0
atcagtaaggg	PBANKA_114130	0	0	0	0	0	0	0	0	0	0	0	0	0	0	0	0	0	0	0	0	0	0	0	0	0	0	1	1	0	0	0	0
atcctagtttc	PBANKA_111870	0	0	0	0	0	0	0	0	0	0	0	0	0	0	0	1	0	0	0	0	0	0	0	0	0	0	0	0	0	0	0	0
atcgaaggacc	PBANKA_114550	0	0	0	0	0	0	0	0	0	0	0	0	6	6	0	0	0	0	0	0	0	0	0	0	0	0	0	0	0	0	0	0
atcgaatattc	PBANKA_133390	0	0	0	0	0	0	0	0	0	0	0	0	0	0	0	0	0	0	0	0	0	0	0	0	0	0	0	0	0	0	0	0
atcgaccaaat	PBANKA_134830	0	0	0	0	0	0	0	0	0	0	0	0	0	0	0	0	0	0	0	0	0	0	0	0	0	0	0	0	0	0	0	0
atcgacggctt	PBANKA_136370	0	0	0	0	0	0	0	0	0	0	0	0	0	0	0	0	0	0	0	0	0	0	0	0	0	0	0	0	0	0	0	0
atcgatttcca	PBANKA_051520	0	0	0	0	0	0	0	0	0	0	0	0	0	0	0	0	0	0	0	0	0	0	0	0	0	0	1	1	0	0	0	0
atcgcgaactc	PBANKA_041390	0	0	0	0	0	0	0	0	0	0	0	0	0	0	0	0	0	0	0	0	0	0	0	0	0	0	0	0	0	0	0	0
atcgtgatatt	PBANKA_113660	0	0	0	0	0	0	0	0	0	0	0	0	0	0	0	0	0	0	0	0	0	0	0	0	0	0	0	0	0	0	0	0
atctaacttca	PBANKA_142790	0	0	0	0	0	0	0	0	0	0	0	0	0	0	0	0	0	0	0	0	0	0	0	0	0	0	0	0	0	0	0	0
atctcaaagtg	PBANKA_082450	0	0	0	0	0	0	0	0	0	0	0	0	0	0	0	0	0	0	2	2	0	0	0	0	0	0	0	0	0	0	0	0
atctgatgtag	PBANKA_082040	0	0	31	30	0	0	11	11	13	13	72	70	1	1	0	0	4	4	0	0	0	0	0	0	0	0	1	1	0	0	0	0
atctggcaggc	PBANKA_140220	0	0	0	0	0	0	0	0	0	0	0	0	0	0	0	0	0	0	0	0	0	0	0	0	0	0	0	0	0	0	0	0
atcttacacgg	PBANKA_060540	0	0	0	0	0	0	0	0	0	0	0	0	0	0	0	0	0	0	0	0	0	0	0	0	0	0	0	0	0	0	0	0
atcttctacct	PBANKA_081230	0	0	0	0	0	0	0	1	0	0	0	0	0	0	0	0	0	0	0	0	0	0	0	0	0	0	0	0	0	0	0	0
atcttttatgt	PBANKA_093890	0	0	58	58	0	0	0	0	10	10	6	6	5	5	3	3	0	0	0	0	0	0	0	0	1	1	0	0	0	0	0	0
atgagaagatg	PBANKA_130960	0	0	0	0	0	0	0	0	0	0	0	0	0	0	0	0	0	0	0	0	0	0	0	0	0	0	0	0	0	0	0	0
atgagcatcta	PBANKA_142570	0	0	0	0	0	0	0	0	0	0	0	0	0	0	0	0	0	0	0	0	0	0	0	0	0	0	0	0	0	0	0	0
atgaggcccgt	PBANKA_021240	901	884	1480	1475	895	891	124	122	233	230	470	463	16	15	152	150	50	50	0	0	77	76	8	7	0	0	25	25	3	3	1136	1118
atgaggttaaa	PBANKA_111200	153	153	0	0	0	0	0	0	54	53	0	0	2	2	3	3	0	0	0	0	0	0	0	0	0	0	0	0	0	0	0	0
atgattttacg	PBANKA_031160	0	0	0	0	0	0	0	0	0	0	0	0	0	0	0	0	0	0	0	0	0	0	0	0	0	0	0	0	0	0	0	0
atgccatgtag	PBANKA_135070	0	0	0	0	0	0	0	0	0	0	0	0	0	0	0	0	0	0	0	0	0	0	0	0	0	0	0	0	0	0	0	0
atggagcggcg	PBANKA_121600	0	0	0	0	0	0	0	0	0	0	0	0	0	0	0	0	0	0	0	0	0	0	0	0	0	0	0	0	0	0	0	0
atggcagagca	PBANKA_142080	0	0	0	0	0	0	0	0	0	0	0	0	0	0	0	0	0	0	0	0	0	0	0	0	0	0	0	0	0	0	0	0
atggtcctagc	PBANKA_090440	0	0	0	0	0	0	24	24	0	0	0	0	0	0	0	0	0	0	0	0	0	0	0	0	0	0	0	0	0	0	0	0
attacttgagc	PBANKA_143190	158	160	0	0	0	0	0	0	0	0	0	0	0	0	5	5	0	0	0	0	0	0	0	0	0	0	1	1	0	0	0	0
attagcactag	PBANKA_145190	0	0	0	0	0	0	0	0	0	0	0	0	0	0	0	0	0	0	0	0	0	0	0	0	0	0	0	0	0	0	0	0
attatatctcg	PBANKA_100440	1303	1298	1153	1148	1514	1511	307	308	412	411	427	425	78	80	67	66	54	56	10	10	12	12	1	1	26	27	10	10	0	0	1141	1135
attatggaatg	PBANKA_031230	0	0	0	0	49	51	0	0	0	0	25	25	0	0	4	4	0	0	0	0	0	0	0	0	0	0	0	0	0	0	0	0
attcctttgtc	PBANKA_052270	0	0	0	0	0	0	0	0	0	0	0	0	0	0	0	0	0	0	0	0	0	0	0	0	0	0	0	0	0	0	0	0
attctccccga	PBANKA_083040	332	329	0	0	0	0	8	8	0	0	0	0	0	0	3	3	2	2	0	0	1	1	0	0	0	0	0	0	0	0	0	0
attcttgctgc	PBANKA_021180	0	0	0	0	0	0	0	0	0	0	0	0	0	0	6	5	0	0	1	1	0	0	0	0	0	0	0	0	0	0	0	0
atttaattgaa	PBANKA_141110	0	0	89	88	0	0	0	0	0	0	0	0	0	0	0	0	0	0	0	0	0	0	0	0	0	0	0	0	0	0	0	0
atttaccagtt	PBANKA_121300	0	0	0	0	0	0	0	0	0	0	0	0	0	0	0	0	0	0	0	0	0	0	0	0	0	0	0	0	0	0	0	0
atttcacgtct	PBANKA_131730	0	1	0	0	0	0	0	0	0	0	0	0	0	0	0	0	0	0	0	0	0	0	0	0	0	0	0	0	0	0	0	0
atttcacgttt	PBANKA_120790	190	190	0	0	0	0	0	0	0	0	0	0	0	0	0	0	0	0	0	0	0	0	0	0	0	0	0	0	0	0	0	0
attttgctaga	PBANKA_070560	665	660	602	598	279	282	10	10	156	152	162	160	11	11	8	8	9	9	3	3	0	0	0	0	1	1	0	0	0	0	1197	1194
caaaacacgag	PBANKA_093690	0	0	0	0	0	0	0	0	0	0	0	0	0	0	0	0	0	0	0	0	0	0	0	0	0	0	0	0	0	0	0	0
caaacacggta	PBANKA_100970	188	186	0	0	0	0	0	0	0	0	0	0	0	0	0	0	0	0	0	0	0	0	0	0	0	0	1	1	0	0	0	0
caaacttacgt	PBANKA_081140	587	591	1003	1003	528	523	144	147	279	278	59	59	50	50	103	102	9	9	1	1	97	94	18	19	3	3	73	73	1	1	1467	1459
caaagaaaaag	PBANKA_061580	0	0	0	0	0	0	0	0	0	0	0	0	0	0	0	0	0	0	0	0	0	0	0	0	0	0	0	0	0	0	0	0
caaagaccgcc	PBANKA_081760	0	0	0	0	0	0	0	0	0	0	0	0	0	0	0	0	0	0	0	0	0	0	0	0	0	0	0	0	0	0	0	0
caaatatgcaa	PBANKA_052240	0	0	0	0	0	0	0	0	0	0	2	3	0	0	0	0	0	0	0	0	0	0	0	0	0	0	0	0	0	0	0	0
caaatgaacta	PBANKA_124300	0	0	0	0	0	0	0	0	0	0	0	0	0	0	0	0	0	0	0	0	0	0	0	0	0	0	0	0	0	0	0	0
caacactaacg	PBANKA_141640	729	726	633	633	841	846	200	200	356	355	289	294	90	89	146	149	162	161	51	51	71	70	66	65	48	48	22	23	18	18	1507	1508
caaccccccgg	PBANKA_124070	0	0	0	0	0	0	0	0	0	0	0	0	0	0	0	0	0	0	0	0	0	0	0	0	0	0	0	0	0	0	0	0
caacgaccagt	PBANKA_102290	0	0	0	0	0	0	0	0	0	0	0	0	0	0	0	0	0	0	0	0	0	0	0	0	0	0	0	0	0	0	0	0
caacgtgagca	PBANKA_060240	178	183	0	0	1	1	18	18	0	0	29	30	5	5	0	0	0	0	0	0	0	0	0	0	0	0	0	0	0	0	0	0
caagagtgcct	PBANKA_030670	0	0	0	0	0	0	20	19	0	0	28	28	0	0	0	0	0	0	1	1	0	0	0	0	0	0	2	2	0	0	0	0
caagatctaga	PBANKA_144540	0	0	0	0	0	0	0	0	0	0	0	0	0	0	0	0	0	0	0	0	0	0	0	0	0	0	0	0	0	0	0	0
caaggcaatgt	PBANKA_083180	306	306	85	83	0	0	0	0	0	0	0	0	0	0	0	0	0	0	0	0	0	0	0	0	0	0	0	0	1	1	0	0
caaggccatcc	PBANKA_135300	0	0	0	0	0	0	0	0	0	0	0	0	0	0	0	0	0	0	0	0	0	0	0	0	0	0	0	0	0	0	0	0
caagggcaggg	PBANKA_060440	0	0	103	101	0	0	0	0	0	0	0	0	0	0	0	0	10	10	0	0	0	0	0	0	0	0	0	0	0	0	0	0
caaggtactaa	PBANKA_113470	0	0	0	0	0	0	0	0	0	0	0	0	0	0	0	0	0	0	0	0	0	0	0	0	0	0	0	0	0	0	0	0
caaggtactcc	PBANKA_070640	0	0	0	0	0	0	0	0	0	0	0	0	1	1	0	0	1	1	0	0	0	0	0	0	0	0	0	0	0	0	0	0
caataggcgac	PBANKA_131270	0	0	0	0	0	0	0	0	0	0	0	0	0	0	0	0	0	0	0	0	0	0	0	0	0	0	0	0	0	0	0	0
caatccggtga	PBANKA_080110	0	0	0	0	0	0	0	0	0	0	0	0	0	0	1	0	0	0	0	0	0	0	0	0	0	0	0	0	0	0	1	1
caatgccaccg	PBANKA_103120	0	0	0	0	0	0	0	0	0	0	0	0	0	0	0	0	0	0	0	0	0	0	0	0	0	0	0	0	0	0	0	0
caattggtcgt	PBANKA_080580	0	0	0	0	0	0	0	0	0	0	0	0	0	0	0	0	0	0	0	0	0	0	0	0	0	0	0	0	0	0	0	0
caatttgtttc	PBANKA_140820	440	445	0	0	0	0	0	0	0	0	11	11	0	0	0	0	0	0	0	0	0	0	0	0	0	0	0	0	0	0	0	0
caccacgcaaa	PBANKA_132200	0	0	0	0	0	0	0	0	0	0	0	0	0	0	0	0	0	0	0	0	0	0	0	0	0	0	0	0	0	0	0	0
caccggtacgt	PBANKA_070820	0	0	0	0	0	0	0	0	0	0	0	0	0	0	0	0	0	0	0	0	0	0	0	0	0	0	0	0	1	1	0	0
caccgtcttcc	PBANKA_110200	0	0	0	0	0	0	0	0	0	0	0	0	0	0	0	0	0	0	0	0	0	0	0	0	0	0	0	0	0	0	0	0
cacctctcatc	PBANKA_141050	0	0	0	0	0	0	0	0	0	0	0	0	4	4	0	0	0	0	0	0	0	0	0	0	0	0	0	0	0	0	0	0
cacgcaccttt	PBANKA_083210	0	0	0	0	0	0	0	0	0	0	0	0	0	0	0	0	0	0	0	0	0	0	0	0	0	0	0	0	0	0	0	0
cacgtcagtat	PBANKA_071760	0	0	0	0	0	0	0	0	0	0	0	0	0	0	0	0	0	0	0	0	0	0	0	0	0	0	0	0	0	0	0	0
cagagaacata	PBANKA_040360	0	0	0	0	0	0	0	0	0	0	0	0	0	0	0	0	0	0	0	0	0	0	0	0	0	0	0	0	0	0	0	0
cagagacgtgt	PBANKA_133990	0	0	0	0	0	0	0	0	0	0	0	0	0	0	0	0	0	0	0	0	0	0	0	0	0	0	0	0	0	0	0	0
cagaggtatcc	PBANKA_070600	0	0	0	0	0	0	0	0	0	0	0	0	0	0	0	0	0	0	0	0	0	0	0	0	0	0	0	0	0	0	0	0
cagcaagtcgt	PBANKA_103520	0	0	0	0	0	0	0	0	0	0	0	0	6	6	0	0	0	0	0	0	0	0	0	0	0	0	0	0	0	0	0	0
cagcatctgta	PBANKA_120640	0	0	0	0	94	93	0	0	0	0	0	0	0	0	0	0	0	0	0	0	0	0	0	0	1	1	0	0	0	0	0	0
cagccaagatt	PBANKA_061730	0	0	0	0	0	0	0	0	0	0	0	0	0	0	0	0	0	0	0	0	0	0	0	0	0	0	0	0	0	0	0	0
cagcgctcgcg	PBANKA_136140	0	0	0	0	0	0	0	0	0	0	0	0	0	0	0	0	0	0	0	0	0	0	0	0	0	0	0	0	0	0	0	1
caggtctgaaa	PBANKA_093850	0	0	0	0	52	54	27	28	0	0	0	0	0	0	0	0	0	1	0	0	0	0	0	0	0	0	0	0	0	0	0	0
cagtcccagct	PBANKA_071510	0	0	0	0	0	0	0	0	0	0	0	0	0	0	0	0	0	0	0	0	0	0	0	0	0	0	0	0	0	0	0	0
cagtctcaaga	PBANKA_123720	0	0	0	0	0	0	0	0	0	0	0	0	0	0	0	0	0	0	0	0	0	0	0	0	0	0	0	0	0	0	0	0
cagttctgatt	PBANKA_140170	0	0	0	0	0	0	0	0	0	0	0	0	0	0	0	0	0	0	0	0	0	0	0	0	0	0	0	0	0	0	0	0
cataacgtagc	PBANKA_102390	223	221	0	0	0	0	0	0	0	0	0	0	0	0	0	0	0	0	0	0	0	0	0	0	0	0	0	0	0	0	0	0
catataagaac	PBANKA_081840	0	0	126	125	0	0	0	0	16	16	0	0	0	0	1	1	0	0	0	0	0	0	0	0	0	0	0	0	0	0	0	0
catatcagcgt	PBANKA_110690	185	182	0	0	128	128	0	0	0	0	0	0	0	0	0	0	9	9	2	2	0	0	0	0	0	0	0	0	0	0	0	0
catcaaggcac	PBANKA_122480	0	0	0	0	0	0	0	0	0	0	0	0	0	0	0	0	0	0	0	0	0	0	0	0	0	0	0	0	0	0	0	0
catcccctggc	PBANKA_102010	0	0	0	0	0	0	0	0	0	0	0	0	0	0	0	0	0	0	0	0	0	0	0	0	0	0	0	0	0	0	0	0
catctgtttat	PBANKA_112730	0	0	0	0	0	0	0	0	0	0	0	0	0	0	0	0	0	0	0	0	0	0	0	0	0	0	0	0	0	0	0	0
catcttcgcat	PBANKA_121010	0	0	0	0	0	0	0	0	0	0	0	0	6	5	0	0	0	0	0	0	0	0	0	0	0	0	0	0	0	0	0	0
catgacggtgg	PBANKA_120520	0	0	0	0	0	0	0	0	0	0	0	0	0	0	0	0	0	0	0	0	0	0	0	0	4	4	0	0	0	0	0	0
catgctatacg	PBANKA_144380	0	0	0	0	0	0	0	0	0	0	21	21	0	0	0	0	5	6	0	0	0	0	0	0	0	0	0	0	0	0	0	0
catggatgggc	PBANKA_113980	282	273	172	170	211	207	31	31	0	0	90	89	1	1	10	9	0	0	0	0	0	0	0	0	0	0	1	1	8	8	0	0
cattcagctac	PBANKA_040640	0	0	0	0	0	0	0	0	0	0	0	0	0	0	0	0	0	0	0	0	0	0	0	0	1	1	0	0	0	0	0	0
cattgaacgat	PBANKA_100640	65	65	111	106	0	0	3	3	0	0	0	0	0	0	2	2	0	0	0	0	0	0	0	0	0	0	0	0	0	0	0	0
cattgcagtcc	PBANKA_111530	199	200	0	0	765	760	15	14	66	63	35	35	10	10	9	9	5	5	0	0	0	0	0	0	1	1	5	5	0	0	0	0
cattgtaaaag	PBANKA_103620	0	0	0	0	0	0	0	0	0	0	0	0	0	0	0	0	0	0	0	0	0	0	0	0	0	0	0	0	0	0	0	0
ccaaagtgtcg	PBANKA_041430	473	472	0	0	0	0	13	14	0	0	0	0	3	3	0	0	0	0	0	0	0	0	0	0	0	0	0	0	0	0	0	0
ccaaattcata	PBANKA_091150	0	0	0	0	0	0	0	0	0	0	0	0	0	0	0	0	0	0	0	0	0	0	0	0	0	0	0	0	0	0	0	0
ccaacttaaac	PBANKA_103360	0	0	0	0	0	0	0	0	0	0	0	0	0	0	0	0	0	0	0	0	0	0	0	0	0	0	0	0	0	0	0	0
ccaatgggccg	PBANKA_124370	56	57	0	0	0	0	0	0	0	0	0	0	1	1	0	0	0	0	0	0	0	0	0	0	0	0	0	0	0	0	0	0
ccacatatatc	PBANKA_021290	0	0	139	137	686	697	0	0	37	35	0	0	3	3	5	5	4	4	0	0	0	0	0	0	0	0	0	0	0	0	0	0
ccacctgaatt	PBANKA_143730	0	0	0	0	0	0	0	0	0	0	0	0	0	0	0	0	0	0	0	0	0	0	0	0	0	0	0	0	0	0	0	0
ccacctttacg	PBANKA_081230	1715	1722	1510	1518	1160	1176	104	104	216	217	384	387	7	7	11	10	32	30	1	0	5	6	4	4	0	0	4	4	7	7	2685	2694
ccactcaaagg	PBANKA_134140	0	0	0	0	0	0	0	0	0	0	0	0	0	0	0	0	0	0	0	0	1	0	0	0	0	0	0	0	0	0	0	0
ccacttcctat	PBANKA_132450	0	0	0	0	0	0	0	0	0	0	0	0	0	0	0	1	0	0	0	0	0	0	0	0	0	0	0	0	0	0	0	0
ccagccggcat	PBANKA_091510	0	0	0	0	0	0	0	0	0	0	0	0	0	0	0	0	6	6	0	0	0	0	0	0	0	0	0	0	0	0	0	0
ccaggcgcgct	PBANKA_145120	0	0	0	0	0	0	0	0	0	0	0	0	0	0	0	0	0	0	0	0	0	0	0	0	0	0	0	0	0	0	0	0
ccagtgtccat	PBANKA_124100	245	244	0	0	0	0	0	0	0	0	0	0	0	0	0	0	10	10	1	2	1	1	4	4	0	0	0	0	0	0	0	0
ccatcgaaata	PBANKA_142310	161	159	0	0	0	0	0	0	0	0	0	0	0	0	0	0	0	0	0	0	0	0	0	0	0	0	0	0	0	0	0	0
ccatcttgaga	PBANKA_080750	488	484	500	501	1043	1035	576	569	609	599	704	699	885	880	935	925	1288	1287	859	855	815	817	1035	1032	844	845	796	797	1384	1381	1598	1596
ccatgcatctg	PBANKA_124400	0	0	0	0	0	0	0	0	0	0	0	0	0	0	0	0	0	0	0	0	0	0	0	0	0	0	0	0	0	0	0	0
ccatgctatca	PBANKA_070410	0	0	0	0	0	0	0	0	0	0	0	0	0	0	0	0	8	8	0	0	0	0	0	0	1	1	0	0	0	0	0	0
cccacagtacg	PBANKA_031050	294	296	430	430	126	130	557	558	424	419	256	247	1019	1011	428	425	118	120	1503	1493	430	430	99	97	2674	2665	815	810	188	191	1701	1693
cccaccccgag	PBANKA_050200	0	0	0	0	0	0	0	0	0	0	0	0	0	0	0	0	0	0	0	0	0	0	0	0	0	0	0	0	0	0	0	0
cccagcttgaa	PBANKA_124220	0	0	0	0	0	0	0	0	0	0	0	0	6	6	0	0	4	4	0	0	0	0	0	0	0	0	0	0	0	0	0	0
cccagggaaat	PBANKA_143260	0	0	0	0	4	4	0	0	0	0	0	0	0	0	0	0	0	0	0	0	0	0	0	0	0	0	0	0	0	0	0	0
cccatactgta	PBANKA_141770	0	0	0	0	135	133	0	0	0	0	0	0	0	0	0	0	0	0	0	0	0	0	0	0	0	0	0	0	0	0	0	0
cccccgaacga	PBANKA_093700	1	1	0	0	0	0	0	0	0	0	0	0	0	0	0	0	0	0	0	0	0	0	0	0	0	0	0	0	0	0	0	0
cccccgctagt	PBANKA_145860	0	0	0	0	0	1	0	0	0	0	0	0	0	0	0	0	0	0	0	0	0	0	0	0	0	0	0	0	0	0	0	0
ccccgtcggtc	PBANKA_142050	69	69	538	532	370	374	12	11	140	137	0	0	18	19	15	15	6	5	5	5	4	3	1	1	1	1	2	2	8	8	1374	1358
cccctctggtt	PBANKA_122200	0	0	108	104	0	0	0	0	0	0	0	0	4	4	0	0	0	0	0	0	0	0	0	0	0	0	0	0	0	0	0	0
cccgcgattta	PBANKA_114030	0	0	0	0	0	0	0	0	0	0	0	0	0	0	0	0	0	0	0	0	0	0	0	0	0	0	0	0	0	0	0	0
ccctgaggtgt	PBANKA_145690	0	0	0	0	0	0	0	0	0	0	0	0	0	0	0	0	0	0	0	0	0	0	0	0	0	0	0	0	0	0	0	0
cccttgcaggc	PBANKA_142100	0	0	0	0	0	0	0	0	0	0	0	0	0	0	0	0	0	0	0	0	0	0	0	0	0	0	0	0	0	0	0	0
ccgacgcaatt	PBANKA_142090	0	0	22	22	0	0	0	0	0	0	0	0	0	0	0	0	0	0	0	0	0	0	0	0	0	0	0	0	0	0	0	0
ccgagggcacc	PBANKA_090270	0	0	0	0	0	0	0	0	0	0	35	35	3	3	0	0	5	5	0	0	0	0	0	0	0	0	0	0	0	0	0	0
ccgagtttacg	PBANKA_144100	0	0	0	0	0	0	0	0	0	0	0	0	0	0	0	0	0	0	0	0	0	0	0	0	0	0	0	0	0	0	0	0
ccgcaaatcgg	PBANKA_123080	0	0	0	0	0	0	1	1	0	0	0	0	0	0	0	0	0	0	0	0	0	0	0	0	0	0	0	0	0	0	0	0
ccgcaattttt	PBANKA_100120	0	0	0	0	0	0	0	0	0	0	0	0	0	0	1	1	0	0	0	0	0	0	0	0	0	0	0	0	0	0	0	0
ccgcccgagga	PBANKA_030200	0	0	0	0	0	0	0	0	0	0	0	0	0	0	0	0	0	0	0	0	0	0	0	0	0	0	0	0	0	0	0	0
ccgctatactc	PBANKA_121440	0	0	0	0	0	0	21	23	0	0	0	0	0	0	0	0	0	0	0	0	0	0	0	0	0	0	0	0	0	0	0	0
ccgctcagctg	PBANKA_111850	475	470	368	370	356	355	309	305	727	725	599	601	417	418	779	765	918	908	462	462	781	776	792	784	436	433	956	944	774	762	601	599
ccgcttcatgc	PBANKA_143660	0	0	0	0	0	0	0	0	0	0	0	0	0	0	0	0	0	0	0	0	0	0	0	0	0	0	0	0	0	0	0	0
ccggcttcctc	PBANKA_091660	144	145	0	0	0	0	0	0	0	0	0	0	0	0	0	0	0	0	2	1	0	0	0	0	0	0	0	0	0	0	0	0
ccggtaaagct	PBANKA_140960	0	0	0	0	0	0	0	0	0	0	0	0	0	0	0	0	0	0	0	0	0	0	0	0	0	0	0	0	0	0	0	0
ccgtcatgtct	PBANKA_040490	0	0	0	0	0	0	0	0	0	0	0	0	0	0	0	0	0	0	0	0	0	0	0	0	0	0	0	0	0	0	0	0
cctaaactaat	PBANKA_071500	0	0	0	0	0	0	0	0	0	0	0	0	0	0	0	0	0	0	0	0	0	0	0	0	0	0	0	0	0	0	0	0
cctaacgggtt	PBANKA_090690	0	0	0	0	0	0	0	0	0	0	0	0	0	0	0	0	0	0	0	0	0	0	0	0	0	0	0	0	0	0	0	0
cctaccaacta	PBANKA_141800	1839	1843	1508	1516	1522	1545	317	321	610	609	611	615	29	29	337	336	89	93	7	8	246	248	35	36	4	5	324	326	41	44	1438	1459
cctacggcata	PBANKA_110230	0	0	112	111	0	0	0	0	0	0	0	0	0	0	0	0	0	0	0	0	0	0	0	0	0	0	0	0	0	0	0	0
cctacttgatg	PBANKA_040190	0	0	0	0	0	0	14	14	0	0	0	0	2	2	0	0	0	0	0	0	0	0	0	0	0	0	0	0	0	0	0	0
cctagggaaat	PBANKA_031180	0	0	249	253	198	199	0	0	0	0	0	0	0	0	0	0	0	0	0	0	0	0	0	0	0	0	0	0	0	0	0	0
cctatcacagc	PBANKA_041830	0	0	0	0	0	0	0	0	0	0	40	39	0	0	0	0	0	0	0	0	0	0	0	0	2	2	0	0	0	0	0	0
cctcccatgta	PBANKA_136010	0	0	0	0	0	0	0	0	1	0	0	0	0	0	0	0	0	0	0	0	0	0	0	0	0	0	0	0	0	0	0	0
cctcttacccg	PBANKA_061520	0	0	0	0	0	0	10	11	0	0	0	0	0	0	0	0	0	0	0	0	0	0	0	0	0	0	1	1	0	0	0	0
cctggcataag	PBANKA_010950	0	0	0	0	0	0	0	0	0	0	0	0	0	0	0	0	0	0	0	0	0	0	0	0	0	0	0	0	0	0	0	0
cctgtttatat	PBANKA_145180	0	0	181	175	0	0	0	0	0	0	0	0	0	0	0	0	0	0	0	0	0	0	0	0	0	0	0	0	0	0	0	0
ccttcgctcag	PBANKA_050540	0	0	0	0	0	0	0	0	0	0	0	0	0	0	0	0	0	0	0	0	0	0	0	0	0	0	0	0	0	0	0	0
cctttccctta	PBANKA_031580	0	0	0	0	78	80	0	0	0	0	0	0	0	0	0	0	0	0	0	0	0	0	0	0	0	0	0	0	0	0	0	0
cctttttctcc	PBANKA_120160	0	0	55	58	0	0	0	0	0	0	0	0	0	0	0	0	0	0	0	0	0	0	0	0	0	0	0	0	0	0	0	0
cgaacactccc	PBANKA_091320	593	601	327	331	290	294	91	90	184	185	163	158	9	9	12	12	6	6	0	0	0	0	3	3	0	0	0	0	2	2	1128	1135
cgaagtagcaa	PBANKA_111760	0	0	0	0	0	0	0	0	0	0	0	0	0	0	0	0	0	0	0	0	0	0	0	0	0	0	0	0	0	0	0	0
cgacaccagac	PBANKA_081210	0	0	0	0	0	0	0	0	0	0	0	0	0	0	0	0	0	0	0	0	0	0	0	0	0	0	0	0	0	0	0	0
cgaccaccata	PBANKA_081090	0	0	0	0	0	0	0	0	0	0	0	0	0	0	0	0	0	0	0	0	0	0	0	0	0	0	0	0	0	0	0	0
cgactggtgaa	PBANKA_142620	0	0	0	0	0	0	11	11	0	0	0	0	0	0	0	0	0	0	0	0	0	0	0	0	0	0	0	0	0	0	0	0
cgaggtgccgt	PBANKA_070150	0	0	0	0	0	0	0	0	0	0	0	0	0	0	0	0	0	0	0	0	0	0	0	0	0	0	0	0	0	0	0	0
cgatctgttgt	PBANKA_111640	949	948	1350	1331	962	957	62	62	307	300	134	136	18	16	727	719	18	17	2	2	1004	991	2	2	18	16	1164	1166	2	2	1332	1318
cgcaatgtgta	PBANKA_140390	0	0	0	0	0	0	0	1	0	0	0	0	0	0	0	0	0	0	0	0	0	0	0	0	0	0	0	0	0	0	0	0
cgcaattcccc	PBANKA_100190	0	0	0	0	0	0	0	0	0	0	0	0	0	0	0	0	0	0	0	0	0	0	0	0	0	0	0	0	0	0	0	1
cgcagtcatac	PBANKA_071710	0	0	0	0	0	0	0	0	0	0	0	0	0	0	0	0	0	0	0	0	0	0	0	0	0	0	0	0	0	0	0	0
cgcatcgcacg	PBANKA_021070	290	284	221	222	48	47	12	12	39	39	44	44	16	16	1	1	14	14	34	33	0	0	8	8	80	81	0	0	4	4	544	543
cgcccgttaag	PBANKA_121200	92	91	125	122	131	133	6	6	57	57	11	11	0	0	66	66	0	0	0	0	24	23	0	0	0	0	70	70	0	0	242	243
cgcgacgtgag	PBANKA_121790	329	323	381	375	65	65	2	2	24	25	81	82	1	1	5	5	20	20	0	0	2	2	0	0	0	0	0	0	0	0	571	553
cgctccatgcc	PBANKA_031260	79	79	0	0	0	0	0	0	0	0	0	0	0	0	0	0	0	0	0	0	0	0	0	0	0	0	0	0	0	0	0	0
cgctgcaaacg	PBANKA_010770	0	0	0	0	0	0	0	0	0	0	0	0	0	0	0	0	0	0	0	0	0	0	0	0	0	0	1	1	0	0	0	0
cggaatgccag	PBANKA_031000	0	0	0	0	0	0	0	0	0	0	0	0	0	0	0	0	0	0	0	0	0	0	0	0	0	0	0	0	0	0	0	0
cggagcaatga	PBANKA_010190	0	0	0	0	0	0	0	0	0	0	0	0	0	0	0	0	0	0	0	0	0	0	0	0	0	0	0	0	0	0	0	0
cggagcggaac	PBANKA_040500	0	0	0	0	0	0	0	0	0	0	0	0	0	0	0	0	0	0	0	0	0	0	0	0	0	0	0	0	0	0	0	0
cggagtacgtt	PBANKA_103440	4557	4520	4352	4314	3511	3488	7001	6942	10012	9866	9365	9277	10963	10853	12594	12513	12294	12183	9891	9799	9798	9741	8788	8726	8371	8298	9299	9195	9440	9374	881	880
cggatttctgt	PBANKA_093500	0	0	0	0	0	0	1	0	0	0	0	0	0	0	0	0	0	0	0	0	0	0	0	0	0	0	0	0	0	0	0	0
cggcgaacggt	PBANKA_020860	0	0	0	0	0	0	0	0	0	0	0	0	0	0	0	0	0	0	0	0	0	0	0	0	0	0	0	0	0	0	0	0
cgggaggcggg	PBANKA_040400	0	0	0	0	0	0	0	0	0	0	0	0	0	0	0	0	0	0	0	0	0	0	0	0	0	0	0	0	0	0	0	0
cgggtccgcat	PBANKA_061280	0	0	0	0	0	0	0	0	0	0	0	0	0	0	0	0	0	0	0	0	0	0	0	0	0	0	0	0	0	0	0	0
cgggtgtaagt	PBANKA_071490	0	0	0	0	0	0	0	0	0	0	0	0	0	0	0	0	0	0	0	0	0	0	0	0	0	0	0	0	0	0	0	0
cggtatggggc	PBANKA_030380	0	0	0	0	0	0	0	0	0	0	0	0	0	0	0	0	0	0	0	0	0	0	0	0	0	0	0	0	0	0	0	0
cggtcatccat	PBANKA_145980	0	0	0	0	0	0	0	0	0	0	0	0	0	0	0	0	20	20	0	0	0	0	0	0	0	0	0	0	0	0	0	0
cggtcgaggta	PBANKA_124020	0	0	0	0	0	0	0	0	0	0	0	0	0	0	0	0	0	0	0	0	0	0	0	0	0	0	0	0	0	0	0	0
cggttacccta	PBANKA_070200	0	0	0	0	0	0	0	0	0	0	0	0	0	0	0	0	0	0	3	3	0	0	0	0	0	0	0	0	0	0	0	0
cggttccacgg	PBANKA_060880	0	0	0	0	0	0	0	0	0	0	34	33	0	0	0	0	0	0	0	0	0	0	0	0	0	0	0	0	0	0	0	0
cggttgtggat	PBANKA_070710	0	0	0	0	0	0	0	0	27	27	0	0	0	0	0	0	0	0	0	0	0	0	0	0	0	0	0	0	0	0	0	0
cgtacccctat	PBANKA_136410	0	0	152	152	0	0	0	0	0	0	0	0	0	0	0	0	0	0	0	0	0	0	0	0	1	1	0	0	0	0	0	0
cgtactgtgag	PBANKA_114480	0	0	0	0	0	0	0	0	0	0	0	0	0	0	1	1	0	0	0	0	0	0	0	0	0	0	0	0	0	0	0	0
cgtcgactgat	PBANKA_145870	0	0	0	0	0	0	0	0	0	0	0	0	0	0	0	0	0	0	1	1	0	0	0	0	0	0	0	0	0	0	0	0
cgtgaagaaaa	PBANKA_060080	0	0	0	0	0	0	0	0	0	0	0	0	0	0	0	0	0	0	0	0	0	0	0	0	0	0	0	0	0	0	0	0
cgtgccaaggt	PBANKA_133730	0	0	72	72	0	0	0	0	0	0	0	0	0	0	0	0	0	0	0	0	0	0	0	0	0	0	0	0	1	1	0	0
cgtggacgacc	PBANKA_082910	0	0	0	0	0	0	7	7	0	0	0	0	0	0	0	0	0	0	0	0	0	0	0	0	0	0	0	0	0	0	0	0
cgtgggaacat	PBANKA_130490	1229	1216	1653	1651	944	940	451	449	847	836	700	695	116	116	200	200	256	255	13	13	57	55	36	36	2	2	62	59	2	2	1026	1006
cgtggggttct	PBANKA_123430	194	191	0	0	0	0	0	0	0	0	0	0	1	1	0	0	0	0	0	0	0	0	0	0	3	3	0	0	0	0	0	0
cgtgtcggaca	PBANKA_020840	0	0	0	0	0	0	0	0	0	0	0	0	0	0	0	0	0	0	0	0	0	0	0	0	0	0	0	0	0	0	0	0
cgtgttctagt	PBANKA_113320	0	0	0	0	0	0	0	0	0	0	0	0	0	0	0	0	0	0	0	0	0	0	0	0	0	0	0	0	0	0	0	0
cgttaggtgtg	PBANKA_060820	0	0	0	0	0	0	0	0	1	0	1	1	0	0	1	1	2	0	1	1	0	0	0	0	0	1	0	0	0	0	0	0
cgttatgtggg	p230p-tag	1254	1227	1438	1414	1412	1402	2627	2607	5024	4950	6133	6042	5220	5143	7440	7344	11537	11399	7883	7764	8825	8726	10585	10431	9339	9242	11951	11766	14938	14780	957	947
cgttcgctata	PBANKA_092910	0	0	110	111	0	0	7	7	0	0	9	9	9	9	2	2	6	7	0	0	0	0	1	1	3	3	0	0	1	1	0	0
cgtttgctggg	PBANKA_131150	0	0	78	78	0	0	0	0	0	0	0	0	0	0	0	0	0	0	0	0	0	0	0	0	0	0	0	0	0	0	0	0
cgttttagtta	PBANKA_090140	0	0	104	107	0	0	0	0	0	0	0	0	0	0	0	0	0	0	4	4	0	0	0	0	0	0	0	0	1	1	0	0
cgttttgggcg	PBANKA_020270	0	0	0	0	0	0	0	0	0	0	0	0	0	0	0	0	0	0	0	0	0	0	0	0	0	0	0	0	0	0	0	0
ctacaacaagg	PBANKA_111820	744	738	689	680	817	818	190	186	312	307	27	26	212	210	37	37	7	7	142	139	25	25	2	2	110	109	10	10	0	0	1512	1496
ctacaagttca	PBANKA_070700	0	0	0	0	0	0	0	0	0	0	0	0	0	0	0	0	0	0	0	0	0	0	0	0	0	0	1	1	0	0	0	0
ctacactgcca	PBANKA_080910	0	0	0	0	0	0	0	0	0	0	0	0	0	0	3	3	0	0	0	0	0	0	0	0	1	1	0	0	0	0	0	0
ctacaggcacc	PBANKA_051930	390	393	0	0	0	0	0	0	0	0	0	0	0	0	0	0	0	0	0	0	0	0	0	1	0	0	0	0	0	0	0	0
ctaccagactc	PBANKA_121410	0	0	0	0	0	0	0	0	0	0	0	0	0	0	0	0	0	0	0	0	0	0	0	0	0	0	0	0	0	0	0	0
ctacccgtaca	PBANKA_131370	0	0	0	0	0	0	0	0	0	0	0	0	0	0	0	0	0	0	0	0	0	0	0	0	0	0	0	0	0	0	0	0
ctactagttaa	PBANKA_122560	0	0	29	29	0	0	0	0	15	15	0	0	0	0	0	0	16	16	0	0	0	0	0	0	0	0	0	0	0	0	0	0
ctagttagcta	PBANKA_060570	0	0	0	0	0	0	0	0	0	0	0	0	0	0	0	0	0	0	0	0	0	0	0	0	0	0	0	0	0	0	0	0
ctatccgccac	PBANKA_031360	151	163	0	0	0	0	0	0	0	0	0	0	1	1	0	0	0	0	0	0	0	0	0	0	0	0	0	0	0	0	0	0
ctatcttatcc	PBANKA_052200	0	0	0	0	0	0	0	0	0	0	0	0	0	0	0	0	0	0	0	0	0	0	0	0	0	0	0	0	0	0	0	0
ctcaacttgcg	PBANKA_020310	0	0	0	0	0	0	0	0	0	0	0	0	0	0	0	0	0	0	0	0	0	0	0	0	2	2	0	0	0	0	0	0
ctcagtcatgc	PBANKA_123420	0	0	0	0	0	0	0	0	0	0	0	0	0	0	0	0	0	0	0	0	0	0	0	0	0	1	0	0	0	0	0	0
ctcattcccgt	PBANKA_130470	114	116	0	0	0	0	0	0	0	0	0	0	0	0	3	3	0	0	0	0	0	0	0	0	0	0	0	0	0	0	0	0
ctccacaggtc	PBANKA_093100	0	0	0	0	0	0	0	0	0	0	0	0	0	0	0	0	0	0	0	0	0	0	0	0	0	0	0	0	0	0	0	0
ctcccagtttt	PBANKA_112710	157	158	0	0	0	0	0	0	0	0	0	0	5	5	7	6	0	0	0	0	0	0	0	0	0	0	0	0	0	0	0	0
ctccccattca	PBANKA_122760	32	32	0	0	0	0	0	0	0	0	0	0	0	0	0	0	0	0	0	0	0	0	0	0	0	0	0	0	0	0	0	0
ctccgaacaca	PBANKA_060660	0	0	0	0	0	0	0	0	0	0	0	0	0	0	0	0	0	0	6	6	0	0	0	0	0	0	0	0	0	0	0	0
ctccgggattc	PBANKA_050970	479	477	491	486	479	483	0	0	186	185	142	140	1	1	60	61	235	228	0	0	65	61	128	124	0	0	71	70	316	313	1629	1620
ctcctatccct	PBANKA_051950	80	78	0	0	110	111	18	17	0	0	0	0	0	0	0	0	0	0	0	0	0	0	0	0	0	0	0	0	0	0	0	0
ctcctccgagc	PBANKA_101200	0	0	0	0	0	0	0	0	0	0	0	0	0	0	0	0	0	0	0	0	0	0	0	0	0	0	0	0	0	0	0	0
ctcctcgtgac	PBANKA_071440	0	0	0	0	0	0	0	0	0	0	0	0	0	0	0	0	0	0	0	0	0	0	0	0	0	0	0	0	0	0	0	0
ctccttttgca	PBANKA_090810	0	0	0	0	0	0	0	0	0	0	0	0	0	0	0	0	0	0	0	0	0	0	0	0	0	0	0	0	0	0	0	0
ctcgacatcta	PBANKA_083170	220	221	303	304	406	410	21	21	0	0	17	17	7	7	12	13	30	30	1	1	1	1	3	3	1	1	2	2	3	3	1	1
ctcgagaccag	PBANKA_050590	0	0	0	0	0	0	22	21	0	0	0	0	0	0	0	0	0	0	0	0	0	1	0	0	0	0	0	0	0	0	0	0
ctcgccgacgc	PBANKA_111590	245	244	974	972	807	809	347	349	353	348	355	357	72	74	79	77	147	143	17	17	2	2	53	55	6	7	1	1	82	83	1322	1320
ctcgggagggg	PBANKA_050120	0	0	0	0	0	0	0	0	0	0	0	0	0	0	0	0	0	0	0	0	0	0	0	0	0	0	0	0	0	0	0	0
ctcggtctatg	PBANKA_130110	0	0	0	0	0	0	1	1	0	0	0	0	0	0	0	0	0	1	0	0	0	0	0	0	0	0	0	0	0	0	0	0
ctctaaccatt	PBANKA_061440	486	491	994	991	1388	1391	149	150	236	237	943	947	18	19	25	26	882	880	1	2	1	1	1363	1362	1	1	1	1	1555	1552	1212	1209
ctctacttctg	PBANKA_142590	623	622	75	76	0	0	4	5	12	12	0	0	0	0	1	1	2	1	0	0	0	0	0	0	0	0	0	0	0	0	0	0
ctctgcccaag	PBANKA_121180	0	0	0	0	0	0	0	0	0	0	0	0	0	0	0	0	0	0	0	0	0	0	0	0	0	0	0	0	0	0	0	0
ctctgtgccat	PBANKA_100230	0	0	0	0	0	0	0	0	0	0	0	0	0	0	0	0	0	0	0	0	0	0	0	0	0	0	0	0	0	0	0	0
ctgaaagcggg	PBANKA_080640	0	0	0	0	0	0	0	0	0	0	0	0	0	0	0	0	0	0	0	0	0	0	0	0	2	2	0	0	0	0	0	0
ctgaaccctga	PBANKA_030940	905	901	975	986	1080	1095	112	116	214	214	364	363	14	13	25	25	90	90	2	2	6	6	40	40	20	19	7	6	17	17	2194	2194
ctgacccgcca	PBANKA_083450	0	1	0	1	0	0	0	0	0	1	0	0	0	0	0	0	0	0	0	0	0	0	0	0	0	0	0	0	0	0	0	2
ctgactttcgg	PBANKA_090150	0	0	0	0	0	0	0	0	0	0	0	0	0	0	0	0	0	0	0	0	0	0	0	0	0	0	0	0	0	0	0	0
ctgagccgcca	PBANKA_111900	510	510	290	288	309	311	131	132	120	122	112	112	20	19	5	5	20	21	21	21	0	0	13	13	40	40	3	3	3	3	831	820
ctgcacatgag	PBANKA_131110	0	0	0	0	0	0	0	0	0	0	0	0	0	0	0	0	0	0	0	0	0	0	0	0	0	0	0	0	0	0	0	0
ctgcgtggcac	PBANKA_120090	0	0	0	0	0	0	0	0	0	0	0	0	0	0	0	0	0	0	0	0	0	0	0	0	0	0	0	0	0	0	0	0
ctggaggctgc	PBANKA_131690	0	0	0	0	0	0	0	0	0	0	0	0	0	0	0	0	0	0	0	0	0	0	0	0	0	0	0	0	0	0	0	0
ctggccgctaa	PBANKA_041350	248	246	0	0	0	0	0	0	0	0	50	51	0	0	0	0	0	0	1	1	0	0	0	0	0	0	0	0	0	0	0	0
ctgggaaaaga	PBANKA_142220	0	0	0	0	0	0	0	0	0	0	0	0	3	3	0	0	0	0	0	0	0	0	0	0	0	0	0	0	0	0	0	0
ctgggatctgt	PBANKA_061340	0	0	0	0	1	0	0	0	0	0	0	0	0	0	0	0	0	0	0	0	0	0	0	0	1	1	0	0	0	0	0	0
ctgggtacgat	PBANKA_141300	0	0	0	0	0	0	0	0	0	0	0	0	0	0	0	0	0	0	0	0	0	0	0	0	0	0	0	0	0	0	0	0
ctggtgccatc	PBANKA_040100	0	0	0	0	0	0	0	0	0	0	0	0	0	0	0	0	0	0	0	0	0	0	0	0	0	0	0	0	0	0	0	0
ctgtatgtgtt	PBANKA_061150	342	337	590	593	546	548	49	47	119	119	33	32	4	4	15	15	1	1	0	0	0	0	0	0	1	1	0	0	0	0	1472	1458
ctgttcgggta	PBANKA_131600	163	162	0	0	0	0	0	0	0	0	0	0	0	0	0	0	0	0	3	3	0	0	0	0	0	0	0	0	0	0	0	0
cttaaagagcc	PBANKA_133500	0	0	0	0	0	0	0	0	0	0	0	0	0	0	0	0	0	0	1	1	0	0	0	0	0	0	0	0	0	0	0	0
cttacattggt	PBANKA_061040	0	0	0	0	0	0	0	0	0	0	0	0	0	0	0	0	0	0	0	0	0	0	0	0	0	0	0	0	0	0	0	0
cttacgtctgg	PBANKA_082340	0	0	0	0	0	0	0	0	5	5	0	0	0	0	0	0	0	0	0	0	0	0	0	0	0	0	0	0	0	0	0	0
cttcacctacc	PBANKA_100520	0	0	96	98	0	0	0	0	1	0	0	0	0	0	0	0	0	0	0	0	0	0	0	0	0	0	0	0	0	0	0	0
cttgaaaaatc	PBANKA_135190	0	0	91	87	0	0	0	0	1	0	0	0	0	0	0	0	0	0	0	0	0	0	0	0	0	0	0	0	0	0	0	0
cttggtatcct	PBANKA_136480	429	426	66	65	212	211	16	16	23	23	17	17	3	3	1	1	0	0	0	0	0	0	0	0	0	0	2	2	0	0	0	0
cttgtactctg	PBANKA_060970	477	483	547	548	613	607	36	35	108	110	155	154	24	23	20	20	44	43	15	15	20	21	12	11	6	6	14	13	5	5	887	891
cttgtcaacgg	PBANKA_060790	0	0	0	0	0	0	0	0	0	0	0	0	0	0	0	0	0	0	0	0	0	0	0	0	0	0	0	0	0	0	0	0
cttgttgctgt	PBANKA_094250	1	1	0	0	0	0	0	0	10	10	0	0	0	0	0	0	1	1	0	0	0	0	0	0	0	0	0	0	0	0	0	0
ctttactgggt	PBANKA_135260	0	0	0	0	0	0	0	0	0	0	0	0	0	0	0	0	0	0	0	0	0	0	0	0	0	0	0	0	0	0	0	0
ctttagcgcat	PBANKA_112780	0	0	0	0	214	216	0	0	0	0	0	0	0	0	0	0	0	0	0	0	0	0	0	0	0	0	0	0	1	1	0	0
ctttcagtgta	PBANKA_143700	0	0	96	97	0	0	0	0	0	0	0	0	0	0	0	0	0	0	0	0	0	0	0	0	0	0	0	0	0	0	0	0
gaaacaacccg	PBANKA_123180	0	0	1	0	0	0	0	0	0	0	0	0	0	0	0	0	0	0	0	0	0	0	0	0	0	0	0	0	0	0	0	0
gaaacagtacc	PBANKA_121240	243	246	0	0	0	0	0	0	0	0	0	0	0	0	0	0	0	0	0	0	0	0	0	0	0	0	0	0	0	0	0	0
gaacaaggatc	PBANKA_100790	0	0	246	248	74	71	25	25	37	35	0	0	0	0	0	0	0	0	0	0	0	0	0	0	0	0	0	0	0	0	0	0
gaaccggatag	PBANKA_130110	0	0	0	0	0	1	0	0	0	0	0	0	0	0	0	0	0	0	0	0	0	0	0	0	0	0	0	0	0	0	0	0
gaagctaatgc	PBANKA_041450	0	0	0	0	0	0	0	0	0	0	0	0	0	0	0	0	0	0	0	0	0	0	0	0	0	0	0	0	1	1	0	0
gaaggcttgat	PBANKA_112080	0	0	0	0	0	0	0	0	0	0	0	0	0	0	0	0	0	0	0	0	0	0	0	0	0	0	0	0	0	0	0	0
gaaggtggtac	PBANKA_080630	0	0	0	0	0	0	18	18	0	0	0	0	0	0	0	0	0	0	0	0	0	0	0	0	0	0	0	0	0	0	0	0
gaagtccgata	PBANKA_144240	0	0	119	120	0	0	0	0	0	0	0	0	0	0	0	0	0	0	0	0	0	0	0	0	0	0	0	0	0	0	0	0
gaagtgcgtat	PBANKA_111440	0	0	0	0	0	0	0	0	0	0	32	32	0	0	0	0	0	0	0	0	0	0	0	0	0	0	0	0	0	0	0	0
gaatacagcac	PBANKA_031340	0	0	0	0	1	0	0	0	0	0	0	0	0	0	0	0	0	0	0	0	0	0	0	0	0	0	0	0	0	0	0	0
gaatcataaca	PBANKA_050300	254	261	0	0	0	0	0	0	0	0	0	0	0	0	0	0	0	0	0	0	0	0	0	0	0	0	0	0	0	0	0	0
gaatcgagagt	PBANKA_143360	0	0	0	0	0	0	0	0	0	0	0	0	0	0	0	0	0	0	0	0	0	0	0	0	0	0	0	0	0	0	0	0
gaatggatgta	PBANKA_124000	0	0	0	0	0	0	0	0	0	0	0	0	0	0	0	0	0	0	0	0	0	0	0	0	0	0	1	0	0	0	0	0
gaattaacaaa	PBANKA_110100	0	0	0	0	0	0	0	0	0	0	0	0	0	0	0	0	0	0	0	0	0	0	0	0	0	0	0	0	1	1	0	0
gacacctgtgg	PBANKA_114200	494	497	0	0	111	110	0	0	0	0	0	0	0	0	0	0	0	0	0	0	0	0	0	0	0	0	0	0	0	0	0	0
gacatgggatt	PBANKA_070940	0	0	0	0	0	0	45	45	0	0	0	0	4	4	0	0	0	0	0	0	0	0	0	0	0	0	0	0	0	0	0	0
gaccgacgcga	PBANKA_141120	291	291	593	587	637	646	211	212	419	408	421	419	100	103	154	158	147	148	40	40	18	20	28	29	19	18	28	27	16	17	637	637
gaccgccctct	PBANKA_135150	0	0	0	0	0	0	0	0	0	0	0	0	0	0	0	0	0	0	0	0	0	0	0	0	0	0	0	0	0	0	0	0
gacgaactctc	PBANKA_031110	0	0	0	0	0	0	0	0	0	0	0	0	0	0	0	0	0	0	0	0	0	0	0	0	0	0	0	0	0	0	0	0
gacgcaatgcc	PBANKA_041750	0	0	0	0	0	0	0	0	0	0	0	0	0	0	0	0	0	0	0	0	0	0	0	0	0	0	0	0	0	0	0	0
gacgtccccct	PBANKA_071120	0	0	0	0	0	0	0	0	0	0	20	19	2	2	0	0	0	0	0	0	0	0	0	0	0	0	0	0	0	0	0	0
gactaggatga	PBANKA_010480	0	0	1	1	0	0	0	0	0	0	0	0	0	0	0	0	0	0	1	0	1	1	0	0	0	0	0	0	0	0	0	0
gactccaccca	PBANKA_123100	0	0	0	0	0	0	0	0	0	0	0	0	0	0	0	0	0	0	0	0	0	0	0	0	0	0	0	0	0	0	0	0
gactcccgggc	PBANKA_102400	0	0	0	0	0	0	0	0	0	0	0	0	0	0	0	0	0	0	0	0	0	0	0	0	0	0	0	0	0	0	0	0
gagagagggtg	PBANKA_141450	0	0	0	0	0	0	0	0	0	0	0	0	0	0	0	0	0	0	0	0	0	0	0	0	0	0	0	0	0	0	0	0
gagagggctta	PBANKA_101480	0	0	0	0	0	0	0	0	0	0	0	0	0	0	0	0	0	0	0	0	0	0	0	0	0	0	0	0	0	0	0	0
gagcaaacgca	PBANKA_112040	201	197	0	0	50	52	0	0	0	0	0	0	0	0	0	0	0	0	0	0	0	0	0	0	0	0	0	0	0	0	0	0
gagccagtggc	PBANKA_122820	0	0	0	0	0	0	0	0	0	0	0	0	0	0	0	0	0	0	0	0	0	0	0	0	0	0	1	1	0	0	0	0
gagcctacacg	PBANKA_141610	0	0	0	0	0	0	0	0	14	14	0	0	0	0	5	5	0	0	0	0	0	0	0	0	0	0	0	0	0	0	0	0
gagcctggtgg	PBANKA_041780	0	0	0	0	0	0	0	0	0	0	0	0	0	0	0	0	0	0	0	0	0	0	0	0	0	0	0	0	0	0	0	0
gagcgagtcaa	PBANKA_112890	0	0	669	662	452	450	0	0	14	14	195	193	2	2	5	5	10	10	7	7	6	6	5	5	1	1	0	0	4	5	0	0
gagctttccct	PBANKA_140970	1408	1398	864	862	1265	1262	221	218	164	162	51	51	235	232	30	30	27	24	223	221	23	22	0	0	274	270	69	68	3	3	1189	1168
gaggcttaggg	PBANKA_133660	246	239	198	197	19	18	5	5	0	0	0	0	0	0	5	5	0	0	2	2	0	0	0	0	0	0	0	0	0	0	0	0
gaggtttctct	PBANKA_092340	1	0	0	0	0	0	0	0	0	0	0	0	0	0	0	0	0	0	0	0	0	0	0	0	0	0	0	0	0	0	0	0
gagtaatacgc	PBANKA_051610	1782	1799	1262	1269	961	965	445	446	697	700	1010	1021	76	77	117	118	220	221	29	30	24	23	47	47	15	15	22	21	36	35	1321	1332
gagtagatctg	PBANKA_093370	0	0	0	0	0	0	14	14	0	0	0	0	0	0	0	0	0	0	0	0	0	0	0	0	0	0	0	0	0	0	0	0
gagtcgcatag	PBANKA_091400	280	277	1976	1953	1382	1374	275	274	462	452	616	609	23	23	34	34	51	50	2	2	12	12	0	0	0	0	1	1	0	0	1079	1069
gagttcgtgaa	PBANKA_071180	1757	1779	2837	2829	2729	2724	146	146	259	255	507	507	11	11	29	28	148	149	5	4	12	12	56	56	3	3	5	5	15	15	2895	2904
gatacacccac	PBANKA_061390	1128	1191	432	453	798	838	56	58	159	165	0	0	0	0	6	7	39	38	0	0	0	0	2	3	0	0	0	0	1	1	1095	1157
gatagtttaat	PBANKA_082430	0	0	0	0	0	0	17	17	3	3	0	0	0	0	0	0	0	0	1	1	0	0	0	0	0	0	0	0	0	0	0	0
gatattcctct	PBANKA_145770	136	134	184	183	0	0	28	29	72	72	0	0	0	0	0	0	8	8	0	0	0	0	0	0	0	0	0	0	0	0	0	0
gatattttgtc	PBANKA_135770	0	0	0	0	0	0	0	0	0	0	0	0	0	0	0	0	0	0	0	0	0	0	0	0	0	0	0	0	0	0	0	0
gatcctgtgcg	PBANKA_093390	0	0	0	0	0	0	0	0	0	0	0	0	0	0	0	0	0	0	0	0	0	0	0	0	0	0	0	0	0	0	0	0
gatcgccgaaa	PBANKA_145830	0	0	0	0	0	0	0	0	0	0	0	0	0	0	0	0	0	0	0	0	0	0	0	0	0	0	0	0	0	0	0	0
gatgcaagggg	PBANKA_091490	3483	3424	4308	4265	3911	3872	1426	1402	2696	2643	2631	2597	278	273	410	405	530	527	34	34	37	39	52	52	18	18	11	11	14	13	1266	1251
gatgcggcacc	PBANKA_030070	0	0	0	0	0	0	0	0	0	0	0	0	0	0	0	0	0	0	0	0	0	0	0	0	0	0	0	0	0	0	0	0
gatgtgttcct	PBANKA_081420	0	0	0	0	0	0	0	0	0	0	0	0	0	0	0	0	0	0	0	0	0	0	0	0	1	1	0	0	0	0	0	0
gcaaatataaa	PBANKA_110090	0	0	0	0	0	0	0	0	0	0	0	0	0	0	0	0	0	0	0	0	0	0	0	0	0	0	0	0	0	0	0	0
gcaacgagacc	PBANKA_092100	0	0	0	0	0	0	0	0	0	0	0	0	0	0	0	0	0	0	0	0	0	0	0	0	0	0	0	0	0	0	0	0
gcaatcaatgc	PBANKA_080810	0	0	0	0	0	0	0	0	0	0	0	0	0	0	0	0	0	0	0	0	0	0	0	0	0	0	0	0	0	0	0	0
gcagagtcacg	PBANKA_040090	0	0	0	0	0	0	0	0	0	0	0	0	0	0	0	0	0	0	0	0	1	0	0	0	0	0	1	1	0	0	0	0
gcagggacagc	PBANKA_136470	0	1	0	0	0	0	0	0	0	0	0	0	0	0	0	0	0	0	0	0	0	0	0	0	0	0	0	0	0	0	0	0
gcaggttccgg	PBANKA_130690	0	0	0	0	0	0	0	0	0	0	0	0	0	0	0	0	0	0	0	0	0	0	0	0	0	0	0	0	0	0	0	0
gcagtgctatt	PBANKA_100260	0	0	0	0	0	0	0	0	0	0	0	0	0	0	0	0	0	0	0	0	0	0	0	0	0	0	0	0	0	0	0	0
gcataaactct	PBANKA_114230	9	9	0	0	0	0	0	0	0	0	52	52	0	0	0	0	7	7	0	0	3	3	2	2	0	0	0	0	2	2	0	0
gcatgaagggc	PBANKA_010330	0	0	0	0	0	0	0	0	0	0	0	0	0	0	0	0	0	0	0	0	0	0	0	0	0	0	0	0	0	0	0	0
gcattccagcc	PBANKA_051040	922	933	564	558	1471	1501	347	356	647	652	1002	1023	46	49	66	61	109	106	5	5	0	0	21	21	0	0	0	0	4	5	1151	1166
gccaatgtat	PBANKA_101090	0	0	0	0	0	0	0	0	0	0	0	0	0	0	0	0	0	0	0	0	0	0	0	0	0	0	0	0	0	0	0	0
gccccccaaca	PBANKA_142600	0	0	0	0	0	0	0	0	0	0	0	0	0	0	0	0	0	0	0	0	0	0	0	0	1	1	0	0	0	0	0	0
gcccgacaaac	PBANKA_131980	0	0	0	0	0	0	0	0	0	0	0	0	0	0	0	0	0	0	0	0	0	0	0	0	0	0	0	0	0	0	0	0
gcccggcgggt	PBANKA_130520	0	0	0	0	0	0	5	5	0	0	0	0	0	0	0	0	0	0	0	0	0	0	0	0	0	0	0	0	1	0	0	0
gcccggtactc	PBANKA_101800	0	0	0	0	0	0	27	27	0	0	0	0	0	0	0	0	0	0	0	0	0	0	0	0	0	0	0	0	0	0	0	0
gccgaatatat	PBANKA_143310	0	0	0	0	0	0	0	0	0	0	0	0	0	0	0	0	0	0	0	0	0	0	0	0	0	0	0	0	0	0	0	0
gccgcgtgcca	PBANKA_114310	0	0	0	0	0	0	0	0	0	0	0	0	4	4	0	0	0	0	0	0	0	0	0	0	0	0	0	0	0	0	0	0
gccggaataaa	PBANKA_144690	0	0	81	79	0	0	0	0	0	0	27	27	0	0	0	0	0	0	0	0	0	0	0	0	0	0	0	0	1	1	0	0
gccggacaacg	PBANKA_123590	0	0	119	121	0	0	0	0	0	0	0	0	0	0	0	0	0	0	0	0	0	0	0	0	0	0	0	0	0	0	0	0
gccggagggcc	PBANKA_101850	0	0	0	0	0	0	0	0	0	0	0	0	0	0	0	0	0	0	0	0	0	0	0	0	0	0	0	0	0	0	0	0
gcctcctattt	PBANKA_124060	338	340	0	0	0	0	5	5	0	0	0	0	0	0	0	0	0	0	0	0	0	0	0	0	0	0	0	0	0	0	0	0
gccttcaacgg	PBANKA_070620	0	0	0	0	0	0	0	0	0	0	0	0	0	0	0	0	0	0	0	0	0	0	0	0	0	0	0	0	0	0	0	0
gcgaactcaac	PBANKA_120370	0	0	0	0	0	0	0	0	0	0	0	0	0	0	2	2	0	0	0	0	0	0	0	0	0	0	0	0	0	0	0	0
gcgagatacga	PBANKA_120810	0	0	0	0	0	0	0	0	0	0	1	0	0	0	0	0	0	0	0	0	0	0	0	0	0	0	0	0	0	0	0	0
gcgatagtgcc	PBANKA_101340	688	673	1428	1412	513	514	44	44	147	149	148	149	7	7	25	24	5	4	0	0	20	20	1	1	0	0	5	5	0	0	866	853
gcgcatctttc	PBANKA_051140	0	0	0	0	0	0	23	23	12	12	0	0	5	5	0	0	0	0	0	0	0	0	0	0	2	2	0	0	0	0	0	0
gcggcgaattc	PBANKA_070490	0	0	0	0	0	0	0	0	0	0	0	0	0	0	0	0	0	0	0	0	0	0	0	0	0	0	0	0	0	0	0	0
gcggcggccta	PBANKA_123550	0	0	0	0	0	0	0	0	0	0	0	0	0	0	0	0	0	0	0	0	0	0	0	0	0	0	0	0	0	0	0	0
gcgggaccgtg	PBANKA_081280	0	0	42	41	125	124	0	0	0	0	0	0	0	0	0	0	0	0	0	0	0	0	2	2	0	0	0	0	0	0	0	0
gcgtcagttag	PBANKA_140210	0	0	1	1	0	0	0	0	0	0	0	0	0	0	0	0	0	0	0	0	0	0	0	0	0	0	0	0	0	0	0	0
gcgtggaggca	PBANKA_101980	0	0	0	0	0	0	0	0	0	0	0	0	0	0	0	0	0	0	0	0	0	0	0	0	0	0	0	0	0	0	0	0
gctactagctc	PBANKA_061380	0	0	0	0	0	0	0	0	0	0	0	0	0	0	0	0	0	1	0	0	0	0	0	0	0	0	0	0	0	0	0	0
gctagttaggc	PBANKA_120410	0	0	0	0	0	0	0	0	0	0	0	0	0	0	0	0	0	0	0	0	0	0	0	0	0	0	1	1	0	0	0	0
gctatacgcat	PBANKA_123390	1	0	0	0	0	0	0	0	0	0	0	0	0	0	0	0	0	0	1	0	0	0	0	0	0	0	0	0	0	0	0	1
gctcacccgtc	PBANKA_082220	0	0	0	0	0	0	0	0	0	0	0	0	0	0	0	0	0	0	0	0	0	0	2	2	0	0	1	1	0	0	0	0
gctccccacat	PBANKA_052010	0	0	0	0	0	0	0	0	0	0	0	0	7	7	0	0	0	0	0	0	0	0	0	0	0	0	0	0	2	2	0	0
gctccgatgta	PBANKA_111290	813	812	339	334	443	438	17	17	152	151	202	201	0	0	4	4	0	0	0	0	0	0	0	0	0	0	2	2	0	0	1292	1277
gctcgagtctc	PBANKA_021420	0	0	0	0	0	0	0	0	0	0	0	0	0	0	0	0	0	0	0	0	0	0	0	0	0	0	0	0	0	0	0	0
gctctcagtgg	PBANKA_071390	0	0	0	0	120	115	0	0	0	0	0	0	0	0	0	0	0	0	0	0	0	0	0	0	0	0	0	0	0	0	0	0
gctgcgcgtgt	PBANKA_020750	0	0	0	0	0	0	0	0	0	0	0	0	0	0	0	0	0	0	0	0	0	0	0	0	0	0	0	0	0	0	0	0
gctgggcagtt	PBANKA_146460	0	0	609	606	196	194	57	57	66	63	50	50	18	18	15	15	0	0	3	2	0	0	0	0	2	2	0	0	2	2	0	0
gcttacgtcaa	PBANKA_090710	0	0	15	14	986	992	39	39	0	0	0	0	3	3	9	9	12	13	0	0	0	0	0	0	1	1	2	2	0	0	0	0
gcttgatattg	PBANKA_120280	0	0	1	1	0	0	0	0	0	0	0	0	0	0	0	0	0	0	0	0	0	0	0	0	0	0	0	0	0	0	0	0
ggacacagccg	PBANKA_120970	341	340	698	694	507	504	60	61	111	110	118	117	0	0	95	96	24	23	6	6	37	37	4	4	3	3	20	20	0	0	1043	1039
ggagaaacgga	PBANKA_020580	0	0	0	0	0	0	0	0	0	0	0	0	0	0	0	0	0	0	0	0	0	0	0	0	0	0	0	0	0	0	0	0
ggagccctgtc	PBANKA_121020	0	0	0	0	0	0	0	0	0	0	0	0	0	0	0	0	0	0	0	0	0	0	0	0	0	0	0	0	0	0	0	0
ggaggatcatg	PBANKA_114470	0	0	0	0	0	0	9	9	26	26	0	0	0	0	5	5	1	1	0	0	0	0	0	0	0	0	0	0	0	0	0	0
ggagggaaacg	PBANKA_133890	618	616	0	0	0	0	0	0	0	0	0	0	0	0	7	7	0	0	0	0	0	0	0	0	0	0	0	0	0	0	0	0
ggagggacacc	PBANKA_142380	587	588	0	0	0	0	32	30	23	22	47	47	2	2	4	4	11	11	0	0	0	0	0	0	0	0	0	0	1	0	0	0
ggaggtgacag	PBANKA_101560	0	0	0	0	1	1	0	0	0	0	0	0	0	0	0	0	0	0	0	0	0	0	0	0	0	0	0	0	0	0	0	0
ggagtcaaagt	PBANKA_140840	4879	4781	5066	4996	5161	5089	2475	2444	4774	4666	4538	4448	685	668	865	859	1108	1097	167	166	243	238	183	183	211	204	170	169	98	95	1222	1206
ggagtgaaagt	PBANKA_120170	0	0	0	0	0	1	0	1	1	2	0	0	0	0	0	1	0	0	0	0	0	0	0	0	0	0	0	0	0	0	1	0
ggatctggcat	PBANKA_122410	163	165	152	154	246	240	0	0	0	0	0	0	0	0	1	1	0	0	0	0	0	0	0	0	0	0	0	0	1	1	0	0
ggatctgttgt	PBANKA_112520	0	0	0	0	1	1	0	0	0	0	0	0	0	0	0	0	0	0	0	0	0	0	0	0	0	0	1	0	0	0	0	0
ggatttaatca	PBANKA_080920	0	0	0	0	0	0	0	0	0	0	0	0	0	0	0	0	0	0	0	0	0	0	0	0	0	0	0	0	1	0	0	0
ggcaccctacc	PBANKA_110760	0	0	0	0	0	0	0	0	0	0	0	0	0	0	0	0	0	0	0	0	0	0	0	0	0	0	0	0	0	0	0	0
ggcagtatggg	PBANKA_121690	0	0	0	0	0	0	0	0	0	0	0	0	0	0	0	0	0	0	0	0	0	0	0	0	0	0	0	0	0	0	0	0
ggccaatttaa	PBANKA_080320	0	0	0	0	0	0	0	0	0	0	0	0	1	1	0	0	0	0	0	0	0	0	0	0	0	0	0	0	0	0	0	0
ggcccagcctt	PBANKA_020810	0	0	0	0	0	0	0	0	0	0	0	0	0	0	0	0	0	0	0	0	0	0	0	0	0	0	0	0	0	0	0	0
ggccgggccca	PBANKA_101650	0	0	0	0	0	0	0	0	0	0	0	0	0	0	0	0	0	0	0	0	0	0	0	0	0	0	1	1	0	0	0	0
ggccttagatg	PBANKA_100990	0	0	0	0	0	0	0	0	0	0	0	0	1	0	0	0	0	0	0	0	1	0	0	0	0	0	0	0	0	0	0	0
ggcgatgtttc	PBANKA_092550	0	0	0	0	0	0	0	0	0	0	0	0	0	0	0	0	0	0	0	0	0	0	0	0	0	0	0	0	0	0	0	0
ggcgctatcca	PBANKA_083520	214	217	0	0	0	0	0	0	0	0	0	0	0	0	0	0	0	0	0	0	0	0	0	0	0	0	0	0	0	0	0	0
ggcgctcaggg	PBANKA_122550	121	118	0	0	0	0	0	0	0	0	0	0	0	0	0	0	0	0	0	0	0	0	0	0	0	0	0	0	0	0	0	0
ggcgctgctct	PBANKA_113380	0	0	0	0	0	0	0	0	0	0	0	0	0	0	0	0	0	0	0	0	0	0	0	0	0	0	0	0	0	0	0	0
ggcgttctaac	PBANKA_146460	2	1	1	1	0	0	1	1	0	0	0	0	0	0	0	0	0	0	0	0	0	0	0	0	0	0	0	0	0	0	0	0
ggcgttctaat	PBANKA_100940	628	618	1307	1304	1027	1017	190	184	108	106	309	307	23	22	6	6	1	0	1	1	1	1	13	13	0	0	0	0	4	4	1296	1298
ggctaggccgc	PBANKA_041050	30	30	0	0	108	109	0	0	0	0	0	0	9	9	4	4	0	0	0	0	0	0	0	0	0	0	0	0	0	0	0	0
ggctgctgtgc	PBANKA_061350	1468	1490	970	979	441	447	33	34	130	129	219	218	13	13	24	24	30	31	4	4	3	3	11	11	0	0	2	3	3	4	983	982
ggctggaaaga	PBANKA_021220	371	364	737	727	309	306	55	53	157	151	147	144	38	37	11	11	4	4	85	83	4	4	0	0	87	87	6	5	0	0	1475	1455
ggcttataacc	PBANKA_142360	0	0	0	0	0	0	0	0	0	0	0	0	0	0	0	0	0	0	0	0	0	0	0	0	0	0	0	0	0	0	0	0
gggacgaaaca	PBANKA_136180	0	0	123	128	0	0	0	0	0	0	0	0	0	0	0	0	0	0	0	0	0	0	0	0	0	0	0	0	0	0	0	0
gggagtaattc	PBANKA_102200	0	0	0	0	1	0	0	0	0	0	0	0	0	0	0	0	0	0	0	0	0	0	0	0	0	0	0	0	0	0	0	0
gggcaacggcg	PBANKA_031200	0	0	0	0	0	0	0	0	0	0	0	0	0	0	0	0	0	0	0	0	0	0	0	0	0	0	0	0	0	0	0	0
gggccattaga	PBANKA_112520	0	0	0	0	0	0	0	0	0	0	0	0	0	0	0	0	0	0	0	0	0	0	0	0	0	0	0	0	0	0	0	0
ggggagacatg	PBANKA_020620	0	0	0	0	1	0	0	0	0	1	0	0	0	0	1	0	1	1	0	0	0	0	0	0	0	0	0	0	0	0	0	0
ggggagcatac	PBANKA_011130	743	823	1216	1352	1613	1778	130	138	287	313	699	763	40	46	59	63	110	120	11	12	44	48	44	50	9	9	31	33	55	59	1294	1420
ggggccgggca	PBANKA_050060	239	236	0	0	0	0	0	0	0	0	0	0	0	0	0	0	0	0	0	0	0	0	0	0	0	0	0	0	0	0	0	0
ggggtcctctg	PBANKA_124380	0	0	0	0	0	0	0	0	0	0	0	0	0	0	0	0	0	0	0	0	0	0	0	0	0	0	0	0	0	0	0	0
gggtcgaacgg	PBANKA_080730	1323	1305	1675	1652	1403	1389	764	761	931	912	809	787	158	160	644	629	497	490	162	160	452	447	165	165	81	80	679	670	158	157	1190	1174
gggttagaaat	PBANKA_070440	0	0	0	0	0	0	0	0	0	0	0	0	0	0	0	0	0	0	0	0	0	0	0	0	0	0	0	0	0	0	0	0
gggtttaggga	PBANKA_030540	0	0	0	0	0	0	0	0	0	0	0	0	0	0	0	0	0	0	0	0	0	0	0	0	0	0	0	0	0	0	0	0
ggtaacgcctc	PBANKA_094130	0	0	0	0	0	0	0	0	0	0	0	0	0	0	0	0	0	0	0	0	0	0	0	0	0	0	0	0	0	0	0	0
ggtactcaata	PBANKA_103490	0	0	0	0	0	0	0	0	0	0	0	0	0	0	0	0	0	0	0	0	0	0	0	0	0	0	0	0	0	0	0	0
ggtatctccat	PBANKA_040340	0	0	0	0	0	0	0	0	0	0	0	0	0	0	1	1	0	0	0	0	0	0	0	0	0	0	1	0	0	0	0	0
ggtcagaccct	PBANKA_092700	0	0	0	0	0	0	0	0	0	0	0	0	0	0	0	0	0	0	0	0	0	0	0	0	0	0	0	0	0	0	0	0
ggtccggttcg	PBANKA_082750	0	0	86	83	0	0	0	0	0	0	0	0	0	0	0	0	0	0	1	1	0	0	0	0	0	0	0	0	0	0	0	0
ggtcctaggat	PBANKA_020960	409	407	1693	1673	1690	1672	639	632	802	788	1266	1251	907	895	868	859	1426	1406	1013	995	1137	1115	1227	1212	1441	1423	1262	1249	1721	1695	3702	3641
ggttgccccct	PBANKA_040670	0	0	0	0	0	0	0	0	0	0	0	0	0	0	0	0	0	0	0	0	0	0	0	0	0	0	1	1	0	0	0	0
ggttgttctgg	PBANKA_120950	774	767	1042	1019	1067	1043	123	121	278	271	342	333	26	26	271	271	22	21	1	0	259	257	0	0	0	0	285	283	0	0	1431	1413
ggtttcccagc	PBANKA_103910	0	0	0	0	0	0	0	0	0	0	0	0	0	0	0	0	0	0	0	0	0	0	0	0	0	0	0	0	0	0	0	0
gtaaacatgat	PBANKA_093640	0	0	0	0	0	0	0	0	0	0	0	0	0	0	0	0	0	0	0	0	0	0	0	0	0	0	0	0	1	1	0	0
gtaaaccgcga	PBANKA_140350	0	0	0	0	0	0	0	0	0	0	0	0	0	0	0	0	0	0	0	0	0	0	0	0	0	0	0	0	0	0	0	0
gtaaaggggcc	PBANKA_060780	0	0	0	0	0	0	0	0	0	0	0	0	0	0	0	0	0	0	0	0	0	0	0	0	0	0	0	0	0	0	0	0
gtaaatcccga	PBANKA_101730	0	0	0	0	0	0	0	0	0	0	0	0	0	0	0	0	0	0	0	0	0	0	0	0	0	0	0	0	0	0	0	0
gtaacagcgtc	PBANKA_080940	0	0	174	173	0	0	0	0	0	0	0	0	0	0	0	0	0	0	0	0	0	0	0	0	0	0	0	0	0	0	1	1
gtaacaggaca	PBANKA_143800	0	0	0	0	0	0	0	0	0	0	0	0	0	0	0	0	0	0	0	0	0	0	0	0	0	0	0	0	0	0	0	0
gtaacatgcca	PBANKA_050520	0	0	0	0	0	0	15	15	0	0	0	0	0	0	0	0	0	0	0	0	1	1	0	0	0	0	0	0	1	0	0	0
gtaagcgctgc	PBANKA_080050	0	0	0	0	0	0	0	0	0	0	0	0	0	0	0	0	0	0	0	0	0	0	0	0	0	0	0	0	0	0	0	0
gtaatggcaag	PBANKA_134720	0	0	0	0	0	0	0	0	0	0	0	0	0	0	0	0	0	0	0	0	0	0	0	0	0	0	0	0	0	0	0	0
gtacagcttgt	PBANKA_061240	0	0	0	0	0	0	0	0	0	0	0	0	0	0	0	0	0	0	0	0	0	0	0	0	0	0	0	0	0	0	0	0
gtacgaaatat	PBANKA_130150	0	0	0	0	0	0	0	0	14	13	0	0	0	0	0	0	0	0	0	0	0	0	0	0	0	0	0	0	0	0	0	0
gtagaaaggcg	PBANKA_091130	0	0	0	0	0	0	0	0	0	0	73	70	0	0	0	0	0	0	0	0	0	0	0	0	0	0	0	0	0	0	0	0
gtagctaggaa	PBANKA_131070	0	0	0	0	0	0	0	0	0	0	0	0	0	0	0	0	0	0	0	0	1	1	0	0	0	0	0	0	0	0	0	0
gtagcttctac	PBANKA_111970	0	0	0	0	0	0	0	0	0	0	0	0	0	0	0	0	0	0	0	0	0	0	0	0	0	0	0	0	0	0	0	0
gtatatagtta	PBANKA_092180	0	0	0	0	0	0	0	0	0	0	0	0	0	0	0	0	0	0	0	0	0	0	0	0	0	0	0	0	0	0	0	0
gtatgaatccg	PBANKA_050710	0	0	0	0	0	0	0	0	0	0	0	0	0	0	0	0	0	0	0	0	0	0	0	0	0	0	0	0	0	0	0	0
gtattaggacc	PBANKA_062070	0	0	0	0	0	0	0	0	0	0	0	0	0	0	0	0	0	0	0	0	0	0	0	0	0	0	1	1	0	0	0	0
gtcaaaggtcg	PBANKA_051900	0	0	0	0	0	0	0	0	0	0	0	0	0	0	0	0	0	0	0	0	0	0	0	0	0	0	0	0	0	0	0	0
gtcacaggaga	PBANKA_103540	365	363	109	104	0	0	0	0	0	0	73	74	0	0	2	2	42	44	0	0	0	0	0	0	0	0	0	0	0	0	0	0
gtcagacgctc	PBANKA_091860	0	0	0	0	0	0	0	0	0	0	0	0	3	3	0	0	0	0	0	0	0	0	0	0	0	0	0	0	0	0	0	0
gtcagatcgcc	PBANKA_103970	0	0	141	142	0	0	0	0	0	0	39	39	0	0	0	0	0	0	0	0	0	0	0	0	0	0	0	0	0	0	0	0
gtcaggacctt	PBANKA_092450	0	0	0	0	0	0	0	0	0	0	0	0	0	0	0	0	0	0	0	0	0	0	0	0	0	0	0	0	0	0	0	0
gtccacgccta	PBANKA_092150	0	0	0	0	0	0	0	0	0	0	0	0	0	0	0	0	0	0	0	0	0	0	0	0	0	0	0	0	0	0	0	0
gtcccatccac	PBANKA_070320	0	0	0	0	0	0	0	0	0	0	0	0	0	0	0	0	0	0	0	0	0	0	0	0	0	0	0	0	0	0	0	0
gtccgtctaac	PBANKA_090860	0	0	0	0	0	0	0	0	0	0	0	0	0	0	0	0	0	0	0	0	0	0	0	0	0	0	0	0	0	0	0	0
gtcgtattgtt	PBANKA_131930	1	1	1	1	0	0	0	0	0	0	0	0	0	0	0	0	0	0	0	0	0	0	0	0	0	0	0	0	1	0	0	0
gtctaaacgaa	PBANKA_090920	0	0	0	0	0	0	0	0	0	0	0	0	0	0	0	0	0	0	0	0	0	0	0	0	0	0	0	0	0	0	0	0
gtctccgtatt	PBANKA_132880	1242	1237	315	316	2964	2960	102	103	90	89	29	28	10	10	12	13	51	51	1	1	0	0	0	0	0	0	2	2	1	1	0	1
gtcttggggac	PBANKA_010970	0	0	0	0	0	0	0	0	0	0	0	0	8	8	0	0	0	0	0	0	0	0	0	0	0	0	0	0	0	0	0	0
gtgaccctaaa	PBANKA_132090	0	0	0	0	0	0	0	0	24	25	0	0	0	0	0	0	0	0	0	0	0	0	0	0	0	0	0	0	0	0	0	0
gtgagagtatc	PBANKA_146130	177	172	0	0	0	0	0	0	0	0	0	0	0	0	0	0	0	0	0	0	0	0	0	0	0	0	0	0	0	0	0	0
gtgatatgaag	PBANKA_141540	0	0	0	0	0	0	0	0	0	0	0	0	0	0	0	0	0	0	0	0	0	0	0	0	0	0	0	0	0	0	0	0
gtgatttctga	PBANKA_090170	0	0	0	0	0	0	0	0	0	0	0	0	0	0	0	0	0	0	0	0	0	0	0	0	0	0	0	0	0	0	0	0
gtgcaaaacga	PBANKA_041610	0	0	0	0	0	0	0	0	0	0	0	0	0	0	0	0	15	13	0	0	0	0	0	0	0	0	0	0	0	0	0	0
gtgcaagcatg	PBANKA_090040	0	0	68	70	0	0	0	0	0	0	23	22	2	2	8	8	0	0	0	0	0	0	0	0	0	0	0	0	0	0	0	0
gtgcaccgtca	PBANKA_141020	0	0	0	0	0	0	0	0	0	0	0	0	0	0	0	0	0	0	0	0	0	0	0	0	0	0	0	0	0	0	0	0
gtgtggtctat	PBANKA_102100	0	0	0	0	0	0	0	0	0	0	0	0	0	0	0	0	0	0	0	0	0	0	0	0	0	0	0	0	0	0	0	0
gttaaagttaa	PBANKA_141790	671	672	613	607	189	192	88	87	101	98	186	181	8	8	20	20	22	22	3	3	1	1	0	0	2	2	1	1	0	0	1175	1190
gttaacgactt	PBANKA_020710	0	0	0	0	0	0	0	0	0	1	1	1	0	0	0	0	0	0	0	0	0	0	1	1	0	0	0	0	0	0	0	0
gttaagctacg	PBANKA_110470	0	0	0	0	0	0	0	0	0	0	0	0	0	0	0	0	0	0	0	0	0	0	0	0	0	0	0	0	0	0	0	0
gttagctgtcc	PBANKA_052020	247	254	173	179	0	0	25	25	0	0	8	9	0	0	8	8	2	2	3	3	0	0	0	0	0	0	2	2	0	0	0	0
gttaggtcgcg	PBANKA_142420	0	0	0	0	0	0	0	0	0	0	0	0	0	0	0	0	0	0	0	0	0	0	0	0	0	0	0	0	0	0	0	0
gttagtaacac	PBANKA_122520	0	0	109	112	0	0	0	0	0	0	0	0	0	0	0	0	0	0	0	0	0	0	0	0	0	0	0	0	0	0	0	0
gttcttatttt	PBANKA_061530	643	638	251	251	433	431	58	58	188	186	306	306	1	1	2	2	69	69	0	0	0	0	56	56	0	0	0	0	27	26	1523	1530
gttgatgggga	PBANKA_141250	442	434	922	913	1072	1066	45	44	184	181	386	377	31	31	189	186	143	140	18	19	140	136	88	90	18	17	143	139	116	117	938	928
gtttaagcttt	PBANKA_135970	0	0	0	0	0	0	0	0	0	0	0	0	0	0	0	0	0	0	0	0	0	0	0	0	0	0	0	0	0	0	0	0
gtttaggatcg	PBANKA_102620	0	0	0	0	0	0	0	0	0	0	0	0	0	0	0	0	0	0	0	0	0	0	0	0	0	0	0	0	0	0	0	0
gtttatcgtcc	PBANKA_112270	0	0	0	0	0	0	0	0	0	0	0	0	0	0	0	0	0	0	0	0	0	0	0	0	0	0	0	0	0	0	0	0
gtttgcacatc	PBANKA_041540	0	0	0	0	0	0	0	0	0	0	0	0	0	0	0	0	0	0	0	0	0	0	0	0	0	0	0	0	0	0	0	0
taaacaatttc	PBANKA_082350	0	0	0	0	0	0	0	0	0	0	0	0	0	0	0	0	0	0	0	0	0	0	0	0	0	0	0	0	0	0	0	0
taaaccctatg	PBANKA_133090	0	0	0	0	0	0	0	0	0	0	0	0	0	0	0	0	0	0	0	0	0	0	0	0	0	0	0	0	0	0	0	0
taaacgaagcc	PBANKA_123820	0	0	0	0	0	0	0	0	0	0	0	0	8	8	0	0	0	0	0	0	0	0	0	0	3	3	0	0	0	0	0	0
taaaggagttg	PBANKA_060590	0	0	0	0	0	0	0	0	1	0	0	0	0	0	0	0	0	0	0	0	0	0	0	0	0	0	0	0	0	0	0	0
taaccaatagc	PBANKA_101300	0	0	0	0	0	0	0	0	0	0	0	0	0	0	0	0	0	0	0	0	0	0	0	0	0	0	0	0	2	2	0	0
taaccagtagg	PBANKA_021120	1798	1779	1796	1772	914	903	148	146	316	310	287	287	19	20	35	34	42	41	3	3	1	1	0	0	1	1	0	0	3	3	1290	1271
taacccgatag	PBANKA_130710	3841	3799	3337	3292	3654	3629	1676	1649	2360	2330	3082	3070	245	244	293	293	373	372	5	6	20	20	11	12	3	3	1	1	2	2	1326	1307
taaccttacgt	PBANKA_101120	0	0	0	0	0	0	0	0	0	1	0	0	0	0	0	0	0	0	0	0	0	0	0	0	0	0	0	0	0	0	0	0
taactaacctg	PBANKA_131140	0	0	0	0	0	0	14	14	0	0	0	0	0	0	0	0	0	0	0	0	0	0	0	0	0	0	0	0	0	0	0	0
taagactgtat	PBANKA_100210	0	0	0	0	50	50	0	0	0	0	0	0	0	0	0	0	0	0	0	0	0	0	0	0	0	0	0	0	0	0	0	0
taagagatcag	PBANKA_100890	2497	2474	2332	2312	2305	2269	998	977	1662	1635	1852	1817	226	225	325	322	455	446	76	75	36	36	47	46	74	74	11	11	7	7	1329	1312
taagcgagttg	PBANKA_071340	2464	2420	1721	1685	1947	1918	1372	1342	2225	2150	1725	1688	356	354	394	387	507	494	9	9	102	98	34	32	1	1	205	202	8	8	1411	1374
taagtcgccac	PBANKA_060290	0	0	0	0	0	0	0	0	1	0	0	0	0	0	0	0	0	0	0	0	0	0	0	0	0	0	0	0	0	0	0	0
taagttcgat	PBANKA_093370	0	0	0	0	0	0	0	0	0	0	0	0	0	0	0	0	0	0	0	0	0	0	0	0	0	0	0	0	0	0	0	0
taatagggagc	PBANKA_081070	0	0	0	0	126	125	0	0	0	0	0	0	0	0	0	0	12	11	0	0	0	0	0	0	0	0	0	0	0	0	0	0
taatcacatgc	PBANKA_102380	0	0	0	0	0	0	0	0	0	0	0	0	0	0	0	0	0	0	0	0	0	0	0	0	0	0	0	0	0	0	0	0
tacacaggtgt	PBANKA_062050	0	0	0	0	0	0	0	0	0	0	0	0	0	0	0	0	1	0	0	0	0	0	0	0	0	0	1	1	0	0	0	0
tacatggctgc	PBANKA_102530	0	0	0	0	0	0	0	0	0	0	0	0	0	0	0	0	0	0	0	0	0	0	0	0	0	0	0	0	0	0	0	0
tacattagatc	PBANKA_051090	0	0	0	0	0	0	0	0	0	0	0	0	0	0	0	0	0	0	0	0	0	0	0	0	0	0	0	0	0	0	0	0
taccaaacaga	PBANKA_080160	0	0	0	0	0	0	0	0	0	1	0	0	0	0	0	0	0	0	0	0	0	0	0	0	0	0	0	0	0	0	0	0
taccatagaag	PBANKA_050570	0	0	106	103	89	86	0	0	0	0	0	0	0	0	10	10	0	0	0	0	0	0	0	0	0	0	0	0	4	4	0	0
taccgcaaatg	PBANKA_143880	1	1	0	0	0	0	0	0	0	0	0	0	0	0	0	0	1	0	0	0	0	0	0	0	0	0	0	0	0	0	0	0
tacctgatcta	PBANKA_083560	0	0	0	0	0	0	0	0	0	0	0	0	0	0	0	0	0	0	0	0	0	0	0	0	0	0	0	0	0	0	0	0
tactaccatcg	PBANKA_112980	219	216	0	0	0	0	0	0	0	0	0	0	0	0	0	0	0	0	0	0	0	0	0	0	0	0	0	0	0	0	0	0
tactaggtatg	PBANKA_124240	2	2	81	80	0	0	0	0	0	0	0	0	0	0	0	0	0	0	0	0	0	0	0	0	0	0	0	0	0	0	0	0
tactcgaacgt	PBANKA_051130	0	0	0	0	0	0	0	0	0	0	0	0	0	0	0	0	0	0	0	0	0	0	0	0	0	0	0	0	0	0	0	0
tactgaagggt	PBANKA_071100	0	0	0	0	0	0	0	0	0	0	0	0	0	0	0	0	9	8	0	0	0	0	0	0	0	0	0	0	0	0	0	0
tactgccctac	PBANKA_103870	0	0	72	73	0	0	0	0	0	0	0	0	0	0	0	0	0	0	0	0	0	0	0	0	0	0	0	0	0	0	0	0
tactggcagta	PBANKA_140500	0	0	27	27	233	233	5	4	18	18	7	7	2	2	4	4	19	19	0	0	0	0	1	1	0	0	0	0	0	0	0	0
tacttacttag	PBANKA_136030	167	168	100	99	71	69	0	0	0	0	0	0	0	0	0	0	0	0	0	0	0	0	0	0	0	0	0	0	0	0	0	0
tactttcaggt	PBANKA_100370	0	0	0	0	0	1	0	0	0	0	0	0	0	0	0	0	1	0	0	0	0	0	0	0	0	0	0	0	0	0	0	0
tagaagggagt	PBANKA_082540	0	0	0	0	0	0	0	0	0	0	0	0	0	0	0	0	0	0	0	0	0	0	0	0	0	0	0	0	0	0	0	0
tagatccatct	PBANKA_050530	1	1	0	0	0	0	0	0	0	0	0	0	1	1	0	0	0	0	0	0	0	0	0	0	0	0	0	1	0	0	0	0
tagcaacgagt	PBANKA_021320	0	0	0	0	0	0	0	0	0	0	0	0	0	0	0	0	0	0	0	0	0	0	0	0	0	0	0	0	0	0	0	0
tagcagaagtt	PBANKA_081730	148	149	79	79	0	0	0	0	0	0	0	0	0	0	0	0	0	0	0	0	0	0	0	0	0	0	0	0	0	0	0	0
tagcagcatgg	PBANKA_090050	0	0	0	0	0	0	0	0	0	0	0	0	0	0	0	0	0	0	0	0	0	0	0	0	0	0	0	0	0	0	0	0
tagctcagcga	PBANKA_041420	204	205	1143	1150	860	863	505	504	401	390	343	343	39	39	100	99	120	119	10	10	3	3	4	4	11	10	0	0	2	2	1230	1223
tagctgaagta	PBANKA_113950	0	0	0	0	0	0	0	0	0	0	0	0	0	0	0	0	0	0	0	0	0	0	0	0	0	0	0	0	0	0	0	0
tagggaccaac	PBANKA_101810	159	159	66	65	126	122	10	10	0	0	0	0	0	0	0	0	0	0	0	0	0	0	0	0	0	0	0	0	0	0	0	0
tagtctctttg	PBANKA_050610	0	0	0	0	0	0	0	0	0	0	0	0	0	0	0	0	0	0	0	0	0	0	0	0	0	0	0	0	0	0	0	0
tagtgattctc	PBANKA_114430	0	0	0	0	0	0	0	0	0	0	0	0	0	0	0	0	0	0	0	0	0	0	0	0	0	0	0	0	0	0	0	0
tataatcaaat	PBANKA_121910	0	0	0	0	0	0	0	0	0	0	0	0	0	0	1	1	0	0	0	0	0	0	0	0	0	0	0	0	0	0	0	0
tatactaacag	PBANKA_144490	0	0	0	0	0	0	0	0	0	0	0	0	0	0	0	0	0	0	0	0	0	0	0	0	0	0	0	0	0	0	0	0
tataggtataa	PBANKA_050330	0	0	0	0	0	0	0	0	0	0	0	0	0	0	0	0	0	0	0	0	0	0	0	0	0	0	0	0	0	0	0	0
tatccggcatt	PBANKA_146050	0	0	0	0	0	0	0	0	0	0	0	0	0	0	0	0	0	0	0	0	0	0	0	0	0	0	0	0	0	0	0	0
tatcgaccccg	PBANKA_124120	183	176	194	195	0	0	0	0	0	0	0	0	2	2	0	0	13	14	1	1	0	0	0	0	0	0	0	0	0	0	0	0
tatgcgatgac	PBANKA_134580	0	0	0	0	0	0	0	0	0	0	0	0	0	0	0	0	8	8	0	0	0	0	0	0	0	0	0	0	0	0	0	0
tatggcaccat	PBANKA_130910	1	1	0	0	0	0	0	0	0	0	0	0	0	0	0	0	0	1	1	1	0	0	0	0	0	0	0	0	0	0	0	0
tatgtttactg	PBANKA_030610	0	0	0	0	0	0	0	0	0	0	0	0	0	0	0	0	0	0	0	0	0	0	0	0	0	0	0	0	0	0	0	0
tattgagttta	PBANKA_071490	0	0	0	0	0	0	0	0	0	0	0	0	0	0	0	0	0	0	0	0	0	0	0	0	0	0	0	0	0	0	0	0
tatttaaactt	PBANKA_141530	0	0	0	0	0	0	0	0	0	0	0	0	0	0	0	0	0	0	0	0	0	0	0	0	0	0	0	0	0	0	0	0
tattttaggca	PBANKA_071780	0	0	0	0	0	0	0	0	0	0	0	0	0	0	0	0	0	0	0	0	0	0	0	0	0	1	0	0	0	0	0	0
tcaaacaagcg	PBANKA_136440	112	112	0	0	0	0	0	0	17	17	0	0	0	0	0	0	9	9	0	0	0	0	0	0	0	0	0	0	0	0	0	0
tcaaatcgtta	PBANKA_100960	0	0	73	71	0	0	0	0	0	0	0	0	0	0	0	0	0	0	0	0	0	0	0	0	0	0	0	0	0	0	0	0
tcaacaagtag	PBANKA_082960	0	0	0	0	0	0	0	0	0	0	34	34	0	0	0	0	0	0	0	0	0	0	0	0	0	0	0	0	0	0	0	0
tcaacggcggc	PBANKA_031560	0	0	0	0	0	0	0	0	0	0	0	0	0	0	0	0	0	0	0	0	0	0	0	0	0	0	0	0	0	0	0	0
tcaagcgcctc	PBANKA_020680	0	0	0	0	0	0	0	0	0	0	0	0	0	0	0	0	0	0	0	0	0	0	1	1	0	0	0	0	0	0	0	0
tcacacagaca	PBANKA_144290	0	0	111	108	0	0	0	0	0	0	0	0	0	0	0	0	0	0	0	0	0	0	0	0	0	0	0	0	0	0	0	0
tcacctacaat	PBANKA_140790	0	0	0	0	316	311	0	0	0	0	0	0	3	3	0	0	0	0	0	0	0	0	1	1	0	0	0	0	0	0	0	0
tcagactccta	PBANKA_080960	0	0	0	0	0	0	0	0	0	0	0	0	0	0	0	0	0	0	0	0	0	0	0	0	0	0	0	0	0	0	0	0
tcagattcat	PBANKA_146050	0	0	0	0	153	149	0	0	22	22	33	33	0	0	0	0	0	0	0	0	0	0	0	0	1	1	0	1	1	1	0	0
tcaggcgtacc	PBANKA_082630	0	0	0	0	0	0	0	0	0	0	0	0	0	0	0	0	0	0	0	0	0	0	0	0	0	0	0	0	0	0	0	0
tcagtttcttt	PBANKA_124360	0	0	0	0	0	0	0	0	0	0	0	0	0	0	0	0	0	0	0	0	0	0	0	0	0	0	0	0	0	0	0	0
tcagtttgcaa	PBANKA_102450	0	0	0	0	0	0	0	0	0	0	0	0	0	0	0	0	0	0	0	0	0	0	0	0	0	0	0	0	0	0	0	0
tcatacgatct	PBANKA_094080	0	0	0	0	0	0	0	0	0	0	0	0	0	0	0	0	0	0	0	0	0	0	0	0	0	0	0	0	0	0	0	0
tcataggtgtt	PBANKA_072090	159	156	0	0	0	0	0	0	0	0	0	0	0	0	0	0	0	0	0	0	0	0	0	0	0	0	0	0	0	0	0	0
tcatgaatgag	PBANKA_103390	0	0	0	0	0	0	0	0	0	0	0	0	0	0	0	0	0	0	0	0	0	0	0	0	0	0	1	0	0	0	0	0
tcatgtacctt	PBANKA_111050	0	0	0	0	0	0	0	0	0	0	0	0	0	0	0	0	0	0	0	0	0	0	0	0	0	0	0	0	0	0	0	0
tcatgtgcggg	PBANKA_080480	1	1	0	0	1	1	0	0	0	0	0	0	0	0	0	0	0	0	0	0	0	0	0	0	0	0	0	0	0	0	0	0
tcattcgcgat	PBANKA_103130	0	0	0	0	0	0	0	0	0	0	0	0	0	0	0	0	0	0	0	0	0	0	0	0	0	0	0	0	0	0	0	0
tcattctgctg	PBANKA_130340	0	0	70	67	0	0	0	0	0	0	0	0	0	0	0	0	0	0	0	0	0	0	0	0	0	0	0	0	0	0	0	0
tcattgatccc	PBANKA_050830	333	329	0	0	0	0	28	28	0	0	14	14	0	0	0	0	17	17	1	1	0	0	0	0	0	0	0	0	0	0	0	0
tccatgcgcga	PBANKA_122320	0	0	0	0	0	0	0	0	0	0	0	0	0	0	0	0	0	0	0	0	0	0	0	0	0	0	0	0	0	0	0	0
tccatggcaaa	PBANKA_112380	0	0	0	0	0	0	0	0	0	0	0	0	0	0	0	0	0	0	0	0	0	0	0	0	0	0	0	0	0	0	0	0
tcccatcaaac	PBANKA_051390	0	0	0	0	0	0	0	0	0	0	0	0	0	0	0	0	0	0	0	0	0	0	0	0	0	0	0	0	0	0	0	0
tcccgcctagc	PBANKA_134090	0	0	1	0	1	0	0	0	0	0	0	0	1	0	0	0	1	0	2	0	1	0	0	0	1	0	2	0	0	0	1	0
tccgattttcg	PBANKA_040160	0	0	0	0	0	0	0	0	0	0	0	0	0	0	0	0	0	0	0	0	0	0	0	0	0	0	0	0	0	0	0	0
tccgccacctg	PBANKA_030340	0	0	0	0	0	0	0	0	0	0	0	0	0	0	0	0	0	0	0	0	0	0	0	0	0	0	0	0	0	0	0	0
tccggatgtcg	PBANKA_041790	0	0	0	0	0	0	0	0	0	0	0	0	0	0	0	0	0	0	0	0	0	0	0	0	0	0	0	0	0	0	0	0
tccgtaggctt	PBANKA_050950	143	140	516	502	756	753	127	127	9	9	90	88	53	52	21	20	1	1	53	53	7	7	0	0	18	19	10	11	0	0	1337	1328
tccgtttaaag	PBANKA_080400	0	0	0	0	0	0	0	0	0	0	0	0	0	0	0	0	0	0	0	0	0	0	0	0	0	0	0	0	0	0	0	0
tcctactctcc	PBANKA_120060	0	0	0	0	0	0	0	0	0	0	0	0	0	0	0	0	7	8	0	0	0	0	0	0	0	0	0	0	0	0	0	0
tcctcagtgat	PBANKA_140300	0	0	0	0	0	0	0	0	0	0	0	0	0	0	0	0	0	0	2	2	0	0	0	0	0	0	0	0	0	0	0	0
tcctgtttttt	PBANKA_082020	0	0	91	91	0	0	15	15	0	0	24	25	0	0	0	0	0	0	1	1	0	0	0	0	0	0	0	0	0	0	0	0
tccttagcgga	PBANKA_060600	119	116	0	0	47	47	0	0	0	0	0	0	0	0	0	0	0	0	0	0	0	0	0	0	0	0	0	0	0	0	0	0
tcgaaatctgt	PBANKA_060520	0	0	0	0	0	0	0	0	0	0	0	0	0	0	0	0	0	0	0	0	0	0	0	0	0	0	0	0	0	0	0	0
tcgaagtgat	PBANKA_040940	0	0	0	0	0	0	0	0	0	0	0	0	0	0	0	0	0	0	0	0	0	0	0	0	0	0	0	0	0	0	0	0
tcgactctctt	PBANKA_142020	0	0	0	0	0	0	0	0	0	0	0	0	0	0	0	0	0	0	0	0	0	0	0	0	1	1	0	0	0	0	0	0
tcgagacaatg	PBANKA_131100	938	932	1227	1212	816	805	22	20	1019	1005	211	208	134	130	1649	1643	37	35	103	104	1588	1584	1	1	137	139	1453	1437	3	3	1286	1274
tcgcaaaccgg	PBANKA_141070	1036	1026	1401	1388	863	859	241	238	492	492	487	479	28	28	25	25	83	83	7	7	1	1	4	4	7	7	2	2	1	1	1202	1186
tcgcagggagc	PBANKA_051300	0	0	0	0	0	0	0	0	0	0	0	0	2	2	0	0	0	0	0	0	0	0	0	0	0	0	0	0	0	0	0	0
tcgcatagtcc	PBANKA_050440	38	37	0	0	0	0	4	4	0	0	0	0	0	0	0	0	0	0	0	0	0	0	0	0	0	0	0	0	0	0	0	0
tcgcgagttat	PBANKA_142340	0	0	0	0	0	0	0	0	0	0	0	0	0	0	0	0	0	0	0	0	0	0	0	0	0	0	0	0	0	0	0	0
tcgctggctgg	PBANKA_134940	0	0	0	0	0	0	0	0	19	18	18	18	0	0	0	0	6	6	0	0	0	0	0	0	0	0	0	0	0	0	0	0
tcggcgataca	PBANKA_121050	531	529	1614	1604	1153	1146	96	96	297	297	469	460	20	20	55	55	140	141	1	1	2	2	40	40	0	0	4	4	54	54	1026	1022
tcgtgggaagc	PBANKA_103310	0	0	0	0	0	0	7	7	11	11	0	0	0	0	0	0	0	0	0	0	0	0	0	0	0	0	0	0	0	0	0	0
tctagcgaata	PBANKA_110340	0	0	0	0	0	0	0	0	0	0	0	0	0	0	0	0	0	0	0	0	0	0	0	0	0	0	0	0	0	0	0	0
tctagcgctta	PBANKA_133940	0	0	0	0	0	0	0	0	0	0	0	0	0	0	0	0	0	0	0	0	0	0	0	0	0	0	0	0	0	0	0	0
tctagtgatgt	PBANKA_110140	0	0	0	0	0	0	0	0	0	0	0	0	0	0	0	0	0	0	0	0	0	0	0	0	0	0	0	0	0	0	0	0
tctatctagaa	PBANKA_113020	0	0	0	0	0	0	0	0	0	0	0	0	0	0	0	0	0	0	0	0	0	0	0	0	0	0	0	0	0	0	0	0
tctcaagggtc	PBANKA_020010	341	341	976	982	197	195	44	44	136	132	260	255	3	3	12	10	19	19	6	6	0	0	6	5	4	4	0	0	2	2	0	0
tctcgggccat	PBANKA_093080	0	0	21	21	0	0	0	0	0	0	0	0	4	4	0	0	0	0	0	0	0	0	0	0	0	0	0	0	0	0	0	0
tctcgtcatgc	PBANKA_113930	0	0	0	0	0	0	0	0	0	0	0	0	0	0	0	0	0	0	0	0	0	0	0	0	0	0	0	0	0	0	0	0
tctctcgtcct	PBANKA_140320	0	0	0	0	0	0	0	0	0	0	0	0	0	0	0	0	0	0	0	0	0	0	0	0	0	0	0	0	0	0	0	0
tctctgaatca	PBANKA_122990	815	807	0	0	156	154	8	7	0	0	72	71	4	4	3	3	0	0	0	0	0	0	0	0	0	0	0	0	0	0	0	0
tctctttgaat	PBANKA_060340	0	0	0	0	0	0	0	0	0	0	0	0	0	0	0	0	0	0	0	0	0	0	0	0	0	0	0	0	1	1	1	0
tctgagacgta	PBANKA_081780	852	842	1280	1274	949	965	153	147	91	88	239	236	16	16	6	8	7	7	7	7	0	0	0	0	7	7	0	0	2	2	972	951
tctgcccttat	PBANKA_090820	277	275	1059	1055	640	638	312	314	463	457	282	280	104	102	231	226	110	108	99	99	154	157	23	23	62	60	78	77	18	18	726	723
tctgctgtat	PBANKA_082690	0	0	0	0	0	0	0	0	0	0	0	0	0	0	0	0	0	0	0	0	0	0	0	0	0	0	0	0	0	0	0	0
tctggactgaa	PBANKA_101500	0	0	0	0	0	0	0	0	0	0	0	0	0	0	0	0	0	0	0	0	0	0	0	0	0	0	0	0	0	0	0	0
tctgtgaggat	PBANKA_092710	0	0	0	0	0	0	0	0	0	0	0	0	0	0	0	0	0	0	0	0	0	0	0	0	0	0	0	0	0	0	0	0
tctgtttgtat	PBANKA_093440	0	0	0	0	0	0	0	0	0	0	0	0	0	0	0	0	0	0	0	0	0	0	0	0	0	0	0	0	0	0	0	0
tcttagcaaga	PBANKA_060860	326	331	0	0	43	42	47	47	23	22	0	0	0	0	0	0	4	5	0	0	0	0	0	0	0	0	0	0	0	0	0	0
tcttcatactc	PBANKA_051510	634	639	862	871	739	740	154	155	270	270	292	292	17	17	84	85	55	54	1	1	77	79	11	11	0	1	22	22	26	27	1010	1002
tgaaccgttca	PBANKA_051670	0	0	0	0	0	0	0	0	0	0	0	0	0	0	0	0	0	0	0	0	0	0	0	0	0	0	0	0	0	0	0	0
tgaagcgacgg	PBANKA_041570	0	0	0	0	0	0	0	0	0	0	0	0	0	0	0	0	0	0	0	0	0	0	0	0	0	0	0	0	0	0	0	0
tgacgcgcata	PBANKA_040290	0	0	0	0	0	0	0	0	0	0	0	0	0	0	0	0	0	0	0	0	0	0	0	0	0	0	0	0	0	0	0	0
tgacggggctc	PBANKA_104000	0	0	96	96	0	0	0	0	0	0	0	0	0	0	0	0	0	0	0	0	0	0	0	0	0	0	0	0	0	0	0	0
tgacttaacat	PBANKA_101390	235	236	0	0	0	0	0	0	0	0	0	0	4	5	4	4	12	13	0	0	0	0	0	0	0	0	0	0	0	0	0	0
tgagggcgcga	PBANKA_110740	242	243	652	643	816	813	51	50	94	94	129	130	6	6	7	7	3	3	3	4	5	5	6	6	0	0	0	0	4	4	1098	1086
tgatactgaga	PBANKA_136330	0	0	0	0	0	0	0	0	22	23	0	0	0	0	2	2	0	0	0	0	0	0	0	0	0	0	0	0	0	0	0	0
tgatgggatgt	PBANKA_131050	908	891	759	744	417	415	38	36	183	180	142	141	5	5	4	5	0	0	0	0	0	0	0	0	0	0	0	0	0	0	1320	1294
tgatggttctt	PBANKA_111250	373	369	1290	1274	664	661	34	33	292	285	57	57	28	26	3	3	21	21	5	5	0	0	1	1	0	1	0	0	1	2	1283	1266
tgcactaccac	PBANKA_103950	0	0	0	0	0	0	0	0	0	0	0	0	0	0	0	0	0	0	0	0	0	0	0	0	0	0	0	0	0	0	0	0
tgcatacggtc	PBANKA_103220	0	0	0	0	106	105	16	16	0	0	0	0	0	0	0	0	0	0	0	0	0	0	0	0	0	0	0	0	0	1	0	0
tgcatgaaacg	PBANKA_103940	0	0	0	0	0	0	0	0	0	0	0	0	0	0	0	0	0	0	0	0	0	0	0	0	1	0	1	1	0	0	0	0
tgccaaaaacc	PBANKA_051560	190	193	345	351	0	0	0	0	0	0	0	0	0	0	0	0	0	0	0	0	0	0	0	0	1	1	0	0	1	1	0	0
tgccagcggac	PBANKA_061670	0	0	0	0	0	0	0	0	0	0	0	0	0	0	0	0	0	0	0	0	0	0	0	0	0	0	0	0	0	0	0	0
tgcccctgggc	PBANKA_081920	0	1	0	0	0	0	0	0	0	0	0	0	0	0	0	0	0	0	0	0	0	0	0	0	0	0	0	0	0	0	0	0
tgccgagctgc	PBANKA_050230	0	0	0	0	0	0	0	0	0	0	0	0	0	0	0	0	0	0	0	0	0	0	0	0	0	0	0	0	0	0	0	0
tgccgtaagcg	PBANKA_112210	0	0	0	0	0	0	0	0	0	0	0	0	0	0	0	0	0	0	0	0	0	0	0	0	0	0	0	0	0	0	0	0
tgccttgtatg	PBANKA_051490	2182	2170	1373	1363	2115	2126	4454	4449	5834	5774	6703	6676	8181	8157	11267	11175	10079	10033	13502	13445	11047	11025	9418	9354	12134	12083	12744	12684	13489	13411	904	893
tgcgattggaa	PBANKA_051630	0	0	0	0	0	0	0	0	0	0	0	0	0	0	5	5	0	0	0	0	1	1	0	0	3	3	0	0	0	0	0	0
tgcgtagcaga	PBANKA_144600	0	0	0	0	0	0	0	0	24	25	0	0	1	1	0	0	0	0	0	0	0	0	0	0	0	0	0	0	0	0	0	0
tgctcgtggca	PBANKA_090780	0	0	0	0	115	113	0	0	20	20	36	32	7	7	0	0	0	0	0	0	0	0	0	0	0	0	0	0	0	0	0	0
tgctctggtta	PBANKA_103050	0	0	0	0	0	0	0	0	0	0	0	0	0	0	0	0	0	0	0	0	0	0	0	0	0	0	0	0	0	0	0	0
tgcttatacta	PBANKA_121220	0	0	0	0	0	0	0	0	0	0	71	72	3	3	1	1	0	0	0	0	0	0	0	0	0	0	0	0	0	0	0	0
tgcttcaccgt	PBANKA_071790	0	0	0	0	0	0	0	0	0	0	0	0	0	0	0	0	0	0	0	0	0	0	0	0	0	0	0	0	0	0	0	0
tgctttacgta	PBANKA_142120	0	0	0	0	0	0	0	0	0	0	0	0	0	0	0	0	0	0	0	0	0	0	0	0	0	0	0	0	0	0	0	0
tggactgagtc	PBANKA_133270	0	0	0	0	0	0	0	0	27	26	26	27	0	0	0	0	0	0	0	0	0	0	0	0	0	0	0	0	0	0	0	0
tggagaaggcg	PBANKA_101150	705	686	1009	993	540	531	43	44	82	80	9	9	7	8	6	5	0	0	0	0	0	0	0	0	0	0	0	0	0	0	1621	1590
tggagtctaga	PBANKA_070910	0	0	0	0	0	0	0	0	0	0	0	0	0	0	0	0	0	0	0	0	0	0	0	0	0	0	0	0	0	0	0	0
tggccgattaa	PBANKA_132650	0	0	0	0	0	0	0	0	0	0	0	0	0	0	0	0	0	0	0	0	0	0	0	0	0	0	0	0	0	0	0	0
tggcctcgggt	PBANKA_133490	0	0	0	0	0	0	0	0	0	0	0	0	0	0	0	0	0	0	0	0	0	0	0	0	0	0	0	0	0	0	0	0
tggcgatacgc	PBANKA_112290	0	0	0	0	0	0	0	0	0	0	0	0	0	0	0	0	0	0	0	0	0	0	0	0	0	0	0	0	0	0	0	0
tggcgtgtgtg	PBANKA_120450	0	0	0	0	0	0	0	0	1	0	0	0	0	0	0	0	0	0	0	0	0	0	0	0	0	0	0	0	0	0	0	0
tggctctttcg	PBANKA_113930	0	0	0	0	0	0	0	0	1	0	0	0	0	0	0	0	0	0	0	0	0	0	0	0	0	0	0	0	0	1	0	0
tggcttcgctc	PBANKA_081910	0	0	0	0	0	0	0	0	0	0	25	27	5	5	0	0	0	0	3	3	0	0	0	0	0	0	0	0	0	0	0	0
tgggatcatcg	PBANKA_143560	0	0	0	0	0	0	0	0	0	0	0	0	9	9	0	0	0	0	0	0	0	0	0	0	0	0	0	0	0	0	0	0
tggtgtaactg	PBANKA_122500	0	0	0	0	0	0	0	0	0	0	0	0	0	0	0	0	0	0	0	0	0	0	0	0	0	0	0	0	0	0	0	0
tggttagtgtg	PBANKA_091210	0	0	0	0	0	0	0	0	0	0	0	0	0	0	0	0	0	0	0	0	0	0	0	0	0	0	0	0	0	0	0	0
tggttgacaga	PBANKA_031120	813	797	1248	1237	793	795	177	177	359	351	319	312	78	76	58	58	43	40	21	20	58	56	21	21	7	7	14	14	10	9	1332	1303
tgtaagtgaac	PBANKA_124440	0	0	0	0	0	0	0	0	0	0	0	0	0	0	0	0	0	0	0	0	0	0	0	0	0	0	0	0	0	0	0	0
tgtaatcgcgc	PBANKA_092810	52	53	36	36	0	0	22	22	0	0	0	0	0	0	0	0	0	0	0	0	0	0	0	0	0	0	0	0	0	0	0	0
tgtagacttcg	PBANKA_020020	0	0	0	0	0	0	0	0	0	0	0	0	0	0	0	0	0	0	0	0	0	0	0	0	0	0	0	0	0	0	0	0
tgtatagcctc	PBANKA_131830	0	0	0	0	0	0	0	0	0	0	0	0	0	0	0	0	0	0	0	0	0	0	0	0	0	0	0	0	0	0	0	0
tgtcacgatac	PBANKA_071830	0	0	0	0	0	0	0	0	0	0	0	0	0	0	0	0	0	0	0	0	3	3	0	0	0	0	0	0	0	0	0	0
tgtccccacgg	PBANKA_082930	0	0	0	0	0	0	0	0	0	0	0	0	0	0	0	0	8	8	0	0	0	0	0	0	0	0	0	0	0	0	0	0
tgtccggtgcc	PBANKA_092660	108	107	0	0	83	83	0	0	0	0	0	0	0	0	0	0	0	0	0	0	0	0	0	0	0	0	0	0	0	0	0	0
tgtcctaaaga	PBANKA_121950	147	146	0	0	0	0	0	0	0	0	32	30	0	0	0	0	0	0	0	0	0	0	0	0	0	0	0	0	0	0	0	0
tgtcgaagttg	PBANKA_101080	0	0	0	0	0	0	0	0	0	0	0	0	0	0	0	0	0	0	0	0	0	0	0	0	0	0	0	0	0	0	0	0
tgtcgagcact	PBANKA_091140	0	0	0	0	0	0	0	0	23	23	31	31	9	9	0	0	0	0	0	0	0	0	0	0	0	0	0	0	0	0	0	0
tgtcggccgcc	PBANKA_130620	0	0	0	0	0	0	0	0	0	0	0	0	0	0	0	0	0	0	1	1	0	0	0	0	0	0	0	0	0	0	0	0
tgtcgtgttaa	PBANKA_071730	0	0	0	0	0	0	0	0	0	0	0	0	0	0	0	0	0	0	0	0	0	0	0	0	0	0	0	0	0	0	0	0
tgtctattatc	PBANKA_091640	0	0	0	0	0	0	0	0	0	0	0	0	0	0	0	0	0	0	0	0	0	0	0	0	0	0	0	0	0	0	0	0
tgtgacagccc	PBANKA_092370	0	0	0	0	0	0	0	0	0	0	0	0	0	0	0	0	0	0	0	0	0	0	0	0	0	0	0	0	0	0	0	0
tgtgcaggtgc	PBANKA_030060	0	0	0	0	0	0	0	0	0	0	0	0	0	0	0	0	0	0	0	0	0	0	0	0	0	0	0	0	0	0	0	0
tgttatgctat	PBANKA_070090	0	0	0	0	0	0	0	0	0	0	0	0	0	0	0	0	0	0	0	0	0	0	0	0	0	0	0	0	0	0	0	0
ttaaagtgatt	PBANKA_112620	0	0	0	0	0	0	0	0	0	0	0	0	0	0	0	0	7	7	0	0	1	1	0	0	0	0	0	0	0	0	0	0
ttaagcagtgt	PBANKA_050280	1	1	0	0	0	0	0	0	0	0	0	0	0	0	0	0	0	0	0	0	0	0	0	0	1	1	0	0	0	0	0	0
ttaatactgtt	PBANKA_130180	0	0	0	0	0	0	0	0	0	0	0	0	0	0	0	0	0	0	0	0	0	0	0	0	0	0	0	0	0	0	0	0
ttaattgcgac	PBANKA_121260	184	184	0	0	73	74	0	0	0	0	0	0	0	0	0	0	0	0	1	1	0	0	0	0	0	0	0	0	0	0	0	0
ttacatgctgg	PBANKA_145700	0	0	0	0	0	0	0	0	0	0	0	0	0	0	0	0	0	0	1	1	0	0	0	0	0	0	0	0	0	0	0	0
ttacccgcagc	PBANKA_134450	0	0	0	0	0	0	12	12	0	0	0	0	0	0	0	0	0	0	0	0	0	0	0	0	0	0	0	0	0	0	0	0
ttactctatga	PBANKA_062020	0	0	0	0	0	0	0	0	0	0	0	0	0	0	0	0	0	0	0	0	0	0	0	0	0	0	0	0	0	0	0	0
ttagacgcatc	PBANKA_130260	0	0	0	0	0	0	0	0	0	0	0	0	0	0	0	0	0	0	0	0	0	0	0	0	0	0	0	0	0	0	0	0
ttagcaggccg	PBANKA_110480	134	135	0	0	0	0	0	0	0	0	0	0	0	0	0	0	0	0	0	0	0	0	0	0	0	0	0	0	0	0	0	0
ttaggtgagat	PBANKA_061410	0	0	0	0	0	0	0	0	0	0	0	0	0	0	0	0	0	0	0	0	0	0	0	0	0	0	0	0	0	0	0	0
ttatcacgcgt	PBANKA_060120	0	0	0	0	0	0	0	0	0	0	0	0	0	0	0	0	0	0	0	0	0	0	0	0	0	0	0	0	0	0	0	0
ttatcgcctcc	PBANKA_134250	0	0	0	0	0	0	0	0	0	0	0	0	0	0	0	0	5	6	0	0	0	0	0	0	0	0	0	0	0	0	0	0
ttatgcaccaa	PBANKA_135800	0	0	0	0	0	0	0	0	0	0	0	0	0	0	0	0	0	0	0	0	0	0	0	0	0	0	0	0	0	0	0	0
ttcaatagaga	PBANKA_130790	0	0	88	88	121	119	0	0	0	1	0	0	5	5	0	0	0	0	0	0	0	0	0	0	0	0	0	0	0	0	0	0
ttcatcatcga	PBANKA_030530	0	0	0	0	0	0	0	0	0	0	0	0	0	0	0	0	0	0	0	0	0	0	0	0	0	0	0	0	0	0	0	0
ttcatccccag	PBANKA_140330	0	0	0	0	0	0	0	0	0	0	0	0	0	0	0	0	0	0	0	0	0	0	0	0	0	0	0	0	0	0	0	0
ttcatgagcat	PBANKA_143520	39	38	17	17	223	223	17	16	15	15	69	67	3	3	6	6	14	15	0	0	1	1	0	0	1	1	0	0	5	5	0	0
ttccaccttac	PBANKA_030600-ko	130	151	892	1017	876	991	271	323	414	475	223	249	491	552	620	692	243	270	745	860	608	678	222	243	1099	1228	741	823	239	265	1176	1332
ttccatactat	PBANKA_010630	0	0	0	0	0	0	0	0	0	0	0	0	0	0	0	0	0	0	0	0	0	0	0	0	0	0	0	0	0	0	0	0
ttcccagggcc	PBANKA_092730	155	156	0	0	0	0	0	0	0	0	0	0	0	0	0	0	0	0	0	0	0	0	0	0	0	0	0	0	0	0	0	0
ttcctcctagt	PBANKA_131690	0	0	0	0	0	0	0	0	0	0	0	0	0	0	0	0	0	0	0	0	0	0	0	0	0	0	0	0	0	0	0	0
ttcctcggatc	PBANKA_101050	128	129	0	0	0	0	13	12	0	0	0	0	8	9	4	4	0	0	0	0	0	0	0	0	0	0	0	0	0	0	0	0
ttccttccata	PBANKA_100600	1339	1339	1718	1716	852	855	308	306	700	696	589	583	111	106	131	131	86	86	26	27	16	16	25	25	4	4	7	7	6	6	1383	1373
ttcgggatacg	PBANKA_093290	0	0	0	0	0	0	0	0	0	0	0	0	0	0	0	0	0	0	0	0	0	0	0	0	0	0	3	3	0	0	0	0
ttcggtacgcc	PBANKA_060870	516	509	1150	1144	792	790	218	211	665	654	588	583	247	241	611	595	419	412	249	249	387	385	299	300	160	153	327	326	187	180	1013	998
ttcggtatcgg	PBANKA_133810	0	0	0	0	0	0	0	0	0	0	0	0	0	0	0	0	0	0	0	0	0	0	0	0	0	0	0	0	0	0	0	0
ttcgtgaattg	PBANKA_120150	0	0	0	0	0	0	0	0	0	0	0	0	0	0	0	0	0	0	0	0	0	0	0	0	0	0	0	0	0	0	0	0
ttctctcgaac	PBANKA_111680	0	0	0	0	0	0	0	0	0	0	0	0	0	0	0	0	0	0	0	0	0	0	0	0	0	0	0	0	0	0	0	0
ttgaaaatcaa	PBANKA_142000	0	0	97	100	0	0	0	0	0	0	0	0	0	0	0	0	0	0	0	0	0	0	0	0	0	0	0	0	0	0	0	0
ttgaccaaacg	PBANKA_070070	0	0	0	0	0	0	0	0	0	0	0	0	0	0	0	0	0	0	0	0	0	0	0	0	0	0	0	0	0	0	0	0
ttgatcgaagc	PBANKA_072080	0	0	0	0	0	0	0	0	0	0	0	0	0	0	0	0	0	0	0	0	0	0	0	0	1	1	0	0	0	0	0	0
ttgatgtactt	PBANKA_132790	0	0	0	0	0	0	0	0	7	6	0	0	2	2	0	0	0	0	0	0	0	0	0	0	0	0	0	0	0	0	0	0
ttgcatgcctt	PBANKA_136540	0	0	0	0	0	0	0	0	0	0	0	0	0	0	0	0	0	0	0	0	0	0	0	0	0	0	0	0	0	0	0	0
ttgcgactttc	PBANKA_011110	0	0	0	0	0	0	0	0	0	0	0	0	0	0	0	0	0	0	0	0	0	0	0	0	0	0	0	0	0	0	0	0
ttgcgttcgac	PBANKA_136050	151	152	0	0	0	0	0	0	0	0	0	0	8	8	1	1	0	0	0	0	0	0	0	0	0	0	0	0	0	0	0	0
ttgctccgagt	PBANKA_090620	5	6	92	88	2	1	3	1	2	3	3	3	2	2	0	0	1	1	0	2	0	1	3	1	4	3	2	2	6	3	2	3
ttgctgtcggc	PBANKA_111510	195	198	40	40	0	0	0	0	0	0	0	0	0	0	7	7	7	7	0	0	0	0	0	0	0	0	1	1	0	0	0	0
ttgctttagct	PBANKA_100150	156	151	0	0	0	0	0	0	0	0	0	0	0	0	0	0	0	0	0	0	0	0	0	0	0	0	0	0	0	0	0	0
ttggggtgaca	PBANKA_092640	301	294	0	0	113	109	50	49	73	69	123	122	6	6	2	2	10	10	1	1	0	0	0	0	0	0	0	0	0	0	0	0
ttgtacagaac	PBANKA_113310	22	37	0	0	0	0	0	0	0	0	0	0	4	4	0	0	0	0	0	0	0	0	0	0	0	0	0	0	0	0	0	0
ttgtacggtgt	PBANKA_070310	0	0	0	0	0	0	0	0	0	0	0	0	0	0	0	0	0	0	0	0	0	0	0	0	1	0	1	0	1	0	0	0
ttgtatgtcac	PBANKA_141240	445	456	404	415	508	522	47	50	158	164	153	162	0	0	2	2	1	1	1	1	0	0	0	0	0	0	0	0	0	0	1343	1381
ttgtcgccgtc	PBANKA_092970	0	0	0	0	0	0	0	0	0	0	0	0	0	0	0	0	0	0	0	0	0	0	0	0	0	0	0	0	0	0	0	0
tttaaccggtc	PBANKA_140140	0	0	0	0	0	0	0	0	0	0	0	0	0	0	0	0	0	0	0	0	0	0	0	0	0	0	0	0	0	0	0	0
tttagcgttgg	PBANKA_142680	0	0	0	0	0	0	0	0	0	0	0	0	0	0	0	0	0	0	0	0	0	0	0	0	0	0	0	0	0	0	0	0
tttattattca	PBANKA_135830	114	112	0	0	0	0	0	0	0	0	0	0	0	0	0	0	0	0	0	0	0	0	0	0	0	0	0	0	0	0	0	0
tttcaaaatgc	PBANKA_050100	0	0	0	0	0	0	0	0	0	0	0	0	0	0	0	0	10	10	0	0	0	0	0	0	0	0	0	0	0	0	0	0
tttcgtagcgc	PBANKA_090120	0	0	0	0	0	0	0	0	0	0	0	0	0	0	0	0	0	0	0	0	0	0	0	0	0	0	0	0	0	0	0	0
tttctttcttg	PBANKA_146100	0	0	44	44	100	100	0	0	0	0	0	0	0	0	8	8	3	3	4	4	0	0	0	0	0	0	0	0	0	0	0	0
tttgacagggg	PBANKA_051770	0	0	0	0	0	0	0	0	0	0	0	0	0	0	0	0	0	0	0	0	0	0	0	0	0	0	0	0	0	0	0	0
tttgcgtatgt	PBANKA_070220	0	0	101	101	0	0	0	0	0	0	0	0	0	0	0	0	0	0	0	0	0	0	0	0	0	0	0	0	0	0	0	0
tttgtacgaga	PBANKA_082850	0	0	0	0	0	0	0	0	0	0	0	0	0	0	0	0	0	0	0	0	0	0	0	0	0	0	0	0	0	0	0	0
tttgtttaacc	PBANKA_031330	0	0	0	0	0	0	0	0	0	0	0	0	0	0	0	0	0	0	0	0	0	0	0	0	0	0	0	0	0	0	0	0
