# Supplementary material for: Functional Profiling of a Plasmodium Genome Reveals an Abundance of Essential Genes
Source: Cell. 2017 Jul 13;170(2):260–272.e8. doi: 10.1016/j.cell.2017.06.030 (PMC5509546; doi:10.1016/j.cell.2017.06.030)
Supplement: Data S1. Reproducible Analysis Procedure — The file archive includes an R-markdown document, which will reproduce all bioinformatic procedures conducted. [file mmc9.zip › countfiles/PbSTM59.csv]

barcode	gene	STM59_4.1.1	STM59_4.1.2	STM59_4.2.1	STM59_4.2.2	STM59_4.3.1	STM59_4.3.2	STM59_5.1.1	STM59_5.1.2	STM59_5.2.1	STM59_5.2.2	STM59_5.3.1	STM59_5.3.2	STM59_6.1.1	STM59_6.1.2	STM59_6.2.1	STM59_6.2.2	STM59_6.3.1	STM59_6.3.2	STM59_7.1.1	STM59_7.1.2	STM59_7.2.1	STM59_7.2.2	STM59_7.3.1	STM59_7.3.2	STM59_8.1.1	STM59_8.1.2	STM59_8.2.1	STM59_8.2.2	STM59_8.3.1	STM59_8.3.2	STM59 INPUT.1	STM59 INPUT.2
no_match		25160	23165	22003	20178	24181	21678	31298	29228	30838	28675	28494	26498	28864	26924	28231	25915	25326	23231	29568	27924	23077	21151	25616	23963	26720	24871	20565	18533	19146	16897	14531	11794
aaaacgaggag	PBANKA_020390	0	0	261	267	0	0	0	0	0	0	0	0	0	0	7	8	2	2	0	0	0	0	15	18	0	0	0	0	0	0	0	0
aaaacttcgtg	PBANKA_144200	4	4	0	0	0	0	0	0	0	0	464	471	0	0	2	2	1151	1183	1	1	1	1	1288	1301	0	0	0	0	1244	1285	1093	1118
aaaaggaagga	PBANKA_101210	0	0	0	0	0	0	0	0	0	0	0	0	0	0	0	0	0	0	0	0	0	0	0	0	0	0	0	0	0	0	0	0
aaacgaattgt	PBANKA_040910	0	0	0	0	0	0	0	0	0	0	83	82	0	0	0	0	0	0	0	0	0	0	0	0	0	0	0	0	0	0	0	0
aaactactcca	PBANKA_122360	0	0	0	0	185	199	0	0	0	0	0	0	0	0	0	0	0	0	0	0	0	0	0	0	0	0	0	0	0	0	0	0
aaactgagtga	PBANKA_000330	0	0	0	0	0	0	0	0	0	0	0	0	0	0	0	0	0	0	0	0	0	0	0	0	0	0	0	0	0	0	0	0
aaactgcatac	PBANKA_142650	0	0	1	1	0	0	52	53	11	12	6	6	4	5	2	2	3	3	0	0	0	0	0	0	0	0	0	0	0	0	942	994
aaacttccgcc	PBANKA_040370	0	0	0	0	0	0	0	0	0	0	0	0	0	0	0	0	0	0	0	0	0	0	0	0	0	0	0	0	0	0	0	0
aaagactcgaa	PBANKA_040180	0	0	0	0	0	0	0	0	0	0	0	0	0	0	0	0	0	0	0	0	0	0	0	0	0	0	0	0	0	0	0	0
aaataagcgcg	PBANKA_131480	236	235	0	0	0	0	59	63	43	44	42	45	1	1	6	6	48	45	0	0	0	0	0	0	0	0	0	0	0	0	1	1
aaatcagttca	PBANKA_110710	0	0	0	0	0	0	0	0	0	0	0	0	0	0	0	0	0	0	0	0	0	0	0	0	0	0	0	0	0	0	0	0
aaatcataggg	PBANKA_112650	206	207	0	0	0	0	0	0	0	0	0	0	0	0	0	0	0	0	0	0	0	0	0	0	0	0	0	0	0	0	0	0
aaatcgtgcta	PBANKA_130380	0	0	0	0	0	0	0	0	0	0	0	0	0	0	0	0	0	0	2	2	0	0	0	0	0	0	0	0	0	0	0	0
aaatctgacga	PBANKA_135570	0	0	0	0	0	0	0	0	0	0	0	0	0	0	0	0	0	0	0	0	0	0	0	0	0	0	0	0	0	0	0	0
aaatggaactt	PBANKA_101700	789	802	1461	1484	592	619	532	544	1194	1217	916	947	33	33	13	15	417	431	3	2	3	3	17	18	0	0	3	3	0	1	1	0
aaattggatca	PBANKA_010720	716	734	246	257	0	0	17	17	213	223	245	244	5	5	105	110	0	0	0	0	0	0	0	0	0	0	0	0	0	0	0	0
aacaacgcatc	PBANKA_133170	0	0	0	0	0	0	0	0	0	0	0	0	0	0	0	0	0	0	0	0	0	0	0	0	0	0	0	0	0	0	0	0
aacacaaccgc	PBANKA_140160	816	851	2578	2671	2234	2297	3537	3627	1994	2057	2936	3007	2433	2496	2186	2262	2557	2596	1734	1795	1156	1188	1629	1681	965	995	503	519	738	770	852	887
aaccggcatca	PBANKA_133830	0	0	0	0	0	0	0	0	0	0	20	24	0	0	0	0	0	0	0	0	0	0	0	0	0	0	0	0	0	0	0	0
aacctccagaa	PBANKA_090630	0	0	0	0	0	0	10	9	86	84	0	0	2	2	0	0	0	0	0	0	0	0	26	27	0	0	0	0	0	0	0	0
aacgcctctgt	PBANKA_082870	0	0	0	0	0	0	0	0	0	0	0	0	0	0	0	0	0	0	0	0	0	0	0	0	0	0	0	0	0	0	0	0
aacgctcaaaa	PBANKA_071870	0	0	267	276	0	0	0	0	0	0	0	0	0	0	0	0	0	0	0	0	0	0	0	0	0	0	0	0	0	0	0	0
aactgaccgag	PBANKA_081060	0	0	0	0	0	0	0	0	63	65	0	0	0	0	0	0	0	0	1	1	0	0	0	0	0	0	0	0	0	0	0	0
aacttacgcat	PBANKA_041800	0	0	1	1	0	0	103	101	37	35	0	0	260	271	0	0	11	13	88	90	4	4	0	0	42	42	0	0	0	0	976	1009
aagaaactgga	PBANKA_145520	0	0	0	0	0	0	40	41	55	55	96	100	7	7	6	6	130	134	4	4	0	0	67	68	0	0	1	1	36	37	1035	1056
aagaccacagg	PBANKA_090960	442	463	0	0	0	0	66	67	79	85	282	291	8	8	0	0	120	126	1	1	0	0	0	0	0	0	0	0	0	0	0	0
aagagacgcta	PBANKA_131310	0	0	2	2	0	0	10	11	0	0	0	0	16	16	3	3	9	9	0	0	0	0	0	0	0	0	0	0	0	0	1685	1713
aagagctgttg	PBANKA_093280	0	0	0	0	0	0	0	0	0	0	43	44	0	0	0	0	0	0	0	0	0	0	0	0	0	0	0	0	0	0	0	0
aagagtgcaag	PBANKA_110070	0	0	0	0	0	0	0	0	0	0	0	0	3	3	0	0	0	0	0	0	0	0	0	0	0	0	0	0	0	0	0	0
aagatgaggcc	PBANKA_071210	317	315	479	481	107	111	0	0	0	1	0	0	0	0	0	0	0	0	0	0	1	1	0	0	2	2	0	0	1	1	0	0
aagcatttctg	PBANKA_141910	0	0	0	0	0	0	0	0	0	0	0	0	0	0	0	0	0	0	0	0	0	0	0	0	0	0	0	0	0	0	0	0
aagccaggacg	PBANKA_010780	168	167	407	417	1392	1442	0	0	0	0	0	0	0	0	1	1	0	0	1	1	0	0	1	1	1	2	0	0	2	2	0	0
aaggatctatc	PBANKA_136210	173	171	0	0	0	0	40	43	158	156	76	79	0	0	1	1	63	66	0	0	0	0	0	0	0	0	0	0	0	0	0	0
aagtcttaaac	PBANKA_031310	0	0	0	0	0	0	0	0	0	0	0	0	0	0	0	0	0	0	0	0	0	0	0	0	0	0	0	0	0	0	1	2
aatagatccca	PBANKA_070800	889	915	595	598	408	419	175	183	445	448	285	299	19	20	6	7	136	143	0	0	2	2	0	0	4	4	3	3	1	1	0	0
aatagcctctt	PBANKA_142710	0	0	0	0	0	0	34	35	0	0	0	0	0	0	0	0	0	0	0	0	0	0	0	0	0	0	0	0	0	0	0	0
aatagcgggta	PBANKA_083200	0	0	0	0	0	0	0	0	0	0	0	0	0	0	0	0	0	0	0	0	0	0	0	0	0	0	0	0	0	0	0	0
aatagtttatg	PBANKA_134790	0	0	0	0	0	0	0	0	1	1	0	0	0	0	0	0	0	0	0	0	0	0	0	0	0	0	0	0	0	0	0	0
aatcagcgcta	PBANKA_051100	0	0	0	0	0	0	0	0	0	0	70	69	0	0	0	0	0	0	0	0	0	0	0	0	0	0	0	0	0	0	0	0
aatcataccca	PBANKA_113200	1277	1300	581	604	14	15	375	386	210	210	361	380	12	13	0	0	297	306	1	1	9	9	0	0	1	1	0	0	0	0	0	0
aatcgtggacc	PBANKA_021160	0	0	0	0	0	0	0	0	0	0	0	0	0	0	0	0	0	0	0	0	0	0	0	0	0	0	0	0	0	0	0	0
aatgactgctc	PBANKA_136320	0	0	0	0	0	0	0	0	0	0	0	0	0	0	0	0	0	0	0	0	0	0	0	0	0	0	0	0	0	0	0	0
aatgccccctg	PBANKA_061590	1	1	0	0	0	0	161	162	37	37	56	59	278	287	508	521	44	46	334	340	1220	1238	22	27	437	452	2105	2129	22	23	794	817
aatgtcaaaaa	PBANKA_113490	0	0	0	0	0	0	0	0	0	0	0	0	0	0	0	0	0	0	0	0	1	1	0	0	0	0	0	0	0	0	0	0
aattaaacgct	PBANKA_061430	0	0	0	0	190	199	0	0	0	0	0	0	0	0	0	0	0	0	0	0	0	0	0	0	0	0	0	0	0	0	0	0
aattgcaaggg	PBANKA_113160	489	497	226	230	100	101	0	0	0	0	69	67	0	0	0	0	0	0	0	0	0	0	0	0	0	0	0	0	0	0	0	0
aatttatatat	PBANKA_091550	0	0	0	0	0	0	0	0	0	0	47	51	0	0	0	0	0	0	0	0	0	0	0	0	0	0	0	0	0	0	0	0
acaaattggtt	PBANKA_132210	0	0	0	0	0	0	0	0	0	0	0	0	0	0	0	0	0	0	0	0	0	0	0	0	0	0	0	0	0	0	0	0
acaaatttgga	PBANKA_031520	0	0	0	0	0	0	0	0	0	0	0	0	0	0	0	0	0	0	0	0	0	0	0	0	0	0	0	0	0	0	0	0
acaattgacgg	PBANKA_133690	0	0	0	0	0	0	0	0	0	0	0	0	0	0	0	0	0	0	0	0	0	0	0	0	0	0	0	0	0	0	0	0
acacgacaagc	PBANKA_103780	3051	3137	7452	7647	8765	9007	13340	13661	12146	12406	18946	19362	18040	18495	18026	18438	30943	31612	21428	21893	18197	18649	38618	39404	23320	23927	15612	15900	45872	46973	794	813
acacgtcgaga	PBANKA_050870	0	0	0	0	0	0	0	1	0	0	0	0	0	0	0	0	0	0	0	0	0	0	0	0	0	0	0	0	0	1	0	0
acacgtgagcc	PBANKA_130890	0	0	0	0	0	0	0	0	0	0	0	0	0	0	0	0	0	0	1	1	0	0	0	0	0	0	0	0	0	0	0	0
acactctgctc	PBANKA_010230	0	0	0	0	0	0	0	0	0	0	0	0	0	0	0	0	0	0	0	1	0	0	0	0	0	0	0	0	0	0	0	0
acactgtgatt	PBANKA_090930	206	211	0	0	154	162	0	0	0	0	0	0	0	0	0	0	0	0	0	0	0	0	0	0	0	0	0	0	0	0	0	0
acagatcactc	PBANKA_135580	0	0	1	1	0	0	120	126	0	0	0	0	28	26	0	0	22	22	0	0	0	0	0	0	0	0	1	0	0	1	1080	1114
acagatctgcg	PBANKA_131910	210	211	130	132	0	0	0	0	0	0	0	0	0	0	3	3	0	0	0	0	0	0	0	0	0	0	0	0	0	0	0	0
acagggattca	PBANKA_083330	609	612	2	2	214	223	216	227	251	266	213	209	23	23	5	4	161	171	0	0	4	5	1	1	0	0	1	1	0	0	0	0
acagttgcctc	PBANKA_111060	0	0	0	0	0	0	0	0	0	0	0	0	0	0	0	0	0	0	0	0	0	0	0	0	0	0	0	0	0	0	0	0
acatcagaaag	PBANKA_134380	56	56	349	357	557	577	62	65	58	59	54	54	7	7	27	26	0	0	0	0	0	0	9	9	1	1	1	1	0	0	0	0
acatcgagctt	PBANKA_093090	0	0	0	0	145	150	0	0	0	0	0	0	0	0	0	0	0	0	0	0	0	0	0	0	0	0	0	0	0	0	0	0
acatgcgtcct	PBANKA_123600	0	0	0	0	0	0	0	0	0	0	0	0	0	0	0	0	0	0	0	0	0	0	0	0	0	0	0	0	0	0	0	0
acattccgtga	PBANKA_110730	0	0	0	0	0	0	0	0	0	0	1	1	0	0	0	0	0	0	0	0	0	0	0	0	0	0	0	0	1	1	0	0
acattgacaag	PBANKA_112170	117	125	123	125	77	77	0	0	0	0	0	0	0	0	0	0	0	0	0	0	0	0	0	0	0	0	1	1	0	0	0	0
acatttttccc	PBANKA_040350	0	0	0	0	17	17	0	0	0	0	0	0	0	0	0	0	0	0	0	0	0	0	0	0	0	0	0	0	0	0	0	0
accaacgcccg	PBANKA_060920	0	0	0	0	0	0	0	0	0	0	0	0	0	0	0	0	0	0	0	0	0	0	0	0	0	0	0	0	0	0	0	0
accaagcgggt	PBANKA_146340	0	0	193	194	0	0	0	0	2	2	0	1	0	0	0	0	0	0	0	0	0	0	0	0	0	0	0	0	0	0	2	2
accctacttgc	PBANKA_130090	0	0	0	0	0	0	33	34	3	4	78	84	21	21	0	0	0	0	7	7	0	0	0	0	0	0	0	0	0	0	4	5
accgagctttt	PBANKA_070280	302	304	157	149	0	0	0	0	0	0	0	0	0	0	0	0	0	0	0	0	1	1	0	0	0	0	0	0	0	0	0	0
accgcagtccc	PBANKA_092160	4258	4342	1357	1400	6942	7147	6	7	2	2	33	35	3	3	5	6	14	16	13	15	2	5	14	15	20	23	36	33	42	43	32	31
accgctgttcc	PBANKA_132670	0	0	0	0	0	1	0	0	0	0	0	0	0	0	0	0	0	0	0	0	0	0	0	0	0	0	0	0	0	0	0	0
accggacagat	PBANKA_080370	0	0	0	0	0	0	0	0	0	0	0	0	0	0	0	0	0	0	0	0	0	0	0	0	0	0	0	0	0	0	0	0
accggcaccgt	PBANKA_142280	0	0	0	0	0	0	0	0	0	0	1	1	1	1	0	0	0	0	0	0	0	0	0	0	0	0	0	0	0	0	0	0
accgtatctca	PBANKA_080660	0	0	0	0	0	0	174	176	115	115	90	94	68	67	42	44	0	0	22	22	17	18	3	5	31	31	9	10	7	7	928	941
acctctagtaa	PBANKA_040920	0	0	2	2	1	2	549	570	122	126	225	223	111	118	82	84	29	27	7	7	3	3	0	0	0	0	0	0	0	0	912	960
acctgaagcga	PBANKA_135840	0	0	0	0	0	0	167	179	246	253	0	0	69	69	13	12	15	14	98	98	3	3	0	0	78	81	2	1	0	0	930	938
acctggacgga	PBANKA_082320	0	0	0	0	0	0	0	0	0	0	0	0	0	0	0	0	0	0	0	0	0	0	0	0	0	0	0	0	0	0	0	0
acgaaaatatg	PBANKA_090410	0	0	0	0	0	0	0	0	0	0	0	0	0	0	0	0	0	0	2	2	0	0	0	0	0	0	0	0	0	0	0	0
acgaatgtgct	PBANKA_101610	0	0	0	0	0	0	0	0	0	0	61	61	11	11	0	0	0	0	0	0	0	0	0	0	0	0	0	0	0	0	0	0
acgatttgtta	PBANKA_050370	0	0	0	0	0	0	0	0	0	0	0	0	0	0	9	10	1	1	0	0	0	0	0	0	0	0	0	0	0	0	0	0
acgcaagcaca	PBANKA_083260	0	0	0	0	0	0	0	0	73	74	0	0	0	0	0	0	0	0	0	0	2	2	0	0	0	0	0	0	0	0	0	0
acgcctcaccg	PBANKA_122160	1659	1721	567	585	2796	2850	0	0	0	0	0	0	0	0	1	1	0	0	1	3	0	0	0	0	1	1	0	0	1	0	0	0
acgcgaacggc	PBANKA_070260	0	0	0	0	0	0	0	0	0	0	0	0	0	0	0	0	2	2	0	0	0	0	0	0	0	0	0	0	0	0	0	0
acgcgaactta	PBANKA_051450	2	3	0	0	0	0	0	0	0	0	0	0	0	0	0	0	0	0	0	0	0	0	0	0	0	0	0	0	0	0	0	0
acgctgagagt	PBANKA_120620	0	0	0	0	0	0	73	71	211	219	53	53	46	45	76	79	0	0	8	7	17	20	0	1	1	1	3	4	0	0	935	952
acgctttcaag	PBANKA_030250	0	0	0	0	0	0	0	0	0	0	0	0	0	0	0	0	0	0	0	0	0	0	0	0	0	0	0	0	0	0	0	0
acggagcctga	PBANKA_020640	0	0	0	0	0	0	0	0	0	0	0	0	0	0	0	0	0	0	0	0	1	1	0	0	0	0	0	0	0	0	0	0
acggcagtgtc	PBANKA_030390	0	0	0	0	0	0	0	0	0	0	0	0	0	0	0	0	0	0	0	0	0	0	0	0	0	0	0	0	0	0	0	0
acggccctgca	PBANKA_121190	0	0	0	0	0	0	0	0	0	0	0	0	0	0	0	0	0	0	1	1	0	0	0	0	0	0	0	0	0	0	0	0
acgggttcaac	PBANKA_113970	0	0	0	0	0	0	0	0	0	0	0	0	0	0	0	0	0	0	0	0	0	0	0	0	0	0	0	0	0	0	0	0
acgtaagacaa	PBANKA_134600	0	0	0	0	0	0	0	0	0	0	66	66	0	0	0	0	0	0	0	0	0	0	0	0	0	0	0	0	0	0	0	0
acgtacaactt	PBANKA_145800	0	0	0	0	0	0	0	0	0	0	0	0	0	0	0	0	0	0	0	0	0	0	0	0	0	0	0	0	0	0	0	0
acgtactttta	PBANKA_122960	0	0	0	0	130	137	0	0	0	0	0	0	0	0	0	0	0	0	0	0	0	0	0	0	0	0	0	0	0	0	0	0
acgtatcaggg	PBANKA_082710	143	147	225	235	152	154	0	0	198	204	61	59	0	0	0	0	96	94	0	0	0	0	1	1	0	0	0	0	1	1	0	0
acgtgaactta	PBANKA_041850	541	551	0	0	0	0	17	17	79	80	56	54	9	10	41	41	0	0	0	0	0	0	0	0	0	0	0	0	1	1	0	0
actatcgccaa	PBANKA_144400	0	0	0	0	0	0	0	0	0	0	13	13	0	0	0	0	0	0	0	0	0	0	0	0	0	0	0	0	0	0	0	0
actcaccgcct	PBANKA_010400	0	0	0	0	0	0	0	0	138	141	41	46	2	2	0	0	0	0	0	0	4	4	23	25	0	0	0	0	0	0	0	0
actccattgat	PBANKA_120250	0	0	0	0	0	0	0	0	0	0	0	0	3	3	7	7	0	0	0	0	0	0	0	0	0	0	0	0	0	0	0	0
actcgtacgct	PBANKA_133410	0	0	0	0	0	0	0	0	0	0	0	0	7	8	0	0	2	2	0	0	0	0	0	0	0	0	0	0	0	0	0	0
actcgtgaact	PBANKA_135250	0	0	0	0	0	0	0	0	0	0	1	1	0	0	6	6	0	0	0	0	0	0	0	0	0	0	1	1	2	2	0	0
actgaagaagg	PBANKA_103760	0	0	0	0	0	0	0	0	0	0	0	0	0	0	0	0	0	0	0	0	0	0	0	0	0	0	0	0	0	0	0	0
actgacagtac	PBANKA_124190	115	118	0	0	0	0	258	278	311	323	305	329	24	27	55	57	28	29	1	1	2	2	0	0	1	1	0	0	0	1	896	966
actggattata	PBANKA_101370	0	0	0	0	0	0	0	0	0	0	0	0	0	0	0	0	0	0	0	0	0	0	0	0	0	0	0	0	0	0	0	0
actgtacccac	PBANKA_135910	0	0	0	0	0	0	0	0	0	0	0	0	0	0	0	0	0	0	0	0	0	0	0	0	0	0	0	0	0	0	0	0
acttccgagta	PBANKA_122150	0	0	0	0	184	187	0	0	0	0	0	0	0	0	0	0	0	0	0	0	0	0	0	0	0	0	0	0	0	0	0	0
acttccgtcat	PBANKA_101680	0	0	0	0	0	0	0	0	0	0	0	0	0	0	0	0	0	0	2	2	0	0	0	0	0	0	0	0	0	0	0	0
acttgtcggat	PBANKA_101290	0	0	0	0	0	0	86	90	0	0	43	44	17	17	0	0	0	0	1	1	0	0	0	0	0	1	0	0	0	0	956	979
acttgtgctgc	PBANKA_083610	0	0	54	56	0	0	0	0	1	1	0	0	6	6	0	0	0	0	0	0	0	0	0	0	0	0	0	0	0	0	2	2
agaacattttg	PBANKA_030360	0	0	0	0	0	0	0	0	1	1	0	0	0	0	0	0	0	0	0	0	0	0	0	0	0	0	0	0	0	0	1	1
agacgccggct	PBANKA_143480	0	0	0	0	0	0	30	32	59	60	0	0	3	3	11	10	0	0	0	0	1	0	0	0	0	0	0	0	0	0	0	0
agacggcgttt	PBANKA_135600	0	0	0	0	0	0	33	32	50	50	61	61	0	0	0	0	24	24	0	0	0	0	0	0	0	0	0	0	0	0	0	0
agacttccagt	PBANKA_071300	0	0	0	0	0	0	0	0	0	0	0	0	1	0	0	0	0	0	0	0	0	0	0	0	0	1	0	0	0	0	0	0
agaggacgcct	PBANKA_135810	0	0	0	0	0	0	0	0	3	3	0	0	0	0	0	0	0	1	0	0	0	0	0	0	0	0	0	0	0	0	3	3
agaggtcgata	PBANKA_141310	0	0	0	0	0	0	0	0	0	0	0	0	0	0	0	0	0	0	1	1	0	0	1	0	0	0	0	0	0	0	0	0
agaggtcgggt	PBANKA_112690	174	166	0	0	0	0	1	1	0	0	129	126	9	9	4	4	97	101	0	0	0	0	14	14	0	0	0	0	0	0	0	0
agagttgacta	PBANKA_040520	0	0	0	0	0	0	15	15	0	0	74	82	25	25	0	0	15	17	4	4	0	0	0	0	3	3	0	0	0	0	994	1034
agagtttcgga	PBANKA_041190	171	175	0	0	0	0	58	59	0	0	0	0	0	0	9	10	0	0	0	0	0	0	0	0	0	0	0	0	0	0	0	0
agagttttatg	PBANKA_131460	0	0	0	0	0	0	0	0	0	0	0	0	0	0	0	0	0	0	0	0	0	0	0	0	0	0	0	0	0	0	0	0
agatagacatt	PBANKA_100030	0	0	0	0	0	0	0	0	0	0	36	40	4	5	0	0	0	0	0	0	2	2	0	0	0	0	0	0	0	0	0	0
agatcaatacg	PBANKA_103340	0	0	284	295	0	0	39	41	0	0	0	0	0	0	1	1	0	0	0	0	0	0	0	0	0	0	0	0	0	0	0	0
agatctaattc	PBANKA_103750	0	0	0	0	148	154	1	1	0	0	23	21	12	14	0	0	0	0	4	4	2	2	137	141	0	0	0	0	0	0	0	0
agcaaagccac	PBANKA_130970	77	82	0	0	0	0	0	0	0	0	1	2	0	0	0	0	1	1	0	0	0	0	0	1	0	0	0	0	0	0	0	0
agcaccctggt	PBANKA_140670	0	0	0	0	0	0	0	0	0	0	0	0	11	11	0	0	1	1	0	0	0	0	0	0	0	0	0	0	0	0	0	0
agcacgtgcaa	PBANKA_110350	0	0	259	267	0	0	0	0	0	0	0	0	0	0	0	0	0	0	1	1	3	3	0	0	0	0	0	0	0	0	0	0
agcaggtgacc	PBANKA_104030	0	0	0	0	0	0	12	13	0	0	40	42	0	0	13	15	0	0	0	0	0	0	0	0	0	0	0	0	0	0	0	0
agcatgcatag	PBANKA_135490	0	0	0	1	0	0	0	0	0	0	0	0	0	0	0	0	0	0	0	0	0	0	0	0	0	0	0	0	0	0	0	0
agcccgttgta	PBANKA_123730	0	0	0	0	0	0	0	0	0	0	15	17	0	0	0	0	0	0	0	0	0	0	0	0	0	0	1	1	0	0	0	0
agccctcgacg	PBANKA_081900	150	147	0	0	182	189	0	0	0	0	0	0	0	0	0	0	0	0	0	0	0	0	0	0	0	0	0	0	0	0	0	0
agccggtctct	PBANKA_082010	0	0	0	0	0	0	14	15	0	0	0	0	0	0	0	0	0	0	0	0	0	0	0	0	0	0	0	0	0	0	0	0
agccgtatgac	PBANKA_010730	0	0	0	0	3	3	908	916	0	0	38	42	747	762	15	13	19	20	848	864	7	7	0	0	691	716	2	2	5	5	874	879
agccttcaaat	PBANKA_041810	0	0	0	0	0	0	0	0	0	0	0	0	0	0	0	0	0	0	0	0	0	0	0	0	0	0	0	0	0	0	0	0
agcgcagttaa	PBANKA_093770	0	0	0	0	0	0	0	0	0	0	32	32	0	0	0	0	0	0	0	0	0	0	0	0	0	0	0	0	0	0	0	0
agcgtgctggc	PBANKA_103140	0	0	0	0	0	0	0	0	0	0	0	0	0	0	0	0	0	0	0	0	1	1	0	0	0	0	0	0	0	0	0	0
agctagtatta	PBANKA_121430	1	1	0	0	132	132	0	0	0	0	11	11	0	0	10	10	0	0	0	0	0	0	0	0	0	0	0	0	0	0	0	0
agctggagttt	PBANKA_131510	0	0	0	0	0	0	0	0	0	0	0	0	0	0	0	0	0	0	0	0	0	0	0	0	0	0	0	0	0	0	0	0
aggaatggttc	PBANKA_071740	335	347	0	0	2	2	0	1	0	0	9	10	0	0	0	0	0	0	1	1	0	0	1	1	0	0	0	0	0	0	0	0
aggaatttaac	PBANKA_010040	0	0	0	0	0	0	0	0	0	0	1	1	5	5	8	8	0	0	0	0	0	0	0	0	0	0	0	0	0	0	0	0
aggacttatat	PBANKA_060530	0	0	2	2	0	0	113	122	0	0	353	354	139	143	6	6	299	300	138	134	1	1	420	434	123	129	1	1	236	243	1016	1045
aggagtgacga	PBANKA_132130	0	0	0	0	0	0	0	0	0	0	0	0	1	1	0	0	0	0	0	0	0	0	0	0	0	0	0	0	0	0	0	0
aggccggggtc	PBANKA_061000	0	0	0	0	0	0	0	0	0	0	0	0	0	0	0	0	0	0	0	0	0	0	0	0	0	0	0	0	0	0	0	0
aggcgcagcac	PBANKA_070610	0	0	0	0	0	0	0	0	0	0	0	0	0	0	0	0	0	0	0	0	0	0	0	0	0	0	0	0	0	0	0	0
aggctaatcaa	PBANKA_093250	0	0	0	0	0	0	0	0	0	0	0	0	8	8	0	0	0	0	0	0	0	0	0	0	0	0	0	0	0	0	0	0
aggctctggct	PBANKA_020760	0	0	0	0	0	0	0	0	0	0	0	0	0	0	0	0	0	0	0	0	0	0	0	0	0	0	0	0	0	0	0	0
agggctgtacc	PBANKA_082560	0	0	0	0	0	0	0	0	0	0	0	0	0	0	0	0	0	0	0	0	0	0	0	0	0	0	0	0	0	0	0	0
aggggtagttg	PBANKA_020530	0	0	0	0	0	0	33	34	0	0	0	0	0	0	0	0	0	0	0	0	0	0	0	0	0	0	0	0	0	0	0	0
agggtacgaag	PBANKA_130900	149	150	1	1	0	0	77	77	71	74	43	45	39	40	2	2	3	2	10	9	1	1	0	0	2	2	0	0	0	0	1054	1068
agggttcctat	PBANKA_051500	3928	3981	2953	2986	4791	4900	11712	11907	12708	12968	9805	9934	18087	18375	20376	20744	19100	19459	21817	22132	21817	22163	21626	21899	24496	24893	22380	22765	23637	24092	531	553
aggtgcgattt	PBANKA_113780	0	0	0	0	0	0	0	0	0	0	0	0	0	0	0	0	0	0	0	0	0	0	0	0	0	0	0	0	0	0	0	0
aggtttctaca	PBANKA_111470	437	441	0	0	285	284	130	135	274	277	96	99	3	3	0	0	114	121	3	2	1	1	1	1	0	0	0	0	0	0	0	0
agtaagccttc	PBANKA_110420	1872	1934	3492	3606	3414	3528	3293	3409	4770	4930	6358	6567	2954	3035	4182	4293	5875	6047	2118	2191	2989	3056	4745	4862	1560	1605	2069	2132	2750	2834	740	758
agtacgctgcg	PBANKA_112510	1	1	195	197	0	0	0	0	84	84	0	0	0	0	0	0	0	0	0	0	0	0	0	0	0	0	0	0	0	0	0	0
agtcacgtact	PBANKA_081390	0	0	0	0	0	0	0	0	0	0	54	55	0	0	0	0	0	0	0	0	0	0	0	0	0	0	0	0	0	0	0	0
agtccagatat	PBANKA_051700	92	90	0	0	0	0	15	16	73	77	0	0	0	0	11	12	0	0	0	0	0	0	0	0	0	0	0	0	0	0	0	0
agtccgagtag	PBANKA_145400	113	114	0	0	0	0	0	0	0	0	0	0	0	0	0	0	0	0	0	0	0	0	0	0	0	0	0	0	0	0	0	0
agtccgtcatg	PBANKA_091160	0	0	0	0	0	0	0	0	0	0	0	0	0	0	0	0	0	0	0	0	0	0	0	0	0	0	0	0	0	0	0	0
agtgcacactc	PBANKA_124670	0	0	0	0	168	175	0	0	0	0	43	43	0	0	0	0	0	0	0	0	0	0	0	0	0	0	0	0	0	0	0	0
agtgcgccact	PBANKA_140060	527	535	284	289	184	188	89	92	65	66	277	286	7	7	0	0	84	86	1	2	0	0	1	0	4	4	0	0	0	0	0	0
agtgcgtacgc	PBANKA_020460	0	0	0	0	0	0	0	0	0	0	0	0	17	18	0	0	0	0	0	0	0	0	0	0	0	0	0	0	0	0	0	0
agtggtctcat	PBANKA_070460	0	0	0	0	0	0	0	0	0	0	0	0	6	6	0	0	0	0	1	1	1	1	0	0	0	0	0	0	0	0	0	0
agttttttagc	PBANKA_011250	0	0	0	0	0	0	45	47	35	34	170	177	1	1	0	0	60	60	0	0	0	0	0	0	0	0	0	0	0	0	0	0
ataaaatcacc	PBANKA_124600	0	0	0	0	0	0	0	0	0	0	99	108	0	0	0	0	0	0	0	0	0	0	10	10	0	0	0	0	0	0	0	0
ataacgatgta	PBANKA_121990	0	0	0	0	0	0	0	0	0	0	0	0	0	0	0	0	0	0	0	0	0	0	0	0	0	0	0	0	0	0	0	0
atacatgcaag	PBANKA_144040	0	0	1	1	0	0	0	0	3	3	15	15	0	0	0	0	0	0	0	0	0	0	0	0	0	0	0	0	0	0	1	1
atactcacacc	PBANKA_145500	0	0	0	0	0	0	618	643	150	156	128	134	59	61	42	39	86	90	5	5	3	3	0	0	0	0	0	0	0	0	2269	2352
atacttagttg	PBANKA_133760	0	0	0	0	0	0	0	0	1	1	0	0	0	0	0	0	0	0	0	0	0	0	0	0	0	0	0	0	0	0	4	4
atatgtgtcct	PBANKA_123110	2365	2421	902	902	5028	5145	0	0	2	2	34	36	0	0	0	0	1	1	5	5	3	3	3	3	0	0	2	4	9	9	0	0
atattgtgcgc	PBANKA_051690	0	0	0	0	0	0	0	0	0	0	0	0	0	0	0	0	0	0	0	0	0	0	0	0	0	0	0	0	0	0	0	0
atcaacccgtg	PBANKA_112180	642	649	263	269	897	914	268	276	411	417	346	353	15	15	11	12	286	284	3	3	3	4	7	6	0	0	0	0	0	0	1	1
atcaattgctc	PBANKA_070680	11	13	0	0	1	3	3429	3528	6758	7021	3189	3300	4671	4833	8203	8488	3903	4020	3644	3741	6893	7109	2968	3087	2696	2752	5707	5869	2430	2500	993	1041
atcaccggcgt	PBANKA_010920	106	109	2	2	3	2	361	368	540	541	61	62	648	659	670	691	150	152	916	929	576	597	98	101	764	769	445	442	78	77	1080	1119
atcacgtgtct	PBANKA_132210	0	0	0	0	0	0	0	0	0	0	22	20	0	0	7	7	0	0	0	0	0	0	0	0	0	0	0	0	0	0	0	0
atcaggtggga	PBANKA_134560	199	208	249	255	144	146	2	2	0	0	28	32	3	3	0	0	0	0	0	0	0	0	0	0	0	0	0	0	0	0	0	0
atccatgtcgg	PBANKA_101240	0	0	0	0	154	154	0	0	0	0	0	0	0	0	0	0	0	0	0	0	0	0	0	0	0	0	0	0	0	0	0	0
atcctggcaca	PBANKA_081240	123	127	0	0	0	0	561	579	0	0	0	0	743	762	0	0	0	0	754	765	6	8	0	0	573	583	1	1	0	0	983	1010
atcgaatattc	PBANKA_133390	0	0	0	0	0	0	0	0	0	0	33	35	0	0	0	0	0	0	0	0	0	0	0	0	0	0	0	0	0	0	0	0
atcgaccaaat	PBANKA_134830	0	0	0	0	0	0	0	0	0	0	0	0	0	0	0	0	0	0	2	2	0	0	0	0	0	0	0	0	0	0	0	0
atcgatacata	PBANKA_134230	0	0	0	0	0	0	0	0	0	0	0	0	0	0	4	4	0	0	0	0	0	0	0	0	0	0	0	0	0	0	0	0
atcgatttcca	PBANKA_051520	704	724	284	289	259	258	165	166	388	395	329	337	0	1	7	7	247	260	0	0	2	2	1	1	1	1	2	2	0	0	0	0
atctagactgc	PBANKA_060100	0	0	0	0	0	0	75	76	0	0	0	0	0	0	0	0	0	0	0	0	0	0	0	0	0	0	0	0	0	0	0	0
atctgatgtag	PBANKA_082040	0	0	0	0	0	0	0	0	0	0	0	0	0	0	0	0	0	0	0	0	0	0	0	0	0	0	0	0	0	0	0	0
atctggcaggc	PBANKA_140220	0	0	0	0	0	0	0	0	0	0	0	0	0	0	0	0	0	0	0	0	0	0	0	0	0	0	0	0	0	0	0	0
atcttacacgg	PBANKA_060540	0	0	0	0	0	0	0	0	0	0	0	0	0	0	0	0	0	0	0	0	0	0	0	0	0	0	0	0	0	0	0	0
atgacacccag	PBANKA_121660	0	0	544	556	304	314	1	1	97	103	60	62	0	0	3	4	3	3	0	0	0	0	0	0	0	0	1	1	1	1	0	0
atgcgcgcaaa	PBANKA_040940	0	0	205	209	0	0	0	0	0	0	0	0	0	0	0	0	3	4	0	0	0	0	0	0	0	0	0	0	0	0	0	0
atgctatgggc	PBANKA_112360	0	0	173	174	0	0	0	0	0	0	0	0	11	11	0	0	1	1	0	0	0	0	0	0	0	0	0	0	0	0	0	0
atggagcggcg	PBANKA_121600	361	370	401	403	0	0	55	58	104	106	195	203	6	6	10	12	108	108	3	3	0	0	0	0	0	0	0	0	1	1	0	1
atgggccggct	PBANKA_081860	0	0	1	1	0	0	30	29	81	85	49	47	22	22	0	0	0	0	24	25	0	0	0	0	47	47	2	2	0	0	1080	1105
atgtctgccta	PBANKA_050170	0	0	0	0	0	0	0	0	0	0	0	0	0	0	0	0	0	0	0	0	0	0	0	0	0	0	0	0	0	0	0	0
atgtgaagggg	PBANKA_071200	0	0	0	0	0	0	11	12	0	0	0	0	3	4	0	0	1	1	0	0	0	0	0	1	0	0	0	0	0	0	0	0
atgttgatcac	PBANKA_060390	0	0	0	0	0	0	0	0	0	0	0	0	0	0	0	0	0	0	0	0	0	0	0	0	0	0	1	1	0	0	0	0
attaaggcgta	PBANKA_060200	0	0	0	0	277	285	0	0	0	0	0	1	0	0	0	0	0	0	0	0	0	0	0	0	0	0	0	0	0	0	0	0
attaaggcttc	PBANKA_113920	0	0	1	0	0	0	0	0	0	0	0	0	0	0	0	0	0	0	0	0	0	0	0	0	0	0	0	0	0	0	0	0
attacttgagc	PBANKA_143190	0	0	0	0	0	0	0	0	0	0	0	0	0	0	0	0	0	0	0	0	0	0	0	0	0	0	0	0	0	0	0	0
attatggttgc	PBANKA_041030	0	0	0	0	0	0	0	0	0	0	0	0	0	0	0	0	1	1	0	0	0	0	0	0	0	0	0	0	0	0	0	0
attcctttgtc	PBANKA_052270	0	0	0	0	0	0	0	0	0	0	32	32	0	0	0	0	0	0	0	0	0	0	0	0	0	0	0	0	0	0	0	0
attcgcggctc	PBANKA_083530	38	41	0	0	0	0	0	0	0	0	44	45	1	1	0	0	0	0	0	0	0	0	0	0	0	0	0	0	0	0	0	0
attctccccaa	PBANKA_051890	1	0	0	0	0	0	0	0	0	0	0	0	0	0	0	0	0	0	0	0	0	0	0	0	0	0	0	0	0	0	0	0
attctccccga	PBANKA_083040	177	180	0	0	0	0	0	0	0	0	0	0	4	4	8	7	3	3	1	1	1	1	0	0	0	0	0	0	0	0	0	0
attgtcatcca	PBANKA_041820	0	0	0	0	0	0	0	0	0	0	25	26	0	0	0	0	0	0	0	0	0	0	0	0	0	0	0	0	0	0	3	3
atttagggagt	PBANKA_145930	254	257	28	30	142	147	0	0	0	0	0	0	0	0	0	0	0	0	0	0	0	0	0	1	0	0	0	0	0	0	0	0
atttcacgttt	PBANKA_120790	168	171	0	0	0	0	0	0	0	0	0	0	0	0	0	0	0	0	0	0	0	0	0	0	0	0	0	0	0	0	0	0
atttggtgccg	PBANKA_120780	0	0	0	0	0	0	1	1	0	0	0	0	0	0	0	0	0	0	0	0	0	0	0	0	0	0	0	0	0	0	0	0
attttatcatc	PBANKA_083660	159	165	0	0	0	0	41	41	0	0	0	0	0	0	12	14	0	0	0	0	0	0	0	0	0	0	0	0	0	0	0	0
caaaacacgag	PBANKA_093690	649	662	0	0	0	0	0	0	207	216	199	200	0	0	0	0	7	10	0	0	0	0	0	0	0	0	0	0	0	0	0	0
caaagaaaaag	PBANKA_061580	1	1	0	0	0	0	0	0	0	0	1	1	0	0	0	0	0	0	0	0	0	0	0	0	0	0	0	0	0	0	0	0
caaagaccgcc	PBANKA_081760	0	0	0	0	0	0	0	0	0	0	4	3	0	0	0	0	0	0	0	0	0	0	0	0	0	0	0	0	0	0	0	0
caaagccgtac	PBANKA_120610	0	0	0	0	0	0	0	0	0	0	31	37	47	52	0	0	0	0	11	15	0	0	1	1	14	17	0	0	0	0	985	1140
caaatgaacta	PBANKA_124300	20	20	0	0	0	0	0	0	0	0	0	0	0	0	0	0	0	0	0	0	0	0	0	0	0	0	0	0	0	0	0	0
caacaagcccg	PBANKA_114300	0	0	0	0	0	0	0	0	1	1	0	0	0	0	0	0	0	0	0	0	0	0	0	0	0	0	0	0	0	0	2	2
caaccccccgg	PBANKA_124070	0	0	0	0	0	0	0	0	89	90	0	0	0	0	0	0	0	0	0	0	0	0	0	0	0	0	0	0	0	0	0	0
caaccctggtc	PBANKA_122850	778	804	0	0	384	401	0	0	0	0	36	37	0	0	0	0	0	0	0	0	0	0	1	1	0	0	0	0	1	1	0	0
caaccgaagtg	PBANKA_100610	1093	1103	1063	1067	1911	1943	1	1	0	1	0	0	0	0	0	0	0	0	2	2	0	1	3	3	3	2	5	5	6	6	0	1
caacggactat	PBANKA_144820	0	0	399	404	341	346	0	0	0	0	1	1	0	0	0	0	0	0	0	0	0	0	3	4	2	2	0	1	0	0	0	0
caacgtcaatc	PBANKA_092510	0	0	0	0	0	0	0	0	98	102	0	0	0	0	0	0	0	0	0	0	0	0	0	0	0	0	0	0	0	0	0	0
caacgtgagca	PBANKA_060240	0	0	0	0	0	0	0	0	0	0	0	0	0	0	2	2	17	18	0	0	1	1	21	23	0	0	0	0	0	0	0	0
caactccttac	PBANKA_130060	0	0	0	0	0	0	0	0	0	0	0	0	0	0	0	1	0	0	0	0	0	0	0	0	0	0	0	0	0	0	0	0
caagagtgcct	PBANKA_030670	1216	1229	591	604	314	314	133	141	59	67	468	473	0	0	9	10	136	147	0	0	0	1	0	0	0	0	0	0	0	0	0	0
caagatctaga	PBANKA_144540	1	0	0	0	0	0	0	0	0	0	0	0	0	0	1	1	0	0	0	0	0	0	0	0	0	1	0	0	0	0	0	0
caaggatacga	PBANKA_103660	0	0	0	0	124	125	24	23	0	0	0	0	0	0	0	0	0	0	0	0	0	0	0	0	0	0	0	1	0	0	0	0
caaggtactcc	PBANKA_070640	0	0	0	0	0	0	0	0	0	0	0	0	1	1	0	0	0	0	0	0	0	0	0	0	0	0	0	0	0	0	0	0
caagtaggttc	PBANKA_100980	0	0	0	0	0	0	0	0	0	0	0	0	0	0	0	0	0	0	0	0	0	0	0	0	0	0	0	0	0	0	1	1
caatatgctct	PBANKA_142960	0	0	0	0	0	0	0	0	0	0	0	0	0	0	0	0	0	0	0	0	3	3	0	0	0	0	0	0	0	0	0	0
caatccggtga	PBANKA_080110	0	0	0	0	0	0	0	0	0	0	77	79	1	1	0	0	0	0	2	2	0	0	0	0	0	0	0	0	0	0	0	0
caattagagtc	PBANKA_100810	0	0	0	0	0	0	0	0	0	0	0	0	0	0	0	0	0	0	0	0	0	0	0	0	0	0	0	0	0	0	3	3
caattccagta	PBANKA_041730	0	0	0	0	0	0	24	24	0	0	12	11	39	41	8	8	93	94	5	5	5	5	8	8	11	12	1	1	51	55	1163	1197
cacaaaaggct	PBANKA_133740	0	0	0	0	0	0	0	0	0	0	0	0	0	0	0	0	0	0	0	0	1	1	0	0	0	0	0	0	0	0	0	0
caccacctcat	PBANKA_144000	0	0	0	0	0	0	45	46	0	0	0	0	0	0	1	1	0	0	0	0	0	0	0	0	0	0	0	1	0	0	0	0
cacccgcaacg	PBANKA_114410	0	1	3	3	0	0	349	357	0	0	167	172	57	58	5	6	47	49	15	17	8	8	0	0	4	4	0	0	2	2	1800	1849
cacccgcatcg	PBANKA_040470	0	0	0	0	0	0	0	0	0	0	0	0	0	0	0	0	0	0	0	0	0	0	0	0	0	0	0	0	0	0	2	0
cacctctcatc	PBANKA_141050	373	379	876	911	0	0	364	387	334	349	425	443	4	5	13	13	153	156	0	0	0	0	0	0	0	0	3	3	0	0	0	0
cacgatgcacg	PBANKA_070370	0	0	0	0	0	0	0	0	0	0	0	0	0	0	0	0	0	0	0	0	0	0	0	0	0	0	0	0	0	0	0	1
cacgcaccttt	PBANKA_083210	0	0	0	0	0	0	0	0	0	0	0	0	0	0	0	0	0	0	0	0	0	0	0	0	0	0	0	0	0	0	0	0
cacgcggccga	PBANKA_020700	33	35	97	96	157	157	0	0	0	0	0	0	0	0	0	0	0	0	0	0	0	0	0	0	0	0	0	0	0	0	0	0
cacggcaagac	PBANKA_135720	0	0	0	0	0	0	0	0	1	1	0	0	0	0	0	0	0	0	0	0	0	0	0	0	0	0	0	0	0	0	0	0
cacggtatgga	PBANKA_093540	0	0	0	0	564	574	0	0	0	0	0	0	0	0	0	0	0	0	0	0	0	0	0	0	0	0	0	0	0	0	0	0
cagacgataga	PBANKA_082880	0	0	1	1	0	0	497	513	294	295	191	196	72	71	27	27	9	9	13	14	7	7	0	0	0	0	1	2	1	1	1019	1033
cagagaacata	PBANKA_040360	0	0	0	0	0	0	0	0	0	0	0	0	0	0	0	0	0	0	0	0	0	0	0	0	0	0	0	0	0	0	0	0
cagattaagtg	PBANKA_135850	0	0	0	0	0	0	0	0	0	0	0	0	18	18	8	8	0	0	0	0	0	0	0	0	0	0	0	0	0	0	0	0
cagcttgctta	PBANKA_135400	0	0	0	0	0	0	0	0	0	0	0	0	0	0	0	0	0	0	0	0	0	0	0	0	0	0	0	0	0	0	2	2
caggacttgct	PBANKA_093650	0	0	0	0	0	0	0	0	38	38	0	0	1	1	0	0	0	0	0	0	5	4	0	0	0	0	0	0	0	0	501	514
cagggaggggc	PBANKA_144610	210	218	0	0	219	222	162	164	1	1	26	28	9	10	0	0	69	70	10	9	1	1	25	24	6	6	0	0	15	16	1139	1172
cagggcccgcc	PBANKA_131960	0	0	1	1	0	1	329	354	95	100	263	279	21	23	0	0	77	81	4	4	0	0	34	37	3	3	0	0	46	44	607	644
cagtactgtca	PBANKA_092690	0	0	0	0	0	0	0	0	81	85	0	0	6	5	0	0	0	0	0	0	0	0	0	0	0	0	0	0	0	0	0	0
cagtctcaaga	PBANKA_123720	0	0	0	0	0	0	0	0	0	0	0	0	0	0	0	0	0	0	0	0	0	0	0	0	0	0	0	0	0	0	0	0
cagtgcgcaca	PBANKA_020370	37	37	0	0	0	0	0	0	0	0	0	0	0	0	0	0	0	0	0	0	0	0	0	0	0	0	0	0	0	0	1	1
cagttctgatt	PBANKA_140170	0	0	0	0	0	0	0	0	0	0	38	41	0	0	0	0	0	0	0	0	0	0	0	0	0	0	0	0	0	0	0	0
cataacgtagc	PBANKA_102390	0	0	0	0	0	0	44	44	0	0	0	0	0	0	0	0	0	0	0	0	0	0	0	0	0	0	0	0	0	0	0	0
catacccaggc	PBANKA_124460	0	0	0	0	0	0	0	0	0	0	0	0	0	0	0	0	0	0	0	0	0	0	0	0	0	0	0	0	0	0	3	2
catagtgagcg	PBANKA_110840	228	229	0	0	0	0	0	0	378	384	151	154	14	15	65	65	0	0	4	4	9	9	0	0	0	0	2	2	0	0	5	5
catataatgga	PBANKA_031320	0	0	0	0	0	0	0	0	0	0	0	0	0	0	0	0	0	0	0	0	0	0	0	0	0	0	0	0	0	0	0	0
catatcagcgt	PBANKA_110690	0	0	0	0	0	0	0	0	0	0	0	0	0	0	0	0	0	0	0	0	0	0	0	0	0	0	1	1	1	1	0	0
catcaaggcac	PBANKA_122480	0	0	0	0	0	0	0	0	0	0	0	0	7	7	0	0	0	0	0	0	0	0	0	0	0	0	0	0	0	0	0	0
catcataccta	PBANKA_051000	0	0	0	0	1	1	0	0	0	0	0	0	0	0	0	0	0	0	0	0	0	0	0	0	0	0	0	0	0	0	0	0
catcatctcga	PBANKA_021020	0	0	0	0	0	0	0	0	0	0	0	0	0	0	0	0	0	0	0	0	0	0	0	0	0	0	0	0	0	0	0	0
catcgcggaga	PBANKA_102410	0	0	0	0	0	0	0	0	0	0	0	0	0	0	0	0	11	12	0	0	0	0	0	0	0	0	0	0	0	0	0	0
catgacggtgg	PBANKA_120520	374	382	194	197	0	0	52	47	49	46	0	0	0	0	38	39	0	0	0	0	3	4	0	0	0	0	0	0	0	0	0	0
catgcatagtg	PBANKA_142200	0	0	0	0	303	311	0	0	0	0	0	0	0	0	0	0	3	3	0	0	0	0	0	0	0	0	0	0	0	0	0	0
catggatgggc	PBANKA_113980	0	0	281	293	0	1	32	36	0	0	1	1	2	2	17	17	6	6	2	2	0	0	0	0	0	0	1	1	0	0	0	0
cattccgaacg	PBANKA_145730	0	0	0	0	0	0	0	0	0	0	0	0	0	0	0	0	0	0	0	0	0	0	0	0	0	0	0	0	0	0	2	2
cattctagctt	PBANKA_133280	1	1	152	156	432	443	0	0	0	0	0	0	0	0	0	0	0	0	0	0	0	0	0	0	1	1	0	0	1	1	0	0
cattgaacgat	PBANKA_100640	0	0	0	0	0	0	0	0	0	0	0	0	0	0	3	5	0	0	0	0	3	3	0	0	0	0	1	1	0	0	0	0
cattgcagtcc	PBANKA_111530	1	2	0	0	178	190	0	0	0	0	0	0	7	7	7	7	3	3	0	0	0	0	0	0	0	0	0	0	0	0	0	0
ccaaaacattc	PBANKA_091970	0	0	262	273	0	0	0	0	2	3	0	0	0	0	15	15	8	7	0	0	0	0	0	0	0	1	0	0	0	0	4	4
ccaaagtgtcg	PBANKA_041430	0	0	0	0	0	0	0	0	0	0	0	0	0	0	0	0	0	0	0	0	0	0	0	0	0	0	0	0	0	0	0	0
ccaagacgcga	PBANKA_143540	0	1	0	0	0	0	0	0	0	0	0	0	0	0	0	0	0	0	0	0	0	0	0	0	0	0	0	0	0	0	0	0
ccaagcccggc	PBANKA_134620	0	0	0	0	0	0	0	0	0	0	0	0	0	0	0	0	0	0	0	0	0	0	0	0	0	0	0	0	0	0	0	0
ccaatcattat	PBANKA_093830	0	0	0	0	0	0	154	157	63	66	0	0	0	0	26	25	8	8	5	5	11	12	0	0	1	1	4	5	0	0	1080	1112
ccaatgggccg	PBANKA_124370	0	0	0	0	0	0	30	30	0	0	0	0	9	9	0	0	0	0	0	0	0	0	0	0	0	0	0	0	0	0	0	0
ccaattagttc	PBANKA_140540	0	0	0	0	0	0	10	10	8	8	20	21	42	41	1	1	12	13	8	9	4	5	0	0	0	0	2	2	1	1	1218	1243
ccacaaacaac	PBANKA_040220	0	0	0	0	0	0	0	0	0	0	46	47	0	0	0	0	0	0	0	0	0	0	0	0	0	0	0	0	0	0	0	0
ccacatatatc	PBANKA_021290	1	1	0	0	199	204	0	0	0	0	0	0	5	5	0	0	0	0	0	0	0	0	0	0	0	0	0	0	0	0	0	0
ccactgcggta	PBANKA_093400	0	0	4	4	61	64	425	440	210	217	252	256	133	137	79	81	90	95	29	28	27	28	121	122	39	39	21	22	73	75	2574	2619
ccacttcctat	PBANKA_132450	0	0	0	0	0	0	0	0	0	0	0	0	0	0	0	0	0	1	0	0	0	0	0	0	0	0	0	0	0	0	0	0
ccagaccctgt	PBANKA_114540	0	0	0	0	0	0	0	0	0	0	0	0	10	9	0	0	0	0	0	0	0	0	0	0	0	0	0	0	1	1	0	0
ccagaggacgc	PBANKA_010120	0	0	1	1	0	0	307	314	87	89	0	0	0	0	26	27	0	0	2	2	18	19	0	0	3	2	28	32	0	0	953	986
ccagccggcat	PBANKA_091510	144	150	0	0	0	0	0	0	0	0	0	0	0	0	3	2	0	0	0	0	0	0	0	0	0	0	0	0	0	0	0	0
ccagctctaaa	PBANKA_132270	0	0	0	0	0	0	0	0	2	2	0	1	0	0	4	4	0	0	0	0	0	0	0	0	0	0	0	0	0	0	3	3
ccaggacctaa	PBANKA_090190	271	282	0	1	441	455	1	1	0	0	0	0	0	0	1	1	1	1	0	0	0	0	1	1	0	1	1	1	3	3	4	5
ccagtgtccat	PBANKA_124100	0	0	0	0	0	0	0	0	0	0	0	0	0	0	0	0	0	0	0	0	0	0	0	0	0	0	0	0	0	0	0	0
ccatcgaaata	PBANKA_142310	0	0	0	0	0	0	0	0	0	0	0	0	0	0	0	0	0	0	0	0	5	5	0	0	0	0	0	0	0	0	0	0
ccatggctccc	PBANKA_101710	0	0	0	0	0	0	0	0	0	0	0	0	11	11	0	0	0	0	0	0	0	0	0	0	0	0	0	0	0	0	0	0
ccattttccat	PBANKA_052320	0	0	0	0	0	0	43	44	0	0	0	0	0	0	0	0	0	0	0	0	0	0	0	0	0	0	0	0	0	0	0	0
cccaagacatc	PBANKA_082360	0	0	0	0	0	0	0	0	2	2	0	0	0	0	0	0	0	0	0	0	0	0	0	0	0	1	0	0	0	0	5	5
cccacagtacg	PBANKA_031050	0	0	0	0	0	0	0	0	0	0	0	0	0	0	0	0	0	0	0	0	0	0	0	0	0	0	0	0	0	0	0	0
cccagccgctt	PBANKA_051810	161	163	0	0	0	0	0	0	0	0	0	0	0	0	10	10	0	0	0	0	0	0	0	0	0	0	0	0	0	0	0	0
cccaggttgcc	PBANKA_144530	0	0	0	0	0	0	0	0	0	0	0	0	0	0	9	9	0	0	0	0	0	0	0	0	0	0	0	0	0	0	0	0
cccatactgta	PBANKA_141770	0	0	0	0	0	0	0	0	0	0	53	59	0	0	0	0	0	0	0	0	0	0	0	0	0	0	0	0	0	0	0	0
cccccaccgct	PBANKA_131670	0	0	0	0	0	0	0	0	0	0	0	0	0	0	0	0	0	0	0	0	0	0	0	0	0	0	0	0	0	0	0	0
cccccgaacga	PBANKA_093700	1	1	337	342	0	0	0	0	0	0	0	0	0	0	0	0	0	0	0	0	0	0	0	0	0	0	0	0	0	0	0	0
cccccgctagt	PBANKA_145860	0	0	0	0	0	0	7	7	0	0	0	0	1	1	14	14	0	0	0	0	0	0	0	0	0	0	0	0	0	0	0	0
cccctacatag	PBANKA_144410	75	79	0	0	0	0	91	94	0	0	49	50	16	17	38	35	1	1	3	3	7	6	0	0	5	5	1	1	2	2	2792	2883
cccgaagttgg	PBANKA_100860	0	0	0	0	0	0	0	0	20	19	0	0	0	0	0	0	0	0	0	0	0	0	0	0	0	0	0	0	0	0	0	0
cccgatctgat	PBANKA_051080	0	0	0	0	0	0	0	0	0	0	0	0	0	0	9	10	0	0	0	0	0	0	0	0	0	0	0	0	0	0	0	0
cccgcggtgtc	PBANKA_103800	0	0	0	0	0	0	0	0	0	0	0	0	0	0	0	0	0	0	0	0	0	0	0	0	0	0	0	0	0	0	0	0
cccgtccattg	PBANKA_090160	0	0	0	0	0	0	0	0	0	0	0	0	7	8	0	1	0	0	0	0	0	0	0	0	0	0	0	0	0	0	0	0
ccctaaggtat	PBANKA_122210	0	0	1	1	0	0	178	178	0	0	0	0	194	199	1	1	0	0	234	234	1	1	0	0	254	248	0	0	0	0	1120	1140
ccctcaaatac	PBANKA_135960	385	405	0	0	0	0	0	0	0	0	0	0	0	0	0	0	4	4	0	0	0	0	0	0	0	0	0	0	0	0	0	0
ccctgttatta	PBANKA_080310	0	0	0	0	0	0	0	0	2	3	0	0	0	0	0	0	0	0	0	0	0	0	0	0	0	0	0	0	0	0	6	6
ccgaaatacag	PBANKA_021450	0	0	70	71	0	0	0	0	0	0	0	0	0	0	0	0	0	0	0	0	0	0	0	0	0	0	0	0	0	0	0	0
ccgacgcaatt	PBANKA_142090	0	0	0	0	0	0	0	0	0	0	0	0	0	0	0	0	0	0	0	0	0	0	0	0	0	0	0	0	0	0	0	0
ccgagggcacc	PBANKA_090270	235	239	0	0	0	0	42	46	0	0	94	95	0	0	34	38	0	0	0	0	0	0	0	0	0	0	0	0	0	0	0	0
ccgagtttacg	PBANKA_144100	2000	2025	1068	1081	444	443	4	4	3	3	2	2	2	1	3	3	1	1	12	12	1	6	9	8	9	11	21	19	16	15	12	11
ccgagtttatg	PBANKA_082050	1	0	0	1	0	1	0	0	0	0	0	0	0	0	0	0	0	0	0	0	0	0	0	0	0	0	0	0	0	0	0	0
ccgattggcga	PBANKA_092770	289	288	0	0	162	167	0	0	0	0	0	0	0	0	1	1	0	1	0	0	0	0	1	1	1	1	2	3	1	1	0	0
ccgcaattttt	PBANKA_100120	188	194	0	0	0	0	0	0	0	0	0	0	0	0	0	0	0	0	0	0	8	8	0	0	0	0	0	0	0	0	0	0
ccgccagggtg	PBANKA_021230	153	155	0	0	0	0	38	41	0	0	199	201	2	2	0	0	63	62	2	2	0	0	0	0	0	0	0	0	0	0	0	0
ccgcccgagga	PBANKA_030200	0	0	145	149	0	0	0	0	0	0	0	0	0	0	0	0	0	0	0	0	0	0	0	0	0	0	0	0	0	0	0	0
ccgcgattagc	PBANKA_133390	0	0	0	0	0	0	0	0	0	0	0	0	0	0	0	0	0	0	0	0	0	0	0	0	0	0	0	0	0	0	0	0
ccgctcgttag	PBANKA_110500	296	304	0	0	503	516	0	0	0	0	0	0	0	0	0	0	0	0	0	0	0	0	1	1	0	0	0	0	0	0	0	0
ccgcttcatgc	PBANKA_143660	0	0	0	0	0	0	0	0	0	0	0	0	0	0	0	0	0	0	0	0	0	0	0	0	0	0	0	0	0	0	0	0
ccggactcggc	PBANKA_123250	0	0	0	0	143	149	0	0	0	0	0	0	0	0	0	0	0	0	0	0	0	0	0	0	1	1	0	0	0	0	6	6
ccggactcgtt	PBANKA_124210	0	0	0	0	0	0	0	0	0	0	0	0	0	0	0	0	0	0	0	0	0	0	0	0	0	0	0	0	0	0	0	0
ccggtcactat	PBANKA_071470	0	0	0	0	0	0	0	0	0	0	0	0	0	0	0	0	0	0	2	2	0	0	0	0	0	0	0	0	0	0	0	0
ccgtgatcgga	PBANKA_120220	0	0	0	0	511	534	0	0	0	0	0	0	0	0	0	0	0	0	0	0	0	0	1	1	0	0	3	3	0	0	0	0
cctaggaggta	PBANKA_040060	0	0	0	0	0	0	39	40	0	0	0	0	0	0	0	0	0	0	0	0	0	0	0	0	0	0	0	0	0	0	0	0
cctaggcatcg	PBANKA_102590	0	0	184	184	94	98	0	0	0	0	1	1	0	0	0	0	0	0	0	0	0	0	0	0	0	0	0	0	0	0	1	1
cctattgtatg	PBANKA_112640	0	0	0	1	0	0	0	0	0	0	0	0	0	0	0	0	0	0	0	0	0	0	0	0	0	0	0	0	0	0	2	2
cctcataggga	PBANKA_094270	0	0	1	1	0	0	114	113	56	54	69	72	23	21	196	197	3	3	0	0	215	225	0	0	3	3	221	221	1	1	1133	1162
cctcttacccg	PBANKA_061520	705	735	133	135	1	1	263	270	267	271	287	291	2	2	0	0	192	196	1	1	5	5	0	0	1	1	1	1	3	3	0	0
cctgccataag	PBANKA_131470	0	0	0	1	0	1	0	0	0	0	0	0	0	0	0	0	0	0	0	0	0	0	0	0	0	0	0	0	0	0	0	0
cctggcataag	PBANKA_010950	502	522	377	382	330	338	167	174	220	227	255	258	0	0	5	4	161	166	1	1	0	0	0	0	0	0	0	0	0	0	1	1
cctgttcggcc	PBANKA_040420	0	0	0	0	984	1023	0	0	0	0	14	15	0	0	0	0	0	0	0	0	0	0	0	0	0	0	1	1	0	0	0	0
ccttcacgagg	PBANKA_111210	22	21	0	0	0	0	0	0	0	0	51	48	0	0	9	9	0	0	0	0	0	0	0	0	0	0	0	0	0	0	0	0
ccttcgctcag	PBANKA_050540	0	0	0	0	0	0	0	0	0	0	0	0	0	0	0	0	0	0	0	0	0	0	0	0	0	0	0	0	0	0	0	0
ccttctgtccc	PBANKA_111750	0	0	0	0	0	0	0	0	0	0	0	0	0	0	0	0	0	0	0	0	0	0	0	0	0	0	0	0	0	0	0	0
cctttatgaat	PBANKA_091620	0	0	0	0	0	0	0	0	0	0	0	0	0	0	0	0	0	0	0	0	0	0	0	0	0	0	0	0	0	0	0	1
cctttccctta	PBANKA_031580	0	0	0	0	0	0	0	0	0	0	0	0	0	0	0	0	0	0	0	0	0	0	0	0	0	0	0	0	0	0	0	0
cctttcttgtc	PBANKA_082640	0	0	192	202	0	0	0	0	0	0	0	0	0	0	0	0	0	0	0	0	0	0	0	0	0	0	0	0	0	0	0	0
cgaacccggcg	PBANKA_010590	0	0	0	0	0	0	0	0	0	0	0	0	0	0	0	0	0	0	0	0	0	0	0	0	0	0	0	0	0	0	0	0
cgaagtagcaa	PBANKA_111760	174	170	0	0	0	0	0	0	0	0	109	115	0	0	11	11	0	0	0	0	0	0	1	1	0	0	0	0	0	0	0	0
cgacagccggg	PBANKA_120260	0	0	0	0	195	201	0	0	0	0	0	0	0	0	0	0	0	0	0	0	0	0	0	0	0	0	0	0	0	0	0	0
cgaccgcgcat	PBANKA_112110	0	0	0	0	0	0	0	0	0	0	0	0	0	0	0	0	0	0	0	0	0	0	0	0	0	0	0	0	0	0	0	0
cgacgcataaa	PBANKA_142540	0	0	0	0	0	0	0	0	0	0	0	0	0	0	0	0	0	0	0	0	0	0	0	0	0	0	0	0	0	0	0	0
cgacgtcatga	PBANKA_082650	0	0	0	0	0	0	0	0	0	0	1	1	0	0	0	0	0	0	0	0	0	0	0	0	0	0	0	0	0	0	0	0
cgactcagtag	PBANKA_030140	0	0	0	0	0	0	0	0	0	0	65	69	0	0	0	0	0	0	0	0	0	0	0	0	0	0	0	0	0	0	0	0
cgacttttcat	PBANKA_141330	0	0	216	226	0	0	0	0	0	0	0	0	0	0	0	0	0	0	0	0	0	0	0	0	0	0	0	0	0	0	0	0
cgagacgggta	PBANKA_051230	0	0	0	0	1009	1040	0	0	0	0	0	0	0	0	0	0	0	0	0	0	0	0	0	0	0	0	0	0	0	0	0	0
cgaggcttatt	PBANKA_061800	0	0	0	0	0	0	0	0	0	0	0	0	0	0	0	0	0	0	0	0	0	0	0	0	0	0	0	0	0	0	0	0
cgagttagggg	PBANKA_030840	0	0	0	0	0	0	0	0	1	1	0	0	3	4	0	0	0	0	0	0	0	0	0	0	0	0	0	0	0	0	2	2
cgatatatctg	PBANKA_110200	0	0	0	0	1	0	0	0	0	0	0	0	0	0	0	0	0	0	0	0	0	0	0	0	0	0	0	0	0	0	0	0
cgatgtgtctt	PBANKA_070550	0	0	0	0	0	0	0	0	0	0	0	0	0	0	0	0	0	0	0	0	0	0	0	0	0	0	0	0	0	0	0	0
cgatttccaaa	PBANKA_083655	1	1	0	0	0	0	0	0	0	0	1	0	0	0	0	0	0	0	0	0	0	0	0	0	0	0	0	0	3	3	0	0
cgcaaggaggg	PBANKA_103800	200	200	0	0	527	531	0	0	0	1	0	0	0	0	0	0	0	0	0	0	0	0	0	0	0	0	0	0	1	1	0	0
cgcaattcccc	PBANKA_100190	0	0	0	0	0	0	0	0	0	0	0	1	11	11	0	0	0	0	0	0	0	0	33	32	0	0	0	0	0	0	0	0
cgcagcaccgc	PBANKA_103320	0	0	0	0	0	0	0	0	0	0	0	0	0	0	0	0	0	0	0	0	0	0	0	0	0	0	0	0	0	0	0	0
cgcatctccta	PBANKA_041650	0	0	0	0	0	0	0	0	74	79	0	0	0	0	0	0	17	18	0	0	0	0	0	0	0	0	0	0	0	0	0	0
cgccacacgga	PBANKA_094290	0	0	0	0	0	0	0	0	0	0	0	0	0	0	0	0	0	0	0	0	0	0	0	0	0	0	0	0	0	0	0	0
cgccaccccag	PBANKA_020380	0	0	0	0	0	0	0	0	0	0	0	0	0	0	0	0	0	0	0	0	0	0	0	0	0	0	0	0	0	0	0	0
cgccagtgttg	PBANKA_070250	0	0	0	0	0	0	0	0	0	0	0	0	0	0	0	0	0	0	0	0	0	0	0	0	0	0	0	0	0	0	0	0
cgccccccccc	PBANKA_122850	0	0	0	0	0	0	0	0	0	0	0	0	0	0	0	0	0	0	0	0	0	0	0	0	0	0	0	0	0	0	0	0
cgcccggctgt	PBANKA_113770	0	0	150	150	0	0	0	0	0	0	0	0	0	0	0	0	0	0	0	0	0	0	0	0	0	0	0	0	0	0	0	0
cgcggagccta	PBANKA_093020	0	0	0	0	0	0	1	0	0	0	0	0	0	0	6	5	0	0	0	0	0	0	0	0	0	0	0	0	0	0	0	0
cgctaagtccg	PBANKA_010240	0	0	0	0	0	0	0	0	0	0	0	0	0	0	0	0	0	0	0	0	0	0	0	0	0	0	0	0	0	0	0	0
cgctaagtgcg	PBANKA_041700	0	0	0	0	1	0	0	0	0	0	0	0	0	0	0	0	0	0	0	0	0	0	0	0	0	0	0	0	0	0	0	0
cgctgcaaacg	PBANKA_010770	0	0	0	0	0	0	0	0	70	68	84	81	0	0	0	0	4	4	0	0	0	0	0	0	0	0	0	0	0	0	0	0
cgctgtttcag	PBANKA_140260	0	0	328	328	0	0	0	0	0	0	0	0	0	0	0	0	0	0	0	0	0	0	0	0	0	0	0	0	0	0	0	0
cggagtacgtt	PBANKA_103440	3751	3820	2437	2512	4261	4327	9467	9620	10181	10399	6079	6183	11708	11951	12127	12334	6241	6392	12328	12570	10600	10794	5453	5528	11443	11645	9330	9487	3517	3584	714	719
cggatagtcgt	PBANKA_081700	0	0	0	0	0	0	0	0	0	0	0	0	0	0	0	0	0	0	0	0	0	0	0	0	0	0	0	0	0	0	0	0
cggatctggtc	PBANKA_090660	1	0	128	138	783	802	0	0	0	1	0	1	0	0	0	0	0	0	2	2	0	0	1	1	1	1	1	3	3	2	0	0
cggcagctagc	PBANKA_091170	0	0	0	0	0	0	0	0	0	0	0	0	0	0	0	0	0	0	0	0	0	0	0	0	0	0	0	0	0	0	0	0
cggcctatagg	PBANKA_100060	0	0	0	0	0	0	18	19	0	0	0	0	0	0	0	0	0	0	0	0	0	0	0	0	0	0	0	0	0	0	0	0
cggccttagaa	PBANKA_111810	0	0	0	0	0	0	0	0	0	0	0	0	0	0	0	0	1	1	0	0	0	0	0	0	0	0	0	0	0	0	0	1
cggcgaatctc	PBANKA_112560	0	0	0	0	0	0	0	0	0	0	0	0	11	11	0	0	0	0	0	0	0	0	0	0	0	0	0	0	0	0	0	0
cgggcgtgaaa	PBANKA_092360	34	37	0	0	0	0	0	0	0	0	12	14	1	1	5	6	0	0	1	1	1	1	19	19	0	0	1	1	1	1	676	682
cgggctaatag	PBANKA_132750	0	0	0	0	0	0	0	0	82	86	0	0	0	0	0	0	0	0	0	0	0	0	0	0	0	0	0	0	0	0	0	0
cggtgaggctt	PBANKA_146370	1043	1057	1	1	2201	2244	0	2	3	2	3	1	0	0	1	1	2	2	6	4	1	3	4	4	1	2	6	7	6	8	7	7
cggtttctcac	PBANKA_131540	0	0	0	0	1	1	487	506	394	408	399	417	245	256	222	228	138	146	52	55	29	32	29	29	10	11	10	10	6	5	879	908
cgtaacttgat	PBANKA_072200	0	0	0	0	0	0	0	0	0	0	0	0	0	0	0	0	0	0	0	0	0	0	0	0	0	0	0	0	0	0	6	6
cgtccgtgact	PBANKA_110980	396	419	0	0	0	0	0	0	1	1	0	0	0	0	0	0	0	0	0	0	0	0	1	0	0	0	0	0	0	0	0	0
cgtgaagaaaa	PBANKA_060080	0	0	0	0	0	0	0	0	0	0	0	0	3	3	0	0	0	0	0	0	0	0	0	0	0	0	0	0	0	0	0	0
cgtgacacatt	PBANKA_120030	0	0	0	0	0	0	0	0	0	0	0	0	0	0	0	0	0	0	0	0	0	0	0	0	0	0	0	0	0	0	0	0
cgtgaccgctc	PBANKA_144070	0	0	0	0	0	0	0	0	0	0	0	0	0	0	0	0	0	0	0	0	0	0	0	0	0	0	0	0	0	0	0	0
cgtggggttct	PBANKA_123430	0	0	0	0	0	0	0	0	0	0	0	0	0	0	0	0	0	0	0	0	0	0	0	0	0	0	0	0	0	0	0	0
cgtgtcggaca	PBANKA_020840	993	1018	313	323	175	186	226	230	267	275	271	280	2	2	15	17	150	153	1	1	3	3	0	0	0	0	1	1	0	0	0	0
cgtgttctagt	PBANKA_113320	0	0	0	0	0	0	0	0	0	0	0	0	0	0	0	0	0	0	0	0	0	0	8	8	0	0	0	0	0	0	0	0
cgttaggtgtg	PBANKA_060820	0	0	0	0	0	0	0	0	2	0	0	0	0	0	0	0	0	0	0	0	0	0	1	0	0	0	0	2	0	0	0	1
cgttatgtggg	p230p-tag	1822	1836	1657	1693	1689	1695	4421	4483	6362	6443	4398	4470	4837	4929	13355	13596	7137	7274	7037	7097	16800	16967	9397	9436	9012	9162	24880	25166	11277	11477	731	742
cgttcgctata	PBANKA_092910	0	0	0	0	0	0	0	0	0	0	0	0	0	0	0	0	0	0	0	0	0	0	0	0	0	0	0	0	0	0	0	0
cgttcttcggc	PBANKA_135180	0	0	0	0	0	0	0	0	71	73	0	0	0	0	0	0	0	0	0	0	0	0	0	0	0	0	0	0	0	0	1	1
cgtttgctggg	PBANKA_131150	189	190	147	146	0	0	0	0	0	0	0	0	0	0	34	35	0	0	0	0	0	0	0	0	0	0	0	0	0	0	0	0
cgttttagtta	PBANKA_090140	0	0	0	0	0	0	0	0	0	0	32	30	0	0	0	0	0	0	0	0	0	0	0	0	0	0	0	0	0	0	0	0
ctaaaaacgta	PBANKA_124340	0	0	0	0	0	0	0	0	0	0	0	0	0	0	0	0	0	0	0	0	0	0	0	0	0	0	0	0	0	0	0	0
ctaaattctat	PBANKA_102320	129	128	0	0	0	0	0	0	0	0	0	0	0	0	0	0	0	0	0	0	1	1	0	0	0	0	0	0	0	0	0	0
ctaatatacgg	PBANKA_132630	0	0	0	0	0	0	0	0	0	0	0	0	0	0	0	0	0	0	0	0	0	0	0	0	1	1	0	0	0	0	0	0
ctacaggcacc	PBANKA_051930	0	0	0	0	0	0	0	0	0	0	96	99	0	0	0	0	0	0	0	0	0	0	0	0	0	0	0	0	1	1	0	0
ctacccgtaca	PBANKA_131370	138	147	224	228	0	0	189	198	291	295	293	302	0	0	17	17	111	116	0	0	0	0	0	0	0	0	0	0	0	0	0	0
ctaccgaccgc	PBANKA_113400	0	0	2	2	0	0	122	123	96	93	117	119	32	31	0	0	17	18	2	2	2	2	0	0	2	2	0	0	0	0	796	822
ctacgtcatcg	PBANKA_135380	201	206	0	0	243	251	24	25	0	0	0	0	1	1	0	0	0	0	0	0	0	0	0	0	0	0	0	0	0	0	0	0
ctactagttaa	PBANKA_122560	0	0	0	0	0	0	0	0	0	0	0	0	0	0	0	0	0	0	0	0	0	0	0	0	0	0	0	0	0	0	0	0
ctactctgatg	PBANKA_110510	0	0	242	247	1	1	0	0	0	0	0	0	0	0	4	4	0	0	0	0	0	0	0	0	0	0	1	1	0	0	0	0
ctaggggtgac	PBANKA_102060	0	0	0	0	82	81	0	0	0	0	62	60	0	0	0	0	0	0	1	0	0	0	0	0	1	1	0	0	0	0	0	0
ctatccgccac	PBANKA_031360	0	0	0	0	0	0	0	0	0	0	11	12	0	0	0	0	0	0	0	0	0	0	0	0	0	0	0	0	0	0	0	0
ctattgtgtag	PBANKA_101590	0	0	0	0	0	0	0	0	1	1	0	0	13	13	0	0	0	0	0	0	0	0	0	0	0	0	0	0	0	0	0	0
ctcaacttgcg	PBANKA_020310	50	50	320	326	0	0	0	0	79	80	39	39	6	6	0	0	7	8	0	0	0	0	0	0	0	0	0	0	0	0	0	0
ctcacacgacc	PBANKA_052480	0	0	0	0	0	0	0	0	0	0	0	0	9	9	7	8	0	0	0	0	0	0	0	0	0	0	0	0	0	0	0	0
ctcaccctaat	PBANKA_030460	0	1	2	2	0	0	1494	1549	279	286	1252	1292	464	485	43	45	142	147	113	122	2	2	28	28	7	9	1	1	20	21	891	917
ctcagtcatgc	PBANKA_123420	0	0	0	0	0	0	0	0	0	0	0	0	1	1	0	0	0	0	0	0	0	0	0	0	0	0	0	0	0	0	0	0
ctcattcccgt	PBANKA_130470	0	0	0	0	0	0	0	0	81	83	21	20	1	0	0	0	7	8	0	0	0	0	0	0	0	0	0	0	0	0	0	0
ctccacaggtc	PBANKA_093100	0	0	0	0	0	0	0	0	0	0	0	0	0	0	0	0	0	0	0	0	1	1	0	0	0	0	0	0	0	0	0	0
ctcccactcaa	PBANKA_103000	0	0	0	0	0	0	0	0	73	78	0	0	10	10	0	0	0	0	0	0	0	0	0	0	0	0	0	0	0	0	0	0
ctccccattca	PBANKA_122760	199	205	0	0	153	161	83	88	85	84	206	214	9	9	13	13	65	70	0	0	0	0	0	0	0	0	1	1	1	1	2	2
ctcccgaaatt	PBANKA_050510	0	0	0	0	0	0	0	0	0	0	40	42	0	0	0	0	0	0	0	0	0	0	0	0	0	0	0	0	0	0	0	0
ctcctaaatga	PBANKA_092250	0	0	0	0	186	190	0	0	0	0	0	0	0	0	0	0	0	0	0	0	0	0	0	0	0	0	0	0	0	0	0	0
ctcctatccct	PBANKA_051950	0	0	0	0	0	0	0	0	3	3	99	104	0	1	0	0	0	0	0	0	0	0	0	0	0	0	0	0	0	0	0	0
ctcgacatcta	PBANKA_083170	0	0	0	0	0	0	0	0	0	0	2	2	0	0	0	0	0	0	0	0	0	0	0	0	0	0	0	0	0	0	0	0
ctcgagaccag	PBANKA_050590	0	0	0	0	0	0	27	26	0	0	1	1	0	0	0	0	0	0	0	0	0	0	0	0	0	0	0	0	0	0	0	0
ctcgggagggg	PBANKA_050120	0	0	247	253	0	0	38	38	0	0	41	41	0	0	13	14	0	0	0	0	0	0	0	0	0	0	0	0	0	0	0	0
ctcggtctatg	PBANKA_130110	0	0	0	0	0	0	0	0	0	0	0	0	0	0	0	0	0	0	0	0	0	0	1	1	0	0	0	0	0	0	0	0
ctcgtacgtac	PBANKA_144190	98	99	153	160	199	201	0	0	0	0	28	28	0	0	0	0	1	1	0	1	0	0	0	0	0	0	0	0	1	1	0	0
ctctacttctg	PBANKA_142590	0	0	0	0	0	0	0	0	1	1	0	0	0	0	0	0	0	0	0	0	0	0	0	0	0	0	0	0	0	0	0	0
ctctcccttac	PBANKA_132050	0	0	0	0	0	0	0	0	1	2	73	76	1	1	0	0	0	0	0	0	0	0	0	0	0	0	0	0	0	0	4	4
ctctgcccaag	PBANKA_121180	0	0	0	0	0	0	0	0	0	0	0	0	0	0	0	0	0	0	0	0	0	0	0	0	0	0	0	0	0	0	0	0
ctcttggtctg	PBANKA_080260	0	0	0	0	0	0	0	0	0	0	0	0	0	0	0	0	0	0	3	3	0	0	0	0	0	0	0	0	0	0	0	0
ctcttttgaat	PBANKA_093120	0	0	0	0	0	0	0	0	0	0	0	0	26	30	11	10	6	6	2	2	6	6	0	0	1	1	0	0	1	1	882	911
ctgaaccctga	PBANKA_030940	0	0	0	0	0	0	0	0	0	0	0	0	0	0	0	0	0	0	0	0	0	0	0	0	0	0	0	0	0	0	0	0
ctgaatactcg	PBANKA_062320	0	0	0	0	337	354	0	0	2	2	0	0	0	0	0	0	0	0	0	0	0	0	0	0	0	0	0	0	3	3	0	0
ctgacgggaat	PBANKA_124270	0	0	0	0	67	70	0	0	0	0	0	0	0	0	0	0	0	0	0	0	0	0	0	0	0	0	0	0	0	0	1	1
ctgactttcgg	PBANKA_090150	0	0	0	0	0	0	43	44	0	0	0	0	0	0	0	0	0	0	0	0	0	0	0	0	0	0	0	0	0	0	0	0
ctgcgccttcg	PBANKA_112260	0	0	0	0	0	0	0	0	0	0	0	0	0	0	0	0	0	0	0	0	0	0	0	0	0	0	0	0	0	0	3	3
ctgcggcggta	PBANKA_110830	0	0	0	0	107	106	0	0	0	0	1	1	0	0	0	0	0	0	0	0	0	0	0	0	0	0	0	0	0	0	0	0
ctgcgtggcac	PBANKA_120090	0	0	0	0	0	0	0	0	0	0	0	0	0	0	0	0	0	0	0	0	0	0	0	0	0	0	0	0	0	0	0	0
ctgctgattgc	PBANKA_100760	0	0	0	0	0	0	0	0	0	0	0	0	0	0	2	2	0	0	0	0	0	0	0	0	0	0	0	0	0	0	0	0
ctggaagtaat	PBANKA_062180	338	326	877	888	666	687	0	0	0	0	0	0	0	0	0	0	0	0	2	1	0	0	0	0	0	0	0	0	0	0	0	0
ctggacaacac	PBANKA_040650	0	0	0	0	0	0	0	0	0	0	0	0	0	0	0	0	0	0	0	0	0	0	0	0	0	0	0	0	0	0	0	0
ctggagtagtg	PBANKA_140240	0	0	0	0	0	0	0	0	0	0	0	0	0	0	0	0	0	0	6	6	0	0	0	0	0	0	0	0	0	0	0	0
ctggccgctaa	PBANKA_041350	0	0	0	0	0	0	0	0	0	0	0	0	0	0	0	0	0	0	0	0	0	0	0	0	0	0	0	0	1	1	0	0
ctggcctcgtt	PBANKA_132800	0	0	0	0	0	0	0	0	0	0	0	0	0	0	0	0	0	0	0	0	1	1	0	0	0	0	1	1	0	0	0	0
ctggcgcaggc	PBANKA_123310	0	0	0	0	0	0	0	0	0	0	0	0	0	0	0	0	0	0	0	0	0	0	0	0	0	0	0	0	0	0	0	0
ctgggaaaaga	PBANKA_142220	0	0	0	0	0	0	0	0	0	0	0	0	0	0	2	2	0	0	0	0	0	0	0	0	0	0	0	0	0	0	0	0
ctgggaccacg	PBANKA_092880	436	454	742	763	493	511	0	0	0	0	90	93	0	0	0	0	0	0	0	0	0	0	0	0	2	2	1	1	2	2	0	0
ctgggatctgt	PBANKA_061340	0	0	0	0	0	0	0	0	0	0	1	1	10	10	0	0	0	0	0	0	0	0	0	0	0	0	0	0	0	0	0	0
ctggtaggttc	PBANKA_145530	0	0	0	0	0	0	0	0	0	0	0	0	0	0	0	0	0	0	0	0	0	0	0	0	0	0	0	0	0	0	0	0
ctggtctcgat	PBANKA_092860	0	0	0	0	3	4	706	720	1	1	37	38	876	899	9	9	19	19	1063	1099	1	1	2	3	844	860	0	0	0	0	1051	1057
ctgtctctacg	PBANKA_081190	0	0	0	0	1	1	126	130	90	92	0	0	13	14	40	42	26	25	8	8	25	26	17	16	2	3	22	23	5	5	1198	1217
cttaaagagcc	PBANKA_133500	198	208	0	0	0	0	9	9	0	0	0	0	0	0	0	0	0	0	0	0	0	0	0	0	0	0	0	0	0	0	0	0
cttacattggt	PBANKA_061040	1433	1435	1	0	726	744	108	109	81	84	160	167	22	19	5	5	168	170	2	2	0	0	0	0	0	0	0	0	1	1	0	0
cttacggcgcc	PBANKA_061500	0	0	253	267	0	0	0	0	0	0	0	0	0	0	0	0	0	0	0	0	0	0	0	0	0	0	0	0	0	0	1	1
cttacgtctgg	PBANKA_082340	0	0	0	0	0	0	0	0	83	81	0	0	0	0	0	0	0	0	0	0	1	1	0	0	1	0	0	0	0	0	0	0
cttatgcagtc	PBANKA_145050	288	299	0	0	0	0	164	167	3	2	54	58	7	7	0	0	0	0	0	0	1	1	0	0	0	0	2	2	0	0	945	970
cttgaaaaatc	PBANKA_135190	0	0	0	0	0	0	0	0	0	0	0	0	0	0	0	0	0	0	0	0	0	0	0	0	0	0	0	0	0	0	0	0
cttgatgtcag	PBANKA_134820	0	0	0	0	0	0	0	0	0	0	36	36	0	0	0	0	0	0	0	0	0	0	0	0	0	0	0	0	0	0	0	0
cttgtaaggaa	PBANKA_110280	65	69	111	112	279	284	0	0	0	0	0	0	0	0	0	0	0	0	0	0	0	0	0	0	0	0	0	0	0	0	0	1
cttgtcaacgg	PBANKA_060790	282	282	0	0	0	0	73	73	90	92	166	167	0	0	0	0	62	63	0	0	0	0	0	0	0	0	0	0	0	0	0	0
ctttactgggt	PBANKA_135260	670	699	0	0	60	64	242	243	190	187	304	314	19	20	0	0	87	88	0	0	0	0	8	7	0	0	0	0	0	0	1	2
ctttagcgcat	PBANKA_112780	0	0	0	0	0	0	0	0	0	0	33	33	0	0	0	0	0	0	0	0	0	0	1	1	0	0	0	0	0	0	0	0
ctttcgtccgt	PBANKA_090420	0	0	0	0	0	0	0	0	0	0	0	0	0	0	0	0	0	0	0	0	0	0	0	0	0	0	0	0	0	0	0	0
ctttgtactgt	PBANKA_131950	0	0	0	0	0	0	0	0	0	0	0	0	0	0	0	0	0	0	0	0	0	0	0	0	0	0	0	0	0	0	0	0
cttttaggtct	PBANKA_061970	222	221	0	0	343	349	0	0	0	0	52	52	0	0	0	0	0	0	0	0	0	0	0	0	1	1	0	0	0	0	0	0
gaaacaacccg	PBANKA_123180	0	0	0	0	0	0	0	0	0	0	0	0	0	0	0	0	0	0	0	0	0	0	0	0	0	0	0	0	0	0	0	0
gaaacagtacc	PBANKA_121240	0	0	0	0	0	0	0	0	0	0	0	0	0	0	0	0	0	0	1	1	0	0	0	0	0	0	0	0	0	0	0	0
gaaattgggac	PBANKA_083600	153	163	264	281	113	119	0	1	0	0	0	0	0	0	0	0	0	0	1	1	0	0	0	0	0	0	0	1	0	0	0	0
gaacattcggg	PBANKA_140040	0	0	0	0	0	0	0	0	72	80	0	0	0	0	8	8	1	1	2	2	0	0	0	0	0	0	0	0	0	0	0	0
gaacctggaca	PBANKA_093260	0	0	0	0	0	0	41	48	0	0	0	0	0	0	0	0	0	0	0	0	0	0	0	0	0	0	0	0	0	0	0	0
gaactgaacta	PBANKA_093030	0	0	0	0	0	0	0	0	0	0	0	0	0	0	0	0	0	0	0	0	0	0	0	0	0	0	0	0	0	0	3	3
gaagatatgac	PBANKA_081680	0	0	0	0	0	0	0	0	0	0	0	0	0	0	0	0	0	0	0	0	0	0	0	0	0	0	0	0	0	0	0	0
gaagctaatgc	PBANKA_041450	0	0	0	0	0	0	0	0	0	0	0	0	0	0	0	0	0	0	0	0	0	0	0	0	0	0	0	0	0	0	0	0
gaagggccaag	PBANKA_120980	1	1	0	0	584	591	0	1	1	1	0	0	0	0	0	0	0	0	0	0	0	0	0	1	0	0	1	1	1	1	0	0
gaaggtggtac	PBANKA_080630	0	0	0	0	0	0	165	172	210	216	59	61	10	10	0	0	57	59	0	0	0	0	0	0	0	0	0	0	0	0	0	0
gaagtgttgga	PBANKA_092170	0	0	0	0	0	0	0	0	0	0	43	47	0	0	0	0	0	0	0	0	0	0	0	0	0	0	0	0	0	0	0	0
gaagttctagg	PBANKA_041080	0	0	0	0	0	0	0	0	0	0	0	0	0	0	0	0	0	0	0	0	0	0	0	0	0	0	0	0	0	0	6	6
gaatatgtaat	PBANKA_031240	0	0	0	0	0	0	33	32	0	0	0	0	0	0	0	0	0	0	1	0	0	0	0	0	0	0	0	0	0	0	0	0
gaatcataaca	PBANKA_050300	0	0	0	0	0	0	0	0	0	0	101	100	0	0	3	3	0	0	0	0	0	0	1	1	0	0	0	0	0	0	0	0
gaatggatgta	PBANKA_124000	0	0	0	0	0	0	0	0	0	0	0	0	0	0	0	0	0	0	0	0	0	0	0	0	0	0	0	0	0	0	0	0
gaatgtttagc	PBANKA_060680	0	0	0	0	0	0	0	0	1	1	0	0	0	0	0	0	0	0	0	0	0	0	0	0	0	0	0	0	0	0	1	1
gaattaacaaa	PBANKA_110100	329	330	0	0	0	0	0	0	0	0	51	52	0	0	18	18	0	0	0	0	0	0	0	0	0	0	0	0	0	0	0	0
gaattaccttt	PBANKA_021550	188	192	0	0	0	0	0	0	77	82	0	0	1	1	8	8	0	0	0	0	0	0	0	0	0	0	0	0	0	0	0	0
gacattcgagg	PBANKA_122540	147	146	0	0	0	0	0	0	0	0	0	0	0	0	0	0	0	0	0	0	0	0	0	0	0	0	1	1	0	0	0	0
gaccaaaatca	PBANKA_094090	0	0	0	0	0	0	0	0	1	1	69	71	0	0	0	0	0	0	0	0	0	0	0	0	0	0	0	0	0	0	0	0
gacccgtttca	PBANKA_092290	0	0	0	0	0	0	0	0	1	1	0	0	0	0	0	0	3	4	0	0	0	0	0	0	0	0	0	0	0	0	7	7
gaccgccctct	PBANKA_135150	0	0	0	0	0	0	0	0	0	0	0	0	0	0	6	6	0	0	0	0	0	0	0	0	0	0	0	0	0	0	0	0
gacctttgcag	PBANKA_083240	0	0	5	6	0	0	0	0	0	0	0	0	0	0	0	0	0	0	0	0	0	0	0	0	0	0	0	0	0	0	0	0
gacgacggagt	PBANKA_130300	2	3	1	1	2	2	295	304	493	498	519	528	443	456	1182	1203	725	728	525	529	1247	1271	1016	1013	442	449	1335	1353	883	897	1019	1040
gacgaggggca	PBANKA_030230	0	0	0	0	0	0	0	0	0	0	1	1	0	0	0	0	0	0	0	0	0	0	0	0	0	0	0	0	0	0	0	0
gacgccgtcct	PBANKA_102450	0	0	0	0	1	0	0	0	0	0	0	0	0	0	0	0	0	0	0	0	0	0	0	0	0	0	0	0	0	0	0	0
gacgcgaagtt	PBANKA_021190	0	0	0	0	13	13	0	0	0	0	0	0	0	0	0	0	0	0	0	0	0	0	0	0	0	0	0	0	0	0	0	0
gacgtatggcg	PBANKA_021460	0	0	0	0	0	0	0	0	0	0	0	0	0	0	0	0	0	0	0	0	0	0	0	0	0	0	0	0	0	0	0	0
gacgtcgaatc	PBANKA_122670	1	1	0	0	0	0	307	315	231	241	60	63	384	388	385	404	21	23	245	247	311	309	49	49	170	174	167	173	17	18	924	942
gactaggatga	PBANKA_010480	0	0	0	0	0	0	34	35	0	0	0	0	0	0	15	15	0	0	0	0	0	0	0	0	0	0	0	0	0	0	0	0
gactcaatttg	PBANKA_120390	2766	2828	2203	2243	1192	1214	0	0	1	1	0	0	0	0	1	1	0	0	2	2	0	1	1	1	1	1	7	7	1	1	0	1
gacttcaatcg	PBANKA_112420	0	0	0	0	1	1	50	50	0	0	0	0	0	0	0	0	0	0	2	2	0	0	0	0	0	0	0	0	0	0	0	0
gagagagggtg	PBANKA_141450	0	0	0	0	0	0	0	0	0	0	17	15	0	0	0	0	0	0	0	0	0	0	0	0	0	0	0	0	0	0	0	0
gagagcagtca	PBANKA_060350	0	0	0	0	0	0	0	0	0	0	0	0	2	3	0	0	0	0	0	0	0	0	0	0	0	0	0	0	0	0	1	1
gagagctaata	PBANKA_031470	0	0	0	0	0	0	0	0	0	0	0	0	0	0	0	0	0	0	0	0	0	0	0	0	0	0	0	0	0	0	2	2
gagagggctta	PBANKA_101480	631	636	517	531	183	178	138	134	201	212	415	421	4	3	9	10	254	256	0	0	0	0	1	0	0	0	1	1	0	0	0	0
gagatgctctt	PBANKA_122580	0	0	0	0	0	0	0	0	0	0	0	0	0	0	0	0	0	0	0	0	0	0	0	0	0	0	0	0	0	0	0	0
gagcaaacgca	PBANKA_112040	0	0	0	0	0	0	0	0	0	0	0	0	0	0	0	0	0	0	0	0	0	0	0	0	0	0	0	0	0	0	0	0
gagcatggacc	PBANKA_050730	0	0	1	1	0	0	18	23	0	0	1	1	62	68	6	6	1	1	86	89	0	0	0	0	60	63	0	0	0	0	1107	1145
gagccagtggc	PBANKA_122820	0	0	0	0	0	0	0	0	50	49	0	0	0	0	0	0	0	0	0	0	0	0	0	0	0	0	0	0	0	0	0	0
gagcctacacg	PBANKA_141610	0	0	0	0	0	0	0	0	0	0	0	0	0	0	0	0	0	0	0	0	0	0	0	0	0	0	0	0	0	0	0	0
gagcctggtgg	PBANKA_041780	0	0	0	0	0	0	0	0	0	0	0	0	0	0	6	6	0	0	0	0	0	0	0	0	0	0	0	0	0	0	0	0
gagcgagtcaa	PBANKA_112890	180	182	0	0	0	0	0	0	0	0	0	0	0	0	0	0	0	0	0	0	0	0	0	0	0	0	0	0	0	0	0	0
gagcggaaggc	PBANKA_112350	65	73	2	2	1	0	217	226	96	100	16	16	31	30	0	0	4	4	3	3	1	0	6	4	6	6	0	0	0	0	4332	4419
gaggaacgtag	PBANKA_132560	666	672	337	334	0	0	0	0	0	0	0	0	0	0	0	0	0	0	0	0	0	0	0	0	0	0	0	0	0	0	0	0
gaggactataa	PBANKA_131620	157	170	0	0	0	0	0	0	0	0	49	53	0	0	0	0	0	0	0	0	0	0	0	0	0	0	0	0	0	0	0	0
gagggtgtcct	PBANKA_071310	0	0	0	0	0	0	0	0	0	0	0	0	0	0	0	0	0	0	0	0	0	0	0	0	0	0	0	0	0	0	0	0
gagtaatacgc	PBANKA_051610	0	0	0	0	0	0	0	0	0	0	0	0	0	0	0	0	0	0	0	0	0	0	0	0	0	0	0	0	0	0	0	0
gagtagatctg	PBANKA_093370	0	0	277	284	0	0	0	0	0	0	0	0	6	7	0	0	0	0	0	0	0	0	0	0	0	0	0	0	0	0	0	0
gatattcctct	PBANKA_145770	168	179	0	0	0	0	0	0	0	0	0	0	6	6	7	7	0	0	0	0	0	0	0	0	0	0	0	0	0	0	0	0
gatccgtgcga	PBANKA_102490	0	0	1	1	1	1	0	0	2	2	0	0	0	0	0	0	0	0	0	0	0	0	0	0	0	0	0	0	0	0	1	3
gatgaagcgcg	PBANKA_140610	0	0	0	0	0	0	0	0	65	65	0	0	0	0	0	0	0	0	1	1	0	0	0	0	0	0	0	0	0	0	0	0
gatgcgaaaaa	PBANKA_094350	1	1	873	898	0	0	0	0	1	1	0	0	0	0	0	0	5	5	0	0	0	0	0	0	0	0	0	0	0	0	2	2
gatgggccctc	PBANKA_040150	0	0	0	0	0	0	0	0	2	2	0	0	0	0	0	0	0	0	0	0	0	0	0	0	0	0	0	0	0	0	0	0
gatgtgttcct	PBANKA_081420	0	0	0	0	0	0	0	0	0	0	97	99	0	0	0	0	0	0	0	0	0	0	0	0	0	0	0	0	0	0	0	0
gattaaagaat	PBANKA_090840	0	0	0	0	0	0	0	0	0	0	0	0	0	0	3	3	0	0	0	0	0	0	0	0	0	0	0	0	0	0	0	0
gattatgagta	PBANKA_111320	0	0	1	1	0	0	10	9	0	0	1	1	61	61	4	6	37	39	19	19	2	2	47	47	39	39	1	1	12	12	914	942
gattgcaaacg	PBANKA_020330	0	0	0	0	0	0	52	51	0	0	0	0	0	0	0	0	0	0	0	0	0	0	0	0	0	0	0	0	0	0	0	0
gcaaaacctag	PBANKA_061030	0	0	0	0	0	0	254	262	80	81	84	84	47	51	42	44	32	33	0	0	0	0	21	22	3	3	1	0	0	0	1139	1150
gcaaatataaa	PBANKA_110090	119	119	0	0	0	0	0	0	89	89	0	0	0	0	9	9	0	0	0	0	0	0	0	0	0	0	0	0	0	0	0	0
gcacccttctc	PBANKA_090520	0	0	0	0	0	0	0	0	0	0	0	0	5	6	0	0	0	0	0	0	0	0	0	0	0	0	0	0	0	0	0	0
gcacttgttcc	PBANKA_080300	297	299	0	0	0	0	0	0	2	2	0	0	0	0	0	0	0	0	0	0	0	0	0	0	0	0	0	0	0	0	1	1
gcagacgggac	PBANKA_041690	0	0	0	0	0	0	0	0	0	0	40	42	0	0	0	0	0	0	0	0	0	0	0	0	0	0	0	0	0	0	0	0
gcagagtcacg	PBANKA_040090	0	0	0	0	0	0	0	0	0	0	54	56	0	0	0	0	0	0	0	0	0	0	0	0	0	0	0	0	0	0	0	0
gcaggggctcc	PBANKA_144890	0	0	0	0	0	0	0	0	0	0	0	0	0	0	0	0	0	0	1	1	0	0	0	0	0	0	0	0	0	0	0	0
gcaggtattat	PBANKA_110430	0	0	0	0	0	0	0	0	0	0	0	0	0	0	0	0	0	0	0	0	0	0	0	0	0	0	0	0	0	0	0	0
gcaggttccgg	PBANKA_130690	0	0	0	0	0	0	0	0	45	44	1	1	0	0	0	0	0	0	0	0	0	0	0	0	0	0	0	0	0	0	0	0
gcagtcacttg	PBANKA_050930	125	131	0	0	302	339	0	0	0	0	43	46	0	0	0	0	0	0	0	0	0	0	1	1	0	0	0	0	0	0	0	0
gcagtgctatt	PBANKA_100260	0	0	0	0	0	0	0	0	49	52	0	0	0	0	0	0	0	0	0	0	0	0	0	0	1	1	0	0	0	0	0	0
gcatcagtcct	PBANKA_140580	0	0	0	0	0	0	0	0	2	2	39	40	6	6	0	0	0	0	0	0	0	0	0	0	0	0	0	0	0	0	3	4
gcattccagcc	PBANKA_051040	105	107	0	0	0	0	0	0	0	0	0	0	0	0	0	0	0	0	0	0	0	0	0	0	0	0	0	0	0	0	0	0
gcattggtatg	PBANKA_134270	0	0	0	0	1	1	0	0	0	0	0	0	0	0	0	0	0	0	0	0	0	0	0	0	0	0	0	0	0	0	0	0
gcattggttgg	PBANKA_124530	0	0	0	0	90	93	0	0	1	1	0	0	1	1	0	0	0	0	0	0	0	0	1	1	1	1	0	0	0	0	0	0
gccagcgatcc	PBANKA_136260	0	0	0	0	0	0	0	0	0	0	0	0	0	0	0	0	0	0	0	0	0	0	0	0	0	0	0	0	0	0	0	0
gccatgacgcc	PBANKA_142240	0	0	0	0	0	0	0	0	0	0	0	0	0	0	0	0	0	0	0	0	0	0	0	0	0	0	0	0	0	0	0	0
gcccacattga	PBANKA_010610	479	493	0	0	403	403	0	0	0	0	0	0	0	0	0	1	0	0	0	0	0	0	0	0	0	0	0	0	0	0	0	0
gcccacgaggt	PBANKA_146320	0	0	0	0	0	0	0	0	1	1	0	0	0	0	0	0	1	1	0	0	0	0	0	0	0	0	0	0	0	0	8	7
gcccggcgggt	PBANKA_130520	1112	1026	296	282	0	0	258	245	404	360	480	439	14	15	9	8	172	158	1	1	3	2	13	11	0	0	2	1	0	0	0	0
gcccggtaata	PBANKA_052050	0	0	0	0	0	0	0	0	0	0	0	0	0	0	0	0	0	0	0	0	0	0	0	0	0	0	0	0	0	0	0	0
gccgatcgcta	PBANKA_100490	0	0	0	0	0	0	0	0	1	1	0	0	0	0	0	0	0	0	0	0	0	0	0	0	0	0	0	0	0	0	5	5
gccggaataaa	PBANKA_144690	0	0	0	0	0	0	0	0	0	0	0	0	0	0	0	0	3	4	0	0	0	0	0	0	0	0	0	0	0	0	0	0
gcctgtgacaa	PBANKA_102190	72	75	0	0	233	241	13	13	0	0	0	0	0	0	0	1	0	1	0	0	0	0	0	0	1	1	0	0	0	0	0	0
gccttacttga	PBANKA_123000	0	0	189	197	0	0	0	0	0	0	0	0	0	0	0	0	0	0	0	0	0	0	0	0	0	0	0	0	0	0	2	2
gccttcaacgg	PBANKA_070620	153	156	209	206	0	0	35	37	134	134	72	78	2	2	7	8	37	40	0	0	0	0	0	0	0	0	0	0	0	0	0	0
gcgaactcaac	PBANKA_120370	0	0	0	0	0	0	0	0	0	0	45	45	0	0	0	0	0	0	0	0	0	0	0	0	0	0	0	0	0	0	0	0
gcgagatacga	PBANKA_120810	0	0	0	0	0	0	0	0	0	0	0	0	0	0	0	0	0	0	0	0	0	0	25	26	0	0	0	0	0	0	0	0
gcgatcactct	PBANKA_132530	655	677	971	1001	724	751	0	0	1	1	0	0	0	0	0	0	0	0	0	0	0	0	3	3	1	1	0	1	0	0	2	2
gcgcatctttc	PBANKA_051140	0	0	0	0	0	0	0	0	0	0	0	0	0	0	0	0	0	0	0	0	0	0	0	0	0	0	0	0	0	0	0	0
gcgcctaaaga	PBANKA_070650	0	0	0	0	0	0	0	0	0	0	47	46	0	0	0	0	0	0	2	2	0	0	0	0	0	0	0	0	0	0	0	0
gcgcgcgtacc	PBANKA_100270	0	0	0	0	0	0	0	0	0	0	0	0	0	0	0	0	0	0	1	1	0	0	0	0	0	0	0	0	0	0	0	0
gcgcgctttct	PBANKA_143420	0	0	0	0	150	153	0	0	0	0	0	0	0	0	0	0	0	0	0	0	0	0	0	0	0	0	0	0	0	0	0	0
gcgctggaact	PBANKA_101400	0	0	0	0	0	0	0	0	0	0	0	0	0	0	0	0	0	0	0	0	0	0	0	0	0	0	0	0	0	0	0	0
gcgggttctct	PBANKA_143950	0	0	0	0	0	0	0	0	59	61	0	0	0	0	0	1	1	1	0	0	0	0	0	0	0	0	0	0	0	0	0	0
gcgtcagttag	PBANKA_140210	0	0	0	0	0	0	0	0	0	0	0	0	5	5	0	0	0	0	0	0	0	0	0	0	0	0	0	0	0	0	0	0
gcgtcgtgaag	PBANKA_100220	0	0	0	0	0	0	37	37	0	0	0	0	0	0	0	0	0	0	0	0	0	0	0	0	0	0	0	0	0	0	0	0
gcgtggagatt	PBANKA_091820	0	0	0	0	0	0	0	0	0	0	59	60	0	0	0	0	0	0	0	0	0	0	0	0	0	0	0	0	0	0	0	0
gcgtggaggca	PBANKA_101980	311	315	7	8	1	1	168	171	211	214	178	184	0	0	0	0	112	115	0	0	2	3	0	0	0	0	0	0	0	0	0	0
gcgtgtaatgg	PBANKA_113820	1	1	0	0	7	6	1194	1221	134	135	0	0	1528	1543	10	10	12	11	2220	2243	14	14	1	2	2396	2426	4	4	1	1	1661	1680
gctactagctc	PBANKA_061380	0	0	0	0	0	0	0	0	80	80	0	0	0	0	0	0	11	11	1	1	1	1	30	27	0	0	0	0	0	0	0	0
gctacttcact	PBANKA_040690	0	0	0	0	0	0	0	0	0	0	0	0	0	0	0	0	0	0	0	0	0	0	0	0	0	0	0	0	0	0	0	0
gctagttaggc	PBANKA_120410	0	0	0	0	0	0	0	0	0	0	0	0	0	0	0	0	0	0	0	0	0	0	18	19	0	0	0	0	0	0	0	0
gctatacgcat	PBANKA_123390	0	0	0	0	0	0	0	0	0	0	0	0	0	0	0	0	0	0	0	0	0	0	0	0	0	0	0	0	0	0	0	0
gctatcatcgt	PBANKA_052290	0	0	0	0	0	0	0	0	1	0	0	0	0	0	1	1	0	0	4	4	0	0	0	0	0	0	4	4	1	1	1072	1093
gctcgagtctc	PBANKA_021420	0	0	0	0	0	0	0	0	0	0	59	63	0	0	0	0	0	0	0	0	0	0	0	0	0	0	0	0	0	0	0	0
gctcgatcgta	PBANKA_080220	0	0	0	0	0	0	0	0	67	71	0	0	0	0	0	0	0	0	2	2	1	2	0	0	0	0	1	1	0	0	0	0
gctcgtaatcc	PBANKA_135110	0	0	0	0	0	0	0	0	1	0	0	0	0	0	0	0	0	0	0	0	0	0	0	0	0	0	0	0	0	0	1	1
gctctgtcatc	PBANKA_091240	0	0	0	0	0	0	0	0	0	0	0	0	0	0	0	0	0	0	0	0	0	0	0	0	0	0	0	0	0	0	0	0
gctggaggaat	PBANKA_113010	301	307	0	0	0	0	0	0	0	0	1	1	0	0	0	0	0	0	0	0	0	0	0	0	0	0	1	1	0	0	1	0
gctggcgaaat	PBANKA_061610	0	0	0	0	0	0	0	0	0	0	51	51	0	0	0	0	0	0	0	0	0	0	0	0	0	0	0	0	0	0	0	0
gctgggcagtt	PBANKA_146460	0	0	0	0	186	192	0	0	0	0	0	0	0	0	0	0	0	0	0	0	0	0	0	0	0	0	0	0	0	0	0	0
gcttacgtcaa	PBANKA_090710	0	0	0	0	0	0	0	0	0	0	0	0	6	6	0	0	0	0	0	0	0	0	18	19	1	1	0	0	0	0	0	0
gcttctcttta	PBANKA_135820	0	0	0	0	0	0	0	0	0	0	0	0	0	0	0	0	5	5	0	0	0	0	0	0	0	0	0	0	0	0	0	0
gcttgatattg	PBANKA_120280	0	0	0	0	0	0	0	0	76	78	0	0	0	0	0	0	0	0	0	0	0	0	16	17	0	0	0	0	0	0	0	0
ggaaacccaat	PBANKA_100310	0	0	0	0	0	0	0	0	0	0	57	57	7	7	0	0	0	0	0	0	0	0	0	0	0	0	0	0	1	1	1058	1084
ggacagtgtga	PBANKA_082330	0	0	0	0	0	0	0	0	0	0	45	49	0	0	0	0	0	0	0	0	0	0	0	0	0	0	0	0	0	0	0	0
ggaccactact	PBANKA_010090	0	0	0	0	0	0	0	0	2	2	0	0	0	0	0	0	0	0	0	0	0	0	0	0	1	0	0	0	0	0	2	2
ggagactattc	PBANKA_103640	0	0	0	0	0	0	0	0	2	2	0	0	7	7	0	0	0	0	0	0	0	0	0	1	0	0	0	0	0	0	1	2
ggagagaactc	PBANKA_121840	1	1	0	0	0	0	0	0	0	0	0	0	0	0	0	0	0	0	0	0	0	0	0	0	0	0	0	0	0	0	1	1
ggaggaggatg	PBANKA_144560	0	0	0	0	0	0	0	0	0	0	0	0	0	0	0	0	0	0	0	0	0	0	0	0	0	0	0	0	0	0	0	0
ggagggaaacg	PBANKA_133890	0	0	0	0	0	0	0	0	64	66	0	0	0	0	0	0	1	1	0	0	0	0	0	0	0	0	0	0	0	0	0	0
ggaggtgacag	PBANKA_101560	0	0	0	0	0	0	0	0	0	0	0	0	0	0	0	0	0	0	0	0	6	6	0	0	0	0	0	0	0	0	0	0
ggagttgacta	PBANKA_091690	0	0	0	0	0	0	0	0	0	0	0	0	0	0	0	0	0	0	0	0	0	0	0	0	0	0	0	0	0	0	6	7
ggataaccgat	PBANKA_130780	0	0	1	1	0	0	22	23	0	0	169	173	14	13	21	20	98	95	2	2	4	4	20	18	0	0	0	0	46	49	1200	1228
ggatatcctcg	PBANKA_140670	1096	1129	336	338	0	0	210	219	376	381	471	482	5	7	0	0	198	203	2	2	5	6	3	4	1	0	0	0	2	2	1	1
ggatcatacta	PBANKA_122160	0	0	0	0	0	0	0	0	0	0	0	0	0	0	0	0	0	0	0	0	0	0	0	0	0	0	0	0	0	0	0	0
ggatgcacaag	PBANKA_020690	0	0	0	0	282	291	0	0	0	0	0	0	0	0	0	0	0	0	0	0	0	0	0	0	0	0	0	0	0	0	0	0
ggatgtcagaa	PBANKA_081120	0	0	0	0	0	0	0	0	0	0	0	0	0	0	0	0	0	0	0	0	0	0	0	0	0	0	0	0	0	0	0	0
ggattatttct	PBANKA_092780	0	0	0	0	0	0	120	125	88	90	67	67	12	12	75	79	0	0	17	15	64	65	0	0	3	3	31	31	1	1	893	908
ggattccgcgt	PBANKA_132070	0	0	0	0	0	0	33	36	0	0	164	165	29	30	16	15	21	26	0	1	12	11	0	0	0	0	3	2	3	3	1698	1724
ggatttaatca	PBANKA_080920	0	0	269	274	0	0	0	0	0	0	0	0	0	0	0	0	0	0	0	0	0	0	0	0	0	0	0	0	0	0	0	0
ggcaccctacc	PBANKA_110760	0	0	0	0	0	0	0	0	0	0	0	0	0	0	0	6	0	0	0	0	0	0	0	0	0	0	0	0	0	0	0	0
ggcagtatcga	PBANKA_040230	0	0	0	0	0	0	0	0	0	0	0	0	8	8	0	0	0	0	1	1	0	0	0	0	0	0	0	0	0	0	0	0
ggcagtatggg	PBANKA_121690	0	0	0	0	0	0	0	0	0	0	25	26	8	9	2	3	0	0	0	0	0	0	0	0	0	0	0	0	0	0	0	0
ggcattgattt	PBANKA_100780	1	1	0	0	0	0	0	0	0	0	0	0	0	0	0	0	0	0	0	0	0	0	0	0	0	0	0	0	0	0	0	0
ggccaatttaa	PBANKA_080320	764	786	825	857	315	326	102	108	482	502	363	369	10	10	0	0	131	141	0	0	0	0	0	1	0	0	0	0	0	0	0	0
ggccagatcac	PBANKA_101440	0	0	0	0	0	0	115	120	589	600	128	131	42	44	683	701	102	104	4	5	675	689	8	8	2	2	617	645	15	16	1149	1196
ggcccagcctt	PBANKA_020810	0	0	0	0	0	0	0	0	0	0	0	0	1	1	0	0	0	0	0	0	0	0	0	0	0	0	0	0	0	0	0	0
ggcccgaaccc	PBANKA_134780	0	0	1	1	0	0	0	0	0	0	0	0	11	11	5	5	0	0	0	0	3	3	0	0	0	0	0	0	0	0	799	826
ggccctccggt	PBANKA_122100	0	0	0	0	0	0	0	0	0	0	0	0	0	0	0	0	9	9	0	0	0	0	0	0	0	0	0	0	0	0	0	0
ggccgacaaat	PBANKA_050220	0	0	0	0	71	73	0	0	0	0	9	9	0	0	0	0	0	0	0	0	0	0	0	1	0	0	0	0	0	0	0	0
ggccttagatg	PBANKA_100990	0	0	0	0	0	0	0	0	0	0	0	0	0	0	0	0	0	0	0	0	0	0	0	0	2	2	0	0	0	0	0	0
ggcgatgtttc	PBANKA_092550	363	366	569	594	973	991	355	360	401	411	588	605	12	12	0	0	326	342	3	3	8	9	0	0	0	0	1	1	0	0	0	0
ggcgctgctct	PBANKA_113380	0	0	0	0	0	0	0	0	0	0	0	0	0	0	0	0	0	0	0	0	0	0	0	0	0	0	0	0	0	0	0	0
ggcgtaccccg	PBANKA_082230	0	0	0	0	0	0	0	0	0	0	23	26	0	0	0	0	0	0	0	0	0	0	0	0	0	0	0	0	0	0	0	0
ggctcagtgca	PBANKA_113100	0	0	0	0	0	0	0	0	200	207	67	69	9	9	0	0	3	3	0	0	0	0	0	0	0	0	0	0	0	0	1116	1139
gggaaaagggt	PBANKA_051410	0	0	75	79	0	0	0	0	0	0	6	6	10	10	0	0	5	5	2	2	0	0	0	0	4	4	0	0	0	0	492	503
gggaaagaacg	PBANKA_121630	0	0	0	0	1	0	0	0	0	0	0	0	0	0	0	0	0	0	0	0	0	0	0	0	0	0	0	0	0	0	0	0
gggacaaacat	PBANKA_071560	0	0	0	0	0	0	0	0	0	0	0	0	0	0	0	0	0	0	0	0	0	0	0	0	0	0	0	0	0	0	0	0
gggaggcgact	PBANKA_050400	0	0	0	0	0	0	37	37	0	0	0	0	0	0	0	0	0	0	0	0	0	0	0	0	0	0	0	0	0	0	0	0
gggagtaattc	PBANKA_102200	0	0	0	0	0	0	0	0	0	0	0	0	0	0	0	0	0	0	0	0	0	0	0	0	0	0	0	0	0	0	0	0
gggatgccctt	PBANKA_040460	0	0	0	0	0	0	0	0	0	0	22	23	0	0	0	0	0	0	0	0	0	0	0	0	0	0	0	0	0	0	0	0
gggcaagacac	PBANKA_030080	372	391	0	0	702	743	0	0	0	0	0	0	0	0	0	0	0	0	0	0	0	0	0	0	0	0	0	0	0	0	0	0
gggcacatagc	PBANKA_094180	0	0	0	0	0	0	0	0	2	2	0	0	0	0	21	21	5	5	0	0	0	0	0	0	0	0	0	0	0	0	5	6
ggggagacatg	PBANKA_020620	0	0	329	339	0	0	0	0	49	50	38	42	8	9	4	4	13	13	0	0	0	0	27	27	0	0	0	0	0	0	0	0
ggggccgggca	PBANKA_050060	102	102	0	0	0	0	0	0	0	0	0	0	0	0	23	22	0	0	0	0	0	0	0	0	0	0	0	0	0	0	0	0
ggggtaactat	PBANKA_091380	0	0	0	0	0	0	0	0	0	1	0	0	0	0	0	0	0	0	0	0	0	0	0	0	0	0	0	0	0	0	0	0
ggggtcctctg	PBANKA_124380	255	265	0	0	0	0	0	0	0	0	0	0	0	0	2	1	3	3	1	1	0	0	14	15	0	0	0	0	0	0	0	0
gggtaagcgtt	PBANKA_130720	0	0	1	1	0	0	1	1	0	0	20	21	9	9	20	20	34	35	2	2	2	2	7	7	2	2	4	4	1	1	1098	1126
gggtcatgctg	PBANKA_102050	1	1	301	313	0	0	0	0	0	0	66	67	0	0	0	0	0	0	0	0	0	0	0	0	0	0	0	0	0	0	0	0
gggtgggttga	PBANKA_061060	1	0	6	6	0	0	257	268	84	84	99	93	13	13	7	8	5	5	10	9	0	1	1	0	0	0	0	0	0	0	2786	2808
gggttagaaat	PBANKA_070440	252	261	0	0	0	0	49	53	71	73	70	71	0	0	18	16	0	0	3	3	0	0	0	0	0	0	1	1	0	0	0	0
ggtaagccatc	PBANKA_142640	0	0	0	0	0	0	0	0	0	0	42	43	0	0	0	0	0	0	0	0	0	0	0	0	0	0	0	0	0	0	4	4
ggtacgtagcc	PBANKA_071420	0	0	0	0	0	0	0	0	1	2	0	0	0	0	0	0	0	0	0	0	0	0	0	0	0	0	0	1	0	0	2	2
ggtatctccat	PBANKA_040340	0	0	0	0	0	0	0	0	0	0	0	0	0	0	0	0	0	0	0	0	0	0	0	0	0	0	0	0	0	0	0	0
ggtcagaccct	PBANKA_092700	846	859	1293	1316	718	742	273	283	599	605	682	692	7	7	37	37	524	530	1	1	5	5	0	0	0	0	0	0	1	1	0	0
ggtcccataac	PBANKA_101030	0	0	2	2	0	0	0	0	0	0	0	0	5	5	0	0	7	7	0	0	0	0	0	0	0	0	0	0	0	0	1047	1066
ggtcgctggtt	PBANKA_140510	113	111	0	0	0	0	0	0	0	0	0	0	4	4	0	0	5	4	1	1	0	0	0	0	0	0	0	0	0	0	0	0
ggtgggctgga	PBANKA_093000	0	0	0	0	77	77	20	19	0	0	172	170	10	11	0	0	37	40	0	0	2	2	0	0	0	0	0	0	7	8	935	942
ggttatattgt	PBANKA_091880	159	164	0	0	56	58	0	0	0	0	0	0	0	0	0	0	0	0	0	0	0	0	0	0	0	0	0	0	0	0	0	0
ggttgccccct	PBANKA_040670	0	0	0	0	0	0	0	0	0	0	0	0	0	0	4	4	0	0	0	0	0	0	0	0	0	0	0	0	0	0	0	0
ggtttacagtt	PBANKA_114590	184	183	0	0	0	0	0	0	0	0	0	0	0	0	0	0	0	0	0	0	0	0	0	0	0	0	0	0	0	0	0	0
gtaaacatgat	PBANKA_093640	2	2	4458	4545	160	163	0	0	4	5	104	101	0	0	0	0	0	0	0	0	0	0	0	0	1	1	1	0	0	0	1	1
gtaaaccgcga	PBANKA_140350	0	0	0	0	0	0	0	0	0	0	0	0	0	0	0	0	0	0	0	0	0	0	0	0	3	4	0	0	0	0	0	0
gtaacatgcca	PBANKA_050520	0	0	0	0	0	0	0	0	0	0	5	5	0	0	0	0	0	0	0	0	0	0	0	0	0	0	0	0	0	0	0	0
gtaaggccata	PBANKA_142670	0	0	0	0	163	172	0	0	0	0	0	0	4	6	0	0	0	0	0	0	0	0	0	0	0	0	0	0	0	0	0	0
gtaaggccatt	PBANKA_111260	0	0	0	0	0	0	0	0	0	0	0	0	0	0	0	0	0	0	0	0	0	0	0	0	0	0	0	0	0	0	0	0
gtacaaataac	PBANKA_144250	0	0	0	0	0	0	0	0	1	1	0	0	0	0	0	0	0	0	0	0	0	0	0	0	0	0	0	0	0	0	1	1
gtaccgaacgc	PBANKA_145440	0	0	0	0	0	0	0	0	0	0	0	0	0	0	0	0	0	0	0	0	0	0	0	0	0	0	0	0	0	0	0	0
gtactcgtatg	PBANKA_021350	114	121	0	0	0	0	31	31	19	19	26	29	14	14	0	0	23	24	0	0	3	3	0	0	3	3	0	0	1	1	0	0
gtactgcgtcc	PBANKA_135640	6	6	0	1	4	3	945	981	1487	1530	178	180	865	907	3447	3534	257	270	1079	1110	3251	3320	298	304	991	1014	3198	3300	200	205	814	828
gtagaaaggcg	PBANKA_091130	0	0	0	0	179	178	0	0	0	0	0	0	0	0	0	0	0	0	0	0	0	0	0	0	0	0	0	0	0	0	0	0
gtagctaggaa	PBANKA_131070	0	0	0	0	0	0	0	0	0	0	0	0	0	0	0	0	0	0	0	0	1	1	0	0	0	0	0	0	0	0	0	0
gtaggcgggta	PBANKA_071190	130	120	0	0	33	29	0	0	0	0	33	26	0	0	0	0	0	0	0	0	1	1	0	0	0	0	0	0	0	0	818	782
gtaggggatga	PBANKA_093130	0	0	0	0	0	0	0	0	0	0	0	0	0	0	0	0	0	0	0	0	0	0	0	0	0	0	0	0	0	0	0	0
gtagtgtacgg	PBANKA_145750	0	0	2	2	0	0	158	161	2	2	59	56	0	0	26	26	40	41	4	4	9	8	0	0	6	6	0	0	0	0	1106	1105
gtatacggatt	PBANKA_134280	0	0	0	0	0	0	0	0	0	0	0	0	0	0	0	0	0	0	1	1	0	0	0	0	0	0	0	0	0	0	0	0
gtatatagtta	PBANKA_092180	150	155	0	0	0	0	150	144	187	197	124	125	8	7	14	12	87	89	0	0	0	0	0	0	0	0	0	0	1	1	0	0
gtatattcaat	PBANKA_143470	0	0	0	0	1	1	20	20	42	45	75	75	74	73	7	7	8	8	142	143	0	0	0	0	173	179	2	2	0	0	1120	1122
gtatcaccagg	PBANKA_051980	0	0	0	0	0	0	0	0	0	0	0	0	0	0	0	0	0	0	0	0	0	0	0	0	0	0	0	0	0	0	1	1
gtatcagaaat	PBANKA_113720	0	0	0	0	0	0	0	0	3	2	0	0	0	0	0	0	0	0	0	0	0	0	0	0	0	0	0	0	0	0	3	3
gtattaggacc	PBANKA_062070	0	0	0	0	152	155	0	0	0	0	127	132	0	0	0	0	0	0	0	0	0	0	0	0	0	0	0	0	0	0	0	0
gtattcacaca	PBANKA_092100	0	0	0	0	0	0	0	0	0	0	0	0	0	0	0	0	0	0	0	0	0	0	0	0	0	0	0	0	0	0	0	1
gtcaaaggtcg	PBANKA_051900	0	0	0	0	0	0	0	0	0	0	0	0	0	0	11	11	0	0	0	0	0	0	0	0	0	0	0	0	0	0	0	0
gtcacaggaga	PBANKA_103540	0	0	0	0	0	0	0	0	0	0	0	0	0	0	0	0	0	0	0	0	0	0	0	0	0	0	0	0	0	0	0	0
gtcacccgcac	PBANKA_041620	0	0	0	0	0	0	118	138	103	111	91	98	1	1	0	0	0	0	0	0	0	1	0	0	0	0	1	1	0	0	658	720
gtcactgacgg	PBANKA_132380	0	0	0	0	0	0	0	0	4	4	0	0	0	0	0	0	0	0	0	0	0	0	0	0	0	0	0	0	0	0	0	0
gtcagccggag	PBANKA_132810	0	0	0	0	0	0	0	0	0	0	0	0	0	0	0	0	0	0	0	0	0	0	0	0	0	0	0	0	0	0	0	0
gtcaggacctt	PBANKA_092450	0	0	0	0	0	0	0	0	0	0	0	0	1	2	0	0	0	0	0	0	0	0	0	0	0	0	0	0	0	0	0	0
gtccggttgaa	PBANKA_080250	0	0	0	0	0	0	0	0	83	84	0	0	0	0	1	1	0	0	0	0	0	0	0	0	0	0	0	0	0	0	0	0
gtcgaaggcga	PBANKA_124570	0	0	0	0	0	0	0	0	0	0	0	0	0	0	0	0	0	0	0	0	0	0	0	0	0	0	0	0	0	0	0	0
gtcgctccaag	PBANKA_080870	0	0	0	0	0	0	0	0	0	0	0	0	0	0	0	0	0	0	0	0	0	0	0	0	0	0	0	0	0	0	0	0
gtcggctaggt	PBANKA_114370	0	0	0	0	0	0	0	0	0	0	0	0	0	0	0	0	0	0	0	0	0	0	0	0	0	0	0	0	0	0	0	0
gtctccgtatt	PBANKA_132880	0	0	581	591	169	179	0	0	0	0	111	114	5	5	5	5	0	0	5	4	0	0	0	0	0	0	0	0	0	0	0	0
gtgaagccctg	PBANKA_101010	0	0	0	0	0	0	8	9	0	0	0	0	6	5	0	0	0	0	0	0	0	0	0	0	0	0	0	0	0	0	376	373
gtgaattgccg	PBANKA_101990	1	0	1	0	0	0	0	0	0	0	0	0	0	0	0	0	0	0	0	0	0	0	0	0	0	0	0	0	0	0	0	0
gtgagagtatc	PBANKA_146130	0	0	0	0	0	0	0	0	0	0	0	0	10	10	0	0	0	0	0	0	0	0	0	0	0	0	0	0	0	0	0	0
gtgagttgccg	PBANKA_082090	1104	1125	555	557	0	0	108	102	162	165	0	0	0	0	0	0	102	104	0	0	0	0	13	12	0	0	0	0	0	0	0	0
gtgatttctga	PBANKA_090170	178	175	0	0	0	0	0	0	82	86	0	0	0	0	0	0	0	0	0	0	0	0	0	0	0	0	0	0	0	0	0	0
gtgcaaaacga	PBANKA_041610	1006	1026	0	0	550	557	78	82	206	207	247	256	5	7	0	2	76	81	0	0	1	1	0	0	1	1	0	0	0	0	0	0
gtggaacactt	PBANKA_080490	1405	1436	246	257	1297	1307	0	0	0	0	0	1	2	2	0	0	1	1	1	0	1	1	1	1	1	1	2	2	3	2	1	1
gtggtgactca	PBANKA_040960	0	0	0	0	163	168	0	0	0	0	0	0	0	0	0	0	0	0	0	0	3	4	0	0	0	0	0	0	0	0	0	0
gttaacgactt	PBANKA_020710	0	0	0	0	0	0	45	45	0	0	0	0	0	0	0	0	0	0	0	0	0	0	25	25	0	0	0	0	1	1	0	0
gttaagctacg	PBANKA_110470	0	0	321	328	0	0	0	0	0	0	0	0	0	0	0	0	0	0	0	0	0	0	0	0	0	0	0	0	0	0	0	0
gttagctgtcc	PBANKA_052020	1712	1796	434	458	301	327	176	183	381	403	287	312	12	12	22	24	183	189	1	1	3	3	4	6	0	0	0	0	0	1	0	0
gttcacatagt	PBANKA_142110	0	0	0	0	0	0	0	0	0	0	82	84	0	0	0	0	0	0	0	0	0	0	0	0	0	0	0	0	0	0	0	0
gttgcgagcac	PBANKA_030260	0	0	0	0	0	0	0	0	0	0	6	6	0	0	0	0	0	0	0	0	0	0	0	0	0	0	0	0	0	0	0	0
gttggctgtaa	PBANKA_052100	0	0	0	0	0	0	0	0	0	0	0	0	0	0	0	0	0	0	0	0	0	0	0	0	0	0	0	0	0	0	2	2
gttgtctgtcg	PBANKA_030420	0	0	0	0	0	0	0	0	100	107	39	38	0	0	0	0	0	0	0	0	0	0	0	1	0	0	0	0	0	0	2	2
gtttaagcttt	PBANKA_135970	0	0	0	0	127	131	0	0	0	0	0	0	0	0	0	0	0	0	0	0	0	0	0	0	0	0	0	0	0	0	0	0
gtttatcgtcc	PBANKA_112270	545	553	0	0	0	0	131	142	104	102	174	174	10	10	8	8	91	90	2	2	0	0	0	0	0	0	0	0	0	0	0	0
gtttgcacatc	PBANKA_041540	304	309	0	0	0	0	0	0	0	0	0	0	0	0	34	39	0	0	0	0	0	0	0	0	0	0	0	0	0	0	0	0
gttttaaaccc	PBANKA_120690	798	834	758	792	368	381	461	464	821	845	788	802	51	52	20	21	202	207	1	1	8	8	0	0	5	6	1	1	0	0	1672	1724
taaaccctatg	PBANKA_133090	74	76	0	0	0	0	0	0	0	0	0	0	0	0	0	0	0	0	0	0	0	0	0	0	0	0	0	0	0	0	0	0
taaacgaagcc	PBANKA_123820	0	0	0	0	0	0	0	0	0	0	37	42	0	0	8	8	0	0	0	0	0	0	0	0	0	0	0	0	0	0	0	0
taaagtccctg	PBANKA_141090	0	0	0	0	0	0	110	110	37	40	60	58	18	18	4	4	19	19	1	1	2	2	0	0	3	3	0	0	0	0	747	770
taaccaatagc	PBANKA_101300	0	0	0	0	0	0	0	0	0	0	38	36	0	0	0	0	0	0	0	0	0	0	0	0	0	0	0	0	0	0	0	0
taacctttatc	PBANKA_030950	1	1	0	1	227	230	0	0	0	0	0	0	0	0	0	0	0	0	0	0	0	0	0	0	0	0	0	0	0	0	0	0
taacggggacg	PBANKA_082690	0	0	0	0	0	0	73	73	21	20	75	78	13	13	0	0	38	40	0	0	0	0	0	0	0	0	0	0	0	0	0	0
taagactgtat	PBANKA_100210	234	239	61	65	0	0	66	68	102	107	0	0	0	0	0	0	0	0	2	2	0	0	0	0	0	0	0	0	0	0	0	0
taagcatggga	PBANKA_134680	0	0	0	0	0	0	51	53	0	0	0	0	37	40	0	0	0	0	5	5	3	2	0	0	0	0	2	2	0	0	1013	1014
taaggttcacg	PBANKA_135520	0	0	0	0	0	0	0	0	0	0	0	0	0	0	0	0	0	0	0	0	0	0	0	0	0	0	0	0	0	0	0	0
taagttatcgt	PBANKA_103230	0	0	0	0	0	0	209	214	0	0	191	200	72	73	5	7	0	0	7	7	0	0	2	2	4	4	0	0	0	0	662	661
taagttcgat	PBANKA_093370	0	0	0	0	28	26	50	51	0	0	0	0	0	0	0	0	0	0	0	0	0	0	12	15	0	0	0	0	0	0	0	0
taatagggagc	PBANKA_081070	0	0	0	0	0	0	0	0	0	0	0	0	3	3	0	0	0	0	0	0	0	0	0	0	0	0	0	0	0	0	0	0
taatcctcctt	PBANKA_143250	0	0	0	0	0	0	0	0	0	0	0	0	0	0	0	0	0	0	0	0	0	0	0	0	0	0	0	0	0	0	0	0
taatggcgatt	PBANKA_140120	0	0	0	0	0	0	67	75	0	0	229	231	22	23	22	22	35	36	0	0	0	0	7	7	0	0	0	0	0	0	967	978
tacaccgtttg	PBANKA_102230	0	0	0	0	0	0	0	0	0	0	0	0	0	0	0	0	1	1	0	0	0	0	0	0	0	0	0	0	0	0	0	1
tacacctaggt	PBANKA_030570	0	0	0	0	0	0	0	0	0	0	8	8	0	0	0	0	0	0	0	0	0	0	0	0	0	0	0	0	0	0	1	1
tacagccactc	PBANKA_080820	0	0	0	0	0	0	0	0	0	0	0	0	0	0	0	0	0	0	0	1	0	0	0	0	0	0	0	0	0	0	0	0
tacatattgct	PBANKA_093380	0	0	0	0	0	0	0	0	0	0	0	0	0	0	3	4	0	0	0	0	0	0	0	0	0	0	0	0	0	0	0	0
tacatggctgc	PBANKA_102530	145	145	0	0	0	0	24	24	199	200	36	38	3	3	0	0	49	56	0	0	0	0	0	0	0	0	0	0	1	1	0	0
taccaatgtaa	PBANKA_133310	0	1	0	0	0	0	0	0	0	0	0	0	0	0	0	0	0	0	0	0	0	0	0	0	0	0	0	0	0	0	0	0
tacccactcgt	PBANKA_131980	740	755	0	0	792	818	1	1	0	0	0	0	0	0	0	0	0	0	0	0	0	0	0	0	0	0	0	0	1	1	0	0
taccgaaagac	PBANKA_082000	0	0	0	0	0	0	0	0	2	2	0	0	0	0	0	0	0	0	0	0	0	0	0	0	0	0	0	0	0	0	4	4
taccgcaaatg	PBANKA_143880	0	0	0	0	0	0	0	0	8	9	0	0	0	0	0	0	0	0	0	0	0	0	0	0	0	0	0	0	0	0	0	0
tacctatgaca	PBANKA_091980	0	0	0	0	0	0	0	0	0	0	0	0	0	0	0	1	0	0	0	0	0	0	0	0	0	0	0	0	0	0	0	0
tacgcaccggc	PBANKA_144260	0	0	0	0	175	180	0	0	0	0	0	0	0	0	0	0	0	0	1	1	0	0	0	0	0	0	0	0	0	0	0	0
tacgcccctgg	PBANKA_080890	931	949	690	710	1641	1683	1	0	2	2	0	0	1	1	1	1	1	1	4	4	0	0	0	0	2	3	2	2	6	6	1	1
tacgcgttaaa	PBANKA_141730	0	0	0	0	0	0	75	77	79	79	0	0	34	35	4	4	5	5	5	5	7	7	22	23	2	3	0	0	2	2	554	565
tacgggcgttc	PBANKA_134840	0	0	0	0	0	0	0	0	0	0	0	0	0	0	0	0	5	7	0	0	0	0	0	0	0	0	0	0	0	0	0	0
tactaccatcg	PBANKA_112980	0	0	0	0	0	0	0	0	0	0	0	0	0	0	0	0	0	0	0	0	0	0	0	0	0	0	0	0	1	1	0	0
tactagtcat	PBANKA_136210	0	0	0	0	0	0	0	0	0	0	0	0	0	0	5	6	0	0	0	0	0	0	0	0	0	0	0	0	0	0	0	0
tactggcagta	PBANKA_140500	0	0	0	0	0	0	0	0	0	0	55	57	1	1	0	0	0	0	0	0	0	0	0	0	0	0	0	0	0	0	0	0
tacttacttag	PBANKA_136030	0	0	0	0	0	0	0	0	0	0	0	0	0	0	0	0	0	0	0	0	0	0	0	0	0	0	0	0	0	0	0	0
tactttcaggt	PBANKA_100370	0	0	0	0	0	0	0	0	0	0	0	0	11	10	3	3	1	1	0	0	1	1	21	22	0	0	0	0	0	0	0	0
tagaagggagt	PBANKA_082540	0	0	0	0	0	0	0	0	0	0	0	0	0	0	0	0	0	0	0	0	0	0	0	0	0	0	0	0	0	0	0	0
tagactttccc	PBANKA_092760	0	0	0	0	0	0	0	0	0	0	0	0	0	0	0	0	0	0	0	0	0	0	0	0	0	0	0	0	0	0	0	0
tagagttgacg	PBANKA_132420	0	0	0	0	0	0	0	0	0	0	0	0	0	0	0	0	0	0	0	0	0	0	0	0	0	0	0	0	0	0	0	0
tagatccatct	PBANKA_050530	0	0	348	355	0	0	42	44	113	118	108	111	11	10	0	0	16	16	4	4	0	0	36	32	0	0	0	0	0	0	0	0
tagcaaagctc	PBANKA_140920	0	0	0	0	0	0	0	0	0	0	0	0	0	0	0	0	0	0	0	0	0	0	0	0	0	0	0	0	0	0	0	0
tagcagaagtt	PBANKA_081730	0	0	0	0	0	0	0	0	0	0	0	0	0	0	0	0	1	1	0	0	0	0	0	0	0	0	0	0	0	0	0	0
tagctgaagta	PBANKA_113950	0	0	0	0	0	0	0	0	0	0	50	51	0	0	0	0	0	0	0	0	0	0	0	0	0	0	0	0	0	0	0	0
taggacacgcc	PBANKA_082170	432	455	0	0	74	73	0	0	60	61	59	67	0	0	1	2	43	42	0	0	0	0	0	0	0	0	0	0	0	0	0	0
tagggaccaac	PBANKA_101810	0	0	0	0	0	0	0	0	0	0	0	0	0	0	0	0	0	0	0	0	0	0	0	0	0	0	0	0	0	0	0	0
tagtagtggtg	PBANKA_082970	207	218	196	194	53	54	0	0	0	0	0	0	0	0	0	0	0	0	0	0	0	0	1	0	0	0	0	0	0	0	0	0
tagtccatatc	PBANKA_101490	0	0	0	0	0	0	0	0	1	1	0	0	0	0	1	0	0	0	0	0	0	0	0	0	0	0	0	0	0	0	1	1
tagtctctttg	PBANKA_050610	0	0	0	0	0	0	0	0	92	93	0	0	0	0	0	0	0	0	0	0	0	0	0	0	0	0	0	0	0	0	0	0
tataacgccct	PBANKA_134590	0	0	0	0	1	0	40	40	221	219	116	121	1	1	0	0	27	28	0	0	0	0	0	0	0	0	0	0	0	0	0	0
tatacctaaag	PBANKA_093210	0	0	0	0	0	0	0	0	0	0	0	0	0	0	0	0	0	0	0	0	0	0	0	0	0	0	0	0	0	0	0	0
tatactaacag	PBANKA_144490	0	0	0	0	0	0	0	0	1	1	0	0	0	0	0	0	0	0	0	0	3	3	0	0	0	0	0	0	0	0	0	0
tatatagcgca	PBANKA_020590	0	0	0	0	0	0	0	0	0	0	18	17	0	0	1	0	0	0	0	0	0	0	0	0	0	0	0	0	0	0	1	1
tatccggcatt	PBANKA_146050	1252	1256	263	278	491	494	179	185	105	107	320	333	22	26	22	23	136	138	0	0	7	7	0	0	0	0	0	0	1	1	0	0
tatcgaccccg	PBANKA_124120	0	0	0	0	0	0	0	0	0	0	0	0	0	0	0	0	0	0	0	0	0	0	0	0	0	0	0	0	0	0	0	0
tatgagggata	PBANKA_020790	233	234	0	0	1227	1252	0	0	0	0	0	0	0	0	0	0	1	1	0	0	0	0	0	0	0	0	0	0	0	0	1	0
tatgctcgcac	PBANKA_083020	1255	1317	759	789	1873	1998	0	1	0	0	29	29	3	3	1	1	5	5	4	5	2	3	11	15	2	4	12	10	7	10	6	6
tatggcaccat	PBANKA_130910	0	0	0	0	0	0	0	0	0	0	0	0	0	0	0	0	0	0	0	0	0	0	10	10	0	0	0	0	0	0	0	0
tattgaagatc	PBANKA_136110	0	0	0	0	0	0	17	18	0	0	0	0	0	0	0	0	3	3	0	0	0	0	0	0	3	3	0	0	1	1	1084	1108
tattgagttta	PBANKA_071490	1210	1231	1	1	97	100	199	198	344	357	252	262	15	14	0	0	155	159	1	1	0	0	0	0	1	1	0	0	0	0	0	0
tattgattttg	PBANKA_132290	0	0	0	0	0	0	1	0	0	0	0	0	0	0	0	0	0	0	0	0	0	0	0	0	0	0	0	0	0	0	0	0
tatttagcggc	PBANKA_123330	0	1	0	0	0	0	258	263	0	0	0	0	43	42	4	4	14	15	3	3	0	0	0	0	4	4	0	0	0	0	1009	1029
tattttaggca	PBANKA_071780	0	0	0	0	0	0	0	0	0	0	34	38	1	1	0	0	2	2	1	1	0	0	12	10	0	0	0	0	0	0	0	0
tcaaacaagcg	PBANKA_136440	0	0	0	0	0	0	0	0	0	0	0	0	0	0	0	0	0	0	0	0	0	0	0	0	0	0	1	1	0	0	0	0
tcaaaggtgcg	PBANKA_103560	0	0	0	0	0	0	0	0	0	0	0	0	0	0	0	0	0	0	0	1	0	0	0	0	0	0	0	0	0	0	0	0
tcaaatcgtta	PBANKA_100960	0	0	0	0	0	0	0	0	0	0	0	0	0	0	0	0	0	0	0	0	0	0	0	0	0	0	0	0	0	0	0	0
tcaacaagtag	PBANKA_082960	0	0	0	0	0	0	0	0	0	0	0	0	0	0	0	0	0	0	0	0	0	0	0	0	1	1	0	0	0	0	0	0
tcaagcgcctc	PBANKA_020680	0	0	0	0	0	0	0	0	0	0	0	0	0	0	0	0	0	0	0	0	0	0	0	0	0	0	0	0	0	0	0	0
tcacaagaaag	PBANKA_081610	0	0	1	1	0	0	161	164	308	315	28	30	24	25	20	21	41	42	1	1	16	15	0	0	0	0	4	4	3	3	988	996
tcacacagaca	PBANKA_144290	77	78	0	0	0	0	0	0	0	0	0	0	0	0	0	0	0	0	0	0	0	0	0	0	0	0	0	0	0	0	0	0
tcactcatttc	PBANKA_072060	0	0	0	0	0	1	0	0	62	64	6	6	0	0	0	0	0	0	0	0	1	1	0	0	0	0	4	4	0	0	1	1
tcagattcat	PBANKA_146050	0	0	0	0	0	0	0	0	126	125	0	0	0	0	6	7	0	0	0	0	0	0	0	0	0	0	0	0	0	0	0	0
tcaggcgtacc	PBANKA_082630	0	0	0	0	0	0	1767	1794	1835	1882	1133	1152	369	370	248	255	194	209	25	25	6	6	1	1	0	0	0	0	0	0	820	833
tcagttcgggt	PBANKA_010150	0	0	0	0	0	0	0	0	0	0	0	0	0	0	12	12	0	0	0	0	0	0	0	0	0	0	0	0	0	0	0	0
tcatacgatct	PBANKA_094080	0	0	0	0	0	0	0	0	0	0	0	0	0	0	0	0	0	0	0	0	0	0	0	0	0	0	0	0	0	0	0	0
tcataggtgtt	PBANKA_072090	89	89	0	0	1	0	0	0	0	0	0	0	5	6	0	0	0	0	0	0	0	0	0	0	0	0	0	0	0	0	0	0
tcatcaaaacc	PBANKA_083490	0	0	0	0	0	0	0	0	1	1	0	0	0	0	0	0	0	0	0	0	0	0	0	0	0	0	0	0	0	0	3	3
tcatgaatgag	PBANKA_103390	0	0	0	0	0	0	0	0	0	0	0	0	0	0	0	0	0	0	0	0	1	1	0	0	0	0	0	0	0	0	0	0
tcatgacaaat	PBANKA_104020	170	168	0	0	0	0	0	0	0	0	0	0	0	0	0	0	0	0	0	0	0	0	0	0	0	0	0	0	0	0	0	0
tcattcgcgat	PBANKA_103130	1568	1601	1365	1406	268	271	172	184	420	424	416	431	27	28	12	11	309	321	0	1	1	1	1	1	1	1	1	1	1	1	0	0
tcattctgctg	PBANKA_130340	0	0	0	0	0	0	0	0	0	0	40	40	0	0	0	0	0	0	0	0	0	0	0	0	0	0	0	0	0	0	0	0
tcattgatccc	PBANKA_050830	0	0	0	0	0	0	0	0	0	0	0	0	0	0	0	0	0	0	0	0	0	0	0	0	0	0	0	0	1	1	0	0
tccaatattac	PBANKA_052430	1	1	164	174	0	0	0	0	0	0	0	0	0	0	0	0	0	0	0	0	0	0	0	0	0	0	0	0	0	0	0	0
tccaggcagaa	PBANKA_123880	0	0	0	0	0	0	0	0	0	0	0	0	0	0	0	0	0	0	0	0	0	0	0	0	0	0	0	0	0	0	3	4
tccatgcgcga	PBANKA_122320	0	0	0	0	0	0	0	0	0	0	0	0	0	0	12	12	0	0	0	0	0	0	0	0	0	0	0	0	0	0	0	0
tccattcggct	PBANKA_093160	0	0	0	0	0	0	0	0	0	0	63	66	0	0	0	0	0	0	0	0	0	0	0	0	0	0	0	0	0	0	1	1
tcccaccagcg	PBANKA_111910	0	0	0	0	0	0	0	0	0	0	0	0	0	0	0	0	0	0	0	0	0	0	0	0	0	0	0	0	0	0	0	0
tcccattccct	PBANKA_143860	0	0	0	0	0	0	0	0	0	0	58	62	0	0	0	0	0	0	0	0	0	0	0	0	0	0	0	0	0	0	0	0
tcccccgtaca	PBANKA_135200	0	0	0	0	0	0	0	0	0	0	0	0	0	0	0	0	0	0	0	0	0	0	0	0	0	0	0	0	0	0	0	0
tcccgcctagc	PBANKA_134090	0	0	0	0	0	0	0	0	0	0	0	0	0	0	0	0	0	0	1	0	0	0	0	0	0	0	1	0	0	0	0	0
tccctccgtac	PBANKA_040510	0	0	0	0	0	0	0	0	0	0	0	0	3	3	0	0	0	0	0	0	0	0	0	0	0	0	0	0	0	0	0	0
tccgaagctta	PBANKA_144940	105	106	166	172	606	623	0	0	0	2	69	75	0	0	0	0	0	0	0	0	0	0	0	0	0	0	1	1	0	0	0	0
tccgcaactcc	PBANKA_145510	94	91	1	1	0	0	314	314	0	0	0	0	517	541	0	0	7	7	363	376	7	7	0	0	544	559	0	0	0	0	837	872
tccgccacctg	PBANKA_030340	0	0	0	0	0	0	0	0	0	0	48	49	0	0	0	0	0	0	0	0	0	0	0	0	0	0	0	0	0	0	0	0
tccgcgcctgc	PBANKA_145600	0	0	0	0	0	0	0	0	0	0	0	0	0	0	0	0	0	0	0	0	0	0	0	0	0	0	0	0	0	0	0	0
tccgcggcatt	PBANKA_113690	0	0	0	0	0	0	0	0	0	0	0	0	0	0	0	0	0	0	0	0	0	0	0	0	0	0	0	0	0	0	1	1
tccgctgacca	PBANKA_144320	210	212	0	0	635	650	0	0	0	0	0	0	0	0	0	0	0	0	0	0	0	1	0	0	1	1	0	0	1	1	0	0
tccggaaacgc	PBANKA_101140	0	0	0	0	0	0	0	0	0	0	0	0	0	0	0	0	0	0	0	0	0	0	0	0	0	0	0	0	0	0	0	0
tccggatgtcg	PBANKA_041790	0	0	0	0	0	0	0	0	0	0	0	0	0	0	0	0	0	0	0	0	0	0	0	0	0	0	0	0	0	0	0	0
tccgtggtgtc	PBANKA_020250	0	0	1	1	0	0	345	340	174	186	62	66	51	53	0	0	0	0	5	4	4	4	1	0	0	0	0	0	0	0	1297	1304
tcctactctcc	PBANKA_120060	132	142	0	0	0	0	28	30	0	0	0	0	0	0	14	13	0	0	0	0	0	0	0	0	0	0	0	0	0	0	0	0
tcctagtgtag	PBANKA_130140	0	0	0	0	59	58	0	0	0	0	0	0	0	0	0	0	0	0	0	0	0	0	0	0	0	0	0	0	0	0	0	0
tcctcaatat	PBANKA_092640	0	0	0	0	1	1	0	0	0	0	0	0	0	0	0	0	0	0	0	0	0	0	0	0	0	0	0	0	0	0	0	0
tcctcagtctc	PBANKA_102830	0	0	0	0	0	0	0	0	0	0	0	0	0	0	0	0	0	0	0	0	0	0	0	0	0	0	0	0	0	0	0	0
tcctcagtgat	PBANKA_140300	150	151	0	0	0	0	0	0	0	0	44	42	0	0	0	0	0	0	0	0	0	0	0	0	0	0	0	0	0	0	0	0
tcctcgagatg	PBANKA_031660	0	0	0	0	0	0	0	0	0	0	0	0	0	0	8	8	0	0	0	0	0	0	0	0	0	0	0	0	0	0	0	0
tcctgtttttt	PBANKA_082020	0	0	0	0	0	0	0	0	0	0	0	0	0	0	0	0	0	0	0	0	0	0	0	0	0	0	0	0	0	0	0	0
tcgaaacatga	PBANKA_143870	0	0	0	0	0	0	0	0	0	0	40	38	0	0	0	0	0	0	0	0	0	0	0	0	0	0	0	0	0	0	0	0
tcgacaccaac	PBANKA_061540	0	0	0	0	0	0	0	0	0	0	0	0	0	0	5	5	0	0	1	2	0	0	0	0	0	0	0	0	0	0	0	0
tcgacagagag	PBANKA_142750	0	0	0	0	0	0	0	0	0	0	0	0	0	0	0	0	0	0	1	1	0	0	0	0	0	0	0	0	0	0	0	0
tcgactctctt	PBANKA_142020	0	0	0	0	0	0	0	0	0	0	0	0	0	0	0	0	7	7	1	1	0	0	0	0	0	0	0	0	0	0	0	0
tcgagccctgg	PBANKA_081300	0	0	0	0	0	0	0	0	0	0	0	0	0	0	0	0	0	0	0	0	0	0	0	0	0	0	0	0	0	0	0	0
tcgcaggggcg	PBANKA_133200	0	0	1	1	3	3	65	67	0	0	48	46	13	12	11	12	0	0	0	0	0	0	0	0	0	0	1	1	0	0	642	667
tcgcatagtcc	PBANKA_050440	0	0	0	0	0	0	0	0	0	0	0	0	2	2	0	0	0	0	0	0	0	0	0	0	0	0	0	0	0	0	0	0
tcgccccgagc	PBANKA_144740	0	0	0	0	0	0	0	0	0	0	0	0	0	0	0	0	0	0	0	0	0	0	0	0	0	0	0	0	0	0	0	0
tcgcgtaaaga	PBANKA_112490	0	0	0	0	0	0	0	0	0	0	0	0	0	0	0	0	0	0	0	0	0	0	0	0	0	0	0	0	0	0	0	0
tcgctacacat	PBANKA_100010	0	0	0	0	45	45	0	0	0	0	0	0	0	0	5	5	0	0	1	1	0	0	0	0	0	0	0	0	0	0	0	0
tcgctggctgg	PBANKA_134940	0	0	0	0	0	0	0	0	0	0	0	0	6	6	0	0	0	0	0	0	0	0	0	0	0	0	0	0	0	0	0	0
tcgctgtgagc	PBANKA_134020	0	0	1	0	1	0	0	0	0	0	0	0	0	1	0	0	0	0	0	0	0	0	0	0	0	0	0	0	0	0	2	2
tcggaaccgat	PBANKA_102650	0	0	1	1	0	0	0	0	59	59	0	0	8	8	0	0	0	0	0	0	0	0	0	0	0	0	0	0	0	0	930	934
tcgggcggcac	PBANKA_060280	0	0	0	0	0	0	0	0	0	0	0	0	0	0	0	0	0	0	0	0	0	0	0	0	0	0	0	0	0	0	0	0
tcggtcccctt	PBANKA_113850	0	0	372	380	723	750	0	0	0	0	0	0	0	0	0	0	0	0	1	1	0	0	0	0	0	0	0	0	0	0	0	0
tcgtcgccctg	PBANKA_134660	0	0	123	122	0	0	0	0	0	0	0	0	1	1	0	0	0	0	0	0	0	0	0	0	0	0	0	0	0	0	0	0
tctagagcagg	PBANKA_091180	0	0	0	0	0	0	0	0	1	1	0	0	0	0	0	0	0	0	0	0	0	0	0	0	0	0	0	0	1	1	0	0
tctagcagctg	PBANKA_132960	0	0	0	0	0	0	0	0	0	0	0	0	8	8	0	0	0	0	0	0	0	0	0	0	0	0	0	0	0	0	0	0
tctagcgaata	PBANKA_110340	0	0	0	0	0	0	0	0	0	0	0	0	0	0	0	0	0	0	0	0	0	0	11	11	0	0	0	0	0	0	0	0
tctagtgatgt	PBANKA_110140	136	132	0	0	0	0	0	0	0	0	0	0	0	0	1	1	0	0	0	0	0	0	0	0	0	0	0	0	0	0	0	0
tctcaagggtc	PBANKA_020010	0	0	0	0	0	0	0	0	0	0	0	0	0	0	0	0	0	0	0	0	0	0	0	0	0	0	0	0	0	0	0	0
tctcgtcatgc	PBANKA_113930	0	0	0	0	0	0	0	0	0	1	0	0	0	0	0	0	0	0	0	0	0	0	0	0	0	0	0	0	0	0	0	0
tctctgaatca	PBANKA_122990	0	0	0	0	0	0	0	0	0	0	0	0	11	14	0	0	0	0	0	0	0	0	0	0	0	0	0	0	0	0	0	0
tctctttgaat	PBANKA_060340	0	0	0	0	0	0	0	0	0	0	0	0	0	0	0	0	0	0	0	0	0	0	0	0	0	0	0	0	0	0	0	0
tctgaacgacg	PBANKA_020650	0	0	0	0	0	0	0	0	0	0	0	0	0	0	0	0	0	0	0	0	0	0	0	0	0	0	0	0	0	0	3	3
tctggaaacgg	PBANKA_133710	0	0	0	0	0	0	111	114	0	0	44	45	0	0	2	2	1	1	0	0	0	0	0	0	0	0	0	0	1	1	1053	1060
tctggactgaa	PBANKA_101500	0	0	0	0	0	0	0	0	0	0	0	0	1	1	0	0	0	0	0	0	0	0	0	0	0	0	0	0	0	0	0	0
tcttcggttgc	PBANKA_142510	0	0	0	0	1	0	123	127	109	106	12	12	229	243	28	28	14	13	107	112	18	18	0	0	188	191	12	12	1	1	1088	1096
tctttcgtgcg	PBANKA_145330	0	0	0	0	153	153	0	0	0	0	0	0	8	9	0	0	0	0	1	1	0	0	0	0	0	0	0	0	0	0	0	0
tgaacgtggtg	PBANKA_083680	0	0	0	0	0	0	33	33	0	0	58	60	0	0	11	11	0	0	0	0	0	0	0	0	0	0	0	0	0	0	0	0
tgacgcgcata	PBANKA_040290	0	0	0	0	0	0	0	0	0	0	0	0	0	0	0	0	0	0	0	0	0	0	0	0	0	0	0	0	0	0	0	0
tgactgataag	PBANKA_143180	0	0	0	0	0	0	0	0	1	0	0	0	0	0	0	0	0	0	0	0	0	0	0	0	0	0	0	0	0	0	10	6
tgactgatagg	PBANKA_091370	65	64	4	4	2	1	829	845	542	553	1221	1246	425	429	363	373	801	822	231	236	198	196	636	644	159	155	136	137	370	374	8228	8382
tgagcgcactc	PBANKA_103470	0	0	60	66	23	23	0	0	0	0	0	0	0	0	0	0	0	0	0	0	0	0	0	0	0	0	0	0	0	0	0	0
tgagctaccta	PBANKA_060270	152	154	411	416	315	320	13	13	23	24	92	91	4	4	0	0	0	0	0	0	0	1	0	1	0	0	0	0	2	2	0	0
tgcaacctcaa	PBANKA_070730	0	0	0	0	0	0	1	0	0	0	0	0	0	1	0	0	0	0	0	0	0	0	0	0	0	0	0	0	0	0	0	0
tgcaataaagc	PBANKA_140540	0	0	0	0	0	0	0	0	0	0	0	0	0	0	0	0	0	0	0	0	0	0	0	0	0	0	0	0	0	0	0	0
tgcatacggtc	PBANKA_103220	0	0	0	0	0	0	0	0	0	0	154	154	0	0	0	0	0	0	0	0	0	0	0	1	0	0	0	0	0	0	0	0
tgcatgcttag	PBANKA_110380	495	491	2137	2180	817	819	0	0	1	1	0	0	0	0	0	0	0	0	0	0	0	0	0	0	0	0	0	0	1	1	1	1
tgccaaaaacc	PBANKA_051560	0	0	0	0	0	0	30	31	0	0	0	0	0	0	0	0	0	0	0	0	0	0	0	0	0	0	0	0	0	0	0	0
tgccagcggac	PBANKA_061670	0	0	0	0	0	0	0	0	0	0	0	0	0	0	0	0	0	0	0	0	0	0	11	12	0	0	0	0	0	0	0	0
tgccatcgcga	PBANKA_113270	0	0	0	0	0	0	0	0	0	0	0	0	0	0	0	0	0	0	0	0	0	0	0	0	0	0	0	0	0	0	3	3
tgcccctgggc	PBANKA_081920	0	0	0	0	0	0	41	39	0	0	0	0	0	0	0	0	0	0	0	0	0	0	0	0	0	0	0	0	0	0	0	0
tgccgtaagcg	PBANKA_112210	1226	1231	142	144	1	1	176	174	65	65	143	146	9	9	0	0	89	92	0	0	2	2	0	0	0	0	0	0	0	1	0	0
tgccttgccga	PBANKA_140250	0	0	0	0	0	0	0	0	0	0	0	0	0	0	0	0	0	0	0	0	0	0	0	0	0	0	0	0	0	0	2	2
tgccttgtatg	PBANKA_051490	2266	2298	2842	2904	7062	7208	9315	9530	7143	7283	4492	4595	13342	13555	11170	11430	4787	4873	12388	12532	13710	13912	7462	7577	11506	11677	17416	17820	8210	8358	633	647
tgcgcgcttca	PBANKA_080270	0	0	0	0	0	0	0	0	0	0	0	0	0	0	0	0	0	0	0	0	0	0	0	0	0	0	0	0	0	0	0	0
tgcgcggcccg	PBANKA_122620	252	254	0	0	279	272	0	0	0	0	0	0	1	1	0	0	0	0	1	0	0	0	0	0	0	0	0	0	0	0	0	0
tgcgtagcaga	PBANKA_144600	0	0	0	0	0	0	0	0	0	0	0	0	0	0	0	0	1	1	0	0	2	2	0	0	0	0	0	0	0	0	0	0
tgctcgtggca	PBANKA_090780	0	0	0	0	38	40	0	0	0	0	0	0	0	0	0	0	0	0	0	0	0	0	0	0	0	0	0	0	0	0	0	0
tgctgaggaga	PBANKA_113560	0	0	0	0	0	0	0	0	1	1	0	0	0	0	0	0	0	0	0	0	0	0	0	0	0	0	0	0	0	0	0	0
tgctgctagtt	PBANKA_130560	0	0	0	0	0	0	0	0	0	0	0	0	0	0	0	0	0	0	0	0	0	0	0	0	0	0	0	0	0	0	0	0
tggaacacgca	PBANKA_090390	152	150	0	0	0	0	0	0	4	4	37	38	0	0	0	0	0	0	0	0	0	0	0	0	0	0	0	0	0	0	4	4
tggactgagtc	PBANKA_133270	1378	1401	0	0	0	0	143	141	700	707	787	788	27	28	7	7	279	286	0	0	2	2	0	0	0	0	0	0	0	0	1	1
tggcagggagg	PBANKA_140490	0	0	0	0	0	0	0	0	0	0	0	0	16	17	0	0	0	0	0	0	0	0	1	0	0	0	0	0	0	0	0	0
tggcctcgggt	PBANKA_133490	1	1	0	0	0	0	0	0	0	0	0	0	0	0	0	0	0	0	0	0	0	0	0	0	0	0	0	0	0	0	0	0
tggcgtgtgtg	PBANKA_120450	0	0	0	0	0	0	0	0	0	0	0	0	0	0	0	0	0	0	0	0	0	0	1	0	0	0	0	0	0	0	0	0
tggctctttcg	PBANKA_113930	0	0	0	0	1	1	0	0	0	0	0	0	0	0	0	0	0	0	0	0	0	0	0	0	0	0	0	0	0	0	0	0
tggcttcgctc	PBANKA_081910	0	0	0	0	0	0	0	0	0	0	26	26	0	0	0	0	0	0	0	0	0	0	0	0	0	0	0	0	0	0	0	0
tggctttatta	PBANKA_145430	0	0	0	0	0	0	0	0	0	0	0	0	0	0	0	0	0	0	0	0	0	0	0	0	0	0	0	0	0	0	0	0
tgggaagccat	PBANKA_131220	0	0	0	0	0	0	0	0	0	0	0	0	0	0	0	0	0	0	0	0	0	0	0	0	0	0	0	0	0	0	0	0
tgggaaggcgt	PBANKA_121620	0	0	0	0	0	0	30	32	0	0	0	0	0	0	0	0	0	0	0	0	0	0	0	0	0	0	0	0	0	0	0	0
tgggaggaccc	PBANKA_121230	81	87	0	0	63	62	0	0	0	0	0	0	0	0	0	0	0	0	0	0	0	0	0	0	0	0	0	0	0	0	0	0
tgggcgtatca	PBANKA_092950	226	234	0	0	0	0	0	0	3	3	159	165	0	0	0	0	0	0	0	0	0	0	0	0	0	0	0	0	2	2	13	13
tgggctcgctc	PBANKA_111310	1	0	0	0	0	0	0	0	0	0	0	0	0	0	0	0	0	0	0	0	0	0	0	0	0	0	0	0	0	0	0	0
tggggcactgg	PBANKA_051930	0	0	0	0	0	0	0	0	0	0	0	0	0	0	0	0	0	0	0	0	0	0	0	0	0	0	0	0	0	0	0	0
tggtctcagtt	PBANKA_103260	0	0	0	0	0	0	0	0	0	0	0	0	0	0	0	0	0	0	0	0	0	0	0	0	0	0	0	0	0	0	0	0
tggtgaataaa	PBANKA_102910	0	0	0	0	0	0	33	35	0	0	0	0	0	0	15	15	0	0	0	0	0	0	0	0	0	0	0	0	0	0	0	0
tgtaataatcc	PBANKA_082620	183	189	301	306	668	684	196	199	112	118	350	359	38	39	6	8	132	139	6	5	13	14	8	8	0	0	3	3	0	0	950	995
tgtaatatcct	PBANKA_142270	0	0	0	0	0	0	0	0	0	0	80	75	0	0	0	0	0	0	0	0	0	0	0	0	0	0	0	0	0	0	0	0
tgtactccttc	PBANKA_102800	0	0	0	0	0	0	0	0	0	0	0	0	0	0	0	0	0	0	0	0	0	0	0	0	0	0	0	0	0	0	0	0
tgtagacttcg	PBANKA_020020	0	0	0	0	0	0	0	0	0	0	37	36	0	0	0	0	0	0	0	0	0	0	0	0	0	0	0	0	0	0	0	0
tgtatagcctc	PBANKA_131830	0	0	0	0	0	0	0	0	0	0	0	0	0	0	0	0	0	0	0	0	0	0	0	0	0	0	0	0	0	0	0	0
tgtccggtgcc	PBANKA_092660	0	0	0	0	0	0	0	0	0	0	73	72	0	0	0	0	0	0	0	0	0	0	16	17	0	0	0	0	0	0	0	0
tgtcctaaaga	PBANKA_121950	1425	1450	863	869	477	476	221	232	247	255	277	281	2	2	4	4	182	184	3	4	0	0	0	0	0	0	3	3	0	0	0	0
tgtcgaagttg	PBANKA_101080	0	0	0	0	0	0	0	0	0	0	0	0	0	0	0	0	0	0	0	0	0	0	0	0	0	0	0	0	0	0	0	0
tgtcgtgttaa	PBANKA_071730	1047	1060	910	921	117	118	387	391	547	548	528	537	1	1	0	0	278	271	4	4	0	0	1	1	0	0	1	1	0	0	0	0
tgtgttttgtt	PBANKA_082530	104	106	0	0	0	0	0	0	0	0	0	0	0	0	3	3	0	0	1	1	0	0	0	0	0	0	0	0	0	0	0	0
tgttcaccggg	PBANKA_121880	0	0	0	0	0	0	0	0	0	0	0	0	10	10	0	0	0	0	0	0	0	0	0	0	0	0	0	0	0	0	0	0
tgttgccataa	PBANKA_050260	0	0	0	0	0	0	0	0	0	0	0	0	0	0	0	0	0	0	1	1	0	0	0	0	0	0	0	0	0	0	0	0
tgttggagata	PBANKA_060110	0	0	0	0	625	636	1	1	0	0	0	0	0	0	0	0	0	0	1	1	0	0	0	0	0	0	3	3	6	6	0	0
ttaaagattcc	PBANKA_120710	0	0	0	0	0	0	0	0	0	0	0	0	0	0	0	0	0	0	0	0	0	0	0	0	0	0	0	0	0	0	0	0
ttaagcagtgt	PBANKA_050280	0	0	0	0	0	0	0	0	0	0	0	0	2	2	0	0	0	0	0	0	0	0	0	0	0	0	0	0	0	0	0	0
ttaatccttgc	PBANKA_010450	0	0	0	0	0	0	0	0	0	0	0	0	0	0	0	0	0	0	0	0	0	0	0	0	0	0	0	0	0	0	0	0
ttaattgcgac	PBANKA_121260	0	0	0	0	0	0	0	0	0	0	0	0	0	0	0	0	0	0	0	0	0	0	0	0	0	0	1	1	0	0	0	0
ttacagaagta	PBANKA_092280	0	0	1	1	0	0	164	169	0	0	68	68	22	23	28	27	14	16	4	5	38	37	16	17	0	0	6	6	0	0	1006	1032
ttacatgctgg	PBANKA_145700	0	0	0	0	0	0	0	0	69	70	0	0	0	0	0	0	0	0	0	0	0	0	0	0	0	0	0	0	0	0	0	0
ttaccaagatg	PBANKA_140990	0	0	280	286	151	148	0	0	0	0	62	63	0	1	0	0	0	0	0	0	0	0	0	0	0	0	0	0	0	0	0	0
ttactatgcta	PBANKA_120750	0	0	0	0	0	0	0	0	0	0	0	0	0	0	0	0	0	0	0	0	0	0	0	0	0	0	0	0	0	0	0	0
ttagacgcatc	PBANKA_130260	0	0	0	0	0	0	0	0	0	0	0	0	0	0	0	0	0	0	1	1	0	0	0	0	0	0	0	0	0	0	0	0
ttagcaagatg	PBANKA_110550	0	0	0	0	0	0	0	0	0	0	0	0	0	0	0	0	0	0	0	0	0	0	0	0	0	0	0	0	0	0	0	0
ttagcaggccg	PBANKA_110480	653	672	465	473	290	299	142	142	98	103	286	291	22	26	0	0	95	99	0	0	0	0	19	18	0	0	0	0	0	0	0	0
ttagttaaaga	PBANKA_111300	0	0	0	0	155	166	0	0	0	0	0	0	0	0	0	0	0	0	0	0	0	0	1	1	0	0	0	1	0	0	0	0
ttatccaaggg	PBANKA_111920	113	122	0	0	0	0	36	34	0	0	0	0	0	0	0	0	0	0	0	0	0	0	0	0	0	0	0	0	0	0	0	0
ttatgcaccaa	PBANKA_135800	148	154	0	0	0	0	0	0	0	0	0	0	0	0	0	0	0	0	0	0	0	0	0	0	0	0	0	0	0	0	0	0
ttatgtgtatg	PBANKA_060940	0	0	0	0	0	0	0	0	0	0	0	0	0	0	0	0	0	0	0	0	0	0	0	0	1	0	0	0	0	0	0	0
ttcaaacacct	PBANKA_030210	0	0	0	0	0	0	0	0	0	0	0	0	0	0	0	0	0	0	2	2	0	0	0	0	0	0	0	0	0	0	0	0
ttcaacgaaca	PBANKA_131060	171	173	0	0	0	0	0	0	0	0	0	0	0	0	0	0	0	0	0	0	0	0	0	0	0	0	0	0	0	0	2	2
ttcaactggat	PBANKA_140340	0	0	0	0	0	0	0	0	0	0	0	0	0	0	0	0	0	0	0	0	0	0	0	0	0	0	0	0	0	0	0	0
ttcaatagaga	PBANKA_130790	0	0	0	0	0	0	0	0	0	0	0	0	8	9	0	0	0	0	0	0	3	3	0	0	0	0	0	0	0	0	0	0
ttcactcaagt	PBANKA_010220	120	128	0	0	0	0	41	43	0	0	56	56	0	0	8	8	0	0	0	0	0	0	0	0	0	0	0	0	0	0	0	0
ttcagctcat	PBANKA_101330	0	0	0	0	0	0	0	0	0	0	0	0	0	0	0	0	0	0	0	0	0	0	0	0	0	0	0	0	0	0	0	0
ttcatccccag	PBANKA_140330	0	0	0	0	0	0	0	0	0	0	0	0	0	0	0	0	0	0	0	0	0	0	0	0	0	0	0	0	0	0	0	0
ttcatgagcat	PBANKA_143520	0	0	0	0	0	0	0	0	0	0	0	0	6	6	0	0	0	0	0	0	0	0	0	0	0	0	0	0	1	1	0	0
ttccaccttac	PBANKA_030600-ko	4	4	1	1	286	322	62	69	632	698	171	194	62	70	780	853	18	20	44	51	618	671	0	0	41	50	548	609	2	2	903	978
ttcccagggcc	PBANKA_092730	184	193	0	0	0	0	0	0	67	70	0	0	0	0	0	0	0	0	0	0	0	0	0	0	0	0	0	0	0	0	0	0
ttcctcggatc	PBANKA_101050	0	0	0	0	0	0	0	0	0	0	0	0	0	0	0	0	0	0	0	0	0	0	0	0	0	0	1	0	0	0	0	0
ttcgcgtaagg	PBANKA_132680	0	0	0	0	0	0	0	0	0	0	0	0	0	0	0	0	0	0	0	0	0	0	0	0	0	0	0	0	0	0	0	0
ttcgctcggtg	PBANKA_030170	0	0	0	0	0	0	0	0	2	2	0	0	0	0	0	0	0	0	0	0	0	0	0	0	0	0	0	0	0	0	1	1
ttcggaccgta	PBANKA_052040	0	0	0	0	199	197	0	0	0	0	0	0	0	0	0	0	0	0	1	0	0	0	0	0	0	0	0	0	1	1	0	0
ttcgggatacg	PBANKA_093290	0	0	0	0	0	0	0	0	0	0	0	0	0	0	0	0	0	0	0	0	1	1	0	0	0	0	0	0	0	0	0	0
ttcggtatcgg	PBANKA_133810	0	0	0	0	0	0	0	0	0	0	0	0	1	1	2	2	0	0	0	0	0	0	0	0	0	0	0	0	0	0	0	0
ttctagttcat	PBANKA_010550	0	0	0	0	169	173	0	0	0	0	0	0	0	0	0	0	0	0	0	0	0	0	0	0	0	0	0	0	0	0	0	0
ttctttgttat	PBANKA_080040	0	0	0	0	0	0	0	0	0	0	0	0	0	0	0	0	0	0	0	0	0	0	0	0	0	0	0	0	0	0	0	0
ttgaacacgca	PBANKA_133140	0	0	0	0	0	0	0	0	0	0	0	0	0	0	0	0	0	0	0	0	0	0	0	0	0	0	0	0	0	0	0	0
ttgaccaaacg	PBANKA_070070	100	102	0	0	0	0	69	70	0	0	0	0	0	0	24	24	0	0	0	0	0	0	0	0	0	0	0	0	0	0	0	0
ttgatgtactt	PBANKA_132790	0	0	0	0	0	0	0	0	0	0	0	0	0	0	0	0	0	0	0	0	0	0	14	15	0	0	0	0	0	0	0	0
ttgcccttacc	PBANKA_122010	0	0	0	0	0	0	0	0	0	0	0	0	0	0	0	0	0	0	0	0	0	0	0	0	0	0	0	0	0	0	0	0
ttgcgttcgac	PBANKA_136050	0	0	0	0	0	0	0	0	0	0	0	0	0	0	0	0	0	0	0	0	0	0	0	0	0	0	0	0	0	0	0	0
ttgctccgagt	PBANKA_090620	215	216	2674	2708	669	675	360	368	336	345	145	148	88	90	19	21	48	53	13	11	15	15	415	419	1	0	0	0	2	2	0	0
ttgctgagaag	PBANKA_031600	0	0	0	0	0	0	0	0	0	0	0	0	0	0	0	0	0	0	0	0	0	0	0	0	0	0	0	0	0	0	3	3
ttgctgtcggc	PBANKA_111510	0	0	0	0	0	0	0	0	0	0	0	0	0	0	0	0	0	0	0	0	0	0	0	0	0	0	0	0	0	0	0	0
ttgctttagct	PBANKA_100150	0	0	0	0	0	0	0	0	0	0	0	0	0	0	0	0	0	0	0	0	0	0	0	0	0	0	0	0	0	0	0	0
ttggagaaact	PBANKA_102280	0	0	240	251	0	0	0	0	0	0	0	0	0	0	0	0	0	0	0	0	0	0	0	0	0	0	0	0	0	0	0	0
ttggcacggcg	PBANKA_124660	0	0	0	0	0	0	0	0	0	0	26	27	0	0	9	9	0	0	0	0	0	0	0	0	0	0	0	0	0	0	0	0
ttggggtgaca	PBANKA_092640	404	410	1389	1397	473	484	76	77	205	210	111	109	21	23	30	32	0	0	1	1	0	0	0	0	0	0	6	6	0	0	0	0
ttgggtcaccc	PBANKA_113870	0	0	0	0	0	0	0	0	0	0	0	0	0	0	0	0	0	0	0	0	0	0	0	0	0	0	0	0	0	0	0	0
ttgtacagaac	PBANKA_113310	0	0	0	0	0	0	0	0	0	0	0	0	0	0	0	0	0	0	0	0	1	1	0	0	0	0	0	0	0	1	0	0
ttgtcaggtcg	PBANKA_121730	0	0	0	0	0	0	36	37	0	0	0	0	0	0	0	0	0	0	0	0	0	0	0	0	0	0	0	0	0	0	0	0
ttgtccatgca	PBANKA_071270	0	0	0	0	0	0	0	0	0	0	38	38	0	0	0	0	0	0	0	0	0	0	0	0	0	0	0	0	0	0	0	0
ttgtcggggag	PBANKA_102040	1	1	1	1	1	0	84	83	785	798	130	129	11	12	683	700	19	18	6	6	435	446	0	0	1	1	390	414	0	0	999	1008
tttaaccggtc	PBANKA_140140	0	0	301	315	0	0	0	0	1	1	0	0	0	0	0	0	0	0	0	0	0	0	0	0	0	0	0	0	0	0	0	0
tttagaagcca	PBANKA_060710	0	0	1	2	0	0	2810	2796	1918	1914	1412	1416	282	285	248	242	86	82	27	26	52	53	36	40	8	8	33	33	12	12	1041	1031
tttagcgttgg	PBANKA_142680	0	0	0	0	0	0	0	0	0	0	0	0	0	0	0	0	0	0	0	0	0	0	0	0	0	0	0	0	0	0	0	0
tttatgatagc	PBANKA_111710	0	0	0	0	186	186	0	0	1	1	0	0	0	0	0	0	0	0	0	0	0	0	0	0	0	0	0	0	0	0	1	1
tttcaaaatgc	PBANKA_050100	160	161	0	0	0	0	0	0	0	0	0	0	0	0	0	0	0	0	0	0	0	0	0	0	0	0	0	0	0	0	0	0
tttccggaaag	PBANKA_122420	0	0	0	0	0	0	1	0	1	1	1	2	2	1	0	0	0	0	0	0	0	0	1	0	0	0	0	0	0	0	0	0
tttcctctctg	PBANKA_101040	0	0	0	0	0	0	0	0	0	0	0	0	0	0	0	0	0	0	0	0	0	0	0	0	0	0	0	0	0	0	0	0
tttctgtagac	PBANKA_041040	0	0	0	0	0	0	0	0	1	1	0	0	0	0	0	0	0	0	0	0	0	0	0	0	0	0	0	0	0	0	0	0
tttctttcttg	PBANKA_146100	0	0	0	0	0	0	0	0	0	0	0	0	0	0	0	0	0	0	0	0	0	0	0	0	0	0	0	0	0	0	0	0
tttgagcgcat	PBANKA_143530	0	0	1	1	0	0	235	241	0	0	33	34	29	29	7	7	0	0	0	0	9	10	0	0	2	2	1	1	2	2	840	857
tttgattttat	PBANKA_030600	2962	3041	1538	1572	391	394	1214	1239	357	372	270	281	29	29	9	8	1	1	6	6	0	0	5	5	2	3	2	2	0	0	0	0
tttgcgtatgt	PBANKA_070220	0	0	0	0	0	0	0	0	0	0	0	0	0	0	0	0	0	0	0	0	0	0	0	0	0	0	0	0	0	0	0	0
tttgtttaacc	PBANKA_031330	0	0	254	262	291	297	0	0	0	0	0	0	0	0	0	0	0	0	0	0	0	0	0	0	0	0	0	0	0	0	0	0
ttttctacttc	PBANKA_082420	120	121	0	0	0	0	0	0	0	0	0	0	0	0	0	0	0	0	0	0	0	0	0	0	0	0	0	0	0	0	0	0
