# Supplementary material for: Functional Profiling of a Plasmodium Genome Reveals an Abundance of Essential Genes
Source: Cell. 2017 Jul 13;170(2):260–272.e8. doi: 10.1016/j.cell.2017.06.030 (PMC5509546; doi:10.1016/j.cell.2017.06.030)
Supplement: Data S1. Reproducible Analysis Procedure — The file archive includes an R-markdown document, which will reproduce all bioinformatic procedures conducted. [file mmc9.zip › countfiles/PbSTM60.csv]

barcode	gene	STM60_4.1.1	STM60_4.1.2	STM60_4.2.1	STM60_4.2.2	STM60_4.3.1	STM60_4.3.2	STM60_5.1.1	STM60_5.1.2	STM60_5.2.1	STM60_5.2.2	STM60_5.3.1	STM60_5.3.2	STM60_6.1.1	STM60_6.1.2	STM60_6.2.1	STM60_6.2.2	STM60_6.3.1	STM60_6.3.2	STM60_7.1.1	STM60_7.1.2	STM60_7.2.1	STM60_7.2.2	STM60_7.3.1	STM60_7.3.2	STM60_8.1.1	STM60_8.1.2	STM60_8.2.1	STM60_8.2.2	STM60_8.3.1	STM60_8.3.2	STM60 INPUT.1	STM60 INPUT.2
no_match		22334	19135	30227	28149	32606	29589	16257	13765	21969	19783	22222	19211	16954	13846	17562	14927	19839	17394	16795	13998	15063	12919	14173	11596	16295	13428	18253	15392	16135	13325	20674	16481
aaaacgaggag	PBANKA_020390	0	0	0	0	0	0	0	0	0	0	0	0	0	0	0	0	0	0	0	0	0	0	0	0	0	0	0	0	0	0	0	0
aaaacttcgtg	PBANKA_144200	160	155	0	0	340	344	0	0	0	1	0	0	0	0	0	0	0	0	0	1	0	1	0	0	0	0	0	0	0	0	0	0
aaaaggaagga	PBANKA_101210	0	0	0	0	0	0	0	0	0	0	0	0	0	0	11	11	0	0	0	0	0	0	1	1	0	0	0	0	0	0	0	0
aaacgaattgt	PBANKA_040910	0	0	0	0	0	0	0	0	0	0	0	0	0	0	0	0	0	0	0	0	0	0	0	0	0	0	0	0	0	0	0	0
aaactactcca	PBANKA_122360	0	0	0	0	0	0	0	0	0	0	0	0	0	0	0	0	0	0	0	0	0	0	0	0	0	0	0	0	0	0	0	0
aaactgagtga	PBANKA_000330	0	0	0	0	0	0	0	0	0	0	0	0	0	0	0	0	0	0	0	0	3	3	0	0	0	0	0	0	0	0	0	0
aaactgcatac	PBANKA_142650	64	73	0	0	184	199	0	0	0	0	0	0	0	0	0	0	0	0	0	0	2	2	0	0	0	0	0	0	0	0	0	0
aaacttccgcc	PBANKA_040370	7	8	0	0	0	0	0	0	0	0	60	65	0	0	0	0	0	0	0	0	0	0	0	0	0	0	0	0	0	0	0	0
aaagactcgaa	PBANKA_040180	924	961	0	0	0	0	0	0	0	0	0	0	0	0	0	0	0	0	0	1	0	0	0	0	0	0	0	0	0	0	0	0
aaataagcgcg	PBANKA_131480	666	680	0	0	98	97	0	0	0	0	0	0	10	10	0	0	19	21	0	1	0	0	0	0	0	0	0	0	0	0	0	0
aaatcagttca	PBANKA_110710	0	0	0	0	0	0	0	0	0	0	0	0	0	0	0	0	0	1	0	0	0	0	0	0	0	0	0	0	0	0	0	0
aaatcataggg	PBANKA_112650	0	0	0	0	1	1	92	92	53	51	50	51	17	19	1	1	6	5	7	7	0	0	0	0	1	1	1	1	1	1	1082	1097
aaatcgtgcta	PBANKA_130380	0	0	0	0	0	0	65	69	1161	1183	3	3	2	2	0	0	0	0	0	0	2	2	0	0	0	0	0	0	5	5	0	0
aaatctgacga	PBANKA_135570	0	0	0	0	0	0	10	11	1	1	0	0	0	0	0	0	0	0	0	0	0	0	0	0	0	0	0	0	0	0	0	0
aaatggaactt	PBANKA_101700	321	334	2078	2123	836	864	50	51	53	52	270	284	50	51	29	33	124	128	4	3	5	6	16	17	0	0	1	1	0	0	0	0
aaattggatca	PBANKA_010720	0	0	0	0	1	0	0	0	60	62	45	49	1	2	10	10	51	50	11	12	16	17	4	4	0	0	0	0	0	0	0	0
aacaacgcatc	PBANKA_133170	0	0	0	0	0	1	0	0	0	0	0	0	0	0	0	0	0	0	0	0	0	0	0	0	0	0	0	0	0	0	0	0
aacacaaccgc	PBANKA_140160	1377	1432	2274	2347	1825	1892	2393	2480	1821	1870	3164	3251	1671	1719	1505	1553	2144	2227	1024	1038	802	826	1051	1088	749	776	462	478	637	665	1569	1614
aaccggcatca	PBANKA_133830	0	0	0	0	0	0	0	0	0	0	0	0	0	0	0	0	0	0	0	0	0	0	0	0	0	0	0	0	0	0	0	0
aacctccagaa	PBANKA_090630	0	0	0	0	308	320	0	0	41	41	61	68	0	0	0	0	9	9	0	0	4	4	0	0	0	0	0	0	0	0	0	0
aacgcctctgt	PBANKA_082870	0	0	0	0	0	0	12	13	461	469	0	0	2	3	0	0	0	0	0	0	3	3	0	0	0	0	0	0	2	2	0	0
aacgctcaaaa	PBANKA_071870	0	0	0	0	0	0	0	0	0	0	0	0	0	0	0	0	0	0	0	0	0	0	0	0	0	0	0	0	0	0	0	0
aactgaccgag	PBANKA_081060	0	0	0	0	0	0	6	6	970	982	1	2	2	2	0	0	0	0	0	0	0	0	0	0	0	0	0	0	1	1	0	0
aacttacgcat	PBANKA_041800	0	0	0	0	101	103	0	0	0	0	0	0	0	0	0	0	4	5	0	0	0	0	0	0	0	0	0	0	0	0	0	1
aagaaactgga	PBANKA_145520	1	1	0	0	462	461	1	1	0	0	0	0	0	0	0	0	0	0	0	0	0	0	0	0	0	0	0	0	0	0	0	0
aagaccacagg	PBANKA_090960	66	68	1	0	576	584	0	0	0	0	125	127	24	22	1	2	38	37	0	0	6	6	0	0	0	0	0	0	0	0	0	1
aagagacgcta	PBANKA_131310	37	39	211	214	52	53	0	0	0	0	0	0	0	0	0	0	0	0	1	0	0	0	0	0	0	0	0	0	0	0	1	1
aagagctgttg	PBANKA_093280	0	0	0	0	0	0	0	0	0	0	0	0	0	0	0	0	0	0	0	0	0	0	0	0	0	0	0	0	0	0	0	0
aagagtgcaag	PBANKA_110070	0	0	0	0	0	0	0	0	0	0	0	0	0	0	0	0	0	0	0	0	0	0	0	0	0	0	0	0	0	0	0	0
aagatgaggcc	PBANKA_071210	0	0	4	4	1	0	213	220	226	232	768	794	183	185	364	378	1253	1283	268	280	481	496	1089	1119	224	237	605	618	1088	1132	1449	1482
aagcatttctg	PBANKA_141910	0	0	0	0	0	0	10	11	0	0	0	0	0	0	0	0	0	0	0	0	0	0	0	0	0	0	0	0	0	0	0	0
aagccaggacg	PBANKA_010780	0	0	0	0	0	0	766	783	416	434	1373	1387	346	358	783	798	299	304	173	176	210	220	50	50	45	45	163	165	24	25	1554	1581
aaggatctatc	PBANKA_136210	187	187	0	0	184	187	24	24	116	124	0	0	12	11	15	15	26	29	0	0	2	2	1	1	0	0	0	0	0	0	0	0
aagtcttaaac	PBANKA_031310	478	502	0	0	0	0	29	29	0	0	0	0	0	0	0	0	0	0	0	0	0	0	0	0	0	0	0	0	0	0	0	0
aatagatccca	PBANKA_070800	0	0	805	829	924	958	179	188	51	51	54	57	17	17	15	15	40	40	16	17	9	7	1	2	5	5	0	0	0	0	1624	1680
aatagcctctt	PBANKA_142710	0	0	0	0	0	0	0	0	0	0	0	0	0	0	0	0	0	0	0	0	0	0	0	0	0	0	0	0	0	0	0	0
aatagcgggta	PBANKA_083200	0	0	0	0	0	0	0	0	0	0	0	0	0	0	0	0	5	6	0	0	0	0	0	0	0	0	0	0	0	0	0	0
aatagtttatg	PBANKA_134790	272	272	0	0	0	0	0	0	0	0	0	0	0	0	0	0	0	0	0	0	0	0	0	0	0	0	0	0	0	0	0	0
aatcagcgcta	PBANKA_051100	0	0	0	0	0	0	0	0	0	0	0	0	0	0	0	0	0	0	0	0	0	0	0	0	0	0	0	0	0	0	0	0
aatcataccca	PBANKA_113200	340	354	0	0	718	747	34	36	35	35	107	109	17	18	5	5	64	68	2	3	4	4	2	2	0	0	0	0	0	1	1	1
aatcgtggacc	PBANKA_021160	0	0	0	0	0	0	0	0	0	0	0	0	0	0	0	0	0	0	3	3	0	0	0	0	0	0	0	0	0	0	0	0
aatgactgctc	PBANKA_136320	0	0	0	0	0	0	0	0	0	0	0	0	0	0	0	0	0	0	0	0	0	0	0	0	3	3	0	0	0	0	0	0
aatgccccctg	PBANKA_061590	0	0	252	256	0	0	0	0	0	0	0	0	0	0	0	0	4	4	0	0	0	0	1	1	1	1	0	0	0	0	0	0
aatgtcaaaaa	PBANKA_113490	0	0	0	0	108	110	0	0	0	0	36	39	0	0	0	1	0	0	0	0	0	0	0	0	0	0	0	0	0	0	0	0
aattaaacgct	PBANKA_061430	0	0	0	0	0	0	18	17	803	806	0	1	0	0	0	0	0	0	0	0	0	0	1	1	0	0	0	0	1	1	0	0
aattgcaaggg	PBANKA_113160	0	0	0	0	0	0	52	53	1	2	0	0	0	0	21	21	2	2	3	4	0	0	1	1	0	0	1	1	0	0	4513	4573
aatttatatat	PBANKA_091550	0	0	0	0	0	0	0	0	0	0	0	0	0	0	0	0	0	0	0	0	0	0	0	0	0	0	0	0	0	0	0	0
acaaattggtt	PBANKA_132210	1	0	0	0	0	0	0	0	0	0	0	0	0	0	0	0	0	0	0	0	0	0	0	0	0	0	0	0	0	0	0	0
acaaatttgga	PBANKA_031520	900	919	0	0	0	0	0	0	0	0	0	0	0	0	0	0	0	0	0	0	0	0	0	0	0	0	0	0	0	0	0	0
acaattgacgg	PBANKA_133690	0	0	0	0	66	68	0	0	0	0	0	0	0	0	8	7	0	0	0	0	0	0	5	6	0	0	0	0	0	0	0	0
acacgacaagc	PBANKA_103780	1794	1835	13026	13302	6323	6514	8318	8549	5102	5172	4521	4626	11971	12342	13160	13468	4560	4660	14706	15076	14227	14567	2848	2906	19827	20347	20148	20571	3365	3438	1445	1470
acacgtcgaga	PBANKA_050870	0	0	0	0	0	0	0	0	0	0	0	0	0	0	0	0	0	0	0	0	0	0	0	0	0	0	0	0	0	0	0	0
acacgtgagcc	PBANKA_130890	0	0	0	0	0	0	1	0	919	934	0	0	0	0	0	0	0	0	0	0	1	1	0	0	0	0	0	0	0	0	0	0
acactctgctc	PBANKA_010230	0	0	0	0	0	0	0	0	0	0	0	0	0	0	0	0	0	0	0	0	0	0	0	0	0	0	0	0	0	0	0	0
acactgtgatt	PBANKA_090930	0	0	0	0	0	0	0	0	0	0	9	10	0	0	0	0	4	4	0	0	0	0	0	0	0	0	0	0	0	0	231	231
acagatcactc	PBANKA_135580	0	0	0	0	149	161	0	0	0	0	0	0	0	0	0	0	0	0	0	0	0	0	0	0	0	0	0	0	0	0	0	0
acagatctgcg	PBANKA_131910	0	0	0	0	0	0	0	1	0	0	0	0	0	0	0	0	2	1	4	7	2	2	0	0	0	0	0	0	0	0	0	0
acagggattca	PBANKA_083330	0	0	750	777	1007	1032	47	47	0	1	228	236	27	28	28	27	56	59	6	5	1	1	1	2	0	0	1	0	0	0	0	1
acagttgcctc	PBANKA_111060	0	0	0	0	0	0	0	0	0	0	0	0	0	0	0	0	0	0	0	0	1	1	0	0	0	0	0	0	0	0	0	0
acatcagaaag	PBANKA_134380	0	0	1012	1022	0	0	15	15	0	0	0	0	1	1	0	0	7	7	0	0	0	0	0	0	2	2	1	1	0	0	0	0
acatcgagctt	PBANKA_093090	0	0	0	0	0	0	0	0	0	0	0	0	0	0	0	0	0	0	0	0	0	0	0	0	0	0	0	0	0	0	0	0
acatgcgtcct	PBANKA_123600	0	0	0	0	0	0	0	0	0	0	0	0	0	0	0	0	2	2	0	0	0	0	0	0	0	0	0	0	0	0	0	0
acattccgtga	PBANKA_110730	0	0	304	309	0	0	2	2	0	0	0	0	2	1	0	0	1	1	0	0	0	0	0	0	0	0	0	0	0	0	1503	1534
acattgacaag	PBANKA_112170	0	0	0	0	0	0	15	14	1	1	0	0	11	11	2	2	0	0	1	1	0	0	0	0	4	4	0	0	0	0	1618	1644
acatttttccc	PBANKA_040350	0	0	0	0	0	0	0	0	0	0	0	0	0	0	0	0	0	0	0	0	0	0	0	0	0	0	0	0	0	0	0	0
accaacgcccg	PBANKA_060920	0	0	0	0	0	0	0	0	0	0	0	0	0	0	0	0	0	0	0	0	0	0	0	0	1	1	0	0	0	0	0	0
accaagcgggt	PBANKA_146340	2099	2150	0	0	0	0	0	0	0	1	11	11	0	0	11	11	0	0	0	0	0	0	0	0	0	0	0	0	0	0	0	0
accctacttgc	PBANKA_130090	2290	2376	0	0	0	0	1	1	0	0	0	0	0	0	0	0	0	0	0	0	0	0	0	0	0	0	0	0	0	0	0	0
accgagctttt	PBANKA_070280	0	0	0	1	0	0	38	38	0	0	0	0	11	11	1	1	0	0	3	3	0	0	0	0	0	0	0	0	0	0	1518	1520
accgcagtccc	PBANKA_092160	37	41	169	172	51	51	13632	13971	2772	2825	19501	19964	21594	22208	17383	17808	28014	28513	22031	22574	17060	17377	24955	25633	21566	22148	24799	25376	31296	32012	4288	4377
accgctgttcc	PBANKA_132670	0	0	0	0	0	0	0	0	0	0	0	0	0	1	0	3	0	4	0	0	0	1	0	0	0	0	0	0	0	0	0	0
accggacagat	PBANKA_080370	0	0	0	0	154	158	0	0	0	0	0	0	0	0	0	0	2	3	0	0	0	0	0	0	0	0	0	0	0	0	0	0
accggcaccgt	PBANKA_142280	0	0	433	440	54	61	0	0	0	0	0	0	0	0	0	0	2	2	0	0	0	0	0	0	0	0	0	0	0	0	0	0
accgtatctca	PBANKA_080660	198	199	0	0	0	0	0	0	0	0	0	0	0	0	0	0	0	0	0	0	0	0	0	0	0	0	0	0	0	0	0	0
acctctagtaa	PBANKA_040920	268	279	0	0	128	133	0	0	0	0	0	0	0	0	0	0	4	3	0	0	0	0	0	0	0	0	0	0	0	0	0	0
acctgaagcga	PBANKA_135840	145	152	340	350	191	195	1	0	0	0	0	0	0	0	0	0	0	0	0	0	0	0	0	0	0	1	0	0	0	0	0	0
acctggacgga	PBANKA_082320	113	114	0	0	0	0	0	0	0	0	0	0	0	0	0	0	0	0	0	0	0	0	0	0	0	0	0	0	0	0	0	0
acgaaaatatg	PBANKA_090410	0	0	0	0	0	0	0	0	775	790	0	0	1	1	0	0	0	0	0	0	0	0	0	0	0	0	0	0	1	1	0	0
acgaatgtgct	PBANKA_101610	0	0	0	0	0	0	22	22	0	0	0	0	21	24	0	0	10	11	0	0	0	0	0	0	0	0	0	0	0	0	0	0
acgatttgtta	PBANKA_050370	0	0	0	0	0	0	0	0	0	0	0	0	0	0	0	0	0	0	0	0	0	0	0	0	0	0	0	0	0	0	0	0
acgcaagcaca	PBANKA_083260	0	0	0	0	0	0	66	62	508	526	0	0	0	0	0	0	0	0	0	0	0	0	0	0	0	1	0	0	1	1	0	0
acgcctcaccg	PBANKA_122160	0	0	0	0	0	0	351	357	114	116	525	530	66	69	50	52	71	74	31	30	14	13	63	63	8	9	12	13	31	30	3771	3870
acgcgaacggc	PBANKA_070260	0	0	0	0	117	122	0	0	0	0	72	76	0	0	0	0	0	0	0	0	0	0	0	0	0	0	0	0	0	0	0	0
acgcgaactta	PBANKA_051450	0	0	0	0	0	0	0	0	0	0	0	0	0	0	1	1	0	0	0	0	0	0	1	1	0	0	0	0	0	0	0	0
acgctgagagt	PBANKA_120620	0	0	0	0	0	0	0	0	0	0	0	0	0	0	0	0	0	0	0	0	0	0	0	0	0	0	0	0	1	1	0	0
acgctttcaag	PBANKA_030250	0	0	0	0	0	0	0	0	0	1	0	0	0	0	0	0	0	0	0	0	0	0	0	0	0	0	0	0	0	0	0	0
acggagcctga	PBANKA_020640	0	0	0	0	0	0	30	31	504	517	1	1	1	1	0	0	0	0	0	0	0	0	0	0	1	0	0	0	0	0	0	0
acggcagtgtc	PBANKA_030390	0	0	0	0	0	0	0	0	0	0	0	0	0	0	0	0	0	0	0	0	0	0	0	0	0	0	0	0	1	1	0	0
acggccctgca	PBANKA_121190	0	0	0	0	0	0	41	39	577	587	1	1	0	0	0	0	0	0	0	0	1	1	2	1	0	0	0	0	2	2	0	0
acgggttcaac	PBANKA_113970	0	0	0	0	0	0	20	21	475	482	1	1	1	1	0	0	0	0	0	0	0	0	3	3	0	0	0	0	0	1	0	0
acgtaagacaa	PBANKA_134600	0	0	0	0	0	0	0	0	0	0	0	0	0	0	0	0	0	0	0	0	0	0	0	0	0	0	0	0	0	0	0	0
acgtacaactt	PBANKA_145800	0	0	0	0	0	0	18	19	0	0	0	0	0	0	0	0	0	0	0	0	0	0	0	0	0	0	0	0	0	0	0	0
acgtactttta	PBANKA_122960	0	0	0	0	0	0	0	0	0	0	0	0	0	0	0	0	0	0	0	0	0	0	0	0	0	0	0	0	0	0	0	0
acgtatcaggg	PBANKA_082710	62	60	1	1	490	487	0	0	68	67	38	38	25	25	1	1	5	6	4	4	0	0	0	0	0	0	0	0	0	0	0	0
acgtgaactta	PBANKA_041850	0	0	0	0	123	135	0	0	74	75	15	16	1	1	46	47	34	36	22	23	6	6	7	7	0	0	0	0	0	0	0	0
actatcgccaa	PBANKA_144400	0	0	0	0	0	0	0	0	0	0	0	0	0	0	0	0	0	0	2	2	0	0	0	0	0	0	0	0	0	0	0	0
actcaccgcct	PBANKA_010400	0	0	0	0	239	248	0	0	0	0	50	49	0	0	0	0	19	19	0	0	0	0	0	0	0	0	0	1	0	0	0	0
actccattgat	PBANKA_120250	0	0	0	0	0	0	0	0	0	0	0	0	0	0	0	0	0	0	0	0	0	0	0	0	0	0	0	0	0	0	0	0
actcgtacgct	PBANKA_133410	0	0	0	0	0	0	37	40	499	509	0	0	2	2	0	0	6	6	0	0	0	0	2	2	0	0	0	0	4	4	0	0
actcgtgaact	PBANKA_135250	0	0	950	968	98	101	0	0	0	0	0	0	0	0	0	0	0	0	0	0	0	0	0	0	0	0	0	0	0	0	0	0
actgaagaagg	PBANKA_103760	0	0	0	0	0	0	0	0	0	0	0	0	0	0	0	0	1	1	0	0	0	0	0	0	0	0	0	0	0	0	0	0
actgacagtac	PBANKA_124190	85	89	0	0	175	193	0	0	0	0	0	0	0	0	0	0	0	0	0	0	0	0	0	0	0	0	0	0	0	0	0	0
actggattata	PBANKA_101370	0	0	0	0	103	106	0	0	0	0	0	0	0	0	3	3	4	4	0	0	0	0	0	0	0	0	0	0	0	0	0	0
actgtacccac	PBANKA_135910	0	0	0	0	21	25	0	0	0	0	0	0	0	0	0	0	0	0	0	0	0	0	0	0	0	0	0	0	0	0	0	0
acttccgagta	PBANKA_122150	89	92	0	0	149	151	0	0	0	0	34	35	0	0	0	0	3	3	0	0	0	0	0	0	0	0	0	0	0	0	0	0
acttccgtcat	PBANKA_101680	0	0	0	0	0	0	22	22	505	526	1	1	1	1	0	0	0	0	0	0	0	1	1	1	0	0	0	0	0	0	0	0
acttgtcggat	PBANKA_101290	0	0	0	0	0	0	0	0	0	0	0	0	0	0	3	3	0	0	0	0	0	0	0	0	0	0	0	0	0	0	0	0
acttgtgctgc	PBANKA_083610	586	605	0	0	0	0	0	0	0	0	0	0	0	0	0	0	0	0	0	0	0	0	0	0	0	0	0	0	0	0	0	0
agaacattttg	PBANKA_030360	921	952	0	0	0	0	0	0	0	0	0	0	0	0	0	0	0	0	0	0	0	0	0	0	0	0	0	0	0	0	0	0
agacgccggct	PBANKA_143480	0	0	0	0	0	1	80	82	553	553	0	0	2	2	0	0	0	0	0	0	0	0	5	5	0	0	0	0	2	2	0	0
agacggcgttt	PBANKA_135600	0	0	0	0	0	0	0	0	0	0	0	0	0	0	7	8	0	0	0	0	0	0	0	0	0	0	0	0	0	0	0	0
agacttccagt	PBANKA_071300	0	0	0	0	1	0	0	0	0	0	0	0	1	0	0	0	0	0	0	0	0	0	0	0	0	0	0	0	0	0	0	0
agaggacgcct	PBANKA_135810	1559	1584	0	0	12	13	0	0	0	0	51	52	0	0	25	24	0	0	0	0	0	0	1	0	0	0	0	0	0	0	0	0
agaggtcgata	PBANKA_141310	0	0	0	0	0	0	59	60	1233	1237	2	2	2	2	0	0	0	0	0	0	0	0	0	0	0	0	0	0	2	2	0	0
agaggtcgggt	PBANKA_112690	57	53	0	0	1	0	17	19	0	0	1	1	14	13	6	6	10	11	0	0	0	0	1	2	0	0	0	0	0	0	0	0
agagttgacta	PBANKA_040520	111	113	0	0	165	170	0	0	0	0	0	0	0	0	0	0	0	0	0	0	0	0	0	0	0	0	0	0	0	0	0	0
agagtttcgga	PBANKA_041190	0	0	0	0	0	0	0	0	0	0	41	40	4	4	0	0	4	5	2	4	0	0	0	0	0	0	0	0	0	0	0	0
agagttttatg	PBANKA_131460	0	0	0	0	0	0	49	47	793	803	0	0	7	7	0	0	0	0	0	0	0	0	2	2	0	0	0	0	1	1	0	0
agatagacatt	PBANKA_100030	0	0	0	0	0	0	0	0	0	0	0	0	0	0	0	0	0	0	0	0	0	0	0	0	0	0	0	0	0	0	0	0
agatcaatacg	PBANKA_103340	0	0	0	0	1	1	91	91	1407	1427	0	0	1	1	0	0	0	0	0	0	5	5	0	0	0	0	0	0	1	1	0	0
agatctaattc	PBANKA_103750	51	51	0	0	348	360	22	23	161	163	271	280	6	6	4	4	43	44	0	0	0	0	3	3	0	0	0	0	0	0	0	0
agcaaagccac	PBANKA_130970	0	0	0	0	0	1	385	401	225	236	517	561	216	229	453	478	115	116	52	56	500	538	53	56	37	38	774	795	23	23	1285	1353
agcaccctggt	PBANKA_140670	0	0	0	0	0	0	0	0	1002	1021	2	3	5	5	0	0	0	0	0	0	0	0	0	0	0	0	0	0	1	1	0	0
agcacgtgcaa	PBANKA_110350	0	0	526	537	0	0	0	0	0	0	0	0	0	0	0	0	0	0	1	1	0	0	0	0	0	0	0	0	0	0	0	0
agcaggtgacc	PBANKA_104030	0	0	0	0	0	0	0	0	0	0	0	0	0	0	0	0	0	0	0	0	0	0	0	0	0	0	0	0	0	0	0	0
agcatgcatag	PBANKA_135490	0	0	0	0	0	0	0	0	0	0	0	0	0	0	0	0	0	0	0	0	0	0	0	0	0	0	0	0	0	0	0	0
agcccgttgta	PBANKA_123730	0	0	48	50	229	236	0	0	0	0	10	10	0	0	0	0	0	0	0	0	0	0	0	0	0	0	0	0	0	0	0	0
agccctcgacg	PBANKA_081900	0	0	0	0	0	0	27	26	0	0	24	25	0	0	11	11	0	0	1	1	0	0	0	0	1	1	0	0	0	0	948	955
agccggtctct	PBANKA_082010	0	0	0	0	0	0	0	0	0	0	0	0	0	0	4	5	0	0	0	0	0	0	0	0	0	0	0	0	0	0	0	0
agccgtatgac	PBANKA_010730	74	79	0	0	213	226	0	0	0	0	0	0	0	0	0	0	0	0	0	0	0	0	0	0	0	0	0	0	0	0	0	0
agccttcaaat	PBANKA_041810	0	0	0	0	0	0	0	0	0	0	0	0	0	0	0	0	0	0	0	0	0	0	0	0	0	0	0	0	0	0	1	0
agcgcagttaa	PBANKA_093770	0	0	0	0	0	0	0	0	0	0	0	0	0	0	0	0	0	0	0	0	0	0	0	0	0	0	0	0	0	0	0	0
agcgtgctggc	PBANKA_103140	0	0	0	0	0	0	0	0	0	0	0	0	0	0	0	0	0	0	0	0	0	0	0	0	0	0	0	0	0	0	0	0
agctagtatta	PBANKA_121430	0	0	1	0	0	0	0	1	0	0	16	19	15	15	11	12	21	22	6	7	7	8	7	7	3	3	2	3	2	2	1423	1447
agctggagttt	PBANKA_131510	0	0	0	0	134	140	0	0	0	0	0	0	0	0	0	0	0	0	0	0	0	0	0	0	0	0	0	0	0	0	0	0
aggaatggttc	PBANKA_071740	1	1	0	1	0	0	165	167	0	0	0	0	152	163	6	8	7	7	98	104	0	0	0	0	96	98	0	0	1	1	3333	3419
aggaatttaac	PBANKA_010040	0	0	0	0	0	0	0	0	0	0	0	0	0	0	0	0	0	0	2	2	0	0	0	0	0	0	0	0	0	0	0	0
aggacttatat	PBANKA_060530	40	41	0	0	144	153	0	0	0	1	0	0	0	0	0	0	1	0	0	0	0	0	0	0	0	0	0	0	0	0	0	0
aggagtgacga	PBANKA_132130	0	0	0	0	0	0	0	0	0	0	0	0	0	0	0	0	0	0	0	0	0	0	0	0	0	0	0	0	0	0	0	0
aggccggggtc	PBANKA_061000	0	0	0	0	0	0	0	0	48	45	0	0	0	0	0	0	0	0	0	0	0	0	0	0	0	0	0	0	0	0	0	0
aggcgcagcac	PBANKA_070610	0	0	0	0	0	0	0	0	0	0	2	2	0	0	0	0	3	3	0	0	0	0	0	0	0	0	0	0	0	0	0	0
aggctaatcaa	PBANKA_093250	743	747	0	0	0	0	0	0	0	0	0	0	0	0	0	0	0	0	0	0	0	0	0	0	0	0	0	0	0	0	0	0
aggctctggct	PBANKA_020760	0	0	0	0	0	0	0	0	0	0	0	0	0	0	0	0	0	0	1	1	0	0	0	0	0	0	0	0	0	0	0	0
agggctgtacc	PBANKA_082560	0	0	0	0	0	1	0	0	0	0	0	0	0	0	0	0	0	0	0	0	0	0	0	0	0	0	0	0	0	0	0	0
aggggtagttg	PBANKA_020530	0	0	1	1	90	84	0	0	0	0	42	42	0	0	0	0	0	0	0	0	0	0	0	0	0	0	0	0	0	0	0	0
agggtacgaag	PBANKA_130900	48	46	80	80	281	291	0	0	0	0	0	0	0	0	0	1	0	0	0	0	0	0	0	0	0	0	0	0	0	0	0	0
agggttcctat	PBANKA_051500	2866	2949	5841	5966	5205	5305	5986	6108	2331	2340	7842	8052	8897	9096	6029	6112	10137	10259	9031	9224	6008	6120	8888	9103	9000	9181	7487	7636	11380	11631	997	1016
aggtgcgattt	PBANKA_113780	0	0	0	0	0	0	0	0	0	0	0	0	0	0	0	0	6	6	0	0	0	0	0	0	0	0	0	0	0	0	0	0
aggtttctaca	PBANKA_111470	253	256	0	1	1017	1059	19	19	59	60	154	161	9	11	5	5	50	46	1	2	0	0	0	0	0	0	0	0	0	0	0	0
agtaagccttc	PBANKA_110420	1561	1617	2615	2717	2587	2681	5619	5845	1303	1330	4364	4524	5679	5852	2486	2578	3469	3571	5255	5438	1459	1502	2128	2201	4604	4772	1217	1259	1787	1871	1247	1299
agtacgctgcg	PBANKA_112510	0	0	0	0	0	0	0	0	0	0	0	0	0	0	0	0	0	0	2	2	0	0	0	0	0	0	0	0	0	0	0	0
agtcacgtact	PBANKA_081390	0	0	0	0	0	0	0	0	0	0	0	0	0	0	0	0	0	0	0	0	0	0	0	0	0	0	0	0	0	0	0	0
agtccagatat	PBANKA_051700	0	0	0	0	0	0	0	0	0	0	0	0	0	0	0	0	27	28	4	4	0	0	0	0	0	0	0	0	0	1	0	0
agtccgagtag	PBANKA_145400	0	0	0	0	0	0	202	206	0	0	103	103	0	0	10	11	0	0	0	0	0	0	0	0	0	0	0	0	0	0	1630	1631
agtccgtcatg	PBANKA_091160	0	0	0	0	95	98	0	0	0	0	0	0	0	0	0	0	0	0	0	0	0	0	0	0	0	0	0	0	0	0	0	0
agtgcacactc	PBANKA_124670	0	0	0	0	0	0	0	0	0	0	0	0	0	0	0	0	0	0	0	0	0	0	1	1	0	0	0	0	0	0	0	0
agtgcgccact	PBANKA_140060	241	247	395	413	383	403	0	0	0	0	117	118	0	0	6	7	13	13	0	0	0	0	1	0	0	0	0	0	0	0	0	0
agtgcgtacgc	PBANKA_020460	0	0	0	0	45	45	0	0	0	0	55	60	0	0	0	0	52	50	0	0	0	0	0	0	0	0	0	0	0	0	0	0
agtggtctcat	PBANKA_070460	0	0	0	0	0	0	0	0	33	32	1	1	0	0	0	0	0	0	0	0	0	0	0	0	0	0	0	0	0	0	0	0
agttttttagc	PBANKA_011250	0	0	0	0	79	84	0	0	0	0	52	57	7	6	0	0	5	6	0	0	0	0	0	0	0	0	0	0	0	0	0	0
ataaaatcacc	PBANKA_124600	0	0	0	0	203	211	0	0	0	0	0	0	0	0	0	0	0	0	0	0	0	0	0	0	0	0	0	0	0	0	0	0
ataacgatgta	PBANKA_121990	0	0	0	0	0	0	0	0	0	0	0	0	0	0	0	0	0	0	1	1	0	0	0	0	0	0	0	0	0	0	0	0
atacatgcaag	PBANKA_144040	1657	1678	0	0	0	0	0	0	0	0	0	0	0	0	3	3	0	0	0	0	0	0	0	0	0	0	0	0	0	0	0	0
atactcacacc	PBANKA_145500	165	178	0	0	284	296	30	32	1	1	0	0	0	0	0	0	0	0	0	0	0	0	1	1	0	0	0	0	0	0	0	0
atacttagttg	PBANKA_133760	1456	1471	0	0	0	0	0	0	0	0	0	0	0	0	10	9	0	0	0	0	0	0	0	0	0	0	0	0	0	0	0	0
atatgtgtcct	PBANKA_123110	0	0	0	1	3	2	6878	6979	1761	1790	8462	8613	3321	3393	3700	3775	4680	4743	952	960	1061	1063	1220	1239	223	218	406	410	360	361	1560	1561
atattgtgcgc	PBANKA_051690	0	0	0	0	0	0	36	36	380	381	1	1	2	1	0	0	0	0	0	0	0	0	0	0	0	0	0	0	2	2	0	0
atcaacccgtg	PBANKA_112180	155	150	1931	1942	2132	2197	0	0	34	36	271	275	27	29	97	100	110	110	0	0	9	8	1	1	0	0	1	1	0	0	0	0
atcaattgctc	PBANKA_070680	467	497	1330	1362	1220	1272	0	1	0	2	1	1	0	2	3	4	1	3	1	4	1	2	1	3	0	0	1	2	1	1	1	2
atcaccggcgt	PBANKA_010920	23	23	0	0	135	139	0	0	0	0	0	0	0	0	1	1	5	5	0	0	0	0	0	0	0	0	0	0	0	0	0	0
atcacgtgtct	PBANKA_132210	0	0	0	0	0	0	0	0	0	0	0	0	0	0	0	0	0	0	0	0	0	0	0	0	0	0	0	0	0	0	0	0
atcaggtggga	PBANKA_134560	0	0	0	0	0	0	187	188	85	88	205	205	84	86	25	22	81	78	69	70	0	0	40	40	38	40	6	6	11	11	1646	1672
atccatgtcgg	PBANKA_101240	0	0	0	0	0	0	0	0	0	0	0	0	0	0	0	0	0	0	0	0	0	0	0	0	0	0	0	0	0	0	0	0
atcctggcaca	PBANKA_081240	70	71	0	0	1	1	0	0	0	1	0	0	0	0	0	0	0	0	0	0	0	0	1	0	0	0	0	0	0	0	0	0
atcgaatattc	PBANKA_133390	0	0	0	0	0	0	28	27	0	0	0	0	0	0	0	0	0	0	0	0	0	0	0	0	0	0	0	0	0	0	0	0
atcgaccaaat	PBANKA_134830	0	0	0	0	0	0	0	0	0	0	42	43	0	0	11	12	7	8	0	0	0	0	0	0	0	0	0	0	0	0	0	0
atcgatacata	PBANKA_134230	0	0	0	0	0	0	0	0	0	0	0	0	0	0	0	0	0	0	0	0	0	0	0	0	0	0	0	0	0	0	0	0
atcgatttcca	PBANKA_051520	2	2	787	809	400	415	0	0	0	1	136	144	14	12	15	16	32	36	4	4	0	0	1	1	1	0	1	1	0	0	1	1
atctagactgc	PBANKA_060100	0	0	0	0	0	0	76	80	889	905	1	1	1	3	0	0	0	0	0	0	0	0	0	0	0	1	0	0	0	0	0	0
atctgatgtag	PBANKA_082040	1	1	374	375	0	0	0	0	0	0	0	0	0	0	0	0	0	0	0	0	0	0	0	0	0	0	0	0	0	0	0	0
atctggcaggc	PBANKA_140220	0	0	0	0	53	53	0	0	0	0	0	0	0	0	0	0	0	0	0	0	0	0	0	0	0	0	0	0	0	0	0	0
atcttacacgg	PBANKA_060540	0	0	0	0	0	0	0	0	0	0	43	46	0	0	0	0	2	2	0	0	0	0	0	0	0	0	0	0	0	0	0	0
atgacacccag	PBANKA_121660	76	77	659	656	71	78	31	35	0	0	76	78	0	0	45	47	21	26	1	1	4	4	4	5	0	0	0	0	1	1	0	0
atgcgcgcaaa	PBANKA_040940	0	0	0	0	0	0	0	0	0	0	0	0	0	0	0	0	0	0	0	0	0	0	0	0	0	0	0	0	0	0	0	0
atgctatgggc	PBANKA_112360	0	0	0	0	0	0	0	0	581	585	1	1	0	0	0	0	0	0	0	0	0	0	2	3	0	0	0	0	1	1	0	0
atggagcggcg	PBANKA_121600	219	219	492	500	186	186	35	35	0	0	70	73	36	37	18	17	24	25	3	3	4	4	3	3	0	0	0	0	0	0	0	0
atgggccggct	PBANKA_081860	0	0	0	0	273	279	0	0	0	0	0	0	0	0	3	2	5	5	0	0	0	0	0	0	0	0	0	1	0	0	0	0
atgtctgccta	PBANKA_050170	0	0	0	0	0	0	25	26	0	0	0	0	0	0	0	0	0	0	0	0	0	0	0	0	0	0	0	0	0	0	0	0
atgtgaagggg	PBANKA_071200	0	0	451	451	0	0	0	0	1281	1285	0	0	2	2	0	0	0	0	0	0	0	0	0	0	0	0	0	0	5	5	0	0
atgttgatcac	PBANKA_060390	0	0	0	0	0	0	0	0	0	0	0	0	0	0	0	0	0	0	0	0	0	0	0	0	0	0	0	0	0	0	0	0
attaaggcgta	PBANKA_060200	0	0	0	0	0	0	42	45	0	0	11	13	0	0	16	16	6	6	0	0	1	1	0	0	0	0	0	0	0	0	1483	1508
attaaggcttc	PBANKA_113920	0	0	0	0	0	0	0	0	0	0	0	0	0	0	0	0	0	0	0	0	0	0	0	0	0	0	0	0	0	0	0	0
attacttgagc	PBANKA_143190	0	0	0	0	0	0	0	0	42	42	0	0	0	0	0	0	0	0	0	0	0	0	0	0	0	0	0	0	0	0	0	0
attatggttgc	PBANKA_041030	0	0	0	0	0	0	95	96	1069	1077	0	0	2	2	0	0	0	0	0	0	2	2	0	0	1	0	0	0	4	4	0	0
attcctttgtc	PBANKA_052270	0	0	0	0	0	0	0	0	0	0	0	0	0	0	0	0	0	0	0	0	0	0	0	0	0	0	0	0	0	0	0	0
attcgcggctc	PBANKA_083530	1	0	0	0	0	0	9	9	0	0	12	12	3	3	10	11	2	3	0	0	14	13	4	4	0	0	2	2	0	0	1487	1515
attctccccaa	PBANKA_051890	0	0	0	0	0	1	0	0	0	0	0	0	0	0	0	0	0	0	0	0	0	0	0	0	0	0	0	0	0	0	0	0
attctccccga	PBANKA_083040	0	0	0	0	312	325	4	4	0	0	0	0	0	0	12	12	16	17	0	0	2	2	0	1	0	0	0	0	0	0	0	0
attgtcatcca	PBANKA_041820	414	420	0	0	0	0	0	0	15	16	0	0	0	0	0	0	0	0	0	0	0	0	0	0	0	0	0	0	0	0	0	0
atttagggagt	PBANKA_145930	0	0	0	0	1	0	85	88	0	0	47	51	22	26	44	45	17	18	3	2	11	10	7	7	0	0	6	6	10	10	1530	1566
atttcacgttt	PBANKA_120790	0	0	0	0	0	0	0	0	0	0	0	0	5	5	0	0	2	1	3	4	0	0	4	4	0	0	0	0	0	0	0	0
atttggtgccg	PBANKA_120780	0	0	0	0	0	0	0	0	0	0	0	0	0	0	0	0	0	0	0	0	0	0	0	0	0	0	0	0	0	0	0	0
attttatcatc	PBANKA_083660	0	0	0	0	0	0	0	0	0	0	0	0	0	0	0	0	17	16	7	7	5	5	1	1	0	0	0	0	0	0	0	0
caaaacacgag	PBANKA_093690	98	97	511	520	193	201	24	24	59	66	47	46	5	5	0	0	48	54	0	0	0	0	0	0	0	0	0	0	1	1	0	0
caaagaaaaag	PBANKA_061580	0	0	0	0	0	0	0	0	0	0	0	0	0	0	0	0	0	0	0	0	0	0	0	0	0	0	0	0	0	0	0	0
caaagaccgcc	PBANKA_081760	0	0	0	0	0	0	0	0	0	0	0	0	0	0	0	0	0	0	0	0	0	0	0	0	0	0	0	0	0	0	0	0
caaagccgtac	PBANKA_120610	94	113	0	0	0	0	0	0	0	0	0	0	1	1	0	0	1	2	0	0	0	0	0	0	0	0	0	0	0	0	0	0
caaatgaacta	PBANKA_124300	0	0	0	0	0	0	0	0	0	0	0	0	0	0	0	0	0	0	0	0	0	0	0	0	0	0	0	0	0	0	0	0
caacaagcccg	PBANKA_114300	830	854	0	0	0	0	12	13	0	0	0	0	0	0	0	0	0	0	0	0	0	0	0	0	0	0	0	0	0	0	0	0
caaccccccgg	PBANKA_124070	0	0	0	0	0	0	30	31	0	0	0	0	0	0	0	0	0	0	0	0	0	0	0	0	0	0	0	0	0	0	0	0
caaccctggtc	PBANKA_122850	0	0	0	0	0	0	72	76	1	0	0	0	0	0	8	6	10	10	3	3	9	9	18	18	1	1	1	1	5	5	1908	1983
caaccgaagtg	PBANKA_100610	3	4	1	1	4	5	2974	3024	1563	1581	3577	3614	2643	2700	3489	3565	3864	3877	1781	1791	1924	1944	2522	2578	1394	1412	1604	1632	2234	2269	1735	1749
caacggactat	PBANKA_144820	0	0	2	2	0	0	11	11	256	264	156	160	69	70	1239	1249	77	77	48	48	1064	1101	68	69	36	38	1112	1129	52	54	1589	1606
caacgtcaatc	PBANKA_092510	0	0	0	0	0	0	0	0	0	0	0	0	0	0	0	0	0	0	0	0	0	0	0	0	0	0	0	0	0	0	0	0
caacgtgagca	PBANKA_060240	185	188	0	0	228	234	31	30	0	0	0	0	0	0	47	49	9	9	0	0	0	0	0	0	0	0	0	0	0	0	0	0
caactccttac	PBANKA_130060	0	0	0	0	0	0	0	0	0	0	0	0	0	0	0	0	0	0	0	0	0	0	0	0	0	0	0	0	0	0	0	0
caagagtgcct	PBANKA_030670	307	319	12	11	366	373	74	73	97	95	176	175	24	24	47	44	41	41	0	0	4	4	1	1	1	1	0	0	0	0	0	1
caagatctaga	PBANKA_144540	0	0	0	0	0	0	21	21	0	0	58	63	5	6	0	0	0	0	5	5	11	11	0	0	0	0	1	1	0	0	1779	1819
caaggatacga	PBANKA_103660	0	0	0	0	0	0	48	51	0	0	0	0	10	10	0	0	8	8	2	2	3	3	0	0	1	1	0	0	0	0	1516	1549
caaggtactcc	PBANKA_070640	0	0	0	0	163	172	0	0	0	0	0	0	0	0	0	0	0	0	0	0	0	0	0	0	0	0	0	0	0	0	0	0
caagtaggttc	PBANKA_100980	354	359	0	0	0	0	0	0	0	0	0	0	4	5	0	0	0	0	0	0	0	0	0	0	0	0	0	0	0	0	0	0
caatatgctct	PBANKA_142960	0	0	0	0	0	0	0	0	0	0	0	0	0	0	0	0	0	0	0	0	0	0	0	0	0	0	0	0	0	0	0	0
caatccggtga	PBANKA_080110	0	0	0	0	337	349	4	4	13	15	118	122	1	1	0	0	4	4	2	2	0	0	0	0	0	0	0	0	0	0	0	0
caattagagtc	PBANKA_100810	763	801	286	287	0	0	0	0	0	0	0	0	0	0	0	0	0	0	0	1	0	0	0	0	0	0	0	0	0	0	0	0
caattccagta	PBANKA_041730	370	377	487	503	294	312	0	0	0	0	0	0	0	0	0	0	0	0	0	0	0	0	0	0	0	0	0	0	0	0	0	0
cacaaaaggct	PBANKA_133740	0	0	0	0	0	0	62	70	0	0	0	0	0	0	0	0	0	0	4	4	4	5	0	0	1	1	0	0	4	3	1756	1752
caccacctcat	PBANKA_144000	0	0	0	0	0	0	56	61	807	849	0	0	0	0	0	0	0	0	1	1	5	7	5	5	0	0	0	0	5	6	0	0
cacccgcaacg	PBANKA_114410	65	68	0	0	185	192	0	0	0	0	0	0	0	0	0	0	0	0	0	0	0	0	0	0	0	0	0	0	0	0	0	0
cacccgcatcg	PBANKA_040470	0	1	0	0	1	0	0	0	0	0	0	0	0	0	0	0	0	0	0	0	0	0	0	0	0	0	0	0	0	0	0	0
cacctctcatc	PBANKA_141050	0	0	0	0	310	317	0	0	0	0	92	90	8	8	0	1	21	23	0	0	2	2	0	0	0	0	0	0	0	0	0	0
cacgatgcacg	PBANKA_070370	1124	1135	0	0	0	0	0	0	0	0	0	0	0	0	0	0	0	0	0	0	1	0	0	0	0	0	0	0	0	0	0	0
cacgcaccttt	PBANKA_083210	0	0	0	0	0	0	0	0	0	0	0	0	0	0	2	3	3	3	1	1	0	0	0	0	0	0	0	0	0	0	0	0
cacgcggccga	PBANKA_020700	0	0	0	0	0	0	21	23	0	0	1	1	0	0	1	1	0	0	0	0	2	1	0	0	0	0	1	1	1	1	901	923
cacggcaagac	PBANKA_135720	439	472	0	0	0	0	0	0	0	0	0	0	0	0	0	0	0	0	0	0	0	0	0	0	0	0	0	0	0	0	0	0
cacggtatgga	PBANKA_093540	0	0	0	0	0	0	69	75	0	0	115	115	10	10	3	3	14	14	3	3	4	4	0	0	1	1	0	0	1	1	752	760
cagacgataga	PBANKA_082880	631	650	1480	1499	598	605	0	0	0	0	0	0	0	0	0	0	0	0	0	0	0	0	0	0	0	1	0	0	0	0	0	0
cagagaacata	PBANKA_040360	0	0	0	0	0	0	0	0	0	0	0	0	0	0	18	20	0	0	0	0	0	0	0	0	0	0	0	0	0	0	0	0
cagattaagtg	PBANKA_135850	0	0	0	0	0	0	0	0	0	0	0	0	0	0	0	0	0	0	0	0	0	0	0	0	0	0	0	0	0	0	0	0
cagcttgctta	PBANKA_135400	628	646	0	0	0	0	0	0	0	0	0	0	0	0	0	0	0	0	0	0	0	0	0	0	0	0	0	0	0	0	0	0
caggacttgct	PBANKA_093650	0	0	0	0	51	54	0	0	0	1	0	0	0	0	0	0	0	0	0	0	0	0	0	0	0	0	0	0	0	0	0	0
cagggaggggc	PBANKA_144610	102	106	0	0	427	445	22	22	0	0	41	42	0	0	0	0	2	2	2	2	0	0	0	0	0	0	0	0	1	0	0	0
cagggcccgcc	PBANKA_131960	194	217	0	0	177	189	0	0	0	0	5	7	0	0	0	0	0	0	0	0	1	0	0	0	0	0	0	0	0	0	0	0
cagtactgtca	PBANKA_092690	0	0	0	0	0	0	0	0	0	0	0	0	0	0	0	0	0	0	0	0	0	0	0	0	0	0	0	0	0	0	0	0
cagtctcaaga	PBANKA_123720	0	0	0	0	0	0	0	0	0	0	0	0	0	0	0	0	7	7	0	0	0	0	0	0	0	0	0	0	0	0	0	0
cagtgcgcaca	PBANKA_020370	0	0	0	0	0	0	2	1	0	0	0	0	0	0	0	0	0	0	0	0	0	0	0	0	0	0	0	0	0	0	892	924
cagttctgatt	PBANKA_140170	0	0	0	0	0	0	0	0	0	0	0	0	0	0	0	0	0	0	0	0	0	0	0	0	0	0	0	0	0	0	0	0
cataacgtagc	PBANKA_102390	0	0	0	0	0	0	0	0	0	0	0	0	0	0	0	0	0	0	0	0	0	0	0	0	0	0	0	0	0	0	0	0
catacccaggc	PBANKA_124460	1000	1059	0	0	0	0	0	0	0	0	0	0	0	0	0	0	0	0	0	0	0	0	0	0	0	0	0	0	0	0	0	0
catagtgagcg	PBANKA_110840	6065	6115	0	0	134	135	0	0	0	0	1	1	0	0	8	9	1	0	0	0	0	0	0	0	0	0	3	3	0	0	0	0
catataatgga	PBANKA_031320	0	0	0	0	0	0	0	0	0	0	0	0	0	0	0	0	0	0	0	0	0	0	0	0	1	1	0	0	0	0	0	0
catatcagcgt	PBANKA_110690	0	0	0	0	0	0	0	0	0	0	0	0	0	0	0	0	0	0	0	0	0	0	0	0	0	0	0	0	0	0	0	0
catcaaggcac	PBANKA_122480	0	0	0	0	0	0	0	0	0	0	0	0	0	0	0	0	0	0	0	0	0	0	0	0	0	0	0	0	0	0	0	0
catcataccta	PBANKA_051000	0	0	0	0	0	0	0	0	0	0	0	0	0	0	0	0	0	0	0	0	0	0	0	0	0	0	0	0	0	0	0	0
catcatctcga	PBANKA_021020	0	0	0	0	0	0	70	70	1196	1227	3	4	1	1	0	0	0	0	0	0	2	2	0	0	0	0	0	0	2	3	0	0
catcgcggaga	PBANKA_102410	0	0	0	0	0	0	0	0	0	0	0	0	0	0	0	0	0	0	0	0	0	0	0	0	0	0	0	0	0	0	0	0
catgacggtgg	PBANKA_120520	0	0	0	0	120	126	0	0	70	72	64	63	0	0	8	8	12	12	6	6	3	3	4	4	0	0	0	0	0	0	1	1
catgcatagtg	PBANKA_142200	0	0	0	0	0	0	0	0	0	0	0	0	0	0	0	0	0	0	0	0	0	0	0	0	0	0	0	0	0	0	0	0
catggatgggc	PBANKA_113980	113	116	503	498	161	170	0	0	20	20	30	32	0	0	0	0	0	0	0	0	0	0	0	0	0	0	0	0	0	0	0	0
cattccgaacg	PBANKA_145730	435	446	0	0	0	0	0	0	0	0	0	0	0	0	0	0	0	0	0	0	0	0	0	0	0	0	0	0	0	0	0	0
cattctagctt	PBANKA_133280	0	0	0	0	0	0	39	38	0	0	83	89	41	42	0	0	254	265	6	5	0	0	74	75	6	6	1	1	57	57	1202	1219
cattgaacgat	PBANKA_100640	0	0	0	0	994	1033	0	0	0	0	0	0	0	0	0	0	0	0	0	0	4	4	0	0	0	0	0	0	0	0	0	0
cattgcagtcc	PBANKA_111530	73	76	0	0	685	721	0	0	0	0	48	46	0	0	0	0	0	0	0	0	0	0	0	0	0	0	0	0	0	0	0	0
ccaaaacattc	PBANKA_091970	1240	1305	0	0	0	0	0	0	0	0	0	0	0	0	0	0	0	0	0	0	0	0	0	1	0	0	0	0	0	0	0	0
ccaaagtgtcg	PBANKA_041430	48	49	0	0	0	0	0	0	0	0	0	0	0	0	0	0	0	0	0	0	0	0	0	0	0	0	0	0	0	0	0	0
ccaagacgcga	PBANKA_143540	0	0	0	0	0	0	0	0	0	0	0	0	0	0	0	0	0	0	0	0	0	0	0	0	0	0	0	0	0	0	0	0
ccaagcccggc	PBANKA_134620	0	0	0	0	1	1	48	51	819	830	2	2	0	0	0	0	0	0	0	0	6	6	0	0	0	0	0	0	1	2	0	0
ccaatcattat	PBANKA_093830	0	0	0	0	119	125	0	0	0	0	0	0	0	0	0	0	0	0	0	0	0	0	0	0	0	0	0	0	0	0	0	0
ccaatgggccg	PBANKA_124370	0	0	0	0	0	0	0	0	0	0	0	0	0	0	0	0	6	6	0	0	0	0	0	0	0	0	0	0	0	0	0	0
ccaattagttc	PBANKA_140540	40	42	0	0	534	551	0	0	0	1	0	0	0	0	0	0	0	0	0	0	0	0	0	0	0	0	0	0	0	0	0	0
ccacaaacaac	PBANKA_040220	0	0	0	0	0	0	0	0	0	0	0	0	0	0	0	0	0	0	0	0	0	0	0	0	0	0	0	0	0	0	0	0
ccacatatatc	PBANKA_021290	0	0	0	0	217	233	28	28	0	0	50	49	0	0	0	0	83	86	0	0	0	0	0	0	0	0	0	0	0	0	0	0
ccactgcggta	PBANKA_093400	462	485	450	461	1013	1031	0	0	0	0	0	0	0	0	1	0	0	0	1	1	0	0	0	0	0	0	0	0	1	1	0	0
ccacttcctat	PBANKA_132450	0	0	0	0	0	0	0	0	0	0	0	0	0	0	0	0	0	0	0	0	0	0	0	0	0	1	0	0	0	0	0	0
ccagaccctgt	PBANKA_114540	0	0	0	0	0	0	0	0	0	0	0	0	0	0	0	0	0	0	0	0	0	0	1	1	0	0	1	1	0	0	0	0
ccagaggacgc	PBANKA_010120	79	81	0	0	196	200	0	0	0	0	0	0	0	0	0	0	0	0	0	0	0	0	1	1	0	0	0	0	0	0	0	0
ccagccggcat	PBANKA_091510	0	0	0	0	0	0	0	0	0	0	0	0	0	0	0	0	0	0	0	0	0	0	0	0	0	0	0	0	0	0	0	0
ccagctctaaa	PBANKA_132270	1623	1681	0	0	0	0	35	34	0	0	0	0	0	0	8	8	0	0	0	0	0	0	0	0	0	0	0	0	0	0	0	0
ccaggacctaa	PBANKA_090190	4	4	10	10	1	3	1739	1831	348	353	2333	2434	2292	2374	1156	1204	3413	3550	3405	3540	1617	1679	2136	2203	3594	3740	1989	2058	1665	1731	1672	1759
ccagtgtccat	PBANKA_124100	0	0	0	0	0	0	21	23	0	0	0	0	0	0	0	0	0	0	0	0	0	0	0	0	0	0	0	0	0	0	0	0
ccatcgaaata	PBANKA_142310	0	0	0	0	0	0	0	0	0	0	0	0	0	0	0	0	0	0	0	0	0	0	0	0	0	0	0	0	0	0	0	0
ccatggctccc	PBANKA_101710	0	0	0	0	0	0	26	28	1196	1229	1	1	1	1	0	0	0	0	0	0	1	1	4	3	0	0	0	0	1	1	0	0
ccattttccat	PBANKA_052320	0	0	0	0	0	0	0	0	0	0	0	0	0	0	13	14	0	0	0	0	0	0	0	0	0	0	0	0	0	0	0	0
cccaagacatc	PBANKA_082360	2384	2499	0	0	0	0	1	1	0	0	0	0	4	5	0	0	0	0	0	0	0	0	0	0	0	0	0	0	0	0	1	1
cccacagtacg	PBANKA_031050	0	0	0	0	0	0	0	0	0	0	1	0	0	0	0	0	0	0	0	0	0	0	0	0	0	0	0	0	0	0	0	0
cccagccgctt	PBANKA_051810	0	0	0	0	0	0	0	0	0	0	0	0	6	6	0	0	0	0	2	2	0	0	3	3	0	0	0	0	0	0	0	0
cccaggttgcc	PBANKA_144530	109	107	0	0	0	0	105	113	1276	1294	1	1	1	1	0	0	0	0	0	0	0	0	0	0	0	0	0	0	5	5	0	0
cccatactgta	PBANKA_141770	0	0	0	0	0	0	0	0	0	0	0	0	0	0	0	0	0	0	0	0	0	0	0	0	0	0	0	0	0	0	0	0
cccccaccgct	PBANKA_131670	6	6	0	0	0	0	0	0	0	0	0	0	0	0	0	0	0	0	0	0	0	0	0	0	0	0	0	0	0	0	0	0
cccccgaacga	PBANKA_093700	0	0	0	0	1	1	0	0	0	0	0	0	0	0	0	0	0	0	0	0	0	0	0	0	0	0	0	0	0	0	0	0
cccccgctagt	PBANKA_145860	0	0	4	4	210	214	0	0	47	53	0	0	0	0	11	11	2	3	0	0	0	0	0	0	0	0	0	0	0	0	0	0
cccctacatag	PBANKA_144410	380	387	974	994	487	502	0	0	0	0	0	0	0	0	0	0	8	9	0	1	0	0	2	2	0	0	0	0	1	1	0	0
cccgaagttgg	PBANKA_100860	0	0	0	0	0	0	0	0	0	0	0	0	0	0	0	0	0	0	0	0	0	0	0	0	0	0	0	0	0	0	0	0
cccgatctgat	PBANKA_051080	0	0	0	0	0	0	0	0	0	0	0	0	0	0	0	0	0	0	0	0	0	0	0	0	0	0	0	0	0	0	0	0
cccgcggtgtc	PBANKA_103800	0	0	0	1	0	0	0	0	0	0	0	0	0	0	0	0	0	0	0	0	0	0	0	0	0	0	0	0	0	0	0	0
cccgtccattg	PBANKA_090160	0	0	0	0	0	0	0	0	988	1015	0	0	1	1	0	0	0	0	0	0	4	4	0	0	0	0	0	0	1	1	0	0
ccctaaggtat	PBANKA_122210	105	106	0	0	159	159	0	0	0	0	0	0	0	0	0	0	1	1	0	0	0	0	0	0	0	0	0	0	0	0	0	0
ccctcaaatac	PBANKA_135960	0	0	0	0	0	0	0	0	0	0	47	48	0	0	0	0	0	0	0	0	0	0	0	0	0	0	0	0	0	0	0	0
ccctgttatta	PBANKA_080310	860	898	0	0	0	0	4	4	0	0	0	0	0	0	0	0	0	0	0	0	0	0	0	0	0	0	0	0	0	0	0	0
ccgaaatacag	PBANKA_021450	0	0	0	0	0	0	0	0	0	0	0	0	0	0	0	0	0	0	0	0	0	0	0	0	0	0	0	0	0	0	0	0
ccgacgcaatt	PBANKA_142090	0	0	0	0	48	54	0	0	0	0	0	0	0	0	0	0	0	0	0	0	0	0	0	0	0	0	0	0	0	0	0	0
ccgagggcacc	PBANKA_090270	0	0	0	0	0	0	0	0	17	16	0	0	0	0	14	14	0	0	7	9	0	0	4	4	0	0	0	0	0	0	0	0
ccgagtttacg	PBANKA_144100	23	22	31	32	26	26	5666	5800	1926	1950	8007	8214	10282	10519	11061	11277	12757	12964	10318	10521	11557	11724	10407	10628	9680	9926	15651	15931	16612	16807	501	506
ccgagtttatg	PBANKA_082050	0	0	0	0	0	0	8	10	1	3	8	11	9	17	7	17	4	15	6	10	3	14	4	8	7	14	13	24	13	23	1	2
ccgattggcga	PBANKA_092770	1	1	3	4	3	3	452	465	151	160	513	528	434	440	1295	1340	562	568	483	491	1353	1369	576	598	442	458	1819	1860	801	823	1329	1356
ccgcaattttt	PBANKA_100120	0	0	0	0	0	0	0	0	0	0	0	0	10	12	10	8	0	0	1	1	0	0	0	0	0	0	0	0	0	0	0	1
ccgccagggtg	PBANKA_021230	0	0	0	0	140	145	0	0	0	0	50	51	0	0	0	0	24	21	0	0	0	0	0	0	0	0	0	0	0	0	0	0
ccgcccgagga	PBANKA_030200	0	0	0	0	0	0	0	0	0	0	0	0	0	0	0	0	0	0	0	0	0	0	0	0	0	0	0	0	0	0	0	0
ccgcgattagc	PBANKA_133390	0	0	0	0	0	0	0	0	0	0	0	0	0	0	0	1	0	0	0	0	0	0	0	0	0	0	0	0	0	0	0	0
ccgctcgttag	PBANKA_110500	0	0	0	0	0	0	119	123	34	35	81	84	23	23	32	33	9	10	14	14	8	7	19	20	2	2	1	1	1	1	1164	1183
ccgcttcatgc	PBANKA_143660	0	0	0	0	159	162	0	0	0	0	0	0	0	0	0	0	1	0	0	0	0	0	0	0	0	0	0	0	0	0	0	0
ccggactcggc	PBANKA_123250	1383	1442	0	0	0	0	0	0	0	0	0	0	3	3	0	0	0	0	0	0	0	0	0	0	0	0	0	0	0	0	0	0
ccggactcgtt	PBANKA_124210	1	1	0	0	0	0	0	0	0	0	0	0	0	0	0	0	0	0	0	0	0	0	0	0	0	0	0	0	0	0	0	0
ccggtcactat	PBANKA_071470	0	0	0	0	0	0	0	0	0	0	0	0	0	0	0	0	0	0	0	0	0	0	0	0	0	0	0	0	0	0	0	0
ccgtgatcgga	PBANKA_120220	0	0	0	0	3	3	52	52	0	0	335	339	3	3	1	1	660	671	5	5	0	0	910	921	0	0	0	0	1491	1532	1736	1777
cctaggaggta	PBANKA_040060	0	0	0	0	0	0	0	0	0	0	0	0	0	0	0	0	0	0	0	0	0	0	0	0	0	0	0	0	0	0	0	0
cctaggcatcg	PBANKA_102590	0	0	0	0	0	0	39	41	117	123	104	107	23	24	194	198	10	10	3	3	114	123	0	0	0	0	45	46	0	0	1564	1594
cctattgtatg	PBANKA_112640	250	252	0	0	0	0	0	0	0	0	0	0	0	0	0	0	1	1	0	0	0	0	0	0	0	0	0	0	0	0	0	0
cctcataggga	PBANKA_094270	1	1	0	0	195	207	0	0	0	0	0	0	0	0	0	0	0	0	0	0	0	0	0	0	0	0	0	0	0	0	0	0
cctcttacccg	PBANKA_061520	394	402	2390	2446	1272	1337	58	57	56	54	74	74	25	25	18	18	92	94	4	5	0	0	2	2	0	0	0	0	0	0	0	0
cctgccataag	PBANKA_131470	0	0	0	0	0	0	0	0	0	0	0	0	0	0	0	0	0	0	0	0	0	0	0	0	0	0	0	0	0	0	0	0
cctggcataag	PBANKA_010950	114	122	520	525	0	0	0	0	0	0	0	0	8	7	0	1	25	26	0	0	0	0	0	0	0	0	0	0	0	0	0	0
cctgttcggcc	PBANKA_040420	0	0	0	0	2	2	75	77	1	1	230	240	0	0	4	4	453	458	3	3	5	5	392	408	8	8	1	1	424	429	1491	1523
ccttcacgagg	PBANKA_111210	0	0	0	0	0	0	0	0	22	23	0	0	4	4	0	0	0	0	0	0	0	0	8	9	0	0	0	0	0	0	0	0
ccttcgctcag	PBANKA_050540	0	0	0	0	101	100	0	0	0	0	0	0	0	0	0	0	0	0	0	0	0	0	0	0	0	0	0	0	0	0	0	0
ccttctgtccc	PBANKA_111750	0	0	0	0	0	0	0	0	0	0	1	0	0	0	0	0	0	0	0	0	0	0	1	0	0	0	0	0	0	0	0	0
cctttatgaat	PBANKA_091620	0	0	0	0	0	0	0	0	0	0	0	0	0	0	0	0	0	0	0	0	0	0	0	0	0	0	0	0	0	0	0	0
cctttccctta	PBANKA_031580	77	82	0	0	0	0	0	0	0	0	0	0	0	0	0	0	0	0	0	0	0	0	0	0	0	0	0	0	0	0	0	0
cctttcttgtc	PBANKA_082640	0	0	0	0	0	0	0	0	0	0	0	0	0	0	0	0	0	0	0	0	0	0	0	0	0	0	0	0	0	0	0	0
cgaacccggcg	PBANKA_010590	0	0	0	0	0	0	0	0	148	151	35	35	0	0	0	0	0	0	0	0	0	0	0	0	0	0	0	0	1	1	0	0
cgaagtagcaa	PBANKA_111760	0	0	0	0	0	0	23	23	0	0	0	0	2	3	0	0	7	10	3	3	1	1	3	4	0	0	0	0	0	0	0	0
cgacagccggg	PBANKA_120260	0	0	0	0	0	0	0	0	0	0	0	0	0	0	0	0	0	0	0	0	0	0	0	0	0	0	0	0	0	0	0	0
cgaccgcgcat	PBANKA_112110	95	95	0	0	0	0	0	0	0	0	0	0	0	0	0	0	2	2	0	0	0	0	0	0	0	0	0	0	0	0	0	0
cgacgcataaa	PBANKA_142540	0	0	0	0	0	0	0	0	0	0	0	0	0	0	0	0	3	3	0	0	0	0	0	0	0	0	0	0	0	0	0	0
cgacgtcatga	PBANKA_082650	0	0	0	0	0	0	26	25	1095	1120	53	51	1	1	0	0	0	0	0	0	2	2	0	0	0	0	0	0	4	4	0	0
cgactcagtag	PBANKA_030140	0	0	0	0	0	0	0	0	0	0	0	0	0	0	0	0	0	0	0	0	0	0	4	4	0	0	0	0	0	0	0	0
cgacttttcat	PBANKA_141330	0	0	0	0	0	0	0	0	0	0	0	0	0	0	0	0	0	0	0	0	0	0	1	1	0	0	0	0	0	0	0	0
cgagacgggta	PBANKA_051230	0	0	0	0	0	0	75	76	0	0	165	169	26	26	3	3	0	0	2	2	0	0	7	7	0	0	1	1	0	0	1178	1205
cgaggcttatt	PBANKA_061800	0	0	0	0	114	116	0	0	0	0	0	0	0	0	0	0	0	0	0	0	0	0	0	0	0	0	0	0	0	0	0	0
cgagttagggg	PBANKA_030840	479	489	0	0	0	0	0	0	0	0	0	0	0	0	0	0	0	0	0	0	0	0	0	0	0	0	0	0	0	0	0	0
cgatatatctg	PBANKA_110200	0	0	0	0	0	0	0	0	0	0	0	0	0	0	0	0	0	0	0	0	0	0	0	0	0	0	0	0	0	0	0	0
cgatgtgtctt	PBANKA_070550	0	0	0	0	0	0	0	0	0	0	0	0	1	0	0	0	0	0	0	0	0	0	0	0	0	0	0	0	0	0	0	0
cgatttccaaa	PBANKA_083655	0	0	646	663	0	0	0	0	0	0	0	0	0	0	0	0	5	4	0	0	0	0	0	0	0	0	0	0	0	0	0	0
cgcaaggaggg	PBANKA_103800	0	0	0	0	0	0	126	132	11	12	216	219	7	7	19	17	16	17	2	2	4	5	5	4	0	0	0	1	3	3	808	821
cgcaattcccc	PBANKA_100190	0	0	0	0	177	181	0	0	0	0	0	0	0	0	0	0	1	1	0	0	0	0	1	1	0	0	0	0	0	0	0	0
cgcagcaccgc	PBANKA_103320	0	0	0	0	0	0	0	0	747	746	1	1	2	2	0	0	0	0	0	0	0	0	1	1	0	0	0	0	1	1	0	0
cgcatctccta	PBANKA_041650	0	0	0	0	0	0	0	0	0	0	0	0	0	0	0	0	0	0	0	0	0	0	0	0	0	0	0	0	0	0	0	0
cgccacacgga	PBANKA_094290	0	0	0	0	0	0	1	1	591	608	2	2	1	1	0	0	0	0	0	0	0	0	0	0	0	0	0	0	0	0	0	0
cgccaccccag	PBANKA_020380	0	0	0	0	0	0	20	21	756	762	0	0	0	1	0	0	0	0	0	0	4	4	2	2	0	0	0	0	3	4	0	0
cgccagtgttg	PBANKA_070250	0	0	0	0	0	0	48	48	604	603	1	1	2	2	0	0	0	0	0	0	5	6	0	0	0	0	0	0	3	3	0	0
cgccccccccc	PBANKA_122850	0	0	0	0	0	0	0	0	0	0	0	0	0	0	0	0	0	0	0	0	0	0	0	0	0	0	0	0	0	0	0	1
cgcccggctgt	PBANKA_113770	0	0	0	0	0	0	0	0	212	208	0	0	1	1	0	0	0	0	0	0	0	0	0	0	0	0	0	0	1	1	0	0
cgcggagccta	PBANKA_093020	0	0	0	0	0	0	19	20	345	351	0	0	0	0	0	0	0	0	0	0	0	0	0	0	0	0	0	0	1	1	0	0
cgctaagtccg	PBANKA_010240	0	0	0	0	0	0	0	0	0	0	0	0	0	0	0	0	0	0	0	0	0	1	0	0	0	0	0	0	1	0	0	0
cgctaagtgcg	PBANKA_041700	0	0	0	0	0	0	0	0	0	0	0	0	0	0	0	0	0	0	0	0	1	0	0	0	0	0	0	0	0	0	0	0
cgctgcaaacg	PBANKA_010770	108	112	0	0	80	82	25	24	0	0	0	0	2	2	0	0	4	4	0	0	0	0	0	0	0	0	0	0	0	0	0	0
cgctgtttcag	PBANKA_140260	0	0	0	0	0	0	0	0	0	0	0	0	0	0	0	0	1	1	0	0	0	0	0	0	0	0	0	0	0	0	920	929
cggagtacgtt	PBANKA_103440	1766	1804	3784	3865	3050	3110	8273	8447	3211	3257	7516	7682	10816	11104	4335	4437	7423	7591	10432	10662	3657	3724	5649	5827	8338	8518	3754	3839	5869	6027	1258	1259
cggatagtcgt	PBANKA_081700	0	0	0	0	0	0	0	0	0	0	0	0	0	0	9	9	0	0	0	0	0	0	0	0	0	0	0	0	0	0	0	0
cggatctggtc	PBANKA_090660	0	0	0	0	2	2	270	286	105	105	1917	1978	347	360	730	751	2102	2154	202	204	454	457	1492	1513	98	109	326	345	1112	1136	1238	1280
cggcagctagc	PBANKA_091170	0	0	0	0	0	0	70	70	1129	1129	1	1	2	2	0	0	0	0	0	0	0	0	0	0	0	0	0	0	5	5	0	0
cggcctatagg	PBANKA_100060	0	0	0	0	0	0	0	0	0	0	0	0	4	4	0	0	0	0	0	0	0	0	0	0	0	0	0	0	0	0	0	0
cggccttagaa	PBANKA_111810	0	0	0	0	0	0	31	32	521	533	0	0	5	5	0	0	0	0	0	0	0	0	3	3	0	0	0	1	1	1	0	0
cggcgaatctc	PBANKA_112560	0	0	0	0	0	0	19	20	912	932	2	2	2	2	0	0	0	0	0	0	1	1	0	0	0	0	0	0	0	0	0	0
cgggcgtgaaa	PBANKA_092360	0	0	0	0	0	0	0	0	0	0	0	0	0	0	0	0	0	0	0	0	0	0	0	0	1	0	0	0	0	0	0	0
cgggctaatag	PBANKA_132750	0	0	0	0	0	0	0	0	0	0	0	0	0	0	0	0	0	0	0	0	0	0	0	0	0	0	0	0	0	0	0	0
cggtgaggctt	PBANKA_146370	17	17	10	9	7	7	4508	4577	680	684	3696	3741	6163	6247	3573	3636	5268	5335	6930	7078	3305	3346	5580	5658	7118	7227	3485	3526	6727	6846	1511	1540
cggtttctcac	PBANKA_131540	108	117	1383	1442	747	783	0	0	0	1	0	0	0	0	1	1	1	1	0	1	0	0	0	0	0	0	0	0	0	0	0	0
cgtaacttgat	PBANKA_072200	541	558	0	0	0	0	0	0	0	0	0	0	0	0	0	0	0	0	0	0	1	0	0	0	0	0	0	0	0	0	0	0
cgtccgtgact	PBANKA_110980	2	2	0	0	1	2	402	410	101	103	137	140	659	670	208	212	11	15	498	514	84	86	22	21	423	416	78	77	21	22	1307	1324
cgtgaagaaaa	PBANKA_060080	0	0	0	0	0	0	0	0	0	0	0	0	0	0	0	0	0	0	0	0	0	0	0	0	0	0	0	0	0	0	0	0
cgtgacacatt	PBANKA_120030	0	0	0	0	0	0	0	0	0	0	0	0	0	0	0	0	0	0	1	1	0	0	0	0	0	0	0	0	0	0	0	0
cgtgaccgctc	PBANKA_144070	234	242	0	0	0	0	0	0	0	0	0	0	0	0	0	0	0	0	0	0	0	0	0	0	0	0	0	0	0	0	0	0
cgtggggttct	PBANKA_123430	0	0	0	0	0	0	20	20	0	0	0	0	0	0	0	0	3	1	0	0	0	0	0	0	0	0	0	0	0	0	0	0
cgtgtcggaca	PBANKA_020840	65	64	440	445	1164	1209	0	0	2	2	122	122	44	45	57	57	33	35	0	0	2	2	2	2	2	2	0	1	1	1	1	1
cgtgttctagt	PBANKA_113320	0	0	0	0	0	0	0	0	0	0	0	0	0	0	0	0	0	0	0	0	0	0	0	0	0	0	0	0	0	0	0	0
cgttaggtgtg	PBANKA_060820	1	0	0	0	0	0	0	0	0	0	0	0	1	0	1	0	0	0	1	0	0	0	0	0	0	0	0	0	0	0	0	0
cgttatgtggg	p230p-tag	1175	1200	1808	1824	1671	1705	2499	2542	3083	3101	3102	3157	5017	5116	4177	4216	3450	3474	6848	6950	4508	4584	2799	2831	9092	9238	5709	5793	3543	3601	1391	1399
cgttcgctata	PBANKA_092910	0	0	0	0	0	0	0	0	0	0	0	0	0	0	0	0	0	0	0	0	1	1	0	0	0	0	0	0	0	0	0	0
cgttcttcggc	PBANKA_135180	518	527	0	0	0	0	0	0	0	0	0	0	9	9	0	0	0	0	0	0	0	0	0	0	0	0	0	0	0	0	0	0
cgtttgctggg	PBANKA_131150	0	0	0	0	0	0	0	0	0	0	0	0	0	0	4	4	25	25	0	0	3	3	0	0	0	0	0	0	0	0	0	0
cgttttagtta	PBANKA_090140	0	0	0	0	0	0	16	16	0	0	0	0	0	0	0	0	0	0	0	0	0	0	0	0	0	0	0	0	0	0	0	0
ctaaaaacgta	PBANKA_124340	0	0	0	0	0	0	16	16	0	0	0	0	0	0	32	34	14	16	2	2	40	43	1	1	0	0	20	21	0	0	1714	1749
ctaaattctat	PBANKA_102320	0	0	0	0	1	1	51	47	157	156	0	0	0	0	281	290	8	8	1	1	243	253	0	0	0	0	152	152	0	0	1782	1813
ctaatatacgg	PBANKA_132630	907	936	0	0	0	0	0	0	78	83	44	45	0	0	0	0	0	0	0	0	0	0	0	0	0	0	0	0	0	0	1	1
ctacaggcacc	PBANKA_051930	0	0	0	0	0	0	0	0	0	0	0	0	0	0	0	0	4	5	0	0	0	0	0	0	0	0	0	0	0	0	0	0
ctacccgtaca	PBANKA_131370	185	193	446	454	496	517	0	0	58	58	1	1	13	14	2	3	18	17	0	0	6	6	0	0	0	0	0	0	0	0	0	0
ctaccgaccgc	PBANKA_113400	34	32	0	0	160	161	0	0	0	0	0	0	0	0	0	0	0	0	0	0	0	0	0	0	0	0	0	0	0	0	0	1
ctacgtcatcg	PBANKA_135380	0	0	0	0	0	0	0	0	0	0	0	0	0	0	0	0	0	0	0	0	0	0	0	0	0	0	0	0	0	0	0	0
ctactagttaa	PBANKA_122560	0	0	0	0	0	0	0	0	0	0	0	0	0	0	0	0	4	4	0	0	0	0	0	0	0	0	0	0	0	0	0	0
ctactctgatg	PBANKA_110510	0	0	0	0	0	0	62	63	957	963	1	1	6	6	0	0	4	4	0	0	0	0	2	2	0	0	0	0	2	2	0	0
ctaggggtgac	PBANKA_102060	0	0	0	0	0	1	96	96	59	59	0	0	73	75	0	0	3	3	29	28	3	3	1	1	9	9	3	3	2	2	1386	1415
ctatccgccac	PBANKA_031360	0	0	0	0	0	0	0	0	42	45	0	0	0	0	0	0	0	0	0	0	0	0	0	0	0	0	0	0	0	0	0	0
ctattgtgtag	PBANKA_101590	901	908	0	0	0	0	0	0	0	0	1	1	0	0	0	0	0	0	0	0	0	0	0	0	0	0	0	0	0	0	0	0
ctcaacttgcg	PBANKA_020310	0	0	0	0	151	156	0	0	0	0	0	0	0	0	11	12	9	8	0	0	0	0	0	0	0	0	0	0	0	0	0	0
ctcacacgacc	PBANKA_052480	63	68	0	0	60	66	0	0	0	0	0	0	0	0	0	0	3	3	0	0	0	0	0	0	0	0	0	0	0	0	0	0
ctcaccctaat	PBANKA_030460	479	483	1258	1306	1069	1111	0	0	0	0	0	0	1	1	1	1	0	0	0	0	0	0	0	0	0	0	0	0	0	0	0	0
ctcagtcatgc	PBANKA_123420	0	0	0	0	129	131	0	0	0	0	0	0	0	0	0	0	0	0	0	0	0	0	0	0	0	0	0	0	0	0	0	0
ctcattcccgt	PBANKA_130470	33	34	430	434	452	469	0	0	0	0	0	0	0	0	2	2	0	0	0	0	0	0	0	0	0	0	0	0	0	0	0	0
ctccacaggtc	PBANKA_093100	0	0	0	0	0	0	0	0	0	0	0	0	0	0	0	0	0	0	0	0	0	0	0	0	0	0	0	0	0	0	0	0
ctcccactcaa	PBANKA_103000	0	0	0	0	0	0	0	0	1309	1369	2	2	1	1	0	0	0	0	0	0	8	8	0	0	0	0	0	0	2	2	0	0
ctccccattca	PBANKA_122760	1211	1257	245	249	722	746	30	31	0	0	169	176	32	34	22	23	50	50	4	4	0	0	0	0	0	0	1	1	0	0	0	0
ctcccgaaatt	PBANKA_050510	0	0	0	0	0	0	0	0	0	0	0	0	0	0	0	0	0	0	0	0	0	0	0	0	0	0	0	0	0	0	0	0
ctcctaaatga	PBANKA_092250	0	0	0	0	0	0	0	0	0	0	0	0	0	0	0	0	0	0	0	0	0	0	0	0	0	0	0	0	0	0	0	0
ctcctatccct	PBANKA_051950	0	0	0	0	0	0	42	43	0	0	0	0	0	0	5	3	0	0	2	2	0	0	0	0	0	0	0	0	0	0	0	0
ctcgacatcta	PBANKA_083170	0	0	473	483	0	0	26	27	0	0	0	0	0	0	0	0	0	0	0	0	0	0	0	0	0	0	0	0	0	0	1	1
ctcgagaccag	PBANKA_050590	0	0	579	588	102	104	0	0	0	0	0	0	0	0	1	1	2	2	4	4	0	0	0	0	0	0	0	0	0	0	0	0
ctcgggagggg	PBANKA_050120	0	0	0	0	0	0	0	0	0	0	0	0	9	9	28	28	18	18	3	3	0	0	0	0	0	0	0	0	0	0	0	0
ctcggtctatg	PBANKA_130110	0	0	0	0	0	0	0	0	0	0	0	0	0	0	0	0	0	0	0	0	0	0	0	0	0	0	0	0	0	0	0	0
ctcgtacgtac	PBANKA_144190	0	0	99	103	2	2	148	153	78	84	155	165	19	18	57	57	424	444	5	5	13	14	462	497	0	0	3	3	489	514	1565	1658
ctctacttctg	PBANKA_142590	117	128	0	0	0	0	23	23	0	0	0	0	0	0	0	0	0	0	0	0	1	0	0	0	0	0	0	0	0	0	0	0
ctctcccttac	PBANKA_132050	748	804	0	0	0	0	0	0	0	0	0	0	0	0	0	0	8	11	0	0	0	0	0	0	0	0	0	0	0	0	0	0
ctctgcccaag	PBANKA_121180	0	0	0	0	0	0	0	0	0	0	0	0	0	0	0	0	0	0	0	0	0	0	2	2	0	0	0	0	0	0	0	0
ctcttggtctg	PBANKA_080260	0	0	0	0	83	85	16	18	768	756	0	0	1	1	0	0	0	0	0	0	2	2	0	0	0	0	0	0	6	6	0	0
ctcttttgaat	PBANKA_093120	0	0	443	459	0	0	0	0	0	0	0	0	1	1	0	0	0	0	0	0	0	0	0	0	0	0	0	0	0	0	0	0
ctgaaccctga	PBANKA_030940	102	108	0	0	0	0	0	0	0	0	0	0	0	0	0	0	0	0	0	0	0	0	0	0	0	0	0	0	0	0	0	0
ctgaatactcg	PBANKA_062320	251	257	600	598	0	0	45	43	709	717	77	77	1	1	0	0	16	16	4	4	2	2	1	0	0	0	0	0	1	1	0	0
ctgacgggaat	PBANKA_124270	10	9	0	0	0	0	26	26	0	0	0	0	0	0	1	1	8	7	3	3	0	0	0	0	0	0	0	0	0	0	490	493
ctgactttcgg	PBANKA_090150	0	0	0	0	0	0	0	0	0	0	0	0	0	0	0	0	2	2	0	0	0	0	0	0	0	0	0	0	0	0	0	0
ctgcgccttcg	PBANKA_112260	246	248	0	0	0	0	0	0	16	18	0	0	0	0	0	0	0	0	0	0	0	0	0	0	0	0	0	0	0	0	0	0
ctgcggcggta	PBANKA_110830	0	0	0	0	0	0	54	51	0	0	0	0	0	0	1	2	3	3	0	0	0	0	1	1	0	0	0	0	0	0	1148	1147
ctgcgtggcac	PBANKA_120090	0	0	0	0	83	85	0	0	0	0	52	56	0	0	0	0	0	0	0	0	0	0	0	0	0	0	0	0	0	0	0	0
ctgctgattgc	PBANKA_100760	0	0	0	0	0	0	0	0	0	0	0	0	0	0	0	0	2	1	0	0	0	0	0	0	0	0	0	0	0	0	0	0
ctggaagtaat	PBANKA_062180	0	0	0	0	0	0	567	572	68	71	631	640	304	306	344	349	191	193	182	185	214	219	26	29	53	51	106	105	27	29	1413	1414
ctggacaacac	PBANKA_040650	618	662	0	0	0	0	0	0	0	0	0	0	0	0	0	0	0	0	0	0	0	0	0	0	0	0	0	0	0	0	0	0
ctggagtagtg	PBANKA_140240	0	0	0	0	0	0	0	0	0	0	0	0	0	0	0	0	0	0	0	0	0	0	0	0	0	0	0	0	0	0	0	0
ctggccgctaa	PBANKA_041350	58	63	295	307	0	0	0	0	0	0	0	0	0	0	0	0	0	0	0	0	0	0	0	0	0	0	0	0	0	0	0	0
ctggcctcgtt	PBANKA_132800	0	0	0	0	0	0	0	0	0	0	0	0	0	0	0	0	0	0	0	0	0	0	0	0	0	0	0	0	0	0	0	0
ctggcgcaggc	PBANKA_123310	0	0	0	0	0	0	29	29	649	656	28	30	1	1	0	0	0	0	0	0	0	1	0	0	0	0	0	0	2	1	0	0
ctgggaaaaga	PBANKA_142220	0	0	0	0	144	144	0	0	0	0	0	0	0	0	0	0	0	0	0	0	0	0	0	0	0	0	0	0	0	0	0	0
ctgggaccacg	PBANKA_092880	0	0	0	0	0	0	240	249	112	119	0	0	12	12	42	44	0	0	6	6	4	4	0	1	0	0	5	5	0	0	4400	4508
ctgggatctgt	PBANKA_061340	0	0	0	0	0	0	0	0	0	0	67	67	0	0	0	0	0	0	0	0	0	0	0	0	0	0	0	0	0	0	0	1
ctggtaggttc	PBANKA_145530	0	0	0	0	0	0	0	0	0	0	0	0	0	0	0	0	1	0	0	0	0	0	0	0	0	0	0	0	0	0	0	0
ctggtctcgat	PBANKA_092860	149	155	432	430	153	154	0	0	0	0	0	0	0	0	10	10	0	0	0	0	0	0	0	0	0	0	0	0	0	0	0	0
ctgtctctacg	PBANKA_081190	258	270	0	0	429	441	0	0	0	0	0	0	0	0	0	0	0	0	0	0	0	0	0	0	0	0	0	0	0	0	0	0
cttaaagagcc	PBANKA_133500	0	0	0	0	0	0	0	0	0	0	0	0	0	0	0	0	9	9	3	3	0	0	0	0	0	0	0	0	0	0	0	0
cttacattggt	PBANKA_061040	174	175	0	0	1043	1069	48	45	1423	1447	297	295	57	56	19	19	57	57	1	1	6	6	0	1	0	0	0	0	10	10	0	0
cttacggcgcc	PBANKA_061500	52	48	0	0	0	0	0	0	0	0	14	14	0	0	0	0	0	0	0	0	0	0	0	0	0	0	0	0	0	0	0	0
cttacgtctgg	PBANKA_082340	0	0	0	0	0	0	0	0	1153	1184	1	0	3	3	0	0	0	0	0	0	0	0	0	0	0	0	0	0	3	3	0	0
cttatgcagtc	PBANKA_145050	188	197	0	0	0	0	1	1	0	0	0	0	0	0	0	0	0	0	0	0	0	0	0	0	0	0	0	0	0	0	0	0
cttgaaaaatc	PBANKA_135190	0	0	0	0	0	0	0	0	0	0	44	43	0	0	0	0	0	0	0	0	0	0	0	0	0	0	0	0	0	0	0	0
cttgatgtcag	PBANKA_134820	0	0	0	0	0	0	0	0	0	0	0	0	0	0	0	0	0	0	0	0	0	0	0	0	0	0	0	0	0	0	0	0
cttgtaaggaa	PBANKA_110280	0	0	0	0	0	0	138	143	86	90	101	109	41	44	63	64	27	26	15	14	19	20	8	8	11	11	7	7	2	2	916	944
cttgtcaacgg	PBANKA_060790	88	87	769	767	256	258	0	0	0	0	115	118	4	5	10	12	19	21	1	1	0	0	2	2	0	0	0	0	0	0	0	0
ctttactgggt	PBANKA_135260	196	202	406	413	818	831	3	3	54	54	0	0	22	24	1	1	28	26	4	4	0	0	0	0	0	0	0	0	0	0	0	0
ctttagcgcat	PBANKA_112780	0	0	0	0	0	0	0	0	0	0	0	0	0	0	18	21	0	0	0	0	0	0	0	0	0	0	0	0	0	0	0	0
ctttcgtccgt	PBANKA_090420	0	0	0	0	102	107	0	0	0	0	0	0	0	0	0	0	0	0	0	0	0	0	0	0	0	0	0	0	0	0	0	0
ctttgtactgt	PBANKA_131950	0	0	0	0	0	0	0	0	0	0	0	0	0	0	1	1	0	0	0	0	0	0	0	0	0	0	0	0	0	0	0	0
cttttaggtct	PBANKA_061970	0	0	0	0	0	0	56	57	47	49	1	1	5	5	11	11	4	4	1	1	0	0	0	0	0	0	1	1	1	0	1378	1395
gaaacaacccg	PBANKA_123180	0	0	0	0	55	57	0	0	0	0	0	0	0	0	0	0	0	0	0	0	0	0	0	0	0	0	0	0	0	0	0	0
gaaacagtacc	PBANKA_121240	0	0	0	0	0	0	0	0	0	0	0	0	0	0	0	0	0	0	0	0	0	0	0	0	0	0	0	0	0	0	0	0
gaaattgggac	PBANKA_083600	0	0	0	0	0	0	69	70	130	132	0	0	18	19	1	1	9	10	0	0	1	1	1	1	0	0	0	0	1	0	3998	4243
gaacattcggg	PBANKA_140040	0	0	0	0	0	0	0	0	41	43	0	0	0	0	0	0	12	11	1	1	0	0	0	0	0	0	0	0	0	0	0	0
gaacctggaca	PBANKA_093260	0	0	0	0	0	0	0	0	0	0	0	0	0	0	0	0	0	0	0	0	0	0	0	0	0	0	0	0	0	0	0	0
gaactgaacta	PBANKA_093030	597	602	0	0	0	0	0	0	0	0	0	0	0	0	0	0	0	0	0	0	0	0	0	0	0	0	0	0	0	0	0	0
gaagatatgac	PBANKA_081680	87	92	0	0	0	0	24	23	0	0	0	0	0	0	0	0	0	0	0	0	0	0	0	0	0	0	0	0	0	0	0	0
gaagctaatgc	PBANKA_041450	0	0	0	0	73	73	0	0	0	0	0	0	0	0	0	0	0	0	0	0	0	0	0	0	0	0	0	0	0	0	0	0
gaagggccaag	PBANKA_120980	0	0	0	0	6	6	51	52	1	2	1474	1494	4	4	64	66	1849	1906	0	0	11	10	1632	1679	1	0	10	10	1589	1630	1713	1757
gaaggtggtac	PBANKA_080630	0	0	0	0	322	345	0	0	53	58	43	48	1	1	0	0	15	15	0	0	0	0	0	0	0	0	0	0	0	0	0	0
gaagtgttgga	PBANKA_092170	0	0	0	0	0	0	0	0	0	0	0	0	0	0	0	0	0	0	0	0	0	0	0	0	0	0	0	0	0	0	0	0
gaagttctagg	PBANKA_041080	368	372	0	0	0	0	0	0	0	0	18	18	0	0	0	0	0	0	0	0	0	0	0	0	0	0	0	0	0	0	0	0
gaatatgtaat	PBANKA_031240	0	0	0	0	0	0	92	93	1291	1313	1	1	4	4	0	0	0	0	0	0	1	1	0	0	0	0	0	0	0	0	1	1
gaatcataaca	PBANKA_050300	0	0	0	0	0	0	0	0	0	0	0	0	0	0	0	0	0	0	0	0	0	0	0	0	0	0	0	0	0	0	0	0
gaatggatgta	PBANKA_124000	0	0	0	0	0	0	0	0	0	0	57	61	0	0	0	0	2	2	0	0	0	0	0	0	0	0	0	0	0	0	0	0
gaatgtttagc	PBANKA_060680	597	605	0	0	0	0	0	0	0	0	0	0	1	0	0	0	0	0	0	0	0	0	0	0	0	0	1	0	0	0	0	0
gaattaacaaa	PBANKA_110100	0	0	0	0	131	138	0	0	0	0	0	0	0	0	0	0	0	0	2	2	0	0	3	3	0	0	0	0	0	0	1	1
gaattaccttt	PBANKA_021550	0	0	0	0	0	0	0	0	0	0	0	0	6	6	0	0	10	9	3	3	0	0	0	0	0	0	0	0	0	0	0	0
gacattcgagg	PBANKA_122540	0	0	0	0	0	0	0	0	0	0	0	0	0	0	0	0	0	0	0	0	0	0	0	0	0	0	0	0	0	0	0	0
gaccaaaatca	PBANKA_094090	1061	1090	0	0	0	0	0	0	0	0	30	30	0	0	0	0	0	0	0	0	0	0	0	0	0	0	0	0	0	0	0	0
gacccgtttca	PBANKA_092290	1271	1306	0	0	0	0	36	34	0	0	0	0	7	7	0	0	0	0	0	0	0	0	0	0	0	0	0	0	0	0	0	0
gaccgccctct	PBANKA_135150	0	0	0	0	0	0	0	0	0	0	0	0	0	0	0	0	0	0	0	0	0	0	0	0	0	0	0	0	0	0	0	0
gacctttgcag	PBANKA_083240	0	0	0	0	0	0	0	0	0	0	0	0	0	0	0	0	0	0	0	0	0	0	0	0	0	0	0	0	0	0	0	0
gacgacggagt	PBANKA_130300	36	36	455	457	0	0	11	12	8	7	0	0	0	0	0	0	3	3	0	0	0	1	0	0	0	0	0	0	0	0	1	1
gacgaggggca	PBANKA_030230	1	1	0	0	0	0	19	20	1739	1772	71	73	10	9	0	0	0	0	0	0	7	7	0	0	0	0	0	0	5	5	0	0
gacgccgtcct	PBANKA_102450	0	0	0	0	0	0	0	0	0	0	1	0	0	0	0	0	0	0	0	0	0	0	0	0	0	0	0	0	0	0	0	0
gacgcgaagtt	PBANKA_021190	0	0	0	0	0	0	0	0	0	0	0	0	0	0	0	0	0	0	0	0	0	0	0	0	0	0	0	0	0	0	0	0
gacgtatggcg	PBANKA_021460	0	0	0	0	0	0	0	0	52	54	0	0	0	0	0	0	0	0	0	0	0	0	1	1	0	0	0	0	0	0	0	0
gacgtcgaatc	PBANKA_122670	220	228	0	0	405	428	0	0	0	0	0	0	0	0	0	0	0	0	0	0	0	0	0	0	0	0	0	0	0	0	0	1
gactaggatga	PBANKA_010480	0	0	0	0	0	0	0	0	0	0	0	0	0	0	0	0	0	0	0	0	0	0	0	0	0	0	0	0	0	0	0	0
gactcaatttg	PBANKA_120390	0	0	7	8	3	4	1682	1747	341	352	2156	2228	840	866	1292	1335	1396	1433	237	252	1011	1059	1703	1763	192	196	1592	1624	2811	2878	1682	1716
gacttcaatcg	PBANKA_112420	0	0	0	0	0	0	27	28	1185	1225	40	43	1	1	0	0	0	0	2	2	6	6	1	2	0	0	0	0	1	2	0	0
gagagagggtg	PBANKA_141450	0	0	278	289	0	0	0	0	0	0	0	0	0	0	0	0	0	0	0	0	0	0	1	1	0	0	0	0	0	0	0	0
gagagcagtca	PBANKA_060350	0	0	0	0	90	91	20	19	903	933	0	0	3	3	0	0	0	0	0	0	2	2	3	3	0	0	0	0	8	8	0	0
gagagctaata	PBANKA_031470	790	837	0	0	0	0	0	0	0	0	0	0	0	0	0	0	0	0	0	0	0	0	0	0	0	0	0	0	0	0	0	0
gagagggctta	PBANKA_101480	103	104	1472	1504	785	815	63	64	0	0	80	82	22	21	11	11	78	76	1	1	0	0	1	1	2	1	1	1	0	0	1	1
gagatgctctt	PBANKA_122580	0	0	0	0	0	0	42	43	653	663	0	0	0	0	0	0	0	0	0	0	0	0	0	0	0	0	0	0	1	2	0	0
gagcaaacgca	PBANKA_112040	0	0	0	0	0	0	0	0	0	0	0	0	0	0	0	0	7	6	0	0	0	0	0	0	0	0	0	0	0	0	0	0
gagcatggacc	PBANKA_050730	61	63	598	605	0	0	0	0	0	0	0	0	0	0	0	0	3	3	0	0	0	0	0	0	0	0	0	0	0	0	0	0
gagccagtggc	PBANKA_122820	0	0	0	0	0	0	0	0	0	0	0	0	0	0	0	0	0	0	0	0	0	0	0	0	0	0	0	0	0	0	0	0
gagcctacacg	PBANKA_141610	0	0	0	0	0	0	50	49	0	0	0	0	0	0	0	0	0	0	0	0	0	0	0	0	0	0	0	0	0	0	0	0
gagcctggtgg	PBANKA_041780	0	0	0	0	0	0	0	0	0	0	0	0	0	0	0	0	0	0	0	0	0	0	0	0	0	0	0	0	0	0	0	0
gagcgagtcaa	PBANKA_112890	0	0	188	191	0	0	0	0	0	0	0	0	0	0	0	0	0	0	0	0	0	0	0	0	0	0	0	0	0	0	0	0
gagcggaaggc	PBANKA_112350	273	278	491	490	70	71	0	0	0	0	0	0	0	0	12	12	2	2	0	0	0	0	0	0	0	1	0	0	0	0	0	0
gaggaacgtag	PBANKA_132560	0	0	0	0	0	0	0	0	2	1	0	0	7	7	142	145	12	11	1	1	99	100	2	3	2	1	30	32	1	1	1633	1669
gaggactataa	PBANKA_131620	1	1	0	0	0	0	46	48	0	0	0	0	8	7	0	0	0	0	0	0	0	0	1	1	1	1	0	0	0	0	1645	1784
gagggtgtcct	PBANKA_071310	0	0	0	0	0	0	0	0	0	0	0	0	0	0	0	0	0	0	1	1	0	0	0	0	0	0	0	0	0	0	0	0
gagtaatacgc	PBANKA_051610	0	0	0	0	0	0	0	0	0	0	0	0	0	0	0	0	0	0	0	0	2	2	0	0	0	0	0	0	0	0	0	0
gagtagatctg	PBANKA_093370	0	0	0	0	118	119	0	0	0	0	0	0	0	0	0	0	0	0	0	0	0	0	1	1	0	0	0	0	0	0	0	0
gatattcctct	PBANKA_145770	0	0	0	0	1034	1060	0	0	0	0	0	0	73	76	0	0	3	3	0	0	0	0	0	0	0	0	0	0	0	1	0	0
gatccgtgcga	PBANKA_102490	1840	1877	0	0	0	0	0	0	0	0	0	0	0	0	0	0	0	0	0	0	0	1	0	0	0	0	0	0	0	0	0	0
gatgaagcgcg	PBANKA_140610	0	0	0	0	0	0	45	45	745	749	0	0	1	1	0	0	5	5	0	0	5	6	2	3	0	0	0	0	1	2	0	0
gatgcgaaaaa	PBANKA_094350	1182	1210	0	0	0	0	0	0	0	0	0	0	0	0	20	21	0	0	0	0	0	0	0	0	0	0	0	0	1	1	0	1
gatgggccctc	PBANKA_040150	689	703	0	0	0	0	0	0	0	0	0	0	0	0	0	0	0	0	0	0	0	0	0	0	0	0	0	0	0	0	0	0
gatgtgttcct	PBANKA_081420	0	0	0	0	0	0	0	0	0	0	0	0	0	0	0	0	0	0	0	0	0	0	0	0	0	0	0	0	0	0	0	0
gattaaagaat	PBANKA_090840	0	0	0	0	0	0	0	0	0	0	0	0	0	0	0	0	0	0	1	1	0	0	0	0	0	0	0	0	0	0	0	0
gattatgagta	PBANKA_111320	0	0	1412	1439	0	0	0	0	0	0	0	0	0	0	0	0	0	0	0	0	0	0	0	0	0	0	0	0	0	0	0	0
gattgcaaacg	PBANKA_020330	0	0	0	0	0	0	41	41	975	995	0	0	2	2	0	0	0	0	0	0	3	3	0	0	0	0	0	0	2	2	0	0
gcaaaacctag	PBANKA_061030	292	304	0	0	342	350	0	0	0	0	0	0	1	1	0	0	0	0	0	0	0	0	0	0	0	0	0	0	0	0	0	0
gcaaatataaa	PBANKA_110090	0	0	0	0	0	0	0	0	0	0	18	18	0	0	0	0	0	0	1	1	0	0	0	0	0	0	0	0	0	0	0	0
gcacccttctc	PBANKA_090520	0	0	0	0	0	0	0	0	0	0	0	0	0	0	0	0	0	0	0	0	0	0	0	0	0	0	0	0	0	0	0	0
gcacttgttcc	PBANKA_080300	420	421	0	0	0	0	0	0	0	0	0	0	0	0	0	0	0	0	0	0	0	0	0	0	0	0	1	1	0	0	0	0
gcagacgggac	PBANKA_041690	0	0	0	0	0	0	0	0	0	0	0	0	0	0	0	0	0	0	0	0	0	0	0	0	0	0	0	0	0	0	0	0
gcagagtcacg	PBANKA_040090	0	0	0	0	0	0	0	0	0	0	0	0	0	0	0	0	0	0	0	0	0	0	0	0	0	0	0	0	0	0	0	0
gcaggggctcc	PBANKA_144890	0	0	0	0	0	0	14	17	1094	1103	2	2	2	2	0	0	0	0	0	0	0	0	0	0	0	0	0	0	1	1	0	0
gcaggtattat	PBANKA_110430	0	0	0	0	0	0	0	0	0	0	0	0	0	0	11	11	0	0	0	0	0	0	0	0	0	0	0	0	0	0	0	0
gcaggttccgg	PBANKA_130690	0	0	547	555	0	0	0	0	0	0	0	0	8	10	0	0	0	0	0	0	0	0	0	0	0	0	0	0	0	0	0	0
gcagtcacttg	PBANKA_050930	0	0	0	0	0	0	461	506	16	20	266	293	408	445	165	184	254	271	327	363	93	105	118	126	356	385	62	62	86	91	1621	1749
gcagtgctatt	PBANKA_100260	0	0	0	0	0	0	0	0	0	0	0	0	0	0	0	0	0	0	0	0	0	0	0	0	0	0	0	0	0	0	0	0
gcatcagtcct	PBANKA_140580	2081	2120	0	0	0	1	0	0	0	0	0	0	0	0	0	0	7	6	1	1	0	0	0	0	0	0	0	0	0	0	0	0
gcattccagcc	PBANKA_051040	0	0	0	0	0	0	0	0	0	0	0	0	0	0	0	0	0	0	0	0	0	0	0	0	0	0	0	0	0	0	0	0
gcattggtatg	PBANKA_134270	0	0	0	0	0	0	0	0	0	0	0	0	0	0	0	0	0	0	0	0	0	0	0	0	0	0	0	0	0	0	0	0
gcattggttgg	PBANKA_124530	0	0	0	0	0	0	10	11	0	0	0	0	0	0	5	5	40	40	0	0	1	1	43	45	0	0	0	0	9	9	1539	1547
gccagcgatcc	PBANKA_136260	779	784	0	0	0	0	0	0	0	0	0	0	0	0	0	0	0	0	0	0	0	0	0	0	0	0	0	0	0	0	0	0
gccatgacgcc	PBANKA_142240	0	0	0	0	0	0	0	0	0	0	0	0	8	8	0	0	0	0	1	1	0	0	0	0	0	0	0	0	0	0	934	986
gcccacattga	PBANKA_010610	0	0	0	0	0	0	208	219	34	35	273	289	4	5	12	12	30	29	4	4	2	2	0	0	11	11	0	0	0	0	1497	1551
gcccacgaggt	PBANKA_146320	861	862	0	0	0	0	0	0	0	0	0	0	0	0	3	3	0	0	0	0	0	0	0	0	0	0	0	0	0	0	0	0
gcccggcgggt	PBANKA_130520	183	172	1081	988	944	881	0	0	27	23	68	60	12	11	25	23	49	48	1	0	1	1	0	0	0	0	0	0	0	0	0	0
gcccggtaata	PBANKA_052050	0	0	0	0	0	0	6	5	1246	1266	5	5	3	3	0	0	0	0	0	0	4	4	0	0	0	0	0	0	4	3	0	0
gccgatcgcta	PBANKA_100490	1271	1301	0	0	0	0	0	0	0	0	0	0	0	0	0	0	0	0	0	0	0	0	0	0	0	0	0	0	0	0	0	0
gccggaataaa	PBANKA_144690	0	0	0	0	0	0	0	0	0	0	0	0	0	0	0	0	0	0	0	0	0	0	0	0	0	0	0	0	0	0	0	0
gcctgtgacaa	PBANKA_102190	0	0	1	1	0	0	32	33	0	0	0	0	10	9	32	33	0	0	6	7	5	6	0	0	9	9	2	2	0	0	1448	1486
gccttacttga	PBANKA_123000	784	796	0	0	0	0	0	0	0	0	0	0	0	0	0	0	0	0	0	0	0	0	0	0	0	0	0	0	0	0	0	0
gccttcaacgg	PBANKA_070620	0	0	519	534	276	290	0	0	0	0	42	46	0	0	0	0	5	5	0	0	1	1	0	0	0	0	0	0	0	0	0	0
gcgaactcaac	PBANKA_120370	0	0	0	0	116	124	0	0	0	0	50	52	0	0	0	0	6	6	0	0	0	0	0	0	0	0	0	0	0	0	0	0
gcgagatacga	PBANKA_120810	0	0	0	0	0	0	0	0	0	0	0	0	0	0	0	0	3	3	0	0	0	0	0	0	0	0	0	0	0	0	0	0
gcgatcactct	PBANKA_132530	0	0	0	0	0	0	175	183	2	1	98	98	48	47	89	95	124	125	38	43	28	30	76	78	10	11	19	19	25	26	3206	3295
gcgcatctttc	PBANKA_051140	0	0	0	0	0	0	0	0	0	0	0	0	0	0	0	0	0	0	0	0	0	0	1	1	0	0	0	0	0	0	0	0
gcgcctaaaga	PBANKA_070650	0	0	0	0	0	0	0	0	409	414	0	0	2	2	0	0	0	0	0	0	0	0	0	0	0	0	0	0	1	1	0	0
gcgcgcgtacc	PBANKA_100270	0	0	0	0	0	0	15	17	142	149	0	0	0	0	0	0	0	0	0	0	0	0	0	0	0	0	0	0	0	0	0	0
gcgcgctttct	PBANKA_143420	0	0	0	0	0	0	37	36	177	175	0	0	1	1	0	0	0	0	0	0	0	0	0	0	0	0	0	0	0	0	0	0
gcgctggaact	PBANKA_101400	0	0	0	0	81	81	59	62	406	411	1	1	1	1	0	0	0	0	0	0	5	4	0	0	0	0	0	0	2	3	0	0
gcgggttctct	PBANKA_143950	0	0	0	0	0	0	21	19	592	592	0	0	1	1	0	0	0	0	0	1	0	0	1	1	0	0	0	0	3	2	0	0
gcgtcagttag	PBANKA_140210	0	0	0	0	120	122	19	19	0	0	69	69	0	0	0	0	0	0	0	0	0	0	0	0	0	0	0	0	0	0	0	0
gcgtcgtgaag	PBANKA_100220	0	0	0	0	0	0	0	0	0	0	0	0	0	0	0	0	0	0	0	0	0	0	0	0	0	0	0	0	0	0	0	0
gcgtggagatt	PBANKA_091820	0	0	0	0	0	0	21	21	0	0	0	0	0	0	0	0	0	0	0	0	0	0	0	0	0	0	0	0	0	0	0	0
gcgtggaggca	PBANKA_101980	0	0	0	0	801	820	28	29	0	0	142	147	24	25	0	0	26	29	0	0	3	3	0	0	0	0	1	1	0	0	0	0
gcgtgtaatgg	PBANKA_113820	78	79	0	0	148	153	1	0	0	0	0	0	0	0	0	0	0	0	0	0	0	0	0	0	0	0	1	1	0	0	0	1
gctactagctc	PBANKA_061380	0	0	413	425	236	240	0	0	0	0	0	0	3	2	1	1	14	14	0	0	0	0	0	0	0	0	0	0	0	0	0	0
gctacttcact	PBANKA_040690	107	109	0	0	0	0	0	0	0	0	0	0	0	0	0	0	0	0	0	0	0	0	0	0	0	0	0	0	0	0	0	0
gctagttaggc	PBANKA_120410	0	0	0	0	117	123	0	0	0	0	0	0	0	0	6	7	0	0	0	0	0	0	0	0	0	0	0	0	0	0	0	0
gctatacgcat	PBANKA_123390	0	0	0	0	0	0	0	0	0	0	96	100	0	0	3	3	2	2	1	1	0	0	0	0	0	0	0	0	0	0	0	0
gctatcatcgt	PBANKA_052290	1	1	316	316	64	64	0	0	0	0	0	0	0	0	0	0	1	1	0	0	0	0	0	0	0	0	0	0	0	0	0	0
gctcgagtctc	PBANKA_021420	0	0	0	0	0	0	0	0	0	0	0	0	0	0	0	0	0	0	0	0	0	0	0	0	0	0	0	0	0	0	0	0
gctcgatcgta	PBANKA_080220	0	0	0	0	95	98	23	23	1065	1076	3	3	2	2	0	0	0	0	0	0	1	1	1	1	0	0	1	0	6	6	0	0
gctcgtaatcc	PBANKA_135110	1008	1014	0	0	0	0	0	0	0	0	0	0	0	0	0	0	0	0	0	0	0	0	0	0	0	0	0	0	0	0	0	0
gctctgtcatc	PBANKA_091240	0	0	0	0	0	0	0	0	0	0	0	0	0	0	0	0	0	0	0	0	0	0	1	1	0	0	0	0	0	0	0	0
gctggaggaat	PBANKA_113010	0	0	0	0	0	0	66	66	1	1	0	1	7	7	86	85	5	5	1	1	74	74	0	0	0	0	64	65	0	0	3236	3274
gctggcgaaat	PBANKA_061610	0	0	0	0	0	0	0	0	0	0	0	0	0	0	0	0	0	0	0	0	0	0	0	0	0	0	0	0	0	0	0	0
gctgggcagtt	PBANKA_146460	93	97	0	0	0	0	18	18	0	0	0	0	0	0	0	0	0	0	0	0	0	0	0	0	0	0	0	0	0	0	0	0
gcttacgtcaa	PBANKA_090710	0	0	0	0	471	490	10	10	0	0	47	47	0	0	0	0	0	0	0	0	0	0	0	0	0	0	0	0	0	0	0	0
gcttctcttta	PBANKA_135820	0	0	0	0	0	0	0	0	0	0	0	0	0	0	0	0	0	0	0	0	0	0	1	2	0	0	0	0	0	0	0	0
gcttgatattg	PBANKA_120280	0	0	0	0	0	0	0	0	0	0	0	0	0	0	0	0	0	0	0	0	0	0	0	0	0	0	0	0	0	0	0	0
ggaaacccaat	PBANKA_100310	8	7	0	0	0	0	0	0	0	0	0	0	0	0	0	0	0	0	0	0	0	0	3	3	0	0	0	0	0	0	0	0
ggacagtgtga	PBANKA_082330	0	0	0	0	0	0	0	0	0	0	0	0	0	0	0	0	0	0	0	0	0	0	0	0	0	0	0	0	0	0	0	0
ggaccactact	PBANKA_010090	653	672	0	0	0	0	0	0	0	0	0	0	0	0	0	0	0	0	0	0	0	0	0	0	0	0	0	0	0	0	0	0
ggagactattc	PBANKA_103640	1781	1852	0	0	0	0	0	0	0	0	50	50	1	1	0	0	0	0	0	0	0	0	0	0	0	0	0	0	0	0	0	0
ggagagaactc	PBANKA_121840	654	681	0	0	0	0	14	14	0	0	0	0	0	0	0	0	0	0	0	0	0	0	0	0	0	0	0	0	0	0	0	0
ggaggaggatg	PBANKA_144560	0	0	0	0	0	0	0	0	37	34	0	0	0	0	0	0	0	0	4	4	0	0	0	0	0	0	0	0	0	0	0	0
ggagggaaacg	PBANKA_133890	0	0	0	0	268	272	0	0	0	0	0	0	0	1	0	0	6	6	0	0	0	0	0	0	0	0	0	0	0	0	0	0
ggaggtgacag	PBANKA_101560	0	0	0	0	128	121	0	0	0	0	0	0	0	0	0	0	1	1	0	0	0	0	0	0	0	0	0	0	0	0	0	0
ggagttgacta	PBANKA_091690	1	1	0	0	1	1	0	0	0	0	0	0	0	0	0	0	0	0	0	0	0	0	0	0	0	0	0	0	0	0	0	0
ggataaccgat	PBANKA_130780	51	49	0	0	47	46	0	0	0	0	0	0	0	0	0	0	0	0	0	0	0	0	0	0	0	0	0	0	0	0	0	0
ggatatcctcg	PBANKA_140670	256	257	790	799	659	682	1	1	0	0	158	160	12	15	17	18	46	49	2	2	0	0	0	0	0	0	0	0	0	0	0	0
ggatcatacta	PBANKA_122160	0	0	0	0	0	0	0	0	34	39	0	0	1	1	0	0	0	0	0	0	0	0	0	0	0	0	0	0	0	0	0	0
ggatgcacaag	PBANKA_020690	0	0	0	0	0	0	0	0	0	0	0	0	0	0	0	0	0	0	0	0	0	0	0	0	0	0	0	0	0	0	0	0
ggatgtcagaa	PBANKA_081120	0	0	0	0	0	0	22	23	0	0	0	0	0	0	0	0	0	0	0	0	0	0	0	0	0	0	0	0	0	0	0	0
ggattatttct	PBANKA_092780	140	143	1636	1667	403	414	0	0	0	0	0	0	0	0	1	1	0	1	0	0	0	0	0	0	0	0	1	1	0	0	0	0
ggattccgcgt	PBANKA_132070	40	41	622	635	314	321	0	0	0	0	0	0	0	0	2	2	0	0	0	0	1	0	0	0	0	0	1	1	0	0	0	0
ggatttaatca	PBANKA_080920	0	0	0	0	135	137	0	0	0	0	0	0	0	0	0	0	0	0	0	0	0	0	0	0	0	0	0	0	0	0	0	0
ggcaccctacc	PBANKA_110760	0	0	0	0	0	0	0	0	0	0	0	0	0	0	0	0	0	1	0	0	0	0	0	0	0	0	0	0	0	0	0	0
ggcagtatcga	PBANKA_040230	0	0	0	0	0	0	27	27	1164	1188	4	4	1	3	0	0	0	0	0	0	1	2	0	0	0	0	0	0	5	4	0	0
ggcagtatggg	PBANKA_121690	0	0	0	0	0	0	19	18	1	0	0	0	0	0	0	0	0	0	0	0	0	0	0	0	0	0	0	0	0	0	0	0
ggcattgattt	PBANKA_100780	0	0	0	0	0	0	35	34	23	23	0	0	0	0	0	0	0	0	3	3	0	0	0	0	0	0	0	0	0	0	1628	1651
ggccaatttaa	PBANKA_080320	281	293	816	838	873	906	0	0	1464	1512	98	98	31	32	19	20	89	91	3	3	1	1	0	0	0	0	0	0	1	0	0	1
ggccagatcac	PBANKA_101440	147	154	0	0	135	142	0	0	0	0	0	0	0	0	0	0	0	0	0	0	0	0	0	0	0	0	0	0	0	0	0	0
ggcccagcctt	PBANKA_020810	0	0	0	0	280	284	0	0	0	0	0	0	0	0	0	0	4	4	0	0	0	0	0	0	0	0	0	0	0	0	0	0
ggcccgaaccc	PBANKA_134780	0	0	0	0	73	73	0	0	0	0	0	0	0	0	0	0	0	0	0	0	0	0	0	0	0	0	0	0	0	0	0	0
ggccctccggt	PBANKA_122100	0	0	0	0	0	0	0	0	0	0	0	0	0	0	0	0	0	0	0	0	0	0	0	0	0	0	0	0	0	0	0	0
ggccgacaaat	PBANKA_050220	0	0	0	0	0	0	9	10	0	0	0	0	0	0	0	0	0	0	1	1	4	4	0	0	0	0	0	0	0	0	1362	1399
ggccttagatg	PBANKA_100990	0	0	0	0	0	0	0	0	0	0	0	0	0	0	0	0	0	0	0	0	0	0	0	0	0	0	0	0	0	0	0	0
ggcgatgtttc	PBANKA_092550	67	70	1471	1507	1216	1268	16	17	66	66	81	79	36	35	38	41	48	49	4	4	3	3	1	1	0	0	2	1	0	0	0	0
ggcgctgctct	PBANKA_113380	0	0	0	0	0	0	0	0	0	0	0	0	0	0	0	0	0	0	0	0	0	0	0	0	0	0	0	0	0	1	0	0
ggcgtaccccg	PBANKA_082230	0	0	0	0	0	0	0	0	0	0	0	0	0	0	0	0	0	0	0	0	0	0	0	0	0	0	0	0	0	0	0	0
ggctcagtgca	PBANKA_113100	0	0	0	0	47	45	0	0	0	0	0	0	0	0	0	0	0	0	0	0	0	0	0	0	0	0	0	0	0	0	0	0
gggaaaagggt	PBANKA_051410	0	0	0	0	35	39	0	0	0	0	0	0	0	0	0	0	0	0	0	0	0	0	0	0	0	0	0	0	0	0	0	0
gggaaagaacg	PBANKA_121630	0	0	0	0	0	0	0	0	0	0	0	0	0	0	0	0	0	0	0	0	0	0	0	0	0	0	0	0	0	0	0	0
gggacaaacat	PBANKA_071560	0	0	0	0	0	0	22	22	1122	1144	1	1	4	4	0	0	0	0	0	0	1	1	0	0	0	0	0	0	5	5	0	0
gggaggcgact	PBANKA_050400	0	0	0	0	0	0	28	28	860	877	1	1	0	0	0	0	4	4	0	0	2	2	1	2	0	0	0	0	3	3	0	0
gggagtaattc	PBANKA_102200	1	0	0	0	0	0	0	0	0	0	0	0	0	0	0	0	0	0	0	0	0	0	0	0	0	0	0	0	0	0	0	0
gggatgccctt	PBANKA_040460	0	0	0	0	0	0	0	0	0	0	0	0	0	0	0	0	0	0	0	0	0	0	0	0	0	0	0	0	0	0	0	0
gggcaagacac	PBANKA_030080	0	0	0	0	0	0	141	145	72	76	187	194	6	6	0	0	24	24	0	0	0	0	0	0	0	0	0	0	0	0	1471	1537
gggcacatagc	PBANKA_094180	2145	2187	0	0	0	0	0	0	0	0	0	0	0	0	0	0	0	0	0	0	0	0	0	0	0	0	0	0	0	0	0	0
ggggagacatg	PBANKA_020620	0	0	1	1	92	98	0	0	0	0	108	109	5	5	0	0	23	24	1	1	0	0	2	2	0	0	0	0	0	0	0	0
ggggccgggca	PBANKA_050060	0	0	427	434	0	0	0	0	0	0	36	36	5	5	0	0	28	26	2	2	1	1	4	4	0	0	0	0	0	0	0	0
ggggtaactat	PBANKA_091380	0	0	0	0	0	0	0	0	0	0	0	0	0	0	0	0	0	0	0	0	0	0	0	0	0	0	0	0	0	0	0	0
ggggtcctctg	PBANKA_124380	0	0	0	0	0	0	0	0	0	0	0	0	0	0	0	0	7	7	0	0	0	0	1	1	0	0	0	0	0	0	0	0
gggtaagcgtt	PBANKA_130720	32	33	1	1	149	151	15	15	0	0	0	0	0	0	0	0	4	4	0	0	0	0	0	0	0	0	0	0	0	0	0	0
gggtcatgctg	PBANKA_102050	0	0	0	0	0	0	0	0	0	0	0	0	15	15	0	0	6	6	0	0	0	0	0	0	0	0	0	0	1	1	0	0
gggtgggttga	PBANKA_061060	405	410	851	845	675	683	0	0	1	0	29	34	0	0	0	0	0	0	0	0	0	0	0	0	0	0	0	0	1	0	0	1
gggttagaaat	PBANKA_070440	0	0	0	0	0	0	0	0	0	0	0	0	0	0	0	0	16	16	2	2	10	10	1	1	0	0	0	0	0	0	0	0
ggtaagccatc	PBANKA_142640	945	964	0	0	0	0	0	0	0	0	0	0	0	0	0	0	0	0	0	0	0	0	0	0	0	0	0	0	0	0	0	0
ggtacgtagcc	PBANKA_071420	1243	1271	0	0	0	0	0	0	0	0	0	0	0	0	0	0	0	0	0	0	0	0	0	0	0	0	0	0	0	0	0	0
ggtatctccat	PBANKA_040340	0	0	0	0	104	111	0	0	48	51	0	0	0	0	0	0	9	9	0	0	0	0	0	0	0	0	0	0	0	0	0	0
ggtcagaccct	PBANKA_092700	284	290	969	986	1080	1115	49	50	1	0	217	220	54	56	1	0	134	136	2	2	4	5	0	0	1	1	1	1	1	1	0	0
ggtcccataac	PBANKA_101030	124	126	0	0	0	0	0	0	0	0	0	0	0	0	0	0	1	1	0	0	0	0	0	0	0	0	0	0	0	0	0	0
ggtcgctggtt	PBANKA_140510	0	0	0	0	1	1	47	48	496	508	2	2	0	0	0	0	0	0	0	0	0	0	0	0	0	0	0	0	0	1	0	0
ggtgggctgga	PBANKA_093000	77	74	0	0	222	221	0	0	0	0	0	0	0	0	0	0	0	0	0	0	0	0	0	0	0	0	0	0	0	0	0	0
ggttatattgt	PBANKA_091880	0	0	2	1	0	0	61	65	158	158	49	46	22	22	161	162	0	0	3	3	244	250	4	4	0	0	476	483	0	1	1456	1490
ggttgccccct	PBANKA_040670	0	0	0	0	0	0	0	0	0	0	0	0	0	0	0	0	0	0	0	0	0	0	0	0	0	0	0	0	0	0	0	0
ggtttacagtt	PBANKA_114590	0	0	0	0	0	0	0	0	0	0	0	0	0	0	0	0	0	0	0	0	0	0	1	1	0	0	0	0	0	0	0	0
gtaaacatgat	PBANKA_093640	194	197	2088	2119	107	110	0	0	0	0	100	100	0	0	7	8	0	0	0	0	0	0	0	0	0	0	1	1	0	0	0	0
gtaaaccgcga	PBANKA_140350	0	0	0	0	0	0	0	0	0	0	54	53	0	0	0	0	6	6	0	0	0	0	0	0	0	0	0	0	0	0	0	0
gtaacatgcca	PBANKA_050520	0	0	0	0	140	147	0	0	67	67	48	50	0	0	0	0	0	0	0	0	0	0	0	0	0	0	0	0	0	0	0	0
gtaaggccata	PBANKA_142670	0	0	0	0	1	1	46	50	691	705	1	1	3	3	0	0	0	0	0	0	12	12	0	0	0	0	0	0	6	5	0	0
gtaaggccatt	PBANKA_111260	0	0	0	0	0	0	0	0	1	0	0	0	0	0	0	0	0	0	0	0	0	0	0	0	0	0	0	0	0	0	0	0
gtacaaataac	PBANKA_144250	1246	1276	0	0	0	0	34	33	0	0	0	0	0	0	0	0	0	0	0	0	0	0	0	0	0	0	0	0	0	0	0	0
gtaccgaacgc	PBANKA_145440	0	0	0	0	0	0	32	32	839	847	2	2	1	1	0	0	0	0	0	0	1	1	1	2	0	0	0	0	0	0	0	0
gtactcgtatg	PBANKA_021350	0	0	0	0	149	153	32	32	777	786	126	127	6	6	0	0	27	24	0	0	9	10	4	4	0	0	0	0	0	0	0	0
gtactgcgtcc	PBANKA_135640	85	87	854	870	262	270	0	0	0	0	0	0	0	0	0	0	1	2	0	0	1	0	0	0	0	0	0	0	1	1	0	0
gtagaaaggcg	PBANKA_091130	0	0	0	0	0	0	0	0	0	0	0	0	0	0	0	0	0	0	0	0	0	0	0	0	0	0	0	0	0	0	0	0
gtagctaggaa	PBANKA_131070	0	0	0	0	0	0	16	16	0	0	0	0	0	0	0	0	0	0	0	0	0	0	0	0	0	0	0	0	0	0	0	0
gtaggcgggta	PBANKA_071190	0	0	0	0	378	359	0	0	0	0	0	0	0	0	0	0	0	0	0	0	0	0	1	1	0	0	0	0	0	0	0	0
gtaggggatga	PBANKA_093130	0	0	0	0	0	0	24	25	1494	1520	3	3	2	1	0	0	4	4	0	0	1	1	5	5	0	0	0	0	4	4	0	0
gtagtgtacgg	PBANKA_145750	112	113	3	3	671	682	0	0	0	1	0	0	0	0	0	0	0	0	0	0	0	0	0	0	0	0	0	0	0	0	0	0
gtatacggatt	PBANKA_134280	0	0	0	0	92	98	45	50	807	828	45	48	3	2	0	0	0	0	0	0	0	0	0	0	0	0	0	0	2	3	0	0
gtatatagtta	PBANKA_092180	0	0	455	455	0	0	0	0	0	0	0	0	9	9	9	8	21	20	0	0	0	0	0	0	0	0	1	1	1	1	0	0
gtatattcaat	PBANKA_143470	0	0	0	0	0	0	0	0	0	0	0	0	0	0	0	0	0	0	0	0	0	0	0	0	0	1	0	0	0	0	0	0
gtatcaccagg	PBANKA_051980	0	0	0	0	0	0	0	0	0	0	0	0	0	0	0	0	0	0	0	0	0	0	0	0	0	0	0	0	0	0	0	0
gtatcagaaat	PBANKA_113720	1033	1039	0	0	225	229	0	0	0	0	0	0	0	0	0	0	0	0	0	0	0	0	0	0	0	0	0	0	0	0	0	0
gtattaggacc	PBANKA_062070	0	0	0	0	0	0	47	46	0	0	0	0	0	0	0	0	0	0	0	0	0	0	3	3	0	0	0	0	0	0	0	0
gtattcacaca	PBANKA_092100	0	0	0	0	0	0	0	0	0	0	0	0	0	0	0	0	0	0	0	0	0	0	0	0	0	0	0	0	0	0	0	0
gtcaaaggtcg	PBANKA_051900	0	0	0	0	0	0	0	0	0	0	0	0	0	0	13	12	9	8	1	1	0	0	0	0	0	0	0	0	0	0	0	0
gtcacaggaga	PBANKA_103540	0	0	0	0	52	56	0	0	0	0	0	0	0	0	0	0	0	0	0	0	0	0	0	0	0	0	0	0	0	0	0	0
gtcacccgcac	PBANKA_041620	14	16	0	0	0	0	0	0	0	0	0	0	0	0	0	1	0	0	0	0	0	0	0	0	0	0	0	0	0	0	0	0
gtcactgacgg	PBANKA_132380	0	0	0	0	0	0	0	0	0	0	0	0	6	5	0	0	6	6	0	0	0	0	1	1	0	0	0	0	0	0	0	0
gtcagccggag	PBANKA_132810	0	0	0	0	0	0	0	0	700	708	0	0	0	0	0	0	0	0	0	0	0	0	0	0	0	0	0	0	2	2	0	0
gtcaggacctt	PBANKA_092450	0	0	0	0	158	165	0	0	0	0	0	0	0	0	0	0	0	0	0	0	0	0	0	0	0	0	0	0	0	0	0	0
gtccggttgaa	PBANKA_080250	0	0	0	0	0	0	0	0	0	0	0	0	0	0	0	0	0	0	0	0	0	0	0	0	0	0	0	0	0	0	0	0
gtcgaaggcga	PBANKA_124570	0	1	0	0	0	0	0	0	0	0	0	0	0	0	0	0	0	0	0	0	0	0	0	0	0	0	0	0	0	0	0	0
gtcgctccaag	PBANKA_080870	0	0	0	0	0	0	0	0	0	0	0	0	0	0	0	0	0	0	1	1	0	0	0	0	0	0	0	0	0	0	0	0
gtcggctaggt	PBANKA_114370	0	0	0	0	124	125	0	0	0	0	0	0	0	0	0	0	0	0	0	0	0	0	0	0	0	0	0	0	0	0	0	0
gtctccgtatt	PBANKA_132880	0	1	0	0	1105	1128	0	0	4	4	182	185	0	0	0	0	0	0	0	0	0	0	0	0	0	0	0	0	0	0	0	0
gtgaagccctg	PBANKA_101010	0	0	78	82	0	0	0	0	0	0	0	0	0	0	0	0	0	0	0	0	0	0	0	0	0	0	0	0	0	0	0	0
gtgaattgccg	PBANKA_101990	1	0	0	0	0	0	0	0	0	0	0	0	0	0	0	0	0	0	0	0	0	0	0	0	0	0	0	0	0	0	0	0
gtgagagtatc	PBANKA_146130	0	0	0	0	309	322	0	0	0	0	0	0	0	0	0	2	90	85	0	0	0	0	0	0	0	0	0	0	0	0	0	0
gtgagttgccg	PBANKA_082090	0	0	0	0	265	265	43	47	0	1	144	146	9	8	5	4	0	0	0	0	0	0	0	0	0	0	0	0	0	0	0	0
gtgatttctga	PBANKA_090170	0	0	0	0	0	0	0	0	0	0	3	3	0	0	0	0	2	2	0	0	0	0	0	0	0	0	0	0	0	0	0	0
gtgcaaaacga	PBANKA_041610	191	189	591	603	963	985	8	8	0	0	176	181	8	8	5	6	56	59	2	2	0	0	0	0	0	0	0	0	0	0	0	0
gtggaacactt	PBANKA_080490	2	2	0	0	1	1	1861	1911	728	756	1902	1960	1558	1596	1223	1257	1852	1909	1163	1188	518	517	910	935	681	693	333	341	624	633	1551	1569
gtggtgactca	PBANKA_040960	0	0	0	0	0	0	39	41	810	828	0	0	1	1	0	0	0	0	0	0	0	0	0	0	0	0	0	0	1	2	0	0
gttaacgactt	PBANKA_020710	81	83	848	876	1	0	0	0	0	0	2	2	5	5	0	0	0	0	4	4	0	0	0	0	0	0	0	0	0	0	0	0
gttaagctacg	PBANKA_110470	0	1	0	0	146	153	0	0	0	0	0	0	0	0	0	0	0	0	0	0	0	0	0	0	0	0	0	0	0	0	0	0
gttagctgtcc	PBANKA_052020	507	543	0	0	1704	1786	69	76	113	116	275	283	49	50	35	37	93	95	5	6	5	5	1	1	0	0	1	2	0	0	0	0
gttcacatagt	PBANKA_142110	775	790	0	0	0	0	0	0	0	0	0	0	0	0	0	0	0	0	0	0	0	0	0	0	0	0	0	0	0	0	0	0
gttgcgagcac	PBANKA_030260	0	0	0	0	0	0	0	0	0	0	0	0	0	0	0	0	0	0	0	0	0	0	0	0	0	0	0	0	0	0	0	0
gttggctgtaa	PBANKA_052100	265	295	0	0	0	0	0	0	0	0	0	0	0	0	0	0	0	0	0	0	0	0	0	0	0	0	0	0	0	0	0	0
gttgtctgtcg	PBANKA_030420	993	979	0	0	0	0	0	0	0	0	22	23	1	1	1	1	0	0	0	0	0	0	0	0	0	0	0	0	0	0	0	0
gtttaagcttt	PBANKA_135970	0	0	0	0	0	0	0	0	0	0	0	0	0	0	0	0	0	0	0	0	0	0	1	1	0	0	0	0	0	0	0	0
gtttatcgtcc	PBANKA_112270	0	0	0	0	295	314	0	0	0	0	66	69	19	20	7	5	4	4	0	0	0	0	0	0	0	0	0	0	0	0	0	0
gtttgcacatc	PBANKA_041540	0	0	0	0	62	67	3	3	41	41	16	16	0	0	7	7	9	9	2	2	0	0	5	5	0	0	0	0	0	0	0	0
gttttaaaccc	PBANKA_120690	436	453	1579	1604	1326	1389	6	6	33	35	86	83	14	14	0	1	41	40	0	0	6	7	0	0	0	0	1	0	2	2	0	0
taaaccctatg	PBANKA_133090	0	0	0	0	0	0	0	0	0	0	0	0	12	11	0	0	2	2	4	4	0	0	0	0	0	0	0	0	0	0	0	0
taaacgaagcc	PBANKA_123820	0	0	0	0	0	0	11	11	0	0	0	0	0	0	0	0	0	0	0	0	0	0	0	0	0	0	0	0	0	0	0	0
taaagtccctg	PBANKA_141090	54	54	398	412	137	139	0	0	1	1	0	0	0	0	0	0	0	0	0	0	0	0	0	0	0	0	0	0	0	0	0	0
taaccaatagc	PBANKA_101300	0	0	0	0	0	0	0	0	0	0	0	0	0	0	0	0	0	0	0	0	0	0	0	0	0	0	0	0	0	0	0	0
taacctttatc	PBANKA_030950	0	0	0	0	0	0	33	35	0	0	0	0	0	0	16	17	0	0	2	3	0	0	0	0	0	0	0	0	0	0	1244	1270
taacggggacg	PBANKA_082690	0	0	0	0	0	0	0	0	0	0	0	0	2	2	0	0	0	0	0	0	0	0	0	0	0	0	0	0	0	0	0	0
taagactgtat	PBANKA_100210	0	0	0	0	0	0	0	0	0	0	0	0	0	0	10	10	9	10	0	0	0	0	0	0	0	0	0	0	0	0	0	0
taagcatggga	PBANKA_134680	0	0	0	0	304	313	0	0	0	0	0	0	0	0	0	0	3	3	0	0	0	0	0	0	0	0	0	0	0	0	0	0
taaggttcacg	PBANKA_135520	0	0	0	0	0	0	15	17	617	628	1	1	3	4	0	0	0	0	0	0	0	0	3	3	0	0	0	0	5	5	0	0
taagttatcgt	PBANKA_103230	0	0	0	0	211	220	0	0	0	0	0	0	0	0	0	0	0	0	0	0	0	0	0	0	0	0	0	0	0	0	0	0
taagttcgat	PBANKA_093370	0	0	0	0	0	0	30	33	0	0	0	0	0	0	0	0	0	0	0	0	0	0	0	0	1	1	2	2	1	1	0	0
taatagggagc	PBANKA_081070	0	0	0	0	0	0	0	0	0	0	0	0	0	0	0	0	0	0	0	0	0	0	0	0	0	0	1	1	0	0	0	0
taatcctcctt	PBANKA_143250	73	80	0	0	0	0	0	0	0	0	0	0	0	0	0	0	0	0	0	0	0	0	0	0	1	1	0	0	0	0	0	0
taatggcgatt	PBANKA_140120	0	0	0	0	241	252	0	0	0	0	0	0	0	1	0	0	1	0	0	0	0	0	0	0	0	0	0	0	0	0	0	0
tacaccgtttg	PBANKA_102230	0	0	1	1	0	0	20	21	768	791	0	0	3	3	0	0	0	0	0	0	0	0	1	1	0	0	0	0	3	3	0	0
tacacctaggt	PBANKA_030570	409	422	0	0	0	0	0	0	0	0	0	0	0	0	0	0	0	0	1	0	0	0	0	0	0	0	0	0	0	0	0	0
tacagccactc	PBANKA_080820	0	0	0	0	0	0	0	0	465	498	2	2	1	1	0	0	0	0	0	0	3	3	1	0	0	0	0	0	1	1	0	0
tacatattgct	PBANKA_093380	0	0	0	0	0	0	0	0	0	0	0	0	0	0	0	0	0	0	0	0	0	0	0	0	0	0	0	0	0	0	0	0
tacatggctgc	PBANKA_102530	74	74	422	438	212	215	0	0	0	0	0	0	0	0	3	5	0	0	0	0	1	1	0	0	0	0	0	0	0	0	0	0
taccaatgtaa	PBANKA_133310	0	0	0	0	0	0	0	0	0	0	0	0	0	0	0	0	0	0	0	0	0	0	0	0	0	0	0	0	0	0	0	0
tacccactcgt	PBANKA_131980	0	0	0	0	0	0	605	620	1	1	815	843	144	149	154	156	218	220	17	18	92	96	39	42	10	10	39	37	7	7	1330	1366
taccgaaagac	PBANKA_082000	1671	1748	0	0	0	0	0	0	0	0	0	0	0	0	0	0	3	3	0	0	0	0	0	0	0	0	0	0	0	0	0	0
taccgcaaatg	PBANKA_143880	0	0	0	0	234	243	0	0	0	0	52	55	0	0	0	0	0	0	0	0	0	0	0	0	0	0	0	0	0	0	0	0
tacctatgaca	PBANKA_091980	0	0	0	0	0	0	43	43	1150	1180	2	2	3	3	0	0	0	0	0	0	1	1	0	0	0	0	0	0	1	1	0	0
tacgcaccggc	PBANKA_144260	0	0	0	0	0	1	41	45	719	734	2	2	5	5	0	0	0	0	0	0	2	2	0	0	0	0	0	0	0	0	0	0
tacgcccctgg	PBANKA_080890	1	1	4	4	2	2	1806	1853	610	603	2714	2778	1778	1813	2560	2602	1882	1910	1712	1744	1919	1952	928	954	1309	1326	2257	2299	907	919	2628	2668
tacgcgttaaa	PBANKA_141730	52	55	0	0	0	0	0	0	0	0	0	0	0	0	0	0	6	6	0	0	0	0	0	0	0	0	0	0	0	0	0	0
tacgggcgttc	PBANKA_134840	460	473	0	0	0	0	0	0	0	0	0	0	0	0	0	0	0	0	0	0	0	0	0	0	0	0	0	0	0	0	0	0
tactaccatcg	PBANKA_112980	0	0	0	0	631	665	0	0	0	0	0	0	0	0	0	0	8	9	1	1	3	3	0	0	0	0	0	0	0	0	0	0
tactagtcat	PBANKA_136210	0	0	0	0	0	0	0	0	0	0	0	0	0	0	0	0	0	0	0	0	0	0	0	0	0	0	0	0	0	0	0	0
tactggcagta	PBANKA_140500	0	0	0	0	96	104	0	0	0	0	88	95	0	0	0	0	0	0	0	0	0	0	0	0	0	0	0	0	0	0	0	0
tacttacttag	PBANKA_136030	0	0	0	0	0	0	0	0	0	0	0	0	0	0	0	0	5	5	0	0	0	0	0	0	0	0	0	0	0	0	0	0
tactttcaggt	PBANKA_100370	0	0	0	0	114	116	23	22	0	0	39	38	0	0	0	0	6	6	0	0	0	0	0	0	0	0	0	0	0	0	0	0
tagaagggagt	PBANKA_082540	0	0	0	0	0	0	0	0	0	0	0	0	0	0	0	0	5	5	0	0	0	0	0	0	0	0	0	0	0	0	0	0
tagactttccc	PBANKA_092760	0	0	0	0	0	0	0	0	0	0	0	0	0	0	0	0	1	0	0	0	0	0	0	0	0	0	0	0	0	0	0	0
tagagttgacg	PBANKA_132420	0	0	0	0	0	0	0	0	0	0	0	0	0	0	0	0	1	0	0	0	0	0	0	0	0	0	0	0	0	0	0	0
tagatccatct	PBANKA_050530	0	0	439	453	524	540	12	13	106	110	91	92	0	0	0	0	28	28	0	0	0	0	2	2	0	0	0	0	0	0	0	1
tagcaaagctc	PBANKA_140920	0	0	0	0	0	0	0	0	0	0	0	0	0	0	0	0	0	0	2	2	0	0	0	0	0	0	0	0	0	0	0	0
tagcagaagtt	PBANKA_081730	0	0	0	0	0	0	0	0	0	0	0	0	0	0	0	0	21	20	0	0	0	0	0	0	0	0	0	0	0	0	0	0
tagctgaagta	PBANKA_113950	0	0	0	0	0	0	0	0	0	0	0	0	0	0	0	0	0	0	0	0	4	4	0	0	0	0	0	0	0	0	0	0
taggacacgcc	PBANKA_082170	158	161	0	0	42	42	0	0	0	0	43	47	5	5	0	0	5	5	0	0	0	0	0	0	0	0	0	0	0	0	0	0
tagggaccaac	PBANKA_101810	0	0	0	0	108	115	0	0	0	0	0	0	0	0	0	0	0	0	0	0	0	0	0	0	0	0	0	0	1	0	0	0
tagtagtggtg	PBANKA_082970	0	0	1	0	0	0	211	214	44	47	70	72	291	300	47	49	18	18	168	171	24	23	5	5	105	105	21	21	2	2	1538	1545
tagtccatatc	PBANKA_101490	680	708	0	0	0	0	0	0	0	0	45	40	0	0	0	0	0	0	0	0	0	0	0	0	0	0	0	0	0	0	0	0
tagtctctttg	PBANKA_050610	0	0	0	0	0	0	0	0	0	0	0	0	0	0	0	0	0	0	0	0	0	0	0	0	0	0	0	0	0	0	0	0
tataacgccct	PBANKA_134590	198	201	0	0	85	86	0	0	0	0	0	0	5	5	0	0	16	15	0	0	0	0	0	0	0	0	0	0	0	0	0	0
tatacctaaag	PBANKA_093210	0	0	0	0	0	0	0	0	0	0	0	0	0	0	0	0	0	0	2	3	0	0	0	0	0	0	0	0	0	0	0	0
tatactaacag	PBANKA_144490	82	85	0	0	0	0	0	0	0	0	0	0	0	0	0	0	0	0	0	0	0	0	0	0	0	0	0	0	0	0	0	0
tatatagcgca	PBANKA_020590	267	274	0	0	0	0	0	0	0	0	0	0	0	0	0	0	0	0	0	0	0	0	0	0	0	0	0	0	0	0	0	0
tatccggcatt	PBANKA_146050	584	591	512	521	3010	3101	0	0	0	0	76	76	59	60	62	59	82	90	5	6	6	6	6	6	0	0	0	0	0	0	0	0
tatcgaccccg	PBANKA_124120	0	0	0	0	151	158	0	0	0	0	0	0	0	0	0	0	0	0	0	0	0	0	0	0	0	0	0	0	0	0	0	0
tatgagggata	PBANKA_020790	0	0	0	0	0	0	1065	1102	320	323	447	451	337	354	283	286	326	326	160	162	95	93	84	88	70	74	44	46	40	41	1583	1601
tatgctcgcac	PBANKA_083020	10	11	12	13	10	11	4131	4330	1994	2098	4780	5025	6617	7004	9593	10114	4753	5033	6128	6433	8043	8466	5609	5905	5289	5589	10569	11209	7081	7550	874	929
tatggcaccat	PBANKA_130910	0	0	0	0	176	184	0	0	0	0	24	24	0	0	0	0	7	7	0	0	0	0	0	0	0	0	0	0	0	0	0	0
tattgaagatc	PBANKA_136110	0	0	114	120	0	0	0	0	0	0	0	0	0	0	7	6	0	0	0	0	0	0	0	0	0	0	0	0	0	0	0	0
tattgagttta	PBANKA_071490	9	9	525	532	140	140	28	29	0	0	104	103	9	10	7	8	47	47	0	0	7	7	0	0	0	0	0	0	0	0	0	1
tattgattttg	PBANKA_132290	0	0	0	0	0	0	0	0	0	0	0	0	0	0	0	0	0	0	0	0	0	0	0	0	0	0	0	0	0	0	0	0
tatttagcggc	PBANKA_123330	213	221	0	0	396	406	0	0	0	0	0	0	0	0	0	0	0	0	0	0	0	0	0	0	0	0	0	0	0	0	0	0
tattttaggca	PBANKA_071780	0	0	0	0	68	72	0	0	0	0	33	34	0	0	0	0	0	0	0	0	0	0	0	0	0	0	0	0	0	0	0	0
tcaaacaagcg	PBANKA_136440	0	0	0	0	0	0	0	0	0	0	0	0	0	0	0	0	0	0	0	0	0	0	0	0	0	0	0	0	0	0	0	0
tcaaaggtgcg	PBANKA_103560	0	0	0	0	0	0	101	99	775	770	1	1	1	1	0	0	0	0	0	0	0	0	0	0	0	0	0	0	0	0	0	0
tcaaatcgtta	PBANKA_100960	0	0	0	0	19	20	0	0	0	0	0	0	0	0	0	0	0	0	0	0	0	0	0	0	0	0	0	0	0	0	0	0
tcaacaagtag	PBANKA_082960	0	0	0	0	0	0	0	0	0	0	0	0	0	0	0	0	0	0	0	0	1	1	1	1	0	0	0	0	0	0	0	0
tcaagcgcctc	PBANKA_020680	0	0	0	0	88	87	0	0	0	0	0	0	0	0	0	0	0	0	0	0	0	0	0	0	0	0	0	0	0	0	0	0
tcacaagaaag	PBANKA_081610	0	0	0	0	728	747	0	0	0	0	1	1	0	0	0	0	0	0	0	0	0	0	1	1	0	0	0	0	0	0	1	0
tcacacagaca	PBANKA_144290	0	0	0	0	0	0	0	0	0	0	0	0	0	0	0	0	0	0	0	0	0	0	0	0	0	0	0	0	0	0	0	0
tcactcatttc	PBANKA_072060	508	526	0	0	0	0	0	0	0	0	0	0	0	0	0	0	0	0	0	0	0	0	0	0	0	0	0	0	0	0	0	0
tcagattcat	PBANKA_146050	0	0	0	0	114	113	0	0	0	0	0	0	0	0	0	0	0	0	2	2	0	0	0	0	0	0	0	0	0	0	0	0
tcaggcgtacc	PBANKA_082630	229	237	859	885	1146	1189	0	0	0	0	0	0	0	0	0	0	2	1	0	0	0	1	0	0	0	1	0	0	0	0	0	1
tcagttcgggt	PBANKA_010150	0	0	0	0	0	0	0	0	0	0	0	0	0	0	0	0	0	0	0	0	0	0	0	0	0	0	0	0	0	0	0	0
tcatacgatct	PBANKA_094080	0	0	1	1	146	148	0	0	0	0	0	0	0	0	0	0	0	0	0	0	0	0	0	0	0	0	0	0	0	0	0	0
tcataggtgtt	PBANKA_072090	0	0	0	0	0	0	0	0	0	0	0	0	0	0	0	0	0	0	0	0	0	0	0	0	1	1	1	1	0	0	0	0
tcatcaaaacc	PBANKA_083490	942	966	0	0	0	0	0	1	0	0	0	0	0	0	0	0	4	4	0	0	0	0	0	0	0	0	0	0	0	0	0	0
tcatgaatgag	PBANKA_103390	0	0	0	0	0	0	0	0	0	0	0	0	0	0	0	0	0	0	0	0	0	0	0	0	0	0	0	0	0	0	0	0
tcatgacaaat	PBANKA_104020	0	0	0	0	0	0	0	0	0	0	0	0	0	0	0	0	0	0	0	0	0	0	0	0	0	0	0	0	0	0	0	0
tcattcgcgat	PBANKA_103130	338	338	1001	1016	1549	1574	0	0	0	0	130	134	55	57	19	19	107	103	2	2	2	2	13	12	0	0	0	0	1	1	1	1
tcattctgctg	PBANKA_130340	0	0	0	0	0	0	0	0	0	0	0	0	0	0	0	0	0	0	0	0	0	0	0	0	0	0	0	0	0	0	0	0
tcattgatccc	PBANKA_050830	0	0	0	0	0	0	0	0	0	0	0	0	0	0	0	0	11	11	0	0	0	0	0	0	0	0	0	0	0	0	0	0
tccaatattac	PBANKA_052430	0	0	0	0	0	0	0	0	0	0	0	0	0	0	0	0	0	0	0	0	0	0	0	0	0	0	0	0	0	0	0	0
tccaggcagaa	PBANKA_123880	130	139	0	0	0	0	0	0	0	0	0	0	0	0	0	0	0	0	0	0	0	0	0	0	0	0	0	0	0	0	0	0
tccatgcgcga	PBANKA_122320	0	0	0	0	0	0	0	0	0	0	0	0	0	0	0	0	1	1	0	0	0	0	0	0	0	0	0	0	0	0	0	0
tccattcggct	PBANKA_093160	757	777	0	0	0	0	0	0	0	0	0	0	0	0	0	0	0	0	0	0	0	0	0	0	0	0	0	0	0	0	0	0
tcccaccagcg	PBANKA_111910	545	560	0	0	0	0	0	0	0	0	0	0	0	0	0	0	0	0	0	0	0	0	0	0	0	1	0	0	0	0	0	0
tcccattccct	PBANKA_143860	0	0	0	0	0	0	0	0	0	0	0	0	0	0	0	0	0	0	0	0	0	0	0	0	0	0	0	0	0	0	0	0
tcccccgtaca	PBANKA_135200	0	0	0	0	0	0	82	83	765	777	1	1	2	2	0	0	0	0	0	0	0	0	0	0	0	0	0	0	0	0	0	0
tcccgcctagc	PBANKA_134090	0	0	0	0	0	0	0	0	1	0	0	0	0	0	0	0	0	0	0	0	0	0	0	0	0	0	0	0	0	0	0	0
tccctccgtac	PBANKA_040510	0	0	0	0	0	0	0	0	0	0	0	0	0	0	0	0	0	0	0	0	0	0	0	0	0	0	0	0	0	0	0	0
tccgaagctta	PBANKA_144940	1	0	0	0	0	0	56	58	0	0	67	69	8	8	3	3	0	0	0	1	0	0	0	1	1	1	0	0	0	0	3640	3733
tccgcaactcc	PBANKA_145510	205	211	1	1	293	294	0	0	0	0	0	0	0	0	0	0	0	0	0	0	0	0	0	0	0	0	0	0	0	0	0	0
tccgccacctg	PBANKA_030340	0	0	0	0	0	0	18	19	0	0	0	0	0	0	0	0	2	2	0	0	0	0	0	0	0	0	0	0	0	0	0	0
tccgcgcctgc	PBANKA_145600	0	0	0	0	0	0	7	8	203	204	0	0	1	1	0	0	0	0	0	0	0	0	0	0	0	0	0	0	0	0	0	0
tccgcggcatt	PBANKA_113690	527	537	0	0	0	0	0	0	0	0	0	0	0	0	0	0	0	0	0	0	0	0	0	0	0	0	0	0	0	0	0	0
tccgctgacca	PBANKA_144320	0	0	0	0	0	0	117	116	52	54	0	0	42	44	41	40	24	24	4	4	5	5	57	62	1	1	4	4	43	43	2760	2831
tccggaaacgc	PBANKA_101140	0	0	0	0	0	0	53	56	855	864	2	2	1	1	0	0	0	0	0	0	0	0	0	0	0	0	0	0	1	3	0	0
tccggatgtcg	PBANKA_041790	0	0	0	0	0	0	0	0	0	0	0	0	0	0	0	0	20	19	0	0	0	0	0	0	0	0	0	0	0	0	0	0
tccgtggtgtc	PBANKA_020250	0	0	496	493	129	129	0	0	0	0	0	0	0	0	0	0	6	6	0	0	0	0	0	0	1	0	0	0	0	0	0	0
tcctactctcc	PBANKA_120060	0	0	0	0	0	0	0	0	0	0	0	0	11	10	8	8	0	0	4	4	2	2	0	0	0	0	0	0	0	0	0	0
tcctagtgtag	PBANKA_130140	0	0	0	0	0	0	34	35	0	0	0	0	17	16	2	2	7	8	0	0	0	0	0	0	0	0	0	0	0	0	1678	1704
tcctcaatat	PBANKA_092640	0	0	0	0	0	0	0	0	0	0	0	0	0	0	0	0	0	0	0	0	0	0	0	0	0	0	0	0	0	0	0	0
tcctcagtctc	PBANKA_102830	0	0	0	0	0	0	0	0	0	0	0	0	0	0	0	0	1	0	0	0	0	0	0	0	0	0	0	0	0	0	0	0
tcctcagtgat	PBANKA_140300	0	0	0	0	0	0	0	0	0	0	0	0	0	0	0	0	0	0	0	0	0	0	0	0	0	0	0	0	0	0	0	0
tcctcgagatg	PBANKA_031660	0	0	0	0	0	0	0	0	0	0	0	0	0	0	7	8	0	0	1	1	0	0	0	0	0	0	0	0	0	0	0	0
tcctgtttttt	PBANKA_082020	0	0	470	477	0	0	0	0	0	0	0	0	0	0	0	0	0	0	0	0	0	0	0	0	0	0	0	0	0	0	0	0
tcgaaacatga	PBANKA_143870	0	0	0	0	0	0	0	0	0	0	0	0	0	0	0	0	0	0	0	0	0	0	0	0	0	0	0	0	0	0	0	0
tcgacaccaac	PBANKA_061540	0	0	0	0	0	0	44	44	1169	1212	1	1	4	4	0	0	0	0	0	0	4	4	0	0	0	0	0	0	6	6	0	0
tcgacagagag	PBANKA_142750	0	0	0	0	0	0	0	0	0	0	0	0	0	0	0	0	0	0	0	0	0	0	0	0	0	0	0	0	0	0	0	0
tcgactctctt	PBANKA_142020	0	0	0	0	113	115	0	0	0	0	40	43	0	0	0	0	0	0	0	0	0	0	0	0	0	0	0	0	0	0	0	0
tcgagccctgg	PBANKA_081300	0	0	0	0	0	0	0	0	0	0	0	0	0	0	0	0	7	7	0	0	0	0	0	0	0	0	0	0	0	0	0	0
tcgcaggggcg	PBANKA_133200	91	92	0	0	229	226	0	0	0	0	0	0	0	0	0	0	0	0	0	0	0	0	0	0	0	0	0	0	0	0	0	0
tcgcatagtcc	PBANKA_050440	0	0	185	191	0	0	0	0	0	0	0	0	0	0	0	0	5	4	0	0	0	0	0	0	0	0	0	0	0	0	0	0
tcgccccgagc	PBANKA_144740	0	0	0	0	0	0	0	0	0	0	0	0	0	0	0	0	0	0	0	0	0	0	0	0	0	0	0	0	1	0	0	0
tcgcgtaaaga	PBANKA_112490	0	0	0	0	109	105	42	43	472	492	0	0	5	5	0	0	0	1	0	0	0	0	0	0	0	0	0	0	0	0	0	0
tcgctacacat	PBANKA_100010	0	0	0	0	93	100	0	0	0	0	0	0	0	0	0	0	31	31	6	6	0	1	0	0	0	0	0	0	0	0	0	0
tcgctggctgg	PBANKA_134940	0	0	0	0	0	0	0	0	0	0	0	0	0	0	0	0	28	29	0	0	0	0	0	0	0	0	0	0	0	0	0	0
tcgctgtgagc	PBANKA_134020	1291	1305	0	0	0	0	0	0	0	0	0	0	0	0	0	0	0	0	0	0	0	0	0	0	0	0	0	0	0	0	0	0
tcggaaccgat	PBANKA_102650	0	0	0	0	133	134	0	1	0	0	0	0	0	0	0	0	0	0	0	0	0	0	0	0	0	0	0	0	0	0	0	0
tcgggcggcac	PBANKA_060280	0	0	0	0	0	0	14	17	509	554	0	0	0	1	0	0	0	0	0	0	0	0	0	0	0	0	0	0	2	3	0	0
tcggtcccctt	PBANKA_113850	0	0	0	0	0	0	356	368	210	217	396	412	85	86	73	73	129	126	11	12	19	23	50	50	5	5	9	9	41	42	1272	1303
tcgtcgccctg	PBANKA_134660	0	0	0	0	96	104	0	0	816	826	1	1	2	2	0	0	0	0	0	0	0	0	0	0	0	0	0	0	0	0	0	1
tctagagcagg	PBANKA_091180	679	679	0	0	0	0	0	0	0	0	0	0	0	0	0	0	0	0	0	0	0	0	0	0	0	0	0	0	0	0	0	0
tctagcagctg	PBANKA_132960	0	0	0	0	0	0	0	0	0	0	0	0	0	0	8	9	0	0	0	0	0	0	0	0	0	0	0	0	0	0	0	0
tctagcgaata	PBANKA_110340	0	0	0	0	0	0	0	0	0	0	0	0	0	0	0	0	0	0	0	0	0	0	0	0	0	0	0	0	0	0	0	0
tctagtgatgt	PBANKA_110140	0	0	0	0	0	0	0	0	0	0	0	0	0	0	9	10	0	0	0	0	0	0	7	7	0	0	0	0	0	0	0	0
tctcaagggtc	PBANKA_020010	0	0	0	0	123	125	34	35	0	0	0	0	0	0	14	14	0	0	0	0	1	1	0	0	0	0	0	0	0	0	0	0
tctcgtcatgc	PBANKA_113930	0	0	0	0	0	0	0	0	0	0	0	0	0	0	0	0	0	0	0	0	0	0	0	0	0	0	0	0	0	0	0	0
tctctgaatca	PBANKA_122990	0	0	0	0	0	0	0	0	0	0	0	0	0	0	0	0	35	34	0	0	0	0	0	0	0	0	0	0	0	0	0	0
tctctttgaat	PBANKA_060340	0	0	0	0	0	0	0	0	0	0	55	59	0	0	0	0	0	0	0	0	0	0	0	0	0	0	0	0	0	0	0	0
tctgaacgacg	PBANKA_020650	169	174	0	0	0	0	0	0	0	0	0	0	0	0	0	0	0	0	0	0	0	0	0	0	0	0	0	0	0	0	0	0
tctggaaacgg	PBANKA_133710	0	0	0	0	133	137	0	0	0	0	0	0	0	0	0	0	0	0	0	0	0	0	0	0	0	0	1	1	0	0	0	0
tctggactgaa	PBANKA_101500	0	0	0	0	83	87	0	0	0	0	144	149	0	0	0	0	0	0	0	0	0	0	0	0	0	0	0	0	0	0	0	0
tcttcggttgc	PBANKA_142510	105	110	0	0	0	0	0	0	0	0	0	0	0	0	0	0	0	0	0	0	1	1	0	0	0	0	0	0	0	0	0	0
tctttcgtgcg	PBANKA_145330	0	0	0	0	0	0	0	0	973	986	1	1	2	2	0	0	0	0	0	0	8	7	0	0	0	0	0	0	1	1	0	0
tgaacgtggtg	PBANKA_083680	0	0	0	0	0	0	0	0	0	0	0	0	0	0	5	5	6	6	0	0	0	0	1	1	0	0	0	0	0	0	0	0
tgacgcgcata	PBANKA_040290	0	0	0	0	0	0	0	0	16	17	0	0	0	0	0	0	0	0	0	0	0	0	0	0	0	0	0	0	0	0	0	0
tgactgataag	PBANKA_143180	1	0	2	1	2	0	0	0	0	0	0	0	0	0	0	0	0	0	0	0	0	0	0	0	0	0	0	0	0	0	0	0
tgactgatagg	PBANKA_091370	775	784	1706	1712	1397	1431	0	0	1	1	41	39	0	0	0	0	3	3	0	0	0	1	0	0	1	1	1	1	0	1	0	0
tgagcgcactc	PBANKA_103470	446	467	0	0	0	0	0	0	0	0	6	6	0	1	0	0	0	0	0	0	0	0	0	0	0	0	0	0	0	0	0	0
tgagctaccta	PBANKA_060270	0	0	0	1	0	0	100	104	0	0	195	207	25	26	142	138	105	105	7	7	10	9	26	29	0	0	18	21	22	22	10857	11143
tgcaacctcaa	PBANKA_070730	0	0	0	0	0	0	22	26	0	0	0	0	9	9	3	3	0	0	0	0	0	0	0	0	0	0	0	0	0	0	1729	1825
tgcaataaagc	PBANKA_140540	0	0	0	0	1	0	0	0	0	0	0	0	0	0	0	0	0	0	0	0	0	0	0	0	0	0	0	0	0	0	0	0
tgcatacggtc	PBANKA_103220	0	0	0	0	0	0	0	0	0	0	0	0	0	0	0	0	0	0	0	0	0	0	0	0	0	0	0	0	0	0	0	0
tgcatgcttag	PBANKA_110380	58	59	0	0	0	0	565	566	266	267	1597	1619	132	136	185	186	291	290	48	48	36	36	49	49	29	29	11	11	1	2	3109	3105
tgccaaaaacc	PBANKA_051560	0	0	0	0	79	85	0	0	0	0	0	0	0	0	0	0	0	0	0	0	0	0	0	0	0	0	0	0	0	0	0	0
tgccagcggac	PBANKA_061670	0	0	0	0	82	89	0	0	0	0	0	0	0	0	0	0	0	0	0	0	0	0	0	0	0	0	0	0	0	0	0	0
tgccatcgcga	PBANKA_113270	414	427	0	0	0	0	0	0	0	0	0	0	0	0	0	0	0	0	0	0	0	0	0	0	0	0	0	0	0	0	0	0
tgcccctgggc	PBANKA_081920	0	0	0	0	205	213	0	0	0	0	0	0	0	0	0	0	6	6	0	0	0	0	0	0	0	0	0	0	0	0	0	0
tgccgtaagcg	PBANKA_112210	280	290	483	480	310	315	19	23	46	46	43	44	10	10	21	24	54	55	1	1	0	0	0	0	0	0	0	0	0	0	0	0
tgccttgccga	PBANKA_140250	161	170	0	0	0	0	16	15	0	0	0	0	0	0	0	0	0	0	0	0	0	0	0	0	0	0	0	0	0	0	0	0
tgccttgtatg	PBANKA_051490	1359	1373	4220	4272	1725	1760	2099	2131	2723	2741	6772	6893	3486	3561	10721	10882	6414	6530	5814	5966	8222	8392	5736	5894	5920	6052	11346	11538	5947	6082	1293	1326
tgcgcgcttca	PBANKA_080270	0	0	0	0	0	0	0	0	192	191	0	0	0	0	0	0	0	0	0	0	0	0	0	0	0	0	0	0	1	0	0	0
tgcgcggcccg	PBANKA_122620	0	0	1	0	0	0	36	35	0	0	117	122	0	0	4	4	0	0	0	0	0	0	0	0	0	0	0	0	0	0	759	753
tgcgtagcaga	PBANKA_144600	0	0	0	0	0	0	0	0	0	0	0	0	0	0	0	0	0	0	2	2	0	0	0	0	0	0	0	0	0	0	0	0
tgctcgtggca	PBANKA_090780	67	70	0	0	0	0	0	0	0	0	0	0	0	0	0	0	0	0	0	0	0	0	0	0	0	0	0	0	0	0	0	0
tgctgaggaga	PBANKA_113560	704	712	0	0	0	0	0	0	0	0	0	0	0	0	0	0	0	0	0	0	0	0	0	0	0	0	0	0	0	0	0	0
tgctgctagtt	PBANKA_130560	0	0	0	0	0	0	0	0	0	0	0	0	0	0	0	0	0	0	0	0	2	3	0	0	0	0	0	0	0	0	0	0
tggaacacgca	PBANKA_090390	355	364	0	0	0	0	0	0	0	0	32	32	0	0	0	0	0	0	0	0	0	0	0	0	1	0	0	0	0	0	0	0
tggactgagtc	PBANKA_133270	37	35	511	519	844	869	131	127	64	65	201	212	32	34	19	19	107	109	5	5	3	3	0	0	0	0	2	2	2	2	1622	1653
tggcagggagg	PBANKA_140490	0	0	0	0	0	0	196	187	2033	1940	1	0	4	3	0	0	0	0	0	0	4	4	1	2	0	0	0	0	20	21	1	1
tggcctcgggt	PBANKA_133490	0	0	0	0	0	0	0	0	0	0	0	0	0	0	0	0	27	28	5	5	4	4	0	0	0	0	0	0	0	0	0	0
tggcgtgtgtg	PBANKA_120450	0	0	0	0	0	0	0	0	0	0	0	0	0	0	0	0	0	0	0	0	0	0	0	0	0	0	0	0	0	0	0	0
tggctctttcg	PBANKA_113930	0	0	0	0	218	226	0	0	0	0	0	0	0	0	0	0	0	0	0	0	0	0	0	0	0	0	0	0	0	0	0	1
tggcttcgctc	PBANKA_081910	0	0	0	0	0	0	0	0	0	0	0	0	0	0	0	0	0	0	0	0	0	0	0	0	0	0	0	0	0	0	0	0
tggctttatta	PBANKA_145430	0	0	0	0	0	0	32	31	0	2	57	59	0	0	11	12	1	1	0	0	1	1	2	2	0	0	0	0	0	0	1689	1711
tgggaagccat	PBANKA_131220	0	0	0	0	0	0	0	0	0	2	0	0	0	0	0	0	0	0	0	0	0	0	0	0	0	0	0	0	0	0	0	0
tgggaaggcgt	PBANKA_121620	0	0	0	0	0	0	29	27	852	867	1	1	5	4	0	0	0	0	0	0	4	4	0	0	0	0	0	0	4	3	0	0
tgggaggaccc	PBANKA_121230	0	0	0	0	0	0	128	136	56	59	206	209	205	212	76	75	206	208	204	204	63	60	82	85	123	128	37	40	79	79	1128	1157
tgggcgtatca	PBANKA_092950	2326	2390	136	141	0	0	0	0	0	0	0	0	0	0	0	0	2	2	0	0	1	1	0	0	0	0	0	0	0	0	0	0
tgggctcgctc	PBANKA_111310	0	0	0	0	0	0	0	0	0	0	0	0	0	0	0	0	0	0	0	0	0	0	0	0	0	0	0	0	0	0	0	0
tggggcactgg	PBANKA_051930	0	0	0	0	0	0	0	0	0	0	0	0	0	0	0	0	0	0	0	0	0	0	0	0	0	0	0	0	0	0	1	0
tggtctcagtt	PBANKA_103260	0	0	0	0	0	0	26	27	708	716	0	0	3	3	0	0	0	0	0	0	1	3	0	0	0	0	0	0	3	3	0	0
tggtgaataaa	PBANKA_102910	0	0	0	0	0	0	0	0	0	0	45	48	1	1	0	0	10	10	2	2	0	0	10	10	0	0	0	0	0	0	0	0
tgtaataatcc	PBANKA_082620	171	180	0	0	670	700	0	0	0	0	0	0	10	10	0	0	21	23	0	0	9	8	0	0	0	0	1	1	0	0	1	1
tgtaatatcct	PBANKA_142270	0	0	0	0	0	0	0	0	0	0	0	0	0	0	0	0	0	0	0	0	0	0	0	0	0	0	0	0	0	0	0	0
tgtactccttc	PBANKA_102800	0	0	0	0	1	0	0	0	0	0	0	0	0	0	0	0	0	0	0	0	0	0	0	0	0	0	0	0	0	0	0	0
tgtagacttcg	PBANKA_020020	0	0	0	0	0	0	0	0	0	0	0	0	0	0	0	0	0	0	0	0	0	0	0	0	0	0	0	0	0	0	0	0
tgtatagcctc	PBANKA_131830	0	0	0	0	0	0	13	13	0	0	0	0	0	0	0	0	0	0	0	0	0	0	0	0	0	0	0	0	0	0	0	0
tgtccggtgcc	PBANKA_092660	0	0	0	0	0	0	0	0	0	0	0	0	0	0	0	0	0	0	0	0	0	0	0	0	0	0	0	0	0	0	0	0
tgtcctaaaga	PBANKA_121950	271	279	404	431	1231	1260	41	39	0	1	204	207	23	24	0	0	37	39	1	1	14	15	0	0	0	0	2	2	0	0	0	1
tgtcgaagttg	PBANKA_101080	0	0	0	0	0	0	0	0	0	0	0	0	0	0	0	0	0	0	0	0	0	0	0	0	1	1	0	0	0	0	0	0
tgtcgtgttaa	PBANKA_071730	369	385	567	576	402	423	24	25	0	0	50	50	36	40	27	28	49	50	0	0	9	9	0	0	3	3	2	3	0	0	1	1
tgtgttttgtt	PBANKA_082530	0	0	0	0	0	0	0	0	53	54	0	0	0	0	0	0	2	3	5	5	0	0	0	0	0	0	0	0	0	0	0	0
tgttcaccggg	PBANKA_121880	0	0	0	0	34	34	0	0	0	0	0	0	0	0	0	0	20	21	0	0	0	0	0	0	0	0	0	0	0	0	0	0
tgttgccataa	PBANKA_050260	0	0	0	0	0	0	81	82	702	729	0	0	8	8	0	0	0	0	0	0	6	6	1	1	0	0	0	0	5	5	0	0
tgttggagata	PBANKA_060110	1	1	0	0	1	1	52	55	1	0	182	189	22	24	36	38	278	282	2	2	36	36	338	338	2	2	18	19	773	785	1669	1712
ttaaagattcc	PBANKA_120710	0	0	0	0	0	0	0	0	0	0	0	0	0	0	11	11	16	15	0	0	0	0	0	0	0	0	0	0	0	0	0	0
ttaagcagtgt	PBANKA_050280	0	0	0	0	148	158	0	0	0	0	0	0	0	0	0	0	0	0	0	0	0	0	0	0	0	0	0	0	0	0	0	0
ttaatccttgc	PBANKA_010450	0	0	0	0	0	0	5	5	0	0	0	0	0	0	0	0	0	0	0	0	0	0	0	0	0	0	0	0	0	0	0	0
ttaattgcgac	PBANKA_121260	0	0	0	0	0	0	18	19	0	0	0	0	0	0	0	0	0	0	0	0	2	2	2	2	0	0	0	0	0	0	0	0
ttacagaagta	PBANKA_092280	261	262	0	0	0	0	0	0	0	0	0	0	0	0	0	0	0	0	0	0	0	0	0	0	0	0	0	0	0	0	0	0
ttacatgctgg	PBANKA_145700	0	0	0	0	0	0	0	0	0	0	0	0	0	0	0	0	0	0	0	0	0	0	0	0	0	0	0	0	0	0	0	0
ttaccaagatg	PBANKA_140990	0	0	0	0	0	0	25	28	0	0	0	0	15	15	2	2	0	0	1	1	0	0	0	0	0	0	0	0	0	0	1651	1659
ttactatgcta	PBANKA_120750	491	514	0	0	0	0	0	0	43	45	0	0	0	0	0	0	0	0	0	0	0	0	0	0	0	0	1	0	0	0	0	0
ttagacgcatc	PBANKA_130260	0	0	0	0	0	0	28	27	279	277	0	1	1	1	0	0	0	0	0	0	0	0	0	0	0	0	0	0	0	0	0	0
ttagcaagatg	PBANKA_110550	0	0	0	0	0	0	0	0	0	0	0	0	0	0	0	0	0	0	0	0	0	0	0	0	0	0	0	0	0	0	0	1
ttagcaggccg	PBANKA_110480	53	55	492	504	939	961	7	7	1	1	0	1	62	63	29	32	91	95	0	0	0	0	2	2	0	0	0	0	1	1	1	0
ttagttaaaga	PBANKA_111300	0	0	0	0	0	0	40	42	943	979	4	4	1	2	0	0	0	0	0	0	0	0	0	0	0	0	1	1	2	2	0	0
ttatccaaggg	PBANKA_111920	0	0	0	0	0	0	20	20	0	0	0	0	0	0	0	0	0	0	0	0	0	0	0	0	0	0	0	0	0	0	0	0
ttatgcaccaa	PBANKA_135800	0	0	0	0	0	0	0	0	0	0	0	0	3	3	0	0	0	0	2	2	0	0	0	0	0	0	0	0	0	0	0	0
ttatgtgtatg	PBANKA_060940	0	0	0	0	0	0	0	0	0	0	0	0	0	0	0	0	0	0	0	0	0	0	0	0	0	0	0	0	0	0	0	0
ttcaaacacct	PBANKA_030210	0	0	0	0	0	0	0	0	0	0	0	0	0	0	0	0	0	0	0	0	0	0	0	0	0	0	0	0	0	0	0	0
ttcaacgaaca	PBANKA_131060	739	760	0	0	0	0	0	0	0	0	0	0	0	0	0	0	0	0	0	0	0	0	0	0	0	0	0	0	0	0	0	0
ttcaactggat	PBANKA_140340	0	0	0	0	0	0	102	104	1102	1122	1	1	0	0	0	0	0	0	0	0	4	4	1	1	0	0	0	0	0	0	0	0
ttcaatagaga	PBANKA_130790	0	0	0	0	99	100	0	0	0	0	0	0	0	0	0	0	0	0	0	0	0	0	0	0	0	0	0	0	0	0	0	0
ttcactcaagt	PBANKA_010220	0	0	0	0	0	0	0	0	0	0	0	0	8	9	0	0	1	1	3	4	0	0	0	0	0	0	0	0	0	0	0	0
ttcagctcat	PBANKA_101330	0	0	0	0	0	0	0	0	53	53	0	0	2	2	0	0	0	0	0	0	0	0	0	0	0	0	0	0	0	0	0	0
ttcatccccag	PBANKA_140330	0	0	0	0	0	0	0	0	0	0	0	0	0	0	8	10	0	0	0	0	0	0	0	0	0	0	0	0	0	0	0	0
ttcatgagcat	PBANKA_143520	0	0	0	0	0	0	0	0	0	0	49	49	0	0	0	0	13	15	0	0	0	0	0	0	0	0	0	0	0	0	0	0
ttccaccttac	PBANKA_030600-ko	525	592	0	0	18	21	72	80	1280	1424	205	220	5	7	87	97	524	565	1	1	44	50	475	536	0	0	13	16	757	847	1672	1860
ttcccagggcc	PBANKA_092730	0	0	0	0	140	141	0	0	0	0	0	0	0	0	0	0	0	0	0	0	0	0	0	0	0	0	0	0	0	0	0	0
ttcctcggatc	PBANKA_101050	0	0	0	0	241	244	0	0	0	0	0	0	0	0	0	0	0	0	3	3	0	0	0	0	0	0	0	0	0	0	0	0
ttcgcgtaagg	PBANKA_132680	203	201	0	0	0	0	0	0	0	0	0	0	0	0	0	0	0	0	0	0	0	0	0	0	0	0	0	0	0	0	0	0
ttcgctcggtg	PBANKA_030170	951	968	0	0	0	0	0	0	0	0	0	0	0	0	0	0	1	1	0	0	0	0	0	0	0	0	0	0	0	0	0	0
ttcggaccgta	PBANKA_052040	0	0	0	0	0	0	36	35	47	50	0	0	0	0	0	0	8	8	11	11	18	17	3	3	1	1	2	2	0	0	1547	1578
ttcgggatacg	PBANKA_093290	0	0	0	0	0	0	0	0	0	0	0	0	0	0	0	0	0	0	0	0	0	0	0	0	0	0	0	0	0	0	0	0
ttcggtatcgg	PBANKA_133810	0	0	0	0	0	0	0	0	0	0	0	0	6	6	9	9	1	1	0	0	0	0	0	0	0	0	0	0	0	0	0	0
ttctagttcat	PBANKA_010550	0	0	0	0	0	0	0	0	0	0	0	0	0	0	0	0	0	0	0	0	0	0	0	0	0	0	0	0	0	0	0	0
ttctttgttat	PBANKA_080040	0	0	0	0	0	0	0	0	0	0	0	0	0	0	4	4	0	0	2	1	0	0	1	1	0	0	0	0	0	0	0	0
ttgaacacgca	PBANKA_133140	0	1	0	0	0	0	0	0	0	0	0	0	0	0	0	0	0	0	0	0	0	0	0	0	0	0	0	0	0	0	0	0
ttgaccaaacg	PBANKA_070070	0	0	0	0	0	0	0	0	0	0	44	43	1	1	5	6	4	4	0	0	4	4	0	0	0	0	0	0	0	0	0	0
ttgatgtactt	PBANKA_132790	0	0	0	0	0	0	0	0	0	0	0	0	0	0	0	0	0	0	0	0	0	0	0	0	0	0	0	0	0	0	0	0
ttgcccttacc	PBANKA_122010	0	0	0	0	0	0	1	1	810	847	2	2	2	2	0	0	0	0	0	0	1	1	0	0	0	0	0	0	2	2	0	0
ttgcgttcgac	PBANKA_136050	0	0	0	0	0	0	0	0	0	0	0	0	0	0	0	0	0	0	0	0	2	2	0	0	0	0	0	0	0	0	0	0
ttgctccgagt	PBANKA_090620	338	334	803	811	1514	1548	191	191	672	671	1059	1071	35	37	56	55	192	192	3	3	2	3	10	10	0	0	1	1	1	0	1	0
ttgctgagaag	PBANKA_031600	524	539	0	0	0	0	0	0	0	0	0	0	0	0	0	0	0	0	0	0	0	0	0	0	0	0	0	0	0	0	0	0
ttgctgtcggc	PBANKA_111510	0	0	0	0	225	225	0	0	0	0	0	0	0	0	1	1	1	1	0	0	0	0	0	0	1	1	0	0	0	0	0	0
ttgctttagct	PBANKA_100150	0	0	0	0	0	0	0	0	0	0	0	0	0	0	0	0	3	3	0	0	0	0	0	0	0	0	0	0	0	0	0	0
ttggagaaact	PBANKA_102280	0	1	0	0	0	0	0	0	0	0	30	30	1	1	33	32	0	0	4	4	17	18	10	12	2	2	4	5	0	0	1466	1502
ttggcacggcg	PBANKA_124660	0	0	0	0	0	0	0	0	0	0	0	0	0	0	0	0	1	1	2	2	0	0	0	0	0	0	0	0	0	0	0	0
ttggggtgaca	PBANKA_092640	148	156	1325	1336	534	544	23	23	83	81	23	24	30	31	50	50	0	0	0	0	4	5	4	4	0	0	1	1	0	0	0	0
ttgggtcaccc	PBANKA_113870	0	0	0	0	0	0	0	0	0	0	0	0	0	0	0	0	0	0	0	0	3	3	3	3	0	0	0	0	0	0	0	0
ttgtacagaac	PBANKA_113310	0	0	478	756	0	0	0	0	0	0	0	0	0	0	0	0	0	0	0	0	0	0	0	0	0	0	0	0	0	0	0	0
ttgtcaggtcg	PBANKA_121730	0	0	0	0	0	0	29	32	727	721	1	1	2	2	0	0	0	0	0	0	4	3	0	0	0	0	0	0	4	4	0	0
ttgtccatgca	PBANKA_071270	0	0	0	0	0	0	0	0	0	0	0	0	0	0	0	0	0	0	0	0	0	0	0	0	1	1	0	0	0	0	0	0
ttgtcggggag	PBANKA_102040	0	0	0	0	31	32	0	0	1	0	0	0	0	0	0	0	0	0	0	0	0	0	0	0	1	0	0	0	0	1	0	0
tttaaccggtc	PBANKA_140140	0	0	1	1	0	0	0	0	0	0	0	0	0	0	0	0	8	8	0	0	0	0	0	0	0	0	0	0	0	0	0	0
tttagaagcca	PBANKA_060710	1646	1660	1593	1575	2069	2080	0	1	3	1	1	1	0	0	1	1	0	0	0	1	0	0	0	0	0	0	0	1	0	0	1	0
tttagcgttgg	PBANKA_142680	0	0	0	0	0	0	0	0	7	7	45	44	0	0	0	0	0	0	0	0	0	0	0	0	0	0	0	0	0	0	0	0
tttatgatagc	PBANKA_111710	848	873	360	370	0	0	0	0	0	0	0	0	0	0	0	0	0	0	0	0	0	0	0	0	0	0	0	0	0	0	0	0
tttcaaaatgc	PBANKA_050100	0	0	0	0	0	0	0	0	55	55	0	0	0	0	0	0	0	0	0	0	0	0	0	0	0	0	0	0	0	0	0	0
tttccggaaag	PBANKA_122420	1	1	1	0	0	0	0	0	0	0	0	0	0	0	0	0	0	0	0	0	0	0	0	0	0	0	0	0	0	0	0	0
tttcctctctg	PBANKA_101040	0	0	0	0	0	0	4	4	0	0	0	0	7	7	4	4	3	3	0	0	0	0	1	1	0	0	0	0	0	0	1234	1268
tttctgtagac	PBANKA_041040	1	1	470	494	0	0	0	0	0	0	0	0	0	0	1	1	0	0	0	0	0	0	1	1	0	0	0	0	0	0	0	0
tttctttcttg	PBANKA_146100	0	0	0	0	0	0	0	0	0	0	0	0	0	0	0	0	0	0	1	1	0	0	0	0	0	0	0	0	0	0	0	0
tttgagcgcat	PBANKA_143530	0	0	223	223	154	164	0	0	0	0	0	0	0	0	0	0	0	0	0	0	0	0	0	0	0	0	1	1	0	0	0	0
tttgattttat	PBANKA_030600	0	0	152	155	0	1	0	0	1	0	0	1	0	0	21	21	10	11	0	0	0	0	0	0	0	0	1	0	0	0	2	0
tttgcgtatgt	PBANKA_070220	0	0	0	0	0	0	0	0	0	1	0	0	0	0	0	0	0	0	0	0	0	0	0	0	0	0	0	0	0	0	0	0
tttgtttaacc	PBANKA_031330	0	0	0	0	0	0	0	0	0	0	0	0	0	0	0	0	0	0	0	0	0	0	0	0	0	0	0	0	0	0	0	0
ttttctacttc	PBANKA_082420	0	0	0	0	85	91	0	0	59	60	0	0	0	0	0	0	18	15	2	2	0	0	0	0	0	0	0	0	0	0	0	0
