# Supplementary material for: Functional Profiling of a Plasmodium Genome Reveals an Abundance of Essential Genes
Source: Cell. 2017 Jul 13;170(2):260–272.e8. doi: 10.1016/j.cell.2017.06.030 (PMC5509546; doi:10.1016/j.cell.2017.06.030)
Supplement: Data S1. Reproducible Analysis Procedure — The file archive includes an R-markdown document, which will reproduce all bioinformatic procedures conducted. [file mmc9.zip › countfiles/PbSTM61.csv]

barcode	gene	STM61_4.1.1	STM61_4.1.2	STM61_4.2.1	STM61_4.2.2	STM61_4.3.1	STM61_4.3.2	STM61_5.1.1	STM61_5.1.2	STM61_5.2.1	STM61_5.2.2	STM61_5.3.1	STM61_5.3.2	STM61_6.1.1	STM61_6.1.2	STM61_6.2.1	STM61_6.2.2	STM61_6.3.1	STM61_6.3.2	STM61_7.1.1	STM61_7.1.2	STM61_7.2.1	STM61_7.2.2	STM61_7.3.1	STM61_7.3.2	STM61_8.1.1	STM61_8.1.2	STM61_8.2.1	STM61_8.2.2	STM61_8.3.1	STM61_8.3.2	STM61 INPUT.1	STM61 INPUT.2
no_match		50920	50390	33081	34815	42013	44130	39571	41679	37710	39869	37892	40233	29314	31777	36443	38906	35267	37680	30962	34256	31593	34303	34062	37207	31170	34038	35723	38819	33634	36008	20794	23623
aaaaagggcac	PBANKA_080070	0	0	0	0	0	0	0	0	0	0	0	0	0	0	0	0	0	0	0	0	0	0	0	0	5	5	0	0	0	0	0	0
aaaacgaggag	PBANKA_020390	0	0	0	0	0	0	0	0	1	1	0	0	0	0	0	0	0	0	0	0	0	0	0	0	0	0	0	0	0	0	0	0
aaaatgatcgg	PBANKA_120820	0	0	0	0	0	0	0	0	0	0	0	0	299	294	0	0	0	0	2	2	0	0	0	0	0	0	2	2	2	2	1	0
aaaccatcctc	PBANKA_133220	637	625	1010	992	1808	1806	3612	3578	4979	4920	395	392	0	0	443	432	0	0	43	41	0	0	92	92	0	0	8	12	4	5	1299	1281
aaaccccagtt	PBANKA_144310	0	0	0	0	0	0	0	0	1	0	0	0	1	1	0	0	0	0	0	0	0	0	0	0	0	0	0	0	0	0	0	0
aaacgaattgt	PBANKA_040910	0	0	0	0	0	0	0	0	0	0	0	0	0	0	0	0	0	0	0	0	0	0	0	0	0	0	0	0	0	0	0	0
aaactcaacct	PBANKA_030560	158	160	4	3	1591	1578	716	696	478	471	415	409	1	1	60	54	254	247	36	32	98	96	48	47	24	24	0	0	81	80	3245	3210
aaactgagtga	PBANKA_000330	61	59	0	0	0	0	0	0	0	0	0	0	0	0	0	0	0	0	0	0	0	0	0	0	0	0	0	0	0	0	0	0
aaagactcgaa	PBANKA_040180	0	0	0	0	0	0	0	0	0	0	0	0	0	0	0	0	0	0	0	0	0	0	0	0	0	0	0	0	0	0	0	0
aaaggggacat	PBANKA_071080	135	130	218	215	0	0	0	0	0	0	5	5	0	0	0	0	0	0	15	15	0	0	0	0	0	0	0	0	1	1	1492	1466
aaataagcgcg	PBANKA_131480	0	0	0	0	0	0	0	0	0	0	0	0	0	0	0	0	0	0	0	0	12	12	0	0	0	0	0	0	0	0	2	2
aaatctgacga	PBANKA_135570	0	0	202	204	0	0	0	0	0	0	0	0	0	0	0	0	0	0	0	0	0	0	0	0	0	0	0	0	0	0	0	0
aaatggaactt	PBANKA_101700	224	222	679	663	0	0	0	0	158	158	1	1	0	0	38	35	0	0	0	0	0	0	0	0	0	0	0	0	0	0	0	0
aaattggatca	PBANKA_010720	0	0	0	0	0	0	0	0	0	0	0	0	0	0	0	0	0	0	0	0	0	0	0	0	0	0	0	0	0	0	0	0
aacacaaccgc	PBANKA_140160	490	485	2229	2221	1756	1740	4574	4559	5001	4967	2173	2165	1237	1240	2937	2916	1439	1439	3290	3268	1623	1592	778	776	2132	2120	1239	1246	407	406	1496	1505
aacactacctt	PBANKA_140280	0	0	0	0	0	0	0	0	0	0	0	0	0	0	0	0	0	0	1	0	0	0	0	0	0	0	0	0	0	0	0	0
aacagatagtc	PBANKA_142880	0	0	0	0	0	0	0	0	0	0	0	0	0	0	0	0	0	0	0	0	0	0	0	0	0	0	3	4	0	0	0	0
aaccgctgata	PBANKA_121050	0	0	0	0	2	2	0	1	0	0	0	0	0	0	0	0	0	0	0	0	0	0	0	0	0	0	0	0	0	0	1	1
aaccgctgatt	PBANKA_100140	0	0	0	0	635	618	221	216	0	0	217	209	0	0	0	0	0	0	0	0	0	0	0	0	0	0	0	0	0	0	1387	1357
aacctccagaa	PBANKA_090630	0	0	0	0	0	0	0	0	0	0	0	0	0	0	0	0	0	0	0	0	0	0	0	0	0	0	0	0	2	2	0	0
aacgcctctgt	PBANKA_082870	0	0	0	0	0	0	0	0	0	0	0	0	0	0	0	0	0	0	0	0	0	0	0	0	0	0	0	0	0	0	0	0
aacgttgcaac	PBANKA_124480	0	0	0	0	0	0	0	0	1	1	0	0	57	55	0	0	0	0	1	0	1	1	0	0	0	1	1	0	1	1	0	0
aacttgtacaa	PBANKA_061570	0	0	0	0	0	0	0	0	0	0	0	0	0	0	0	0	0	0	0	0	0	0	0	0	0	0	0	0	0	0	0	0
aactttattgg	PBANKA_020850	0	0	0	0	0	0	0	0	0	0	0	0	0	0	0	0	0	0	0	0	0	0	0	0	0	0	0	0	0	0	0	0
aactttgggcc	PBANKA_080450	0	0	0	0	322	314	0	0	2	2	0	0	0	0	4	4	0	0	0	0	0	0	0	0	0	0	0	0	0	0	303	290
aagaaagtctc	PBANKA_122310	130	125	1	1	634	635	228	225	209	210	1	0	0	0	87	87	0	0	12	12	24	25	0	0	13	13	75	75	24	25	1357	1354
aagaccacagg	PBANKA_090960	0	0	223	223	0	0	0	0	164	159	0	0	0	0	0	0	0	0	0	0	0	0	0	0	0	0	0	0	0	0	0	0
aagagtgcaag	PBANKA_110070	0	0	0	0	0	0	0	0	0	0	0	0	0	0	0	0	0	0	0	0	0	0	0	0	0	0	0	0	0	0	0	0
aagctagcaat	PBANKA_141000	59	60	200	199	1277	1247	0	0	0	0	0	0	0	0	0	0	0	0	0	0	0	0	0	0	0	0	0	0	0	0	1457	1433
aaggatctatc	PBANKA_136210	0	0	0	0	0	0	0	0	336	331	0	0	0	0	1	0	0	0	0	0	0	0	0	0	0	0	3	3	0	0	0	0
aaggcgtcacg	PBANKA_134350	0	0	0	0	0	0	0	0	0	0	0	0	181	183	0	0	0	0	1	0	5	5	0	0	0	0	0	0	1	1	0	0
aagtaaaagtc	PBANKA_020340	0	0	0	0	0	0	0	0	0	0	0	0	0	0	0	0	0	0	0	0	0	0	0	0	0	0	0	0	0	0	0	0
aatagatccca	PBANKA_070800	0	0	0	0	0	0	0	0	0	0	0	0	0	0	0	0	0	0	0	0	0	0	0	0	0	0	0	0	0	0	0	1
aatagcctctt	PBANKA_142710	1409	1372	304	296	228	225	18	18	173	171	217	215	0	0	0	0	56	55	8	7	0	0	0	0	1	2	6	6	2	2	0	0
aatagcgggta	PBANKA_083200	0	0	0	0	517	508	0	0	0	0	0	0	0	0	0	0	0	0	0	0	0	0	0	0	0	0	0	0	0	0	0	0
aataggtggac	PBANKA_144720	0	0	0	0	0	0	0	0	0	0	0	0	0	0	0	0	0	0	0	0	0	0	0	0	0	0	0	0	0	0	0	0
aatagtttatg	PBANKA_134790	0	0	0	0	0	0	0	0	0	0	0	0	0	0	0	0	0	0	0	0	0	0	0	0	0	0	0	0	0	0	0	0
aatatctccgg	PBANKA_123240	0	0	0	0	0	0	0	0	0	0	0	0	0	0	0	0	0	0	0	0	0	0	0	0	0	0	0	0	0	0	0	0
aatcagcgcta	PBANKA_051100	0	0	0	0	0	0	0	0	0	0	0	0	0	0	0	0	0	0	0	0	0	0	0	0	0	0	0	0	0	0	0	0
aatcataccca	PBANKA_113200	0	0	0	0	0	0	0	0	0	0	0	0	0	0	6	6	0	0	0	0	0	0	0	0	0	0	0	0	0	0	0	0
aatccacaaag	PBANKA_093710	0	0	1	1	227	215	0	0	0	0	0	0	0	0	0	0	0	0	0	0	0	0	1	0	0	0	0	0	0	0	1316	1269
aatcctttact	PBANKA_040820	0	0	0	0	0	0	0	0	35	35	0	0	0	0	53	52	0	0	0	0	0	0	0	0	0	0	0	0	0	0	0	0
aatcgccgaaa	PBANKA_081710	0	0	0	0	0	0	0	0	0	0	0	0	0	0	0	0	0	0	0	0	0	0	0	0	0	0	0	0	0	0	0	0
aatcgcctctt	PBANKA_110570	5	7	0	0	0	2	0	0	0	0	1	0	0	0	0	0	0	0	0	0	0	0	0	0	0	0	0	0	0	0	0	0
aatcgtggacc	PBANKA_021160	80	80	0	0	0	0	0	0	0	0	0	0	0	0	0	0	0	0	0	0	0	0	0	0	0	0	0	0	0	0	0	0
aatctaggcgt	PBANKA_121650	0	0	0	0	0	0	0	0	0	0	0	0	67	68	0	0	1	1	0	0	0	0	0	0	0	0	0	0	0	0	1	1
aatgggtaaca	PBANKA_132170	0	0	0	0	0	0	0	0	0	0	0	0	0	0	0	0	0	0	0	0	0	0	0	0	0	0	0	0	0	0	0	0
aatgtcaaaaa	PBANKA_113490	0	0	0	0	0	0	0	0	0	0	0	0	0	0	0	0	0	0	0	0	0	0	0	0	0	0	0	0	0	0	0	0
aattgcaaggg	PBANKA_113160	0	0	0	0	201	201	0	0	0	0	1	1	0	0	0	0	0	0	0	0	0	0	0	0	0	0	0	0	0	0	0	0
aattgccgtcc	PBANKA_145580	0	0	0	0	0	0	0	0	0	0	0	0	0	0	0	0	0	0	0	0	0	0	0	0	0	0	0	0	0	0	0	0
aattgcgcaga	PBANKA_030270	440	432	1	1	2230	2184	769	751	1184	1157	71	69	0	0	1248	1226	165	156	5	5	1063	1045	26	25	7	7	1133	1101	4	4	1173	1153
aattgtctgga	PBANKA_061560	0	0	0	0	0	0	0	0	0	0	0	0	0	0	0	0	0	0	0	0	0	0	0	0	0	0	0	0	0	0	0	0
aatttatatat	PBANKA_091550	0	0	0	0	0	0	0	0	0	0	0	0	0	0	13	13	0	0	0	0	0	0	0	0	0	0	0	0	0	0	0	0
acaccgatcac	PBANKA_093660	0	0	0	0	264	266	0	0	0	0	0	0	0	0	0	0	0	0	0	0	0	0	0	0	0	0	0	0	0	0	0	0
acacgaacacg	PBANKA_134180	0	0	0	0	0	0	0	0	0	0	2	2	0	0	0	0	0	0	0	0	0	0	0	0	0	0	0	0	1	1	0	0
acacgacaagc	PBANKA_103780	3176	3118	3574	3506	8770	8680	22986	22689	22106	21822	22682	22268	14822	14612	34149	33614	29336	28864	31815	31177	34747	34028	33846	33133	33992	33549	40656	39940	43947	43400	1437	1413
acagggattca	PBANKA_083330	0	0	0	0	0	0	0	0	130	131	0	0	0	0	31	30	62	59	0	0	0	0	0	0	0	0	0	0	0	0	0	0
acagttgcctc	PBANKA_111060	0	0	0	0	0	0	0	0	0	0	0	0	0	0	0	0	0	0	0	0	0	0	0	0	0	0	0	0	0	0	0	0
acatcagaaag	PBANKA_134380	210	208	227	227	0	0	990	971	118	117	289	290	0	0	40	40	218	212	0	0	21	21	0	0	1	1	3	3	0	0	0	0
acatcgagctt	PBANKA_093090	0	0	0	0	0	0	0	0	0	0	0	0	0	0	0	0	0	0	0	0	0	0	0	0	0	0	0	0	0	0	0	0
acatcgccggg	PBANKA_110810	137	135	231	227	776	759	140	133	0	0	131	122	1	1	1	0	0	0	39	40	0	0	24	21	17	17	2	1	0	0	3470	3400
accaaccgtca	PBANKA_050350	0	0	0	0	0	0	0	0	0	0	0	0	0	0	0	0	0	0	0	0	0	0	0	0	0	0	0	0	0	0	0	0
accaacgcccg	PBANKA_060920	67	67	252	255	0	0	0	0	0	0	0	0	0	0	0	0	0	0	0	0	0	0	0	0	0	0	0	0	0	0	0	0
accaagcgggt	PBANKA_146340	0	0	0	0	0	0	0	0	0	0	0	0	0	0	0	0	0	0	0	0	0	0	0	0	1	1	0	0	0	0	0	0
accaagtcaat	PBANKA_082700	0	0	0	0	0	0	0	0	0	0	0	0	0	0	0	0	0	0	0	0	0	0	0	0	0	0	0	0	0	0	0	0
accaggccacg	PBANKA_144740	0	0	0	0	0	0	0	0	0	0	0	0	5	5	0	0	0	0	0	0	0	0	0	0	0	0	1	1	0	0	0	0
accatttaatc	PBANKA_061600	433	430	416	414	0	0	0	0	165	162	0	0	1	1	22	23	0	0	3	3	0	0	0	0	0	0	0	0	1	1	0	0
accctacttgc	PBANKA_130090	0	0	0	0	0	0	0	0	0	0	0	0	0	0	0	0	0	0	0	0	0	0	0	0	0	0	0	0	0	0	0	0
accgaaactgt	PBANKA_094280	0	0	8	8	795	823	0	0	0	0	0	0	0	0	41	43	130	138	38	40	121	119	0	0	67	65	10	13	68	71	1457	1493
accgaataact	PBANKA_020300	0	0	0	0	0	0	0	0	0	0	0	0	0	0	0	0	0	0	0	0	0	0	0	0	0	0	0	0	0	0	0	0
accgccatcca	PBANKA_031380	0	0	0	0	0	0	0	0	0	0	0	0	0	0	0	0	0	0	0	0	0	0	0	0	0	0	0	0	0	0	0	0
accggacagat	PBANKA_080370	0	0	0	0	0	0	0	0	0	0	0	0	0	0	0	0	0	0	0	0	0	0	0	0	0	0	0	0	0	0	0	0
accggcaccgt	PBANKA_142280	0	0	0	0	0	0	0	0	0	0	0	0	0	0	0	0	0	0	0	0	0	0	0	0	0	0	0	0	0	0	0	0
accgggtggtt	PBANKA_092500	94	87	0	0	0	0	0	0	0	0	0	0	0	0	0	0	0	0	0	0	0	0	0	0	0	0	0	0	0	0	0	0
acctaattcac	PBANKA_010790	0	0	0	0	0	0	0	0	0	0	0	0	0	0	0	0	0	0	0	0	0	0	0	0	0	0	0	0	0	0	0	0
acctgttcgac	PBANKA_134000	0	0	0	0	0	0	0	0	0	0	0	0	0	0	0	0	0	0	0	0	0	0	0	0	0	0	0	0	0	0	0	0
acgacggacac	PBANKA_143350	68	70	0	0	0	0	158	157	120	123	0	0	0	0	32	32	0	0	0	0	0	0	0	0	0	0	0	0	0	0	0	0
acgacttggac	PBANKA_091910	589	603	433	450	0	0	0	0	129	130	1	1	0	1	0	0	106	112	0	0	0	0	0	0	3	4	28	29	2	2	0	0
acgatttgtta	PBANKA_050370	0	0	0	0	0	0	0	0	0	0	0	0	0	0	0	0	46	46	0	0	0	0	0	0	0	0	0	0	0	0	0	0
acgcctaaatc	PBANKA_040740	0	0	0	0	0	0	0	0	0	0	0	0	0	0	0	0	0	0	0	0	0	0	0	0	0	0	0	0	0	0	0	0
acgcgaaaggg	PBANKA_091160	0	0	0	0	0	0	0	0	0	0	0	0	0	0	0	0	0	0	0	0	0	0	0	0	0	0	0	0	0	0	0	1
acgcgaacggc	PBANKA_070260	0	0	0	0	0	1	0	0	1	1	0	0	0	0	0	0	22	21	0	0	0	0	0	0	0	0	0	0	0	0	0	0
acgctcatata	PBANKA_030680	82	82	0	0	519	509	1	0	161	159	0	0	0	0	0	0	1	1	119	115	3	3	0	0	98	94	0	0	4	3	937	923
acggatgatgg	PBANKA_114490	0	0	0	0	0	0	0	0	0	0	0	0	0	0	0	0	0	0	0	0	0	0	0	0	0	0	0	0	0	0	0	0
acgtaagacaa	PBANKA_134600	0	0	0	0	0	0	0	0	0	0	0	0	0	0	0	0	0	0	0	0	0	0	0	0	0	0	0	0	0	0	0	0
acgtacaactt	PBANKA_145800	0	0	0	0	0	0	0	0	0	0	0	0	0	0	0	0	0	0	0	0	0	0	0	0	0	0	0	0	0	0	0	0
acgtatcaggg	PBANKA_082710	0	0	0	0	0	0	171	166	0	0	0	0	0	0	31	30	0	0	0	0	17	16	0	0	0	0	0	0	0	0	0	0
acgtgaactta	PBANKA_041850	0	0	0	0	0	0	0	0	0	0	0	0	0	0	0	0	0	0	0	0	0	0	0	0	0	0	0	0	0	0	0	0
actagaggtaa	PBANKA_092940	0	0	0	0	0	0	0	0	0	0	0	0	0	0	0	0	0	0	0	0	0	0	0	0	0	0	8	8	0	0	0	0
actatatcctt	PBANKA_131230	0	0	1	1	1089	1073	139	138	122	119	1	0	0	0	0	0	90	88	15	15	18	18	0	0	3	3	0	0	14	14	1421	1409
actatcgccaa	PBANKA_144400	0	0	0	0	200	196	0	0	0	0	0	0	0	0	0	0	0	0	0	0	0	0	0	0	0	0	0	0	0	0	0	0
actcaccgcct	PBANKA_010400	89	90	0	0	0	0	0	0	1	1	0	0	0	0	15	17	0	0	0	0	0	0	0	0	0	0	0	0	0	0	0	0
actgcggtaat	PBANKA_112250	0	0	407	395	397	397	180	179	77	77	0	0	0	0	0	0	0	0	0	0	0	0	0	0	0	0	0	0	0	0	1301	1279
actgcttagcg	PBANKA_114260	0	0	1	1	0	0	0	0	0	0	2	2	74	75	1	1	0	0	1	2	0	0	3	1	0	0	4	3	1	1	0	0
actggattata	PBANKA_101370	0	0	0	0	0	0	0	0	0	0	0	0	0	0	0	0	0	0	0	0	0	0	0	0	0	0	0	0	0	0	0	0
acttcaatatc	PBANKA_050690	0	0	0	0	270	268	0	0	0	0	0	0	0	0	0	0	0	0	0	0	0	0	0	0	0	0	0	0	0	0	0	0
acttccgagta	PBANKA_122150	0	0	0	0	0	0	0	0	0	0	0	0	0	0	0	0	0	0	0	0	0	0	0	0	0	0	0	0	0	0	0	0
acttgtgctgc	PBANKA_083610	0	0	0	0	0	0	0	0	0	0	0	0	0	0	0	0	0	0	0	0	0	0	0	0	0	0	0	0	0	0	0	0
actttaaatac	PBANKA_142150	0	0	0	0	0	0	0	0	0	0	0	0	0	0	0	0	0	0	0	0	0	0	0	0	0	0	0	0	0	0	0	0
agaacattttg	PBANKA_030360	0	0	0	0	0	0	0	0	0	0	0	0	0	0	0	0	0	0	0	0	0	0	0	0	0	0	0	0	0	0	0	0
agacaatggac	PBANKA_123740	0	0	0	0	0	0	0	0	0	0	0	0	0	0	0	0	0	0	0	0	0	0	0	0	0	0	0	0	0	0	0	0
agactacagac	PBANKA_101330	0	0	0	0	0	0	0	0	0	0	0	0	0	0	0	0	0	0	0	0	0	0	0	0	0	0	0	0	0	0	0	0
agagatttctt	PBANKA_144210	189	183	0	0	0	0	0	0	0	0	0	0	0	0	0	0	0	0	0	0	0	0	0	0	0	0	0	0	0	0	0	0
agaggtcgggt	PBANKA_112690	23	23	0	0	0	0	0	0	0	0	0	0	0	0	0	0	0	0	0	0	0	0	0	0	0	0	7	6	0	0	0	0
agatacctgga	PBANKA_134240	96	99	504	500	0	0	0	0	0	0	0	0	0	0	51	51	0	0	0	0	47	45	0	0	2	2	14	13	0	0	1242	1222
agatagacatt	PBANKA_100030	0	0	0	0	0	0	0	0	0	0	0	0	0	0	85	83	0	0	0	0	0	0	0	0	0	0	0	0	0	0	0	0
agatcaggatt	PBANKA_122180	0	0	0	0	0	0	0	0	0	0	0	0	0	0	0	0	0	0	0	0	0	0	0	0	0	0	0	0	0	0	0	0
agatcccggga	PBANKA_020290	0	0	0	0	0	0	0	0	0	0	0	0	0	0	0	0	0	0	0	0	0	0	0	0	0	0	0	0	0	0	0	0
agatctaattc	PBANKA_103750	0	0	95	92	0	0	1	1	0	0	0	0	1	0	97	95	0	0	0	0	0	0	1	1	0	0	0	0	2	2	0	0
agatgagtctg	PBANKA_050810	0	0	244	243	1260	1220	1	1	0	0	1	1	0	0	0	0	1	0	0	0	0	0	0	0	0	0	0	0	0	0	3077	2970
agatgccggga	PBANKA_071050	0	0	0	0	0	0	0	0	0	0	0	0	0	0	0	0	0	0	0	0	0	0	0	0	0	0	0	0	0	0	1	0
agatgtagagt	PBANKA_081960	0	0	0	0	0	0	0	0	0	0	0	0	0	0	0	0	0	0	0	0	0	0	0	0	0	0	1	0	0	0	0	0
agcacgtgcaa	PBANKA_110350	0	0	0	0	0	0	0	0	0	1	0	0	0	0	0	0	0	0	0	0	0	0	0	0	0	0	0	0	0	0	1	0
agcatgactca	PBANKA_133400	0	0	0	0	0	0	0	0	0	0	0	0	2	2	0	0	0	0	0	0	0	1	0	0	0	0	0	0	0	0	0	0
agcattctatg	PBANKA_140720	0	0	0	0	0	0	0	0	0	0	0	0	0	0	0	0	0	0	0	0	0	0	1	0	0	0	0	0	0	0	0	0
agcccactttt	PBANKA_051220	0	0	0	0	0	0	0	0	0	0	0	0	0	0	0	0	0	0	0	0	0	0	0	0	0	0	0	0	0	0	0	0
agcccgttgta	PBANKA_123730	240	235	0	0	1	1	149	147	0	0	0	0	0	0	0	0	0	0	9	8	0	0	0	0	0	0	4	4	0	0	0	0
agccttcaaat	PBANKA_041810	0	0	0	0	0	0	1	0	0	0	0	0	0	0	0	0	0	0	0	0	0	0	0	0	0	0	0	0	0	0	0	0
agcgaccatcc	PBANKA_144590	0	0	0	0	0	0	0	0	0	0	0	0	0	0	0	0	0	0	0	0	0	0	0	0	0	0	0	0	0	0	0	0
agctaatttgt	PBANKA_081200	0	0	0	0	0	0	0	0	0	0	0	0	0	0	0	0	0	0	0	0	0	0	25	25	0	0	0	0	6	4	1150	1113
agctgcgccgg	PBANKA_101450	0	0	0	0	0	0	0	0	0	0	0	0	21	19	0	0	0	0	0	0	0	0	0	0	0	0	0	0	1	1	0	0
aggaatttaac	PBANKA_010040	0	0	0	0	0	0	0	0	0	0	0	0	0	0	0	0	0	0	0	0	0	0	0	0	0	0	0	0	0	0	0	0
aggacttatat	PBANKA_060530	0	0	0	0	0	0	0	0	0	0	0	0	0	0	0	0	0	0	0	0	16	16	0	0	0	0	0	0	0	0	0	0
aggataccaac	PBANKA_146350	0	0	0	0	0	0	0	0	0	0	0	0	0	0	0	0	0	0	0	0	0	0	0	0	0	0	0	0	0	0	0	0
aggcatctcgt	PBANKA_133930	0	0	0	0	0	0	0	0	1	1	0	0	4	4	0	0	0	0	0	0	1	1	0	0	0	0	0	1	0	0	0	0
aggcccacacc	PBANKA_061400	157	158	0	0	0	0	0	0	0	0	0	0	0	0	0	0	0	0	0	0	0	0	0	0	0	0	0	0	0	0	0	0
aggccggggtc	PBANKA_061000	0	0	0	0	0	0	0	0	0	0	0	0	0	0	0	0	0	0	0	0	0	0	0	0	0	0	0	0	0	0	0	0
aggcgcagcac	PBANKA_070610	0	0	0	0	0	0	0	0	0	0	0	0	0	0	0	0	0	0	0	0	0	0	0	0	0	0	0	0	0	0	0	0
aggcggctgca	PBANKA_135240	0	0	0	0	0	0	0	0	0	0	1	1	9	7	0	0	0	0	0	0	0	0	0	0	0	0	0	0	0	0	0	0
aggctagcttg	PBANKA_050790	0	0	0	0	0	0	0	0	0	0	0	0	0	0	0	0	0	0	0	0	0	0	0	0	0	0	0	0	0	0	0	0
aggctctggct	PBANKA_020760	0	0	0	0	0	0	0	0	0	0	0	0	0	0	0	0	0	0	0	0	0	0	0	0	0	0	0	0	0	0	0	0
aggggatggtc	PBANKA_146060	0	0	0	0	0	0	0	0	0	0	0	0	0	0	0	0	0	0	0	0	0	0	0	0	0	0	0	0	0	0	0	0
aggggtgttgt	PBANKA_010510	0	0	0	0	0	0	0	0	0	0	0	0	0	0	0	0	0	1	0	0	0	0	0	0	0	0	0	0	0	0	0	0
agggtgaacag	PBANKA_082740	0	0	0	0	0	0	0	0	0	0	0	0	0	0	0	0	0	0	0	0	0	0	0	0	0	0	0	0	0	0	0	0
agggttcctat	PBANKA_051500	1185	1159	2975	2889	11464	11112	9788	9449	14681	14288	17630	17026	7794	7566	23157	22451	23541	22819	25067	24165	24979	24182	28636	27579	34060	32971	26010	25106	33251	32375	1053	1026
aggtacccgcg	PBANKA_123970	0	0	178	172	168	164	0	0	0	0	0	0	0	0	0	0	0	0	10	10	0	0	1	1	4	4	0	0	1	1	893	861
aggtattctga	PBANKA_114120	91	90	0	0	1633	1606	468	462	838	822	351	344	0	0	149	149	57	54	13	13	0	0	0	0	6	7	0	0	0	0	1263	1233
aggtcgtcctc	PBANKA_131970	0	0	0	0	0	0	0	0	0	0	0	0	0	0	0	0	0	0	0	0	0	0	0	0	0	0	0	0	0	0	0	0
aggtgcgattt	PBANKA_113780	0	0	0	0	0	0	0	0	0	0	0	0	0	0	0	0	0	0	4	4	0	0	0	0	4	4	0	0	1	1	0	0
aggttctaccc	PBANKA_133430	0	0	0	0	0	0	0	0	0	0	2	2	33	32	0	0	0	0	0	0	0	0	0	0	0	0	0	0	0	0	0	0
aggttgcctcg	PBANKA_113410	151	147	0	0	154	154	1	1	0	0	0	0	0	0	99	97	0	0	7	7	0	0	0	0	1	1	95	92	35	34	1123	1088
agtaagcagta	PBANKA_010500	0	0	0	0	0	0	0	0	0	0	0	0	0	0	0	0	1	0	0	0	0	0	0	0	0	0	0	0	0	0	0	0
agtaagccttc	PBANKA_110420	1302	1278	1371	1351	4319	4284	5386	5311	6452	6355	7894	7823	2089	2057	6195	6115	7021	6928	2603	2550	3468	3414	5740	5667	1858	1814	2473	2437	4235	4205	1161	1148
agtccgtcatg	PBANKA_091160	80	77	0	0	0	0	0	0	0	0	0	0	0	0	0	0	0	0	0	0	0	0	0	0	0	0	0	0	0	0	0	0
agtgaggtatg	PBANKA_113840	0	0	0	0	0	0	1	0	256	246	4	3	217	210	0	0	1	1	3	2	0	0	0	0	0	0	1	1	4	4	0	0
agtgcacactc	PBANKA_124670	71	70	0	0	1	0	0	0	0	0	0	0	0	0	0	0	0	0	0	0	0	0	18	17	0	0	0	0	0	0	0	0
agtgcgccact	PBANKA_140060	0	0	0	0	0	0	0	0	0	0	0	0	0	0	0	0	0	0	0	0	0	0	0	0	0	0	0	0	0	0	0	0
agtgcgtacgc	PBANKA_020460	0	0	0	0	0	0	0	0	0	0	0	0	1	1	0	0	130	133	0	0	0	0	0	0	0	0	9	10	0	0	0	0
agtgggtagtg	PBANKA_102970	0	0	0	0	0	0	0	0	0	0	0	0	0	0	0	0	0	0	0	0	0	0	0	0	0	0	0	0	0	0	0	0
agtggtctcat	PBANKA_070460	0	0	0	0	0	0	0	0	0	0	0	0	0	0	11	10	0	0	0	0	0	0	0	0	0	0	0	0	0	0	0	0
ataaaatcacc	PBANKA_124600	0	0	0	0	0	0	0	0	150	153	0	0	0	0	0	0	0	0	0	0	0	0	0	0	0	0	0	0	0	0	0	0
ataaatcatga	PBANKA_144460	1	1	0	0	0	0	0	0	133	134	2	2	260	257	0	0	0	0	1	1	0	0	0	0	1	1	3	3	2	2	2	2
ataacaagaat	PBANKA_123400	0	0	0	0	720	698	272	271	0	0	144	144	0	0	0	0	0	0	0	0	0	0	0	0	0	0	0	0	0	0	1333	1285
ataaccgggtg	PBANKA_135740	0	0	0	0	0	0	0	0	0	0	0	0	0	0	0	0	0	0	0	0	0	0	0	0	0	0	0	0	0	0	0	0
atacagacaga	PBANKA_041630	80	78	0	0	0	0	0	0	0	0	0	0	0	0	0	0	0	0	0	0	0	0	0	0	0	0	5	5	0	0	0	0
atacatattaa	PBANKA_103580	0	0	0	0	0	0	0	0	0	0	0	0	0	0	0	0	0	0	0	0	0	0	0	0	0	0	0	0	0	0	0	0
atacatgcaag	PBANKA_144040	0	0	0	0	0	0	0	0	0	0	0	0	0	0	0	0	0	0	0	0	0	0	0	0	0	0	0	0	0	0	0	0
atacggatttc	PBANKA_134360	1	0	0	0	0	0	1	1	0	0	1	1	23	24	0	0	0	0	0	0	0	0	0	0	0	0	0	0	0	0	1	1
atacttagttg	PBANKA_133760	0	0	0	0	0	0	0	0	0	0	0	0	0	0	0	0	0	0	0	0	0	0	0	0	0	0	0	0	0	0	0	0
atagatcgttt	PBANKA_083300	0	0	0	0	0	0	0	0	0	0	0	0	0	0	0	0	0	0	0	0	0	0	0	0	0	0	0	0	0	0	0	0
atagcggcccc	PBANKA_011040	0	0	0	0	0	0	0	0	0	0	0	0	0	0	0	0	0	0	0	0	0	0	0	0	0	0	0	0	0	0	0	0
atagtgcagtt	PBANKA_041240	0	0	0	0	0	0	0	0	0	0	0	0	0	0	0	0	0	0	0	0	0	0	0	0	0	0	0	0	0	0	0	0
atatgcaggtt	PBANKA_146550	1	1	0	0	0	0	2	2	0	0	1	1	1063	1040	0	1	0	0	1	1	3	3	0	0	0	0	4	3	4	4	5	5
atattaagtaa	PBANKA_131630	0	0	0	0	0	0	0	0	0	0	0	0	0	0	0	0	0	0	0	0	0	0	0	0	0	0	0	0	0	0	0	0
atcaacccgtg	PBANKA_112180	0	0	0	0	0	0	0	0	9	9	153	147	0	0	0	0	0	0	0	0	0	0	0	0	0	0	0	0	0	0	0	0
atcaatcaacg	PBANKA_052170	0	0	1	1	269	264	1	1	124	121	0	0	0	0	0	0	0	0	0	0	0	0	0	0	0	0	0	0	0	0	1446	1421
atcacgtgtct	PBANKA_132210	0	0	0	0	0	0	0	0	0	0	0	0	0	0	0	0	0	0	0	0	0	0	0	0	0	0	0	0	0	0	0	0
atccaggtgta	PBANKA_135130	0	0	0	0	0	0	0	0	0	0	0	0	0	0	0	1	0	0	0	0	0	0	0	0	0	0	0	0	0	0	0	0
atccgcgtgta	PBANKA_094130	142	139	549	536	2097	2079	1925	1887	2630	2586	2600	2533	1	1	2135	2101	1291	1268	567	547	899	878	909	884	276	267	405	402	397	389	1045	1027
atcgaatattc	PBANKA_133390	0	0	0	0	0	0	0	0	0	0	0	0	0	0	0	0	0	0	0	0	0	0	0	0	0	0	0	0	0	0	0	0
atcgaccaaat	PBANKA_134830	0	0	0	0	0	0	0	0	0	0	0	0	0	0	0	0	0	0	0	0	0	0	0	0	0	0	0	0	0	0	0	0
atcgatttcca	PBANKA_051520	72	69	0	0	0	0	0	0	0	0	0	0	0	0	55	54	0	0	0	0	0	0	0	0	0	0	0	0	0	0	0	0
atcgcgtcagt	PBANKA_113700	0	0	0	0	0	0	0	0	0	0	1	1	19	20	0	0	0	0	1	1	0	0	0	0	0	0	0	0	0	0	0	0
atctcttggtt	PBANKA_040390	0	0	0	0	0	0	0	0	0	0	0	0	0	0	0	0	0	0	0	0	0	0	0	0	0	0	0	0	0	0	0	0
atctgatgtag	PBANKA_082040	0	0	0	0	0	0	0	0	0	0	0	0	0	0	0	0	0	0	0	0	0	0	0	0	0	0	0	0	0	0	0	0
atctggcaggc	PBANKA_140220	0	0	0	0	0	0	0	0	0	0	0	0	0	0	0	0	0	0	0	0	0	0	0	0	0	0	0	0	0	0	0	0
atctggcccca	PBANKA_070450	169	170	1	1	818	817	0	0	0	0	0	0	0	0	1	1	0	0	0	0	0	0	0	0	0	0	0	0	0	0	1331	1305
atcttacacgg	PBANKA_060540	0	0	0	0	0	0	0	0	0	0	0	0	0	0	0	0	0	0	0	0	0	0	0	0	0	0	0	0	0	0	0	0
atctttgagta	PBANKA_144680	0	0	2	2	0	0	0	0	0	0	0	0	0	0	1	1	163	160	0	0	0	0	0	0	13	14	0	0	0	0	1512	1486
atgacacccag	PBANKA_121660	0	0	0	0	0	0	0	0	0	0	0	0	0	0	0	0	0	0	6	5	0	0	0	0	0	0	0	0	0	0	0	0
atgagaagatg	PBANKA_130960	0	0	0	0	0	0	0	0	0	0	0	0	0	0	0	0	0	0	0	0	0	0	0	0	0	0	0	0	0	0	0	0
atgaggttaaa	PBANKA_111200	0	0	159	160	0	0	0	0	0	0	0	0	0	0	0	0	0	0	0	0	0	0	0	0	1	1	0	0	0	0	0	0
atgccatgtag	PBANKA_135070	0	0	0	0	0	0	0	0	0	0	0	0	0	0	0	0	0	0	0	0	0	0	0	0	0	0	0	0	0	0	0	0
atggagcggcg	PBANKA_121600	0	0	0	0	259	253	0	0	0	1	0	0	0	0	0	0	0	0	0	0	0	0	0	0	0	0	0	0	0	0	0	0
atggatcgacg	PBANKA_140550	0	0	0	0	0	0	0	0	0	0	0	0	0	0	0	0	0	0	0	0	0	0	0	0	0	0	0	0	0	0	0	0
atggtaaatta	PBANKA_145420	0	0	0	0	0	0	0	0	0	0	0	0	0	0	0	0	0	0	0	0	0	0	0	0	0	0	0	0	0	0	0	0
atggtaggctc	PBANKA_141980	0	0	0	0	0	0	0	0	1	1	2	2	2	2	0	0	0	0	0	0	0	0	0	0	0	0	1	1	0	0	0	0
atggtcctagc	PBANKA_090440	0	0	0	0	0	0	0	0	0	0	0	0	0	0	0	0	0	0	0	0	0	0	0	0	0	0	0	0	0	0	0	0
atgtacgtctg	PBANKA_021130	0	0	0	0	940	924	1	1	0	0	185	181	0	0	0	0	0	0	0	0	0	0	0	0	0	0	0	0	0	0	904	880
atgtctgccta	PBANKA_050170	0	0	0	0	0	0	0	0	0	0	0	0	0	0	0	0	0	0	0	0	0	0	0	0	0	0	0	0	0	0	0	0
atgttgatcac	PBANKA_060390	339	339	251	257	0	0	0	0	0	0	231	227	0	0	0	0	0	0	0	0	0	0	0	0	0	0	0	0	0	0	0	0
attaagaatta	PBANKA_112080	0	0	0	0	0	0	0	0	0	0	0	0	0	0	0	0	0	0	0	0	0	0	0	0	1	0	0	0	0	0	0	0
attaaggcttc	PBANKA_113920	0	0	0	0	0	0	0	0	0	0	0	0	0	0	0	0	0	0	1	0	0	0	0	0	0	1	0	0	0	0	0	0
attaatctagt	PBANKA_021030	0	0	0	0	0	0	0	0	0	0	0	0	0	0	0	0	0	0	0	0	0	0	0	0	0	0	0	0	0	0	0	0
attacttgagc	PBANKA_143190	0	0	0	0	0	0	0	0	0	0	0	0	0	0	0	0	0	0	0	0	0	0	0	0	0	0	0	0	0	0	0	0
attctccccaa	PBANKA_051890	2	2	1	1	0	0	0	0	0	0	0	0	0	0	0	0	0	0	1	0	0	0	0	0	0	0	0	0	0	0	0	0
attctccccga	PBANKA_083040	1637	1590	725	716	0	0	0	0	28	28	203	203	5	5	0	0	129	124	52	50	1	1	0	0	5	5	8	8	9	9	0	0
attcttgctgc	PBANKA_021180	26	26	0	0	0	0	0	0	0	0	0	0	0	0	0	0	0	0	0	0	0	0	0	0	0	0	0	0	0	0	0	0
attggatcagg	PBANKA_030690	201	199	5	5	176	167	366	353	0	0	249	243	2	2	65	64	0	0	18	18	0	0	0	1	51	51	0	1	2	2	3464	3383
caaaacacgag	PBANKA_093690	0	0	0	0	0	0	0	0	0	0	0	0	0	0	0	0	0	0	0	0	0	0	0	0	0	0	10	10	0	0	0	0
caaactacgca	PBANKA_070120	0	0	269	268	0	0	0	0	0	0	0	0	0	0	0	0	0	0	0	0	0	0	0	0	0	0	0	0	0	0	0	0
caaagaaaaag	PBANKA_061580	0	0	236	227	0	0	0	0	0	0	0	0	0	0	0	0	0	0	0	0	0	0	0	0	0	0	0	0	0	0	0	0
caaagaccgcc	PBANKA_081760	0	0	0	0	0	0	0	0	0	0	0	0	0	0	0	0	0	0	0	0	0	0	0	0	0	0	0	0	0	0	0	0
caaagatcctt	PBANKA_144880	0	0	0	0	0	0	0	0	0	0	0	0	0	0	0	0	0	0	0	0	0	0	0	0	0	0	0	0	0	0	0	0
caaatatgcaa	PBANKA_052240	0	0	292	293	0	0	0	0	0	0	0	0	0	0	0	0	0	0	0	0	0	0	0	0	0	0	0	0	0	0	0	0
caacaagcccg	PBANKA_114300	0	0	0	0	0	0	0	0	0	0	0	0	0	0	0	0	0	0	0	0	0	0	0	0	0	0	0	0	0	0	0	0
caaccccccgg	PBANKA_124070	0	0	0	0	0	0	0	0	178	172	0	0	0	0	1	1	176	169	0	0	0	0	0	0	0	0	0	0	0	0	0	0
caacgtcaatc	PBANKA_092510	0	0	0	0	0	0	0	0	0	0	0	0	0	0	0	0	0	0	0	0	0	0	0	0	0	0	0	0	0	0	0	0
caacgtgagca	PBANKA_060240	0	0	0	0	0	0	0	0	0	0	0	0	0	0	0	0	0	0	0	0	0	0	0	0	0	0	0	0	0	0	0	0
caactcggatg	PBANKA_130450	0	0	0	0	0	0	0	0	0	0	0	0	0	0	0	0	0	0	0	0	0	0	0	0	0	0	0	0	0	0	0	0
caagagtgcct	PBANKA_030670	0	0	264	256	0	0	161	159	0	0	2	2	1	1	0	0	0	0	4	3	0	0	0	0	0	0	0	0	0	0	0	0
caaggtactcc	PBANKA_070640	0	0	0	0	0	0	0	0	0	0	0	0	0	0	0	0	0	0	0	0	0	0	0	0	0	0	0	0	0	0	0	0
caagtaggttc	PBANKA_100980	0	0	0	0	0	0	0	0	0	0	0	0	0	0	0	0	0	0	0	0	0	0	0	0	0	0	0	0	0	0	1	1
caataggcgac	PBANKA_131270	0	0	0	0	0	0	0	0	0	0	0	0	0	0	0	0	0	0	0	0	0	0	0	0	0	0	0	0	0	0	0	0
caatatgctct	PBANKA_142960	0	0	0	0	0	0	0	0	0	0	0	0	361	360	0	0	0	0	0	0	0	0	0	0	0	0	0	0	0	0	0	0
caatcatgttg	PBANKA_114060	0	0	0	0	1	1	0	0	0	0	0	0	522	509	0	0	0	0	0	0	0	0	0	0	1	1	1	1	0	0	1	0
caatccggtga	PBANKA_080110	118	118	0	0	0	0	0	0	0	0	0	0	0	0	0	0	0	0	0	0	0	0	0	0	0	0	0	0	0	0	0	0
caattagagtc	PBANKA_100810	0	0	0	0	0	0	0	0	0	0	0	0	0	0	0	0	0	0	0	0	0	0	0	0	0	0	0	0	0	0	0	0
caattggtcgt	PBANKA_080580	0	0	0	0	0	0	0	0	0	0	0	0	0	0	54	52	0	0	0	0	0	0	0	0	0	0	0	0	0	0	0	0
caatttgtttc	PBANKA_140820	0	0	186	177	0	0	0	0	1	1	0	0	0	0	0	0	0	0	0	0	0	0	0	0	0	0	0	0	0	0	0	0
cacatgtgtta	PBANKA_060480	0	0	0	0	332	327	0	0	0	0	134	129	0	0	0	0	0	0	0	0	0	0	0	0	0	0	0	0	1	1	1718	1687
cacattacgat	PBANKA_020830	0	0	0	0	0	0	0	0	0	0	0	0	0	0	0	0	0	0	0	0	0	0	0	0	0	0	0	0	0	0	0	0
caccaaagtcc	PBANKA_104010	0	0	0	0	0	0	0	0	0	0	0	0	0	0	0	0	0	0	0	0	0	0	0	0	0	0	0	0	0	0	0	0
caccacgcaaa	PBANKA_132200	0	0	0	0	0	0	0	0	0	0	0	0	0	0	0	0	0	0	0	0	0	0	0	0	0	0	0	0	0	0	0	0
caccggtacgt	PBANKA_070820	170	168	313	314	0	0	0	0	0	0	0	0	0	0	0	0	0	0	0	0	0	0	0	0	0	0	0	0	0	0	0	0
caccgtcttcc	PBANKA_110200	0	0	0	0	0	0	0	0	0	0	0	0	0	0	0	0	0	0	0	0	0	0	0	0	0	0	0	0	0	0	0	0
cacctctcatc	PBANKA_141050	137	137	0	0	0	0	372	371	0	0	74	73	0	0	0	0	0	0	0	0	0	0	0	0	0	0	0	0	0	0	0	0
cacgatgcacg	PBANKA_070370	0	0	0	0	0	0	0	0	0	0	0	0	0	0	0	0	0	0	0	0	0	0	0	0	0	0	0	0	0	0	0	0
cacgcatttgc	PBANKA_081400	0	0	0	0	0	0	0	0	0	0	0	0	0	0	0	0	0	0	0	0	0	0	0	0	0	0	0	0	0	0	0	0
cagagaacata	PBANKA_040360	0	0	0	0	0	0	0	0	0	0	0	0	0	0	0	0	0	0	0	0	0	0	0	0	0	0	0	0	0	0	0	0
cagagacgtgt	PBANKA_133990	0	0	0	0	0	0	0	0	0	0	0	0	0	0	0	0	0	0	0	0	0	0	0	0	0	0	0	0	0	0	0	0
cagattaagtg	PBANKA_135850	0	0	0	0	0	0	0	0	0	0	172	168	0	0	0	0	0	0	0	0	0	0	1	1	0	0	0	0	0	0	0	0
cagcaagtcgt	PBANKA_103520	11	11	0	0	0	0	0	0	0	0	0	0	0	0	0	0	0	0	8	7	0	0	0	0	0	0	0	0	0	0	0	0
cagccccatac	PBANKA_060990	0	0	0	0	15	16	100	101	269	276	512	533	0	0	0	0	0	0	0	0	0	0	0	0	0	0	0	0	10	11	1313	1387
cagctagcagt	PBANKA_133120	0	0	0	0	1	1	0	0	0	0	0	0	0	0	0	0	0	0	0	0	0	0	0	0	0	0	0	0	0	0	0	0
caggaggagga	PBANKA_114150	1	0	0	0	0	0	0	0	1	1	1	1	16	17	0	0	0	0	0	0	0	0	0	0	0	0	0	0	0	0	0	0
cagggaggggc	PBANKA_144610	0	0	0	0	0	0	0	0	202	202	0	0	0	0	0	0	0	0	0	0	0	0	0	0	0	0	0	0	0	0	0	0
caggtctgaaa	PBANKA_093850	0	0	0	0	0	0	0	0	0	0	0	0	0	0	0	0	0	0	7	6	0	0	0	0	0	0	0	0	0	0	0	0
cagtactgtca	PBANKA_092690	0	0	0	0	0	0	0	0	0	0	0	0	0	0	0	0	0	0	0	0	0	0	0	0	0	0	0	0	0	0	0	0
cagtctcaaga	PBANKA_123720	76	77	0	0	0	0	0	0	0	0	0	0	0	0	0	0	0	0	0	0	0	0	0	0	0	0	0	0	0	0	0	0
cagttctgatt	PBANKA_140170	0	0	0	0	0	0	0	0	0	0	0	0	0	0	0	0	0	0	0	0	0	0	0	0	0	0	0	0	0	0	0	0
catacccaggc	PBANKA_124460	0	0	0	0	0	0	0	0	0	0	0	0	0	0	0	0	0	0	0	0	0	0	0	0	0	0	0	0	0	0	0	0
catagtgagcg	PBANKA_110840	0	0	0	0	0	0	0	0	0	0	0	0	0	0	0	0	0	0	0	0	0	0	0	0	0	0	0	0	0	0	1	1
catatcagcgt	PBANKA_110690	526	517	182	181	0	0	0	0	0	0	216	214	0	0	0	0	71	70	6	6	0	0	0	0	1	1	0	0	0	0	0	0
catcaaggcac	PBANKA_122480	0	0	0	0	0	0	0	0	0	0	0	0	0	0	0	0	0	0	0	0	0	0	0	0	1	2	0	0	0	0	0	0
catcaccgcga	PBANKA_136570	0	0	0	0	0	0	0	0	0	0	0	0	0	0	0	0	0	0	0	0	0	0	0	0	0	0	0	0	0	0	0	0
catcatctcga	PBANKA_021020	0	0	0	0	0	0	0	0	0	0	0	0	0	0	0	0	0	0	0	0	0	0	0	0	0	0	0	0	0	0	0	0
catccacttca	PBANKA_080830	363	355	0	0	549	547	518	511	0	0	561	557	0	0	270	270	0	0	82	78	126	121	30	31	20	20	65	66	66	65	1287	1272
catccgaggcc	PBANKA_092090	3	3	897	886	2532	2498	348	335	0	0	267	267	1	1	2	2	1037	1017	36	36	0	1	605	592	35	35	14	14	914	901	4015	3953
catcgcggaga	PBANKA_102410	0	0	0	0	0	0	0	0	0	0	0	0	0	0	0	0	0	0	10	10	0	0	0	0	0	0	0	0	0	0	0	0
catctgtaacc	PBANKA_093410	0	0	0	0	0	0	0	0	0	0	0	0	0	0	0	0	0	0	0	0	0	0	0	0	0	0	0	0	0	0	0	0
catctgtttat	PBANKA_112730	0	0	0	0	0	0	0	0	0	0	0	0	0	0	0	0	0	0	0	0	0	0	0	0	0	0	0	0	0	0	0	0
catgcactcct	PBANKA_060430	0	0	0	0	0	0	0	0	0	0	0	0	0	0	0	0	136	131	0	0	0	0	0	0	0	0	0	0	0	0	0	0
catgcatagtg	PBANKA_142200	0	0	0	0	0	0	0	0	0	0	0	0	0	0	0	0	0	0	0	0	0	0	0	0	0	0	0	0	0	0	0	0
catggatgggc	PBANKA_113980	108	107	515	505	0	0	0	0	187	190	0	0	0	0	1	0	133	134	0	0	0	0	0	0	4	4	2	2	1	1	0	0
cattgaacgat	PBANKA_100640	0	0	0	0	0	0	205	200	336	328	0	0	0	0	0	0	0	0	0	0	0	0	0	0	0	0	0	0	0	0	0	0
cattgcagtcc	PBANKA_111530	0	0	263	261	0	0	0	0	0	0	127	129	0	0	0	0	1	0	12	12	0	0	0	0	2	2	0	0	1	1	0	0
cattgctttag	PBANKA_134800	0	0	0	0	0	0	0	0	0	0	0	0	0	0	0	0	0	0	0	0	0	0	0	0	0	0	0	0	0	0	0	0
ccaaaacattc	PBANKA_091970	0	0	0	0	0	0	0	0	0	0	0	0	0	0	0	0	0	0	0	0	0	0	0	0	0	0	0	0	0	0	0	0
ccaaagtgtcg	PBANKA_041430	66	65	0	0	0	0	0	0	0	0	0	0	0	0	0	0	0	0	0	0	0	0	0	0	0	0	0	0	0	0	0	0
ccaacttaaac	PBANKA_103360	0	0	0	0	0	0	0	0	0	0	0	0	0	0	0	0	0	0	0	0	0	0	0	0	0	0	0	0	0	0	0	0
ccaagacgcga	PBANKA_143540	0	0	1	0	0	0	0	0	0	0	0	0	304	306	0	0	0	0	0	0	1	1	0	0	0	0	0	0	0	0	1	1
ccaatgggccg	PBANKA_124370	0	0	10	9	0	0	0	0	0	0	0	0	0	0	0	0	0	0	0	0	1	1	0	0	0	0	0	0	0	0	0	0
ccacaaacaac	PBANKA_040220	0	0	0	0	0	0	0	0	0	0	0	0	0	0	0	0	0	0	0	0	0	0	0	0	0	0	0	0	0	0	0	0
ccacatatatc	PBANKA_021290	125	121	0	0	0	0	0	0	0	0	0	0	5	4	0	0	144	144	0	0	0	0	0	0	2	2	0	0	0	0	0	0
ccacctgaatt	PBANKA_143730	0	0	0	0	0	0	0	0	0	0	0	0	0	0	0	0	0	0	0	0	0	0	0	0	0	0	0	0	0	0	0	0
ccagaactacc	PBANKA_082460	0	0	0	0	1	1	0	0	0	0	0	0	0	0	0	0	0	0	0	0	0	0	0	0	0	0	0	0	0	0	0	0
ccagaccctgt	PBANKA_114540	1212	1190	682	671	0	0	903	880	0	0	270	269	1	1	25	25	90	87	12	11	19	19	0	0	6	5	7	7	9	9	0	0
ccagctctaaa	PBANKA_132270	0	0	0	0	0	0	0	0	0	0	0	0	0	0	0	0	0	0	0	0	0	0	0	0	0	0	0	0	0	0	0	0
ccaggcgcgct	PBANKA_145120	0	0	0	0	0	0	0	0	0	0	0	0	0	0	0	0	0	0	0	0	0	0	0	0	0	0	0	0	0	0	0	0
ccatcgaaata	PBANKA_142310	0	0	0	0	0	0	0	0	0	0	0	0	0	0	0	0	0	0	0	0	0	0	0	0	0	0	0	0	0	0	0	0
cccaagacatc	PBANKA_082360	0	0	0	0	0	0	0	0	0	0	0	0	0	0	0	0	0	0	0	0	0	0	0	0	0	0	0	0	0	0	1	1
cccaccatgct	PBANKA_143080	0	0	0	0	0	0	0	0	0	0	0	0	0	0	0	0	0	0	0	0	0	0	0	0	0	0	0	0	0	0	0	0
cccaccccgag	PBANKA_050200	0	0	0	0	0	0	0	0	0	0	0	0	0	0	0	0	0	0	0	0	0	0	0	0	0	0	0	0	0	0	0	0
cccagcttgaa	PBANKA_124220	25	31	0	0	0	0	0	0	0	0	0	0	0	0	0	0	0	0	0	0	0	0	0	0	0	0	0	0	0	0	0	0
cccaggataca	PBANKA_110360	293	289	4	4	1596	1573	2	2	263	263	45	46	0	0	0	0	0	0	0	0	0	0	0	0	0	0	5	5	1	1	3797	3765
cccaggttgcc	PBANKA_144530	0	0	0	0	0	0	0	0	0	0	0	0	0	0	0	0	0	0	0	0	0	0	0	0	0	0	0	0	0	0	0	0
cccatactgta	PBANKA_141770	0	0	0	0	0	0	0	0	0	0	0	0	0	0	0	0	0	0	0	0	0	0	0	0	0	0	0	0	0	0	0	0
cccccgaacga	PBANKA_093700	0	0	0	0	0	0	0	0	0	0	0	0	0	0	0	0	0	0	0	1	0	0	0	0	0	0	0	0	0	0	0	0
cccccgctagt	PBANKA_145860	0	0	0	0	0	0	0	0	0	0	0	0	0	0	0	0	0	0	0	0	0	0	0	0	0	0	0	0	0	0	0	0
cccgatctgat	PBANKA_051080	0	0	0	0	0	0	0	0	0	0	0	0	0	0	0	0	0	0	0	0	0	0	0	0	0	0	0	0	0	0	0	0
ccctcaaatac	PBANKA_135960	2355	2358	1	1	0	0	0	4	0	0	0	0	3	3	351	358	71	72	16	18	32	33	0	0	1	1	19	18	2	2	0	0
ccctgaggtgt	PBANKA_145690	0	0	0	0	0	0	0	0	0	0	0	0	0	0	0	0	0	0	0	0	0	0	0	0	0	0	0	0	0	0	0	0
ccctggcgata	PBANKA_144010	0	0	0	0	0	0	0	0	0	0	0	0	0	0	0	0	0	0	0	0	0	0	0	0	0	0	0	0	0	0	0	0
ccctgttatta	PBANKA_080310	0	0	0	0	0	0	0	0	0	0	0	0	0	0	0	0	0	0	0	0	0	0	0	0	0	0	0	0	0	0	0	0
ccgagggcacc	PBANKA_090270	0	0	0	0	0	0	0	0	0	0	306	300	0	0	0	0	0	0	0	0	0	0	19	19	0	0	0	0	0	0	0	0
ccgagtttacg	PBANKA_144100	0	0	0	0	0	0	0	0	0	0	0	0	0	0	0	0	0	0	0	0	0	0	0	0	0	0	0	0	0	0	0	0
ccgagtttatg	PBANKA_082050	0	0	0	0	0	0	0	0	0	0	0	0	0	0	0	0	0	0	0	0	0	0	0	0	0	0	0	0	0	0	0	0
ccgcaattttt	PBANKA_100120	0	0	0	0	0	0	0	0	0	0	0	0	0	0	0	0	0	0	0	0	0	0	0	0	0	0	0	0	0	0	0	0
ccgccagggtg	PBANKA_021230	0	0	0	0	0	0	0	0	0	0	0	0	0	0	0	0	0	0	0	0	0	0	0	0	0	0	0	0	0	0	0	0
ccgcccgagga	PBANKA_030200	77	73	0	0	0	0	0	0	0	0	0	0	0	0	0	0	0	0	0	0	0	0	0	0	0	0	0	0	0	0	0	0
ccgcttcatgc	PBANKA_143660	0	0	0	0	0	0	0	0	1	0	0	0	0	0	0	0	1	0	0	0	0	0	0	0	2	2	0	0	1	0	0	0
ccggacgcatg	PBANKA_083440	0	0	0	0	0	0	0	0	0	0	0	0	2	1	0	0	1	1	0	0	0	0	0	0	0	0	1	1	1	0	0	0
ccggactacca	PBANKA_072150	0	0	0	0	0	0	0	0	0	0	0	0	7	8	0	0	0	0	0	0	0	0	0	0	0	0	0	1	0	0	0	0
ccggtaaagct	PBANKA_140960	0	0	0	0	0	0	0	0	0	0	0	0	0	0	0	0	0	0	0	0	0	0	0	0	0	0	0	0	0	0	0	0
ccggtattagc	PBANKA_121420	0	0	1	1	1751	1732	624	615	0	0	0	0	0	0	1	0	64	61	0	0	0	0	0	0	6	6	9	9	8	8	1364	1331
ccggtcactat	PBANKA_071470	0	0	0	0	0	0	0	0	0	0	0	0	0	0	0	0	0	0	0	0	0	0	0	0	0	0	0	0	0	0	0	0
ccgtcatgtct	PBANKA_040490	0	0	0	0	0	0	0	0	0	0	0	0	0	0	0	0	0	0	0	0	0	0	0	0	0	0	0	0	0	0	0	0
ccgtttttttc	PBANKA_000100	0	0	0	0	0	0	0	0	0	0	0	0	0	0	0	0	0	0	0	0	0	0	0	0	0	0	0	0	0	0	0	0
cctacggcata	PBANKA_110230	0	0	0	0	0	0	0	0	0	0	0	0	0	0	0	0	0	0	0	0	0	0	0	0	0	0	0	0	0	0	0	0
cctatcacagc	PBANKA_041830	165	160	0	0	0	0	0	0	0	0	0	0	0	0	0	0	0	0	0	0	0	0	0	0	0	0	0	0	0	0	0	0
cctctgaccct	PBANKA_060930	0	0	0	0	0	0	0	0	0	0	0	0	0	0	0	0	0	0	0	0	0	0	0	0	0	0	0	0	0	0	0	0
cctcttacccg	PBANKA_061520	83	81	0	0	0	0	349	338	216	216	0	0	0	0	0	0	0	0	0	0	0	0	0	0	0	0	0	0	0	0	0	0
cctggcataag	PBANKA_010950	0	0	122	122	0	0	0	0	0	0	0	0	0	0	0	0	0	0	0	0	0	0	0	0	0	0	0	0	0	0	0	0
cctgtttatat	PBANKA_145180	0	0	0	0	0	0	0	0	0	0	0	0	19	19	0	0	0	0	0	0	4	4	0	0	0	0	0	0	4	4	0	0
ccttacgtggt	PBANKA_091410	0	0	0	0	0	0	0	0	0	0	0	0	0	0	0	0	0	0	0	0	0	0	0	0	0	0	1	0	0	0	0	0
cctttaagggt	PBANKA_093740	0	0	1	0	831	820	0	0	134	128	0	0	0	0	0	0	0	0	10	9	1	1	0	0	0	0	0	0	1	1	1452	1422
cctttcttgtc	PBANKA_082640	0	0	0	0	0	0	0	0	0	0	0	0	0	0	0	0	54	56	0	0	0	0	0	0	0	0	0	0	0	0	0	0
cctttgcaaac	PBANKA_124580	0	0	0	0	0	0	0	0	0	0	0	0	0	0	0	0	0	0	0	0	2	2	0	0	0	0	0	0	0	0	0	0
cctttttctcc	PBANKA_120160	0	0	0	0	0	0	0	0	0	0	0	0	0	0	0	0	0	0	0	0	0	0	0	0	0	0	0	0	0	0	0	0
cgaatctgagt	PBANKA_102980	0	0	0	0	0	0	0	0	0	0	0	0	44	44	0	0	0	0	0	0	0	0	0	0	1	0	0	0	0	0	0	0
cgacagccggg	PBANKA_120260	0	0	0	0	0	0	0	0	0	0	0	0	0	0	0	0	0	0	0	0	0	0	0	0	0	0	0	0	0	0	0	0
cgaccaatgag	PBANKA_110940	0	0	0	0	0	0	0	0	0	0	0	0	18	18	0	0	0	0	0	0	0	0	0	0	0	0	0	0	1	1	0	0
cgaccataggc	PBANKA_135880	0	0	0	0	0	0	1	1	0	0	1	1	0	0	0	0	0	0	0	0	0	0	0	0	0	0	0	0	0	0	0	0
cgaccttctct	PBANKA_082790	0	0	0	0	0	0	0	0	0	0	0	0	0	0	0	0	0	0	0	0	0	0	0	0	0	0	0	0	0	0	0	0
cgactggtgaa	PBANKA_142620	58	56	0	0	0	0	0	0	0	0	0	0	0	0	0	0	0	0	0	0	0	0	0	0	0	0	0	0	0	0	0	0
cgagattagtc	PBANKA_110130	1	1	2	1	0	0	0	0	0	0	2	1	1794	1752	0	0	0	0	1	1	6	6	0	0	0	0	0	0	3	3	4	4
cgagctgcaag	PBANKA_072040	0	0	0	0	0	0	0	0	0	0	0	0	0	0	0	0	0	0	0	0	0	0	0	0	0	0	0	0	0	0	0	0
cgagttagggg	PBANKA_030840	0	0	0	0	0	0	0	0	0	0	0	0	0	0	0	0	0	0	0	0	0	0	0	0	0	0	0	0	0	0	0	0
cgcaattcccc	PBANKA_100190	0	0	0	0	0	0	0	0	0	0	0	0	0	0	0	0	0	0	0	0	0	0	0	0	0	0	0	0	0	0	0	0
cgccctgtttg	PBANKA_131800	0	0	0	0	0	0	0	0	0	0	0	0	0	0	0	0	45	45	0	0	0	0	0	0	0	0	0	0	0	0	0	0
cgccttgcgag	PBANKA_143490	0	0	0	0	0	0	0	0	0	1	0	0	0	0	0	0	0	0	0	0	0	0	0	0	0	0	0	0	0	0	0	0
cgcggtgagtg	PBANKA_146410	0	0	0	0	0	0	0	0	0	0	0	0	0	0	0	0	0	0	0	0	0	0	0	0	0	0	0	0	0	0	0	0
cgcgttttacc	PBANKA_030480	0	1	0	0	0	0	0	0	0	0	1	1	511	519	0	0	1	1	0	0	1	1	0	1	1	1	0	0	1	1	0	0
cgctaagtgcg	PBANKA_041700	0	0	0	0	0	0	0	0	0	0	0	0	0	0	0	0	0	0	0	0	0	0	0	0	0	0	0	0	0	0	0	0
cgctacgcctg	PBANKA_051950	0	0	0	0	0	0	0	0	0	0	0	0	0	0	0	0	0	0	0	0	0	0	0	0	0	0	0	0	0	0	0	0
cgctatacagc	PBANKA_101020	0	0	285	278	271	260	98	93	281	275	0	0	0	0	0	0	75	73	0	0	0	0	0	0	1	1	0	0	4	4	1045	1036
cgctccatgcc	PBANKA_031260	0	0	0	0	0	0	24	24	0	0	0	0	0	0	0	0	0	0	0	0	0	0	0	0	0	0	0	0	0	0	0	0
cgctgacaggt	PBANKA_082410	0	0	928	903	1001	968	230	217	0	0	0	0	0	0	0	0	97	96	0	0	0	0	0	0	4	4	0	0	2	2	930	896
cgctgcaaacg	PBANKA_010770	0	0	0	0	0	0	182	178	1	1	0	0	0	0	0	0	0	0	0	0	0	0	1	1	0	0	0	0	0	0	0	0
cgcttcgatag	PBANKA_070290	74	71	0	0	1512	1496	1	1	0	0	135	132	0	0	54	52	0	0	0	0	0	0	0	0	8	7	0	0	3	3	931	910
cggacctgtag	PBANKA_112310	0	0	0	0	0	0	0	0	0	0	0	0	0	0	0	0	0	0	0	0	0	0	0	0	0	0	0	0	0	0	0	0
cggagcaatga	PBANKA_010190	0	0	0	0	0	0	0	0	0	0	0	0	0	0	0	0	0	0	0	0	0	0	0	0	0	0	0	0	0	0	0	0
cggagtacgtt	PBANKA_103440	961	944	2035	1974	7530	7334	10889	10588	14043	13706	11782	11483	6601	6442	18220	17776	9169	8928	12512	12112	11580	11240	6848	6620	10715	10432	10139	9813	4976	4857	1267	1236
cggcagactta	PBANKA_144780	0	0	0	0	0	0	0	0	0	0	62	62	189	186	0	0	0	0	0	0	0	0	0	0	1	1	1	1	0	0	0	0
cggccttggcg	PBANKA_071700	241	229	329	315	1164	1138	3010	2908	1561	1511	2209	2167	2	2	639	630	1199	1171	2170	2093	410	398	750	719	1858	1798	153	151	432	424	856	831
cggcgaacggt	PBANKA_020860	0	0	0	0	0	0	0	1	0	0	0	0	0	0	0	1	0	0	0	0	0	0	0	0	0	0	0	0	0	1	0	0
cggcggctgct	PBANKA_093070	0	0	0	0	0	0	0	0	0	0	0	0	0	0	0	0	0	0	0	0	0	0	0	0	0	0	0	0	0	0	0	0
cggcgggctcg	PBANKA_114440	0	0	0	0	0	0	0	0	0	0	0	0	37	3	0	0	0	0	0	0	0	0	0	0	0	0	0	0	0	0	0	0
cgggtgacgaa	PBANKA_111280	0	0	0	0	0	0	0	1	0	0	0	0	0	0	0	0	0	0	0	0	0	0	0	0	0	0	0	0	0	0	0	0
cggtacagtga	PBANKA_112990	0	0	0	0	0	0	0	0	0	0	0	0	0	0	0	0	0	0	0	0	0	0	0	0	0	0	0	0	0	0	0	0
cggtcgaggta	PBANKA_124020	0	0	0	0	0	0	0	0	0	0	0	0	0	0	0	0	0	0	0	0	0	0	0	0	0	0	0	0	0	0	0	0
cggttccacgg	PBANKA_060880	109	106	0	0	0	0	0	0	0	0	0	0	0	0	0	0	0	0	0	0	0	0	0	0	0	0	0	0	0	0	0	0
cggttgtggat	PBANKA_070710	0	0	0	0	0	0	0	0	0	0	35	35	0	0	0	0	0	0	0	0	0	0	0	0	0	0	0	0	0	0	0	0
cgtaacttgat	PBANKA_072200	0	0	0	0	0	0	0	0	0	0	0	0	0	0	0	0	0	0	0	0	0	0	0	0	0	0	0	0	0	0	0	0
cgtaccctgca	PBANKA_132910	0	0	0	0	0	0	0	0	0	0	0	0	0	0	0	0	0	0	0	0	0	0	0	0	0	0	0	0	0	0	0	0
cgtatttattg	PBANKA_040050	0	0	0	0	0	0	0	0	0	0	0	0	0	0	0	0	0	0	0	0	0	0	0	0	0	0	0	0	0	0	0	0
cgtcacgttga	PBANKA_124590	0	0	0	0	0	0	0	0	0	0	0	0	0	0	0	0	0	0	0	0	0	0	0	0	0	0	0	0	0	0	0	0
cgtgaagaaaa	PBANKA_060080	0	0	0	0	0	0	0	0	0	0	0	0	0	0	0	0	0	0	0	0	0	0	0	0	0	0	0	0	0	0	0	0
cgtgccaaggt	PBANKA_133730	0	0	0	0	0	0	0	0	0	0	0	0	0	0	0	0	0	0	0	0	0	0	0	0	0	0	0	0	0	0	0	0
cgtgcgcccac	PBANKA_141440	0	0	0	0	0	0	0	0	0	0	0	0	0	0	0	0	0	0	0	0	0	0	0	0	0	0	0	0	0	0	0	0
cgtggggttct	PBANKA_123430	0	0	0	0	0	0	0	0	0	0	0	0	0	0	0	0	0	0	0	0	0	0	0	0	0	0	0	0	0	0	0	0
cgtgtcggaca	PBANKA_020840	0	0	211	206	0	0	0	0	0	0	1	1	0	0	0	0	0	0	0	0	0	0	0	0	0	0	0	0	0	0	0	0
cgtgttctagt	PBANKA_113320	0	0	0	0	0	0	0	0	0	0	0	0	0	0	0	0	70	69	0	0	0	0	0	0	0	0	0	1	1	1	0	0
cgttaggtgtg	PBANKA_060820	0	0	0	0	0	2	0	3	0	0	0	1	0	0	0	1	1	1	0	5	0	0	1	1	0	1	1	1	0	0	0	0
cgttatgtggg	p230p-tag	1781	1728	2126	2065	5884	5698	12737	12389	6574	6372	8980	8755	4321	4226	9459	9227	9675	9431	21665	20986	11396	11124	8604	8327	25512	24861	13932	13494	9496	9251	1346	1309
cgttcgctata	PBANKA_092910	0	0	0	0	0	0	0	0	0	0	0	0	0	0	46	46	0	0	0	0	0	0	0	0	0	0	0	0	0	0	0	0
cgttcttcggg	PBANKA_113150	0	0	1	0	0	0	0	0	0	0	0	0	0	0	0	0	0	0	0	0	0	0	0	0	0	0	0	0	0	0	0	0
cgtttgctggg	PBANKA_131150	0	0	0	0	0	0	0	0	0	0	164	159	0	0	0	0	0	0	0	0	0	0	0	0	0	0	0	0	0	0	0	0
cgttttagtta	PBANKA_090140	0	0	0	0	0	0	0	0	0	0	0	0	0	0	0	0	0	0	0	0	0	0	0	0	0	0	0	0	0	0	0	0
ctacactgcca	PBANKA_080910	0	0	0	0	0	0	0	0	0	0	0	0	0	0	0	0	0	0	0	0	0	0	0	0	0	0	0	0	0	0	0	0
ctacaggcacc	PBANKA_051930	0	0	0	0	0	0	0	0	0	0	0	0	0	0	0	0	30	30	0	0	0	0	0	0	1	1	0	0	0	0	0	0
ctaccagactc	PBANKA_121410	0	0	0	0	0	0	0	0	0	0	0	0	0	0	0	0	0	0	0	0	0	0	0	0	0	0	0	0	0	0	0	0
ctacccgtaca	PBANKA_131370	0	0	0	0	148	145	0	0	0	0	0	0	0	0	0	0	0	0	0	0	0	0	0	0	0	0	0	0	0	0	0	0
ctacgagcgaa	PBANKA_080700	0	0	0	0	1030	1015	0	0	0	0	0	0	0	0	0	0	0	0	0	0	0	0	0	0	0	0	0	0	1	1	1642	1602
ctacgtcatcg	PBANKA_135380	2278	2219	490	482	0	0	267	256	390	384	0	0	0	0	0	0	104	103	16	15	0	0	33	31	2	1	10	10	1	1	1	0
ctactagttaa	PBANKA_122560	0	0	0	0	0	0	0	0	0	0	0	0	0	0	0	0	0	0	0	0	37	34	0	0	0	0	0	0	0	0	0	0
ctagaggttta	PBANKA_120200	0	0	0	0	0	0	0	0	0	0	0	0	783	771	0	0	0	0	1	1	0	0	3	3	0	0	1	1	1	1	0	0
ctagcttggct	PBANKA_121280	0	0	0	0	0	0	0	0	0	0	0	0	0	0	0	0	0	0	0	0	0	0	0	0	0	0	0	0	0	0	0	0
ctagttagcta	PBANKA_060570	0	0	0	0	0	0	0	0	0	0	0	0	0	0	0	0	0	0	0	0	0	0	0	0	0	0	0	0	0	0	0	0
ctatagcgtca	PBANKA_140940	0	0	0	0	0	0	0	0	0	0	0	0	0	0	0	0	0	0	0	0	0	0	0	0	0	0	0	0	0	0	0	0
ctatataagat	PBANKA_102430	0	0	427	422	296	292	0	0	381	379	0	0	0	0	84	81	0	0	15	14	0	0	0	0	9	9	0	0	0	0	1441	1411
ctatccgccac	PBANKA_031360	0	0	0	0	0	0	0	0	0	0	0	0	0	0	0	0	0	0	0	0	0	0	0	0	0	0	0	0	0	0	0	0
ctattgtgtag	PBANKA_101590	0	0	0	0	0	0	0	0	0	0	0	0	0	0	0	0	0	0	0	0	0	0	0	0	0	0	0	0	0	0	0	0
ctcaacttgcg	PBANKA_020310	1	1	905	891	492	480	185	178	0	0	150	146	1	1	1	1	0	0	17	15	0	0	0	0	12	12	0	0	0	0	1287	1269
ctcaagccaac	PBANKA_123980	0	0	894	888	0	0	515	510	629	636	0	0	0	0	129	131	0	0	6	6	0	0	0	0	3	3	0	0	0	0	1358	1351
ctcacgtagcg	PBANKA_130240	0	0	206	202	0	0	195	191	0	0	0	0	0	0	0	0	0	0	0	0	1	1	0	0	0	0	0	0	1	1	1030	1014
ctcagggtaac	PBANKA_010270	0	0	1	0	0	0	0	0	0	0	0	0	0	0	0	0	0	0	0	0	0	0	0	0	0	0	0	0	0	0	0	0
ctcagtcatgc	PBANKA_123420	0	0	0	0	0	0	0	0	0	0	0	0	0	0	0	0	0	0	0	0	0	0	0	0	0	0	0	0	0	0	0	0
ctcatcggtgc	PBANKA_142040	55	52	0	0	0	0	0	0	0	0	0	0	0	0	0	0	0	0	0	0	0	0	0	0	0	0	0	0	0	0	0	0
ctcattcccgt	PBANKA_130470	62	60	0	0	0	0	0	0	0	0	0	0	0	0	0	0	0	0	0	0	0	0	0	0	0	0	0	0	0	0	0	0
ctccaatcagc	PBANKA_090430	0	0	0	0	0	0	0	0	0	0	0	0	0	0	0	0	0	0	0	0	0	0	0	0	0	0	0	0	0	0	0	0
ctcccagtttt	PBANKA_112710	158	150	0	0	0	0	0	0	0	0	0	0	0	0	0	0	0	0	0	0	0	0	0	0	0	0	0	0	0	0	0	0
ctccccattca	PBANKA_122760	60	59	0	0	0	0	0	0	0	0	0	0	0	0	0	0	0	0	0	0	0	0	0	0	0	0	0	0	0	0	0	0
ctccgaacaca	PBANKA_060660	1	1	508	501	1	1	0	0	0	0	0	0	0	0	0	0	0	0	0	0	0	0	0	0	0	0	0	0	0	0	0	0
ctccgcatgca	PBANKA_110090	0	0	0	0	0	0	0	0	0	0	0	0	0	0	0	0	1	1	0	0	0	0	0	0	0	0	0	0	0	0	0	0
ctccggtggct	PBANKA_100920	0	0	0	0	1	0	0	0	0	0	0	0	6	6	0	0	0	0	0	0	1	1	0	0	0	0	1	1	0	0	0	0
ctcctatccct	PBANKA_051950	0	0	0	0	0	0	0	0	0	0	0	0	0	0	0	0	0	0	0	0	0	0	0	0	0	0	0	0	0	0	0	0
ctcctccgagc	PBANKA_101200	1	0	0	0	0	0	0	0	0	0	0	0	0	0	0	0	0	0	0	0	0	0	0	0	0	0	0	0	0	0	0	0
ctcctcgtgac	PBANKA_071440	0	0	0	0	0	0	0	0	0	0	0	0	0	0	0	0	0	0	0	0	0	0	0	0	0	0	0	0	0	0	0	0
ctcgacatcta	PBANKA_083170	0	0	272	266	0	0	0	0	0	0	2	2	0	0	48	48	0	0	0	0	0	0	20	22	0	0	0	0	0	0	0	0
ctcgagaccag	PBANKA_050590	60	59	0	0	0	0	0	0	0	0	2	2	0	0	0	0	51	50	0	0	0	0	0	0	0	0	0	0	0	0	0	0
ctcgcagcaaa	PBANKA_091270	110	106	432	419	868	859	0	0	736	733	96	94	0	0	81	76	0	0	0	0	0	0	2	2	1	1	0	0	0	0	1408	1387
ctcgggagggg	PBANKA_050120	0	0	0	0	0	0	0	0	0	0	0	0	0	0	0	0	0	0	0	0	0	0	0	0	0	0	0	0	0	0	0	0
ctcggtctatg	PBANKA_130110	61	63	0	0	0	0	0	0	0	0	0	0	0	0	0	0	0	0	0	0	0	0	0	0	0	0	0	0	0	0	0	0
ctctacttctg	PBANKA_142590	96	91	230	230	0	0	0	0	0	0	0	0	0	0	0	0	0	0	11	10	26	26	0	0	0	0	0	0	0	0	0	0
ctctcgtcaat	PBANKA_020720	252	247	278	270	708	689	0	0	184	182	279	270	0	0	82	79	0	0	0	0	0	0	0	0	0	0	0	0	0	0	1209	1180
ctcttatgctc	PBANKA_142530	0	0	0	0	0	0	0	0	0	0	0	0	0	0	0	0	0	0	0	0	0	0	0	0	0	0	0	0	0	0	0	0
ctgaatactcg	PBANKA_062320	0	0	0	0	0	0	0	0	0	0	0	0	0	0	0	0	0	0	0	0	0	0	0	0	0	0	0	0	0	0	0	0
ctgatcgcgat	PBANKA_143040	105	105	0	0	1115	1089	0	0	485	473	0	0	0	0	36	36	0	0	1	1	0	0	0	0	2	2	7	7	0	0	1394	1369
ctgcgccaggt	PBANKA_091830	0	0	0	0	0	0	0	0	0	0	0	0	0	0	0	0	0	0	0	0	0	0	0	0	0	0	0	0	0	0	0	0
ctgcgccttcg	PBANKA_112260	0	0	0	0	0	0	0	0	0	0	0	0	0	0	0	0	0	0	0	0	0	0	0	0	0	0	0	0	0	0	0	0
ctgcggcggta	PBANKA_110830	0	0	0	0	0	0	0	0	0	0	0	0	0	0	0	0	0	0	0	0	0	0	0	0	0	0	0	0	0	0	0	0
ctggacaacac	PBANKA_040650	0	0	0	0	0	0	0	0	0	0	0	0	0	0	0	0	0	0	0	0	0	0	0	0	0	0	0	0	0	0	0	0
ctggccgctaa	PBANKA_041350	861	866	646	650	0	0	348	351	0	0	0	0	0	0	0	0	52	51	14	15	0	0	0	0	0	0	0	0	2	2	0	0
ctgggaaaaga	PBANKA_142220	0	0	0	0	0	0	0	0	0	0	0	0	0	0	0	0	0	0	0	0	0	0	0	0	0	0	0	0	0	0	0	0
ctgggatctgt	PBANKA_061340	103	100	0	0	0	0	0	0	0	0	0	0	0	0	0	0	0	0	0	0	0	0	0	0	0	0	0	0	0	0	0	0
ctgggtacgat	PBANKA_141300	0	0	0	0	0	0	0	0	0	0	0	0	0	0	0	0	0	0	0	0	0	0	0	0	0	0	0	0	0	0	0	0
ctggtaggttc	PBANKA_145530	0	0	0	0	0	0	0	0	0	0	0	0	0	0	0	0	0	0	0	0	0	0	0	0	0	0	0	0	0	0	0	0
ctgtgaagtgt	PBANKA_124360	0	0	0	0	0	0	0	0	0	0	0	0	1	0	0	0	0	0	0	0	0	0	0	0	0	0	0	0	0	0	0	0
ctgttctcgag	PBANKA_122440	0	0	0	0	0	0	0	0	0	0	0	0	0	0	0	0	0	0	0	0	0	0	14	14	0	0	0	0	0	0	0	0
cttaaagagcc	PBANKA_133500	0	0	0	0	0	0	0	0	0	0	0	0	0	0	0	0	0	0	0	0	0	0	0	0	0	0	0	0	0	0	0	0
cttaactcttt	PBANKA_062270	0	0	0	0	0	0	0	0	0	0	0	0	0	0	0	0	0	0	0	0	0	0	0	0	0	0	0	0	0	0	0	0
cttaatcgaca	PBANKA_091950	140	140	588	569	942	935	0	0	0	0	0	0	0	0	0	0	0	0	0	0	0	0	0	0	0	0	0	0	1	1	1287	1270
cttacattggt	PBANKA_061040	0	0	0	0	0	0	0	0	0	0	0	0	0	0	0	0	0	0	0	0	0	0	0	0	0	0	0	0	0	0	0	0
cttagcgctgg	PBANKA_135530	0	0	0	0	0	0	0	0	0	0	0	0	0	0	0	0	0	0	0	0	0	0	0	0	0	0	0	0	0	0	0	0
cttagctccac	PBANKA_134670	0	0	0	0	0	0	0	1	0	0	0	0	65	68	1	1	0	0	0	0	0	0	0	0	1	1	1	1	0	0	0	0
cttctgacgta	PBANKA_144570	2	0	221	216	2	0	2	1	2	2	2	2	5246	5166	1	1	79	78	3	5	12	12	4	5	5	5	7	7	12	12	3	4
cttgaaaaatc	PBANKA_135190	0	0	0	0	0	0	0	0	0	0	0	0	0	0	0	0	0	0	0	0	0	0	0	0	0	0	0	0	0	0	0	0
cttgatgtcag	PBANKA_134820	0	0	0	0	0	0	0	0	0	0	3	3	15	15	0	0	0	0	0	0	0	0	0	0	0	0	0	0	1	1	0	0
cttgcacaaag	PBANKA_121710	0	0	0	0	0	0	0	0	0	0	0	0	0	0	0	0	0	0	0	0	0	0	0	0	0	0	0	0	0	0	0	0
cttgcgttgga	PBANKA_122250	0	0	0	0	0	0	0	0	0	0	0	0	27	27	0	0	0	0	0	0	0	0	0	0	0	0	0	0	0	0	0	0
cttggtatcct	PBANKA_136480	0	0	139	133	0	0	0	0	0	0	0	0	4	3	1	1	0	0	0	0	0	0	0	0	0	0	0	0	0	0	0	0
cttgtcaacgg	PBANKA_060790	83	82	0	0	0	0	0	0	0	0	0	0	0	0	0	0	0	0	0	0	0	0	0	0	0	0	0	0	0	0	0	0
cttgttgctgt	PBANKA_094250	0	0	0	0	0	0	0	0	0	0	105	102	0	0	0	0	0	0	0	0	0	0	0	0	0	0	0	0	0	0	0	0
ctttactgggt	PBANKA_135260	0	0	206	199	0	0	196	189	0	0	94	90	0	0	0	0	22	22	0	0	20	20	0	0	0	0	0	0	0	0	0	0
ctttagcgcat	PBANKA_112780	0	0	0	0	0	0	181	175	0	0	0	0	0	0	0	0	1	0	0	0	0	0	0	0	0	0	0	0	0	0	0	0
ctttcagtgta	PBANKA_143700	0	0	0	0	1	1	0	0	0	0	0	0	21	22	0	0	0	0	0	0	0	0	0	0	0	0	0	0	0	0	0	0
ctttgtcacag	PBANKA_141840	181	176	5	5	2462	2409	0	0	0	0	0	0	0	0	0	0	0	0	0	0	0	0	0	0	9	9	0	0	0	0	1458	1435
cttttccgccg	PBANKA_094190	126	123	262	255	1011	1002	0	0	0	0	225	219	0	0	0	0	0	0	0	0	0	0	1	1	0	0	7	7	3	2	2075	2019
gaaaactctac	PBANKA_123560	0	0	0	0	0	0	0	0	0	0	0	0	0	0	0	0	0	0	0	0	0	0	0	0	0	0	0	0	0	0	0	0
gaaacaacccg	PBANKA_123180	0	0	0	0	0	0	0	0	0	0	0	0	0	0	0	0	0	0	0	0	0	0	0	0	0	0	0	0	0	0	0	0
gaaacagtacc	PBANKA_121240	0	0	314	308	0	0	0	0	0	0	0	0	0	0	0	0	0	0	0	0	0	0	0	0	0	0	0	0	0	0	0	0
gaaccgtaaat	PBANKA_135780	0	1	0	0	0	0	0	0	1	1	0	0	1228	1210	0	0	1	1	2	1	8	8	1	1	0	0	0	0	0	1	3	3
gaacgattctg	PBANKA_021150	0	0	375	367	353	347	0	0	0	0	0	0	0	0	64	60	1	1	5	5	0	0	0	0	2	2	7	6	0	0	1137	1113
gaagatatgac	PBANKA_081680	0	0	0	0	0	0	0	0	0	0	0	0	0	0	0	0	0	0	0	0	0	0	0	0	0	0	0	0	0	0	0	0
gaagatcccca	PBANKA_144770	0	0	0	0	0	0	0	0	0	0	0	0	6	7	0	0	0	0	0	0	0	0	0	0	0	0	0	0	0	0	0	0
gaaggtggtac	PBANKA_080630	0	0	0	0	0	0	186	186	0	0	0	0	0	0	0	0	0	0	0	0	0	0	0	0	0	0	0	0	0	0	0	0
gaagtgttgga	PBANKA_092170	0	0	0	0	0	0	0	0	0	0	0	0	0	0	0	0	0	0	0	0	0	0	0	0	0	0	0	0	0	0	0	0
gaagttctagg	PBANKA_041080	0	0	0	0	0	0	0	0	0	0	0	0	0	0	0	0	0	0	0	0	0	0	0	0	0	0	0	0	0	0	0	0
gaatcataaca	PBANKA_050300	0	0	0	0	0	0	0	0	0	0	0	0	0	0	0	0	0	0	0	0	0	0	0	0	0	0	0	0	0	0	0	0
gaatccctctg	PBANKA_102880	0	0	0	0	0	0	0	0	0	0	2	2	108	103	0	0	0	0	0	0	0	0	0	0	0	0	0	0	0	0	0	0
gaatcgagagt	PBANKA_143360	0	0	0	0	0	0	333	323	1	1	0	0	0	0	0	1	0	0	0	0	0	0	0	0	0	0	0	0	0	0	0	0
gaatgtttagc	PBANKA_060680	0	0	0	0	0	0	0	0	0	0	0	0	0	0	0	0	0	0	0	0	0	0	0	0	0	0	0	0	0	0	0	0
gacacctgtgg	PBANKA_114200	0	0	0	0	0	0	0	0	0	0	0	0	0	0	0	0	0	0	0	0	0	0	0	0	0	0	0	0	0	0	0	0
gacatgggatt	PBANKA_070940	0	0	0	0	0	0	0	0	0	0	0	0	0	0	0	0	0	0	0	0	0	0	0	0	2	1	0	0	0	0	0	0
gacattcgagg	PBANKA_122540	2028	1968	724	701	0	0	435	417	158	155	300	295	1	0	0	0	46	44	7	7	0	0	31	29	1	1	0	0	0	0	0	0
gacccgtttca	PBANKA_092290	0	0	0	0	0	0	0	0	0	0	0	0	0	0	0	0	0	0	0	0	0	0	0	0	0	0	0	0	0	0	0	0
gaccgccctct	PBANKA_135150	0	0	0	0	0	0	0	0	0	0	0	0	0	0	0	0	0	0	0	0	0	0	0	0	0	0	0	0	0	0	0	0
gaccgttatat	PBANKA_145060	0	0	0	0	0	0	0	0	0	0	0	0	0	0	0	0	0	0	0	0	0	0	0	0	0	0	0	0	0	0	0	0
gacgggactac	PBANKA_010580	0	0	0	0	0	0	0	0	0	0	0	0	0	0	0	0	0	0	0	0	0	0	0	0	0	0	0	0	0	0	0	0
gacgtatacgt	PBANKA_100130	0	0	0	0	0	0	0	0	0	0	0	0	0	0	0	0	0	0	0	0	0	0	0	0	0	0	0	0	0	0	0	0
gacgtccccct	PBANKA_071120	0	0	0	0	0	0	0	0	0	0	0	0	0	0	0	0	0	0	2	2	0	0	0	0	0	0	0	0	0	0	0	0
gactaggatga	PBANKA_010480	0	0	0	0	0	0	0	0	0	0	0	0	0	0	0	0	0	0	0	0	0	0	0	0	0	0	0	0	0	0	0	0
gactcccgggc	PBANKA_102400	0	0	0	0	0	0	0	0	0	0	0	0	0	0	61	57	0	0	0	0	0	0	0	0	0	0	0	0	0	0	0	0
gactttaagaa	PBANKA_061310	0	0	0	0	0	0	0	0	0	0	0	0	27	26	0	0	0	0	0	0	0	0	0	0	1	1	0	0	0	0	2	2
gagacaaatta	PBANKA_132970	0	0	0	0	0	0	0	0	0	0	0	0	0	0	0	0	0	0	0	0	0	0	0	0	0	0	0	0	0	0	0	0
gagagagggtg	PBANKA_141450	0	0	314	306	0	0	159	150	0	0	0	0	0	0	0	0	0	0	0	0	0	0	0	0	0	0	0	0	0	0	0	0
gagagcagtca	PBANKA_060350	0	0	0	0	0	0	0	0	0	0	0	0	0	0	0	0	0	0	0	0	0	0	0	0	1	1	0	0	0	0	0	0
gagagggctta	PBANKA_101480	0	0	239	234	0	0	0	0	0	0	0	0	0	0	0	0	0	0	0	0	0	0	0	0	0	0	0	0	0	0	0	0
gagattgcgcg	PBANKA_020970	0	0	0	0	0	0	0	0	0	0	0	0	0	0	0	0	0	0	0	0	0	0	0	0	0	0	0	0	0	0	0	0
gagattttaaa	PBANKA_111490	0	0	0	0	0	0	0	0	0	0	0	0	9	8	0	0	0	0	0	0	0	0	0	0	0	0	0	0	0	0	0	0
gagcaaacgca	PBANKA_112040	89	90	0	0	0	0	0	0	0	0	0	0	0	0	0	0	13	13	0	0	0	0	0	0	0	0	0	0	0	0	0	0
gagcagattag	PBANKA_110540	1	1	0	0	565	555	535	517	0	0	0	0	0	0	0	0	0	0	15	15	0	0	0	0	0	0	8	7	0	0	1097	1078
gagccagtggc	PBANKA_122820	0	0	0	0	0	0	0	0	0	0	0	0	0	0	0	0	68	69	0	0	0	0	0	0	0	0	0	0	0	0	0	0
gagcgagtcaa	PBANKA_112890	0	0	0	0	0	0	0	0	0	0	0	0	0	0	0	0	0	0	0	0	0	0	20	20	0	0	0	0	4	3	0	0
gagcgtgcagc	PBANKA_121820	1	1	476	463	344	339	0	0	0	0	0	0	0	0	0	0	0	0	0	0	0	0	0	0	0	0	1	0	0	0	1428	1381
gagcttcttcg	PBANKA_080570	0	0	0	0	0	0	0	0	0	0	0	0	0	0	0	0	0	0	0	0	0	0	0	0	0	0	0	0	0	0	0	0
gaggcttaggg	PBANKA_133660	128	124	0	0	0	0	0	0	0	0	0	0	0	0	0	0	0	0	0	0	0	0	0	0	0	0	0	0	0	0	0	0
gagggtgtcct	PBANKA_071310	0	0	0	0	0	0	0	0	0	0	0	0	0	0	0	0	0	0	0	0	0	0	0	0	0	0	0	0	0	0	0	0
gagtacgtctt	PBANKA_142780	0	0	0	0	0	0	0	0	0	0	0	0	0	0	0	0	0	0	0	0	0	0	0	0	0	0	0	0	0	0	0	0
gagtagatctg	PBANKA_093370	0	0	0	0	0	0	0	0	0	0	0	0	0	0	0	0	0	0	0	0	0	0	0	0	0	0	0	0	0	0	0	0
gagtagcccga	PBANKA_113640	0	0	0	0	0	0	0	0	0	0	0	0	26	25	0	0	0	0	0	0	0	0	1	1	0	0	0	0	0	0	0	0
gagtcacgtta	PBANKA_131920	0	0	1	1	1159	1138	0	0	0	0	465	455	0	0	0	0	121	122	0	0	0	0	0	1	0	0	0	0	4	4	1597	1566
gagtgtccgta	PBANKA_040790	0	0	0	0	0	0	0	0	0	0	0	0	0	0	0	0	0	0	0	0	0	0	0	0	0	0	0	0	0	0	0	0
gataactcttc	PBANKA_123780	0	0	0	0	0	0	0	0	0	0	0	0	1	1	0	0	0	0	0	0	0	0	0	0	0	0	0	0	0	0	0	0
gatagtttaat	PBANKA_082430	59	56	0	0	0	0	0	0	0	0	0	0	0	0	0	0	0	0	0	0	0	0	0	0	0	0	0	0	0	0	0	0
gatattcctct	PBANKA_145770	1780	1734	741	725	0	0	106	103	1	1	1	1	2	2	730	712	95	90	30	29	0	0	0	0	5	5	4	4	0	0	0	0
gatcgccgaaa	PBANKA_145830	0	0	0	0	0	0	0	0	0	0	0	0	0	0	0	0	0	0	0	0	0	0	0	0	0	0	0	0	0	0	0	0
gatgagggccc	PBANKA_101380	559	549	383	378	3229	3229	704	702	322	332	476	479	0	0	0	0	93	91	0	0	30	31	29	30	2	2	10	10	0	0	1232	1240
gatgcgaaaaa	PBANKA_094350	0	0	0	0	0	0	0	0	0	0	0	0	0	0	0	0	0	0	0	0	0	0	0	0	0	0	0	0	0	0	0	0
gatgggtgttt	PBANKA_134430	0	0	411	402	1427	1399	1	0	0	0	188	177	1	1	0	0	0	0	0	0	0	0	0	0	0	0	0	0	0	0	1167	1133
gatgtgttcct	PBANKA_081420	0	0	0	0	0	0	0	0	0	0	0	0	0	0	0	0	7	7	0	0	37	36	0	0	0	0	0	0	0	0	0	0
gattcatggtc	PBANKA_134810	0	0	0	0	0	1	0	0	0	0	0	0	0	0	0	0	0	0	0	0	0	0	0	0	0	0	0	0	0	0	0	0
gcaatcaatgc	PBANKA_080810	472	461	0	0	0	0	0	0	0	0	0	0	1	1	0	0	0	0	8	8	0	0	1	0	3	3	3	3	0	0	0	0
gcacccttctc	PBANKA_090520	0	0	0	0	0	0	0	0	0	0	0	0	0	0	0	0	0	0	0	0	0	0	0	0	0	0	0	0	0	0	0	0
gcagagtcacg	PBANKA_040090	0	0	0	0	0	0	0	0	0	0	0	0	0	0	0	0	0	0	0	0	0	0	0	0	0	0	0	0	0	0	0	0
gcaggtattat	PBANKA_110430	0	0	0	0	0	0	0	0	0	0	0	0	0	0	0	0	0	0	0	0	0	0	0	0	0	0	0	0	0	0	0	0
gcaggttccgg	PBANKA_130690	90	86	0	0	0	0	0	0	0	0	0	0	0	0	0	0	88	83	0	0	0	0	0	0	0	0	0	0	0	0	0	0
gcagtgctatt	PBANKA_100260	2395	2338	262	260	0	0	179	175	0	0	0	0	0	0	0	0	105	99	17	17	34	33	27	26	7	7	9	8	0	0	0	1
gcataaactct	PBANKA_114230	0	0	0	0	0	0	0	0	0	0	0	0	0	0	0	0	0	0	0	0	0	0	0	0	0	0	0	0	0	0	0	0
gcatcagtcct	PBANKA_140580	0	0	0	0	0	0	0	0	0	0	0	0	0	0	0	0	0	0	0	0	0	0	0	0	0	0	0	0	0	0	0	0
gccaaattgta	PBANKA_144730	0	0	0	0	0	0	0	0	0	0	0	0	0	0	0	0	0	0	0	0	0	0	0	0	0	0	0	0	0	0	0	0
gccagatgtat	PBANKA_031270	0	0	0	0	0	0	0	0	0	0	0	0	0	0	0	0	0	0	0	0	0	0	0	0	0	0	0	0	0	0	0	0
gcccaattgta	PBANKA_110770	0	0	0	0	0	0	0	0	0	0	1	1	74	73	0	0	0	0	0	0	0	0	0	0	1	1	1	1	0	0	0	0
gcccacgaggt	PBANKA_146320	0	0	0	0	0	0	0	0	0	0	0	0	0	0	0	0	0	0	0	0	0	0	0	0	0	0	0	0	0	0	0	0
gccccccaaca	PBANKA_142600	0	0	0	0	0	0	0	0	0	0	0	0	0	0	0	0	0	0	0	0	0	0	0	0	0	0	0	0	0	0	0	0
gcccggcgggt	PBANKA_130520	0	0	259	141	0	0	169	84	122	70	0	0	0	0	0	0	0	0	0	0	0	0	0	0	0	0	0	0	0	0	0	0
gcccttgagac	PBANKA_136230	0	0	0	0	1	1	0	0	0	0	0	0	2	2	0	0	0	0	0	0	0	0	0	0	0	0	0	0	0	0	2	2
gcccttgtgtg	PBANKA_071020	0	0	0	0	0	0	0	0	0	0	0	0	0	0	0	0	0	0	0	0	0	0	0	0	0	0	0	0	0	0	0	0
gccgagtgttc	PBANKA_080230	0	0	2	2	205	205	117	116	0	0	0	0	0	0	0	0	0	0	10	9	0	0	0	0	8	8	0	0	0	0	1401	1373
gccgatcgcta	PBANKA_100490	0	0	0	0	0	0	0	0	0	0	0	0	0	0	0	0	0	0	0	0	0	0	0	0	0	0	0	0	0	0	0	0
gcctcctattt	PBANKA_124060	0	0	0	0	0	0	0	0	0	0	0	0	0	0	0	0	0	0	0	0	0	0	0	0	0	0	0	0	0	0	0	0
gcctgtgacaa	PBANKA_102190	0	0	0	0	0	0	0	0	0	0	0	0	0	0	0	0	0	0	0	0	0	0	0	0	0	0	0	0	0	0	0	0
gccttacttga	PBANKA_123000	0	0	0	0	0	0	0	0	0	0	0	0	0	0	0	0	0	0	0	0	0	0	0	0	0	0	0	0	0	0	0	0
gccttcaacgg	PBANKA_070620	1	1	0	0	2	0	0	1	0	0	0	0	2302	2267	0	0	2	2	0	1	6	6	1	1	0	0	0	0	0	0	1	1
gcgaactcaac	PBANKA_120370	0	0	0	0	0	0	0	0	0	0	0	0	0	0	0	0	0	0	0	0	0	0	0	0	0	0	0	0	0	0	0	0
gcgagatacga	PBANKA_120810	0	0	0	0	0	0	0	0	0	0	0	0	0	0	0	0	0	0	0	0	0	0	0	0	0	0	0	0	0	0	0	0
gcgagatcatt	PBANKA_070240	0	0	1	1	0	0	0	0	0	0	0	0	0	0	0	0	0	0	0	0	0	0	0	0	0	0	0	0	0	0	0	0
gcgcatctttc	PBANKA_051140	0	0	0	0	0	0	0	0	0	0	0	0	0	0	0	0	0	0	0	0	0	0	0	0	0	0	0	0	0	0	0	0
gcggtcatggc	PBANKA_143170	0	0	3	2	292	284	0	0	42	41	158	151	0	0	1	1	0	0	3	3	23	22	17	18	0	0	79	74	0	0	586	562
gcgtcagttag	PBANKA_140210	0	0	0	0	0	0	0	0	0	0	0	0	0	0	0	0	0	0	0	0	0	0	0	0	0	0	0	0	0	0	0	0
gcgtcgatcaa	PBANKA_050500	0	0	0	0	0	0	0	0	0	0	0	0	0	0	0	0	0	0	0	0	0	0	0	0	0	0	0	0	0	0	0	0
gcgtcgtgaag	PBANKA_100220	1159	1120	594	579	0	0	231	230	149	147	118	115	0	0	0	0	60	57	12	14	13	13	0	0	11	11	7	7	2	2	0	0
gcgtctatgtg	PBANKA_113140	0	0	202	194	0	0	0	0	0	0	0	0	0	0	0	0	0	0	0	0	0	0	0	0	0	0	0	0	0	0	0	0
gcgtggagatt	PBANKA_091820	0	0	0	0	0	0	0	0	0	0	0	0	0	0	0	0	0	0	0	0	0	0	0	0	0	0	0	0	0	0	0	0
gcgtggaggca	PBANKA_101980	0	0	0	0	264	264	0	0	0	0	0	0	0	0	0	0	25	24	0	0	0	0	0	0	0	0	0	0	0	0	0	0
gctacacgggc	PBANKA_061750	0	0	0	0	0	0	0	0	0	0	0	0	1	1	0	0	0	0	0	0	0	0	0	0	0	0	0	0	0	0	0	0
gctactagctc	PBANKA_061380	0	0	0	0	0	0	0	0	1	1	72	71	0	0	48	47	55	52	0	0	0	0	0	0	0	0	0	0	1	1	1	1
gctagttaggc	PBANKA_120410	0	0	0	0	0	0	0	0	0	0	0	0	0	0	0	0	0	0	0	0	0	0	0	0	0	0	0	0	0	0	0	0
gctatacgcat	PBANKA_123390	0	0	0	0	0	0	0	0	0	0	0	0	0	0	0	0	0	0	0	0	0	0	0	0	0	0	0	0	0	0	0	0
gctcatcacca	PBANKA_140310	0	0	0	0	0	0	0	0	0	0	0	0	0	0	0	0	0	0	0	0	0	0	0	0	0	0	0	0	0	0	0	0
gctcgtaatcc	PBANKA_135110	0	0	0	0	0	0	0	0	0	0	0	0	0	0	0	0	0	0	0	0	0	0	0	0	0	0	0	0	0	0	1	1
gctcttttccc	PBANKA_070950	0	0	1	1	1120	1108	1	1	351	349	0	0	0	0	79	77	84	85	24	24	98	97	0	0	3	3	85	86	0	0	3563	3482
gctgacatgag	PBANKA_041470	166	166	0	0	1164	1137	0	0	103	103	1261	1240	3	3	213	210	586	575	23	21	45	46	575	564	6	6	46	46	825	813	1362	1339
gctggcgaaat	PBANKA_061610	0	0	0	0	0	0	0	0	180	173	0	0	0	0	0	0	0	0	0	0	0	0	0	0	0	0	0	0	0	0	0	0
gctgggcagtt	PBANKA_146460	0	0	0	0	0	0	0	0	0	0	0	0	0	0	0	0	0	0	0	0	0	0	0	0	0	0	0	0	0	0	0	0
gcttacgtcaa	PBANKA_090710	0	0	452	450	0	0	0	0	0	0	0	0	0	0	0	0	0	0	5	5	0	0	0	0	0	0	5	5	0	0	0	0
gcttctcttta	PBANKA_135820	0	0	0	0	0	0	0	0	0	0	0	0	0	0	0	0	0	0	0	0	0	0	0	0	0	0	0	0	0	0	0	0
gcttttgccct	PBANKA_131900	1	1	0	0	0	0	0	0	0	0	0	0	1	1	0	0	0	0	0	0	0	0	0	0	0	0	0	0	0	0	0	0
ggaacgattag	PBANKA_143680	0	0	0	0	0	0	0	0	0	0	0	0	23	21	0	0	0	0	0	0	0	0	0	0	0	0	1	1	0	0	0	0
ggaagataact	PBANKA_140800	1	1	1722	1677	2298	2264	157	154	0	0	225	224	0	0	0	0	0	0	0	0	0	0	1	1	0	0	0	0	0	0	1412	1387
ggacagtgtga	PBANKA_082330	0	0	0	0	0	0	0	0	0	0	0	0	0	0	0	0	0	0	0	0	0	0	0	0	0	0	0	0	0	0	0	0
ggaccactact	PBANKA_010090	0	0	0	0	0	0	0	0	0	0	0	0	0	0	0	0	0	0	0	0	0	0	0	0	0	0	0	0	0	0	0	0
ggacgccctgg	PBANKA_134980	0	0	0	0	0	0	0	0	0	0	0	0	0	0	0	0	0	0	6	6	0	0	0	0	2	2	12	12	0	0	0	0
ggactctacaa	PBANKA_061180	0	0	0	0	0	0	0	0	1	1	0	0	4	4	0	0	0	0	0	0	0	0	0	0	0	0	0	0	0	0	0	0
ggagactattc	PBANKA_103640	0	0	0	0	0	0	0	0	0	0	0	0	0	0	0	0	0	0	0	0	0	0	0	0	0	0	0	0	0	0	0	0
ggagccctgtc	PBANKA_121020	0	0	0	0	0	0	0	0	0	0	0	0	0	0	0	0	0	0	0	0	0	0	0	0	0	0	0	0	0	0	0	0
ggagcgggaga	PBANKA_144710	0	0	0	0	1	0	1	0	0	0	4	3	476	466	0	0	1	1	1	1	1	1	0	1	0	0	0	0	2	2	3	2
ggaggatcatg	PBANKA_114470	0	0	0	0	0	0	0	0	0	0	0	0	3	3	0	0	0	0	0	0	0	0	0	0	0	0	0	0	0	0	0	0
ggagggaaacg	PBANKA_133890	0	0	0	0	0	0	0	0	0	0	0	0	0	0	0	0	0	0	0	0	0	0	0	0	0	0	0	0	0	0	0	0
ggagggacacc	PBANKA_142380	0	0	0	0	0	0	0	0	0	0	0	0	0	0	0	0	0	0	0	0	0	0	0	0	3	3	0	0	0	0	0	0
ggagtcaagtc	PBANKA_123130	0	0	0	0	0	0	0	0	0	0	0	0	0	0	0	0	0	0	0	0	0	0	0	0	0	0	0	0	0	0	0	0
ggatatcctcg	PBANKA_140670	0	0	0	0	0	0	0	0	199	189	0	0	0	0	0	0	0	0	0	0	0	0	0	0	0	0	0	0	0	0	0	0
ggatcgtatgc	PBANKA_103530	0	0	2	2	763	754	267	262	326	313	399	391	1	1	0	0	0	0	0	0	0	0	0	0	2	2	0	0	60	59	949	930
ggatctggcat	PBANKA_122410	0	0	0	0	0	0	0	0	0	0	0	0	1	1	0	0	0	0	0	0	0	0	0	0	0	0	0	0	0	0	0	0
ggatttaatca	PBANKA_080920	0	0	0	0	0	0	0	0	0	0	0	0	0	0	0	0	0	0	0	0	0	0	0	0	0	0	0	0	0	0	0	0
ggcaccctacc	PBANKA_110760	30	2307	0	0	6	294	4	414	0	0	2	145	0	9	2	105	4	182	0	22	0	22	0	0	0	7	0	11	0	3	0	0
ggcagtatggg	PBANKA_121690	0	0	0	0	0	0	0	0	0	0	1	1	0	0	0	0	0	0	0	0	0	0	0	0	0	0	11	11	0	0	0	0
ggccaatttaa	PBANKA_080320	0	0	0	0	0	0	0	0	308	311	99	101	0	0	0	0	0	0	0	0	0	0	0	0	0	0	0	0	0	0	0	0
ggccagctatt	PBANKA_112790	0	0	0	0	0	0	0	0	0	0	0	0	0	0	0	0	0	0	0	0	0	0	0	0	0	0	0	0	0	0	0	0
ggcccagcctt	PBANKA_020810	0	0	0	0	0	0	0	0	0	0	0	0	0	0	0	0	0	0	0	0	0	0	0	0	0	0	0	0	0	0	0	0
ggccctccggt	PBANKA_122100	0	0	0	0	0	0	0	0	0	0	0	0	0	0	0	0	0	0	0	0	0	0	0	0	0	0	0	0	0	0	0	0
ggccttagatg	PBANKA_100990	0	0	0	0	0	0	0	0	0	0	0	0	0	0	0	0	0	0	0	0	0	0	0	0	0	0	0	0	0	0	0	0
ggcgatgtttc	PBANKA_092550	86	84	0	0	0	0	161	163	178	174	0	0	0	0	33	33	0	0	0	0	0	0	0	0	0	0	0	0	0	0	0	0
ggcgcatgcat	PBANKA_102020	0	0	0	0	0	0	0	0	0	0	0	0	0	0	0	0	0	0	0	0	0	0	0	0	0	0	0	0	0	0	0	0
ggcgcccttag	PBANKA_132800	0	0	0	0	0	0	0	0	0	0	0	0	4	4	0	0	0	0	0	0	0	0	0	0	0	0	0	0	0	0	0	0
ggcgctcaggg	PBANKA_122550	0	0	0	0	0	0	0	0	0	0	0	0	0	0	0	0	0	0	0	0	0	0	0	0	0	0	0	0	0	0	0	0
ggcgctgctct	PBANKA_113380	0	0	0	0	0	0	0	0	0	0	0	0	0	0	0	0	0	0	0	0	0	0	0	0	0	0	0	0	0	0	0	0
ggcgtaccccg	PBANKA_082230	0	0	0	0	0	0	192	186	0	0	0	0	0	0	0	0	0	0	0	0	0	0	0	0	0	0	0	0	4	4	0	0
ggcgtttatct	PBANKA_111860	146	141	970	949	1905	1848	1161	1139	266	262	0	0	0	0	80	77	156	154	933	898	3	3	34	32	694	677	9	9	58	57	3903	3831
ggctaggccgc	PBANKA_041050	65	63	0	0	0	0	0	0	0	0	0	0	0	0	0	0	0	0	0	0	0	0	0	0	0	0	0	0	0	0	0	0
gggaattaaga	PBANKA_143750	0	0	0	0	0	0	0	0	0	0	0	0	0	0	0	0	0	0	0	0	0	0	0	0	0	0	8	7	0	0	0	0
gggatgccctt	PBANKA_040460	0	0	0	0	0	0	0	0	0	0	0	0	0	0	0	0	0	0	0	0	0	0	0	0	0	0	0	0	0	0	0	0
gggcaacggcg	PBANKA_031200	0	0	0	0	0	0	0	0	0	0	0	0	0	0	0	0	0	0	0	0	0	0	0	0	0	0	0	0	0	0	0	0
gggccattaga	PBANKA_112520	0	0	0	0	0	0	0	0	0	0	0	0	0	0	0	0	0	0	0	0	0	0	0	0	0	0	0	0	0	0	0	0
gggcgtggtgt	PBANKA_081350	0	0	0	0	0	0	0	0	0	0	0	0	0	0	0	0	0	0	0	0	0	0	0	0	0	0	0	0	0	0	0	0
ggggagacatg	PBANKA_020620	0	0	0	0	0	0	0	0	0	0	0	0	0	0	43	41	0	0	0	0	0	0	0	0	0	0	0	0	0	0	0	0
ggggtaactat	PBANKA_091380	0	0	0	0	0	0	0	0	0	0	0	0	0	0	0	0	0	0	0	0	0	0	0	0	0	0	1	0	0	0	0	0
gggtaagcgtt	PBANKA_130720	0	0	0	0	0	0	0	0	0	1	0	0	0	0	0	0	0	0	0	0	0	0	0	0	0	0	0	0	0	0	0	0
gggtttaggga	PBANKA_030540	0	0	0	0	0	0	0	0	0	0	0	0	0	0	0	0	0	0	0	0	0	0	0	0	0	0	0	0	0	0	0	0
ggtaaacttcc	PBANKA_144880	0	0	0	0	1	0	0	0	0	0	0	0	0	0	0	0	0	0	0	0	0	0	0	0	0	0	0	0	0	0	0	0
ggtaagccatc	PBANKA_142640	0	0	0	0	0	0	0	0	0	0	1	0	0	0	0	0	0	0	0	0	0	1	0	0	0	0	0	0	0	0	0	0
ggtaagtgtcc	PBANKA_050550	0	0	0	0	0	0	0	0	0	0	0	1	0	0	0	0	0	0	0	0	0	0	0	0	0	0	0	0	0	0	0	0
ggtacgtagcc	PBANKA_071420	0	0	0	0	0	0	0	0	0	0	0	0	0	0	0	0	0	0	0	0	0	0	0	0	0	0	0	0	0	0	0	0
ggtactcaata	PBANKA_103490	0	0	0	0	0	0	0	0	0	0	0	0	0	0	0	0	0	0	0	0	0	0	0	0	0	0	0	0	0	0	0	0
ggtatctccat	PBANKA_040340	0	0	0	0	0	0	0	0	0	0	0	0	0	0	0	0	0	0	0	0	0	0	0	0	0	0	0	0	0	0	0	0
ggtcagaccct	PBANKA_092700	0	0	0	0	0	0	205	200	586	577	0	0	0	0	0	0	0	0	0	0	33	30	0	0	0	0	0	0	0	0	0	0
ggtccaattca	PBANKA_030430	145	141	1670	1641	4867	4792	547	545	772	772	1	1	1	1	736	726	98	97	16	16	242	237	22	21	6	6	488	478	31	31	4128	4053
ggtccggttcg	PBANKA_082750	80	79	0	0	0	0	0	0	0	0	0	0	0	0	0	0	0	0	0	0	0	0	0	0	0	0	0	0	0	0	0	0
ggtgtcagatc	PBANKA_093530	0	0	0	0	0	0	0	0	1	1	8	7	165	154	0	0	1	1	2	2	0	0	1	1	2	2	0	0	4	3	1	2
ggtgtgcgcta	PBANKA_112330	0	0	0	0	0	0	0	0	0	0	0	0	294	286	0	0	0	0	0	0	0	0	0	0	0	0	0	0	0	0	0	0
ggttaagcttt	PBANKA_123400	5	15	1	7	0	0	1	4	1	2	0	2	0	0	0	0	0	0	0	0	0	0	0	1	0	0	0	0	0	0	0	0
ggttatattgt	PBANKA_091880	0	0	0	0	0	0	0	0	0	0	0	0	0	0	0	0	0	0	0	0	0	0	0	0	0	0	0	0	0	0	1	1
ggttctccctc	PBANKA_100700	144	143	449	431	843	826	369	357	0	0	301	292	0	0	0	0	0	0	11	11	0	0	15	15	9	9	0	0	8	7	823	811
ggttgaagtct	PBANKA_052000	8	8	1772	1710	2842	2765	18	17	183	178	1486	1437	1	1	4	4	1668	1613	26	26	62	62	2050	1972	7	7	18	18	1406	1368	3903	3750
ggttgtcgccc	PBANKA_112910	0	0	0	0	106	105	1	1	0	0	0	0	0	0	0	0	0	0	7	7	0	0	0	0	0	0	0	0	0	0	1269	1246
ggtttcccagc	PBANKA_103910	0	0	0	0	0	0	0	0	0	0	0	0	0	0	0	0	0	0	0	0	0	0	0	0	0	0	0	0	0	0	0	0
gtaaacatgat	PBANKA_093640	0	0	487	475	0	0	0	0	2	2	0	0	0	0	0	0	0	0	0	0	22	22	0	0	0	0	0	0	0	0	0	0
gtaacatgcca	PBANKA_050520	0	0	0	0	0	0	0	0	0	0	0	0	0	0	0	0	0	0	0	0	0	0	0	0	0	0	0	0	0	0	0	0
gtacagcttgt	PBANKA_061240	0	0	0	0	0	0	0	0	0	0	0	0	0	0	0	0	0	0	0	0	0	0	0	0	0	0	0	0	0	0	0	0
gtacgaaatat	PBANKA_130150	0	0	0	0	0	0	0	0	0	0	0	0	0	0	0	0	0	0	0	0	0	0	0	0	0	0	0	0	0	0	0	0
gtactcgtatg	PBANKA_021350	0	0	0	0	0	0	0	0	158	155	0	0	0	0	0	0	0	0	0	0	0	0	0	0	0	0	0	0	0	0	0	0
gtagctaggaa	PBANKA_131070	0	0	0	0	0	0	0	0	0	0	128	126	0	0	0	0	0	0	9	9	0	0	0	0	0	0	0	0	0	0	0	0
gtagcttctac	PBANKA_111970	0	0	0	0	0	0	0	0	0	0	0	0	0	0	0	0	0	0	0	0	0	0	0	0	0	0	0	0	0	0	0	0
gtaggcgggta	PBANKA_071190	0	0	0	0	0	0	0	0	0	0	0	0	0	0	1	0	0	0	0	0	0	0	0	0	0	0	0	0	0	0	0	0
gtatgcagatt	PBANKA_121410	0	0	0	0	0	0	0	0	0	0	0	0	1	1	0	0	0	0	0	0	0	0	0	0	0	0	0	0	0	0	0	0
gtattaggacc	PBANKA_062070	0	0	0	0	0	0	0	0	0	0	0	0	0	0	0	0	0	0	0	0	0	0	0	0	0	0	0	0	0	0	0	0
gtcaaaggtcg	PBANKA_051900	47	42	0	0	0	0	0	0	0	0	0	0	0	0	0	0	0	0	0	0	0	0	0	0	0	0	0	0	0	0	0	0
gtcacaggaga	PBANKA_103540	1	1	0	0	1	1	150	145	1	1	1	1	1	1	0	0	0	0	0	0	0	0	0	0	0	0	0	0	1	1	0	0
gtcagacgctc	PBANKA_091860	0	0	0	0	0	0	0	0	0	0	0	0	0	0	0	0	0	0	0	0	0	0	0	0	0	0	0	0	0	0	0	0
gtcaggacctt	PBANKA_092450	0	0	0	0	0	0	0	0	0	0	0	0	0	0	0	0	0	0	0	0	0	0	0	0	0	0	0	0	0	0	0	0
gtcatggaggt	PBANKA_040680	0	0	0	0	743	717	0	0	0	0	1	1	0	0	0	0	0	0	0	0	0	0	0	0	0	0	0	0	3	3	1460	1416
gtcccatccac	PBANKA_070320	0	0	0	0	0	0	0	0	0	0	0	0	0	0	0	0	0	0	0	0	0	0	0	0	0	0	0	0	0	0	0	0
gtccctggtct	PBANKA_102920	267	243	3	3	560	548	0	0	0	0	0	0	0	0	0	0	0	0	0	0	0	0	0	0	0	0	0	0	0	0	1292	1243
gtcccttgggg	PBANKA_070690	0	0	0	0	0	0	0	0	0	0	0	0	0	0	0	0	0	0	0	0	0	0	0	0	0	0	0	0	0	0	0	0
gtccttcggaa	PBANKA_121400	0	0	1	1	0	0	0	0	0	0	0	0	0	0	0	0	0	0	0	0	14	12	0	0	0	0	0	0	0	0	1444	1423
gtcgcaacatc	PBANKA_141780	0	0	0	0	557	551	245	236	0	0	0	0	0	0	0	0	24	24	114	111	55	55	84	81	277	269	37	37	73	71	1105	1080
gtcgcacccga	PBANKA_020890	0	0	0	0	0	0	0	0	0	0	0	0	23	24	0	0	0	0	1	1	0	0	0	0	0	0	0	0	0	0	0	0
gtcggtatctg	PBANKA_120510	0	0	0	0	0	0	0	0	0	0	0	0	0	0	0	0	0	0	0	0	0	0	0	0	0	0	0	0	0	0	0	0
gtctaaacgaa	PBANKA_090920	0	0	0	0	0	0	0	0	0	0	0	0	0	0	0	0	0	0	0	0	0	0	0	0	0	0	0	0	0	0	0	0
gtctacatggg	PBANKA_144360	0	0	0	0	0	0	0	0	0	0	0	0	2	2	0	0	0	0	0	0	0	0	0	0	0	0	0	0	0	0	0	1
gtctccgtatt	PBANKA_132880	103	100	0	0	0	0	0	0	0	0	0	0	0	0	0	0	0	0	0	0	0	0	0	0	0	0	0	0	0	0	1	0
gtctcttttcg	PBANKA_100850	1	1	458	452	1224	1200	23	21	0	0	375	365	0	0	0	0	107	106	54	52	45	43	132	134	31	31	25	25	62	59	1630	1609
gtcttccccaa	PBANKA_020750	0	0	0	0	0	0	0	0	0	0	0	0	0	0	0	0	0	0	0	0	0	0	0	0	0	0	0	0	0	0	0	0
gtgacaatccc	PBANKA_135510	0	0	0	0	0	0	0	0	0	0	1	1	208	202	0	0	0	0	0	0	0	0	0	0	1	1	0	0	0	0	0	0
gtgagagtatc	PBANKA_146130	0	0	0	0	0	0	0	0	0	0	0	0	5	5	0	0	115	107	2	2	23	18	0	0	0	0	0	0	0	0	0	0
gtgagttgccg	PBANKA_082090	76	75	0	0	0	0	0	0	0	0	0	0	0	0	99	97	0	0	0	0	0	0	0	0	0	0	0	0	0	0	0	0
gtgatatgaag	PBANKA_141540	0	0	0	0	0	0	0	0	0	0	0	0	0	0	0	0	0	0	0	0	0	0	0	0	0	0	0	0	0	0	0	0
gtgatttctga	PBANKA_090170	0	0	0	0	0	0	0	0	0	0	0	0	0	0	0	0	0	0	0	0	0	0	0	0	0	0	0	0	0	0	0	0
gtgcaccgtca	PBANKA_141020	0	0	0	0	0	0	0	0	0	0	0	0	0	0	0	0	0	0	0	0	0	0	0	0	0	0	0	0	0	0	0	0
gtgctagaaaa	PBANKA_132640	1	1	254	253	137	137	0	0	1	1	348	340	0	0	0	0	0	0	8	8	0	0	1	0	0	0	0	0	0	0	1118	1091
gtgcttatcca	PBANKA_100240	1333	1301	0	0	0	0	156	150	0	0	154	147	1	1	1	1	73	69	1	1	0	0	0	0	1	1	10	7	0	0	0	0
gtgtccaatga	PBANKA_134490	0	0	0	0	0	0	0	0	0	0	0	0	0	0	0	0	0	0	0	0	0	0	0	0	0	0	0	0	0	0	0	0
gttaacgactt	PBANKA_020710	0	0	1	1	0	0	0	0	0	0	0	0	0	0	0	0	0	0	0	0	0	0	0	0	0	0	0	0	0	0	0	0
gttaagctacg	PBANKA_110470	0	0	0	0	0	0	0	0	0	0	0	0	0	0	0	0	0	0	0	0	0	0	0	0	0	0	0	0	0	0	0	0
gttagcaacgc	PBANKA_082250	0	0	1	0	0	0	0	0	0	0	0	0	0	0	0	0	0	0	0	0	0	0	0	0	0	0	0	0	0	0	0	0
gttagctgtcc	PBANKA_052020	69	75	0	0	1	1	0	0	2	2	151	156	5137	5257	0	0	1	1	6	5	0	0	2	2	0	0	6	6	0	0	2	2
gttagtaacac	PBANKA_122520	829	823	268	269	365	366	0	0	0	0	0	0	0	0	0	0	0	0	0	0	0	0	0	0	0	0	0	0	0	0	0	0
gttatgcctct	PBANKA_134650	0	0	1	0	0	0	0	0	0	0	0	0	0	0	0	0	0	0	0	0	0	0	0	0	0	0	0	0	0	0	0	0
gttcacatagt	PBANKA_142110	0	0	0	0	0	0	0	0	0	0	0	0	0	0	0	0	0	0	0	0	0	0	0	0	0	0	0	0	0	0	1	1
gttccactgtt	PBANKA_113650	0	0	0	0	0	0	0	0	0	0	0	0	0	0	0	0	0	0	0	0	0	0	0	0	0	0	0	0	0	0	0	0
gttgaatcggt	PBANKA_124410	0	0	0	0	0	0	1	0	0	0	2	1	482	473	0	0	0	0	0	0	2	2	2	1	3	1	0	0	1	1	0	0
gttgcgagcac	PBANKA_030260	0	0	0	0	0	0	0	0	0	0	0	0	0	0	0	0	0	0	0	0	0	0	0	0	0	0	0	0	0	0	0	0
gttggagtgtg	PBANKA_120560	2	3	0	0	0	0	0	0	0	0	0	0	0	0	0	0	0	0	0	0	0	0	0	0	0	0	0	0	0	0	0	0
gttggctgtaa	PBANKA_052100	0	0	0	0	0	0	0	0	0	0	0	0	0	0	0	0	0	0	0	0	0	0	0	0	0	0	0	0	0	0	1	1
gttgggtgcac	PBANKA_020340	0	0	0	0	0	0	0	0	0	0	0	0	0	0	0	0	0	0	0	0	0	0	0	0	0	0	0	0	0	0	0	0
gttgtctgtcg	PBANKA_030420	0	0	0	0	0	0	0	0	0	0	0	0	0	0	0	0	0	0	0	0	0	0	0	0	0	0	0	0	0	0	0	0
gtttaagcttt	PBANKA_135970	5780	5630	2048	1984	0	0	1289	1243	561	541	674	651	0	0	0	1	84	82	35	34	1	1	1	1	18	17	1	1	6	5	0	0
gtttaagtgct	PBANKA_140480	0	0	0	0	0	0	0	0	0	0	0	0	0	0	0	0	0	0	0	0	0	0	0	0	0	0	0	0	0	0	0	0
gtttatcgtcc	PBANKA_112270	63	63	0	0	0	0	0	0	0	0	0	0	0	0	0	0	0	0	0	0	0	0	0	0	0	0	0	0	0	0	0	0
gtttgcacatc	PBANKA_041540	0	0	0	0	0	0	0	0	196	192	0	0	0	0	0	0	0	0	0	0	0	0	0	0	0	0	0	0	0	0	0	0
taaacaatttc	PBANKA_082350	0	0	0	0	0	0	0	0	0	0	0	0	0	0	0	0	0	0	0	0	0	0	0	0	0	0	0	0	0	0	0	0
taaactgctta	PBANKA_021040	0	0	4	4	1036	1024	134	135	243	240	0	0	0	0	0	0	0	0	0	0	0	0	0	0	0	0	0	0	0	0	1054	1024
taacggggacg	PBANKA_082690	132	128	0	0	265	265	0	0	0	0	0	0	0	0	0	0	1	1	0	0	0	0	0	0	0	0	0	0	0	0	0	0
taactaacctg	PBANKA_131140	0	0	0	0	237	230	0	0	0	0	0	0	0	0	0	0	0	0	0	0	0	0	0	0	0	0	0	0	0	0	0	0
taagactgtat	PBANKA_100210	2148	2098	937	912	5	4	87	85	0	0	155	153	0	0	30	30	94	91	32	31	8	8	0	0	9	9	1	2	3	3	0	0
taagtaggagt	PBANKA_011000	100	100	0	0	0	0	0	0	0	0	0	0	0	0	0	0	0	0	0	0	0	0	0	0	0	0	0	0	0	0	0	0
taagttcgat	PBANKA_093370	1337	1302	692	679	0	0	0	0	0	0	0	0	3	3	0	0	0	0	24	25	0	0	0	1	1	1	7	6	0	0	0	0
taataatagcc	PBANKA_146160	0	0	0	0	0	0	0	0	0	0	1	1	0	0	0	0	0	0	0	0	0	0	0	0	0	0	0	0	0	0	0	0
taatagggagc	PBANKA_081070	1641	1611	1092	1076	0	0	82	77	185	183	0	0	0	0	0	0	179	177	10	9	12	12	0	0	2	2	0	0	0	0	0	0
taatctattga	PBANKA_130990	0	0	1	0	2	2	1	0	1	1	3	3	1429	1412	1	1	0	0	4	3	1	1	0	0	0	0	0	0	2	2	0	0
tacacctaggt	PBANKA_030570	1	1	367	360	0	0	0	0	0	0	0	0	0	0	0	0	0	0	0	0	0	0	0	0	0	0	0	0	0	0	0	0
tacatattgct	PBANKA_093380	0	0	0	0	0	0	0	0	0	0	0	0	0	0	0	0	0	0	0	0	0	0	0	0	0	0	0	0	0	0	0	0
taccaagattc	PBANKA_070210	0	0	0	0	0	0	0	0	0	0	0	0	0	0	0	0	0	0	0	0	0	0	0	0	1	1	0	0	0	0	0	0
tacccactcgt	PBANKA_131980	0	0	0	0	0	0	0	0	0	0	134	131	0	0	0	0	0	0	0	0	0	0	0	0	0	0	0	0	0	0	0	0
tacccccggta	PBANKA_144060	0	0	0	0	0	0	1	1	0	0	1	1	0	0	2	1	0	0	0	0	0	0	0	0	0	0	0	0	2	2	0	0
taccctgtgtt	PBANKA_111350	0	0	202	202	0	0	0	0	0	0	0	0	0	0	0	0	1	1	0	0	0	0	0	0	0	0	0	0	1	1	0	0
taccgcaaatg	PBANKA_143880	0	0	0	0	0	0	0	0	0	0	0	0	0	0	0	0	0	0	0	0	0	0	0	0	0	0	0	0	0	0	0	0
tacgagtaatc	PBANKA_050380	78	76	0	0	0	0	0	0	0	0	0	0	0	0	0	0	0	0	0	0	0	0	0	0	0	0	0	0	0	0	0	0
tactaccatcg	PBANKA_112980	0	0	0	0	0	0	0	0	0	0	0	0	0	0	0	0	0	0	0	0	0	0	0	0	0	0	0	0	0	0	0	0
tactaggtatg	PBANKA_124240	1	0	0	0	0	0	0	0	0	0	0	0	0	0	0	0	0	0	0	0	0	0	0	0	0	0	0	0	0	0	0	0
tactcgaacgt	PBANKA_051130	0	0	0	0	0	0	0	0	0	0	0	0	0	0	0	0	0	0	0	0	0	0	0	0	0	0	0	0	0	0	0	0
tactggcagta	PBANKA_140500	125	121	0	0	0	0	0	0	0	0	0	0	0	0	0	0	0	0	0	0	0	0	0	0	0	0	0	0	0	0	0	0
tacttacttag	PBANKA_136030	72	73	0	0	0	0	0	0	0	0	0	0	0	0	0	0	0	0	0	0	0	0	0	0	0	0	0	0	0	0	0	0
tactttcaggt	PBANKA_100370	0	0	0	0	0	0	0	0	0	0	0	0	1	1	0	0	0	0	0	0	0	0	0	0	0	0	0	0	0	0	0	0
tagatccatct	PBANKA_050530	97	93	0	1	312	308	0	0	0	0	1	1	0	0	0	0	0	0	0	0	0	0	0	0	0	0	0	0	0	0	0	0
tagatgtatag	PBANKA_120210	0	0	0	0	0	0	0	0	0	0	0	0	0	0	0	0	0	0	0	0	0	0	0	0	0	0	0	0	0	0	0	0
tagcagaagtt	PBANKA_081730	194	187	0	0	0	0	0	0	0	0	0	0	6	6	0	0	22	18	0	0	16	16	0	0	0	0	0	0	0	0	0	0
tagcagcatgg	PBANKA_090050	0	0	0	0	0	0	0	0	0	0	0	0	0	0	0	0	0	0	0	0	0	0	0	0	0	0	0	0	0	0	0	0
tagctccctgc	PBANKA_144800	0	0	0	0	0	0	0	0	1	0	0	0	16	16	0	0	0	0	1	1	0	1	0	0	0	0	0	0	0	0	0	0
tagctgaagta	PBANKA_113950	0	0	0	0	0	0	0	0	0	0	0	0	0	0	0	0	0	0	0	0	0	0	0	0	0	0	0	0	0	0	0	0
taggctttggg	PBANKA_135410	0	0	2	2	69	66	0	0	0	0	0	0	0	0	0	0	0	0	3	2	0	0	0	0	0	0	0	0	0	0	975	954
tagggaccaac	PBANKA_101810	0	0	0	0	0	0	0	0	1	1	0	0	0	0	0	0	0	0	0	0	0	0	0	0	0	0	0	0	2	2	0	0
tagggcgaagt	PBANKA_021140	0	0	0	0	0	0	0	0	0	0	0	0	0	0	0	0	0	0	0	0	0	0	0	0	0	0	0	0	0	0	0	0
taggtgtatag	PBANKA_133880	0	0	0	0	0	0	1	1	0	0	0	0	12	12	0	0	0	0	0	0	0	0	0	0	0	0	0	0	0	0	0	0
tagtctctttg	PBANKA_050610	0	0	0	0	1	0	0	0	0	0	0	0	0	0	0	0	0	0	0	0	0	0	0	0	0	0	0	0	0	0	0	0
tatactaacag	PBANKA_144490	0	0	0	0	0	0	0	0	0	0	0	0	0	0	0	0	0	0	0	0	0	0	0	0	0	0	0	0	0	0	0	0
tatattgctct	PBANKA_146230	0	0	0	0	0	0	0	0	0	0	0	0	0	0	0	0	0	0	0	0	0	0	0	0	0	0	0	0	0	0	0	0
tatccggcatt	PBANKA_146050	80	77	0	0	0	0	0	0	0	0	0	0	0	0	0	0	0	0	0	0	0	0	0	0	0	0	0	0	0	0	0	0
tatcgaccccg	PBANKA_124120	0	0	0	0	0	0	258	256	0	0	0	0	0	0	0	0	0	0	0	0	0	0	0	0	1	1	5	5	0	0	0	0
tatgcgatgac	PBANKA_134580	0	0	0	0	0	0	0	0	0	0	0	0	0	0	0	0	0	0	0	0	0	0	0	0	0	0	0	0	0	0	0	0
tatggcaccat	PBANKA_130910	0	0	0	0	0	0	0	0	0	0	0	0	0	0	0	0	0	0	0	0	0	0	0	0	0	0	0	0	0	0	0	0
tatggggtgca	PBANKA_140680	0	0	0	0	0	0	0	0	0	0	0	0	0	0	0	0	0	0	0	0	0	0	0	0	0	0	0	0	0	0	0	0
tatgtttactg	PBANKA_030610	254	254	0	0	0	0	0	0	0	0	0	0	0	0	0	0	0	0	0	0	0	0	0	0	0	0	3	2	0	0	0	0
tattgagttta	PBANKA_071490	0	0	0	0	0	0	142	137	0	0	0	0	0	0	0	0	0	0	0	0	0	0	0	0	0	0	0	0	0	0	0	0
tattttaggca	PBANKA_071780	0	0	0	0	0	0	0	0	0	0	0	0	0	0	0	0	0	0	0	0	0	0	0	0	0	0	0	0	0	0	0	0
tcaaacaagcg	PBANKA_136440	81	77	0	0	0	0	0	0	0	0	0	0	0	0	0	0	0	0	0	0	0	0	0	0	0	0	0	0	0	0	0	0
tcaaatccccc	PBANKA_040830	0	0	0	0	0	0	0	0	0	0	0	0	0	0	0	0	0	0	0	0	0	0	0	0	0	0	0	0	0	0	0	0
tcaacaagtag	PBANKA_082960	0	0	0	0	0	0	183	177	0	0	0	0	0	0	0	0	21	21	0	0	0	0	0	0	0	0	0	0	0	0	0	0
tcaacggcggc	PBANKA_031560	0	0	0	0	0	0	0	0	0	0	0	0	0	0	0	0	0	0	0	0	0	0	0	0	0	0	0	0	0	0	0	0
tcaagctcaca	PBANKA_131840	0	0	1	1	255	255	270	271	0	0	0	0	0	0	0	0	0	0	0	0	0	0	0	0	12	12	0	0	23	23	1223	1211
tcaattatgta	PBANKA_143610	0	0	0	0	0	0	0	0	0	0	0	0	61	60	0	0	0	0	0	0	0	0	0	0	0	0	0	0	0	0	0	0
tcaccttaggg	PBANKA_070350	0	0	0	0	0	0	0	0	0	0	0	0	0	0	0	0	0	0	0	0	0	0	0	0	0	0	0	0	0	0	0	0
tcacggcgcct	PBANKA_101160	54	51	1	1	69	66	1813	1766	1	1	0	0	0	0	0	0	3	3	3074	2960	12	12	1	0	2494	2429	0	0	0	0	1233	1206
tcactcatttc	PBANKA_072060	0	0	0	0	0	0	0	0	0	0	0	0	0	0	0	0	0	0	0	0	0	0	0	0	0	0	0	0	0	0	0	0
tcagactccta	PBANKA_080960	0	0	0	0	0	0	0	0	0	0	0	0	0	0	0	0	0	0	0	0	0	0	0	0	0	0	0	0	0	0	0	0
tcagattcat	PBANKA_146050	1	1	0	0	0	0	0	0	0	0	0	0	0	0	0	0	0	0	0	0	0	0	0	0	0	0	0	0	0	0	0	0
tcagttcgggt	PBANKA_010150	0	0	0	0	0	0	0	0	0	0	0	0	0	0	0	0	0	0	0	0	0	0	0	0	0	0	0	0	0	0	0	0
tcagtttcttt	PBANKA_124360	127	125	0	0	0	0	0	0	148	146	0	0	0	0	1	0	0	0	0	0	0	0	0	0	0	0	0	0	0	0	0	0
tcataggtgtt	PBANKA_072090	1804	1731	585	567	241	234	351	334	0	0	134	130	0	0	25	23	252	248	35	34	1	1	0	0	6	6	3	3	1	1	0	0
tcatgtgcggg	PBANKA_080480	0	0	0	0	0	0	0	0	0	0	0	0	0	0	0	0	0	0	0	0	0	0	0	0	0	0	0	0	0	0	0	0
tcattgatccc	PBANKA_050830	78	78	0	0	0	0	0	0	0	0	0	0	0	0	0	0	0	0	0	0	0	0	0	0	0	0	0	0	0	0	0	0
tccaggcagaa	PBANKA_123880	0	0	0	0	0	0	0	0	0	0	0	0	0	0	0	0	0	0	0	0	0	0	0	0	0	0	0	0	0	0	0	0
tccatgcgcga	PBANKA_122320	0	0	0	0	0	0	0	0	0	0	0	0	0	0	0	0	0	0	0	0	0	0	0	0	0	0	0	0	0	0	0	0
tcccattccct	PBANKA_143860	0	0	0	0	0	0	0	0	0	0	0	0	0	0	0	0	0	0	0	0	0	0	0	0	0	0	0	0	0	0	0	0
tcccgcctagc	PBANKA_134090	0	0	0	0	0	0	0	0	0	0	0	0	0	0	0	0	0	0	0	0	1	0	0	0	0	0	0	0	0	0	1	0
tccgccacctg	PBANKA_030340	0	0	0	0	0	0	0	0	0	0	0	0	2	3	0	0	0	0	0	0	0	0	0	0	0	0	0	0	0	0	0	0
tccgcttagcg	PBANKA_130030	0	0	0	0	0	0	0	0	0	0	0	0	0	0	0	0	0	0	0	0	0	0	0	0	0	0	0	0	0	0	0	0
tccggatgtcg	PBANKA_041790	78	77	0	0	0	0	0	0	0	0	0	0	0	0	0	0	0	0	0	0	0	0	22	22	0	0	1	1	0	0	0	0
tccgttccacc	PBANKA_071350	74	72	0	0	0	0	0	0	0	0	0	0	0	0	0	0	0	0	0	0	0	0	0	0	0	0	0	0	0	0	0	0
tccgtttaaag	PBANKA_080400	0	0	0	0	0	0	0	0	0	0	0	0	0	0	0	0	0	0	0	0	0	0	0	0	0	0	0	0	0	0	0	0
tcctactctcc	PBANKA_120060	0	0	0	0	0	0	0	0	0	0	0	0	0	0	0	0	0	0	0	0	0	0	0	0	0	0	0	0	0	0	0	0
tcctcagtgat	PBANKA_140300	0	0	0	0	0	0	0	0	0	0	0	0	0	0	46	45	0	0	0	0	0	0	0	0	0	0	0	0	0	0	0	0
tcctgtttttt	PBANKA_082020	0	0	0	0	0	0	0	0	0	0	0	0	0	0	0	0	0	0	0	0	0	0	0	0	0	0	0	0	0	0	0	0
tccttagcgga	PBANKA_060600	29	29	0	0	0	0	0	0	0	0	0	0	0	0	0	0	0	0	0	0	0	0	0	0	0	0	0	0	2	2	0	0
tcgaaacatga	PBANKA_143870	0	0	0	0	0	0	0	0	0	0	0	0	0	0	0	0	0	0	0	0	0	0	0	0	0	0	0	0	0	0	0	0
tcgacgtctcg	PBANKA_121310	0	0	0	0	0	0	0	0	0	0	0	0	0	0	0	0	0	0	0	0	0	0	0	0	0	0	0	0	0	0	0	0
tcgactctctt	PBANKA_142020	0	0	0	0	0	0	0	0	0	0	0	0	0	0	0	0	0	0	0	0	0	0	0	0	0	0	0	0	0	0	0	0
tcgagccctgg	PBANKA_081300	0	0	0	0	0	0	0	0	0	0	0	0	0	0	0	0	0	0	0	0	0	0	0	0	0	0	0	0	0	0	0	0
tcgatggttca	PBANKA_143400	0	0	0	0	0	0	0	0	0	0	0	0	0	0	0	0	0	0	0	0	0	0	0	0	0	0	0	0	0	0	0	0
tcgcagggagc	PBANKA_051300	0	0	0	0	0	0	36	36	0	0	0	0	0	0	0	0	0	0	0	0	0	0	0	0	0	0	12	11	0	0	0	0
tcgcatagtcc	PBANKA_050440	104	97	217	214	0	0	0	0	1	1	0	0	0	0	0	0	0	0	0	0	0	0	0	0	1	1	0	0	1	1	0	0
tcgcggccagt	PBANKA_102990	0	0	390	375	432	415	0	0	0	0	0	0	0	0	0	0	0	0	0	0	0	0	0	0	0	0	0	0	1	0	1240	1198
tcgctggctgg	PBANKA_134940	184	180	114	110	0	0	294	283	0	0	0	0	2	2	0	0	127	126	0	0	0	0	0	0	0	0	4	4	0	0	0	0
tcggacggttg	PBANKA_134540	0	0	0	0	0	0	0	0	0	0	1	1	41	38	0	0	0	0	0	0	0	0	0	0	0	0	1	1	0	0	0	0
tcggcgttcat	PBANKA_040620	0	0	0	0	0	0	0	0	0	0	0	0	0	0	0	0	0	0	0	0	0	0	0	0	0	0	0	0	0	0	0	0
tcgggcagagc	PBANKA_120530	0	0	0	0	0	0	0	0	0	0	0	0	0	0	0	0	0	0	0	0	0	0	0	0	0	0	0	0	0	0	0	0
tcgtagttccc	PBANKA_091670	0	0	0	0	0	0	0	0	0	0	0	0	0	0	0	0	0	0	0	0	0	0	0	0	0	0	0	0	0	0	0	0
tcgtcgcttac	PBANKA_010200	194	195	506	507	1727	1770	529	530	562	576	474	479	0	0	119	121	80	85	0	0	0	0	30	31	0	0	18	19	3	4	1185	1230
tcgtgggaagc	PBANKA_103310	0	0	0	0	0	0	0	0	0	0	0	0	0	0	0	0	0	0	0	0	0	0	0	0	0	0	0	0	2	2	0	0
tcgttgtagga	PBANKA_080280	0	0	1	1	1	1	1	1	0	0	0	0	609	595	0	0	1	1	0	0	1	1	0	0	1	1	2	2	0	0	2	2
tcgttgtcttc	PBANKA_144370	0	0	243	243	0	0	0	0	0	0	0	0	6	6	0	0	0	0	0	0	0	0	0	0	0	0	0	0	0	0	0	0
tctagagcagg	PBANKA_091180	0	0	0	0	0	0	0	0	0	0	0	0	0	0	0	0	0	0	0	0	0	0	0	0	0	0	0	0	0	0	0	0
tctagcgaata	PBANKA_110340	136	137	0	0	0	0	0	0	0	0	0	0	0	0	0	0	0	0	0	0	0	0	0	0	0	0	0	0	0	0	0	0
tctaggcgcac	PBANKA_130410	0	0	0	0	0	0	0	0	0	1	0	1	27	33	0	0	0	0	0	0	0	0	0	0	0	0	0	0	0	0	0	0
tctcaagggtc	PBANKA_020010	0	0	302	302	222	215	0	0	0	0	1	1	1	1	0	0	0	0	0	0	0	0	0	0	0	0	0	0	0	0	0	0
tctcgctttgt	PBANKA_100720	61	58	3	3	1616	1581	936	906	760	736	2772	2686	0	0	1076	1051	1056	1026	613	593	399	395	1297	1260	603	593	279	273	854	846	2782	2705
tctcggttat	PBANKA_061670	0	0	0	0	0	0	0	0	0	0	0	0	0	0	0	0	0	0	0	0	0	0	0	0	0	0	0	0	0	0	0	0
tctctgaatca	PBANKA_122990	295	292	168	165	0	0	193	186	0	0	0	0	1	1	0	0	32	33	7	7	0	0	0	0	3	2	13	11	1	1	0	0
tctggaatctc	PBANKA_142990	0	0	0	0	0	0	0	0	0	0	0	0	0	0	0	0	0	0	0	0	0	0	0	0	0	0	0	0	0	0	0	0
tctggactgaa	PBANKA_101500	0	0	0	0	0	0	0	0	0	0	0	0	0	0	1	1	0	0	0	0	0	0	0	0	0	0	0	0	0	0	0	0
tctgtttgtat	PBANKA_093440	0	0	0	0	0	0	0	0	0	0	0	0	0	0	0	0	0	0	0	0	0	0	0	0	0	0	0	0	0	0	0	0
tcttagcaaga	PBANKA_060860	0	0	0	0	0	0	0	0	0	0	0	0	0	0	0	0	0	0	0	0	0	0	0	0	3	3	3	3	0	0	0	0
tcttgcccgtt	PBANKA_121030	0	0	397	390	1144	1116	142	138	458	450	0	0	0	0	0	0	55	54	0	0	28	27	0	0	0	0	0	0	0	0	1207	1168
tgaaatcctgt	PBANKA_121510	0	0	0	0	0	0	0	0	0	0	0	0	0	0	0	0	0	0	0	0	0	0	0	0	0	0	0	0	0	0	0	0
tgaacgtggtg	PBANKA_083680	0	0	0	0	0	0	0	0	0	0	0	0	0	0	0	0	0	0	0	0	0	0	0	0	0	0	0	0	0	0	0	0
tgaaggtaata	PBANKA_091190	0	0	0	0	0	0	0	0	0	0	0	0	1	1	0	0	0	0	1	1	0	0	0	0	0	0	0	0	1	1	0	0
tgaagtgaacc	PBANKA_093360	0	0	0	0	0	0	0	0	0	0	0	0	0	0	0	0	0	0	0	0	0	0	0	0	0	0	0	0	0	0	0	0
tgaagttgagt	PBANKA_110300	0	0	0	0	0	0	0	0	0	0	0	0	0	0	0	0	0	0	0	0	0	0	0	1	0	0	0	0	0	0	0	0
tgacacactct	PBANKA_143920	0	0	0	0	0	0	0	0	0	0	0	0	0	0	1	1	109	104	0	0	0	0	0	0	0	0	0	0	0	0	0	0
tgacgcgcata	PBANKA_040290	0	0	0	0	0	0	0	0	0	0	0	0	0	0	0	0	0	0	0	0	0	0	0	0	0	0	0	0	0	0	0	0
tgactcaagcc	PBANKA_135040	1	1	0	0	0	0	0	0	0	0	0	0	27	27	0	0	0	0	0	0	0	0	0	0	1	1	1	1	1	1	0	0
tgactcagctt	PBANKA_071430	0	0	0	0	0	0	0	0	0	0	0	0	0	0	0	0	0	0	0	0	0	0	0	0	0	0	0	0	0	0	0	0
tgagaaagctg	PBANKA_114530	0	0	0	0	0	0	160	158	0	0	0	0	0	0	0	0	0	0	0	0	0	0	0	0	0	0	0	0	1	0	0	0
tgagaattccc	PBANKA_091030	0	1	0	0	0	0	0	0	0	0	0	0	0	0	0	0	0	0	0	0	0	0	0	0	0	0	0	0	0	0	0	0
tgagagccata	PBANKA_051970	0	0	0	0	0	0	0	0	0	0	0	0	0	0	0	0	0	0	0	0	0	0	0	0	0	0	0	0	0	0	0	0
tgagaggaacg	PBANKA_135350	65	61	0	1	921	913	0	0	0	0	0	0	0	0	62	62	0	0	0	0	19	17	0	0	0	0	63	63	0	0	1332	1301
tgatactgaga	PBANKA_136330	74	70	0	0	0	0	0	0	0	0	0	0	0	0	0	0	0	0	0	0	0	0	0	0	0	0	0	0	0	0	0	0
tgatcgccagt	PBANKA_070900	0	0	0	0	0	0	0	0	0	0	0	0	0	0	0	0	0	0	0	0	0	0	0	0	0	0	0	0	0	0	0	0
tgatctagggg	PBANKA_141180	126	123	0	0	1295	1269	0	0	0	0	1567	1536	0	0	0	0	0	0	0	0	45	46	0	0	0	0	16	16	0	0	1459	1430
tgcaaatgact	PBANKA_100480	0	0	0	0	0	0	101	100	0	0	2	2	56	56	0	0	0	0	0	0	0	0	0	0	0	0	1	1	1	1	0	0
tgcatacggtc	PBANKA_103220	0	0	0	0	0	0	0	0	0	0	0	0	0	0	0	0	0	0	0	0	0	0	0	0	0	0	0	0	0	0	0	0
tgccagcggac	PBANKA_061670	0	0	0	0	0	0	0	0	0	0	0	0	0	0	0	0	0	0	0	0	0	0	0	0	0	0	0	0	4	4	0	0
tgcccctgggc	PBANKA_081920	87	86	0	0	0	0	0	0	0	0	0	0	0	0	0	0	0	0	0	0	0	0	0	0	0	0	0	0	0	0	0	0
tgccgtaagcg	PBANKA_112210	61	60	0	0	0	0	0	0	0	0	0	0	0	0	0	0	0	0	0	0	0	0	0	0	0	0	0	0	0	0	0	0
tgcctccttta	PBANKA_090310	0	0	0	0	0	0	0	0	0	0	0	0	0	0	0	0	0	0	0	0	1	0	0	0	0	0	0	0	0	0	0	0
tgcctgtatgc	PBANKA_101770	113	111	2	2	1522	1473	1	1	0	0	416	411	0	0	295	286	0	0	1	1	219	215	349	336	0	0	76	70	128	127	1222	1187
tgccttgtatg	PBANKA_051490	1679	1628	2200	2137	4240	4127	6652	6483	10858	10618	11997	11715	6915	6780	16245	15900	17220	16786	9165	8880	17635	17194	18346	17769	6652	6488	25140	24483	20626	20189	1117	1089
tgcgagctcgt	PBANKA_122470	139	132	2	2	299	288	122	120	0	0	0	0	0	0	67	66	80	75	0	0	6	6	206	199	0	0	40	39	110	108	1316	1273
tgcgcacggaa	PBANKA_110400	0	0	8	8	165	170	0	0	45	45	22	22	0	0	7	8	0	0	0	0	0	0	0	0	0	0	0	0	0	0	168	170
tgcgtaatcgg	PBANKA_114250	119	114	683	670	543	534	0	0	0	0	353	346	0	0	0	0	0	0	0	0	1	1	1	1	0	0	0	0	0	0	1275	1236
tgcgtagcaga	PBANKA_144600	0	0	0	0	0	0	0	0	0	0	0	0	0	0	0	0	0	0	0	0	0	0	0	0	0	0	0	0	0	0	0	0
tgctgctagtt	PBANKA_130560	0	0	0	0	0	0	0	0	0	0	0	0	0	0	0	0	0	0	0	0	0	0	0	0	0	0	0	0	0	0	0	0
tgctgtagaat	PBANKA_114420	0	0	0	0	0	0	0	0	0	0	1	1	92	90	0	0	0	0	0	0	1	1	0	0	0	0	0	0	0	0	0	0
tgcttcaccgt	PBANKA_071790	0	0	0	0	0	0	0	0	0	0	0	0	0	0	0	0	0	0	0	0	0	0	6	6	0	0	0	0	0	0	0	0
tggaacacgca	PBANKA_090390	0	0	0	0	0	0	0	0	0	0	0	0	0	0	0	0	0	0	0	0	0	0	0	0	0	0	0	0	0	0	0	0
tggactgagtc	PBANKA_133270	73	74	0	0	0	0	0	0	0	0	0	0	0	0	0	0	0	0	0	0	0	0	0	0	0	0	0	0	0	0	0	0
tggagtgctca	PBANKA_102780	0	0	0	0	0	1	0	0	0	0	0	0	49	49	0	0	0	0	0	0	0	0	0	0	1	0	0	0	0	0	1	1
tggcccggtga	PBANKA_031430	0	0	0	0	0	0	0	0	0	0	0	0	0	0	0	0	0	0	0	0	0	0	0	0	0	0	0	0	0	0	0	0
tggcgccgtga	PBANKA_010020	353	338	691	675	12	8	14	10	1776	1723	214	203	30165	29400	43	44	22	20	37	36	139	137	31	24	25	24	66	64	56	54	34	30
tggcgcctaat	PBANKA_094110	0	0	0	0	0	0	0	0	0	0	0	0	5	4	0	0	0	0	0	0	0	0	0	0	0	0	0	0	0	0	0	0
tggcgctcccc	PBANKA_130860	0	0	0	0	0	0	0	0	0	0	0	0	42	42	0	0	0	0	0	0	0	0	0	0	0	0	0	0	0	0	0	0
tggcggagacc	PBANKA_102210	48	45	0	0	0	0	0	0	0	0	0	0	0	0	0	0	0	0	0	0	0	0	0	0	0	0	0	0	0	0	0	0
tggcgtgtgtg	PBANKA_120450	0	0	0	0	0	0	0	0	0	0	0	0	0	0	0	0	0	0	0	0	0	0	0	1	0	0	0	0	0	0	0	0
tggctctttcg	PBANKA_113930	0	0	0	0	0	0	0	0	0	0	1	1	0	0	0	0	0	0	0	0	0	0	0	0	0	0	0	0	0	0	0	0
tggcttcgctc	PBANKA_081910	0	0	0	0	0	0	0	0	0	0	0	0	0	0	0	0	0	0	0	0	0	0	0	0	0	0	0	0	0	0	0	0
tgggagactgt	PBANKA_124390	0	0	0	0	0	0	0	0	0	0	0	0	11	11	0	0	0	0	0	0	0	0	0	0	0	0	0	0	0	0	0	0
tgggcgtatca	PBANKA_092950	0	0	0	0	0	0	0	0	0	0	0	0	0	0	0	0	0	0	0	0	0	0	0	0	0	0	0	0	0	0	0	0
tgggtggtatt	PBANKA_112850	359	344	0	0	0	0	0	0	0	0	0	0	0	0	0	0	139	135	2	2	0	0	0	0	0	0	1	0	0	0	809	785
tggtaccactc	PBANKA_130460	336	341	2	2	1577	1640	650	644	0	0	0	0	0	0	0	0	0	0	6	7	18	19	0	0	0	0	0	0	0	0	1183	1210
tggtgacgact	PBANKA_021360	1	1	938	910	176	169	0	0	0	0	0	0	0	0	1	1	223	216	0	0	23	23	52	49	0	0	0	0	26	25	797	785
tggtgacgtct	PBANKA_092220	0	0	3	0	0	1	0	0	0	0	0	0	0	1	0	0	0	0	0	0	1	0	0	0	0	0	0	0	0	0	7	0
tgtaataatcc	PBANKA_082620	72	72	262	267	0	0	0	0	0	0	0	0	0	0	0	0	0	0	0	0	0	0	0	0	0	0	0	0	0	0	0	0
tgtaatatcct	PBANKA_142270	0	0	0	0	0	0	0	0	0	0	0	0	0	0	0	0	0	0	0	0	0	0	0	0	0	0	0	0	0	0	0	0
tgtaatcgcgc	PBANKA_092810	0	0	0	0	0	0	0	0	0	0	0	0	0	0	0	0	0	0	0	0	0	0	0	0	0	0	0	0	0	0	0	0
tgtacttgttt	PBANKA_133460	273	264	3	3	2665	2608	1003	973	2490	2447	1448	1408	1	1	1491	1466	1060	1029	857	833	1099	1073	461	451	762	742	631	615	397	387	2786	2703
tgtagacttcg	PBANKA_020020	0	0	0	0	0	0	0	0	0	0	0	0	0	0	0	0	56	55	0	0	0	0	0	0	0	0	0	0	0	0	0	0
tgtatagcctc	PBANKA_131830	0	0	0	0	0	0	0	0	0	0	0	0	0	0	49	49	0	0	0	0	0	0	0	0	0	0	0	0	0	0	0	0
tgtcacgatac	PBANKA_071830	0	0	0	0	0	0	0	0	0	0	0	0	0	0	0	0	0	0	0	0	0	0	15	16	0	0	0	0	0	0	0	0
tgtcacgggga	PBANKA_041110	0	0	0	0	0	0	0	0	0	0	0	0	0	1	0	0	0	0	0	0	0	0	0	0	0	0	0	0	0	0	0	0
tgtccggtgcc	PBANKA_092660	0	0	0	0	0	0	0	0	0	0	0	0	0	0	0	0	0	0	0	0	0	0	0	0	0	0	0	0	0	0	0	0
tgtcctaaaga	PBANKA_121950	356	345	8951	8755	825	798	377	365	1420	1385	905	885	172	167	54	49	0	0	24	24	42	41	1	1	4	4	1	0	783	759	1	1
tgtcgaagttg	PBANKA_101080	0	0	0	0	0	0	0	0	0	0	0	0	0	0	0	0	0	0	0	0	0	0	0	0	0	0	0	0	0	0	0	0
tgtcgtgttaa	PBANKA_071730	0	0	274	269	0	0	0	0	1	1	1	1	0	0	0	0	0	0	0	0	0	0	0	0	0	0	0	0	0	0	0	0
tgtctcgcttt	PBANKA_071050	0	0	194	188	0	0	0	0	0	0	0	0	0	0	0	0	0	0	0	0	0	0	0	0	0	0	0	0	0	0	0	0
tgtgttttgtt	PBANKA_082530	0	0	0	0	0	0	0	0	0	0	0	0	0	0	0	0	0	0	0	0	0	0	0	0	0	0	0	0	0	0	0	0
tgttcaccggg	PBANKA_121880	89	88	0	0	0	0	0	0	0	0	37	36	2	2	1	1	38	37	4	4	0	0	0	0	0	0	14	14	0	0	0	0
tgttttgatgg	PBANKA_143330	0	0	0	0	0	0	0	0	0	0	0	0	0	0	0	0	0	0	0	0	0	0	0	0	0	0	0	0	0	0	0	0
ttaaagtgatt	PBANKA_112620	0	0	0	0	0	0	0	0	0	0	0	0	0	0	0	0	0	0	0	0	0	0	0	0	0	0	0	0	0	0	0	0
ttaagcagtgt	PBANKA_050280	0	0	0	0	0	0	0	0	0	0	0	0	0	0	0	0	0	0	0	0	0	0	0	0	0	0	0	0	0	0	0	0
ttaatccttgc	PBANKA_010450	0	0	0	0	0	0	0	0	0	0	0	0	0	0	0	0	0	0	0	0	0	0	0	0	0	0	0	0	0	0	0	0
ttaattgcgac	PBANKA_121260	34337	33991	10167	10071	140	143	4866	4839	3382	3352	2417	2410	17	17	121	122	2359	2332	442	438	140	137	69	65	130	132	307	311	45	43	0	0
ttacatgctgg	PBANKA_145700	0	0	0	0	0	0	0	0	0	0	0	0	0	0	0	0	0	0	0	0	0	0	0	0	0	0	0	0	0	0	0	0
ttacccgcagc	PBANKA_134450	0	0	0	0	0	0	0	0	0	0	0	0	0	0	0	0	0	0	0	0	0	0	0	0	0	0	0	0	0	0	0	0
ttacccgtgaa	PBANKA_081490	120	115	348	346	2167	2122	243	236	0	0	0	0	1	1	0	0	83	82	12	11	1	1	0	0	0	0	0	0	3	3	1208	1198
ttacgccgggc	PBANKA_145970	0	0	1	0	0	0	0	0	0	0	0	0	11	11	0	0	0	0	1	1	0	0	0	0	0	0	0	0	3	3	0	0
ttactctatga	PBANKA_062020	0	0	0	0	0	0	0	0	0	0	0	0	0	0	0	0	0	0	0	0	0	0	0	0	0	0	0	0	0	0	0	0
ttactgcgact	PBANKA_124080	0	0	0	0	0	0	0	0	0	0	0	0	0	0	0	0	0	0	0	0	0	0	0	0	0	0	0	0	0	0	0	0
ttagcaggccg	PBANKA_110480	0	0	1	1	0	0	148	147	0	0	0	0	0	0	0	0	0	0	0	0	0	0	0	0	0	0	0	0	0	0	0	0
ttaggtgagat	PBANKA_061410	0	0	0	0	0	0	0	0	0	0	0	0	0	0	0	0	0	0	0	0	0	0	0	0	0	0	0	0	0	0	0	0
ttataagtcta	PBANKA_080690	0	0	0	0	0	0	0	0	0	0	0	0	0	0	0	0	0	0	0	0	0	0	0	0	0	0	0	0	0	0	0	0
ttatacaggtc	PBANKA_090650	0	0	0	0	0	0	0	0	0	0	0	0	1	0	0	0	0	0	0	0	0	0	0	0	0	0	0	0	0	0	0	0
ttatcacgcgt	PBANKA_060120	0	0	0	0	0	0	0	0	0	0	0	0	0	0	0	0	0	0	0	0	0	0	0	0	0	0	0	0	0	0	0	0
ttatccaaggg	PBANKA_111920	349	337	272	262	0	0	104	103	1	1	0	0	0	0	0	0	172	169	12	12	17	17	14	14	4	4	6	6	0	0	0	0
ttatcgcctcc	PBANKA_134250	0	0	0	0	0	0	0	0	0	0	0	0	0	0	0	0	0	0	0	0	0	0	0	0	0	0	0	0	0	0	0	0
ttatgcaccaa	PBANKA_135800	0	0	0	0	0	0	0	0	0	0	0	0	0	0	0	0	0	0	0	0	52	50	0	0	0	0	0	0	0	0	0	0
ttatggcactg	PBANKA_071260	0	0	0	0	0	0	0	0	0	0	1	1	53	53	0	0	0	0	0	0	0	0	0	0	0	0	0	0	0	0	0	0
ttcaacgaaca	PBANKA_131060	0	0	0	0	0	0	0	0	0	0	0	0	0	0	0	0	0	0	0	0	0	0	0	0	0	0	0	0	0	0	0	0
ttcaatagaga	PBANKA_130790	0	0	0	0	0	0	0	0	0	0	0	0	0	0	0	0	0	0	0	0	0	0	0	0	0	0	0	0	0	0	0	0
ttcactcaagt	PBANKA_010220	0	0	0	0	0	0	0	0	0	0	0	0	0	0	0	0	0	0	0	0	0	0	0	0	0	0	0	0	0	0	0	0
ttcatccccag	PBANKA_140330	0	0	0	0	0	0	0	1	0	0	1	1	321	312	0	1	0	0	1	0	1	1	1	1	0	0	1	2	0	0	0	0
ttcatgagcat	PBANKA_143520	0	0	854	842	0	0	0	0	0	0	0	0	1	1	0	0	105	105	0	0	23	23	0	0	0	0	6	6	0	0	0	0
ttcatgttggg	PBANKA_134120	2	2	0	0	0	0	0	0	0	0	1	1	465	455	0	0	2	2	2	1	1	1	0	0	0	0	0	0	1	1	1	1
ttccaccttac	PBANKA_030600-ko	125	134	5	6	498	529	230	242	914	993	364	403	19	23	378	408	115	124	10	10	531	582	294	325	18	26	533	583	212	234	1528	1651
ttccatactat	PBANKA_010630	0	0	0	0	0	0	0	0	0	0	0	0	0	0	0	0	0	0	0	0	0	0	0	0	0	0	0	0	0	0	0	0
ttcccagggcc	PBANKA_092730	103	98	0	0	0	0	0	0	0	0	0	0	0	0	0	0	50	45	0	0	0	0	0	0	0	0	0	0	0	0	0	0
ttcctcctagt	PBANKA_131690	0	0	0	0	0	0	0	0	0	0	0	0	0	0	0	0	0	0	0	0	0	0	0	0	0	0	0	0	0	0	0	0
ttcctcggatc	PBANKA_101050	0	0	0	0	0	0	0	0	0	0	0	0	0	0	0	0	0	0	0	0	0	0	0	0	0	0	0	0	0	0	0	0
ttcgctcggtg	PBANKA_030170	0	0	0	0	0	0	0	0	0	0	0	0	0	0	0	0	0	0	0	0	0	0	0	0	0	0	0	0	0	0	0	0
ttcgggatacg	PBANKA_093290	0	0	0	0	0	0	238	228	0	0	0	0	0	0	0	0	0	0	0	0	0	0	0	0	0	0	0	0	0	0	0	0
ttcggtatcgg	PBANKA_133810	1314	1274	636	613	1	1	457	441	472	457	83	80	0	0	1	1	141	133	15	15	0	0	1	0	3	3	20	21	1	1	0	0
ttcttctaccg	PBANKA_094160	0	0	1	1	1	0	0	0	0	0	0	0	232	227	0	0	0	0	0	0	1	1	0	0	0	0	1	1	1	1	0	0
ttgaaaatcaa	PBANKA_142000	0	0	0	0	0	0	0	0	0	0	0	0	0	0	0	0	0	0	0	0	0	0	0	0	0	0	0	0	0	0	0	0
ttgaatcgtga	PBANKA_093010	0	0	0	0	0	0	0	0	0	0	0	0	0	0	0	0	0	0	0	0	0	0	0	0	0	0	0	0	0	0	0	0
ttgaccaaacg	PBANKA_070070	0	0	0	0	0	0	0	0	0	0	0	0	0	0	0	0	0	0	0	0	0	0	0	0	0	0	0	0	0	0	0	0
ttgcataaggg	PBANKA_124450	0	0	348	333	858	840	312	299	754	732	149	145	0	0	312	305	1	0	116	114	99	98	22	20	40	41	90	90	6	6	2127	2089
ttgccggccga	PBANKA_124210	339	328	251	245	2378	2332	962	939	571	558	579	569	1	1	40	39	44	44	19	18	21	21	45	44	2	2	0	0	2	2	1147	1122
ttgcgactttc	PBANKA_011110	135	131	0	0	0	0	0	0	0	0	0	0	0	0	0	0	0	0	18	16	0	0	0	0	1	1	0	0	0	0	0	0
ttgctccgagt	PBANKA_090620	396	378	440	422	9	7	8	5	483	471	159	154	23566	22972	133	123	34	33	12	10	106	108	19	21	17	17	24	25	24	23	28	26
ttgctgagaag	PBANKA_031600	0	0	0	0	0	0	0	0	0	0	0	0	0	0	0	0	0	0	0	0	0	0	0	0	0	0	0	0	0	0	0	0
ttgctgtcggc	PBANKA_111510	0	0	0	0	0	0	0	0	0	0	0	0	0	0	0	0	0	0	0	0	0	0	0	0	0	0	0	0	1	1	0	0
ttgctttagct	PBANKA_100150	0	0	184	180	0	0	0	0	0	0	0	0	2	2	0	0	61	54	0	0	0	0	0	0	0	0	0	0	0	0	0	0
ttggcacggcg	PBANKA_124660	0	0	0	0	0	0	0	0	0	0	0	0	0	0	0	0	0	0	0	0	0	0	0	0	0	0	0	0	0	0	0	0
ttggggtgaca	PBANKA_092640	70	69	940	922	0	0	292	280	478	472	694	675	1	1	2	2	748	727	9	9	0	0	23	24	0	0	13	13	0	0	0	0
ttgtcgccgtc	PBANKA_092970	0	0	0	0	0	0	0	0	0	0	0	0	0	0	0	0	0	0	0	0	0	0	0	0	0	0	0	0	0	0	0	0
ttgtgaaagtt	PBANKA_142380	0	0	0	0	0	0	1	0	0	0	0	0	92	93	0	0	0	0	1	1	0	0	0	0	2	2	0	0	2	2	0	0
tttaaccggtc	PBANKA_140140	0	0	0	0	0	0	0	0	0	0	0	0	0	0	0	0	0	0	0	0	0	0	0	0	0	0	0	0	0	0	0	0
tttagcgttgg	PBANKA_142680	0	0	0	0	0	0	0	0	0	0	1	1	0	0	7	6	0	0	0	0	0	0	0	0	0	0	0	0	0	0	0	0
tttagctagtg	PBANKA_050740	0	0	0	0	348	334	1	1	239	226	248	251	0	0	115	111	55	54	11	11	52	47	0	0	3	2	32	32	5	4	445	429
tttaggaacta	PBANKA_120310	0	0	0	0	0	0	0	0	0	0	3	2	639	635	0	0	0	0	0	0	1	1	1	0	0	0	3	3	2	2	2	1
tttattattca	PBANKA_135830	0	0	0	0	0	0	0	0	0	0	0	0	0	0	0	0	0	0	0	0	0	0	0	0	0	0	0	0	0	0	1	1
tttccagaata	PBANKA_140070	0	0	0	0	0	0	0	0	0	0	0	0	0	0	0	0	0	0	0	0	0	0	0	0	0	0	0	0	0	0	0	0
tttcgagtagc	PBANKA_092720	0	0	0	0	0	0	0	0	0	0	0	0	0	0	0	0	0	0	0	0	0	0	0	0	0	0	0	0	0	0	0	0
tttcgtagcgc	PBANKA_090120	71	71	0	0	0	0	0	0	0	0	0	0	0	0	0	0	0	0	0	0	0	0	0	0	0	0	0	0	0	0	0	0
tttctcatgtc	PBANKA_130370	264	252	2	2	1419	1406	384	372	0	0	0	0	0	0	0	0	0	0	0	0	0	0	0	0	0	0	0	0	0	0	1268	1243
tttctgtagac	PBANKA_041040	575	576	11	11	0	0	0	0	292	292	0	0	0	0	0	0	86	91	11	12	0	0	0	0	2	2	0	0	1	1	0	0
tttgacagggg	PBANKA_051770	0	0	0	0	0	0	0	0	0	0	0	0	0	0	0	0	0	0	0	0	0	0	0	0	0	0	0	0	0	0	0	0
tttgattttat	PBANKA_030600	97	96	0	0	0	0	0	0	0	0	0	0	0	0	0	0	0	0	12	11	0	0	0	0	0	0	0	0	0	0	0	0
tttgtttaacc	PBANKA_031330	0	0	0	0	0	0	0	0	0	0	0	0	0	0	0	0	0	0	0	0	0	0	0	0	0	0	0	0	0	0	0	0
ttttgaacaga	PBANKA_142030	1	1	1	1	241	237	0	0	0	0	0	0	0	0	35	35	0	0	0	0	0	0	77	76	0	0	25	24	55	55	1349	1324
