# Supplementary material for: Functional Profiling of a Plasmodium Genome Reveals an Abundance of Essential Genes
Source: Cell. 2017 Jul 13;170(2):260–272.e8. doi: 10.1016/j.cell.2017.06.030 (PMC5509546; doi:10.1016/j.cell.2017.06.030)
Supplement: Data S1. Reproducible Analysis Procedure — The file archive includes an R-markdown document, which will reproduce all bioinformatic procedures conducted. [file mmc9.zip › countfiles/PbSTM62.csv]

barcode	gene	STM62_4.1.1	STM62_4.1.2	STM62_4.2.1	STM62_4.2.2	STM62_4.3.1	STM62_4.3.2	STM62_5.1.1	STM62_5.1.2	STM62_5.2.1	STM62_5.2.2	STM62_5.3.1	STM62_5.3.2	STM62_6.1.1	STM62_6.1.2	STM62_6.2.1	STM62_6.2.2	STM62_6.3.1	STM62_6.3.2	STM62_7.1.1	STM62_7.1.2	STM62_7.2.1	STM62_7.2.2	STM62_7.3.1	STM62_7.3.2	STM62_8.1.1	STM62_8.1.2	STM62_8.2.1	STM62_8.2.2	STM62_8.3.1	STM62_8.3.2	STM62 INPUT.1	STM62 INPUT.2
no_match		46034	48122	44256	47135	42973	44102	32582	34257	34370	37813	37952	39996	33084	35270	30003	32173	32241	35074	30631	33530	26894	29585	28367	30813	31956	34738	32517	35969	33090	36007	20692	24159
aaaaagggcac	PBANKA_080070	0	0	0	0	0	0	0	0	0	0	0	0	0	0	0	0	0	0	0	0	0	0	0	0	0	0	0	0	0	0	0	0
aaaacgaggag	PBANKA_020390	302	302	0	0	0	0	0	0	0	0	0	0	0	0	0	0	0	0	0	0	0	0	0	0	10	10	0	0	3	3	0	0
aaaatgatcgg	PBANKA_120820	49	47	302	297	356	345	66	65	217	215	292	291	37	36	1	1	639	623	2	2	191	190	657	639	30	30	128	126	779	769	1188	1148
aaaccatcctc	PBANKA_133220	1	1	0	0	0	0	0	0	0	1	0	0	0	0	576	578	0	1	0	0	0	0	0	0	1	0	0	0	0	0	0	0
aaaccccagtt	PBANKA_144310	0	0	279	269	160	159	0	0	38	35	175	165	60	59	0	0	0	0	7	7	0	0	0	0	38	36	0	0	0	0	1032	991
aaacgaattgt	PBANKA_040910	0	0	0	0	0	0	0	0	0	0	0	0	0	0	0	0	0	0	0	0	1	1	0	0	0	0	0	0	0	0	0	0
aaactcaacct	PBANKA_030560	0	0	0	0	0	0	0	1	0	0	0	0	0	0	32	33	0	0	0	0	1	1	0	0	0	0	0	0	0	1	0	1
aaactgagtga	PBANKA_000330	0	0	0	0	0	0	0	0	0	0	0	0	0	0	0	0	0	0	0	0	0	0	0	0	0	0	0	0	0	0	0	0
aaagactcgaa	PBANKA_040180	0	0	0	0	0	0	0	0	0	0	0	0	0	0	0	0	0	0	0	0	2	2	0	0	0	0	0	0	0	0	0	0
aaaggggacat	PBANKA_071080	0	0	0	0	0	0	0	0	0	0	0	0	0	0	16	16	0	0	0	0	0	0	0	0	0	0	0	0	1	1	0	1
aaataagcgcg	PBANKA_131480	66	68	0	0	0	0	0	0	0	0	0	0	0	0	0	0	0	0	0	0	0	0	0	0	0	0	0	0	0	0	0	0
aaatctgacga	PBANKA_135570	67	67	0	0	0	0	0	0	0	0	0	0	0	0	0	0	0	0	0	0	0	0	0	0	0	0	0	0	0	0	0	0
aaatggaactt	PBANKA_101700	0	0	0	0	0	0	0	0	0	0	0	0	0	0	0	0	0	0	0	0	1	1	0	0	0	0	0	0	0	0	0	0
aaattggatca	PBANKA_010720	0	0	0	0	0	0	0	0	0	0	0	0	0	0	0	0	0	0	0	0	3	3	1	1	0	0	0	0	1	1	0	0
aacacaaccgc	PBANKA_140160	7651	7685	2768	2744	1968	1974	3132	3129	2107	2098	2196	2205	2053	2047	4220	4187	2000	1991	1224	1209	1002	991	826	822	952	947	616	614	835	843	979	980
aacactacctt	PBANKA_140280	0	0	0	0	0	0	0	0	0	0	0	0	0	0	0	0	0	0	0	0	0	0	0	0	0	0	0	0	0	0	0	0
aacagatagtc	PBANKA_142880	0	0	0	0	0	0	0	0	0	0	0	0	0	0	0	0	0	0	0	0	0	0	0	0	0	0	0	0	0	0	0	0
aaccgctgata	PBANKA_121050	0	0	0	0	0	0	0	0	0	0	0	0	0	0	0	0	0	0	0	0	0	0	0	0	0	0	0	0	0	0	0	0
aaccgctgatt	PBANKA_100140	0	0	0	0	0	0	0	0	0	0	0	0	0	0	13	14	0	0	0	0	0	0	0	0	0	0	0	0	0	0	0	0
aacctccagaa	PBANKA_090630	298	300	0	0	0	0	73	73	0	0	0	0	21	21	0	0	0	0	0	0	3	3	0	0	1	1	0	0	0	0	0	0
aacgcctctgt	PBANKA_082870	0	0	0	0	0	0	0	0	0	0	0	0	0	0	7	7	0	0	0	0	0	0	0	0	0	0	0	0	0	0	0	0
aacgttgcaac	PBANKA_124480	0	0	1514	1487	1248	1238	313	313	734	718	604	589	107	107	3	3	245	238	0	0	4	4	193	191	0	0	12	12	257	252	1160	1145
aacttgtacaa	PBANKA_061570	0	0	0	0	0	0	0	0	0	0	0	0	0	0	0	0	0	0	0	0	1	1	0	0	0	0	0	0	0	0	0	0
aactttattgg	PBANKA_020850	0	0	0	0	0	0	0	0	0	0	0	0	0	0	0	0	0	0	0	0	2	2	0	0	0	0	0	0	0	0	0	0
aactttgggcc	PBANKA_080450	0	0	0	0	0	0	0	0	0	0	0	0	0	0	0	0	0	0	0	0	0	0	0	0	0	0	0	0	0	0	0	0
aagaaagtctc	PBANKA_122310	0	0	0	0	0	0	0	0	0	0	0	0	0	0	19	18	0	0	0	0	0	0	0	0	0	0	0	0	0	0	0	0
aagaccacagg	PBANKA_090960	0	0	0	0	0	0	0	0	0	0	0	0	0	0	0	0	0	0	0	0	1	1	0	0	0	0	0	0	0	0	0	0
aagagtgcaag	PBANKA_110070	0	0	0	0	0	0	0	0	0	0	0	0	0	0	0	0	0	0	0	0	2	2	0	0	0	0	0	0	0	0	0	0
aagctagcaat	PBANKA_141000	0	0	0	1	196	189	0	0	0	0	0	0	0	0	0	0	0	0	1	1	0	0	0	0	0	0	1	1	0	0	0	0
aaggatctatc	PBANKA_136210	0	0	0	0	0	0	0	0	0	0	0	0	0	0	0	0	0	0	0	0	0	0	0	0	0	0	0	0	0	0	0	0
aaggcgtcacg	PBANKA_134350	1	1	594	589	475	472	487	481	570	566	324	314	728	724	0	0	333	333	643	640	128	129	205	202	554	548	196	185	140	130	2109	2064
aagtaaaagtc	PBANKA_020340	0	0	0	0	0	0	0	0	0	0	0	0	0	0	0	0	0	0	0	0	2	2	0	0	0	0	0	0	0	0	0	0
aatagatccca	PBANKA_070800	0	0	0	0	0	0	0	0	0	0	0	0	0	0	0	0	0	0	0	0	2	2	0	0	0	0	0	0	0	0	0	0
aatagcctctt	PBANKA_142710	0	0	147	143	0	0	159	156	47	44	215	209	82	81	49	49	0	0	18	16	2	2	14	14	5	4	1	1	0	1	2	1
aatagcgggta	PBANKA_083200	0	0	0	0	0	0	0	0	0	0	0	0	0	0	0	0	0	0	0	0	1	1	0	0	0	0	0	0	0	0	0	0
aataggtggac	PBANKA_144720	0	0	0	0	0	0	0	0	0	0	0	0	0	0	0	0	0	0	0	0	1	2	0	0	0	0	0	0	0	0	0	0
aatagtttatg	PBANKA_134790	0	0	0	0	0	0	0	0	0	0	0	0	0	0	0	0	0	0	0	0	3	3	0	0	0	0	0	0	0	0	0	0
aatatctccgg	PBANKA_123240	0	0	0	0	0	0	0	0	0	0	0	0	0	0	0	0	0	0	0	0	2	2	0	0	0	0	0	0	0	0	0	0
aatcagcgcta	PBANKA_051100	0	0	0	0	218	218	0	0	20	19	0	0	0	0	0	0	0	0	0	0	0	0	0	0	0	0	0	0	0	0	0	0
aatcataccca	PBANKA_113200	0	0	0	0	0	0	0	0	0	0	0	0	0	0	0	0	0	0	0	0	2	2	0	0	0	0	0	0	0	0	0	0
aatccacaaag	PBANKA_093710	0	0	0	0	0	0	0	0	0	0	0	0	0	0	0	0	0	0	0	0	0	0	0	0	1	1	0	0	0	0	0	0
aatcctttact	PBANKA_040820	0	0	0	0	0	0	0	0	0	0	0	0	0	0	0	0	0	0	0	0	0	0	0	0	0	0	0	0	0	0	0	0
aatcgccgaaa	PBANKA_081710	0	0	0	0	0	0	0	0	1	1	0	0	0	0	0	0	0	0	0	0	0	0	0	0	0	0	0	0	0	0	0	0
aatcgcctctt	PBANKA_110570	0	0	1	0	0	0	0	0	0	0	0	0	0	0	0	0	0	0	0	0	0	0	0	0	0	0	0	0	0	0	0	0
aatcgtggacc	PBANKA_021160	0	0	0	0	0	0	0	0	0	0	0	0	0	0	12	12	0	0	0	0	0	0	0	0	0	0	0	0	0	0	0	0
aatctaggcgt	PBANKA_121650	87	83	623	607	1763	1722	288	278	176	173	634	618	33	32	0	0	291	282	0	0	21	20	208	199	14	14	33	30	340	333	1012	980
aatgggtaaca	PBANKA_132170	0	0	0	0	0	0	0	0	0	0	0	0	0	0	0	0	0	0	0	0	3	3	0	0	0	0	0	0	0	0	0	0
aatgtcaaaaa	PBANKA_113490	0	0	0	0	0	0	0	0	0	0	0	0	0	0	0	0	0	0	0	0	2	2	0	0	0	0	0	0	0	0	0	0
aattgcaaggg	PBANKA_113160	0	0	0	0	0	0	0	0	0	0	0	0	0	0	0	0	0	0	0	0	0	0	0	0	0	0	0	0	0	0	0	0
aattgccgtcc	PBANKA_145580	0	0	0	0	0	0	0	0	0	0	0	0	0	0	0	0	0	0	0	0	0	0	0	0	0	0	0	0	0	0	0	1
aattgcgcaga	PBANKA_030270	0	0	0	1	1	1	1	0	2	1	1	2	0	0	31	31	0	0	2	0	0	0	1	1	0	0	0	0	0	0	0	0
aattgtctgga	PBANKA_061560	0	0	0	0	0	0	0	0	0	0	0	0	0	0	0	0	0	0	0	0	1	1	0	0	0	0	0	0	0	0	0	0
aatttatatat	PBANKA_091550	0	0	0	0	0	1	0	0	0	0	0	0	0	0	0	0	0	0	0	0	0	0	0	0	0	0	0	0	0	0	0	0
acaccgatcac	PBANKA_093660	0	0	0	0	0	0	0	0	0	0	0	0	0	0	0	0	0	0	0	0	0	0	0	0	0	0	0	0	0	0	0	0
acacgaacacg	PBANKA_134180	0	0	374	366	229	228	46	48	0	0	0	0	0	0	0	0	0	0	15	15	0	0	4	4	36	36	0	0	12	11	1263	1242
acacgacaagc	PBANKA_103780	24681	24347	12665	12496	4467	4413	6853	6758	12457	12301	11842	11693	12143	12010	27008	26653	15214	14975	11487	11349	12437	12234	15240	15030	11996	11879	14378	14090	20568	20284	933	920
acagggattca	PBANKA_083330	0	0	0	0	0	0	0	0	0	0	0	0	0	0	0	0	0	0	0	0	3	3	0	0	0	0	0	0	0	0	0	0
acagttgcctc	PBANKA_111060	0	0	0	0	0	0	0	0	0	0	0	0	0	0	0	0	0	0	0	0	5	5	0	0	0	0	0	0	0	0	0	0
acatcagaaag	PBANKA_134380	0	0	174	170	0	0	0	0	0	0	0	0	0	0	0	0	5	5	4	4	0	0	0	0	0	0	0	0	0	0	0	0
acatcgagctt	PBANKA_093090	0	0	0	0	0	0	0	0	0	0	0	0	0	0	0	0	0	0	0	0	3	2	0	0	0	0	0	0	0	0	0	0
acatcgccggg	PBANKA_110810	0	0	176	168	0	0	0	0	0	0	0	0	0	0	0	0	0	0	0	0	1	1	0	0	13	12	0	0	0	0	0	0
accaaccgtca	PBANKA_050350	0	0	0	0	0	0	0	0	0	0	0	0	31	31	0	0	0	0	0	0	0	0	0	0	0	0	0	0	0	0	0	0
accaacgcccg	PBANKA_060920	0	0	0	0	0	0	0	0	0	0	0	0	0	0	0	0	0	0	0	0	0	0	0	0	0	0	0	0	0	0	0	0
accaagcgggt	PBANKA_146340	0	0	0	0	0	0	0	0	0	0	0	0	0	0	0	0	0	0	0	0	1	1	0	0	0	0	0	0	0	0	0	0
accaagtcaat	PBANKA_082700	0	0	0	0	0	0	0	0	0	0	0	0	0	0	12	12	0	0	0	0	0	0	0	0	0	0	0	0	0	0	0	0
accaggccacg	PBANKA_144740	0	0	0	0	538	539	0	0	19	19	262	263	0	0	1	1	14	14	12	12	2	2	31	31	2	2	4	3	3	3	1155	1136
accatttaatc	PBANKA_061600	0	0	0	0	0	0	0	0	0	0	0	0	26	25	0	0	0	0	0	0	0	0	0	0	0	0	0	0	0	0	0	0
accctacttgc	PBANKA_130090	0	0	0	0	0	0	0	0	0	0	0	0	0	0	0	0	0	0	0	0	0	0	0	0	0	0	0	0	0	0	1	1
accgaaactgt	PBANKA_094280	63	67	0	0	0	0	0	0	0	0	0	0	0	0	111	121	0	0	0	0	0	0	0	0	0	0	1	1	0	0	0	0
accgaataact	PBANKA_020300	0	0	0	0	0	0	0	0	0	0	0	0	0	0	0	0	0	0	0	0	1	1	0	0	0	0	0	0	0	0	0	0
accgccatcca	PBANKA_031380	0	0	0	0	0	0	0	0	0	0	0	0	0	0	0	0	0	0	0	0	1	1	0	0	0	0	0	0	0	0	0	0
accggacagat	PBANKA_080370	56	55	0	0	0	0	0	0	0	0	0	0	0	0	0	0	0	0	0	0	0	0	0	0	0	0	0	0	0	0	0	0
accggcaccgt	PBANKA_142280	0	0	0	0	0	0	0	0	0	0	0	0	0	0	0	0	0	0	0	0	7	7	0	0	0	0	0	0	0	0	0	0
accgggtggtt	PBANKA_092500	0	0	0	0	0	0	0	0	0	0	0	0	0	0	0	0	0	0	0	0	0	0	0	0	0	0	0	0	0	0	0	0
acctaattcac	PBANKA_010790	0	0	0	0	0	0	0	0	0	0	0	0	0	0	0	0	0	0	0	0	2	2	0	0	0	0	0	0	0	0	0	0
acctgttcgac	PBANKA_134000	0	0	0	0	0	0	0	0	0	0	0	0	0	0	0	0	0	0	0	0	4	4	0	0	0	0	0	0	0	0	0	0
acgacggacac	PBANKA_143350	0	0	0	0	0	0	0	0	0	0	0	0	0	0	0	0	0	0	0	0	0	0	0	0	0	0	0	0	0	0	0	0
acgacttggac	PBANKA_091910	0	0	496	517	0	0	280	292	0	0	178	193	28	29	37	41	8	8	0	0	3	4	4	5	1	1	3	3	0	0	0	0
acgatttgtta	PBANKA_050370	0	0	0	0	0	0	0	0	0	0	0	0	0	0	0	0	0	0	0	0	4	4	0	0	0	0	0	0	0	0	0	0
acgcctaaatc	PBANKA_040740	0	1	0	0	0	0	0	0	0	0	0	0	0	0	0	0	0	0	0	0	0	0	0	0	0	0	0	0	0	0	0	0
acgcgaaaggg	PBANKA_091160	0	0	0	0	0	0	0	0	0	0	0	0	0	0	0	0	0	0	0	0	0	0	0	0	0	0	0	0	0	0	0	0
acgcgaacggc	PBANKA_070260	63	63	0	0	0	0	0	0	0	0	0	0	0	0	0	0	0	0	0	1	0	0	0	0	0	1	0	0	0	0	0	0
acgctcatata	PBANKA_030680	36	34	0	0	1	0	0	0	5	5	0	0	0	0	178	172	0	0	0	0	0	0	0	0	0	0	0	0	0	0	0	0
acggatgatgg	PBANKA_114490	0	0	0	0	0	0	0	0	0	0	0	0	0	0	0	0	0	0	0	0	1	1	0	0	0	0	0	0	0	0	0	0
acgtaagacaa	PBANKA_134600	66	68	0	0	0	0	0	0	0	0	0	0	0	0	0	0	0	0	0	0	2	2	0	0	0	0	0	0	0	0	0	0
acgtacaactt	PBANKA_145800	0	0	0	0	0	0	0	0	0	0	0	0	0	0	0	0	0	0	0	0	6	6	0	0	0	0	0	0	0	0	0	0
acgtatcaggg	PBANKA_082710	0	0	0	0	0	0	0	0	0	0	0	0	0	0	0	0	0	0	0	0	1	1	2	1	0	0	0	0	0	0	0	0
acgtgaactta	PBANKA_041850	0	0	0	0	0	0	0	0	0	0	0	0	0	0	0	0	0	0	0	0	3	4	0	0	0	0	0	0	0	0	0	0
actagaggtaa	PBANKA_092940	0	0	0	0	0	0	0	0	0	0	0	0	0	0	0	0	0	0	0	0	0	0	0	0	0	0	0	0	0	0	0	0
actatatcctt	PBANKA_131230	0	0	0	0	0	0	0	0	0	0	0	0	0	0	30	30	0	0	0	0	0	0	0	0	0	0	0	0	0	0	0	0
actatcgccaa	PBANKA_144400	0	0	0	0	0	0	0	0	0	0	0	0	0	0	0	0	0	0	0	0	2	2	0	0	0	0	0	0	0	0	0	0
actcaccgcct	PBANKA_010400	557	552	0	0	0	0	45	43	0	0	0	0	0	0	40	40	0	0	0	0	1	1	0	0	4	2	0	0	0	0	0	0
actgcggtaat	PBANKA_112250	0	0	0	0	0	0	0	0	0	0	0	0	0	0	0	0	0	0	0	0	0	0	0	0	0	0	1	1	0	0	0	0
actgcttagcg	PBANKA_114260	139	137	992	974	2722	2686	270	270	279	270	765	745	2	2	0	0	1308	1291	0	0	30	30	1787	1762	2	2	29	29	1612	1594	972	961
actggattata	PBANKA_101370	55	55	0	0	0	0	0	0	0	0	0	0	0	0	0	0	0	0	0	0	0	0	0	0	0	0	0	0	0	0	0	0
acttcaatatc	PBANKA_050690	0	0	0	0	0	0	0	0	0	0	0	0	0	0	0	0	0	0	0	0	3	3	0	0	0	0	0	0	0	0	0	0
acttccgagta	PBANKA_122150	43	43	0	0	0	0	0	0	0	0	0	0	0	0	17	17	0	0	0	0	0	0	0	0	0	0	0	0	0	0	0	0
acttgtgctgc	PBANKA_083610	0	0	0	0	0	0	0	0	0	0	0	0	0	0	0	0	0	0	0	0	1	1	0	0	0	0	0	0	0	0	0	0
actttaaatac	PBANKA_142150	0	0	0	0	0	0	0	0	0	0	0	0	0	0	0	0	0	0	0	0	1	1	0	0	0	0	0	0	0	0	0	0
agaacattttg	PBANKA_030360	0	0	0	0	0	0	0	0	0	0	0	0	0	0	0	0	0	0	0	0	1	1	0	0	0	0	0	0	0	0	0	0
agacaatggac	PBANKA_123740	0	0	0	0	0	0	0	0	0	0	0	0	0	0	0	0	0	0	0	0	1	1	0	0	0	0	0	0	0	0	0	0
agactacagac	PBANKA_101330	0	0	0	0	0	0	0	0	0	0	0	0	0	0	0	0	0	0	0	0	2	2	0	0	0	0	0	0	0	0	0	0
agagatttctt	PBANKA_144210	64	63	0	0	0	0	0	0	0	0	25	24	0	0	1	1	0	0	0	0	0	0	0	0	0	0	0	0	0	0	0	0
agaggtcgggt	PBANKA_112690	0	0	0	0	0	0	0	0	0	0	0	0	0	0	0	0	0	0	0	0	2	2	0	0	0	0	0	0	0	0	0	0
agatacctgga	PBANKA_134240	0	0	0	0	0	0	0	0	0	0	0	0	0	0	31	32	0	0	0	0	0	0	0	0	0	1	0	0	0	0	0	0
agatagacatt	PBANKA_100030	0	0	0	0	0	0	0	0	0	0	0	0	0	0	0	0	0	0	0	0	35	35	0	0	0	0	0	0	0	0	0	0
agatcaggatt	PBANKA_122180	0	0	0	0	0	0	0	0	0	0	0	0	0	0	16	16	0	0	0	0	0	0	0	0	0	0	0	0	0	0	0	0
agatcccggga	PBANKA_020290	0	0	0	0	0	0	0	0	0	0	0	0	0	0	0	0	0	0	0	0	0	0	0	0	0	0	0	0	0	1	0	0
agatctaattc	PBANKA_103750	1920	1899	932	913	157	161	122	120	44	42	1	1	0	0	93	94	28	28	10	10	2	2	0	0	5	5	0	0	0	0	0	0
agatgagtctg	PBANKA_050810	0	0	0	0	1	1	0	0	0	0	0	0	0	0	0	0	0	0	0	0	0	0	0	0	0	0	0	0	0	0	0	0
agatgccggga	PBANKA_071050	0	0	0	0	0	0	0	0	0	0	0	0	0	0	0	0	0	0	0	0	0	0	0	0	1	0	0	0	0	0	0	0
agatgtagagt	PBANKA_081960	0	0	0	0	0	0	0	0	0	0	0	0	0	0	0	0	0	0	0	0	0	0	0	0	0	0	0	0	0	0	0	0
agcacgtgcaa	PBANKA_110350	540	557	0	0	0	0	83	82	0	0	0	0	19	21	16	16	10	10	0	0	0	0	0	0	0	0	0	0	0	0	0	0
agcatgactca	PBANKA_133400	179	177	827	819	1	1	108	108	40	40	50	50	0	0	0	0	9	9	0	0	3	3	0	0	0	0	9	9	2	2	978	954
agcattctatg	PBANKA_140720	1	0	0	0	0	0	0	0	0	0	0	0	0	0	0	0	0	0	0	0	0	0	0	0	0	0	0	0	0	0	0	0
agcccactttt	PBANKA_051220	0	0	0	0	0	0	0	0	0	0	0	0	0	0	0	0	0	0	0	0	1	1	0	0	0	0	0	0	0	0	0	0
agcccgttgta	PBANKA_123730	114	114	0	0	0	0	59	58	0	0	1	1	0	0	13	11	3	3	0	0	2	2	0	0	4	4	0	0	2	2	0	0
agccttcaaat	PBANKA_041810	1	0	0	0	0	0	0	0	0	0	0	0	0	0	0	0	0	0	0	0	0	0	0	0	0	0	0	0	0	0	0	0
agcgaccatcc	PBANKA_144590	0	0	0	0	0	0	0	0	0	0	0	0	0	0	0	0	0	0	0	0	1	1	0	0	0	0	0	0	0	0	0	0
agctaatttgt	PBANKA_081200	0	0	0	0	0	0	0	0	7	7	0	0	0	0	0	0	0	0	1	1	0	0	0	0	0	0	0	0	0	0	0	0
agctgcgccgg	PBANKA_101450	0	0	106	102	611	591	0	0	15	15	16	15	0	0	0	0	37	37	0	0	7	6	57	57	0	0	22	22	43	40	796	770
aggaatttaac	PBANKA_010040	0	0	211	213	0	0	0	0	0	0	0	0	0	0	0	0	0	0	0	0	21	21	0	0	0	0	0	0	0	0	0	0
aggacttatat	PBANKA_060530	0	0	0	0	0	0	0	0	0	0	0	0	0	0	0	0	0	0	0	0	0	0	0	0	0	0	0	0	0	0	0	0
aggataccaac	PBANKA_146350	0	0	0	0	0	0	0	0	0	0	0	0	0	0	0	0	0	0	0	0	3	3	0	0	0	0	0	0	0	0	0	0
aggcatctcgt	PBANKA_133930	56	55	1	1	296	289	98	96	0	0	107	104	249	243	1	1	110	110	316	304	0	0	113	110	339	333	3	3	61	60	926	905
aggcccacacc	PBANKA_061400	35	37	0	0	0	0	0	0	0	0	0	0	24	25	0	0	0	0	0	0	0	0	0	0	0	0	0	0	0	0	0	0
aggccggggtc	PBANKA_061000	0	0	0	0	0	0	0	0	0	0	0	0	0	0	15	14	0	0	0	0	0	0	0	0	0	0	0	0	0	0	0	0
aggcgcagcac	PBANKA_070610	43	48	297	311	0	0	0	0	0	0	0	0	0	0	8	8	3	3	0	0	0	0	0	0	0	0	0	0	0	0	0	0
aggcggctgca	PBANKA_135240	0	1	595	521	493	433	78	71	9	6	1	1	137	118	0	0	5	5	14	15	3	3	0	0	9	8	0	0	0	0	750	654
aggctagcttg	PBANKA_050790	0	0	0	0	0	0	0	0	0	0	0	0	0	0	0	0	0	0	0	0	5	5	0	0	0	0	0	0	0	0	0	0
aggctctggct	PBANKA_020760	0	0	0	0	0	0	0	0	0	0	0	0	0	0	0	0	0	0	0	0	4	4	0	0	0	0	0	0	0	0	0	0
aggggatggtc	PBANKA_146060	0	0	0	0	0	0	0	0	0	0	38	39	0	0	22	22	0	0	0	0	1	1	0	0	4	4	0	0	0	0	0	0
aggggtgttgt	PBANKA_010510	0	0	0	0	0	0	0	0	0	0	0	0	0	0	7	7	0	0	0	0	0	0	0	0	0	0	0	0	0	0	0	0
agggtgaacag	PBANKA_082740	0	0	0	0	0	0	0	0	0	0	0	0	0	0	0	0	0	0	0	0	0	0	0	0	0	0	0	0	2	2	0	0
agggttcctat	PBANKA_051500	12886	12481	5457	5294	3128	3052	7655	7419	5987	5748	7296	7084	13792	13433	16617	16103	9058	8786	14966	14537	7643	7380	8211	7966	15916	15447	10722	10384	11595	11266	660	636
aggtacccgcg	PBANKA_123970	0	0	0	0	0	0	0	0	0	0	0	0	0	0	22	21	0	0	0	0	0	0	0	0	0	0	0	0	0	0	0	0
aggtattctga	PBANKA_114120	0	0	0	0	0	0	0	1	0	0	0	0	0	0	50	50	0	0	0	0	0	0	0	0	0	0	0	0	0	0	0	0
aggtcgtcctc	PBANKA_131970	0	0	0	0	0	0	0	0	0	0	0	0	0	0	0	0	0	0	0	0	4	4	0	0	0	0	0	0	0	0	0	0
aggtgcgattt	PBANKA_113780	0	0	0	0	0	0	0	0	0	0	0	0	0	0	0	0	0	0	2	2	0	0	0	0	0	0	0	0	0	0	0	0
aggttctaccc	PBANKA_133430	0	0	967	975	1646	1682	65	61	134	134	352	361	2	2	0	0	77	80	0	0	1	1	55	56	0	0	3	3	35	35	949	973
aggttgcctcg	PBANKA_113410	0	0	0	0	0	0	0	0	0	0	0	0	0	0	18	18	0	0	0	0	1	1	0	0	0	0	0	0	0	0	0	0
agtaagcagta	PBANKA_010500	0	0	0	0	0	0	0	0	0	0	0	0	0	0	0	0	0	0	0	0	0	0	0	0	0	0	0	0	0	0	0	0
agtaagccttc	PBANKA_110420	5209	5188	3447	3415	3092	3067	4896	4865	3409	3371	3619	3588	3884	3882	4071	4035	3010	2981	2825	2816	1210	1185	2274	2238	1753	1739	916	892	1441	1437	817	808
agtccgtcatg	PBANKA_091160	0	0	0	0	0	0	0	0	0	0	0	0	0	0	0	0	0	0	0	0	0	0	0	0	0	0	0	0	0	0	0	0
agtgaggtatg	PBANKA_113840	61	60	1303	1244	782	764	0	0	346	330	503	485	1	1	2	1	655	637	0	0	144	135	694	667	0	0	370	353	900	861	929	895
agtgcacactc	PBANKA_124670	0	0	0	0	0	0	0	0	0	0	0	0	0	0	0	0	0	0	7	8	2	2	2	2	0	0	0	0	0	0	0	0
agtgcgccact	PBANKA_140060	0	0	0	0	0	0	0	0	0	0	0	0	0	0	0	0	0	0	0	0	1	1	0	0	0	0	0	0	0	0	0	0
agtgcgtacgc	PBANKA_020460	0	0	0	0	0	0	0	0	0	0	0	0	0	0	0	0	0	0	0	0	3	3	0	0	2	2	0	0	0	0	0	0
agtgggtagtg	PBANKA_102970	0	0	0	0	0	0	0	0	0	0	0	0	0	0	0	0	0	0	0	0	1	1	0	0	0	0	0	0	0	0	0	0
agtggtctcat	PBANKA_070460	0	0	0	0	0	0	0	0	0	0	0	0	0	0	0	0	7	7	0	0	2	2	0	0	0	0	0	0	0	0	0	0
ataaaatcacc	PBANKA_124600	0	0	0	0	0	0	0	0	0	0	0	0	0	0	0	0	0	0	0	0	25	25	0	0	0	0	0	0	0	0	0	0
ataaatcatga	PBANKA_144460	0	1	674	666	711	699	0	0	163	159	1114	1092	8	8	3	3	1910	1891	17	14	162	160	2073	2033	3	2	318	306	1990	1982	1217	1193
ataacaagaat	PBANKA_123400	0	0	0	0	1	0	0	0	0	0	0	0	0	0	0	0	0	0	0	0	0	0	0	0	1	0	0	0	0	0	0	0
ataaccgggtg	PBANKA_135740	0	0	0	0	0	0	0	0	0	0	0	0	0	0	0	0	0	0	0	0	2	2	0	0	0	0	0	0	0	0	0	0
atacagacaga	PBANKA_041630	67	61	0	0	0	0	0	0	0	0	0	0	0	0	0	0	0	0	0	0	0	0	0	0	0	0	0	0	0	0	0	0
atacatattaa	PBANKA_103580	0	0	0	0	0	0	0	0	0	0	0	0	0	0	0	0	0	0	0	0	3	3	0	0	0	0	0	0	0	0	0	0
atacatgcaag	PBANKA_144040	0	0	0	0	0	0	0	0	0	0	0	0	0	0	0	0	0	0	0	0	21	20	0	0	0	0	0	0	0	0	0	0
atacggatttc	PBANKA_134360	0	0	322	314	1737	1716	104	104	70	70	237	229	126	122	2	2	16	16	27	28	2	2	4	4	31	29	42	41	15	13	1259	1217
atacttagttg	PBANKA_133760	0	0	0	0	0	0	0	0	0	0	0	0	0	0	0	0	0	0	0	0	2	2	0	0	0	0	0	0	0	0	0	0
atagatcgttt	PBANKA_083300	0	0	0	0	0	0	0	0	0	0	0	0	0	0	0	0	0	0	0	0	6	7	0	0	0	0	0	0	0	0	0	0
atagcggcccc	PBANKA_011040	0	0	0	0	0	0	0	0	0	0	0	0	0	0	0	0	0	0	0	0	2	2	0	0	0	0	0	0	0	0	0	0
atagtgcagtt	PBANKA_041240	0	0	0	0	0	0	0	0	0	0	0	0	0	0	0	0	0	0	0	0	5	5	0	0	0	0	0	0	0	0	0	0
atatgcaggtt	PBANKA_146550	282	279	753	743	1751	1711	425	412	823	792	1534	1501	1212	1196	0	1	2389	2331	833	811	644	628	3049	2980	1417	1368	976	931	4387	4283	1244	1201
atattaagtaa	PBANKA_131630	0	0	0	0	0	0	0	0	0	0	0	0	0	0	0	0	3	3	0	0	0	0	0	0	0	0	0	0	0	0	0	0
atcaacccgtg	PBANKA_112180	0	0	0	0	0	0	0	0	0	0	0	0	0	0	0	0	0	0	0	0	0	0	0	0	0	0	0	0	0	0	0	0
atcaatcaacg	PBANKA_052170	0	0	0	0	0	0	0	0	0	0	0	1	0	0	0	0	1	0	0	0	0	0	0	0	0	0	0	0	0	0	0	0
atcacgtgtct	PBANKA_132210	0	0	0	0	0	0	0	0	0	0	0	0	0	0	3	3	0	0	0	0	18	18	0	0	0	0	0	0	2	2	0	0
atccaggtgta	PBANKA_135130	0	0	0	0	0	0	0	0	0	0	0	0	0	0	0	0	0	0	0	0	0	0	0	0	0	0	0	0	0	0	0	0
atccgcgtgta	PBANKA_094130	60	60	0	0	1	1	0	0	0	0	0	0	0	0	1000	990	0	0	0	0	0	1	0	0	0	0	0	1	0	0	1	1
atcgaatattc	PBANKA_133390	0	0	0	0	0	0	0	0	0	0	0	0	0	0	0	0	0	0	0	0	11	11	0	0	0	0	0	0	0	0	0	0
atcgaccaaat	PBANKA_134830	0	0	0	0	0	0	0	0	0	0	0	0	0	0	0	0	0	0	0	0	1	1	0	0	0	0	0	0	0	0	0	0
atcgatttcca	PBANKA_051520	0	0	0	0	0	0	0	0	0	0	0	0	0	0	0	0	0	0	0	0	0	0	0	0	0	0	0	0	0	0	0	0
atcgcgtcagt	PBANKA_113700	0	0	673	652	947	929	100	98	105	103	76	76	65	65	1	1	5	5	0	0	1	1	1	1	0	0	1	1	0	0	1127	1107
atctcttggtt	PBANKA_040390	54	54	0	0	0	0	0	0	0	0	0	0	0	0	0	0	0	0	0	0	0	0	0	0	0	0	0	0	0	0	0	0
atctgatgtag	PBANKA_082040	0	0	0	0	0	0	0	0	0	0	0	0	0	0	0	0	2	2	0	0	0	0	0	0	0	0	0	0	0	0	0	0
atctggcaggc	PBANKA_140220	66	65	0	0	0	0	0	0	0	0	0	0	0	0	0	0	0	0	0	0	0	0	0	0	0	0	0	0	0	0	0	0
atctggcccca	PBANKA_070450	0	0	0	0	0	0	0	0	0	0	0	0	0	0	0	0	0	0	0	0	0	0	0	0	0	0	0	0	0	0	0	0
atcttacacgg	PBANKA_060540	0	0	0	0	0	0	0	0	0	0	0	0	0	0	8	8	0	0	0	0	0	0	0	0	0	0	0	0	0	0	0	0
atctttgagta	PBANKA_144680	1	1	0	0	0	0	0	0	0	0	0	0	0	0	0	0	0	0	0	0	0	0	0	0	0	0	0	0	0	0	0	0
atgacacccag	PBANKA_121660	0	0	0	0	0	0	0	0	0	0	0	0	0	0	0	0	0	0	0	0	0	0	0	0	0	0	0	0	0	0	0	0
atgagaagatg	PBANKA_130960	0	0	0	0	0	0	0	0	0	0	0	0	0	0	0	0	0	0	0	0	6	6	0	0	0	0	0	0	0	0	0	0
atgaggttaaa	PBANKA_111200	0	0	0	0	0	0	0	0	0	0	0	0	0	0	0	0	0	0	0	0	2	2	1	1	10	10	0	0	0	0	0	0
atgccatgtag	PBANKA_135070	0	0	0	0	0	0	0	0	0	0	0	0	0	0	0	0	0	0	0	0	1	1	0	0	0	0	0	0	0	0	0	0
atggagcggcg	PBANKA_121600	0	0	0	0	0	0	0	0	0	0	0	0	0	0	0	0	0	0	0	0	3	3	0	0	0	0	0	0	0	0	0	0
atggatcgacg	PBANKA_140550	0	0	0	0	0	0	0	0	0	0	0	0	0	0	0	0	0	0	0	0	30	29	0	0	0	0	0	0	0	0	0	0
atggtaaatta	PBANKA_145420	0	0	1	1	528	524	0	0	0	0	0	0	0	0	0	0	7	7	0	0	0	0	8	8	0	0	0	0	5	5	1237	1218
atggtaggctc	PBANKA_141980	0	1	418	410	2269	2263	0	0	23	23	24	24	0	0	1	1	0	0	0	0	0	0	0	0	0	0	0	0	0	1	2238	2198
atggtcctagc	PBANKA_090440	0	0	0	0	0	0	0	0	0	0	0	0	0	0	0	0	0	0	0	0	2	2	0	0	0	0	0	0	0	0	0	0
atgtacgtctg	PBANKA_021130	0	0	0	0	0	0	0	0	0	0	0	0	0	0	0	0	0	0	0	0	0	0	0	0	0	0	0	0	0	0	0	0
atgtctgccta	PBANKA_050170	0	0	0	0	0	0	0	0	0	0	0	0	0	0	0	0	0	0	0	0	1	1	1	1	0	0	0	0	0	0	0	0
atgttgatcac	PBANKA_060390	49	49	0	0	0	0	0	0	0	0	0	0	13	12	0	0	0	0	0	0	1	1	1	1	11	11	0	0	0	0	0	0
attaagaatta	PBANKA_112080	0	0	0	0	0	0	0	0	0	0	0	0	0	0	0	0	0	0	0	0	0	0	0	0	0	0	0	0	0	0	0	0
attaaggcttc	PBANKA_113920	0	0	2	0	1	0	0	0	1	0	0	1	1	1	0	0	0	0	0	1	0	0	0	1	0	0	0	0	0	0	0	0
attaatctagt	PBANKA_021030	0	0	0	0	0	0	0	0	0	0	0	0	0	0	0	0	0	0	0	0	6	6	0	0	0	0	0	0	0	0	0	0
attacttgagc	PBANKA_143190	0	0	0	0	0	0	0	0	0	0	0	0	0	0	0	0	0	0	0	0	20	19	0	0	0	0	0	0	0	0	0	0
attctccccaa	PBANKA_051890	1	0	0	1	0	0	0	0	0	0	0	0	0	0	0	0	0	0	0	0	0	0	0	0	0	0	0	0	0	0	0	0
attctccccga	PBANKA_083040	34	36	499	479	0	0	88	87	78	77	207	204	26	27	4	4	5	5	10	10	7	5	0	0	4	4	2	1	0	0	0	0
attcttgctgc	PBANKA_021180	0	0	0	0	0	0	0	0	0	0	0	0	0	0	0	0	0	0	0	0	0	0	0	0	0	0	0	0	0	0	0	0
attggatcagg	PBANKA_030690	0	0	131	128	471	459	0	0	0	0	1	1	0	0	66	68	0	0	0	0	0	0	0	0	1	1	0	0	1	1	0	0
caaaacacgag	PBANKA_093690	0	0	0	0	0	0	0	0	0	0	0	0	0	0	0	0	0	0	0	0	4	4	0	0	0	0	0	0	0	0	0	0
caaactacgca	PBANKA_070120	0	0	0	0	0	0	0	0	0	0	0	0	0	0	0	0	0	0	0	0	0	0	0	0	0	0	0	0	0	0	0	0
caaagaaaaag	PBANKA_061580	0	0	0	0	0	0	0	0	1	0	0	0	0	0	0	0	0	0	0	0	0	0	0	0	0	0	0	0	0	0	0	0
caaagaccgcc	PBANKA_081760	0	0	0	0	0	0	0	0	0	0	0	0	0	0	0	0	0	0	0	0	2	2	0	0	0	0	0	0	0	0	0	0
caaagatcctt	PBANKA_144880	0	0	0	0	0	0	0	0	0	0	0	0	0	0	0	0	0	0	0	1	0	0	0	0	0	0	0	0	0	0	0	0
caaatatgcaa	PBANKA_052240	0	0	0	0	0	0	0	0	0	0	0	0	0	0	0	0	0	0	0	0	23	24	0	0	0	0	0	0	0	0	0	0
caacaagcccg	PBANKA_114300	0	0	0	0	0	0	0	0	0	0	0	0	0	0	0	0	0	0	0	0	2	2	0	0	0	0	0	0	0	0	0	0
caaccccccgg	PBANKA_124070	0	0	0	0	0	0	0	0	0	0	0	0	0	0	0	0	0	0	0	0	0	0	0	0	0	0	0	0	0	0	0	0
caacgtcaatc	PBANKA_092510	0	0	0	0	0	0	0	0	0	0	0	0	0	0	0	0	0	0	0	0	1	1	0	0	0	0	0	0	0	0	0	0
caacgtgagca	PBANKA_060240	0	0	0	0	0	0	70	71	0	0	18	16	0	0	0	0	0	0	0	0	0	0	0	0	0	0	0	0	0	0	0	0
caactcggatg	PBANKA_130450	0	0	0	0	0	0	0	0	0	0	0	0	0	0	0	0	0	0	0	0	3	3	0	0	0	0	0	0	0	0	0	0
caagagtgcct	PBANKA_030670	0	0	159	154	259	252	0	0	24	24	0	0	20	20	0	1	5	5	0	0	1	1	0	0	7	7	0	0	0	0	1092	1069
caaggtactcc	PBANKA_070640	0	0	0	0	0	0	0	0	0	0	0	0	0	0	0	0	0	0	0	0	1	1	0	0	0	0	0	0	0	0	0	0
caagtaggttc	PBANKA_100980	0	0	0	0	0	0	0	0	0	0	0	0	0	0	0	0	0	0	0	0	0	0	0	0	0	0	0	0	0	0	0	0
caataggcgac	PBANKA_131270	0	0	0	0	0	0	0	0	0	0	0	0	0	0	0	0	0	0	0	0	2	2	0	0	0	0	0	0	0	0	0	0
caatatgctct	PBANKA_142960	0	0	324	322	565	561	1	0	306	299	232	227	40	40	1	1	46	45	0	0	198	187	93	93	0	0	288	279	45	43	1064	1034
caatcatgttg	PBANKA_114060	0	0	339	331	204	205	0	0	305	299	106	103	0	0	1	0	170	165	0	0	351	345	90	86	0	0	593	578	18	17	1091	1057
caatccggtga	PBANKA_080110	94	88	409	402	0	0	0	0	0	0	0	0	0	0	1	0	16	16	0	0	0	0	0	0	2	2	0	0	0	0	0	0
caattagagtc	PBANKA_100810	0	0	0	0	0	0	0	0	0	0	0	0	0	0	0	0	0	0	0	0	2	2	0	0	0	0	0	0	0	0	0	0
caattggtcgt	PBANKA_080580	0	0	0	0	0	0	0	0	0	0	0	0	0	0	0	0	0	0	0	0	4	4	0	0	0	0	0	0	0	0	0	0
caatttgtttc	PBANKA_140820	0	0	0	0	0	0	0	0	0	0	0	0	0	0	0	0	0	0	0	0	0	0	0	0	0	0	0	0	0	0	0	0
cacatgtgtta	PBANKA_060480	0	0	0	0	0	0	0	0	0	0	0	0	0	0	0	0	0	0	0	0	0	0	0	0	0	0	0	0	0	0	0	0
cacattacgat	PBANKA_020830	0	0	0	0	0	0	0	0	0	0	0	0	0	0	0	0	0	0	0	0	1	1	0	0	0	0	0	0	0	0	0	0
caccaaagtcc	PBANKA_104010	0	0	0	0	0	0	0	0	0	0	0	0	0	0	0	0	0	0	0	0	1	1	0	0	0	0	0	0	0	0	0	0
caccacgcaaa	PBANKA_132200	0	0	0	0	0	0	0	0	0	0	0	0	0	0	0	0	0	0	0	0	6	6	0	0	0	0	0	0	0	0	0	0
caccggtacgt	PBANKA_070820	0	0	0	0	0	0	0	0	0	0	0	0	0	1	0	0	0	0	0	0	0	0	0	0	0	0	0	0	0	0	0	0
caccgtcttcc	PBANKA_110200	0	0	0	0	0	0	0	0	0	0	0	0	21	22	0	0	0	0	0	0	0	0	0	0	0	0	0	0	0	0	0	0
cacctctcatc	PBANKA_141050	0	0	0	0	215	215	0	0	0	0	0	0	0	0	0	0	0	0	0	0	0	0	0	0	0	0	0	0	0	0	0	0
cacgatgcacg	PBANKA_070370	0	0	0	0	0	0	0	0	0	0	0	0	0	0	0	0	0	0	0	0	3	3	0	0	0	0	0	0	0	0	0	0
cacgcatttgc	PBANKA_081400	0	0	0	0	0	0	0	0	0	0	0	0	0	0	0	0	0	0	0	0	1	1	0	0	0	0	0	0	0	0	0	0
cagagaacata	PBANKA_040360	0	0	0	0	0	0	0	0	0	0	0	0	0	0	0	0	0	0	0	0	3	3	0	0	0	0	0	0	0	0	0	0
cagagacgtgt	PBANKA_133990	0	0	0	0	0	0	0	0	0	0	0	0	0	0	0	0	0	0	0	0	5	5	0	0	0	0	0	0	0	0	0	0
cagattaagtg	PBANKA_135850	0	0	0	0	0	0	0	0	0	0	0	0	0	0	0	0	0	0	0	0	0	0	0	0	0	0	0	0	0	0	0	0
cagcaagtcgt	PBANKA_103520	0	0	0	0	0	0	0	0	0	0	0	0	0	0	0	0	0	0	0	0	0	0	0	0	0	0	0	0	0	0	0	0
cagccccatac	PBANKA_060990	0	0	0	0	0	0	0	0	0	0	0	0	0	0	0	0	0	0	0	0	0	0	0	0	0	0	0	0	0	0	0	0
cagctagcagt	PBANKA_133120	0	0	0	0	0	0	0	0	0	0	0	0	0	0	0	0	0	0	0	0	0	0	0	0	0	0	0	0	0	0	0	0
caggaggagga	PBANKA_114150	0	0	310	308	0	0	194	191	62	62	128	128	1	1	1	1	17	17	0	0	4	4	11	11	0	0	0	0	5	5	1531	1512
cagggaggggc	PBANKA_144610	0	0	0	0	0	0	0	0	0	0	0	0	0	0	0	0	0	0	0	0	3	3	0	0	0	0	0	0	0	0	0	0
caggtctgaaa	PBANKA_093850	0	0	0	0	0	0	0	0	0	0	0	0	0	0	0	0	0	0	0	0	7	6	0	0	0	0	0	0	0	0	0	0
cagtactgtca	PBANKA_092690	0	0	0	0	0	0	0	0	0	0	0	0	0	0	0	0	0	0	0	0	9	9	0	0	0	0	0	0	0	0	0	0
cagtctcaaga	PBANKA_123720	0	0	0	0	0	0	0	0	0	0	0	0	0	0	0	0	0	0	0	0	0	0	0	0	0	0	0	0	0	0	0	0
cagttctgatt	PBANKA_140170	0	0	0	0	0	0	0	0	0	0	0	0	0	0	0	0	0	0	0	0	1	1	0	0	0	0	0	0	0	0	0	0
catacccaggc	PBANKA_124460	0	0	0	0	0	0	0	0	0	0	0	0	0	0	0	0	0	0	0	0	0	0	0	0	0	0	0	0	0	0	1	1
catagtgagcg	PBANKA_110840	0	0	0	0	0	0	0	0	0	0	0	0	0	0	0	0	0	0	0	0	18	18	0	0	0	0	0	0	0	0	0	0
catatcagcgt	PBANKA_110690	0	0	0	0	0	0	162	159	10	8	112	111	31	31	17	17	0	0	7	7	1	1	10	9	0	0	0	0	0	0	0	0
catcaaggcac	PBANKA_122480	0	0	0	0	0	0	0	0	0	0	0	0	0	0	0	0	0	0	0	0	17	17	0	0	0	0	0	0	0	0	0	0
catcaccgcga	PBANKA_136570	0	0	0	0	0	0	0	0	0	0	0	0	0	0	0	0	0	0	0	1	0	0	0	0	0	0	0	0	0	0	0	0
catcatctcga	PBANKA_021020	0	0	0	0	0	0	95	93	0	0	0	0	0	0	0	0	0	0	0	0	0	0	0	0	0	0	0	0	0	0	0	0
catccacttca	PBANKA_080830	0	0	1	1	0	0	0	0	0	0	0	0	0	0	42	43	1	1	0	0	0	0	0	0	0	1	0	0	0	0	0	0
catccgaggcc	PBANKA_092090	0	0	0	0	0	0	1	1	0	0	1	0	0	0	158	154	0	0	0	0	0	0	1	1	0	0	0	0	0	0	0	0
catcgcggaga	PBANKA_102410	0	0	0	0	0	0	0	0	0	0	0	0	0	0	0	0	0	0	0	0	0	0	0	0	0	0	0	0	0	0	0	0
catctgtaacc	PBANKA_093410	0	0	0	0	0	0	0	0	0	0	0	0	0	0	0	0	0	0	0	0	2	2	0	0	0	0	0	0	0	0	0	0
catctgtttat	PBANKA_112730	0	0	0	0	0	0	0	0	0	0	0	0	0	0	0	0	0	0	0	0	3	3	0	0	0	0	0	0	0	0	0	0
catgcactcct	PBANKA_060430	0	0	0	0	0	0	0	0	0	0	0	0	0	0	0	0	0	0	0	0	3	3	0	0	0	0	0	0	0	0	0	0
catgcatagtg	PBANKA_142200	0	0	0	0	0	0	0	0	0	0	0	0	0	0	0	0	0	0	0	0	4	4	0	0	0	0	0	0	0	0	0	0
catggatgggc	PBANKA_113980	78	77	0	0	0	0	48	48	0	0	1	1	0	0	0	0	0	0	0	0	0	0	7	7	0	0	0	0	0	0	0	1
cattgaacgat	PBANKA_100640	0	0	0	0	0	0	0	0	0	0	0	0	0	0	0	0	0	0	0	0	0	0	0	0	4	4	0	0	0	0	0	0
cattgcagtcc	PBANKA_111530	0	0	189	182	246	248	0	0	0	0	148	146	0	0	5	4	16	14	0	0	0	0	6	6	0	0	0	0	30	28	1921	1879
cattgctttag	PBANKA_134800	0	0	0	0	0	0	0	0	0	0	0	0	0	0	0	0	0	0	0	0	5	5	0	0	0	0	0	0	0	0	0	0
ccaaaacattc	PBANKA_091970	0	0	0	0	0	0	0	0	0	0	0	0	0	0	0	0	0	0	0	0	3	3	0	0	0	0	0	0	0	0	0	0
ccaaagtgtcg	PBANKA_041430	0	0	0	0	305	302	0	0	0	0	0	0	20	20	0	0	0	0	0	0	0	0	0	0	0	0	0	0	0	0	0	0
ccaacttaaac	PBANKA_103360	0	0	0	0	0	0	0	0	0	0	0	0	0	0	0	0	0	0	0	0	2	2	0	0	0	0	0	0	0	0	0	0
ccaagacgcga	PBANKA_143540	1	2	180	182	397	400	158	156	315	318	292	290	261	265	0	0	247	249	194	191	218	221	177	173	159	159	412	416	128	126	440	442
ccaatgggccg	PBANKA_124370	9	9	0	0	0	0	0	0	5	5	0	0	0	0	1	1	0	0	0	0	0	0	0	0	0	0	4	3	0	0	0	0
ccacaaacaac	PBANKA_040220	0	0	0	0	0	0	0	0	0	0	0	0	0	0	0	0	0	0	0	0	2	2	0	0	0	0	0	0	0	0	0	0
ccacatatatc	PBANKA_021290	211	202	16	16	0	0	0	0	0	0	0	0	0	0	21	20	0	0	0	0	2	2	0	0	0	0	0	0	0	0	0	0
ccacctgaatt	PBANKA_143730	0	0	0	0	0	0	0	0	0	0	0	0	0	0	0	0	0	0	0	0	0	1	0	0	0	0	0	0	0	0	0	0
ccagaactacc	PBANKA_082460	0	0	0	0	0	0	0	0	0	0	0	0	0	0	0	0	0	0	0	0	0	0	0	0	0	0	0	0	0	0	0	0
ccagaccctgt	PBANKA_114540	81	80	197	189	600	594	517	506	56	55	331	332	44	44	67	66	19	19	19	19	2	2	18	17	30	31	7	7	1	1	0	0
ccagctctaaa	PBANKA_132270	0	0	0	0	0	0	0	0	0	0	0	0	0	0	0	0	0	0	0	0	5	5	0	0	0	0	0	0	0	0	0	0
ccaggcgcgct	PBANKA_145120	0	0	0	0	0	0	0	0	0	0	0	0	0	0	0	0	0	0	0	0	5	5	0	0	0	0	0	0	0	0	0	0
ccatcgaaata	PBANKA_142310	0	0	0	0	0	0	0	0	0	0	0	0	0	0	0	0	0	0	17	15	0	0	0	0	0	0	0	0	0	0	0	0
cccaagacatc	PBANKA_082360	0	0	0	0	0	0	0	0	0	0	0	0	0	0	0	0	0	0	0	0	7	6	0	0	0	0	0	0	0	0	0	0
cccaccatgct	PBANKA_143080	0	0	0	0	0	0	0	0	19	19	0	0	0	0	0	0	0	0	0	0	0	1	0	0	0	0	0	0	0	0	0	0
cccaccccgag	PBANKA_050200	0	0	0	0	0	0	0	0	0	0	0	0	0	0	0	0	0	0	0	0	4	4	0	0	0	0	0	0	0	0	0	0
cccagcttgaa	PBANKA_124220	0	0	0	0	0	0	0	0	0	0	19	19	0	0	10	11	0	0	0	0	0	0	0	0	0	0	0	0	0	0	0	0
cccaggataca	PBANKA_110360	92	89	0	0	0	0	0	0	9	9	0	0	0	0	0	0	0	0	0	0	0	2	0	0	0	0	0	0	0	0	0	0
cccaggttgcc	PBANKA_144530	0	0	0	0	0	0	0	0	0	0	0	0	0	0	0	0	0	0	0	0	0	0	0	0	5	6	0	0	0	0	0	0
cccatactgta	PBANKA_141770	0	0	0	0	0	0	0	0	0	0	0	0	0	0	0	0	0	0	0	0	1	1	0	0	0	0	0	0	0	0	0	0
cccccgaacga	PBANKA_093700	62	58	0	0	0	0	45	43	0	0	0	0	0	0	0	0	0	0	0	0	0	0	0	0	0	0	0	0	0	0	0	0
cccccgctagt	PBANKA_145860	53	52	231	224	0	0	0	0	0	0	0	0	0	0	0	0	1	1	0	0	1	1	0	0	0	0	0	0	0	0	0	0
cccgatctgat	PBANKA_051080	0	0	0	0	0	0	0	0	0	0	0	0	0	0	0	0	0	0	0	0	0	0	0	0	5	5	0	0	0	0	0	0
ccctcaaatac	PBANKA_135960	91	91	0	0	0	0	194	199	10	10	467	475	129	131	14	17	15	14	7	5	2	2	15	14	4	4	3	4	0	0	0	0
ccctgaggtgt	PBANKA_145690	0	0	0	0	0	0	0	0	32	29	0	0	0	0	0	0	0	0	0	0	0	0	0	0	0	0	0	0	0	0	0	0
ccctggcgata	PBANKA_144010	0	0	0	0	0	0	0	0	0	0	0	0	0	0	0	0	0	0	0	0	3	3	0	0	0	0	0	0	0	0	0	0
ccctgttatta	PBANKA_080310	0	0	0	0	0	0	0	0	0	0	0	0	0	0	0	0	0	0	0	0	14	14	0	0	0	0	0	0	0	0	0	0
ccgagggcacc	PBANKA_090270	0	0	0	0	0	0	0	0	0	0	0	0	0	0	0	0	0	0	0	0	4	3	0	0	0	0	0	0	0	0	0	0
ccgagtttacg	PBANKA_144100	0	0	0	0	215	209	0	0	0	0	0	0	0	0	0	0	0	0	0	0	0	0	0	0	0	0	0	0	0	0	0	0
ccgagtttatg	PBANKA_082050	0	0	0	0	1	1	0	0	0	0	0	0	0	0	0	0	0	0	0	0	0	0	0	0	0	0	0	0	0	0	0	0
ccgcaattttt	PBANKA_100120	0	0	0	0	0	0	0	0	0	0	0	0	0	0	0	0	0	0	0	0	1	1	0	0	0	0	0	0	0	0	0	0
ccgccagggtg	PBANKA_021230	0	0	0	0	0	0	0	0	0	0	0	0	0	0	0	0	0	0	0	0	2	2	0	0	0	0	0	0	0	0	0	0
ccgcccgagga	PBANKA_030200	50	49	0	0	0	0	0	0	0	0	0	0	0	0	0	0	0	0	0	0	0	0	0	0	0	0	0	0	0	0	0	0
ccgcttcatgc	PBANKA_143660	0	0	0	0	0	0	0	0	0	0	0	0	0	0	0	0	0	0	0	0	0	0	0	0	0	0	0	0	0	0	0	0
ccggacgcatg	PBANKA_083440	0	0	170	164	308	301	0	0	32	28	165	163	1	1	0	0	98	96	0	0	0	0	53	53	0	0	0	0	95	96	789	768
ccggactacca	PBANKA_072150	0	0	0	0	81	79	0	0	127	126	153	156	73	72	2	2	320	325	14	14	0	0	285	296	9	9	0	0	142	143	1273	1285
ccggtaaagct	PBANKA_140960	0	0	0	0	0	0	0	0	0	0	0	0	0	0	0	0	0	0	0	0	4	4	0	0	0	0	0	0	0	0	0	0
ccggtattagc	PBANKA_121420	0	0	0	0	0	0	0	0	0	0	9	8	0	0	17	15	0	0	0	0	0	0	0	0	0	0	0	0	0	0	1	0
ccggtcactat	PBANKA_071470	0	0	0	0	0	0	0	0	0	0	0	0	0	0	0	0	0	0	0	0	3	2	0	0	0	0	0	0	0	0	0	0
ccgtcatgtct	PBANKA_040490	0	0	0	0	0	0	50	49	0	0	0	0	0	0	0	0	0	0	0	0	4	2	0	0	0	0	0	0	0	0	0	0
ccgtttttttc	PBANKA_000100	0	0	0	0	0	0	0	0	0	0	1	0	0	0	0	0	0	0	0	0	0	0	0	0	0	0	0	0	0	0	0	0
cctacggcata	PBANKA_110230	77	74	0	0	0	0	0	0	0	0	0	0	0	0	0	0	0	0	0	0	0	0	0	0	0	0	0	0	0	0	0	0
cctatcacagc	PBANKA_041830	0	0	0	0	0	0	0	0	0	0	0	0	0	0	0	0	0	0	0	0	0	0	0	0	0	0	0	0	0	0	0	0
cctctgaccct	PBANKA_060930	0	0	0	0	0	0	0	0	0	0	0	0	0	0	0	0	0	0	0	0	0	0	0	0	0	0	1	0	0	0	0	0
cctcttacccg	PBANKA_061520	0	0	0	0	0	0	0	0	0	0	0	0	31	31	0	0	4	4	0	0	5	5	0	0	0	0	0	0	0	0	0	0
cctggcataag	PBANKA_010950	0	0	0	0	0	0	0	0	0	0	0	0	28	28	0	0	0	0	0	0	0	0	0	0	0	0	0	0	0	1	0	0
cctgtttatat	PBANKA_145180	172	174	0	0	0	0	46	46	26	25	92	92	1179	1157	0	0	50	49	1123	1094	0	0	51	47	1070	1034	10	11	41	42	1205	1168
ccttacgtggt	PBANKA_091410	0	0	0	0	0	0	0	0	0	0	0	0	0	0	0	0	0	0	0	0	0	0	0	0	0	0	0	0	0	0	0	0
cctttaagggt	PBANKA_093740	0	0	0	0	0	0	0	0	0	0	0	0	0	0	22	22	0	0	0	0	0	0	0	0	0	0	0	0	0	0	0	0
cctttcttgtc	PBANKA_082640	0	0	0	0	0	0	0	0	0	0	0	0	0	0	0	0	0	0	0	0	0	1	0	0	0	0	0	0	0	0	0	0
cctttgcaaac	PBANKA_124580	53	54	0	0	0	0	101	100	22	22	113	113	77	82	0	0	4	4	101	103	0	0	15	15	119	118	0	0	16	17	1475	1501
cctttttctcc	PBANKA_120160	0	0	0	0	0	0	0	0	0	0	0	0	0	0	0	0	0	0	0	0	1	1	0	0	0	0	0	0	0	0	0	0
cgaatctgagt	PBANKA_102980	0	0	929	907	1203	1183	6	6	194	189	124	119	1	1	1	1	3	3	0	0	7	5	2	2	1	1	22	22	0	0	1270	1228
cgacagccggg	PBANKA_120260	0	0	0	0	0	0	0	0	0	0	0	0	0	0	0	0	0	0	0	0	1	1	0	0	0	0	0	0	0	0	0	0
cgaccaatgag	PBANKA_110940	0	0	1000	984	940	927	104	103	24	24	55	54	1	1	1	2	21	21	46	46	7	7	21	20	130	128	6	6	32	32	1225	1186
cgaccataggc	PBANKA_135880	0	0	204	202	925	915	0	0	0	0	0	0	0	0	0	0	0	0	8	8	0	0	0	0	20	20	0	0	0	0	1097	1059
cgaccttctct	PBANKA_082790	0	0	0	0	0	0	0	0	0	0	0	0	0	0	0	0	0	0	0	0	10	9	0	0	0	0	0	0	0	0	0	0
cgactggtgaa	PBANKA_142620	114	106	0	0	0	0	0	0	0	0	0	0	0	0	0	0	0	0	0	0	0	0	0	0	0	0	0	0	0	0	0	0
cgagattagtc	PBANKA_110130	336	331	691	673	1143	1120	1191	1179	2582	2491	1383	1360	2244	2195	2	2	620	607	1234	1203	1111	1071	378	375	966	944	877	851	324	328	1391	1335
cgagctgcaag	PBANKA_072040	0	0	0	0	0	0	0	0	0	0	0	0	0	0	0	0	0	0	0	0	0	0	0	0	0	0	7	6	0	0	0	0
cgagttagggg	PBANKA_030840	0	0	0	0	0	0	0	0	0	0	0	0	0	0	0	0	0	0	0	0	3	3	0	0	0	0	0	0	0	0	0	0
cgcaattcccc	PBANKA_100190	89	91	0	0	0	0	7	7	0	0	0	0	0	0	12	14	0	0	0	0	4	4	0	0	0	0	0	0	0	0	0	0
cgccctgtttg	PBANKA_131800	0	0	0	0	0	0	0	0	0	0	0	0	0	0	0	0	0	0	0	0	0	0	0	0	0	0	0	0	0	0	0	0
cgccttgcgag	PBANKA_143490	0	0	0	0	0	0	0	0	0	0	0	0	0	0	0	0	0	0	0	0	0	0	0	0	0	0	0	0	0	0	0	0
cgcggtgagtg	PBANKA_146410	0	0	0	0	0	0	0	0	0	0	0	0	0	1	0	0	0	0	0	0	0	0	0	0	0	0	0	0	0	0	0	0
cgcgttttacc	PBANKA_030480	46	45	832	828	616	625	1187	1195	704	714	690	700	991	991	4	4	1008	1005	739	730	323	318	797	805	831	837	327	329	845	852	618	618
cgctaagtgcg	PBANKA_041700	0	0	0	1	0	0	0	0	0	0	0	0	0	0	0	0	0	0	0	0	0	0	0	0	0	0	0	0	0	0	0	0
cgctacgcctg	PBANKA_051950	0	0	0	0	0	0	0	0	0	0	0	0	0	0	0	0	0	0	0	0	0	0	0	0	0	0	0	0	0	0	1	0
cgctatacagc	PBANKA_101020	0	0	0	0	0	0	0	0	0	0	0	0	0	0	19	19	0	0	0	0	0	0	0	0	0	0	0	0	1	1	0	0
cgctccatgcc	PBANKA_031260	0	0	0	0	0	0	0	0	0	0	0	0	0	0	1	1	1	1	0	0	0	0	0	0	0	0	0	0	0	0	0	0
cgctgacaggt	PBANKA_082410	0	0	0	0	0	0	0	0	0	0	0	0	0	0	13	12	1	0	0	0	0	0	0	0	0	0	0	0	0	0	0	0
cgctgcaaacg	PBANKA_010770	0	0	0	0	0	0	0	0	0	0	0	0	7	7	10	8	0	0	0	0	1	1	0	0	0	0	0	0	0	0	0	0
cgcttcgatag	PBANKA_070290	0	0	0	0	0	0	0	0	0	1	0	0	0	0	18	19	0	0	0	0	0	0	0	0	0	0	0	0	0	0	0	0
cggacctgtag	PBANKA_112310	0	0	0	0	0	0	0	0	0	0	0	0	0	0	0	0	0	0	0	0	5	5	0	0	0	0	0	0	0	0	0	0
cggagcaatga	PBANKA_010190	0	0	0	0	0	0	0	0	0	0	0	0	31	31	0	0	0	0	0	0	2	2	0	0	0	0	0	0	0	0	0	0
cggagtacgtt	PBANKA_103440	12706	12353	5063	4910	5358	5217	8429	8213	6729	6525	5655	5520	10986	10747	12343	12014	6040	5894	9644	9382	4329	4223	3609	3515	6847	6662	5462	5326	4269	4167	801	768
cggcagactta	PBANKA_144780	0	0	912	888	304	304	367	359	341	339	540	537	57	56	2	2	385	371	67	69	84	82	338	336	53	52	106	108	277	269	1087	1058
cggccttggcg	PBANKA_071700	0	0	0	0	0	0	0	0	0	0	0	0	0	0	2590	2534	0	0	0	1	0	1	0	0	1	1	1	1	0	0	0	0
cggcgaacggt	PBANKA_020860	0	0	0	0	0	0	0	0	0	0	0	0	0	2	0	0	0	0	0	0	0	0	0	0	0	1	0	0	0	0	0	0
cggcggctgct	PBANKA_093070	0	0	1	0	0	0	0	0	0	0	0	0	0	0	0	0	0	0	0	0	0	0	0	0	0	0	0	0	0	0	0	0
cggcgggctcg	PBANKA_114440	35	2	298	40	78	13	115	16	150	20	122	18	19	4	0	0	19	6	0	0	9	1	7	0	7	0	7	0	19	1	885	150
cgggtgacgaa	PBANKA_111280	0	0	0	0	0	0	0	0	0	0	0	0	0	0	0	0	0	0	0	0	0	0	0	0	0	0	0	0	0	0	0	0
cggtacagtga	PBANKA_112990	0	0	0	0	0	0	0	0	0	0	0	0	0	0	0	0	0	1	0	0	0	0	0	0	0	0	0	0	0	0	0	0
cggtcgaggta	PBANKA_124020	0	0	0	0	0	0	0	0	0	0	0	0	0	0	0	0	0	0	0	0	2	1	0	0	0	0	0	0	0	0	0	0
cggttccacgg	PBANKA_060880	0	0	0	0	0	0	0	0	0	0	0	0	0	0	0	0	0	0	0	0	2	2	0	0	0	0	0	0	0	0	0	0
cggttgtggat	PBANKA_070710	0	0	0	0	0	0	0	0	0	0	0	0	0	0	0	0	0	0	0	0	0	0	0	0	0	0	0	0	0	0	0	0
cgtaacttgat	PBANKA_072200	0	0	0	0	0	0	0	0	0	0	0	0	0	0	0	0	0	0	0	0	0	0	0	0	0	0	0	0	0	0	1	1
cgtaccctgca	PBANKA_132910	0	0	0	0	0	0	0	0	0	0	0	0	0	0	0	0	0	0	0	0	7	7	0	0	0	0	0	0	0	0	0	0
cgtatttattg	PBANKA_040050	0	0	0	0	0	0	0	0	0	0	0	0	0	0	0	0	0	0	0	0	1	1	0	0	0	0	0	0	0	0	0	0
cgtcacgttga	PBANKA_124590	0	0	0	0	0	1	0	0	0	0	0	0	0	0	0	0	0	0	0	0	0	0	0	0	0	0	0	0	0	0	0	0
cgtgaagaaaa	PBANKA_060080	0	0	0	0	0	0	0	0	0	0	0	0	0	0	0	0	0	0	0	0	6	6	0	0	0	0	0	0	0	0	0	0
cgtgccaaggt	PBANKA_133730	0	0	0	0	0	0	0	0	0	0	0	0	0	0	0	0	0	0	0	0	1	1	0	0	0	0	0	0	0	0	0	0
cgtgcgcccac	PBANKA_141440	0	0	0	0	0	0	0	0	0	0	0	0	0	0	0	0	0	0	0	0	1	1	0	0	0	0	0	0	0	0	0	0
cgtggggttct	PBANKA_123430	0	0	0	0	0	0	0	0	0	0	0	0	0	0	0	0	0	0	0	0	14	14	0	0	0	0	0	0	0	0	0	0
cgtgtcggaca	PBANKA_020840	0	0	0	0	0	0	0	0	0	0	0	0	0	0	0	0	0	0	0	0	0	0	0	0	0	0	0	0	0	0	0	0
cgtgttctagt	PBANKA_113320	0	0	0	0	0	0	0	0	0	0	0	0	0	0	0	0	0	0	0	0	0	0	0	0	0	0	0	0	0	0	0	0
cgttaggtgtg	PBANKA_060820	2	3	1	0	0	1	0	0	0	0	0	0	0	0	2	0	0	0	1	0	0	0	0	0	0	3	1	0	2	0	0	0
cgttatgtggg	p230p-tag	9091	8893	4413	4306	3648	3571	3514	3459	3954	3819	1423	1390	5416	5315	16277	15863	1683	1631	5202	5075	3765	3646	1393	1352	6167	6016	5486	5369	1911	1852	889	859
cgttcgctata	PBANKA_092910	0	0	0	0	0	0	0	0	0	0	0	0	0	0	0	0	0	0	0	0	0	0	0	0	0	0	0	0	0	0	0	0
cgttcttcggg	PBANKA_113150	0	0	0	0	0	0	0	0	0	0	0	0	0	0	0	0	0	0	0	0	0	0	0	0	0	0	0	0	0	0	0	0
cgtttgctggg	PBANKA_131150	85	80	0	0	0	0	0	0	0	0	0	0	0	0	0	0	0	0	0	0	0	0	0	0	0	0	0	0	0	0	0	0
cgttttagtta	PBANKA_090140	0	0	0	0	0	0	0	0	0	0	0	0	0	0	0	0	0	0	0	0	2	2	0	0	0	0	0	0	0	0	0	0
ctacactgcca	PBANKA_080910	0	0	0	0	0	0	0	0	0	0	0	0	0	0	0	0	0	0	0	0	3	3	0	0	0	0	0	0	0	0	0	0
ctacaggcacc	PBANKA_051930	0	0	0	0	0	0	0	0	0	0	0	0	0	0	0	0	0	0	0	0	32	32	0	0	0	0	0	0	0	0	0	0
ctaccagactc	PBANKA_121410	0	0	0	0	0	0	0	0	0	0	0	0	0	0	0	0	0	0	0	0	2	2	0	0	0	0	0	0	0	0	0	0
ctacccgtaca	PBANKA_131370	0	0	0	0	0	0	0	0	0	0	0	0	0	0	0	0	0	0	0	0	0	0	0	0	0	0	0	0	0	0	0	0
ctacgagcgaa	PBANKA_080700	80	74	0	0	0	0	0	0	0	0	0	0	0	0	17	16	0	0	0	0	1	1	0	0	0	0	0	0	0	0	0	0
ctacgtcatcg	PBANKA_135380	0	0	202	196	0	0	532	525	33	32	444	439	42	43	38	36	7	7	20	20	4	4	22	22	10	10	11	10	0	0	1	0
ctactagttaa	PBANKA_122560	0	0	0	0	0	0	0	0	0	0	7	7	0	0	0	0	0	0	0	0	0	0	0	0	0	0	0	0	0	0	0	0
ctagaggttta	PBANKA_120200	2	2	493	478	410	404	380	374	975	954	625	613	795	789	0	0	420	408	678	670	529	513	348	337	589	568	541	522	191	186	463	450
ctagcttggct	PBANKA_121280	112	112	0	0	762	745	0	0	20	20	0	0	0	0	0	0	0	0	0	0	0	0	0	0	0	0	0	0	0	0	898	868
ctagttagcta	PBANKA_060570	0	0	0	0	0	0	0	0	0	0	0	0	0	0	0	0	0	0	0	0	1	1	0	0	0	0	0	0	0	0	0	0
ctatagcgtca	PBANKA_140940	0	0	0	0	0	0	0	0	0	0	0	0	0	0	0	0	0	0	0	0	3	2	0	0	0	0	0	0	0	0	0	0
ctatataagat	PBANKA_102430	0	0	0	0	0	0	0	0	0	0	0	0	0	0	0	0	0	0	0	0	0	0	0	0	0	0	0	0	0	0	0	0
ctatccgccac	PBANKA_031360	0	0	0	0	0	0	0	0	0	0	0	0	0	0	0	0	0	0	0	0	11	13	0	0	0	0	0	0	0	0	0	0
ctattgtgtag	PBANKA_101590	0	0	0	0	0	0	0	0	0	0	0	0	0	0	0	0	0	0	0	0	1	1	0	0	0	0	0	0	0	0	0	0
ctcaacttgcg	PBANKA_020310	0	0	0	0	0	0	0	0	0	0	0	0	0	0	0	0	0	0	0	0	3	3	0	0	0	0	0	0	0	0	0	0
ctcaagccaac	PBANKA_123980	0	0	0	0	0	0	0	0	0	0	0	0	0	0	38	39	0	0	0	0	0	0	0	0	0	0	0	0	0	0	1	1
ctcacgtagcg	PBANKA_130240	0	0	89	91	0	0	0	0	0	0	1	1	0	0	0	0	0	0	0	0	0	0	0	0	0	0	0	0	0	0	0	0
ctcagggtaac	PBANKA_010270	0	0	0	0	0	0	0	0	0	0	0	0	0	0	0	0	0	0	0	0	0	0	0	0	0	0	0	0	0	0	0	0
ctcagtcatgc	PBANKA_123420	0	0	0	0	0	0	0	0	0	0	0	0	0	0	0	0	0	0	14	13	0	0	0	0	0	0	0	0	0	0	0	0
ctcatcggtgc	PBANKA_142040	0	0	0	0	0	0	0	0	0	0	0	0	0	0	0	0	0	0	0	0	2	2	0	0	0	0	0	0	0	0	0	0
ctcattcccgt	PBANKA_130470	0	0	0	0	0	0	0	0	0	0	0	0	0	0	0	0	0	0	0	0	0	0	5	5	0	0	0	0	0	0	0	0
ctccaatcagc	PBANKA_090430	0	0	0	0	0	0	0	0	0	0	0	0	0	0	0	0	0	0	0	0	3	3	0	0	0	0	0	0	0	0	0	0
ctcccagtttt	PBANKA_112710	0	0	0	0	0	0	0	0	0	0	0	0	0	0	0	0	0	0	0	0	0	0	0	0	0	0	0	0	0	0	0	0
ctccccattca	PBANKA_122760	0	0	0	0	0	0	0	0	0	0	0	0	0	0	0	0	0	0	0	0	4	4	0	0	0	0	0	0	0	0	0	0
ctccgaacaca	PBANKA_060660	0	0	0	0	0	0	0	0	0	0	0	0	0	0	0	0	0	0	0	0	0	0	0	0	0	0	0	0	0	0	0	0
ctccgcatgca	PBANKA_110090	0	0	0	0	0	0	0	0	0	0	0	0	0	0	0	0	0	0	0	0	0	0	0	0	0	0	0	0	0	0	0	0
ctccggtggct	PBANKA_100920	0	0	360	346	0	0	0	0	27	26	26	25	57	56	0	0	35	35	33	33	2	0	0	0	8	8	0	0	2	2	1392	1345
ctcctatccct	PBANKA_051950	0	0	0	0	0	0	0	0	0	0	0	0	0	0	0	0	0	0	0	0	33	33	0	0	0	0	0	0	0	0	0	0
ctcctccgagc	PBANKA_101200	0	0	0	0	0	0	0	0	0	0	0	0	0	0	0	0	0	0	0	0	0	0	0	0	0	0	0	0	0	0	0	0
ctcctcgtgac	PBANKA_071440	0	0	0	0	0	0	0	0	0	0	0	0	0	0	0	0	0	0	0	0	1	1	0	0	0	0	0	0	0	0	0	0
ctcgacatcta	PBANKA_083170	0	0	189	186	0	0	0	0	0	0	0	0	0	0	16	16	13	12	0	0	23	22	0	0	0	0	0	0	0	0	0	0
ctcgagaccag	PBANKA_050590	240	237	389	387	0	0	0	0	0	0	0	0	35	35	31	31	7	7	0	0	0	0	0	0	0	0	0	0	0	0	0	0
ctcgcagcaaa	PBANKA_091270	0	0	0	0	0	0	0	0	0	0	0	0	0	0	11	10	0	0	0	0	0	0	0	0	0	0	0	0	0	0	0	0
ctcgggagggg	PBANKA_050120	0	0	0	0	0	0	0	0	0	0	0	0	35	36	0	0	0	0	0	0	0	0	0	0	0	0	0	0	0	0	0	0
ctcggtctatg	PBANKA_130110	0	0	0	0	0	0	0	0	0	0	0	0	0	0	0	0	0	0	0	0	0	0	0	0	0	0	0	0	0	0	0	0
ctctacttctg	PBANKA_142590	0	0	0	0	0	0	37	38	0	0	0	0	0	0	0	0	0	0	0	0	3	3	1	1	0	0	0	0	0	0	0	0
ctctcgtcaat	PBANKA_020720	0	0	0	0	0	0	0	0	0	0	0	1	0	0	0	0	0	0	0	0	0	0	0	0	0	0	0	0	0	0	0	0
ctcttatgctc	PBANKA_142530	40	40	0	0	0	0	0	0	0	0	0	0	0	0	0	0	0	0	0	0	1	1	0	0	0	0	0	0	0	0	0	0
ctgaatactcg	PBANKA_062320	0	0	0	0	0	0	0	0	0	0	0	0	0	0	0	0	0	0	0	0	4	4	0	0	0	0	0	0	0	0	0	0
ctgatcgcgat	PBANKA_143040	0	0	0	0	0	0	0	0	0	0	0	0	0	0	28	27	0	0	0	0	0	0	0	0	0	0	0	0	0	0	0	0
ctgcgccaggt	PBANKA_091830	0	0	0	0	0	0	0	0	0	0	0	0	0	0	0	0	0	0	0	0	0	0	0	0	0	0	0	0	0	0	0	1
ctgcgccttcg	PBANKA_112260	0	0	0	0	0	0	0	0	0	0	0	0	0	0	0	0	0	0	0	0	4	3	0	0	0	0	0	0	0	0	0	0
ctgcggcggta	PBANKA_110830	0	0	0	0	0	0	0	0	0	0	0	0	0	0	0	0	0	0	0	0	0	0	0	0	1	0	0	0	0	0	0	0
ctggacaacac	PBANKA_040650	0	0	0	0	0	0	0	0	0	0	0	0	0	0	0	0	0	0	0	0	3	3	0	0	0	0	0	0	0	0	0	0
ctggccgctaa	PBANKA_041350	0	0	0	0	0	1	294	299	12	13	75	74	23	25	8	8	14	14	14	14	1	1	6	6	6	6	0	0	0	0	1	1
ctgggaaaaga	PBANKA_142220	0	0	0	0	0	0	0	0	0	0	0	0	0	0	0	0	4	4	0	0	2	2	0	0	0	0	0	0	0	0	0	0
ctgggatctgt	PBANKA_061340	0	0	0	0	0	0	0	0	0	0	0	0	0	0	8	8	0	0	0	0	0	0	0	0	0	0	0	0	0	0	0	0
ctgggtacgat	PBANKA_141300	0	0	0	0	0	0	0	0	0	0	0	0	0	0	0	0	0	0	0	0	3	3	0	0	0	0	0	0	0	0	0	0
ctggtaggttc	PBANKA_145530	0	0	0	0	4	4	0	0	0	0	0	0	0	0	0	0	0	0	0	0	0	0	0	0	0	0	0	0	0	0	0	0
ctgtgaagtgt	PBANKA_124360	0	0	0	0	0	0	0	0	0	0	0	0	0	0	0	0	0	0	0	0	0	0	0	0	0	0	0	0	0	0	0	0
ctgttctcgag	PBANKA_122440	0	0	0	0	0	0	0	0	0	0	0	0	0	0	0	0	0	0	0	0	0	0	0	0	0	0	0	0	0	0	0	0
cttaaagagcc	PBANKA_133500	0	0	0	0	0	0	0	0	0	0	0	0	0	0	0	0	0	0	0	0	3	3	0	0	0	0	0	0	0	0	0	0
cttaactcttt	PBANKA_062270	0	0	0	0	0	0	0	0	11	11	0	0	0	0	0	0	0	0	0	0	0	0	0	0	0	0	0	0	0	0	0	0
cttaatcgaca	PBANKA_091950	0	0	0	0	0	0	0	0	0	0	0	0	0	0	0	0	0	0	0	0	0	0	0	0	0	1	0	0	0	0	0	0
cttacattggt	PBANKA_061040	0	0	0	0	0	0	63	61	0	0	0	0	0	0	0	0	0	0	0	0	0	0	0	0	0	0	0	0	0	0	0	0
cttagcgctgg	PBANKA_135530	0	0	1	1	0	0	0	0	0	0	0	0	0	0	0	0	0	0	0	0	0	0	0	0	0	0	0	0	0	0	0	0
cttagctccac	PBANKA_134670	0	0	126	139	807	856	0	0	203	219	0	0	22	22	0	0	0	0	2	2	2	4	0	0	0	0	31	31	0	0	1028	1110
cttctgacgta	PBANKA_144570	5	5	1411	1374	1059	1037	1224	1198	4114	4009	4211	4144	3466	3406	2	2	4762	4654	2545	2485	4849	4757	5243	5151	2407	2354	6563	6406	4770	4703	1009	978
cttgaaaaatc	PBANKA_135190	0	0	0	0	0	0	0	0	0	0	0	0	0	0	11	11	0	0	0	0	0	0	0	0	0	0	0	0	0	0	0	0
cttgatgtcag	PBANKA_134820	97	95	632	620	642	626	37	37	129	126	246	242	47	47	0	0	100	97	5	4	2	2	135	132	17	17	4	4	179	179	941	919
cttgcacaaag	PBANKA_121710	0	0	0	0	0	0	0	0	0	0	0	0	0	0	0	0	0	0	0	0	4	4	0	0	0	0	0	0	0	0	0	0
cttgcgttgga	PBANKA_122250	0	0	0	0	720	716	0	0	23	23	50	51	53	52	0	0	37	37	54	52	7	7	5	5	63	64	13	13	6	6	981	967
cttggtatcct	PBANKA_136480	65	64	845	826	798	783	1	2	74	70	26	26	39	37	0	0	12	12	0	0	15	12	7	8	5	4	0	0	0	0	1066	1020
cttgtcaacgg	PBANKA_060790	0	0	0	0	0	0	0	0	0	0	0	0	0	0	0	0	0	0	0	0	0	0	1	1	0	0	0	0	0	0	0	0
cttgttgctgt	PBANKA_094250	0	0	0	0	0	0	0	0	0	0	0	0	0	0	0	0	0	0	0	0	0	0	0	0	1	1	0	0	0	0	0	0
ctttactgggt	PBANKA_135260	73	73	0	0	0	0	0	0	0	0	0	0	35	35	0	0	0	0	0	0	0	0	2	2	0	0	0	0	0	0	0	0
ctttagcgcat	PBANKA_112780	49	48	0	0	0	0	0	0	0	0	0	0	0	0	0	0	0	0	0	0	0	0	0	0	0	0	0	0	0	0	0	0
ctttcagtgta	PBANKA_143700	120	117	1783	1749	1028	1020	389	384	365	360	438	439	1	1	0	0	12	12	0	0	0	0	10	10	0	0	0	0	0	1	1213	1176
ctttgtcacag	PBANKA_141840	0	0	0	0	1	0	0	0	12	11	0	0	0	0	27	27	0	0	0	1	0	0	0	0	0	0	0	0	0	0	0	0
cttttccgccg	PBANKA_094190	1	0	0	1	0	0	0	0	0	0	0	0	0	0	0	0	0	0	0	0	0	0	0	0	0	0	0	0	0	0	0	0
gaaaactctac	PBANKA_123560	0	0	0	0	0	0	0	0	0	0	0	0	0	0	0	0	0	0	0	0	0	0	0	0	0	0	0	0	0	0	0	1
gaaacaacccg	PBANKA_123180	148	144	0	0	0	0	0	0	0	0	0	0	0	0	8	8	0	0	0	0	0	0	0	0	0	0	0	0	0	0	0	0
gaaacagtacc	PBANKA_121240	0	0	0	0	0	0	0	0	0	0	0	0	0	0	0	0	0	0	0	0	1	1	0	0	0	0	0	0	0	0	0	0
gaaccgtaaat	PBANKA_135780	132	127	1797	1770	349	340	1277	1261	1528	1472	900	868	1169	1137	0	0	671	647	1301	1277	670	653	466	457	991	975	722	712	745	713	1218	1193
gaacgattctg	PBANKA_021150	0	0	0	0	0	0	0	0	0	0	0	0	0	0	50	50	0	0	1	0	0	0	0	0	0	0	0	0	0	0	0	0
gaagatatgac	PBANKA_081680	0	0	0	0	0	0	0	0	0	0	0	0	0	0	0	0	0	0	0	0	1	1	0	0	0	0	0	0	0	0	0	0
gaagatcccca	PBANKA_144770	0	0	1095	1092	1334	1316	121	121	154	149	137	133	2	2	1	1	239	233	0	0	0	0	67	66	0	0	0	0	54	52	1367	1353
gaaggtggtac	PBANKA_080630	0	0	0	0	0	0	0	0	0	0	0	0	0	0	0	0	0	0	0	0	0	0	0	0	0	0	0	0	0	0	0	0
gaagtgttgga	PBANKA_092170	0	0	0	0	0	0	0	0	0	0	0	0	0	0	0	0	0	0	0	0	3	3	0	0	0	0	0	0	0	0	0	0
gaagttctagg	PBANKA_041080	0	0	0	0	0	0	0	0	0	0	0	0	0	0	0	0	0	0	0	0	0	0	0	0	0	0	0	0	0	0	1	1
gaatcataaca	PBANKA_050300	0	0	0	0	0	0	0	0	0	0	0	0	0	0	0	0	0	0	0	0	21	22	0	0	0	0	0	0	0	0	0	0
gaatccctctg	PBANKA_102880	0	0	313	306	486	480	0	0	120	117	133	129	0	0	0	0	6	6	0	0	60	58	4	4	0	0	56	56	2	2	828	797
gaatcgagagt	PBANKA_143360	64	59	0	0	0	0	0	0	0	0	0	0	0	0	0	0	0	0	0	0	0	0	0	0	0	0	0	0	0	0	0	0
gaatgtttagc	PBANKA_060680	0	0	0	0	0	0	0	0	0	0	0	0	0	0	0	0	0	0	0	0	1	1	0	0	0	0	0	0	0	0	0	0
gacacctgtgg	PBANKA_114200	0	0	0	0	0	0	34	34	0	0	0	0	0	0	12	11	4	4	0	0	0	0	0	0	0	0	0	0	0	0	0	0
gacatgggatt	PBANKA_070940	0	0	0	0	0	0	0	0	0	0	0	0	0	0	4	4	0	0	0	0	2	2	0	0	0	0	0	0	0	0	0	0
gacattcgagg	PBANKA_122540	138	134	0	0	0	0	432	431	0	0	421	408	55	55	53	54	10	10	19	17	6	6	12	13	14	14	3	3	0	0	0	0
gacccgtttca	PBANKA_092290	0	0	0	0	0	0	0	0	0	0	0	0	0	0	0	0	0	0	0	0	1	1	0	0	0	0	0	0	0	0	0	0
gaccgccctct	PBANKA_135150	0	0	0	0	338	328	0	0	0	0	0	0	0	0	0	0	0	0	1	1	0	0	0	0	0	0	0	0	1	0	0	0
gaccgttatat	PBANKA_145060	0	0	0	0	0	0	0	0	0	0	0	0	0	0	0	0	0	0	0	0	2	2	0	0	0	0	0	0	0	0	0	0
gacgggactac	PBANKA_010580	0	0	0	0	0	0	0	0	0	0	0	0	0	0	0	0	0	0	0	0	3	3	0	0	0	0	0	0	0	0	0	0
gacgtatacgt	PBANKA_100130	0	0	0	0	0	0	0	0	0	0	0	0	0	0	0	0	0	0	0	0	2	2	0	0	0	0	0	0	0	0	0	0
gacgtccccct	PBANKA_071120	0	0	76	74	0	0	0	0	0	0	0	0	0	0	0	0	0	0	0	0	0	0	0	0	0	0	0	0	0	0	0	0
gactaggatga	PBANKA_010480	0	0	0	0	0	0	0	0	0	0	0	0	0	0	0	0	0	0	13	13	0	0	0	0	0	0	0	0	0	0	0	0
gactcccgggc	PBANKA_102400	0	0	0	0	0	0	0	0	0	0	0	0	0	0	0	0	0	0	0	0	0	0	0	0	0	0	0	0	0	0	0	0
gactttaagaa	PBANKA_061310	1	1	291	286	283	287	24	26	33	32	44	43	89	90	1	1	0	0	177	177	15	15	0	0	208	212	0	0	0	0	1380	1376
gagacaaatta	PBANKA_132970	0	0	0	0	0	0	0	0	0	0	0	0	0	0	0	0	0	0	0	0	1	0	0	0	0	0	0	0	0	0	0	0
gagagagggtg	PBANKA_141450	0	0	0	0	0	0	0	0	0	0	0	0	0	0	0	0	0	0	0	0	0	0	1	1	0	0	0	0	0	0	0	0
gagagcagtca	PBANKA_060350	0	0	0	0	0	0	0	0	0	0	0	0	0	0	0	0	0	0	0	0	0	0	0	0	0	0	0	0	0	0	0	0
gagagggctta	PBANKA_101480	87	87	0	0	0	0	0	0	0	0	0	0	0	0	0	0	0	0	0	0	1	1	0	0	0	0	0	0	0	0	0	0
gagattgcgcg	PBANKA_020970	0	0	0	0	0	0	0	0	0	0	0	0	0	0	0	0	0	0	0	0	6	6	0	0	0	0	0	0	0	0	0	0
gagattttaaa	PBANKA_111490	117	117	0	0	1332	1329	0	0	18	18	42	43	0	0	0	0	8	8	0	0	0	0	12	12	0	0	0	0	9	8	1408	1389
gagcaaacgca	PBANKA_112040	71	70	0	0	0	0	0	0	0	0	0	0	0	0	0	0	0	0	0	0	0	0	0	0	0	0	0	0	0	0	0	0
gagcagattag	PBANKA_110540	0	0	0	0	0	0	0	0	0	0	0	0	0	0	14	14	0	0	0	0	0	0	0	0	0	0	0	0	0	0	0	0
gagccagtggc	PBANKA_122820	0	0	0	0	0	0	0	0	0	0	0	0	0	0	0	0	0	0	0	0	5	5	0	0	0	0	0	0	0	0	0	0
gagcgagtcaa	PBANKA_112890	0	0	0	0	0	0	0	0	0	0	0	0	0	0	0	0	0	0	0	0	4	5	0	0	0	0	0	0	0	0	0	0
gagcgtgcagc	PBANKA_121820	0	0	0	0	1	1	0	0	0	0	0	0	0	0	0	0	0	0	0	0	0	0	0	0	0	0	0	0	0	0	0	0
gagcttcttcg	PBANKA_080570	0	0	0	0	0	0	0	0	0	0	0	0	0	0	0	0	0	0	0	0	3	3	0	0	0	0	0	0	0	0	0	0
gaggcttaggg	PBANKA_133660	45	45	0	0	0	0	11	9	0	0	0	0	0	0	0	0	0	0	0	0	0	0	0	0	0	0	0	0	0	0	0	0
gagggtgtcct	PBANKA_071310	0	0	0	0	0	0	0	0	0	0	0	0	0	0	0	0	0	0	0	0	0	0	0	0	0	0	0	0	0	0	3	3
gagtacgtctt	PBANKA_142780	0	0	0	0	0	0	0	0	0	0	0	0	0	0	0	0	0	0	0	0	2	2	0	0	0	0	0	0	0	0	0	0
gagtagatctg	PBANKA_093370	65	63	0	0	0	0	0	0	0	0	0	0	0	0	0	0	0	0	0	0	0	0	0	0	0	0	0	0	0	0	0	0
gagtagcccga	PBANKA_113640	59	59	225	224	1	1	0	0	103	97	248	243	49	50	0	0	56	55	0	0	5	5	12	12	0	0	0	0	3	4	1119	1094
gagtcacgtta	PBANKA_131920	0	0	0	0	0	0	0	0	0	0	0	0	0	0	12	11	0	0	0	0	0	0	0	0	0	0	0	0	0	0	0	0
gagtgtccgta	PBANKA_040790	0	0	0	0	0	0	0	0	0	0	0	0	0	0	0	0	0	0	0	0	4	4	0	0	0	0	0	0	0	0	0	0
gataactcttc	PBANKA_123780	0	0	133	134	584	608	0	0	0	0	1	1	0	0	1	1	0	0	0	0	0	0	10	11	0	0	0	0	4	4	1713	1779
gatagtttaat	PBANKA_082430	0	0	0	0	0	0	0	0	0	0	0	0	0	0	0	0	5	6	0	0	0	0	0	0	0	0	0	0	0	0	0	0
gatattcctct	PBANKA_145770	0	0	0	0	0	0	139	137	0	0	266	262	79	79	6	6	17	15	0	0	5	5	1	1	7	7	11	11	1	1	0	0
gatcgccgaaa	PBANKA_145830	0	0	0	0	0	0	0	0	13	12	0	0	0	0	0	0	0	0	0	0	0	0	0	0	0	0	0	0	0	0	0	0
gatgagggccc	PBANKA_101380	0	0	0	0	0	0	48	49	0	0	0	0	0	0	25	26	0	0	0	0	0	0	0	0	0	0	0	0	0	0	1	1
gatgcgaaaaa	PBANKA_094350	0	0	0	0	0	0	0	0	0	0	0	0	0	0	0	0	0	0	0	0	6	6	0	0	0	0	0	0	0	0	0	0
gatgggtgttt	PBANKA_134430	0	0	0	0	0	0	0	0	0	0	0	0	0	0	0	0	0	0	0	0	0	0	0	0	0	0	0	0	0	0	0	0
gatgtgttcct	PBANKA_081420	0	0	0	0	0	0	0	0	0	0	0	0	0	0	0	0	0	0	0	0	5	5	0	0	0	0	0	0	0	0	0	0
gattcatggtc	PBANKA_134810	0	0	0	0	0	0	0	0	0	0	0	0	0	0	0	0	0	0	0	0	0	0	0	0	0	0	0	0	0	0	0	0
gcaatcaatgc	PBANKA_080810	0	0	0	0	124	123	61	58	0	0	72	73	21	21	5	5	0	0	0	0	2	2	3	3	9	9	6	6	0	0	0	0
gcacccttctc	PBANKA_090520	0	0	0	0	0	0	0	0	0	0	0	0	0	0	0	0	0	0	0	0	1	1	0	0	0	0	0	0	0	0	0	0
gcagagtcacg	PBANKA_040090	53	52	0	0	0	0	0	0	0	0	0	0	0	0	0	0	0	0	0	0	0	0	0	0	0	0	0	0	0	0	0	0
gcaggtattat	PBANKA_110430	0	0	0	0	0	0	0	0	0	0	0	0	0	0	0	0	0	0	0	0	1	1	0	0	0	0	0	0	0	0	0	0
gcaggttccgg	PBANKA_130690	0	0	143	136	0	0	0	0	0	0	0	0	0	0	0	0	0	0	0	0	0	0	0	0	0	0	0	0	0	0	0	0
gcagtgctatt	PBANKA_100260	168	167	0	0	465	457	135	137	18	19	198	195	27	27	69	67	10	9	15	13	4	4	6	6	18	18	0	0	0	0	0	0
gcataaactct	PBANKA_114230	0	0	0	0	0	0	0	0	0	0	0	0	0	0	0	0	0	0	0	0	1	1	0	0	0	0	0	0	0	0	0	0
gcatcagtcct	PBANKA_140580	0	0	0	0	0	0	0	0	0	0	0	0	0	0	0	0	0	0	0	0	2	2	0	0	0	0	0	0	0	0	0	0
gccaaattgta	PBANKA_144730	0	0	0	0	3	2	0	0	0	0	0	0	0	0	0	0	0	0	0	0	0	0	0	0	0	0	0	0	0	0	2	3
gccagatgtat	PBANKA_031270	0	0	0	0	0	0	0	0	0	0	0	0	0	0	0	0	0	0	0	0	1	1	0	0	0	0	0	0	0	0	0	0
gcccaattgta	PBANKA_110770	0	0	614	603	1524	1492	54	55	197	194	1	1	0	0	2	2	20	19	0	0	75	75	0	0	0	0	98	95	0	0	2285	2232
gcccacgaggt	PBANKA_146320	0	0	0	0	0	0	0	0	0	0	0	0	0	0	0	0	0	0	0	0	6	6	0	0	0	0	0	0	0	0	0	0
gccccccaaca	PBANKA_142600	0	0	0	0	0	0	0	0	0	0	0	0	0	0	0	0	0	0	0	0	1	1	0	0	0	0	0	0	0	0	0	0
gcccggcgggt	PBANKA_130520	0	0	0	0	0	0	0	0	0	0	0	0	0	0	1	0	0	0	0	0	3	2	0	0	0	0	0	0	0	0	0	0
gcccttgagac	PBANKA_136230	38	36	231	228	545	542	0	0	16	16	0	0	0	0	1	1	0	0	0	0	0	0	0	0	1	1	2	2	0	0	1421	1413
gcccttgtgtg	PBANKA_071020	0	0	0	0	0	0	0	0	0	0	0	0	0	0	1	0	0	0	0	0	0	0	0	0	0	0	0	0	0	0	0	0
gccgagtgttc	PBANKA_080230	0	0	0	0	0	0	0	0	0	0	0	0	0	0	12	13	0	0	0	0	0	0	0	0	0	0	0	0	0	0	0	0
gccgatcgcta	PBANKA_100490	0	0	0	0	0	0	0	0	0	0	0	0	0	0	0	0	0	0	0	0	6	6	0	0	0	0	0	0	0	0	0	0
gcctcctattt	PBANKA_124060	0	0	0	0	0	0	0	0	0	0	2	2	0	0	7	7	0	0	0	0	0	0	0	0	0	0	0	0	0	0	0	0
gcctgtgacaa	PBANKA_102190	0	0	0	0	0	0	0	0	0	0	16	16	0	0	0	0	0	0	0	0	0	0	0	0	0	0	0	0	0	0	0	0
gccttacttga	PBANKA_123000	0	0	0	0	0	0	0	0	0	0	0	0	0	0	0	0	0	0	0	0	2	2	0	0	0	0	0	0	0	0	0	0
gccttcaacgg	PBANKA_070620	175	175	165	162	626	628	1367	1351	1894	1871	777	768	1428	1418	1	1	637	634	813	804	1985	1956	467	457	475	464	2395	2365	382	382	239	241
gcgaactcaac	PBANKA_120370	0	0	0	0	0	0	0	0	0	0	0	0	0	0	0	0	0	0	0	0	14	16	0	0	0	0	0	0	0	0	0	0
gcgagatacga	PBANKA_120810	0	0	0	0	0	0	0	0	0	0	0	0	0	0	0	0	0	0	0	0	4	4	0	0	0	0	0	0	0	0	0	0
gcgagatcatt	PBANKA_070240	0	0	0	0	0	0	0	0	0	0	0	0	0	0	0	0	0	0	0	0	0	0	0	0	0	0	0	0	0	0	0	0
gcgcatctttc	PBANKA_051140	0	0	0	0	0	0	0	0	0	0	0	0	0	0	0	0	0	0	0	0	1	1	0	0	0	0	0	0	0	0	0	0
gcggtcatggc	PBANKA_143170	28	27	0	0	0	0	0	0	0	0	0	0	0	0	0	0	0	0	0	0	0	0	0	0	0	0	0	0	0	0	0	0
gcgtcagttag	PBANKA_140210	55	53	0	0	0	0	0	0	0	0	0	0	0	0	7	7	0	0	0	0	0	0	0	0	0	0	0	0	0	0	0	0
gcgtcgatcaa	PBANKA_050500	0	0	0	0	0	0	0	0	0	0	0	0	0	0	0	0	0	0	0	0	1	1	0	0	0	0	0	0	0	0	0	0
gcgtcgtgaag	PBANKA_100220	0	0	156	152	0	0	162	155	16	17	303	292	65	65	6	5	16	16	0	0	1	0	23	23	0	0	9	9	5	5	0	0
gcgtctatgtg	PBANKA_113140	0	0	0	0	0	0	0	0	0	0	0	0	0	0	0	0	0	0	0	0	0	0	0	0	0	0	0	0	0	0	0	0
gcgtggagatt	PBANKA_091820	0	0	0	0	0	0	0	0	0	0	0	0	0	0	0	0	0	0	0	0	5	5	0	0	0	0	0	0	0	0	0	0
gcgtggaggca	PBANKA_101980	0	0	0	0	0	0	0	0	0	0	0	0	0	0	0	0	0	0	0	0	0	0	0	0	0	0	0	0	0	0	0	0
gctacacgggc	PBANKA_061750	107	104	275	274	964	958	0	0	0	0	31	31	0	0	1	1	46	44	0	0	3	3	30	30	0	0	0	0	33	31	1065	1053
gctactagctc	PBANKA_061380	1429	1426	186	180	240	238	78	76	13	14	62	61	30	29	98	94	1	1	0	0	5	4	0	0	0	0	0	0	0	0	0	0
gctagttaggc	PBANKA_120410	0	0	0	0	0	0	0	0	0	0	0	0	0	0	9	9	0	0	0	0	0	0	0	0	0	0	0	0	0	0	0	0
gctatacgcat	PBANKA_123390	0	0	0	0	0	0	0	0	0	0	0	0	0	0	0	0	0	0	13	11	0	0	0	0	0	0	2	2	0	0	0	0
gctcatcacca	PBANKA_140310	0	0	0	0	0	0	0	0	0	0	0	0	0	0	0	0	0	0	0	0	1	1	0	0	0	0	0	0	0	0	0	0
gctcgtaatcc	PBANKA_135110	0	0	0	0	0	0	0	0	0	0	0	0	0	0	0	0	0	0	0	0	0	0	0	0	0	0	0	0	0	0	0	0
gctcttttccc	PBANKA_070950	0	0	0	0	0	0	0	0	0	0	0	0	0	0	22	22	0	0	0	0	0	0	0	0	0	0	0	0	0	0	0	0
gctgacatgag	PBANKA_041470	0	1	0	0	0	0	1	1	0	0	0	0	0	1	0	0	0	0	0	1	0	0	0	0	0	0	0	0	1	0	1	1
gctggcgaaat	PBANKA_061610	0	0	0	0	0	0	0	0	0	0	0	0	0	0	0	0	0	0	0	0	0	0	0	0	0	0	0	0	0	0	0	0
gctgggcagtt	PBANKA_146460	0	0	0	0	0	0	0	0	0	0	0	0	0	0	0	0	0	0	0	0	4	4	0	0	0	0	0	0	0	0	0	0
gcttacgtcaa	PBANKA_090710	71	68	135	133	0	0	83	86	18	18	35	35	1	1	0	0	14	14	0	0	0	0	0	0	0	0	0	0	0	0	0	0
gcttctcttta	PBANKA_135820	0	0	0	0	0	0	0	0	0	0	0	0	0	0	0	0	0	0	0	0	5	5	0	0	0	0	0	0	0	0	0	0
gcttttgccct	PBANKA_131900	0	0	190	188	0	0	0	0	20	20	46	46	23	23	0	0	0	0	0	0	0	0	2	2	0	0	0	0	0	0	792	759
ggaacgattag	PBANKA_143680	0	0	0	0	142	138	1	0	60	59	135	135	0	0	0	0	0	0	0	0	4	3	0	0	0	0	0	0	0	0	1447	1411
ggaagataact	PBANKA_140800	0	0	0	0	0	0	0	0	0	0	0	0	0	0	0	0	0	0	0	0	0	0	0	0	0	0	0	0	0	0	1	1
ggacagtgtga	PBANKA_082330	0	0	0	0	0	0	0	0	0	0	0	0	0	0	0	0	0	0	0	0	2	2	0	0	0	0	0	0	0	0	0	0
ggaccactact	PBANKA_010090	0	0	0	0	0	0	0	0	0	0	0	0	0	0	0	0	0	0	0	0	1	1	0	0	0	0	0	0	0	0	0	0
ggacgccctgg	PBANKA_134980	1	1	245	240	0	0	0	0	0	0	40	35	0	0	0	0	0	0	0	0	2	2	1	1	0	0	0	0	0	0	0	0
ggactctacaa	PBANKA_061180	0	0	0	0	220	221	141	136	63	60	55	56	0	0	1	1	0	0	0	0	2	2	0	1	1	1	2	3	0	0	1194	1194
ggagactattc	PBANKA_103640	0	0	0	0	0	0	0	0	0	0	0	0	0	0	0	0	0	0	0	0	5	5	0	0	0	0	0	0	0	0	0	0
ggagccctgtc	PBANKA_121020	0	0	0	0	0	0	0	0	24	22	0	0	0	0	0	0	0	0	0	0	0	0	0	0	0	0	0	0	0	0	0	0
ggagcgggaga	PBANKA_144710	75	72	1137	1102	968	943	1095	1064	1009	974	1311	1280	1176	1159	1	1	858	838	624	603	210	210	306	304	625	601	204	205	242	234	1496	1442
ggaggatcatg	PBANKA_114470	0	0	0	0	0	0	0	0	0	0	0	0	0	0	0	0	0	0	0	0	0	0	0	0	0	0	0	0	0	0	0	0
ggagggaaacg	PBANKA_133890	0	0	0	0	0	0	0	0	0	0	0	0	15	14	0	0	0	0	0	0	0	0	0	0	0	0	0	0	0	0	0	0
ggagggacacc	PBANKA_142380	1	1	0	0	0	0	0	0	0	0	0	0	0	0	0	0	0	0	0	0	0	0	0	0	3	3	0	0	0	0	0	0
ggagtcaagtc	PBANKA_123130	0	0	0	0	0	0	0	0	0	0	0	0	0	0	0	0	0	0	0	0	0	0	0	0	0	0	0	0	0	0	1	0
ggatatcctcg	PBANKA_140670	0	0	0	0	256	246	0	0	0	0	0	0	0	0	0	0	0	0	0	0	1	1	0	0	0	0	0	0	0	0	0	0
ggatcgtatgc	PBANKA_103530	0	0	0	0	0	0	0	0	0	0	0	0	0	0	0	0	0	0	0	0	0	0	0	0	0	0	0	0	0	0	0	0
ggatctggcat	PBANKA_122410	0	0	0	0	0	0	0	0	0	0	0	0	0	0	0	0	0	0	0	0	0	0	0	0	0	0	0	0	0	0	0	0
ggatttaatca	PBANKA_080920	40	38	0	0	0	0	0	0	0	0	0	0	0	0	0	0	0	0	0	0	0	0	0	0	0	0	0	0	0	0	0	0
ggcaccctacc	PBANKA_110760	0	0	0	0	0	0	7	390	0	41	12	429	1	135	0	28	0	13	0	4	0	4	0	6	0	19	0	10	0	0	0	0
ggcagtatggg	PBANKA_121690	0	0	185	178	0	0	0	0	0	0	0	0	0	0	0	0	0	0	0	0	3	3	0	0	0	0	0	0	0	0	0	0
ggccaatttaa	PBANKA_080320	0	0	0	0	0	0	0	0	0	0	0	0	0	0	0	0	0	0	0	0	3	3	0	0	0	0	0	0	0	0	0	0
ggccagctatt	PBANKA_112790	0	0	0	0	0	0	0	0	0	0	0	0	0	0	0	0	0	0	0	0	5	5	0	0	0	0	0	0	0	0	0	0
ggcccagcctt	PBANKA_020810	0	0	0	0	0	0	0	0	0	0	0	0	0	0	31	32	0	0	0	0	0	0	0	0	0	0	0	0	0	0	0	0
ggccctccggt	PBANKA_122100	0	0	0	0	0	0	0	0	0	0	0	0	0	0	0	0	0	0	0	0	1	1	0	0	0	0	0	0	0	0	0	0
ggccttagatg	PBANKA_100990	0	0	0	0	1	0	0	0	0	0	0	0	0	0	0	0	0	0	0	0	0	0	0	0	0	0	0	0	0	0	0	0
ggcgatgtttc	PBANKA_092550	53	52	0	0	0	0	0	0	0	0	0	0	0	0	9	9	0	0	0	0	3	3	0	0	0	0	0	0	0	0	0	0
ggcgcatgcat	PBANKA_102020	0	0	199	196	0	0	0	0	0	0	0	0	0	0	0	0	0	0	0	0	0	0	0	0	0	0	0	0	0	0	0	0
ggcgcccttag	PBANKA_132800	33	34	0	0	0	0	108	108	15	12	0	0	0	0	0	0	0	0	20	19	11	11	6	6	5	5	23	23	7	7	959	935
ggcgctcaggg	PBANKA_122550	0	0	0	0	0	0	22	22	0	0	0	0	0	0	0	0	0	0	0	0	0	0	0	0	0	0	0	0	0	0	0	0
ggcgctgctct	PBANKA_113380	0	0	0	0	0	0	0	0	0	0	0	0	0	0	0	0	0	0	0	0	4	4	0	0	0	0	0	0	0	0	0	0
ggcgtaccccg	PBANKA_082230	0	0	0	0	0	0	0	0	0	0	0	0	0	0	0	0	0	0	0	0	0	0	0	0	0	0	0	0	0	0	0	0
ggcgtttatct	PBANKA_111860	38	34	156	150	0	0	0	0	0	0	0	0	0	0	1005	990	0	0	0	0	0	0	0	0	1	2	0	0	0	0	0	0
ggctaggccgc	PBANKA_041050	0	0	0	0	0	0	0	0	0	0	0	0	0	0	0	0	0	0	0	0	0	0	0	0	0	0	0	0	0	0	0	0
gggaattaaga	PBANKA_143750	0	0	0	0	0	0	0	0	0	0	0	0	0	0	0	0	0	0	0	0	0	0	0	0	0	0	0	0	0	0	0	0
gggatgccctt	PBANKA_040460	0	0	0	0	0	0	0	0	0	0	0	0	0	0	0	0	0	0	0	0	1	1	0	0	0	0	0	0	0	0	0	0
gggcaacggcg	PBANKA_031200	0	0	0	0	0	0	0	0	0	0	0	0	0	0	0	0	0	0	0	0	1	0	0	0	0	0	0	0	0	0	0	0
gggccattaga	PBANKA_112520	0	0	0	0	0	0	0	0	0	0	0	0	0	0	0	0	0	0	0	0	1	1	0	0	0	0	0	0	0	0	0	0
gggcgtggtgt	PBANKA_081350	0	0	0	0	0	0	0	0	0	0	0	0	0	0	0	0	0	0	0	0	0	0	0	0	0	1	0	0	0	0	0	0
ggggagacatg	PBANKA_020620	1069	1058	187	185	232	224	0	0	35	30	0	0	72	72	47	44	4	4	0	0	2	2	0	0	4	4	2	2	0	0	0	0
ggggtaactat	PBANKA_091380	0	0	0	0	0	0	0	0	0	0	0	0	0	0	0	0	0	0	0	0	0	0	0	0	0	0	0	0	0	0	0	0
gggtaagcgtt	PBANKA_130720	0	0	0	0	0	0	0	0	0	0	0	0	0	0	0	0	0	0	0	0	0	0	0	0	0	0	0	0	0	0	0	0
gggtttaggga	PBANKA_030540	115	107	0	0	0	0	0	0	0	0	0	0	0	0	0	0	0	0	0	0	0	0	0	0	0	0	0	0	0	0	0	0
ggtaaacttcc	PBANKA_144880	0	0	0	0	0	0	0	0	0	0	0	0	0	0	0	0	0	0	0	0	0	0	0	0	0	0	0	0	0	0	0	0
ggtaagccatc	PBANKA_142640	0	0	0	0	0	0	0	0	0	0	0	0	0	0	0	0	0	0	0	0	2	2	0	0	0	0	0	0	0	0	0	0
ggtaagtgtcc	PBANKA_050550	0	0	0	0	0	1	0	0	0	0	0	0	0	0	0	0	0	0	0	0	0	0	0	0	0	0	0	0	0	0	0	0
ggtacgtagcc	PBANKA_071420	0	0	0	0	0	0	0	0	0	0	0	0	0	0	0	0	0	0	0	0	1	1	0	0	0	0	0	0	0	0	0	0
ggtactcaata	PBANKA_103490	0	0	0	0	0	0	0	0	0	0	0	0	0	0	0	0	0	0	0	0	2	2	0	0	0	0	0	0	0	0	0	0
ggtatctccat	PBANKA_040340	105	103	0	0	0	0	0	0	14	14	0	0	0	0	0	0	0	0	0	0	0	0	0	0	0	0	0	0	0	0	0	0
ggtcagaccct	PBANKA_092700	0	0	0	0	0	0	1	1	0	0	0	0	0	0	0	0	0	1	0	0	3	3	0	0	0	0	0	0	0	0	0	0
ggtccaattca	PBANKA_030430	0	0	0	0	467	459	0	0	2	1	0	0	0	0	39	37	0	0	1	1	0	0	0	0	0	0	0	0	0	0	0	0
ggtccggttcg	PBANKA_082750	0	0	0	0	0	0	0	0	0	0	0	0	0	0	0	0	0	0	0	0	0	0	0	0	0	0	0	0	0	0	0	0
ggtgtcagatc	PBANKA_093530	157	154	3646	3536	2718	2644	1533	1511	1296	1256	1748	1702	322	309	2	1	281	273	29	29	2	2	42	41	1	1	18	18	44	44	2485	2412
ggtgtgcgcta	PBANKA_112330	1	1	210	203	286	281	0	0	172	164	0	0	2	2	1	1	0	0	0	0	272	263	0	0	0	0	345	330	0	0	1300	1251
ggttaagcttt	PBANKA_123400	0	0	0	3	0	0	1	6	0	2	1	3	0	0	0	1	0	0	0	0	0	0	0	0	0	0	0	0	0	0	0	0
ggttatattgt	PBANKA_091880	0	0	0	0	0	0	0	0	0	0	0	0	0	0	0	0	0	0	0	0	0	0	0	0	0	0	0	0	0	0	0	0
ggttctccctc	PBANKA_100700	0	0	0	0	0	0	1	1	0	0	0	0	0	0	13	13	0	0	0	0	0	0	0	0	0	0	0	1	0	0	0	0
ggttgaagtct	PBANKA_052000	0	1	1	1	0	0	0	0	0	0	0	0	2	2	22	21	1	0	0	0	1	0	0	1	0	0	0	0	0	0	2	2
ggttgtcgccc	PBANKA_112910	0	0	0	0	0	0	0	0	0	0	1	1	0	0	9	9	0	0	0	0	0	0	0	0	0	0	0	0	0	0	0	0
ggtttcccagc	PBANKA_103910	0	0	0	0	0	0	0	0	0	0	0	0	0	0	0	0	0	0	0	0	1	1	0	0	0	0	0	0	0	0	0	0
gtaaacatgat	PBANKA_093640	0	0	0	0	0	0	0	0	0	0	0	0	0	0	0	0	0	0	0	0	187	178	0	0	0	0	0	0	0	0	0	0
gtaacatgcca	PBANKA_050520	155	153	0	0	0	0	0	0	0	0	0	0	0	0	11	11	0	0	0	0	0	0	0	0	0	0	0	0	3	3	0	0
gtacagcttgt	PBANKA_061240	0	0	0	0	0	0	0	0	0	0	0	0	0	0	0	0	0	0	0	0	0	0	0	0	0	0	2	1	0	0	0	0
gtacgaaatat	PBANKA_130150	0	0	0	0	0	0	0	0	0	0	0	0	0	0	0	0	0	0	0	0	7	7	0	0	0	0	0	0	0	0	0	0
gtactcgtatg	PBANKA_021350	0	0	0	0	0	0	0	0	0	0	0	0	0	0	0	0	0	0	0	0	0	0	0	0	0	0	0	0	0	0	0	0
gtagctaggaa	PBANKA_131070	0	0	167	165	0	0	0	0	0	0	0	0	0	0	0	0	0	0	0	0	2	2	0	0	0	0	3	3	0	0	0	0
gtagcttctac	PBANKA_111970	0	0	0	0	0	0	0	0	0	0	0	0	0	0	0	0	0	0	0	0	1	1	0	0	0	0	0	0	0	0	0	0
gtaggcgggta	PBANKA_071190	0	0	0	0	0	0	0	0	0	0	0	0	0	0	0	0	0	0	0	0	0	0	0	0	0	0	0	0	0	0	0	0
gtatgcagatt	PBANKA_121410	0	0	0	0	0	0	0	0	0	0	0	0	0	0	0	0	0	0	0	0	0	0	0	0	0	0	0	0	0	0	0	0
gtattaggacc	PBANKA_062070	0	0	0	0	0	0	0	0	0	0	0	0	0	0	0	0	0	0	0	0	22	25	0	0	0	0	0	0	0	0	0	0
gtcaaaggtcg	PBANKA_051900	0	0	0	0	0	0	0	0	0	0	0	0	0	0	0	0	0	0	0	0	0	0	0	0	0	0	0	0	0	0	0	0
gtcacaggaga	PBANKA_103540	105	100	1119	1103	790	771	0	0	34	34	87	86	0	0	0	0	0	0	0	0	0	0	0	0	0	0	0	0	0	0	1590	1549
gtcagacgctc	PBANKA_091860	0	0	0	0	0	0	0	0	0	0	23	24	1	1	0	0	0	0	0	0	0	0	0	0	0	0	0	0	0	0	0	0
gtcaggacctt	PBANKA_092450	0	0	0	0	0	0	0	0	0	0	0	0	0	0	7	7	0	0	0	0	0	0	0	0	0	0	0	0	0	0	0	0
gtcatggaggt	PBANKA_040680	0	0	0	0	0	0	0	0	24	23	0	0	0	0	25	25	0	0	0	0	0	0	0	0	0	0	0	0	0	0	0	0
gtcccatccac	PBANKA_070320	0	0	0	0	0	0	0	0	0	0	0	0	0	0	0	0	0	0	0	0	1	1	0	0	0	0	0	0	0	0	0	0
gtccctggtct	PBANKA_102920	0	0	0	0	0	0	0	0	0	0	0	0	0	0	0	0	0	0	0	0	0	0	0	0	0	0	0	0	0	0	1	1
gtcccttgggg	PBANKA_070690	0	0	0	0	0	0	0	0	0	0	0	0	0	0	0	0	0	0	0	0	4	4	0	0	0	0	0	0	0	0	0	0
gtccttcggaa	PBANKA_121400	0	0	0	0	0	0	0	0	0	0	0	0	0	0	0	0	0	0	0	0	0	0	0	0	0	0	0	0	0	0	0	0
gtcgcaacatc	PBANKA_141780	0	0	0	0	1	1	0	0	0	0	0	0	0	0	255	245	0	0	0	0	0	0	0	0	0	0	0	0	0	0	0	0
gtcgcacccga	PBANKA_020890	35	35	159	158	0	0	95	96	131	126	271	268	5	5	0	0	65	63	0	0	6	6	21	21	0	0	0	0	31	31	766	748
gtcggtatctg	PBANKA_120510	0	0	0	0	0	0	0	0	0	0	0	0	0	0	0	0	0	0	0	1	0	0	0	0	0	0	0	0	0	0	0	0
gtctaaacgaa	PBANKA_090920	0	0	0	0	0	0	0	0	24	24	0	0	0	0	0	0	0	0	0	0	0	0	0	0	0	0	0	0	0	0	0	0
gtctacatggg	PBANKA_144360	60	59	0	0	745	737	1	0	75	72	1	1	0	0	0	0	0	0	0	0	0	0	0	0	0	0	0	0	0	0	1232	1200
gtctccgtatt	PBANKA_132880	99	99	137	136	0	0	53	48	0	0	0	0	0	0	21	21	0	0	0	0	0	0	0	0	0	0	0	0	0	0	0	0
gtctcttttcg	PBANKA_100850	0	0	0	0	0	0	0	0	0	0	0	0	0	0	64	63	0	0	0	0	0	0	1	1	0	0	0	0	0	0	0	0
gtcttccccaa	PBANKA_020750	0	0	0	0	0	0	0	0	0	0	0	0	0	0	0	0	0	0	0	0	0	0	0	0	0	0	0	0	0	0	1	0
gtgacaatccc	PBANKA_135510	90	88	635	620	347	337	0	0	300	290	67	67	0	0	1	1	98	94	0	2	156	159	118	115	3	3	80	80	140	140	1414	1382
gtgagagtatc	PBANKA_146130	0	0	0	0	0	0	0	0	0	0	0	0	0	0	0	0	0	0	0	0	0	0	0	0	0	0	0	0	0	0	0	0
gtgagttgccg	PBANKA_082090	0	0	0	0	0	0	0	0	0	0	0	0	0	0	0	0	0	0	0	0	2	2	0	0	0	0	0	0	0	0	0	0
gtgatatgaag	PBANKA_141540	0	0	0	0	0	0	0	0	0	0	0	0	0	0	12	12	0	0	0	0	0	0	0	0	0	0	0	0	0	0	0	0
gtgatttctga	PBANKA_090170	38	34	0	0	0	0	0	0	0	0	0	0	0	0	0	0	0	0	0	0	0	0	0	0	0	0	0	0	0	0	0	0
gtgcaccgtca	PBANKA_141020	0	0	0	0	0	0	0	0	0	0	0	0	0	0	0	0	0	0	0	0	5	5	0	0	0	0	0	0	0	0	0	0
gtgctagaaaa	PBANKA_132640	0	0	0	0	166	158	0	0	0	0	0	0	0	0	0	0	0	0	0	0	0	0	0	0	0	0	0	0	0	0	0	0
gtgcttatcca	PBANKA_100240	118	117	181	178	0	0	259	255	0	0	358	342	44	46	26	25	30	30	0	0	3	4	3	3	6	6	3	2	1	1	0	0
gtgtccaatga	PBANKA_134490	0	0	0	0	0	0	0	0	0	0	0	0	0	0	0	0	0	0	0	0	4	3	0	0	0	0	0	0	0	0	0	0
gttaacgactt	PBANKA_020710	368	360	392	391	0	0	0	0	0	0	0	0	0	0	0	0	1	1	4	3	4	4	0	0	0	0	0	0	0	0	0	0
gttaagctacg	PBANKA_110470	0	0	0	0	0	0	0	0	0	0	0	0	0	0	11	11	0	0	0	0	1	1	0	0	0	0	0	0	0	0	0	0
gttagcaacgc	PBANKA_082250	0	0	0	0	0	0	0	0	0	0	0	0	0	0	0	0	0	0	0	0	0	0	0	0	0	0	0	0	0	0	0	0
gttagctgtcc	PBANKA_052020	75	77	870	883	2589	2684	328	342	4369	4478	666	685	54	57	0	0	340	352	16	17	2899	2975	378	392	7	7	4905	5037	754	766	1461	1484
gttagtaacac	PBANKA_122520	0	0	0	0	0	0	0	0	0	0	0	0	0	0	0	0	0	0	0	0	4	4	0	0	0	0	0	0	0	0	0	0
gttatgcctct	PBANKA_134650	0	0	0	0	0	0	0	0	0	0	0	0	0	0	0	0	0	0	0	0	0	0	0	0	0	0	0	0	0	0	0	0
gttcacatagt	PBANKA_142110	0	0	0	0	0	0	0	0	0	0	0	0	0	0	0	0	0	0	0	0	0	0	0	0	0	0	0	0	0	0	0	0
gttccactgtt	PBANKA_113650	0	0	0	0	0	0	0	0	0	0	0	0	0	0	0	0	0	0	0	0	1	1	0	0	0	0	0	0	0	0	0	0
gttgaatcggt	PBANKA_124410	202	196	284	274	316	306	275	268	412	403	437	420	328	319	0	0	303	290	745	732	609	581	270	263	914	897	638	616	288	289	1138	1097
gttgcgagcac	PBANKA_030260	0	0	0	0	0	0	0	0	0	0	0	0	0	0	3	3	0	0	0	0	2	2	0	0	0	0	0	0	0	0	0	0
gttggagtgtg	PBANKA_120560	0	0	0	0	0	0	0	0	0	0	0	0	0	0	0	0	0	0	0	0	0	0	0	0	0	0	0	0	0	0	0	0
gttggctgtaa	PBANKA_052100	0	0	0	0	0	0	0	0	0	0	0	0	0	0	0	0	0	0	0	0	2	2	0	0	0	0	0	0	0	0	0	0
gttgggtgcac	PBANKA_020340	0	0	0	0	0	0	0	0	0	0	1	0	0	0	0	0	0	0	0	0	0	0	0	0	0	0	0	0	0	0	0	0
gttgtctgtcg	PBANKA_030420	0	0	0	0	0	0	0	0	0	0	0	0	0	0	0	0	0	0	0	0	2	2	0	0	0	0	0	0	0	0	2	2
gtttaagcttt	PBANKA_135970	81	80	444	434	0	0	1168	1129	96	88	938	914	165	161	82	79	40	41	43	44	19	19	58	55	18	18	30	28	0	0	0	0
gtttaagtgct	PBANKA_140480	0	0	0	0	0	0	0	0	0	0	0	0	0	0	0	0	0	0	0	0	1	1	0	0	0	0	0	0	0	0	0	0
gtttatcgtcc	PBANKA_112270	0	0	0	0	0	0	0	0	0	0	0	0	0	0	0	0	0	0	0	0	0	0	0	0	0	0	0	0	0	0	0	0
gtttgcacatc	PBANKA_041540	0	0	0	0	0	0	0	0	0	0	0	0	0	0	0	0	0	0	0	0	3	3	0	0	0	0	0	0	0	0	0	0
taaacaatttc	PBANKA_082350	0	0	0	0	0	0	0	0	0	0	0	0	0	0	0	0	0	0	0	0	1	1	0	0	0	0	0	0	0	0	0	0
taaactgctta	PBANKA_021040	0	0	0	0	0	0	0	0	0	0	0	0	0	0	0	0	0	0	0	0	0	0	1	0	0	0	0	0	0	0	1	1
taacggggacg	PBANKA_082690	0	0	0	0	0	0	0	0	0	0	0	0	0	0	0	0	0	0	0	0	0	0	0	0	0	0	0	0	0	0	0	0
taactaacctg	PBANKA_131140	0	0	0	0	0	0	0	0	0	0	0	0	0	0	13	14	0	0	0	0	0	0	0	0	0	0	0	0	0	0	0	0
taagactgtat	PBANKA_100210	0	0	0	0	264	253	387	380	21	21	296	286	63	65	23	23	3	2	23	22	0	0	5	5	8	8	16	16	0	0	0	0
taagtaggagt	PBANKA_011000	0	0	0	0	0	0	0	0	0	0	0	0	0	0	0	0	0	0	0	0	0	0	0	0	0	0	0	0	0	0	0	0
taagttcgat	PBANKA_093370	0	0	0	0	246	241	0	0	0	0	63	61	3	3	0	0	0	0	0	0	0	0	3	3	0	0	0	0	0	0	1	0
taataatagcc	PBANKA_146160	97	98	112	112	0	0	0	0	28	28	92	97	0	0	0	0	67	69	0	0	0	0	118	114	7	8	0	0	183	186	1339	1339
taatagggagc	PBANKA_081070	83	78	0	0	248	246	400	389	1	1	386	381	101	100	32	32	6	6	29	28	2	2	6	6	13	13	5	5	0	0	0	0
taatctattga	PBANKA_130990	149	144	4439	4363	438	432	1567	1551	3018	2938	1995	1973	678	665	4	3	841	823	233	228	671	657	362	356	130	128	514	501	209	204	2536	2490
tacacctaggt	PBANKA_030570	0	0	0	0	0	0	0	0	0	0	0	0	0	0	0	0	0	0	0	0	2	2	0	0	0	0	0	0	0	0	0	0
tacatattgct	PBANKA_093380	0	0	0	0	0	0	0	0	0	0	0	0	0	0	0	0	0	0	0	0	1	1	0	0	0	0	0	0	0	0	0	0
taccaagattc	PBANKA_070210	0	0	201	195	0	0	0	0	0	0	0	0	0	0	0	0	0	0	0	0	2	2	0	0	0	0	0	0	0	0	0	0
tacccactcgt	PBANKA_131980	0	0	0	0	0	0	0	0	0	0	0	0	0	0	0	0	0	0	0	0	0	0	0	0	0	0	0	0	0	0	0	0
tacccccggta	PBANKA_144060	1	1	939	921	688	677	0	0	0	0	586	580	0	0	1	1	41	40	0	0	0	0	11	11	0	0	0	0	23	23	1142	1110
taccctgtgtt	PBANKA_111350	0	0	0	0	463	460	0	0	0	0	0	0	0	0	1	1	26	26	0	0	0	0	0	0	0	0	0	0	2	1	1103	1081
taccgcaaatg	PBANKA_143880	0	0	0	0	0	0	0	0	0	0	0	0	0	0	0	0	0	0	0	0	2	2	0	0	0	0	0	0	0	0	0	0
tacgagtaatc	PBANKA_050380	0	0	0	0	0	0	0	0	0	0	0	0	0	0	0	0	0	0	0	0	0	0	0	0	0	0	0	0	0	0	0	0
tactaccatcg	PBANKA_112980	64	63	0	0	0	0	38	37	0	0	0	0	0	0	0	0	0	0	0	0	0	0	0	0	0	0	0	0	0	0	0	0
tactaggtatg	PBANKA_124240	0	0	0	0	0	0	0	0	0	0	0	0	0	0	0	0	0	0	0	0	0	0	0	0	0	0	0	0	0	0	0	0
tactcgaacgt	PBANKA_051130	0	0	0	0	0	0	0	0	0	0	0	0	0	0	6	6	0	0	0	0	0	0	0	0	0	0	0	0	0	0	0	0
tactggcagta	PBANKA_140500	0	0	0	0	0	0	0	0	0	0	0	0	0	0	0	0	0	0	0	0	0	0	0	0	0	0	0	0	0	0	0	0
tacttacttag	PBANKA_136030	0	0	0	0	0	0	0	0	0	0	0	0	0	0	0	0	0	0	0	0	0	0	0	0	0	0	0	0	0	0	0	0
tactttcaggt	PBANKA_100370	470	459	0	0	0	0	0	0	0	0	0	0	0	0	29	28	4	4	0	0	0	0	3	3	0	0	0	0	0	0	0	0
tagatccatct	PBANKA_050530	1325	1299	690	669	0	0	37	36	27	26	0	0	35	34	25	23	11	11	0	0	2	2	0	0	0	0	0	0	0	0	0	0
tagatgtatag	PBANKA_120210	0	0	2	2	0	0	0	0	0	0	0	0	0	0	0	0	0	0	0	0	0	0	0	0	0	0	0	0	0	0	0	0
tagcagaagtt	PBANKA_081730	0	0	0	0	0	0	0	0	0	0	47	49	0	0	23	22	0	0	0	0	0	0	0	0	0	0	0	0	0	0	0	0
tagcagcatgg	PBANKA_090050	0	0	0	0	0	0	0	0	0	0	0	0	0	0	0	0	0	0	0	0	7	8	0	0	0	0	0	0	0	0	0	0
tagctccctgc	PBANKA_144800	0	0	171	167	525	510	0	0	91	90	0	0	0	0	0	0	0	0	0	0	8	8	0	0	10	10	27	25	0	0	1426	1382
tagctgaagta	PBANKA_113950	0	0	0	0	0	0	0	0	0	0	0	0	0	0	0	0	0	0	0	0	4	4	0	0	0	0	0	0	0	0	0	0
taggctttggg	PBANKA_135410	0	0	0	0	0	0	0	0	0	0	0	0	0	0	0	0	0	0	0	0	0	0	0	0	0	0	0	0	0	0	0	0
tagggaccaac	PBANKA_101810	90	90	0	0	0	0	0	0	0	0	0	0	0	0	0	0	0	0	0	0	0	0	4	4	0	0	0	0	0	0	0	0
tagggcgaagt	PBANKA_021140	0	0	0	0	0	0	0	0	0	0	0	0	0	0	0	0	0	0	0	0	8	8	0	0	0	0	0	0	0	0	0	0
taggtgtatag	PBANKA_133880	0	0	235	233	223	215	0	0	128	127	407	397	33	32	0	0	0	0	0	0	1	1	0	0	0	0	1	0	0	0	1383	1330
tagtctctttg	PBANKA_050610	0	0	0	0	0	0	0	0	0	0	0	0	0	0	20	20	0	0	0	0	0	0	0	0	0	0	0	0	0	0	0	0
tatactaacag	PBANKA_144490	0	0	0	0	0	0	0	0	0	0	0	0	0	0	0	0	0	0	0	0	6	6	0	0	0	0	0	0	0	0	0	0
tatattgctct	PBANKA_146230	1	0	0	0	0	0	0	0	0	0	0	0	0	0	0	0	0	0	0	0	0	0	0	0	0	0	0	0	0	0	0	0
tatccggcatt	PBANKA_146050	0	0	0	0	0	0	0	0	0	0	0	0	0	0	0	0	0	0	0	0	11	10	0	0	0	0	0	0	0	0	0	0
tatcgaccccg	PBANKA_124120	0	0	0	0	0	0	0	0	0	0	0	0	0	0	0	0	0	0	0	0	0	0	0	0	0	0	0	0	0	0	0	0
tatgcgatgac	PBANKA_134580	0	0	0	0	0	0	0	0	0	0	0	0	0	0	0	0	0	0	0	0	2	2	0	0	0	0	0	0	0	0	0	0
tatggcaccat	PBANKA_130910	215	212	0	0	0	0	0	0	0	0	0	0	0	0	0	0	0	0	0	0	0	0	1	1	0	0	0	0	0	0	0	0
tatggggtgca	PBANKA_140680	0	0	0	0	0	0	0	0	0	0	0	0	0	0	0	0	0	0	0	0	1	1	0	0	0	0	0	0	0	0	0	0
tatgtttactg	PBANKA_030610	33	35	0	0	0	0	2	2	0	0	96	97	37	38	16	16	0	0	1	1	0	0	3	3	1	1	0	0	0	0	0	0
tattgagttta	PBANKA_071490	0	0	0	0	0	0	0	0	0	0	0	0	0	0	0	0	0	0	0	0	0	0	0	0	0	0	0	0	0	0	0	0
tattttaggca	PBANKA_071780	0	0	0	0	0	0	55	57	0	0	0	0	0	0	10	10	0	0	0	0	0	0	0	0	0	0	0	0	0	0	0	0
tcaaacaagcg	PBANKA_136440	0	0	0	0	0	0	0	0	0	0	0	0	0	0	0	0	0	0	1	1	0	0	0	0	0	0	0	0	0	0	0	0
tcaaatccccc	PBANKA_040830	184	185	0	0	0	0	0	0	0	0	0	0	0	0	0	0	0	0	0	0	0	0	0	0	0	0	0	0	0	0	0	0
tcaacaagtag	PBANKA_082960	0	0	0	0	0	0	63	62	0	0	0	0	0	0	0	0	0	0	0	0	0	0	0	0	0	0	0	0	0	0	0	0
tcaacggcggc	PBANKA_031560	0	0	0	0	0	0	83	81	0	0	0	0	0	0	0	0	0	0	0	0	0	0	0	0	0	0	0	0	0	0	0	0
tcaagctcaca	PBANKA_131840	0	0	13	14	0	0	0	0	0	0	0	0	0	0	9	9	0	0	0	0	0	0	0	0	0	0	1	0	0	0	0	0
tcaattatgta	PBANKA_143610	0	0	0	0	387	390	0	0	62	58	141	140	69	67	2	2	49	50	43	42	21	20	31	30	72	69	55	53	43	43	3096	3050
tcaccttaggg	PBANKA_070350	0	0	0	0	0	0	0	0	0	0	0	0	0	0	0	0	0	0	0	0	1	1	0	0	0	0	0	0	0	0	0	0
tcacggcgcct	PBANKA_101160	0	0	0	0	0	0	0	0	1	0	0	0	0	0	2952	2892	0	0	1	0	0	0	1	1	0	0	1	1	0	0	1	0
tcactcatttc	PBANKA_072060	0	0	0	0	0	0	0	0	0	0	0	0	0	0	0	0	0	0	0	0	2	2	0	0	0	0	0	0	0	0	0	0
tcagactccta	PBANKA_080960	0	0	0	0	0	0	0	0	0	0	0	0	0	0	0	0	6	7	0	0	0	0	0	0	0	0	0	0	0	0	0	0
tcagattcat	PBANKA_146050	0	0	0	0	0	0	80	79	0	0	0	0	0	0	0	0	0	0	0	0	0	0	1	1	0	0	0	0	0	0	0	0
tcagttcgggt	PBANKA_010150	0	0	0	0	0	0	0	0	0	0	0	0	0	0	0	0	0	0	0	0	2	2	0	0	0	0	0	0	0	0	0	0
tcagtttcttt	PBANKA_124360	100	95	0	0	0	0	0	0	0	0	0	0	0	0	0	0	18	18	0	0	0	0	0	0	0	0	0	0	0	0	0	0
tcataggtgtt	PBANKA_072090	1	0	428	409	0	0	718	705	31	29	401	390	106	102	76	74	25	22	26	25	4	4	10	8	15	15	22	21	0	0	0	0
tcatgtgcggg	PBANKA_080480	48	47	0	0	0	0	0	0	0	0	0	0	0	0	0	0	0	0	0	0	0	0	0	0	0	0	0	0	0	0	0	0
tcattgatccc	PBANKA_050830	0	0	0	0	0	0	0	0	0	0	0	0	0	0	0	0	6	6	0	0	0	0	0	0	11	10	0	0	0	0	0	0
tccaggcagaa	PBANKA_123880	0	0	0	0	0	0	0	0	0	0	0	0	0	0	0	0	0	0	0	0	3	3	0	0	0	0	0	0	0	0	0	0
tccatgcgcga	PBANKA_122320	0	0	0	0	0	0	0	0	0	0	0	0	0	0	0	0	0	0	0	0	8	8	0	0	0	0	0	0	0	0	0	0
tcccattccct	PBANKA_143860	0	0	0	0	0	0	0	0	0	0	0	0	0	0	0	0	0	0	0	0	2	2	0	0	0	0	0	0	0	0	0	0
tcccgcctagc	PBANKA_134090	0	0	0	0	0	0	0	0	0	0	0	0	0	0	0	0	0	0	0	0	1	0	1	0	0	0	0	0	0	0	1	0
tccgccacctg	PBANKA_030340	0	0	0	0	0	0	0	0	0	0	0	0	0	0	0	0	0	0	0	0	5	5	0	0	0	0	0	0	0	0	0	0
tccgcttagcg	PBANKA_130030	0	0	0	0	0	0	0	0	0	0	0	0	0	0	0	0	0	0	0	0	0	0	0	0	0	0	0	0	1	0	0	0
tccggatgtcg	PBANKA_041790	0	0	0	0	0	0	0	0	0	0	0	0	0	0	0	0	0	0	0	0	0	0	1	0	0	0	0	0	0	0	0	0
tccgttccacc	PBANKA_071350	0	0	0	0	0	0	0	0	0	0	0	0	0	0	0	0	0	0	0	0	0	0	0	0	0	0	0	0	0	0	0	0
tccgtttaaag	PBANKA_080400	0	0	0	0	0	0	0	0	0	0	0	0	0	0	0	0	0	0	0	0	2	2	0	0	0	0	0	0	0	0	0	0
tcctactctcc	PBANKA_120060	0	0	0	0	0	0	0	0	0	0	0	0	0	0	0	0	0	0	0	0	1	1	0	0	0	0	0	0	0	0	0	0
tcctcagtgat	PBANKA_140300	0	0	163	161	0	0	0	0	0	0	0	0	0	0	0	0	0	0	0	0	14	13	0	0	0	0	0	0	0	0	0	0
tcctgtttttt	PBANKA_082020	81	81	0	0	0	0	0	0	0	0	0	0	0	0	0	0	0	0	0	0	0	0	0	0	0	0	0	0	0	0	0	0
tccttagcgga	PBANKA_060600	0	0	0	0	0	0	0	0	0	0	0	0	0	0	0	0	0	0	0	0	0	0	0	0	3	3	0	0	0	0	0	0
tcgaaacatga	PBANKA_143870	0	0	0	0	0	0	0	0	0	0	0	0	0	0	0	0	0	0	0	0	3	3	0	0	0	0	0	0	0	0	0	0
tcgacgtctcg	PBANKA_121310	0	0	0	0	0	0	0	0	0	0	0	0	0	0	0	0	0	0	0	0	2	2	0	0	0	0	0	0	0	0	0	0
tcgactctctt	PBANKA_142020	137	133	0	0	0	0	0	0	0	0	0	0	0	0	10	10	0	0	0	0	2	2	0	0	0	0	0	0	0	0	0	0
tcgagccctgg	PBANKA_081300	0	0	0	0	0	0	0	0	0	0	0	0	24	24	0	0	0	0	0	0	5	5	0	0	0	0	0	0	0	0	0	0
tcgatggttca	PBANKA_143400	0	0	0	0	0	0	0	0	0	0	0	0	0	0	0	0	0	0	0	0	1	1	0	0	0	0	0	0	0	0	0	0
tcgcagggagc	PBANKA_051300	0	0	0	0	0	0	0	0	0	0	0	0	0	0	0	0	0	0	0	0	0	0	1	1	0	0	0	0	0	0	0	0
tcgcatagtcc	PBANKA_050440	0	0	0	0	0	0	0	0	7	7	0	0	20	20	0	0	0	0	0	0	2	1	0	0	0	0	0	0	0	0	0	0
tcgcggccagt	PBANKA_102990	0	0	0	0	0	0	0	0	0	0	0	0	1	0	0	0	0	0	0	0	0	0	0	0	0	0	0	0	0	0	0	0
tcgctggctgg	PBANKA_134940	35	34	116	115	0	0	0	0	0	0	3	3	0	0	0	0	0	0	0	0	0	0	0	0	0	0	0	0	0	0	0	0
tcggacggttg	PBANKA_134540	80	74	1536	1497	269	262	103	98	94	92	56	53	1	1	0	0	15	15	17	15	15	14	0	0	0	0	28	28	1	1	1133	1098
tcggcgttcat	PBANKA_040620	0	0	0	0	0	0	0	0	0	0	0	0	0	0	0	0	0	0	0	0	1	1	0	0	0	0	0	0	0	0	0	0
tcgggcagagc	PBANKA_120530	0	0	0	0	0	0	0	0	0	0	0	0	0	0	0	0	0	0	0	0	1	1	0	0	0	0	0	0	0	0	0	0
tcgtagttccc	PBANKA_091670	0	0	0	0	0	0	0	0	0	0	0	0	0	0	0	0	4	5	0	0	0	0	0	0	0	0	0	0	0	0	0	0
tcgtcgcttac	PBANKA_010200	0	0	0	0	0	0	0	0	0	0	0	0	0	0	10	10	0	0	0	0	0	0	0	0	0	0	0	0	0	0	0	0
tcgtgggaagc	PBANKA_103310	0	0	0	0	0	0	0	0	0	0	0	0	0	0	0	0	6	6	0	0	1	1	0	0	0	0	0	0	0	0	0	0
tcgttgtagga	PBANKA_080280	0	0	577	565	783	773	338	335	739	733	801	797	75	75	1	1	796	779	113	113	369	359	419	409	210	203	392	381	329	329	2670	2616
tcgttgtcttc	PBANKA_144370	0	0	577	568	337	335	126	128	67	64	0	0	0	0	0	0	24	23	0	0	0	0	0	0	0	0	3	3	0	0	1240	1219
tctagagcagg	PBANKA_091180	0	0	0	0	0	0	0	0	0	0	0	0	0	0	0	0	0	0	0	0	0	0	0	0	0	0	0	0	0	0	1	1
tctagcgaata	PBANKA_110340	0	0	0	0	0	0	26	26	0	0	0	0	0	0	0	0	0	0	0	0	0	0	0	0	0	0	0	0	0	0	0	0
tctaggcgcac	PBANKA_130410	143	163	1640	1859	3074	3550	106	125	309	356	545	619	100	110	1	1	98	107	21	25	1	1	9	10	4	4	0	0	0	1	773	899
tctcaagggtc	PBANKA_020010	0	0	0	0	0	0	0	0	0	0	0	0	0	0	0	0	0	0	0	0	10	10	0	0	0	0	0	0	0	0	0	0
tctcgctttgt	PBANKA_100720	0	0	0	0	0	0	0	0	0	0	0	0	0	0	1073	1049	1	0	0	0	0	0	0	0	1	0	0	0	0	0	2	0
tctcggttat	PBANKA_061670	0	0	0	0	0	0	0	0	0	0	0	0	0	0	0	0	0	0	0	0	1	1	0	0	0	0	0	0	0	0	0	0
tctctgaatca	PBANKA_122990	0	0	0	0	1	1	0	0	18	16	64	63	0	0	4	4	0	0	0	0	0	0	0	0	0	0	0	0	0	0	0	0
tctggaatctc	PBANKA_142990	0	0	0	0	0	0	0	0	0	0	0	0	0	0	0	0	0	0	0	0	2	2	0	0	0	0	0	0	0	0	0	0
tctggactgaa	PBANKA_101500	0	0	0	0	0	0	0	0	0	0	0	0	0	0	0	0	0	0	0	0	0	0	0	0	0	0	0	0	0	0	0	0
tctgtttgtat	PBANKA_093440	0	0	0	0	0	0	0	0	0	0	0	0	0	0	0	0	0	0	0	1	0	0	0	0	0	0	0	0	0	0	0	0
tcttagcaaga	PBANKA_060860	108	106	0	0	0	0	0	0	0	0	0	0	0	0	0	0	0	0	0	0	0	0	0	0	5	6	0	0	0	0	0	0
tcttgcccgtt	PBANKA_121030	0	0	0	0	0	0	0	0	12	14	0	0	0	0	27	27	0	0	0	0	0	0	0	0	0	0	0	0	0	0	0	0
tgaaatcctgt	PBANKA_121510	0	0	0	0	0	0	0	0	0	0	0	0	0	0	0	0	1	0	0	0	0	0	0	0	0	0	0	0	0	0	0	0
tgaacgtggtg	PBANKA_083680	0	0	0	0	0	0	0	0	0	0	0	0	0	0	0	0	0	0	0	0	10	9	0	0	0	0	0	0	0	0	0	0
tgaaggtaata	PBANKA_091190	146	144	238	231	0	0	192	188	39	39	0	0	0	0	0	0	0	0	0	0	0	0	1	1	0	0	0	0	0	0	1151	1109
tgaagtgaacc	PBANKA_093360	0	0	0	0	0	0	0	0	0	0	0	0	0	0	0	0	0	0	0	0	3	3	0	0	0	0	0	0	0	0	0	0
tgaagttgagt	PBANKA_110300	0	0	0	0	0	0	0	0	0	0	0	0	0	0	0	0	0	0	0	0	0	0	0	0	0	0	0	0	0	0	0	0
tgacacactct	PBANKA_143920	0	0	0	0	0	0	0	0	0	0	0	0	37	36	0	0	0	0	0	0	0	0	0	0	0	0	0	0	0	0	0	0
tgacgcgcata	PBANKA_040290	0	0	0	0	0	0	0	0	0	0	0	0	0	0	0	0	0	0	0	0	4	3	0	0	0	0	0	0	0	0	0	0
tgactcaagcc	PBANKA_135040	48	44	235	229	1118	1109	248	245	163	163	771	755	84	82	0	0	444	437	7	7	1	2	301	295	0	0	8	7	544	533	1045	1025
tgactcagctt	PBANKA_071430	0	0	0	0	0	0	0	0	0	0	0	0	0	0	0	0	0	0	0	0	2	2	0	0	0	0	0	0	0	0	0	0
tgagaaagctg	PBANKA_114530	0	0	0	0	262	259	0	0	0	0	0	0	0	0	0	0	0	0	0	0	0	0	0	0	0	0	0	0	0	0	1541	1505
tgagaattccc	PBANKA_091030	0	0	0	0	541	543	0	0	30	28	119	115	1	1	0	0	58	58	0	0	0	0	37	36	0	0	0	0	20	18	1651	1626
tgagagccata	PBANKA_051970	0	0	0	0	0	0	0	0	0	0	0	0	0	0	0	0	0	0	0	0	1	1	0	0	0	0	0	0	0	0	0	0
tgagaggaacg	PBANKA_135350	0	0	0	0	0	0	0	0	0	0	0	0	0	0	0	0	0	0	0	0	0	0	0	0	0	0	0	0	0	0	0	0
tgatactgaga	PBANKA_136330	0	0	0	0	0	0	0	0	0	0	0	0	0	0	0	0	0	0	0	0	0	0	0	0	0	0	0	0	0	0	0	0
tgatcgccagt	PBANKA_070900	0	0	0	0	0	0	0	0	0	0	0	0	0	0	0	0	0	0	0	0	1	1	0	0	0	0	0	0	0	0	0	0
tgatctagggg	PBANKA_141180	0	0	0	0	0	0	0	0	0	0	0	0	0	0	0	0	1	0	0	1	0	0	0	0	0	0	0	0	0	0	0	0
tgcaaatgact	PBANKA_100480	51	47	2360	2308	201	194	507	498	300	297	292	288	17	18	0	0	50	50	0	0	4	5	4	4	0	0	1	1	0	0	1650	1611
tgcatacggtc	PBANKA_103220	0	0	0	0	0	0	0	0	0	0	0	0	0	0	0	0	0	0	0	0	8	7	0	0	0	0	0	0	0	0	0	0
tgccagcggac	PBANKA_061670	0	0	0	0	0	0	0	0	0	0	0	0	0	0	0	0	0	0	0	0	0	0	1	1	0	0	0	0	0	0	0	0
tgcccctgggc	PBANKA_081920	0	0	0	0	0	0	0	0	0	0	0	0	0	0	0	0	0	0	0	0	0	0	0	0	0	0	0	0	0	0	0	0
tgccgtaagcg	PBANKA_112210	0	0	0	0	0	0	0	0	0	0	0	0	0	0	0	0	0	0	0	0	0	0	0	0	0	0	0	0	0	0	0	0
tgcctccttta	PBANKA_090310	0	0	0	0	0	0	0	0	0	0	0	1	0	0	0	0	0	0	0	0	0	0	0	0	0	0	0	0	0	0	0	0
tgcctgtatgc	PBANKA_101770	0	0	0	0	0	0	0	0	14	13	0	0	1	1	11	11	0	0	0	0	0	0	0	0	0	0	0	0	0	0	0	0
tgccttgtatg	PBANKA_051490	9366	9159	2455	2396	1363	1352	1938	1886	5379	5227	2347	2331	3130	3072	12148	11887	2051	2006	4935	4822	6011	5870	2160	2125	4180	4093	8633	8408	2108	2070	888	883
tgcgagctcgt	PBANKA_122470	0	0	0	0	0	0	0	0	1	1	0	0	0	0	1	1	0	0	0	0	0	0	0	0	0	0	0	0	0	0	0	0
tgcgcacggaa	PBANKA_110400	0	0	0	0	0	0	0	0	0	0	0	0	0	0	0	0	0	0	0	0	0	0	0	0	0	0	0	0	0	0	0	0
tgcgtaatcgg	PBANKA_114250	0	0	0	0	1	1	0	0	0	0	0	0	0	0	32	31	0	0	0	0	0	0	0	0	0	0	0	0	0	0	0	0
tgcgtagcaga	PBANKA_144600	0	0	132	129	0	0	0	0	0	0	0	0	0	0	0	0	0	0	0	0	1	1	0	0	0	0	0	0	0	0	0	0
tgctgctagtt	PBANKA_130560	0	0	0	0	0	0	0	0	0	0	0	0	0	0	0	0	0	0	0	0	2	2	0	0	0	0	0	0	0	0	0	0
tgctgtagaat	PBANKA_114420	66	64	533	518	851	838	485	481	276	263	97	93	34	33	2	2	24	23	34	33	30	27	21	20	9	8	14	13	8	8	1071	1035
tgcttcaccgt	PBANKA_071790	135	131	0	0	0	0	0	0	20	21	0	0	0	0	0	0	0	0	0	0	0	0	0	0	0	0	0	0	0	0	0	0
tggaacacgca	PBANKA_090390	0	0	0	0	0	0	0	0	0	0	0	0	0	0	0	0	0	0	0	0	1	1	0	0	0	0	0	0	0	0	0	0
tggactgagtc	PBANKA_133270	53	48	0	0	0	0	0	0	0	0	0	0	0	0	0	0	0	0	0	0	1	1	0	0	0	0	0	0	0	0	0	0
tggagtgctca	PBANKA_102780	0	0	1145	1118	317	306	96	95	325	318	175	168	224	214	2	2	109	108	218	219	8	8	1	1	61	57	7	8	4	4	1290	1252
tggcccggtga	PBANKA_031430	0	0	0	0	0	0	0	0	0	0	0	0	0	1	0	0	0	0	0	1	0	0	0	0	0	1	0	0	0	0	0	0
tggcgccgtga	PBANKA_010020	1155	1123	9394	9087	8113	7944	17686	17241	27139	26126	27972	27177	31526	30859	9	7	37275	36208	34706	33746	29297	28381	34463	33448	38427	37348	39892	38535	44565	43261	998	971
tggcgcctaat	PBANKA_094110	84	82	167	164	663	655	83	78	0	0	0	0	0	0	1	1	0	0	0	0	2	3	4	4	0	0	0	0	7	7	1107	1078
tggcgctcccc	PBANKA_130860	0	0	391	392	387	389	0	0	39	35	87	83	20	20	0	0	0	0	0	0	36	32	0	0	0	0	61	59	0	0	860	855
tggcggagacc	PBANKA_102210	0	0	0	0	0	0	0	0	0	0	0	0	0	0	0	0	0	0	0	0	0	0	0	0	0	0	0	0	0	0	0	0
tggcgtgtgtg	PBANKA_120450	0	0	0	0	0	0	0	0	0	0	0	0	0	0	0	0	0	0	0	0	0	0	0	0	0	0	0	0	0	0	0	0
tggctctttcg	PBANKA_113930	85	80	158	156	0	0	0	0	0	0	0	0	0	0	0	0	0	0	0	0	0	0	0	0	0	0	0	0	0	0	0	0
tggcttcgctc	PBANKA_081910	0	0	0	0	0	0	0	0	0	0	0	0	0	0	0	0	0	0	0	0	1	1	0	0	0	0	0	0	0	0	0	0
tgggagactgt	PBANKA_124390	0	0	307	289	0	0	0	0	37	37	0	0	0	0	0	0	0	0	0	0	0	0	0	0	0	0	8	7	0	0	1174	1133
tgggcgtatca	PBANKA_092950	0	0	0	0	0	0	0	0	0	0	0	0	0	0	0	0	0	0	0	0	5	3	0	0	0	0	0	0	0	0	1	1
tgggtggtatt	PBANKA_112850	0	0	0	0	0	0	0	0	0	0	0	0	0	0	0	0	0	0	0	0	0	0	0	0	0	0	0	0	0	0	0	0
tggtaccactc	PBANKA_130460	0	0	0	0	0	0	0	0	0	0	0	0	0	0	22	25	0	0	0	0	0	0	0	0	0	0	0	0	0	0	0	0
tggtgacgact	PBANKA_021360	0	0	0	0	1	0	0	0	0	0	0	0	0	0	0	0	0	0	0	0	0	0	0	0	0	0	0	0	0	0	0	0
tggtgacgtct	PBANKA_092220	0	0	0	0	0	0	0	0	0	0	0	0	0	0	0	0	0	0	0	0	0	0	0	0	0	0	0	0	0	0	0	0
tgtaataatcc	PBANKA_082620	64	61	0	0	0	0	0	0	0	0	0	0	0	0	0	0	0	0	0	0	1	0	0	0	0	0	0	0	0	0	0	0
tgtaatatcct	PBANKA_142270	0	0	0	0	0	0	0	0	0	0	0	0	0	0	0	0	0	0	0	0	3	3	0	0	0	0	0	0	0	0	0	0
tgtaatcgcgc	PBANKA_092810	22	22	0	0	0	0	83	84	0	0	0	0	0	0	0	0	0	0	0	0	0	0	0	0	0	0	0	0	0	0	0	0
tgtacttgttt	PBANKA_133460	0	0	0	0	1	1	0	0	0	0	0	0	0	0	1673	1628	1	1	0	0	1	0	0	0	1	1	1	1	0	0	1	0
tgtagacttcg	PBANKA_020020	0	0	0	0	0	0	0	0	0	0	0	0	0	0	0	0	0	0	0	0	49	47	0	0	0	0	0	0	0	0	0	0
tgtatagcctc	PBANKA_131830	0	0	0	0	0	0	0	0	0	0	0	0	0	0	0	0	0	0	0	0	1	1	0	0	0	0	0	0	0	0	0	0
tgtcacgatac	PBANKA_071830	0	0	0	0	0	0	0	0	0	0	0	0	0	0	5	5	0	0	0	0	0	0	0	0	0	0	2	2	0	0	0	0
tgtcacgggga	PBANKA_041110	0	0	0	0	0	0	0	0	0	0	0	1	0	0	0	0	0	0	0	1	0	0	0	0	0	0	0	1	0	0	0	0
tgtccggtgcc	PBANKA_092660	0	0	0	0	0	0	0	0	0	0	29	28	22	21	0	0	0	0	0	0	0	0	0	0	0	0	0	0	0	0	0	0
tgtcctaaaga	PBANKA_121950	121	117	801	786	1227	1182	165	164	1175	1139	558	552	36	36	5	5	281	277	47	45	68	64	102	100	50	49	65	62	81	78	3485	3385
tgtcgaagttg	PBANKA_101080	0	0	0	0	0	0	0	0	0	0	0	0	0	0	0	0	0	0	0	0	4	4	0	0	0	0	0	0	0	0	0	0
tgtcgtgttaa	PBANKA_071730	0	0	0	0	0	0	0	0	0	0	0	0	0	0	0	0	0	0	0	0	3	2	0	0	0	0	0	0	0	0	0	0
tgtctcgcttt	PBANKA_071050	0	0	0	0	0	0	0	0	0	0	0	0	0	0	0	0	0	0	0	0	0	0	0	0	0	0	0	0	0	0	0	0
tgtgttttgtt	PBANKA_082530	0	0	0	0	0	0	0	0	0	0	0	0	0	0	0	0	0	0	0	0	1	1	0	0	0	0	0	0	0	0	0	0
tgttcaccggg	PBANKA_121880	0	0	67	65	0	0	0	0	0	0	0	0	0	0	0	0	0	0	0	0	0	0	0	0	0	0	0	0	0	0	0	0
tgttttgatgg	PBANKA_143330	0	0	0	0	0	0	0	0	0	0	0	0	0	0	0	0	0	0	0	0	0	0	2	1	0	0	0	0	0	0	0	0
ttaaagtgatt	PBANKA_112620	0	0	0	0	0	0	0	0	0	0	0	0	26	25	0	0	0	0	0	0	0	0	0	0	0	0	0	0	0	0	0	0
ttaagcagtgt	PBANKA_050280	0	0	0	0	0	0	0	0	0	0	0	0	0	0	0	0	10	10	0	0	0	0	0	0	0	0	0	0	0	0	0	0
ttaatccttgc	PBANKA_010450	0	0	0	0	0	0	0	0	0	0	0	0	0	0	0	0	0	0	0	0	2	2	0	0	0	0	0	0	0	0	0	0
ttaattgcgac	PBANKA_121260	866	858	2988	2955	1541	1529	9553	9499	407	398	8042	7999	1089	1084	662	657	269	266	309	308	67	63	269	268	273	270	172	170	10	10	1	1
ttacatgctgg	PBANKA_145700	0	0	0	0	0	0	0	0	0	0	0	0	0	0	0	0	0	0	0	0	3	3	0	0	0	0	0	0	0	0	0	0
ttacccgcagc	PBANKA_134450	0	0	257	252	0	0	0	0	0	0	0	0	26	27	0	0	0	0	0	0	3	2	0	0	0	0	0	0	0	0	0	0
ttacccgtgaa	PBANKA_081490	0	0	0	0	0	0	0	0	0	0	0	0	0	0	38	37	0	0	0	0	2	2	1	0	1	1	0	0	0	0	0	0
ttacgccgggc	PBANKA_145970	0	0	0	0	0	1	0	0	13	12	37	36	0	0	1	1	1	1	0	0	9	9	2	2	0	0	10	8	0	0	1522	1478
ttactctatga	PBANKA_062020	0	0	0	0	0	0	0	0	0	0	0	0	0	0	5	5	0	0	0	0	0	0	0	0	0	0	0	0	0	0	0	0
ttactgcgact	PBANKA_124080	0	0	0	0	0	0	0	1	0	0	0	0	0	0	0	0	0	0	0	0	0	0	0	0	0	0	0	0	0	0	0	0
ttagcaggccg	PBANKA_110480	0	0	0	0	173	174	0	0	0	0	0	0	0	0	0	0	0	0	0	0	0	0	0	0	0	0	0	0	0	0	0	0
ttaggtgagat	PBANKA_061410	0	0	0	0	0	0	0	0	0	0	0	0	0	0	0	0	0	0	0	0	2	2	0	0	0	0	0	0	0	0	0	0
ttataagtcta	PBANKA_080690	0	0	0	0	0	0	0	0	0	0	45	45	0	0	0	0	0	0	0	0	0	0	0	0	0	0	0	0	0	0	0	0
ttatacaggtc	PBANKA_090650	0	0	0	0	0	0	0	0	0	0	0	0	0	0	0	0	0	0	0	0	0	0	0	0	0	0	0	0	0	0	0	0
ttatcacgcgt	PBANKA_060120	68	66	0	0	0	0	0	0	0	0	0	0	0	0	0	0	0	0	0	0	1	1	0	0	0	0	0	0	0	0	0	0
ttatccaaggg	PBANKA_111920	0	0	1	1	218	216	0	0	0	0	180	182	0	0	3	3	0	0	8	8	0	0	9	8	0	0	2	2	0	0	0	0
ttatcgcctcc	PBANKA_134250	19	20	0	0	0	0	0	0	0	0	0	0	0	0	0	0	1	1	0	0	0	0	0	0	0	0	0	0	0	0	0	0
ttatgcaccaa	PBANKA_135800	0	0	0	0	0	0	0	0	0	0	0	0	0	0	0	0	0	0	1	1	0	0	0	0	0	0	0	0	0	0	0	0
ttatggcactg	PBANKA_071260	1	1	341	324	0	0	0	0	178	175	0	0	1	1	0	0	0	0	0	0	24	23	0	0	0	0	11	11	0	0	820	798
ttcaacgaaca	PBANKA_131060	0	0	0	0	0	0	0	0	0	0	0	0	0	0	0	0	0	0	0	0	2	2	0	0	0	0	0	0	0	0	0	0
ttcaatagaga	PBANKA_130790	0	0	0	0	0	0	0	0	0	0	0	0	0	0	0	0	0	0	0	0	17	19	0	0	0	0	0	0	0	0	0	0
ttcactcaagt	PBANKA_010220	0	0	0	0	0	0	0	0	0	0	0	0	0	0	0	0	0	0	0	0	2	2	0	0	0	0	0	0	0	0	0	0
ttcatccccag	PBANKA_140330	1	1	509	506	311	307	79	74	191	188	335	332	210	209	1	1	690	675	219	214	293	286	749	738	209	202	483	472	761	749	1354	1321
ttcatgagcat	PBANKA_143520	72	68	0	0	0	0	42	43	0	0	0	0	0	0	14	12	8	7	0	0	0	0	0	0	0	0	0	0	0	0	0	0
ttcatgttggg	PBANKA_134120	176	170	1611	1554	1393	1359	841	809	839	808	638	617	899	883	0	0	264	252	214	204	148	148	135	129	161	157	128	119	127	124	1299	1243
ttccaccttac	PBANKA_030600-ko	393	424	202	231	909	979	0	0	67	72	264	286	0	0	54	68	248	274	0	0	22	26	235	261	4	4	14	16	147	163	1024	1120
ttccatactat	PBANKA_010630	0	0	0	0	0	0	0	0	0	0	0	0	0	0	0	0	0	0	0	0	2	2	0	0	0	0	0	0	0	0	0	0
ttcccagggcc	PBANKA_092730	37	38	0	0	0	0	0	0	0	0	0	0	0	0	0	0	0	0	0	0	0	0	0	0	0	0	0	0	0	0	0	0
ttcctcctagt	PBANKA_131690	0	0	0	0	0	0	0	0	0	0	0	1	0	1	0	0	0	0	0	0	0	0	0	0	0	0	0	0	0	0	0	0
ttcctcggatc	PBANKA_101050	1	1	0	0	0	0	0	0	9	9	25	23	17	19	0	0	0	0	0	0	0	0	0	0	0	0	3	3	0	0	0	0
ttcgctcggtg	PBANKA_030170	0	0	0	0	0	0	0	0	0	0	0	0	0	0	0	0	0	0	0	0	1	1	0	0	0	0	0	0	0	0	0	0
ttcgggatacg	PBANKA_093290	0	0	0	0	0	0	0	0	0	0	0	0	0	0	5	5	0	0	0	0	0	0	0	0	0	0	0	0	1	1	0	0
ttcggtatcgg	PBANKA_133810	73	71	467	453	0	0	341	330	0	0	710	696	1	1	6	6	8	8	4	4	1	1	12	12	26	25	7	5	0	0	0	0
ttcttctaccg	PBANKA_094160	1	1	506	503	564	554	143	143	363	359	719	706	103	103	0	0	172	170	145	140	107	106	127	128	30	30	56	57	61	62	1115	1099
ttgaaaatcaa	PBANKA_142000	72	73	0	0	0	0	0	0	0	0	0	0	0	0	1	1	0	0	0	0	0	0	0	0	0	0	0	0	0	0	0	0
ttgaatcgtga	PBANKA_093010	0	0	0	0	0	0	0	0	0	0	0	1	0	0	0	0	0	0	0	0	0	0	0	0	0	0	0	0	0	0	0	0
ttgaccaaacg	PBANKA_070070	0	0	0	0	0	0	0	0	0	0	0	0	0	0	0	0	0	0	0	0	0	0	0	0	0	0	0	0	4	4	0	0
ttgcataaggg	PBANKA_124450	0	0	0	0	0	0	0	0	0	0	0	0	0	0	126	121	0	0	0	0	0	0	0	0	0	0	0	0	0	0	0	0
ttgccggccga	PBANKA_124210	3	2	275	273	0	0	0	0	0	0	0	0	0	0	85	86	0	0	0	0	0	0	0	0	1	1	0	0	0	0	0	0
ttgcgactttc	PBANKA_011110	56	56	0	0	0	0	61	61	0	0	0	0	0	0	0	0	0	0	0	0	0	0	0	0	2	2	0	0	0	0	0	0
ttgctccgagt	PBANKA_090620	10192	9938	14020	13622	9031	8838	15286	14891	22259	21507	15212	14826	22544	22101	450	438	17984	17444	20866	20297	19595	18972	16176	15759	15339	14943	20026	19388	17193	16728	2183	2089
ttgctgagaag	PBANKA_031600	0	0	0	0	0	0	0	0	0	0	0	0	0	0	0	0	0	0	0	0	1	1	0	0	0	0	0	0	0	0	0	0
ttgctgtcggc	PBANKA_111510	0	0	0	0	0	0	0	0	0	0	0	0	0	0	6	7	0	0	0	0	1	1	0	0	0	0	0	0	0	0	0	0
ttgctttagct	PBANKA_100150	0	0	0	0	0	0	0	0	0	0	18	18	0	0	0	0	0	0	0	0	0	0	0	0	0	0	0	0	0	0	0	0
ttggcacggcg	PBANKA_124660	0	0	0	0	0	0	0	0	0	0	0	0	0	0	0	0	0	0	0	0	2	2	0	0	0	0	0	0	0	0	0	0
ttggggtgaca	PBANKA_092640	0	0	0	0	269	263	0	0	14	14	0	0	43	42	61	61	3	3	0	0	0	0	2	2	9	9	0	0	5	5	1	1
ttgtcgccgtc	PBANKA_092970	0	0	0	0	0	0	0	0	0	0	0	0	0	0	0	0	0	0	0	0	1	1	0	0	0	0	0	0	0	0	0	0
ttgtgaaagtt	PBANKA_142380	747	703	2971	2896	1981	1924	561	549	1129	1099	1394	1349	140	138	1	1	76	74	7	7	1	1	5	5	48	47	12	11	8	8	1854	1774
tttaaccggtc	PBANKA_140140	0	0	0	0	0	0	0	0	4	5	0	0	0	0	0	0	0	0	0	0	3	3	0	0	0	0	0	0	0	0	0	0
tttagcgttgg	PBANKA_142680	0	0	196	192	0	0	0	0	0	0	0	0	0	0	0	0	0	0	0	0	6	6	0	0	0	0	0	0	0	0	0	0
tttagctagtg	PBANKA_050740	0	0	0	0	0	0	0	0	0	0	0	0	0	0	152	148	0	0	0	0	0	0	0	0	0	0	0	0	0	0	0	0
tttaggaacta	PBANKA_120310	25	25	1917	1900	0	0	488	480	1205	1196	578	576	409	409	1	1	315	306	336	332	283	279	206	206	378	377	668	661	358	362	1168	1146
tttattattca	PBANKA_135830	0	0	409	402	372	369	1	1	0	0	128	131	0	0	0	0	0	0	0	0	0	0	5	5	0	0	1	1	15	15	1549	1521
tttccagaata	PBANKA_140070	0	0	0	0	0	0	0	0	0	0	0	0	0	0	0	0	0	0	0	0	1	1	0	0	0	0	0	0	0	0	0	0
tttcgagtagc	PBANKA_092720	0	0	0	0	0	0	0	0	0	0	0	0	0	0	0	0	0	0	0	0	2	2	0	0	0	0	0	0	0	0	0	0
tttcgtagcgc	PBANKA_090120	0	0	0	0	0	0	0	0	0	0	0	0	0	0	0	0	0	0	0	0	0	0	0	0	0	0	0	0	0	0	0	0
tttctcatgtc	PBANKA_130370	36	36	0	0	0	0	0	0	0	0	0	0	0	0	32	32	0	0	0	0	0	0	0	0	0	0	0	0	0	0	0	0
tttctgtagac	PBANKA_041040	0	0	147	150	0	0	57	57	13	13	202	205	1	1	10	10	7	7	0	0	0	0	5	5	3	4	0	0	0	0	0	0
tttgacagggg	PBANKA_051770	0	0	0	0	0	0	0	0	0	0	0	0	0	0	0	0	0	0	0	0	4	4	0	0	0	0	0	0	0	0	0	0
tttgattttat	PBANKA_030600	0	0	0	0	0	0	36	36	0	0	29	30	0	0	8	8	0	0	0	0	0	0	4	4	5	4	0	0	3	3	0	0
tttgtttaacc	PBANKA_031330	0	0	0	0	0	0	0	0	11	11	0	0	0	0	0	0	0	0	0	0	1	1	0	0	0	0	0	0	0	0	0	0
ttttgaacaga	PBANKA_142030	0	0	0	0	0	0	0	0	0	0	0	0	0	0	0	0	0	0	0	0	0	0	0	0	0	0	0	0	0	0	0	0
