# Supplementary material for: Functional Profiling of a Plasmodium Genome Reveals an Abundance of Essential Genes
Source: Cell. 2017 Jul 13;170(2):260–272.e8. doi: 10.1016/j.cell.2017.06.030 (PMC5509546; doi:10.1016/j.cell.2017.06.030)
Supplement: Data S1. Reproducible Analysis Procedure — The file archive includes an R-markdown document, which will reproduce all bioinformatic procedures conducted. [file mmc9.zip › countfiles/PbSTM85.csv]

barcode	gene	STM85d4.1.1	STM85d4.1.2	STM85d4.2.1	STM85d4.2.2	STM85d4.3.1	STM85d4.3.2	STM85d5.1.1	STM85d5.1.2	STM85d5.2.1	STM85d5.2.2	STM85d5.3.1	STM85d5.3.2	STM85d6.1.1	STM85d6.1.2	STM85d6.2.1	STM85d6.2.2	STM85d6.3.1	STM85d6.3.2	STM85d7.1.1	STM85d7.1.2	STM85d7.2.1	STM85d7.2.2	STM85d7.3.1	STM85d7.3.2	STM86d8.1.1	STM86d8.1.2	STM86d8.2.1	STM86d8.2.2	STM86d8.3.1	STM86d8.3.2	STM85Input.1	STM85Input.2
no_match		38174	38591	24362	24572	27392	27644	24974	25711	18810	19113	19643	19686	15379	15794	26915	27017	16884	17321	18166	18958	13173	13879	15381	15835	15330	15746	17004	17514	14950	14914	10340	10702
aaaaaaaccaa	PBANKA_031300	0	0	0	0	0	0	0	0	0	0	0	0	0	0	0	0	0	0	0	0	0	0	0	0	0	0	0	0	0	0	0	0
aaaacgaggag	PBANKA_020390	0	0	165	164	74	75	0	0	39	40	109	107	0	0	0	0	16	16	2	2	0	0	0	0	0	0	0	0	0	0	0	0
aaaattactcg	PBANKA_101280	0	0	0	0	0	0	0	0	0	0	0	0	0	0	0	0	0	0	0	0	0	0	0	0	0	0	0	0	0	0	0	0
aaacaccgcag	PBANKA_062110	201	200	321	329	671	685	57	57	70	69	77	78	19	19	41	39	9	8	0	0	5	5	2	2	0	0	0	0	0	0	1277	1286
aaaccatcctc	PBANKA_133220	0	0	0	0	0	0	0	0	0	0	0	0	0	0	0	0	0	0	0	0	0	0	0	0	0	0	0	0	0	0	0	0
aaacttccgcc	PBANKA_040370	0	0	55	56	0	0	0	0	0	0	0	0	11	11	0	0	0	0	4	4	0	0	0	0	0	0	0	0	0	0	0	0
aaagctaaccg	PBANKA_094010	0	0	0	0	0	0	0	0	0	0	0	0	0	0	0	0	0	0	0	0	0	0	0	0	0	0	0	0	0	0	0	0
aaaggccattc	PBANKA_041530	0	0	0	0	0	0	0	0	0	0	0	0	0	0	0	0	1	1	0	0	0	0	0	0	0	0	0	0	0	0	0	0
aaataagcgcg	PBANKA_131480	0	0	0	0	0	0	0	0	0	0	0	0	0	0	0	0	0	0	0	0	0	0	0	0	0	0	0	0	0	0	0	0
aaatctccact	PBANKA_103100	0	0	0	0	1	1	0	0	0	0	0	0	0	0	0	0	0	0	0	0	0	0	0	0	0	0	0	0	0	0	0	0
aaatggaactt	PBANKA_101700	0	0	0	0	42	42	0	0	0	0	0	0	0	0	0	0	0	0	0	0	0	0	0	0	0	0	0	0	0	0	0	0
aaattggatca	PBANKA_010720	595	589	145	152	0	0	112	113	101	102	0	0	0	0	22	21	0	0	0	0	0	0	0	0	0	0	0	0	0	0	1	1
aacacaaccgc	PBANKA_140160	4563	4620	6028	6103	5684	5752	4990	5019	4506	4552	4599	4637	3171	3193	5864	5927	3492	3511	1740	1754	2003	2011	1714	1741	1259	1272	1345	1364	1280	1301	1310	1317
aacacacgatg	PBANKA_110520	0	0	5	5	0	0	0	0	0	0	0	0	0	0	0	0	0	0	0	0	0	0	0	0	0	0	0	0	0	0	0	0
aacataaaagt	PBANKA_031480	0	0	0	0	0	0	25	23	0	0	0	0	0	0	0	0	0	0	0	0	0	0	0	0	0	0	0	0	0	0	0	0
aacatccggcg	PBANKA_113230	0	0	0	0	0	0	0	0	0	0	0	0	0	0	0	0	0	0	0	0	0	0	0	0	0	0	0	0	0	0	0	0
aacccataaga	PBANKA_134170	0	0	0	0	0	0	0	0	0	0	0	0	0	0	0	0	0	1	0	0	0	0	0	0	0	0	0	0	0	0	0	0
aaccgcgcgac	PBANKA_133700	0	0	0	0	0	0	0	0	0	0	0	0	0	0	0	0	0	0	0	0	0	0	0	0	0	1	0	0	0	0	0	0
aaccggcatca	PBANKA_133830	0	0	26	27	0	0	51	52	0	0	0	0	0	0	0	0	0	0	2	3	0	0	0	0	0	0	0	0	0	0	0	0
aacctccagaa	PBANKA_090630	165	165	323	328	390	402	30	32	0	0	0	0	20	18	111	110	43	42	9	9	0	0	13	13	0	0	0	0	3	3	0	0
aacgcaggcgt	PBANKA_110750	0	0	0	0	0	0	0	0	0	0	0	1	0	0	0	0	0	0	0	0	0	0	0	0	0	0	0	0	0	0	0	0
aacgcctctgt	PBANKA_082870	0	0	0	0	0	0	0	0	0	0	0	0	0	0	0	0	0	0	0	0	0	0	0	0	0	0	0	0	0	0	1	0
aacgcgatcat	PBANKA_061650	98	97	118	123	15	15	32	31	159	156	55	55	44	43	41	41	113	114	21	21	75	77	102	104	8	8	83	82	100	99	885	880
aacgctcaaaa	PBANKA_071870	0	0	0	0	0	0	0	0	0	0	0	0	0	0	0	0	3	3	1	1	0	0	0	0	0	0	0	0	0	0	0	0
aacggcgtact	PBANKA_111500	0	0	0	0	0	0	0	0	0	0	0	0	0	0	0	0	0	0	0	0	0	0	0	0	0	0	0	0	0	0	0	0
aactacatagt	PBANKA_131610	0	0	0	0	0	0	0	0	0	0	0	0	0	0	0	0	0	0	0	0	0	0	0	0	0	0	0	0	0	0	0	0
aactggtcata	PBANKA_145960	0	0	0	0	1	1	0	0	0	0	0	0	0	0	16	15	0	0	0	0	0	0	0	0	0	0	0	0	0	0	2	2
aagatgggaaa	PBANKA_103040	0	0	0	0	0	0	0	0	0	0	0	0	0	0	0	0	0	0	0	0	0	0	0	0	0	0	0	0	0	0	0	0
aagcgcccctc	PBANKA_093330	0	0	0	0	0	0	0	0	0	0	0	0	0	0	1	1	0	0	1	1	0	0	0	0	0	0	1	0	0	0	0	0
aagcgtcttaa	PBANKA_121070	0	0	0	0	0	0	0	0	0	0	0	0	0	0	0	0	0	0	1	0	1	1	0	0	0	0	0	0	0	0	1	1
aagcttttagt	PBANKA_121940	2167	2162	1767	1758	1325	1322	1465	1444	954	941	1647	1629	751	747	223	219	261	258	598	598	10	11	15	15	409	405	2	1	2	2	1207	1204
aaggagagctt	PBANKA_132040	0	0	123	125	279	277	28	26	0	0	0	0	5	5	0	0	5	5	5	3	0	0	5	5	0	0	0	0	3	3	1676	1660
aaggccggaat	PBANKA_123005	306	302	224	223	93	92	2	2	29	29	0	0	0	0	78	76	37	35	0	0	4	4	33	31	3	3	2	2	9	9	1667	1639
aagtcaatcta	PBANKA_141970	0	0	0	0	0	1	0	0	0	0	0	0	0	0	0	0	0	0	0	0	0	0	0	0	0	0	0	0	0	0	0	0
aataaatccga	PBANKA_112310	0	0	0	0	0	0	0	0	0	0	0	0	0	0	1	0	0	0	0	0	0	0	0	0	0	0	0	0	0	0	0	0
aatacatagaa	PBANKA_123070	0	0	0	0	67	68	0	0	0	0	0	0	0	0	0	0	0	0	0	0	0	0	0	0	0	0	0	0	0	0	0	0
aatactgcccg	PBANKA_010560	0	0	0	0	0	0	0	0	0	0	0	0	0	0	0	0	0	0	0	0	0	0	0	0	0	0	0	0	0	0	0	0
aatagatccca	PBANKA_070800	0	0	0	0	0	0	0	0	0	0	0	0	0	0	0	0	0	0	0	0	0	0	0	0	0	0	0	0	0	0	0	0
aatagcacact	PBANKA_123340	0	0	0	0	45	44	0	0	0	0	0	0	0	0	0	0	0	0	0	0	0	0	0	0	0	0	0	0	0	0	0	0
aatagcctctt	PBANKA_142710	0	0	0	0	0	0	0	0	0	0	0	0	0	0	0	0	4	4	0	0	0	0	0	0	0	0	0	0	0	0	0	0
aatcagcgcta	PBANKA_051100	0	0	0	0	0	0	0	0	0	0	0	0	0	0	0	0	0	0	0	0	0	0	0	0	0	0	0	0	0	0	0	0
aatcataccca	PBANKA_113200	0	0	0	0	0	0	0	0	0	0	0	0	0	0	0	0	0	0	0	0	0	0	0	0	0	0	0	0	0	0	0	0
aatccataggc	PBANKA_145610	0	0	0	0	0	0	0	0	0	0	0	0	0	0	0	0	0	1	0	0	0	0	0	3	0	0	0	1	0	0	0	0
aatccatcgcc	PBANKA_144080	0	0	0	0	0	0	1	0	0	0	0	0	0	0	0	0	0	0	0	0	0	0	0	0	0	0	0	0	0	0	0	0
aatccctcgta	PBANKA_093230	7741	7751	5886	5914	3535	3511	23822	23822	18020	18007	14137	14173	30298	30407	45850	46042	32448	32446	38942	38920	29240	29211	31530	31584	37137	37137	33278	33385	35792	35963	1375	1382
aatcctttact	PBANKA_040820	0	0	0	0	0	0	0	0	0	0	0	0	0	0	0	0	1	1	0	0	0	0	0	0	0	0	0	0	0	0	0	0
aatcggatgat	PBANKA_051450	2	2	0	0	0	0	0	0	0	0	0	0	0	0	0	0	0	0	0	0	1	0	0	0	0	0	1	0	1	1	0	0
aatcgtcccgt	PBANKA_094360	0	0	6	6	0	0	0	0	52	54	62	61	10	10	34	33	15	15	7	7	0	0	4	4	0	0	0	0	0	0	0	0
aatgcgaggta	PBANKA_141500	0	0	0	0	0	0	0	0	0	0	0	0	0	0	0	0	0	0	0	0	0	0	0	0	1	0	0	0	0	0	0	0
aatgctccgac	PBANKA_123850	0	0	0	0	0	0	0	1	0	0	0	0	0	0	0	0	0	0	0	0	0	0	0	0	0	0	0	0	0	0	0	0
aatgcttcgaa	PBANKA_131240	0	0	0	1	0	0	0	3	0	1	0	0	0	0	0	2	0	1	0	3	0	1	0	1	0	2	0	1	0	3	0	0
aatggtcgatc	PBANKA_030240	0	0	0	0	0	0	0	0	0	0	0	0	0	0	0	0	0	0	0	0	0	0	2	2	0	0	0	0	0	0	0	0
acaattgacgg	PBANKA_133690	0	0	0	0	0	0	0	0	0	0	0	0	0	0	0	0	0	0	0	0	0	0	0	0	0	0	0	0	0	0	0	0
acacatcatag	PBANKA_091780	262	261	555	559	56	55	31	31	249	251	27	27	0	0	53	54	86	87	2	2	17	17	10	10	7	6	11	11	3	3	1711	1713
acacgacaagc	PBANKA_103780	15268	15363	17853	17930	18773	18896	25784	25808	21303	21350	18128	18246	29037	29026	40488	40626	20552	20603	38468	38538	28144	28083	21591	21612	35568	35702	30915	30917	24226	24374	1393	1385
acagatctgcg	PBANKA_131910	47	48	0	0	0	0	0	0	0	0	0	0	0	0	0	0	0	0	0	0	0	0	0	0	0	0	0	0	0	0	0	0
acagggattca	PBANKA_083330	0	0	0	0	0	0	0	0	0	0	0	0	0	0	0	0	0	0	0	0	0	0	0	0	0	0	0	0	0	0	0	0
acagttgcctc	PBANKA_111060	0	0	0	0	0	0	0	0	40	39	0	0	0	0	0	0	0	0	0	0	0	0	0	0	0	0	0	0	0	0	0	0
acatcagaaag	PBANKA_134380	47	46	59	60	90	89	19	17	177	178	0	0	14	15	0	0	0	0	0	0	0	0	0	0	0	0	0	0	0	0	0	0
acatcgagctt	PBANKA_093090	0	0	0	0	0	0	0	0	0	0	0	0	0	0	0	0	0	0	2	2	0	0	0	0	0	0	0	0	0	0	0	0
acatggcctcc	PBANKA_061940	1	0	0	0	0	0	0	0	0	0	0	0	0	0	0	0	0	0	0	0	0	0	0	0	0	0	0	0	0	0	0	0
acattgacaag	PBANKA_112170	0	0	0	0	0	0	0	0	0	0	0	0	0	0	21	21	0	0	0	0	0	0	0	0	0	0	0	0	0	0	0	0
accaagtcaat	PBANKA_082700	0	0	0	0	0	0	0	0	0	0	0	0	0	0	0	0	0	0	0	0	0	0	0	0	0	0	0	0	0	0	0	0
accacctccac	PBANKA_020900	0	0	0	0	0	0	0	0	0	0	0	0	0	0	0	0	0	0	0	0	0	0	0	0	0	0	0	0	0	0	0	0
accatgatttc	PBANKA_123460	0	0	0	0	1	0	1	1	0	0	0	0	0	0	0	0	0	0	0	0	0	0	0	0	0	0	0	0	0	0	0	0
accatttaatc	PBANKA_061600	0	0	0	0	0	0	0	0	0	0	0	0	0	0	0	0	0	0	0	0	0	0	0	0	0	0	0	0	0	0	0	0
acccttcacta	PBANKA_142420	0	0	0	0	0	0	0	0	0	0	0	0	0	0	10	11	0	0	0	0	0	0	0	0	0	0	0	0	0	0	0	0
accgcagtccc	PBANKA_092160	0	0	0	0	0	0	0	0	0	0	0	0	0	0	14	14	0	0	0	0	0	0	0	0	0	0	0	0	0	0	0	0
accggacagat	PBANKA_080370	65	66	56	53	60	60	0	0	55	59	52	55	0	0	17	16	0	0	3	2	0	0	2	2	0	0	0	0	0	0	0	0
accgttgtcct	PBANKA_142690	0	0	0	0	0	0	0	0	0	0	0	0	0	0	0	0	0	0	0	0	0	0	0	0	0	0	0	0	0	0	0	0
acctaattcac	PBANKA_010790	74	77	42	42	0	0	0	0	0	0	0	0	14	15	0	0	5	5	0	0	0	0	0	0	0	0	0	0	5	6	1387	1449
acctggacgga	PBANKA_082320	0	0	0	0	0	0	0	0	0	0	0	0	0	0	26	28	0	0	1	0	0	0	7	7	0	0	0	0	0	0	0	0
accttcggttt	PBANKA_011160	0	0	0	0	0	0	0	0	0	0	0	0	0	0	0	0	0	0	0	0	0	0	0	0	0	0	0	0	0	0	0	0
accttctcgta	PBANKA_122780	0	0	0	0	0	0	0	0	0	0	0	1	0	0	0	0	0	0	1	0	0	0	0	0	0	0	0	0	1	0	0	0
acctttcccgc	PBANKA_081800	94	95	108	112	185	190	34	33	0	0	41	39	5	5	36	36	25	25	2	2	7	9	14	14	3	3	3	3	27	28	1424	1431
acgaaaatatg	PBANKA_090410	387	376	517	510	1157	1162	120	124	498	490	494	491	36	36	334	339	143	142	27	27	38	38	165	163	24	25	56	56	106	106	1089	1079
acgaatgtgct	PBANKA_101610	105	105	1	0	87	86	0	0	0	0	42	42	0	0	0	0	0	0	0	0	0	0	1	1	0	0	0	0	0	0	0	0
acgatttgtta	PBANKA_050370	0	0	0	0	0	0	0	0	0	0	0	0	0	0	0	0	0	0	0	0	0	0	0	0	0	0	0	0	0	0	0	0
acgcaagcaca	PBANKA_083260	0	0	0	0	0	0	28	27	0	0	0	0	0	0	0	0	0	0	0	0	0	0	0	0	0	0	0	0	0	0	0	0
acgccacctaa	PBANKA_134950	0	0	0	0	0	0	0	0	1	0	0	0	0	0	0	0	0	0	0	0	0	0	1	1	0	0	0	0	0	0	0	0
acgcctaaatc	PBANKA_040740	76	77	9	9	91	92	0	0	0	0	0	0	0	0	10	10	1	1	0	0	0	0	1	1	0	0	0	0	6	6	1211	1223
acgcgaacggc	PBANKA_070260	183	181	153	147	110	110	30	29	0	0	0	0	0	0	2	2	4	4	1	1	0	0	0	0	0	0	0	0	0	0	0	0
acgcgaactta	PBANKA_051450	0	0	0	0	0	0	0	0	0	0	0	0	0	0	0	0	0	0	0	0	0	0	0	0	0	0	0	0	0	0	0	0
acgcgcgggag	PBANKA_020630	0	0	0	0	0	0	0	0	0	0	0	0	0	0	0	0	0	0	0	0	0	0	0	0	0	0	0	0	0	0	0	0
acggccctgca	PBANKA_121190	0	0	105	101	117	118	12	12	0	0	43	45	0	0	1	1	14	15	0	0	0	0	0	0	0	0	0	0	1	0	1403	1414
acggtcgagcc	PBANKA_083510	0	0	0	0	0	0	0	0	0	0	0	0	0	0	0	0	0	0	0	0	0	0	0	0	0	0	0	0	0	0	0	0
acggtgcaaat	PBANKA_051860	0	0	0	0	0	0	0	0	0	0	0	0	0	0	0	0	0	0	0	0	0	0	0	0	0	0	0	0	0	0	0	0
acgtatcaggg	PBANKA_082710	0	0	0	0	0	0	0	0	42	42	27	27	0	0	0	0	0	0	0	0	0	0	0	0	0	0	0	0	0	0	0	0
acgtgaactta	PBANKA_041850	329	326	99	99	227	229	9	8	0	0	0	0	0	0	15	15	0	0	2	1	0	0	4	4	0	0	0	0	0	0	0	0
acgttcgcatc	PBANKA_092470	0	0	0	0	0	0	0	0	0	0	0	0	0	0	0	0	0	0	0	0	1	1	0	0	0	0	0	0	0	0	0	0
acgtttgggaa	PBANKA_071020	0	0	0	0	0	0	0	0	0	0	0	0	0	0	0	0	0	0	0	0	0	0	0	0	0	0	0	0	0	0	0	0
actagcaagac	PBANKA_132860	0	0	0	0	0	0	0	0	0	0	0	0	0	0	0	0	0	0	0	0	0	0	0	0	0	0	1	1	0	0	0	0
actagtcaaaa	PBANKA_103280	0	0	0	0	1	0	1	0	0	0	0	0	1	1	0	0	1	1	0	0	1	0	0	1	0	0	0	0	0	0	0	0
actagtcttct	PBANKA_103550	0	0	1	0	0	0	0	0	0	0	0	0	0	0	0	0	0	0	0	0	0	0	0	0	1	0	0	0	0	0	0	0
actcaccgcct	PBANKA_010400	0	0	206	207	265	275	103	106	107	109	156	159	24	23	33	31	11	11	24	26	1	1	13	13	0	0	1	1	0	0	0	0
actcagcgaac	PBANKA_134010	0	0	0	0	0	0	0	0	0	0	0	0	0	0	0	0	0	0	0	0	0	0	0	0	0	0	0	0	0	0	0	0
actccattgat	PBANKA_120250	88	88	0	0	56	56	0	0	30	31	0	0	0	0	0	0	3	3	0	0	0	0	1	1	0	0	2	2	0	0	0	0
actgagcaggc	PBANKA_133530	93	89	88	84	159	158	0	0	0	0	1	1	0	0	0	0	18	15	1	0	0	0	0	0	0	0	0	0	0	0	1403	1400
actgatttagc	PBANKA_060310	0	0	0	0	0	0	1	0	0	0	0	0	0	0	0	0	0	0	0	0	0	0	0	0	0	0	0	0	0	0	1	1
actgatttgac	PBANKA_031410	1437	1452	1210	1225	1130	1152	1283	1300	589	596	757	764	127	131	143	146	128	127	21	20	20	20	1	2	10	11	18	18	4	4	930	935
actggattata	PBANKA_101370	78	77	46	45	39	39	67	66	0	0	40	39	2	2	30	30	0	0	8	8	0	0	3	3	0	0	0	0	0	0	0	0
actgtacccac	PBANKA_135910	176	182	30	30	0	0	0	0	0	0	92	97	5	5	0	0	3	3	0	0	0	0	0	0	0	0	0	0	0	0	0	0
acttacggctg	PBANKA_132360	0	0	0	0	0	0	0	0	62	62	0	0	0	0	0	0	0	0	0	0	0	0	0	0	0	0	0	0	0	0	0	0
acttagatggg	PBANKA_142840	0	0	0	0	0	0	0	0	0	0	0	0	0	0	0	0	1	0	0	0	0	0	0	0	0	0	0	0	0	0	0	0
acttccgagta	PBANKA_122150	0	0	66	65	132	134	12	12	112	111	1	1	15	15	53	53	0	0	2	2	0	0	0	0	0	0	0	0	0	0	0	0
actttaaatac	PBANKA_142150	0	0	0	0	0	0	0	0	0	0	0	0	0	0	0	0	0	0	0	0	0	0	0	0	0	0	0	0	0	0	0	0
agaaaacatgc	PBANKA_094040	0	0	0	0	0	0	0	0	0	0	0	0	0	0	0	0	0	0	0	0	1	0	0	0	0	0	0	0	0	0	0	0
agaaaggatgc	PBANKA_081850	954	943	264	272	981	977	139	137	144	142	372	366	29	28	168	173	45	43	7	7	11	11	5	5	0	0	7	7	0	0	1664	1644
agaaatgctaa	PBANKA_143110	0	0	0	0	0	0	0	0	0	0	0	0	0	0	0	0	0	0	0	0	0	0	0	1	0	0	0	0	0	0	0	0
agacaatggac	PBANKA_123740	0	0	0	0	0	0	0	0	0	0	0	0	0	0	0	0	0	0	0	0	0	0	0	0	0	0	0	0	0	0	0	0
agacaggcgct	PBANKA_020660	254	251	51	49	93	95	86	83	156	161	56	55	14	13	34	33	20	19	16	14	16	16	0	0	19	18	21	21	4	4	1246	1246
agacgggataa	PBANKA_091260	0	0	0	0	0	0	0	0	0	0	0	0	0	0	0	0	0	0	0	0	0	0	0	0	0	0	0	0	0	0	0	0
agacttccagt	PBANKA_071300	0	0	0	0	0	0	1	0	0	0	0	0	0	0	0	1	0	0	0	0	0	0	0	0	0	0	0	0	0	0	0	0
agaggagctgg	PBANKA_134990	1	1	0	0	0	0	0	0	0	0	1	1	0	0	0	0	0	0	0	0	0	0	0	0	0	0	0	0	0	0	2	2
agaggtcgggt	PBANKA_112690	0	0	12	12	0	0	0	0	0	0	0	0	0	0	0	0	0	0	0	0	0	0	0	0	0	0	0	0	0	0	0	0
agagtttcgga	PBANKA_041190	0	0	0	0	0	0	0	0	0	0	0	0	0	0	0	0	0	0	0	0	0	0	0	0	0	0	0	0	0	0	0	0
agatagacatt	PBANKA_100030	0	0	0	0	0	0	0	0	0	0	0	0	0	0	0	0	0	0	0	0	0	0	0	0	0	0	0	0	0	0	0	0
agatcccggga	PBANKA_020290	263	268	152	151	327	328	18	19	101	98	195	195	22	23	223	222	73	70	19	19	92	95	27	27	11	11	75	73	21	21	1554	1530
agatctaattc	PBANKA_103750	650	645	1069	1087	1417	1434	364	358	366	369	678	679	34	34	98	96	60	60	10	10	0	0	35	34	3	2	3	4	1	1	0	0
agatgccggga	PBANKA_071050	0	0	0	1	0	0	0	0	0	0	0	0	0	0	0	0	0	0	0	0	0	0	0	0	0	0	0	0	0	0	1	0
agatgcctggg	PBANKA_092590	0	0	0	0	0	0	0	0	0	0	0	0	0	0	0	0	0	0	0	0	0	0	0	0	0	0	0	0	0	0	1	0
agcacgtgcaa	PBANKA_110350	0	0	42	45	64	65	0	0	60	56	11	11	0	0	78	81	6	5	6	6	0	0	1	1	0	0	2	2	0	0	0	0
agcaggtgacc	PBANKA_104030	0	0	0	0	0	0	0	0	0	0	0	0	0	0	0	0	0	0	0	0	0	0	0	0	0	0	0	0	0	0	0	0
agcatatgggg	PBANKA_103380	0	0	0	0	0	0	0	0	0	0	0	0	0	0	0	0	0	0	0	0	0	0	0	0	0	0	0	0	0	0	0	0
agcccgttgta	PBANKA_123730	0	0	54	54	75	76	14	14	0	0	0	0	0	0	24	24	0	0	4	4	0	0	0	0	0	0	0	0	0	0	0	0
agcgagagttc	PBANKA_070240	0	0	0	0	0	0	0	0	0	0	0	0	0	0	0	0	0	0	0	0	0	0	0	0	0	0	0	0	0	0	0	0
agcggcgggtg	PBANKA_083570	34	1	0	0	0	0	0	0	0	0	0	0	0	0	0	0	0	0	0	0	0	0	0	0	0	0	0	0	0	0	0	0
agcgtgctggc	PBANKA_103140	1	1	0	0	0	0	1	0	0	0	0	0	0	0	1	0	0	0	0	0	0	0	1	0	1	0	0	0	0	0	1	1
agctactaagg	PBANKA_070660	0	0	0	0	0	0	0	0	0	0	0	0	0	0	0	0	0	0	0	0	0	0	0	0	0	0	0	0	0	0	0	0
agctggagttt	PBANKA_131510	0	0	0	0	0	0	24	25	0	0	0	0	0	0	0	0	0	0	0	0	0	0	0	0	0	0	0	0	0	0	0	0
aggagaactcc	PBANKA_132840	0	0	0	0	0	0	0	0	0	0	0	0	0	0	0	0	0	0	0	0	0	0	0	0	0	0	0	0	1	0	0	0
aggagtgacga	PBANKA_132130	954	949	1995	1966	1319	1313	776	772	392	379	371	371	329	331	121	124	110	111	455	448	1	1	5	6	491	489	0	0	0	0	4405	4370
aggattgagag	PBANKA_051350	0	0	0	0	0	0	0	0	0	0	0	0	0	0	0	0	0	0	1	1	0	0	0	1	0	0	0	0	0	0	0	0
aggccggggtc	PBANKA_061000	0	0	89	85	0	0	0	0	0	0	0	0	0	0	28	27	0	0	0	0	0	0	0	0	0	0	0	0	0	0	0	0
aggcgcagcac	PBANKA_070610	0	0	56	60	133	142	9	9	38	39	0	0	0	0	1	1	1	1	3	3	0	0	0	0	0	0	0	0	0	0	0	0
agggcacccgg	PBANKA_143010	0	0	0	0	0	0	0	0	0	0	0	0	0	0	0	0	0	0	0	0	0	0	0	0	0	0	0	0	0	0	0	0
agggcatccgg	PBANKA_143070	0	0	0	0	0	0	0	0	0	0	1	0	0	0	0	1	0	0	0	0	0	0	0	0	0	1	0	0	0	0	0	0
agggcccgtaa	PBANKA_111310	0	0	0	0	0	0	0	0	0	0	0	0	0	0	0	0	0	0	0	0	0	0	0	0	0	0	0	0	0	0	0	0
aggggtagttg	PBANKA_020530	0	0	82	78	74	74	41	39	0	0	0	0	16	16	0	0	5	6	3	3	0	0	6	6	0	0	0	0	2	2	0	0
agggttcctat	PBANKA_051500	8559	8441	9387	9273	9853	9724	15125	14909	13903	13771	10931	10820	17970	17781	28802	28581	17315	17120	22810	22437	20486	20239	18209	17982	20821	20584	23108	22799	20200	19974	856	838
aggtcgatggc	PBANKA_132420	0	0	0	0	0	0	0	0	0	0	0	0	0	0	0	0	0	0	0	0	0	0	0	0	0	0	0	0	0	0	0	0
aggtcgtaaga	PBANKA_103480	0	0	0	0	63	63	0	0	0	0	0	0	0	0	0	0	0	0	0	0	0	0	0	0	0	0	0	0	0	0	0	0
aggtcgtcctc	PBANKA_131970	0	0	0	0	0	0	0	0	0	0	0	0	0	0	0	0	0	0	0	0	0	0	0	0	0	0	0	0	0	0	0	0
aggtctctgag	PBANKA_050310	0	0	1	0	0	0	0	0	0	0	0	0	1	0	0	0	0	0	0	0	0	0	0	0	0	0	0	0	0	0	0	0
aggtgcgattt	PBANKA_113780	0	0	40	39	0	0	78	75	0	0	0	0	13	12	73	71	0	0	0	0	0	0	0	0	0	0	0	0	1	1	0	0
aggtttctaca	PBANKA_111470	0	0	0	0	0	0	0	0	0	0	0	0	0	0	0	0	0	0	0	0	0	0	0	0	0	0	0	0	0	0	0	0
agtaagccttc	PBANKA_110420	5519	5520	5547	5583	6388	6439	6415	6422	8419	8467	6048	6117	4294	4312	10558	10631	6155	6161	3582	3596	4541	4528	3757	3770	2314	2316	2810	2802	2667	2693	1337	1348
agtacgctgcg	PBANKA_112510	0	0	0	0	0	0	0	0	0	0	0	0	0	0	0	0	0	0	0	0	0	0	0	0	0	0	0	0	0	0	0	0
agtactactct	PBANKA_130400	199	200	293	297	37	34	0	0	0	0	0	0	8	8	31	32	10	10	4	4	2	2	1	2	0	0	2	2	1	1	1215	1223
agtagcgtgac	PBANKA_061410	0	0	0	0	0	0	0	0	0	0	0	0	0	0	0	0	0	0	0	0	0	0	0	0	0	0	0	0	0	0	0	0
agtagttactt	PBANKA_041065	0	0	0	0	0	0	31	30	0	0	0	0	0	0	0	0	0	0	0	0	0	0	0	0	0	0	0	0	0	0	0	0
agtcacgcggg	PBANKA_090970	0	0	0	0	0	0	0	0	0	0	0	0	0	1	0	0	0	0	0	0	0	0	0	0	0	0	0	0	0	1	0	0
agtccagatat	PBANKA_051700	97	94	0	0	0	0	0	0	1	0	0	0	0	0	0	0	0	0	0	0	0	0	0	0	0	0	0	0	0	0	0	0
agtccctctaa	PBANKA_011185	0	0	0	0	0	0	0	1	0	0	0	0	1	0	0	0	0	0	0	0	0	1	0	0	1	1	1	1	0	0	0	0
agtccgtcatg	PBANKA_091160	25	23	0	0	0	0	0	0	0	0	0	0	0	0	47	45	6	7	2	2	3	2	0	0	0	0	0	0	0	0	0	0
agtcgaaccgg	PBANKA_021200	0	0	0	0	0	0	0	0	0	0	0	0	0	0	0	0	0	0	0	0	0	0	0	0	0	0	0	0	0	0	0	0
agtgcgccact	PBANKA_140060	599	597	481	486	355	354	80	81	290	290	510	507	9	9	214	212	373	375	9	8	25	24	276	270	2	3	42	42	232	240	1025	1029
agtgcgtacgc	PBANKA_020460	0	0	0	0	0	0	0	0	61	60	0	0	0	0	0	0	0	0	0	0	0	0	0	0	0	0	0	0	0	0	0	0
agtgctgctta	PBANKA_120070	0	0	0	0	0	0	0	0	0	0	0	0	0	0	30	29	0	0	0	0	50	50	0	0	0	0	66	66	1	1	0	0
agtggcgtgaa	PBANKA_040240	0	0	0	0	0	0	0	0	0	0	0	0	0	0	30	26	0	0	0	0	0	0	0	0	0	0	0	0	0	0	0	0
agtgggtagtg	PBANKA_102970	0	0	0	0	0	0	0	0	47	48	0	0	0	0	0	0	0	0	0	0	0	0	0	0	0	0	0	0	0	0	0	0
agtggtctcat	PBANKA_070460	0	0	2	2	0	0	0	0	0	0	0	0	0	0	0	0	2	2	0	0	0	0	0	0	0	0	2	2	2	2	0	0
ataatagatat	PBANKA_101580	0	0	0	0	0	0	0	0	0	0	0	0	0	0	0	0	1	0	0	0	0	0	0	0	0	0	0	0	0	0	0	0
ataccaacgca	PBANKA_102070	0	0	0	0	0	0	0	0	0	0	0	0	0	0	0	0	0	0	0	0	0	0	0	0	0	0	0	0	0	0	0	0
atacgctaccg	PBANKA_110780	0	0	0	0	0	0	20	20	0	0	0	0	0	0	0	0	0	0	0	0	0	0	0	0	0	0	0	0	0	0	0	0
atacgtcgcat	PBANKA_140690	2	2	0	0	0	0	0	0	0	0	0	0	0	0	0	0	0	0	0	0	0	0	0	0	0	0	0	0	0	0	0	0
atactataaca	PBANKA_081530	0	0	203	203	151	157	51	50	177	180	0	0	1	1	0	0	8	8	6	6	3	3	0	0	0	0	0	0	0	0	1529	1533
ataggtggtga	PBANKA_071010	0	0	0	0	0	0	0	0	0	0	26	27	0	0	0	0	0	0	0	0	0	0	0	0	0	0	0	0	0	0	0	0
atatgagaggt	PBANKA_101520	0	0	0	0	0	0	0	0	0	0	0	0	0	0	0	0	0	0	0	0	0	0	0	0	0	0	0	0	0	0	0	0
atcaacccgtg	PBANKA_112180	0	1	1	1	0	0	0	0	40	40	1	0	0	0	0	1	2	0	0	0	1	1	0	0	3	2	0	0	0	0	4	4
atcaacgtaag	PBANKA_040780	0	0	0	0	0	0	0	0	0	0	0	0	0	0	0	0	0	0	0	0	0	0	0	0	0	0	0	0	0	0	0	0
atcaccccttg	PBANKA_140200	0	0	0	0	0	0	0	0	0	0	0	0	0	0	0	0	0	0	0	0	0	0	0	0	0	0	0	0	0	0	0	0
atcagcgactg	PBANKA_110950	268	271	600	603	392	385	204	203	293	291	258	251	40	41	265	271	154	158	58	59	32	31	34	37	39	39	26	26	28	28	1110	1107
atccgcgtgta	PBANKA_094130	0	0	0	0	0	0	0	0	0	0	0	0	0	0	0	0	0	0	0	0	0	0	0	0	0	0	0	0	1	0	0	0
atcgaccaaat	PBANKA_134830	0	0	81	80	0	0	0	0	0	0	0	0	0	0	0	0	12	10	1	1	0	0	16	16	0	0	0	0	0	0	0	0
atcgatttcca	PBANKA_051520	0	0	0	0	0	0	0	0	0	0	0	0	0	0	0	0	0	0	0	0	0	0	0	0	0	0	0	0	0	0	0	0
atcggacgtac	PBANKA_API0033	0	0	0	0	0	0	0	0	0	0	0	0	0	0	0	0	0	0	0	0	0	0	0	0	0	0	0	0	0	0	0	0
atcggtagtac	PBANKA_140950	0	0	0	0	0	0	0	0	0	0	0	0	0	0	0	0	0	0	0	0	0	0	0	0	0	0	0	0	0	0	0	0
atcgtgatatt	PBANKA_113660	0	0	0	0	0	0	0	0	0	0	0	0	0	0	2	2	0	0	0	0	0	0	0	0	0	0	1	1	0	0	0	0
atctaacttca	PBANKA_142790	0	0	0	0	0	0	0	1	0	0	0	0	0	0	0	1	0	0	0	0	0	0	0	0	0	0	0	0	0	0	0	0
atctgacaaac	PBANKA_113030	0	0	0	0	0	0	0	0	0	0	0	0	0	0	0	1	0	0	0	0	0	0	0	0	0	1	0	0	0	0	0	0
atctgcatcat	PBANKA_145640	162	162	130	131	135	135	93	91	75	76	327	328	156	157	222	222	158	157	151	156	90	86	115	114	46	49	86	89	44	44	1291	1291
atctgctcact	PBANKA_030970	0	0	0	0	0	0	0	0	0	0	0	0	0	0	0	0	0	0	0	0	0	0	0	0	0	0	0	0	0	0	0	0
atctggcaggc	PBANKA_140220	0	0	97	97	87	87	0	0	0	0	0	0	0	0	28	29	4	3	3	3	0	0	0	0	0	0	0	0	0	0	0	0
atcttacacgg	PBANKA_060540	0	0	51	49	0	0	0	0	0	0	47	49	9	9	40	40	0	0	3	3	1	1	0	0	0	0	0	0	0	0	0	0
atgaacatcga	PBANKA_021270	0	0	0	0	0	0	1	0	0	0	0	0	0	0	0	0	0	0	0	0	0	0	0	0	0	0	0	0	0	0	0	0
atgacacccag	PBANKA_121660	0	0	0	0	0	0	0	0	0	0	2	2	0	0	0	0	0	0	0	0	0	0	0	0	0	0	0	0	0	0	1	1
atgagcatcta	PBANKA_142570	13742	13719	10942	10971	8102	8119	7808	7794	7251	7244	7074	7102	993	984	2061	2067	1111	1097	234	235	80	81	91	89	127	125	18	20	12	12	9297	9274
atgaggttaaa	PBANKA_111200	0	0	0	0	0	0	0	0	0	0	0	0	0	0	0	0	0	0	0	0	0	0	0	0	0	0	0	0	0	0	0	0
atgattagtct	PBANKA_080030	0	0	0	0	0	0	0	0	0	0	0	0	0	0	0	0	0	0	0	0	0	0	0	0	0	0	0	0	0	0	0	0
atgctccctcc	PBANKA_060900	0	0	0	0	0	0	0	0	0	0	0	0	0	0	0	0	0	0	0	0	0	0	0	0	0	0	0	0	0	0	0	0
atggcagagca	PBANKA_142080	0	0	0	0	1	0	0	0	0	0	1	1	0	0	0	0	0	0	0	0	1	1	0	0	0	0	0	0	0	0	0	0
atgtgaagggg	PBANKA_071200	280	278	178	176	131	130	28	29	1	1	0	0	0	0	0	0	35	34	0	0	1	1	3	3	0	0	0	0	0	0	1652	1628
atgtgtggaat	PBANKA_102220	0	0	0	0	0	0	0	0	0	0	0	0	0	0	0	0	0	0	0	0	0	0	0	0	0	0	0	0	0	0	0	0
attaaggcttc	PBANKA_113920	0	0	0	0	0	0	0	0	0	0	0	0	1	0	0	0	0	0	0	0	0	0	0	0	0	0	0	0	0	0	0	0
attattttgat	PBANKA_010530	0	0	0	0	0	0	15	15	0	0	0	0	0	0	0	0	0	0	0	0	0	0	0	0	0	0	0	0	0	0	0	0
attcattatta	PBANKA_041770	0	0	0	0	0	0	0	0	0	0	0	0	0	0	0	0	0	0	0	0	0	0	0	0	0	0	0	0	0	0	0	0
attcggtcgag	PBANKA_132890	0	0	0	0	0	0	0	0	0	0	0	0	0	0	0	0	0	0	0	0	0	0	0	0	0	0	0	0	0	0	0	0
attctccccga	PBANKA_083040	0	0	0	0	0	0	0	0	0	0	0	0	0	0	0	0	0	0	0	0	0	0	3	3	0	0	0	0	0	0	0	0
attctgcgggt	PBANKA_110170	0	0	0	0	0	0	0	0	0	0	57	57	0	0	0	0	2	2	0	0	0	0	0	0	0	0	0	0	0	0	0	0
atttcacgtct	PBANKA_131730	0	0	0	0	0	0	0	0	0	0	0	0	0	0	0	0	0	0	0	0	0	0	0	0	0	0	0	0	0	0	0	0
atttcacgttt	PBANKA_120790	0	0	0	0	87	85	0	0	0	0	0	0	0	0	0	0	7	6	0	0	0	0	0	0	0	0	0	0	0	0	0	0
atttggtgccg	PBANKA_120780	0	0	0	0	0	0	0	0	0	0	0	0	0	0	14	13	0	0	0	0	0	0	0	0	0	0	0	0	0	0	0	0
attttatcatc	PBANKA_083660	150	153	0	0	0	0	0	0	0	0	0	0	0	0	0	0	0	0	0	0	0	0	0	0	0	0	0	0	0	0	0	0
attttccatcc	PBANKA_135610	0	0	0	0	0	0	0	0	0	0	0	0	0	0	0	0	0	0	0	0	0	0	0	0	0	0	0	0	0	0	0	0
caaaacacgag	PBANKA_093690	0	0	0	0	0	0	0	0	0	0	0	0	0	0	0	0	0	0	0	0	0	0	0	0	0	0	0	0	0	0	0	0
caaactacgca	PBANKA_070120	0	0	0	0	0	0	0	0	0	0	0	0	0	0	0	0	0	0	0	0	0	0	0	0	0	0	1	1	0	0	0	0
caaagaccgcc	PBANKA_081760	0	0	0	0	0	0	0	0	0	0	0	0	0	0	0	0	0	0	0	0	0	0	0	0	0	0	0	0	0	0	0	0
caaatgaacta	PBANKA_124300	484	484	317	326	595	597	177	183	205	209	136	138	5	5	290	294	43	43	1	1	18	17	5	5	1	1	6	6	3	3	5116	5163
caacgtgagca	PBANKA_060240	0	0	0	0	0	0	0	0	0	0	0	0	0	0	29	28	0	0	0	0	0	0	1	1	0	0	0	0	0	0	0	0
caactcggatg	PBANKA_130450	0	0	0	0	0	0	0	0	0	0	0	0	0	0	23	23	0	0	0	0	0	0	0	0	0	0	0	0	0	0	0	0
caagaaggaag	PBANKA_140020	0	0	0	0	0	0	0	0	32	31	0	0	0	0	0	0	0	0	0	0	0	0	0	0	0	0	0	0	0	0	0	0
caagagtgcct	PBANKA_030670	0	0	0	0	0	0	0	0	0	0	0	0	0	0	0	0	0	0	0	0	0	0	0	0	0	0	0	0	0	0	0	0
caaggtactcc	PBANKA_070640	97	96	0	0	0	0	64	66	0	0	0	0	17	17	71	68	16	15	17	17	0	0	3	3	0	0	0	0	0	0	0	0
caatccggtga	PBANKA_080110	78	77	99	94	406	397	198	199	142	141	138	140	26	26	25	25	18	17	15	15	3	3	5	5	0	0	0	0	6	6	0	0
caatgccaccg	PBANKA_103120	0	0	1	0	0	0	0	0	0	0	0	0	0	0	1	1	0	0	0	0	0	0	0	0	1	1	0	0	0	0	0	0
caattggtcgt	PBANKA_080580	0	0	0	0	0	0	0	0	0	0	0	0	0	0	0	0	0	0	0	0	0	0	0	0	0	0	1	0	0	0	0	0
cacaataaccg	PBANKA_100680	0	0	0	0	0	0	0	0	0	0	0	0	0	0	0	0	0	0	0	0	0	0	0	0	0	1	0	0	0	0	0	0
cacattacgat	PBANKA_020830	0	0	0	0	0	0	0	0	0	0	0	0	0	0	0	0	0	0	0	0	0	0	0	0	0	0	0	0	0	0	0	0
cacgcaccttt	PBANKA_083210	0	0	0	0	102	102	0	0	0	0	0	0	0	0	0	0	1	1	0	0	0	0	0	0	0	0	0	0	0	0	0	0
cactcctcgta	PBANKA_136410	1	0	0	0	0	0	0	1	0	0	0	0	0	0	0	0	0	0	1	0	0	0	1	0	1	0	0	0	0	0	0	0
cactcggttag	PBANKA_122260	267	265	242	247	367	363	3	3	1	1	0	0	21	22	0	0	21	20	2	2	5	4	0	0	1	1	3	3	1	1	1474	1466
cacttccaagc	PBANKA_083060	0	0	0	0	0	0	0	0	0	0	0	0	0	0	0	0	0	0	0	0	0	0	0	0	0	0	0	0	0	0	0	0
cagacatttca	PBANKA_010210	0	0	0	0	0	0	0	1	0	0	0	0	0	0	0	0	0	0	0	0	0	1	0	0	0	0	0	0	1	1	0	0
cagcatcgctg	PBANKA_135900	335	333	406	406	339	339	0	0	139	138	267	268	0	0	87	85	20	20	2	2	8	8	9	7	0	0	7	7	3	3	1755	1757
cagccaagatt	PBANKA_061730	661	662	493	490	610	615	163	161	59	59	232	230	0	1	21	21	95	93	7	7	3	3	47	47	2	2	6	6	54	54	1610	1614
cagccttcttg	PBANKA_144220	0	0	0	0	0	0	0	0	0	0	0	0	0	0	0	0	0	0	0	0	0	0	0	0	0	0	0	0	0	0	0	0
caggcgtactc	PBANKA_140910	622	625	1287	1291	699	701	302	301	399	404	258	261	173	175	110	107	175	182	160	164	27	27	206	206	193	192	16	16	191	193	1240	1240
cagtctcaaga	PBANKA_123720	89	87	57	60	0	0	46	45	59	61	0	0	0	0	22	22	5	5	7	7	1	1	0	0	0	0	0	0	0	0	0	0
cataaagacga	PBANKA_111390	1193	1200	811	819	921	921	268	270	288	289	118	122	91	90	51	50	65	65	1	1	3	3	0	0	8	8	0	0	0	0	2247	2267
cataacgtagc	PBANKA_102390	76	75	0	0	0	0	0	0	0	0	0	0	0	0	0	0	0	0	0	0	0	0	6	6	0	0	0	0	0	0	0	0
cataagcattc	PBANKA_080090	0	0	0	0	0	0	0	0	0	0	0	0	0	0	0	0	0	0	0	0	0	0	0	0	0	0	0	1	0	0	0	0
catagagaatc	PBANKA_060720	0	0	0	0	0	0	0	0	0	0	0	0	0	0	0	0	0	0	0	0	0	0	0	0	0	0	0	0	0	0	0	0
cataggttctg	PBANKA_111430	0	0	35	39	0	0	0	0	0	0	0	0	0	0	1	1	0	0	0	0	0	0	0	0	0	0	0	0	0	0	0	0
catataagaac	PBANKA_081840	0	0	0	0	0	0	0	0	0	0	0	0	0	0	0	0	0	0	0	0	0	0	0	0	0	0	0	0	0	0	0	0
catatcagcgt	PBANKA_110690	0	0	0	0	0	0	0	0	0	0	122	121	0	0	0	0	10	9	0	0	1	1	0	0	0	0	0	0	0	0	0	0
catcagaataa	PBANKA_061930	628	637	384	397	456	462	67	68	186	186	212	221	47	47	1	1	39	39	21	22	1	1	1	1	6	6	0	0	0	0	1857	1889
catctgtttat	PBANKA_112730	0	0	0	0	1	0	0	0	1	1	0	0	0	0	1	0	0	0	0	0	0	0	0	0	1	1	0	0	0	0	1	1
catgacggtgg	PBANKA_120520	610	598	84	83	1	0	0	0	0	0	0	0	0	0	0	0	0	0	0	0	0	0	0	0	0	0	0	0	0	0	0	0
catgatgtggt	PBANKA_132180	0	0	0	0	0	0	0	0	0	0	0	0	0	0	0	0	0	0	0	0	0	0	0	0	0	0	0	0	1	0	0	0
catggatgggc	PBANKA_113980	0	0	0	0	187	185	26	24	38	37	69	74	8	8	0	0	0	0	0	0	0	0	14	15	0	0	2	1	0	0	0	0
cattaaatgtg	PBANKA_071850	0	0	0	0	0	0	0	0	0	0	0	0	0	0	0	0	0	0	0	0	0	0	0	0	0	0	0	0	0	0	1	0
cattgcagtcc	PBANKA_111530	113	113	0	0	191	190	0	0	102	100	0	0	31	31	115	116	10	10	4	4	0	0	7	7	0	0	0	0	0	0	0	0
ccaaaacattc	PBANKA_091970	0	0	0	0	0	0	0	0	0	0	0	0	0	0	0	0	0	0	0	0	0	0	0	0	0	1	0	0	0	0	0	0
ccaagacgcga	PBANKA_143540	0	0	0	0	0	0	9	9	0	0	0	0	0	0	0	0	0	0	0	0	0	0	0	0	0	0	0	0	0	0	0	0
ccaatgggccg	PBANKA_124370	0	0	0	0	0	0	0	0	0	0	36	35	0	0	0	0	0	0	0	0	0	0	0	0	0	0	0	0	0	0	0	0
ccacaaacaac	PBANKA_040220	0	0	150	150	0	0	0	0	0	0	0	0	0	0	0	0	0	0	0	0	0	0	0	0	0	0	0	0	0	0	0	0
ccacatatatc	PBANKA_021290	0	0	102	101	0	0	73	75	54	56	157	156	0	0	20	17	5	5	0	0	0	0	8	8	0	0	0	0	0	0	0	0
ccacttcctat	PBANKA_132450	0	0	0	0	0	0	0	0	0	0	0	0	0	0	0	0	0	0	0	0	0	0	0	0	0	0	0	1	0	0	0	0
ccagccggcat	PBANKA_091510	0	0	0	0	0	0	0	0	0	0	0	0	0	0	0	0	0	0	0	0	0	0	0	0	0	0	0	0	0	0	0	0
ccagtgaatga	PBANKA_091480	1754	1758	1944	1934	1523	1516	1067	1066	821	818	803	806	98	99	167	167	197	197	0	0	7	7	93	89	0	0	4	4	86	85	1570	1575
ccagtgtccat	PBANKA_124100	0	0	0	0	0	0	0	0	53	53	0	0	0	0	0	0	0	0	0	0	0	0	0	0	0	0	0	0	0	0	0	0
ccatggctccc	PBANKA_101710	64	64	143	140	169	166	0	0	68	68	0	0	44	43	0	0	136	134	23	24	22	23	66	66	20	18	27	26	24	25	1307	1294
ccattttccat	PBANKA_052320	0	0	0	0	0	0	0	0	0	0	0	0	0	0	0	0	0	0	0	0	0	0	0	0	0	0	0	0	0	0	0	0
cccaccatgct	PBANKA_143080	0	0	0	0	0	0	0	0	0	0	0	0	0	0	0	0	0	0	0	0	0	0	0	0	0	0	0	0	0	0	0	0
cccagccgctt	PBANKA_051810	145	144	0	0	0	0	0	0	0	0	0	0	0	0	0	0	0	0	0	0	0	0	4	4	0	0	0	0	0	0	0	0
cccaggtgtgg	PBANKA_080430	0	0	0	0	0	0	0	0	0	0	0	0	0	0	0	0	0	0	0	0	0	0	0	0	0	0	0	0	0	0	0	0
cccccgaacga	PBANKA_093700	0	0	87	88	0	0	8	8	0	0	0	0	13	14	0	0	0	0	8	8	0	0	0	0	0	0	0	0	0	0	0	0
cccccgctagt	PBANKA_145860	1	1	60	62	0	0	0	0	74	71	72	74	0	0	11	12	14	13	6	6	0	0	4	4	0	0	0	0	0	0	0	0
cccctctggtt	PBANKA_122200	0	0	0	0	98	99	0	0	0	0	0	0	0	0	0	0	0	0	0	0	0	0	0	0	0	0	0	0	0	0	0	0
cccgaagttgg	PBANKA_100860	0	0	0	0	0	0	24	23	0	0	0	0	0	0	0	0	0	0	0	0	0	0	0	0	0	0	0	0	0	0	0	0
cccgatccttc	PBANKA_101530	0	0	0	0	0	0	0	0	0	0	0	0	0	0	0	0	0	0	0	0	0	0	0	0	0	0	0	0	0	0	0	0
cccgatctgat	PBANKA_051080	0	0	0	0	0	0	0	0	0	0	0	0	0	0	0	0	0	0	0	0	0	0	3	3	0	0	0	0	0	0	0	0
ccctatcggca	PBANKA_141340	0	0	0	0	0	0	1	1	0	0	0	0	0	0	0	0	0	0	0	0	0	0	0	0	0	0	0	0	0	0	0	0
ccctgaggtgt	PBANKA_145690	1	0	0	0	0	0	0	0	0	0	0	0	0	0	0	0	0	0	0	0	0	0	0	0	0	0	0	0	0	0	0	0
ccgaagatccg	PBANKA_135750	0	0	51	50	0	0	0	0	0	0	0	0	0	0	0	0	0	0	0	0	0	0	0	0	0	0	0	0	0	0	0	0
ccgacgcaatt	PBANKA_142090	46	48	187	188	53	54	27	28	0	0	20	20	9	9	0	0	8	8	14	13	0	0	0	0	9	9	0	0	3	3	989	992
ccgagggcacc	PBANKA_090270	119	124	0	0	0	0	0	0	0	0	0	0	0	0	17	18	0	0	0	0	0	1	0	0	0	0	0	0	0	0	1	1
ccgagtctcaa	PBANKA_113800	0	0	0	0	0	0	0	0	0	0	0	0	0	1	0	0	0	0	0	0	0	0	0	0	0	0	0	0	0	0	0	2
ccgatgtgcac	PBANKA_040170	0	0	0	0	0	0	0	0	0	0	0	0	0	0	0	0	0	0	0	0	0	0	0	0	0	0	0	0	0	0	0	0
ccgcaattttt	PBANKA_100120	93	96	1	0	61	60	0	0	0	0	0	0	0	0	0	0	0	0	0	0	0	0	0	0	0	0	0	0	0	0	0	0
ccgcccgagga	PBANKA_030200	0	0	0	0	0	0	0	0	0	0	0	0	0	0	0	0	0	0	4	4	0	0	2	2	0	0	0	0	0	0	0	0
ccgcctccttg	PBANKA_133260	0	0	0	0	0	0	0	0	0	0	0	0	0	0	0	0	0	0	0	0	0	0	0	0	0	0	0	0	0	0	0	0
ccgcttcatgc	PBANKA_143660	0	0	0	0	0	0	0	0	0	0	0	0	0	0	0	0	0	0	0	0	0	0	0	0	0	0	0	0	0	0	0	0
ccggcttcctc	PBANKA_091660	0	0	0	0	0	0	0	0	0	0	0	0	0	0	0	0	0	0	1	1	0	0	0	0	0	0	0	0	0	0	0	0
ccggtcactat	PBANKA_071470	78	78	0	0	0	0	0	0	0	0	0	0	0	0	0	0	0	0	0	0	0	0	0	0	0	0	0	0	0	0	0	0
ccgtcatgtct	PBANKA_040490	0	0	0	0	174	173	0	0	60	56	72	72	18	18	21	21	2	2	6	6	0	0	3	3	0	0	7	7	0	0	0	0
ccgtggtagtt	PBANKA_120570	0	0	0	0	0	0	0	0	0	0	64	63	0	0	0	0	0	0	0	0	0	0	0	0	0	0	0	0	0	0	0	0
cctaacgggtt	PBANKA_090690	0	0	0	0	0	0	17	15	0	0	0	0	0	0	0	0	0	0	1	1	0	0	0	0	0	0	0	0	0	0	0	0
cctacggcata	PBANKA_110230	0	0	0	0	0	0	0	0	0	0	0	0	0	0	0	0	0	0	0	0	0	0	0	0	0	0	0	0	0	0	0	0
cctaggaggta	PBANKA_040060	0	0	0	0	0	0	0	0	0	0	0	0	0	0	0	0	0	0	0	0	0	0	0	0	0	0	0	0	0	0	0	0
cctccatatgt	PBANKA_131530	0	0	0	0	0	0	0	0	0	0	0	0	0	0	0	0	0	0	0	0	0	0	0	0	0	0	0	0	0	0	0	0
cctcgcgcctg	PBANKA_112150	136	135	237	237	130	130	5	5	116	110	54	54	7	7	71	73	9	9	0	0	20	21	0	0	0	0	29	28	1	1	368	364
cctcttacccg	PBANKA_061520	0	0	0	0	0	0	0	0	0	0	0	0	0	0	0	0	0	0	1	1	0	0	3	3	0	0	3	3	0	0	0	0
ccttacccggg	PBANKA_130420	1	0	0	0	0	0	0	0	0	0	1	1	0	0	0	0	0	0	0	0	0	0	0	0	0	0	0	0	0	0	0	0
ccttcacgagg	PBANKA_111210	0	0	0	0	0	0	0	0	0	0	0	0	0	0	0	0	0	0	0	0	0	0	0	0	0	0	0	0	0	0	0	0
ccttcgctcag	PBANKA_050540	0	0	0	0	0	0	46	47	0	0	0	0	0	0	13	12	0	0	0	0	0	0	0	0	0	0	0	0	0	0	0	0
ccttggttcct	PBANKA_100650	94	95	114	115	78	77	78	74	140	140	109	105	0	1	0	0	7	8	3	3	1	1	6	6	0	0	0	0	0	0	67	66
cctttcttgtc	PBANKA_082640	0	0	0	0	0	0	0	0	0	0	0	0	0	0	0	0	0	0	0	0	0	0	0	0	0	0	0	0	0	0	0	0
cgaaccgcttg	PBANKA_020920	0	0	0	0	0	0	0	0	0	0	0	0	0	0	0	0	0	0	0	0	0	0	0	0	0	0	0	0	0	0	0	0
cgaagtagcaa	PBANKA_111760	0	0	66	66	0	0	0	0	0	0	0	0	0	0	0	0	0	0	0	0	0	0	6	6	0	0	0	0	0	0	0	0
cgaagttcgtc	PBANKA_082380	0	0	0	0	0	0	0	0	0	0	0	0	0	0	0	0	0	0	0	0	0	0	0	0	0	0	0	0	0	0	0	0
cgaccgcgcat	PBANKA_112110	0	0	4	4	0	0	0	0	0	0	0	0	0	0	0	0	0	0	0	0	0	0	0	0	0	0	0	0	0	0	0	0
cgactagtacc	PBANKA_092110	0	0	0	0	0	0	0	0	0	0	0	0	0	0	0	0	0	0	2	2	0	0	0	0	0	0	0	0	0	0	0	0
cgactcagtag	PBANKA_030140	0	0	0	0	0	0	0	0	0	0	0	0	0	0	0	0	0	0	0	0	0	0	0	0	0	0	0	0	0	0	0	0
cgagattagtc	PBANKA_110130	0	0	0	0	0	0	0	0	0	0	0	0	0	0	0	0	0	0	0	0	0	0	0	0	0	0	0	0	0	0	0	0
cgagccttgaa	PBANKA_081600	0	0	0	0	0	0	0	0	61	62	0	0	0	0	0	0	0	0	0	0	0	0	0	0	0	0	0	0	0	0	0	0
cgcaaggaggg	PBANKA_103800	0	0	0	0	0	0	0	0	0	0	0	0	0	0	0	0	0	0	0	0	0	0	0	0	0	0	0	0	0	0	1	0
cgcaatgtgta	PBANKA_140390	0	0	46	46	0	0	0	0	0	0	0	0	0	0	0	0	0	0	0	0	0	0	0	0	0	0	0	0	0	0	0	0
cgcaattcccc	PBANKA_100190	0	0	256	256	235	241	32	31	0	0	161	166	21	21	115	119	12	12	7	7	1	1	8	8	2	2	0	1	0	0	0	0
cgcacatctac	PBANKA_082250	0	0	0	0	0	0	0	0	0	0	0	0	0	0	0	0	0	0	0	0	1	1	0	0	0	0	0	0	0	0	0	0
cgcagcaccgc	PBANKA_103320	165	166	86	92	118	122	12	13	134	136	25	26	2	2	298	306	24	25	0	0	263	274	5	5	3	2	251	256	0	0	716	732
cgcataatctg	PBANKA_122770	0	0	126	125	87	86	41	42	337	341	247	244	38	38	108	109	100	101	24	24	23	23	75	72	22	22	28	28	25	26	618	623
cgcggagccta	PBANKA_093020	149	150	233	233	259	258	126	130	73	75	94	93	6	6	28	28	4	4	4	4	4	4	0	0	4	3	0	0	2	2	996	1000
cgcggaggtgt	PBANKA_144580	358	342	548	525	690	662	274	259	194	187	252	240	145	137	411	398	298	293	127	124	216	206	330	322	87	90	250	246	294	290	2674	2592
cgcgggttcga	PBANKA_061870	248	247	108	105	59	55	0	0	0	0	0	0	0	0	0	0	5	6	0	0	0	0	0	0	0	0	0	0	0	0	1054	1038
cgctaagtccg	PBANKA_010240	0	0	0	0	0	0	0	0	0	0	0	0	0	0	0	0	0	0	0	0	0	0	0	0	0	0	0	0	0	0	0	0
cgctccggtcc	PBANKA_144110	0	0	0	0	0	0	0	0	0	0	0	0	0	0	0	0	0	0	0	0	0	0	0	0	0	0	0	0	2	2	0	0
cgcttcacgac	PBANKA_133840	42	42	92	90	20	21	8	7	76	79	22	22	9	9	26	28	22	20	6	6	6	6	21	21	7	7	4	4	3	3	740	765
cggaatgccag	PBANKA_031000	0	0	0	0	0	0	0	0	0	0	0	0	0	0	0	0	0	0	0	0	0	0	0	0	0	0	0	0	0	0	0	0
cggagagttta	PBANKA_092050	0	1	0	0	0	0	0	0	0	0	0	0	0	0	0	0	0	0	0	0	0	0	0	0	0	0	0	0	0	0	0	0
cggagtacgtt	PBANKA_103440	10221	10195	11001	10955	11009	10922	15182	15120	11087	11026	13075	13038	13292	13223	17666	17617	11916	11898	11052	11006	8385	8299	9055	9007	7207	7169	5988	5919	6674	6672	1268	1251
cggcctatagg	PBANKA_100060	0	0	0	0	0	0	0	0	0	0	0	0	0	0	0	0	0	0	0	0	0	0	0	0	0	0	0	0	0	0	0	0
cggcgaacggt	PBANKA_020860	0	1	0	1	0	0	0	0	0	0	0	0	0	0	0	0	0	0	0	0	0	0	1	0	0	0	0	0	0	0	0	0
cgggctaatag	PBANKA_132750	0	0	0	0	111	109	0	0	0	0	0	0	0	0	0	0	0	0	0	0	0	0	0	0	0	0	0	0	0	0	0	0
cggggacttac	PBANKA_141810	0	0	0	0	0	0	0	0	0	0	0	0	0	0	0	0	0	0	0	0	0	0	0	0	0	0	0	0	0	0	0	0
cgggtgagttt	PBANKA_010820	0	0	20	20	1	1	0	0	0	0	0	0	0	0	0	0	0	0	0	0	0	0	0	0	0	0	0	0	0	0	0	0
cgggtgtaagt	PBANKA_071490	0	0	0	0	0	0	33	33	0	0	0	0	0	0	0	0	0	0	0	0	0	0	0	0	0	0	0	0	0	0	0	0
cggtcgaggta	PBANKA_124020	0	0	0	0	0	0	0	0	0	0	0	0	0	0	0	0	0	0	0	0	0	0	0	0	0	0	0	0	0	0	0	0
cggtgtccatg	PBANKA_093530	0	0	0	0	0	0	0	0	0	0	0	0	0	0	0	0	0	0	0	0	0	0	0	0	0	0	0	0	0	0	0	0
cggttgtggat	PBANKA_070710	0	0	0	0	0	0	0	0	0	0	0	0	0	0	0	0	0	0	0	0	0	0	0	0	0	0	0	0	0	0	0	0
cggttttttta	PBANKA_082030	0	0	0	0	0	0	0	0	0	0	0	0	0	0	0	0	0	0	0	0	0	0	0	0	0	0	0	0	0	0	0	0
cgtagtaaagc	PBANKA_102120	2029	2012	1950	1938	1772	1750	661	648	1207	1202	942	932	110	106	325	325	234	232	25	25	22	21	33	32	0	0	2	2	4	4	1625	1597
cgtcggacggt	PBANKA_090210	0	0	0	0	0	0	0	0	0	0	0	0	0	0	0	0	3	2	0	0	0	0	0	0	0	0	0	0	0	0	0	0
cgtggacgacc	PBANKA_082910	0	0	0	0	0	0	0	0	0	0	1	0	0	0	1	1	0	0	0	0	0	0	0	0	0	0	3	2	0	0	0	0
cgtggcgctag	PBANKA_123830	0	0	0	0	0	0	0	0	0	0	0	0	0	0	0	0	13	13	0	0	0	0	0	0	0	0	0	0	0	0	0	0
cgtggggttct	PBANKA_123430	0	0	0	0	0	0	0	0	0	0	94	96	0	0	0	0	0	0	0	0	0	0	0	0	0	0	0	0	0	0	0	0
cgtgtcggaca	PBANKA_020840	0	0	0	0	0	0	0	0	0	0	0	0	0	0	34	34	0	0	0	0	0	0	0	0	0	0	0	0	0	0	0	0
cgtgtgatgcc	PBANKA_051060	0	0	0	0	0	0	0	0	0	0	0	0	0	0	0	0	0	0	0	0	0	0	0	0	0	0	0	0	0	0	0	0
cgtgttctagt	PBANKA_113320	0	0	0	0	89	90	0	0	0	0	0	0	0	0	0	0	0	0	0	0	0	0	0	0	0	0	4	4	0	0	0	0
cgttaggtgtg	PBANKA_060820	0	0	0	0	0	0	0	0	0	0	0	0	0	0	0	0	1	0	0	0	0	0	0	0	0	0	0	0	0	0	0	0
cgttatgtggg	p230p-tag	6515	6431	6055	5949	7804	7680	9032	8860	8393	8325	7096	6999	9970	9829	13533	13406	11251	11089	12792	12579	9571	9443	11594	11436	12087	11876	10078	9929	12518	12392	1473	1462
cgttccaacag	PBANKA_135130	0	0	0	0	0	0	0	0	0	0	0	0	0	0	0	0	0	0	0	0	0	0	0	0	0	0	0	0	0	0	0	0
cgttcgctata	PBANKA_092910	0	0	0	0	0	0	0	0	0	0	0	0	0	0	0	0	0	0	0	0	0	0	0	0	1	1	0	0	0	0	0	0
cgttcttcggg	PBANKA_113150	0	0	0	0	0	0	0	0	0	1	0	0	0	0	0	0	0	0	0	0	0	0	0	0	0	0	0	0	0	0	0	0
cgtttgctggg	PBANKA_131150	243	236	75	75	0	0	0	0	0	0	0	0	0	0	27	27	0	0	0	0	0	0	0	0	0	0	0	0	0	0	0	0
cgttttgggcg	PBANKA_020270	0	0	0	0	0	0	0	0	0	0	55	53	0	0	0	0	0	0	0	0	0	0	0	0	0	0	0	0	0	0	0	0
ctaaagaacct	PBANKA_121680	0	0	0	0	0	0	20	20	0	0	0	0	0	0	0	0	0	0	0	0	0	0	0	0	0	0	0	0	0	0	0	0
ctaaccatggc	PBANKA_090400	0	0	0	0	0	0	0	0	0	0	0	0	0	0	15	15	0	0	0	0	0	0	0	0	0	0	0	0	0	0	0	0
ctacaagttca	PBANKA_070700	0	0	0	0	0	0	0	0	0	0	0	0	0	0	0	0	0	0	0	0	0	0	0	0	0	0	0	0	0	0	0	0
ctacaggcacc	PBANKA_051930	0	0	0	0	0	0	8	9	0	0	0	0	0	0	0	0	0	0	2	2	0	0	0	0	0	0	0	0	0	0	0	0
ctacctacaaa	PBANKA_133180	0	0	0	0	0	0	0	0	0	0	0	0	0	0	0	0	0	0	0	0	0	0	0	0	0	0	0	0	0	0	0	0
ctacgatgaac	PBANKA_030770	0	0	0	0	0	0	0	0	0	0	0	0	0	0	0	0	0	0	0	0	0	0	0	0	0	0	0	0	0	0	0	0
ctactagttaa	PBANKA_122560	0	0	0	0	0	0	0	0	0	0	0	0	0	0	0	0	0	0	0	0	0	0	0	0	0	0	0	0	1	1	0	0
ctactctgatg	PBANKA_110510	186	184	183	178	98	97	56	57	20	21	122	121	16	16	1	1	23	25	11	12	0	0	0	0	11	10	0	0	0	0	1351	1359
ctagtagtaga	PBANKA_112670	0	0	0	0	0	0	0	0	0	0	0	0	0	0	0	0	0	0	0	0	0	0	0	0	0	0	0	0	0	0	0	0
ctatcttatcc	PBANKA_052200	1	1	0	0	0	1	0	0	0	0	0	0	0	0	0	0	0	0	0	0	0	1	0	0	0	0	0	0	1	1	0	0
ctcacacgacc	PBANKA_052480	4	4	0	0	0	0	0	0	0	0	0	0	0	0	0	0	0	0	0	0	0	0	0	0	0	0	0	0	2	2	0	0
ctcagtcatgc	PBANKA_123420	0	0	0	0	0	0	0	0	0	0	0	0	0	0	0	0	3	3	0	0	0	0	0	0	0	0	0	0	0	0	0	0
ctccccattca	PBANKA_122760	0	0	0	0	0	0	0	0	0	0	0	0	0	0	0	0	0	0	0	0	0	0	0	0	0	0	0	0	0	0	0	0
ctcctatccct	PBANKA_051950	0	0	0	0	0	0	0	0	0	0	0	0	0	0	27	26	0	0	0	0	0	0	0	0	0	0	0	0	0	0	0	0
ctcgacatcta	PBANKA_083170	0	0	0	0	0	0	0	0	0	0	0	0	0	0	0	0	0	0	0	0	2	2	0	0	0	0	0	0	0	0	0	0
ctcgagaccag	PBANKA_050590	0	0	166	166	95	96	0	0	67	67	85	83	15	15	73	68	0	0	7	7	0	0	9	9	0	0	0	0	0	0	0	0
ctcgaggacaa	PBANKA_120890	0	0	0	0	0	0	0	0	0	0	0	0	0	0	0	0	0	0	0	0	0	0	0	0	0	0	0	0	0	0	0	0
ctcgccgacgc	PBANKA_111590	0	0	0	0	0	0	0	0	0	0	0	0	0	0	0	0	0	0	0	0	0	0	0	0	0	0	0	0	0	0	0	0
ctcgggagggg	PBANKA_050120	79	80	1	0	94	90	36	37	0	0	73	73	0	0	0	0	0	0	0	0	0	0	0	0	0	0	0	0	0	0	0	0
ctcggtctatg	PBANKA_130110	170	173	43	43	0	0	0	0	66	65	65	64	0	0	18	19	6	6	3	3	0	0	6	7	0	0	0	0	0	0	0	0
ctctgcccaag	PBANKA_121180	1939	1937	879	876	1208	1210	5046	5079	3227	3240	2255	2276	7006	7003	7608	7634	4155	4152	8465	8441	6212	6201	5322	5317	8150	8172	6517	6527	6525	6536	1421	1423
ctctgcgtggt	PBANKA_061010	1	0	2	2	2	0	1	0	1	0	3	1	0	0	2	1	2	2	0	0	4	1	2	2	2	1	1	3	3	3	4	4
ctctgtatgtc	PBANKA_110960	37	37	0	0	0	0	0	0	0	0	0	0	0	0	0	0	0	0	0	0	0	0	0	0	0	0	0	0	0	0	0	0
ctcttatgctc	PBANKA_142530	0	0	0	0	0	0	0	0	0	0	0	0	0	0	0	0	0	0	0	0	0	0	0	0	0	0	0	0	0	0	0	0
ctgaaccctga	PBANKA_030940	0	0	0	0	0	0	0	0	0	0	0	0	6	6	0	0	0	0	0	0	0	0	0	0	0	0	0	0	0	0	0	0
ctgactttcgg	PBANKA_090150	0	0	0	0	0	0	0	0	0	0	0	0	0	0	0	0	0	0	0	0	0	0	1	1	0	0	0	0	0	0	0	0
ctgcgtggcac	PBANKA_120090	0	0	0	0	0	0	0	0	159	162	0	0	10	11	18	22	6	6	0	0	0	0	0	0	0	0	0	0	0	0	0	0
ctgctgattgc	PBANKA_100760	3	3	0	0	0	0	0	0	0	0	0	0	0	0	0	0	0	0	0	0	0	0	0	0	0	0	0	0	0	0	0	0
ctgggaaaaga	PBANKA_142220	0	0	0	0	94	97	0	0	0	0	0	0	0	0	0	0	0	0	0	0	0	0	0	0	0	0	0	0	0	0	0	0
ctgggatctgt	PBANKA_061340	112	114	0	0	0	0	0	0	0	0	0	0	12	11	23	23	0	0	3	3	0	0	0	0	0	0	1	1	0	0	0	0
ctggttaaacg	PBANKA_113510	233	231	315	316	129	125	55	50	0	0	258	255	15	15	0	0	19	19	1	1	1	1	0	0	2	1	0	0	4	4	1626	1624
ctggttattaa	PBANKA_091870	0	0	0	0	0	0	0	0	0	0	0	0	0	0	0	0	0	0	0	0	0	0	4	4	0	0	0	0	0	0	0	0
ctgtgactgct	PBANKA_130190	80	80	0	0	0	0	0	0	0	0	0	0	0	0	0	0	0	0	0	0	0	0	0	0	0	0	0	0	0	0	0	0
ctgtttcgtgt	PBANKA_080060	0	0	0	0	0	0	0	0	0	0	0	0	0	0	0	0	0	0	0	0	0	0	0	0	0	0	0	0	0	0	0	0
cttaaagagcc	PBANKA_133500	0	0	0	0	0	0	0	0	0	0	0	0	0	0	0	0	0	0	0	0	0	0	0	0	0	0	0	0	0	0	0	0
cttagggtcgt	PBANKA_092850	0	0	0	0	0	0	0	0	0	0	0	0	0	0	19	19	0	0	0	0	0	0	0	0	0	0	0	0	0	0	0	0
cttccctaggg	PBANKA_093810	0	0	0	0	0	0	0	0	0	0	0	0	0	0	0	0	0	0	0	0	0	0	0	0	0	0	0	0	0	0	0	0
cttctgacgta	PBANKA_144570	0	0	0	0	0	0	0	0	0	0	0	0	0	0	0	0	0	0	0	0	0	0	0	0	0	0	0	0	0	0	0	0
cttgaaaaatc	PBANKA_135190	62	61	99	101	0	0	0	0	116	114	60	61	0	0	30	29	4	4	7	6	0	0	19	19	0	0	0	0	0	0	0	0
cttgcggacaa	PBANKA_112680	0	0	0	0	69	67	0	0	0	0	0	0	0	0	0	0	0	0	0	0	0	0	1	1	0	0	0	0	0	0	1	1
cttggtatcct	PBANKA_136480	0	0	157	155	0	0	0	0	0	0	0	0	26	26	2	2	3	3	8	8	0	0	0	0	0	0	0	0	0	0	0	0
ctttacggaag	PBANKA_103150	0	0	0	0	0	0	0	0	13	13	0	0	0	0	0	0	0	0	0	0	0	0	0	0	0	0	0	0	0	0	0	0
ctttactgggt	PBANKA_135260	0	0	40	40	0	0	34	34	60	59	0	0	0	0	0	0	0	0	0	0	0	0	0	0	0	0	0	0	1	1	0	0
ctttagtcacg	PBANKA_093780	0	0	194	190	48	49	42	42	67	67	101	101	0	0	1	1	4	4	0	0	8	9	0	0	0	0	16	16	0	0	1369	1371
ctttcgtccgt	PBANKA_090420	0	0	40	42	0	0	0	0	0	0	0	0	0	0	0	0	0	0	0	0	0	0	0	0	0	0	0	0	0	0	0	0
gaaaacgcctg	PBANKA_123190	0	0	0	0	0	0	0	0	0	0	0	0	0	0	0	0	0	0	0	0	2	2	0	0	0	0	0	0	1	1	0	0
gaaacaacccg	PBANKA_123180	0	0	69	69	76	76	0	0	87	88	0	0	10	10	29	28	10	10	0	0	0	0	0	0	0	0	0	0	0	0	0	0
gaaacagtacc	PBANKA_121240	0	0	0	0	0	0	0	0	0	0	0	0	0	0	0	0	0	0	0	0	0	0	0	0	0	0	0	0	0	0	0	0
gaaagctgctc	PBANKA_061460	0	0	0	0	0	0	0	0	1	0	0	0	0	0	0	0	0	0	0	0	0	0	0	0	0	0	0	0	0	0	0	0
gaacattcggg	PBANKA_140040	144	145	0	0	0	0	0	0	2	2	0	0	0	0	13	14	0	0	0	0	0	0	0	0	0	0	0	0	0	0	0	0
gaacctggaca	PBANKA_093260	0	0	0	0	87	87	0	0	0	0	0	0	0	0	0	0	0	0	0	0	0	0	0	0	0	0	0	0	0	0	0	0
gaaggaacgtc	PBANKA_090240	0	0	0	0	81	81	0	0	0	0	0	0	0	0	0	0	0	0	0	0	0	0	0	0	0	0	0	0	0	0	0	0
gaaggtggtac	PBANKA_080630	1	1	45	46	0	0	0	0	0	0	0	0	0	0	0	0	0	0	0	0	0	0	0	0	0	0	0	0	0	0	0	0
gaagtgcgtat	PBANKA_111440	0	0	54	53	0	0	0	0	0	0	0	0	0	0	0	0	0	0	0	0	0	0	0	0	0	0	0	0	0	0	0	0
gaatggatgta	PBANKA_124000	0	0	0	0	85	87	0	0	50	50	0	0	0	0	24	24	11	11	1	1	0	0	0	0	1	1	0	0	0	0	0	0
gaattaacaaa	PBANKA_110100	44	44	0	0	0	0	0	0	0	0	0	0	0	0	0	0	0	0	0	0	0	0	0	0	1	1	0	0	0	0	0	0
gaattaccttt	PBANKA_021550	0	0	0	0	198	203	0	0	0	0	0	0	0	0	0	0	7	7	0	0	0	0	0	0	0	0	0	0	0	0	0	0
gacaagtaggt	PBANKA_122570	613	606	516	509	1254	1242	233	231	466	461	226	221	19	17	139	141	47	47	4	4	13	13	14	15	5	5	13	13	14	15	1750	1716
gacatgggatt	PBANKA_070940	2	2	174	177	0	0	37	37	1	1	0	0	0	0	0	0	0	0	0	0	0	0	0	0	0	0	0	0	0	0	0	0
gaccacgagag	PBANKA_145910	0	0	0	0	0	0	0	0	0	0	0	0	0	0	0	0	0	0	0	0	0	0	0	0	0	0	0	0	0	0	0	0
gacgaggggca	PBANKA_030230	0	0	0	0	0	0	0	0	0	0	0	0	0	0	0	0	0	0	0	0	0	0	0	0	0	0	0	0	0	0	0	0
gacgcaatgcc	PBANKA_041750	0	0	0	0	77	76	40	38	0	0	51	51	0	0	0	0	0	0	0	0	0	0	2	2	0	0	0	0	0	0	0	0
gacgtatggcg	PBANKA_021460	77	78	0	0	0	0	0	0	0	0	0	0	0	0	0	0	0	0	0	0	0	0	0	0	0	0	0	0	0	0	0	0
gacgtcgaatc	PBANKA_122670	0	0	0	0	0	0	0	0	0	0	0	0	0	0	0	0	6	7	0	0	0	0	0	0	0	0	0	0	0	0	0	0
gactaggatga	PBANKA_010480	0	0	0	0	0	0	0	0	0	0	0	0	4	4	0	0	0	0	1	1	0	0	0	0	0	0	0	0	0	0	0	0
gactcccgggc	PBANKA_102400	0	0	0	0	0	0	0	0	0	0	0	0	0	0	0	0	0	0	0	0	0	0	1	1	0	0	0	0	0	0	0	0
gactctatggt	PBANKA_010260	0	0	0	0	0	0	0	0	0	0	0	0	0	0	0	0	0	0	0	0	0	0	0	0	0	0	0	0	0	0	0	0
gagagagggtg	PBANKA_141450	0	0	0	0	0	0	0	0	0	0	0	0	0	0	0	0	0	0	0	0	0	0	0	0	0	0	0	0	0	0	0	0
gagagggctta	PBANKA_101480	0	0	0	0	0	0	0	0	0	0	0	0	0	0	0	0	0	0	0	0	0	0	0	0	0	0	0	0	0	0	0	0
gagcgagtcaa	PBANKA_112890	0	0	0	0	0	0	0	0	0	0	0	0	0	0	0	0	11	11	0	0	2	2	0	0	0	0	0	0	0	0	0	0
gaggcttaggg	PBANKA_133660	0	0	0	0	0	0	0	0	0	0	0	0	0	0	0	0	0	0	0	0	0	0	0	0	0	0	0	0	0	0	0	0
gagtagatctg	PBANKA_093370	0	0	0	0	0	0	0	0	26	27	0	0	0	0	0	0	17	16	0	0	0	0	0	0	0	0	0	0	0	0	0	0
gagtagctgat	PBANKA_093430	1121	1117	448	443	718	706	919	908	309	308	438	440	137	136	137	137	72	71	7	7	7	7	8	7	3	3	3	3	6	6	1785	1753
gatacacgaca	PBANKA_144520	0	0	0	0	0	0	0	0	0	0	0	0	0	0	0	0	0	0	0	0	0	0	0	0	0	0	0	0	0	0	0	0
gatagcgctcg	PBANKA_070840	606	599	654	650	1181	1174	482	480	98	97	302	298	13	13	71	71	54	52	12	13	6	6	22	21	8	7	10	10	6	6	1236	1216
gatattcctct	PBANKA_145770	0	0	0	0	0	0	0	0	0	0	0	0	0	0	25	24	0	0	0	0	0	0	0	0	0	0	0	0	2	2	0	0
gatgaccaggg	PBANKA_140460	0	0	0	0	0	0	0	0	0	0	0	0	0	0	0	0	0	0	0	0	0	0	0	0	0	0	0	0	0	0	0	0
gatgataaagt	PBANKA_112050	747	743	538	530	734	721	102	101	132	129	197	192	51	52	41	40	120	118	18	18	24	24	38	38	12	12	14	14	14	13	3888	3818
gcaaatataaa	PBANKA_110090	1	1	0	0	0	0	0	0	0	0	0	0	0	0	0	0	0	0	0	0	0	0	0	0	0	0	0	0	0	0	0	0
gcaacgagacc	PBANKA_092100	215	216	269	272	931	940	85	86	116	117	159	156	8	7	34	35	21	21	0	0	2	1	3	3	0	0	0	0	2	2	1545	1545
gcagagtcacg	PBANKA_040090	0	0	80	81	160	160	0	0	0	0	1	1	16	16	17	17	0	0	0	0	0	0	0	0	0	0	0	0	0	0	0	0
gcaggtattat	PBANKA_110430	0	0	0	0	0	0	0	0	0	0	0	0	0	0	0	0	0	0	0	0	0	0	0	0	0	0	0	0	0	0	0	0
gcataaactct	PBANKA_114230	0	0	0	0	0	0	16	16	0	0	0	0	0	0	0	0	0	0	0	0	0	0	0	0	0	0	0	0	0	0	0	0
gcatgatttac	PBANKA_102550	0	0	0	0	0	0	0	0	0	0	0	0	0	0	0	0	7	8	0	0	0	0	0	0	0	0	0	0	0	0	124	126
gccacccgtcg	PBANKA_131870	58	62	0	0	0	0	0	0	0	0	0	0	0	0	0	0	0	0	0	0	0	0	0	0	0	0	0	0	0	0	0	0
gccatattcaa	PBANKA_070510	0	0	0	0	0	0	1	1	0	0	0	0	0	0	0	0	0	0	0	0	0	0	0	0	0	0	0	0	0	0	0	0
gccccctaccg	PBANKA_135440	1	1	153	154	34	34	0	0	42	42	0	0	0	0	1	0	6	6	7	6	3	3	0	0	2	2	17	17	0	0	1375	1390
gcccgacaaac	PBANKA_131980	0	0	0	0	0	0	0	0	0	0	0	0	0	0	0	0	0	0	0	0	0	0	0	0	0	0	0	0	0	0	0	0
gcccggcctag	PBANKA_071960	0	0	0	0	0	0	0	0	0	0	0	0	0	0	0	0	0	0	0	0	0	0	0	0	0	0	0	0	0	0	0	0
gcccggtaata	PBANKA_052050	150	147	349	347	477	468	0	0	42	40	19	18	1	1	24	24	29	28	3	3	4	4	8	7	0	0	0	0	1	1	1433	1403
gcccggtactc	PBANKA_101800	0	0	0	0	0	1	0	0	49	51	0	0	0	0	0	0	0	0	0	0	0	0	0	0	0	0	0	0	0	0	0	0
gccttcaacgg	PBANKA_070620	0	0	0	0	0	0	0	0	0	0	0	0	0	0	0	0	12	12	0	0	0	0	0	0	0	0	0	0	0	0	0	0
gcgaactcaac	PBANKA_120370	0	0	0	0	0	0	0	0	0	0	0	0	0	0	0	0	0	0	3	3	0	0	0	0	0	0	0	0	0	0	0	0
gcgagatacga	PBANKA_120810	0	0	75	76	0	0	0	0	0	0	58	56	0	0	1	1	0	0	0	0	0	0	0	0	0	0	0	0	0	0	0	0
gcgcatctttc	PBANKA_051140	0	0	0	0	0	0	0	0	0	0	0	0	0	0	0	0	0	0	5	5	0	0	0	0	0	0	0	0	0	0	0	0
gcgcggcatga	PBANKA_112120	0	0	0	0	0	0	0	0	0	0	0	0	0	0	0	0	0	0	0	0	0	0	0	0	0	0	0	0	0	0	0	0
gcggatctagc	PBANKA_041010	0	0	0	0	0	0	0	0	0	0	0	0	0	0	12	12	0	0	0	0	0	0	0	0	0	0	0	0	0	0	0	0
gcggcctgtat	PBANKA_103210	0	0	0	0	87	85	0	0	0	0	0	0	0	0	0	0	0	0	0	0	0	0	0	0	0	0	0	0	0	0	0	0
gcggcggccta	PBANKA_123550	0	0	0	0	0	0	0	0	0	0	0	0	0	0	0	0	0	0	0	0	1	0	0	0	0	0	0	0	0	0	0	0
gcgtcagttag	PBANKA_140210	0	0	238	231	0	0	35	34	0	0	0	0	0	0	0	0	3	3	0	0	0	0	6	6	0	0	0	0	1	1	0	0
gcgtcgatcaa	PBANKA_050500	0	0	0	0	0	0	0	0	0	0	0	0	0	0	0	0	0	0	0	0	0	0	0	0	0	0	0	0	0	0	0	0
gcgtggaggca	PBANKA_101980	0	0	0	0	0	0	0	0	0	0	0	0	0	0	0	0	0	0	0	0	0	0	0	0	0	0	0	0	0	0	0	0
gctactagctc	PBANKA_061380	161	162	400	400	301	303	93	93	206	211	310	317	11	12	48	48	10	9	8	7	1	1	14	14	0	0	0	0	0	0	0	0
gctagttaggc	PBANKA_120410	0	0	57	54	70	71	72	71	40	40	0	0	0	0	0	0	0	0	10	9	0	0	0	0	0	0	0	0	0	0	0	0
gctatacgcat	PBANKA_123390	87	90	177	176	83	84	0	0	74	73	127	128	20	20	25	25	27	27	10	9	0	0	3	3	0	0	0	0	0	0	0	0
gctcacccgtc	PBANKA_082220	467	467	635	637	161	163	80	77	250	245	192	191	32	33	63	62	7	7	0	0	40	39	7	7	0	0	55	56	0	0	1589	1621
gctcgtcgacc	PBANKA_010520	0	0	0	0	0	0	0	0	0	0	0	0	0	0	0	0	0	0	0	0	0	0	0	0	0	0	0	0	0	0	0	0
gctctacttcc	PBANKA_093910	0	0	101	100	0	0	0	0	0	0	0	0	0	0	0	0	0	0	0	0	0	0	0	0	0	0	0	0	0	0	132	136
gctgatgtacg	PBANKA_010540	0	0	0	0	0	0	0	0	0	0	0	0	0	0	0	0	0	0	0	0	0	0	0	0	0	0	0	0	1	0	0	0
gctgggcagtt	PBANKA_146460	0	0	0	0	0	0	0	0	37	36	0	0	0	0	0	0	0	0	2	2	0	0	0	0	0	0	0	0	0	0	0	0
gcttaaacctc	PBANKA_122140	293	292	270	278	201	206	36	37	32	34	163	168	30	31	113	115	187	184	13	12	42	46	29	31	2	2	74	73	11	12	1422	1433
gcttacgtcaa	PBANKA_090710	438	439	178	178	130	134	79	81	98	95	107	110	49	50	58	57	35	34	2	2	0	0	4	4	0	0	0	0	0	0	0	0
gcttctcttta	PBANKA_135820	0	0	0	0	0	0	0	0	0	0	0	0	0	0	20	21	0	0	0	0	0	0	0	0	0	0	0	0	0	0	0	0
gcttgatattg	PBANKA_120280	0	0	0	0	0	0	0	0	1	1	159	157	16	16	0	0	0	0	4	4	0	0	0	0	0	0	0	0	0	0	0	0
ggagggaaacg	PBANKA_133890	0	0	0	0	0	0	0	0	0	0	0	0	0	0	0	0	0	0	0	0	0	0	0	0	0	0	0	0	0	0	0	0
ggaggtgacag	PBANKA_101560	0	0	44	43	0	0	0	0	0	0	60	62	0	0	23	22	0	0	4	3	0	0	4	4	0	0	0	0	0	0	0	0
ggatacaggta	PBANKA_142060	156	153	114	111	163	164	0	0	52	51	77	78	0	0	0	0	5	5	0	0	0	0	0	0	0	0	0	0	0	0	1356	1356
ggatactgtag	PBANKA_040590	0	0	0	0	0	0	0	0	0	0	0	0	0	0	0	0	0	0	0	0	0	0	0	0	0	0	0	0	0	0	0	0
ggatttaatca	PBANKA_080920	1	1	228	231	59	57	100	97	74	73	0	0	2	2	20	20	3	3	7	7	0	0	10	10	0	0	2	2	0	0	0	0
ggcaatagtct	PBANKA_040710	0	0	0	0	1	1	0	0	0	0	0	0	0	0	0	0	1	1	0	0	0	0	0	0	0	0	0	0	0	0	0	0
ggcagtatggg	PBANKA_121690	0	0	0	0	0	0	0	0	0	0	0	0	0	0	0	0	5	5	0	0	0	0	0	0	0	0	0	0	0	0	0	0
ggccaatttaa	PBANKA_080320	0	0	263	266	382	381	38	37	97	99	191	192	43	40	1	1	22	23	1	1	2	2	16	16	1	1	0	0	10	10	1539	1553
ggccaggaaag	PBANKA_111340	0	0	0	0	0	0	0	0	0	0	0	0	0	0	0	0	0	0	0	0	0	0	0	0	0	0	0	0	0	0	0	0
ggcccagcctt	PBANKA_020810	0	0	143	143	133	136	0	0	0	0	0	0	0	0	0	0	0	0	4	4	0	0	0	0	0	0	0	0	0	0	0	0
ggccgggccca	PBANKA_101650	0	0	0	0	0	0	0	0	0	0	41	42	1	1	0	0	0	0	0	0	0	0	0	0	0	0	0	0	0	0	0	0
ggcctcctgta	PBANKA_060930	128	127	234	240	187	190	40	39	59	59	156	157	35	36	1	1	48	49	24	23	0	0	20	20	0	0	0	0	3	3	1303	1302
ggcgatgtttc	PBANKA_092550	0	0	0	0	0	0	0	0	0	0	0	0	0	0	0	0	0	0	0	0	0	0	0	0	0	0	0	0	0	0	0	0
ggcgctgctct	PBANKA_113380	0	0	0	0	0	0	0	0	0	0	0	0	3	3	0	0	0	0	0	0	0	0	0	0	0	0	0	0	0	0	0	0
ggctaggccgc	PBANKA_041050	43	43	0	0	0	0	0	0	0	0	0	0	0	0	0	0	0	0	0	0	0	0	0	0	0	0	0	0	0	0	0	0
ggcttataacc	PBANKA_142360	0	0	0	0	0	0	0	0	0	0	0	0	15	15	18	18	0	0	0	0	0	0	0	0	0	0	0	0	0	0	0	0
gggaattaaga	PBANKA_143750	0	0	0	0	0	0	0	0	0	0	0	0	0	0	0	0	0	0	0	0	0	0	0	0	0	0	0	0	0	0	0	0
gggatctatac	PBANKA_020420	0	0	0	0	0	0	0	0	0	0	0	0	0	0	0	0	0	0	0	0	0	0	0	0	0	0	0	0	0	0	0	0
gggcaatccta	PBANKA_092230	75	73	183	181	307	307	18	18	114	115	51	52	1	1	19	20	4	4	0	0	0	0	6	6	0	0	0	0	1	1	1641	1644
gggccattaga	PBANKA_112520	0	0	0	0	0	0	0	0	0	0	0	0	0	0	0	0	0	0	0	0	0	0	0	0	0	0	0	0	0	0	0	0
ggggagacatg	PBANKA_020620	136	138	331	324	516	516	107	108	14	15	265	260	9	8	110	110	35	34	14	14	4	4	2	2	1	0	11	11	1	1	0	0
ggggccgggca	PBANKA_050060	130	131	56	55	37	35	0	0	0	0	0	0	2	2	0	0	0	0	0	0	0	0	5	5	0	0	0	0	0	0	0	0
ggggtcctctg	PBANKA_124380	113	113	0	0	66	65	31	29	0	0	0	0	0	0	0	0	0	0	0	0	0	0	0	0	0	0	0	0	0	0	0	0
gggtcgttgcg	PBANKA_142630	0	0	0	0	0	0	0	0	0	0	0	0	0	0	0	0	0	0	0	0	0	1	0	0	1	0	1	0	0	0	0	0
gggttagaaat	PBANKA_070440	0	0	51	52	0	0	0	0	0	0	0	0	0	0	0	0	0	0	0	0	0	0	0	0	0	0	0	0	0	0	0	0
ggtatctccat	PBANKA_040340	4	4	44	44	95	92	23	21	0	0	66	66	7	7	34	35	22	22	4	4	0	0	4	4	0	0	0	0	0	0	0	0
ggtatgagccc	PBANKA_051720	0	0	56	58	0	0	0	0	0	0	0	0	0	0	0	0	0	0	0	0	0	0	0	0	0	0	0	0	0	0	0	0
ggtcagaccct	PBANKA_092700	0	0	0	0	0	0	0	0	42	42	0	0	0	0	0	0	0	0	0	0	0	0	0	0	0	0	0	0	0	0	0	0
ggtcgtctttg	PBANKA_122400	145	143	59	58	24	25	1	1	0	0	42	42	0	0	0	0	1	1	0	0	0	0	0	0	0	0	0	0	0	0	691	679
ggtctctctcc	PBANKA_062280	0	0	0	0	0	0	0	0	0	0	0	0	0	0	0	0	0	0	0	0	0	0	0	0	0	0	0	0	0	0	0	0
ggtgcatattt	PBANKA_130760	0	0	0	0	0	0	0	0	0	0	0	0	0	0	0	0	0	0	0	0	0	0	0	0	0	0	0	0	0	0	0	0
ggtggcatcta	PBANKA_145170	0	0	0	0	0	0	0	0	0	0	0	0	0	0	0	0	0	0	0	0	0	0	0	0	0	0	0	0	2	2	0	0
ggttgcttttt	PBANKA_142190	626	614	265	262	1089	1073	219	214	304	295	199	195	127	126	207	206	77	75	23	22	38	38	27	24	18	18	16	16	12	12	657	646
ggtttacagtt	PBANKA_114590	94	93	0	0	0	0	0	0	0	0	0	0	0	0	0	0	0	0	0	0	0	0	0	0	0	0	0	0	0	0	0	0
gtaaacatgat	PBANKA_093640	1	1	0	0	1	1	0	0	1	0	0	1	0	0	0	0	0	0	0	0	0	0	1	0	1	1	1	1	1	1	4	2
gtaaaccgcga	PBANKA_140350	0	0	0	0	0	0	0	0	0	0	0	0	10	11	23	22	5	5	2	1	0	0	0	0	0	0	0	0	0	0	0	0
gtaaaggggcc	PBANKA_060780	0	0	0	0	0	0	0	0	0	0	0	0	0	0	0	0	2	2	0	0	0	0	0	0	0	0	0	0	2	2	0	0
gtaacatgcca	PBANKA_050520	0	0	221	218	93	91	0	0	1	1	0	0	11	11	0	0	0	0	7	6	0	0	0	0	0	0	0	0	0	0	0	0
gtaactcagac	PBANKA_051710	0	0	0	0	0	0	0	0	0	0	0	0	0	0	0	0	0	0	3	4	0	0	0	0	0	0	0	0	0	0	0	0
gtactcgtatg	PBANKA_021350	276	280	29	29	0	0	0	0	0	0	24	23	3	3	47	45	6	6	3	3	7	6	4	4	1	1	2	2	2	2	876	871
gtactgtcttt	PBANKA_121760	254	252	261	259	322	317	29	28	86	86	29	31	0	0	1	1	22	24	3	3	0	0	14	13	0	0	1	0	3	3	1507	1493
gtagctaggaa	PBANKA_131070	0	0	0	0	0	0	0	0	0	0	0	0	0	0	0	0	0	0	0	0	0	0	0	0	0	0	0	0	0	0	0	0
gtagtctgcat	PBANKA_135920	0	0	65	66	0	0	0	0	0	0	0	0	0	0	1	1	0	0	0	0	0	0	0	0	0	0	0	0	0	0	0	0
gtatgtctttc	PBANKA_090370	0	0	0	0	0	0	0	0	0	0	0	0	0	0	17	16	0	0	0	0	0	0	0	0	0	0	0	0	0	0	0	0
gtattaggacc	PBANKA_062070	0	0	0	0	0	0	0	0	0	0	0	0	0	0	0	0	0	0	0	0	0	0	0	0	0	0	0	0	0	0	0	0
gtcaaaggtcg	PBANKA_051900	0	0	0	0	0	0	0	0	0	0	0	0	0	0	0	0	0	0	0	0	0	0	0	0	0	0	0	0	0	0	0	0
gtcacaggaga	PBANKA_103540	0	0	0	0	0	0	0	0	0	0	0	0	0	0	0	0	0	0	0	0	0	0	1	1	0	0	0	0	0	0	0	0
gtcactgacgg	PBANKA_132380	0	0	64	65	0	0	0	0	0	0	0	0	0	0	0	0	1	1	0	0	0	0	4	4	0	0	0	0	0	0	0	0
gtcagatcgcc	PBANKA_103970	0	0	0	0	0	0	0	0	0	0	0	0	0	0	0	0	0	0	0	0	0	0	8	8	0	0	0	0	0	0	0	0
gtcaggacctt	PBANKA_092450	0	0	0	0	0	0	0	0	0	0	0	0	0	0	9	8	0	0	9	9	0	0	0	0	0	0	0	0	0	0	0	0
gtcatgatccg	PBANKA_131440	395	382	210	207	280	279	13	13	40	41	44	45	38	38	1	1	25	24	19	21	0	0	9	9	10	9	0	0	14	14	1640	1629
gtccgtctaac	PBANKA_090860	0	0	0	0	0	0	0	0	0	0	0	0	0	0	0	0	5	5	0	0	0	0	0	0	0	0	0	0	0	0	0	0
gtcgacctgcc	PBANKA_094320	408	414	362	372	346	354	143	143	249	255	90	91	120	122	60	59	58	59	100	100	5	5	16	18	95	94	5	4	12	11	1667	1701
gtcgcacccga	PBANKA_020890	0	0	0	0	0	0	0	0	0	0	0	0	0	0	0	0	0	0	0	0	0	0	0	0	0	0	0	0	0	0	0	0
gtcgtattgtt	PBANKA_131930	0	0	0	0	0	0	15	14	0	0	0	0	0	0	0	0	0	0	0	0	0	0	0	0	0	0	0	0	0	0	0	0
gtcgtccaaga	PBANKA_140270	0	0	0	0	0	0	0	0	36	37	0	0	0	0	0	0	0	0	0	0	0	0	0	0	0	0	0	0	0	0	0	0
gtcgtgaggct	PBANKA_010880	0	0	0	0	0	0	0	0	0	0	0	0	1	1	0	0	0	0	0	0	0	0	0	0	0	0	1	1	0	0	0	0
gtctccgtatt	PBANKA_132880	301	296	868	864	277	276	403	394	246	239	510	502	89	88	358	363	84	84	44	45	0	0	45	47	0	0	15	15	5	4	0	0
gtctttgaact	PBANKA_100730	0	0	0	0	0	0	0	0	0	0	0	0	0	0	0	0	0	0	0	0	0	0	0	0	0	0	0	0	0	0	0	0
gtgagagtatc	PBANKA_146130	100	99	214	203	1	1	0	0	0	0	0	0	0	0	0	0	0	0	0	0	0	0	0	0	0	0	0	0	0	0	0	0
gtgagttgccg	PBANKA_082090	0	0	0	0	0	0	0	0	0	0	0	0	0	0	0	0	0	0	0	0	0	0	0	0	0	0	0	0	0	0	0	0
gtgatttctga	PBANKA_090170	0	0	50	50	0	0	0	0	0	0	49	48	1	1	32	31	6	6	3	3	0	0	2	2	0	0	2	2	0	0	0	0
gtgccggagtg	PBANKA_103820	0	0	0	0	0	0	0	0	0	0	0	0	0	0	0	0	0	0	0	0	0	0	0	0	0	0	2	2	0	0	0	0
gtgcttatcca	PBANKA_100240	0	0	0	0	0	0	0	0	0	0	0	0	0	0	0	0	0	0	0	0	0	0	0	0	0	0	0	0	0	0	0	0
gtggttgtaac	PBANKA_123230	0	0	0	0	0	0	0	0	0	0	0	0	0	0	0	0	0	0	0	0	0	0	0	0	0	0	0	0	0	0	0	0
gtgtctggatg	PBANKA_111700	163	162	404	401	151	149	159	158	321	314	1	1	201	199	702	693	265	261	179	175	500	498	82	81	147	146	555	551	30	28	1449	1423
gtgtggtctat	PBANKA_102100	40	41	341	332	178	171	40	37	66	67	54	52	0	0	2	3	3	3	7	7	0	0	17	16	3	3	0	0	9	8	2051	1997
gttaacgactt	PBANKA_020710	0	0	262	262	448	449	79	81	62	63	66	68	0	0	1	1	0	0	10	11	0	0	1	1	0	0	1	1	1	1	0	0
gttaagctacg	PBANKA_110470	0	0	0	0	66	64	0	0	43	41	54	54	15	15	0	0	0	0	0	0	0	0	0	0	0	0	0	0	0	0	0	0
gttaatcgcag	PBANKA_071670	0	0	0	0	0	0	32	33	0	0	0	0	0	0	0	0	0	0	0	0	0	0	0	0	0	0	0	0	0	0	0	0
gttagcatgca	PBANKA_030820	0	0	0	0	0	0	0	0	0	0	0	0	0	0	0	0	0	0	0	0	0	0	0	0	0	0	0	0	0	0	0	0
gttagctgtcc	PBANKA_052020	0	0	0	0	0	0	0	0	0	0	0	0	0	0	35	35	0	0	0	0	0	0	0	0	0	0	1	1	0	0	0	0
gttagtaacac	PBANKA_122520	0	0	0	0	0	0	0	0	0	0	0	0	0	0	28	28	0	0	0	0	0	0	0	0	0	0	0	0	0	0	0	0
gttatgcctct	PBANKA_134650	0	0	0	0	0	0	0	0	0	0	0	0	0	0	0	0	4	4	0	0	0	0	0	0	0	0	0	0	0	0	0	0
gtttaagcttt	PBANKA_135970	0	0	63	65	0	0	0	0	0	0	0	0	0	0	0	0	0	0	0	0	0	0	0	0	0	0	0	0	0	0	0	0
gtttagaccgg	PBANKA_092870	0	0	0	0	0	0	0	0	0	0	0	0	0	0	0	0	0	0	0	0	0	0	0	0	0	0	0	0	0	0	0	0
gtttaggatcg	PBANKA_102620	0	0	0	0	0	0	0	0	0	0	0	0	0	0	0	0	0	0	0	0	0	0	0	0	0	0	0	0	0	0	0	0
gtttgcacatc	PBANKA_041540	176	178	0	0	0	0	0	0	0	0	0	0	0	0	0	0	0	0	0	0	0	0	0	0	0	0	0	0	0	0	0	0
gttttaaaccc	PBANKA_120690	0	0	0	0	0	0	0	0	0	0	0	0	0	0	0	0	0	0	0	0	0	0	0	0	0	0	0	0	0	0	0	0
taaaccctatg	PBANKA_133090	0	0	0	0	0	0	0	0	0	0	0	0	0	0	0	0	0	0	0	0	0	0	0	0	0	0	0	0	0	0	0	0
taaacgaagcc	PBANKA_123820	0	0	0	0	0	0	0	0	0	0	0	0	0	0	0	0	0	0	0	0	0	0	0	0	0	0	0	0	0	0	0	0
taacctggcgt	PBANKA_082920	0	0	0	0	0	0	0	0	0	0	0	0	0	0	0	0	0	0	0	0	0	0	1	1	0	0	1	0	0	0	0	0
taacggggacg	PBANKA_082690	0	0	0	0	0	0	0	0	0	0	0	0	0	0	0	0	0	0	0	0	0	0	0	0	0	0	0	0	0	0	0	0
taactaacctg	PBANKA_131140	0	0	0	0	0	0	0	0	0	0	0	0	0	0	0	0	0	0	0	0	0	0	0	0	0	0	0	0	0	0	0	1
taagactgtat	PBANKA_100210	0	0	0	0	0	0	0	0	0	0	0	0	0	0	0	0	0	0	0	0	0	0	0	0	0	0	0	0	0	0	0	0
taagccaaatt	PBANKA_093550	0	0	0	0	0	0	0	0	0	0	0	0	0	0	0	0	0	0	0	0	0	0	0	0	0	0	0	0	0	0	0	0
taaggaaccgg	PBANKA_110710	266	261	72	73	222	221	23	23	27	28	0	0	0	0	1	1	17	17	3	3	12	12	6	6	0	0	18	17	3	2	1499	1480
taagttcgat	PBANKA_093370	0	0	0	0	0	0	0	0	0	0	0	0	0	0	0	0	0	0	0	0	0	0	0	0	0	0	0	0	0	0	0	0
taatacatgaa	PBANKA_093010	0	0	0	0	0	0	0	0	0	0	0	0	0	0	0	0	0	0	0	0	0	0	0	0	0	0	0	0	0	0	0	0
taatagggagc	PBANKA_081070	0	0	62	63	82	85	0	0	124	125	0	0	0	0	0	0	0	0	0	0	0	0	0	0	0	0	0	0	0	0	0	0
taatcacatgc	PBANKA_102380	18	17	412	417	159	158	0	1	0	0	57	57	0	0	35	35	2	2	1	1	5	5	0	0	5	5	6	6	0	0	3742	3768
taatgtaatcg	PBANKA_101410	59	59	0	0	0	0	28	29	0	0	0	0	0	0	0	0	0	0	0	0	0	0	0	0	0	0	0	0	0	0	0	0
tacacaggtgt	PBANKA_062050	78	75	60	60	0	0	0	0	0	0	0	0	0	0	0	0	5	5	0	0	0	0	0	0	0	0	0	0	0	0	0	0
tacatattgct	PBANKA_093380	0	0	0	0	0	0	0	0	0	0	0	0	0	0	0	0	0	0	0	0	0	0	0	0	0	0	0	0	0	0	0	0
tacatggctgc	PBANKA_102530	0	0	0	0	0	0	0	0	0	0	0	0	0	0	0	0	0	0	0	0	0	0	0	0	0	0	0	0	0	0	0	0
tacattagatc	PBANKA_051090	0	0	0	0	0	0	0	0	0	0	0	0	0	0	21	23	8	8	0	0	0	0	0	0	0	0	0	0	0	0	0	0
taccaaacaga	PBANKA_080160	0	0	0	0	0	0	0	0	0	0	0	0	0	0	24	25	0	0	0	0	0	0	0	0	0	0	0	0	0	0	0	0
taccaagattc	PBANKA_070210	0	0	0	0	0	0	0	0	0	0	0	0	0	0	0	0	0	0	0	0	0	0	0	0	0	0	0	0	0	0	0	0
taccatagaag	PBANKA_050570	0	0	0	0	0	0	0	0	0	0	0	0	0	0	0	0	0	0	0	0	0	0	0	0	0	0	0	0	0	0	0	0
taccgcaaatg	PBANKA_143880	76	77	194	195	76	77	0	0	57	58	19	19	21	21	42	42	0	0	4	4	0	0	0	0	0	0	0	0	0	0	0	0
tactcgaacgt	PBANKA_051130	79	80	58	59	0	0	0	0	0	0	33	32	0	0	15	14	3	3	0	0	0	0	3	3	0	0	0	0	0	0	0	0
tactctatccc	PBANKA_142930	0	0	0	0	0	0	0	0	0	0	0	0	0	0	0	0	0	0	0	0	0	0	0	0	0	0	0	0	0	0	0	0
tactgaagggt	PBANKA_071100	0	0	0	0	0	0	0	0	0	0	0	0	0	0	0	0	1	0	0	0	0	0	0	0	0	0	0	0	0	0	0	0
tactggcagta	PBANKA_140500	2	2	184	186	0	0	38	39	35	33	46	49	1	1	0	0	0	0	3	3	1	1	0	1	0	0	3	3	0	0	0	0
tactttcaggt	PBANKA_100370	317	314	160	159	40	39	34	33	88	89	97	94	10	8	1	1	19	18	4	2	0	0	6	6	0	0	0	0	0	0	0	0
tagaagggagt	PBANKA_082540	208	204	575	569	722	714	0	0	21	19	197	194	8	8	0	0	11	10	2	2	0	0	1	1	0	0	0	0	0	0	4629	4576
tagatatattc	PBANKA_100550	0	0	0	0	0	0	0	0	0	0	0	0	0	0	0	0	0	0	0	0	0	0	0	0	0	0	0	0	0	0	0	0
tagatccatct	PBANKA_050530	186	185	446	451	614	617	235	234	132	132	88	84	14	14	81	82	14	14	5	5	3	3	16	16	1	1	4	5	5	5	0	0
tagattgggcg	PBANKA_123360	0	0	0	0	0	0	0	0	0	0	0	0	0	0	0	0	0	0	0	0	0	0	0	0	0	0	0	0	0	0	0	0
tagcagaagtt	PBANKA_081730	0	0	98	96	0	0	0	0	44	43	0	0	0	0	7	7	1	0	0	0	0	0	0	0	0	0	0	0	0	0	0	0
tagcgatatta	PBANKA_083630	871	876	1040	1038	1203	1202	31	31	152	156	163	167	31	31	28	29	52	55	0	0	4	4	6	5	0	0	0	0	0	0	5680	5667
tagctgaagta	PBANKA_113950	0	0	0	0	0	0	0	0	0	0	0	0	0	0	0	0	0	0	0	0	0	0	0	0	0	0	0	0	0	0	0	0
taggcaacact	PBANKA_144790	0	0	0	0	0	0	0	0	0	0	0	0	0	0	0	0	0	0	0	0	0	0	0	0	0	0	0	0	0	0	0	0
tagggaccaac	PBANKA_101810	0	0	0	0	0	0	0	0	0	0	0	0	0	0	0	0	8	6	0	0	0	0	0	0	0	0	0	0	0	0	0	0
tagtcctttat	PBANKA_122090	0	0	0	0	0	0	0	0	0	0	0	0	0	0	0	0	0	0	0	0	0	0	0	0	0	0	0	0	0	0	0	0
tagtgggacct	PBANKA_123800	0	0	1	0	0	0	0	0	0	0	1	0	0	0	0	0	0	0	0	0	0	0	0	0	1	1	2	2	1	0	2	1
tataacgccct	PBANKA_134590	0	0	0	0	0	0	0	0	0	0	0	0	0	0	0	0	0	0	0	0	0	0	0	0	0	0	0	0	0	0	0	0
tatccggcatt	PBANKA_146050	0	0	0	0	0	0	0	0	0	0	0	0	0	0	0	0	0	0	0	0	0	0	0	0	0	0	0	0	0	0	0	0
tatggcaccat	PBANKA_130910	85	84	34	31	156	156	0	0	0	0	39	39	20	20	62	62	9	9	6	6	0	0	0	0	0	0	0	0	0	0	0	0
tatgtgtggtt	PBANKA_092670	0	0	0	0	0	0	0	0	0	0	0	0	0	0	0	0	0	0	0	0	0	0	0	0	0	0	0	0	0	0	0	0
tattttaggca	PBANKA_071780	0	0	168	164	18	18	28	28	47	46	0	0	12	12	0	0	0	0	3	3	1	1	4	4	0	0	0	0	0	0	0	0
tcaacaagtag	PBANKA_082960	0	0	0	0	87	86	0	0	36	33	0	0	0	0	0	0	0	0	0	0	0	0	0	0	0	0	0	0	0	0	0	0
tcaacggcggc	PBANKA_031560	0	0	50	50	0	0	22	22	0	0	0	0	0	0	0	0	0	0	0	0	0	0	0	0	0	0	0	0	0	0	0	0
tcaagcgcctc	PBANKA_020680	0	0	0	0	0	0	0	0	42	42	0	0	0	0	0	0	0	0	5	5	0	0	0	0	0	0	3	3	0	0	0	0
tcagattcat	PBANKA_146050	0	0	0	0	0	0	0	0	105	106	0	0	0	0	0	0	0	0	0	0	0	0	0	0	0	0	0	0	0	0	0	0
tcaggaagtta	PBANKA_103830	0	0	0	0	0	0	0	0	0	0	0	0	0	0	0	0	0	0	0	0	0	0	0	0	0	0	0	0	0	0	0	0
tcaggggccca	PBANKA_145010	347	348	463	462	338	341	8	8	68	68	114	115	13	13	1	1	37	36	10	9	1	1	25	24	1	2	0	0	38	37	1501	1483
tcagtatcccg	PBANKA_136270	7728	7640	5286	5226	3196	3177	6575	6506	5648	5611	5033	5004	1076	1065	2022	2005	2007	1971	166	161	104	103	155	152	41	39	20	18	34	35	1340	1330
tcagttcgggt	PBANKA_010150	0	0	0	0	0	0	0	0	0	0	0	0	0	0	21	20	0	0	0	0	0	0	0	0	0	0	0	0	0	0	0	0
tcagtttgcaa	PBANKA_102450	398	398	895	898	906	911	330	328	217	216	712	709	32	33	159	161	144	149	19	20	12	12	9	9	14	14	13	13	8	8	996	999
tcatacgatct	PBANKA_094080	0	0	63	61	0	0	37	36	0	0	81	81	14	14	0	0	9	9	3	3	0	0	3	3	0	0	0	0	0	0	0	0
tcatccgccga	PBANKA_010670	387	388	335	334	473	474	50	48	129	130	226	226	30	30	68	68	49	47	0	0	6	6	0	0	1	1	1	1	0	0	1456	1445
tcatgaatgag	PBANKA_103390	0	0	0	0	0	0	0	0	0	0	0	0	0	0	0	0	0	0	0	0	0	0	0	0	0	0	0	0	0	0	0	0
tcatgacaaat	PBANKA_104020	0	0	0	0	0	0	0	0	0	0	0	0	0	0	0	0	0	0	0	0	0	0	0	0	0	0	0	0	0	0	0	0
tcatgtgcggg	PBANKA_080480	0	0	40	39	0	0	0	0	0	0	0	0	0	0	0	0	0	0	2	2	0	0	0	0	0	0	0	0	0	0	0	0
tcattcgcgat	PBANKA_103130	0	0	43	44	0	0	0	0	0	0	0	0	0	0	0	0	0	0	0	0	0	0	0	0	0	0	0	0	0	0	0	0
tcattgatccc	PBANKA_050830	0	0	25	24	0	0	0	0	0	0	0	0	0	0	0	0	0	0	0	0	0	0	0	0	0	0	0	0	0	0	0	0
tccaatattac	PBANKA_052430	0	0	0	0	0	0	0	0	0	0	0	0	0	0	0	0	0	0	0	0	0	0	0	0	0	0	0	0	0	0	0	0
tccatggcaaa	PBANKA_112380	1	1	1	1	2	1	2	2	1	0	2	2	1	2	1	1	2	2	0	1	1	1	1	1	6	5	2	1	2	1	4	4
tcccatcaaac	PBANKA_051390	0	0	0	0	0	0	0	0	0	0	0	0	0	0	0	0	0	0	0	0	0	0	0	0	0	0	0	0	0	0	0	0
tcccattccct	PBANKA_143860	0	0	0	0	0	0	0	0	0	0	0	0	0	0	0	0	0	0	0	0	0	0	5	4	0	0	0	0	0	0	0	0
tcccgcctagc	PBANKA_134090	0	0	0	0	0	0	0	0	0	0	0	0	0	0	0	0	0	0	0	0	0	0	0	0	0	0	0	0	0	0	1	0
tccctacaaga	PBANKA_144230	0	0	0	0	0	0	0	0	0	0	0	0	0	0	0	0	0	0	0	0	0	0	0	0	0	0	0	0	0	0	0	0
tcctactctcc	PBANKA_120060	0	0	0	0	0	0	0	0	0	0	0	0	0	0	20	22	14	16	0	0	0	0	7	7	0	0	0	0	0	0	0	0
tcctcagtgat	PBANKA_140300	0	0	0	0	0	0	0	0	0	0	0	0	0	0	0	0	0	0	0	0	0	0	0	0	0	0	0	0	0	0	0	0
tcctcgagatg	PBANKA_031660	58	59	0	0	0	0	0	0	0	0	0	0	0	0	0	0	0	0	0	0	0	0	0	0	0	0	0	0	0	0	0	0
tccttggcaga	PBANKA_134070	0	0	0	0	0	0	0	0	0	0	0	0	0	0	0	0	0	0	0	0	0	0	0	0	0	0	0	0	0	0	0	0
tcgaaacatga	PBANKA_143870	0	0	0	0	0	0	0	0	0	0	0	0	0	0	0	0	0	0	0	0	0	0	0	0	0	0	3	3	0	0	0	0
tcgactctctt	PBANKA_142020	1	1	253	256	0	0	0	0	25	24	63	63	7	7	43	43	9	9	1	1	0	0	0	0	0	0	0	0	0	0	0	0
tcgcagggagc	PBANKA_051300	0	0	0	0	1	0	0	0	0	0	0	0	0	0	0	0	0	0	0	0	0	0	0	0	0	0	0	0	0	0	0	0
tcgcgagttat	PBANKA_142340	397	395	153	146	265	256	174	169	73	73	162	160	44	41	65	64	65	66	28	29	2	2	36	37	1	1	0	0	39	38	1850	1810
tcgctacacat	PBANKA_100010	156	156	211	216	159	160	117	117	45	47	0	0	17	18	1	1	13	13	2	2	1	0	2	2	0	0	4	4	0	0	0	0
tcgctggctgg	PBANKA_134940	0	0	0	0	0	0	0	0	0	0	0	0	0	0	0	0	0	0	0	0	0	0	0	0	0	0	0	0	0	0	0	0
tcggagggtcc	PBANKA_123320	0	0	0	0	0	0	0	0	0	0	0	0	0	0	0	0	0	0	0	0	0	0	0	0	0	0	0	0	0	0	0	0
tcgggcggcac	PBANKA_060280	196	208	248	258	347	363	9	12	79	82	100	107	21	25	28	29	170	174	3	3	3	3	139	148	0	0	3	3	85	86	950	986
tcggtagagaa	PBANKA_051780	0	0	0	0	0	0	0	0	0	0	0	0	0	0	0	0	0	0	0	0	0	0	0	0	0	0	0	0	0	0	0	0
tcggttgcaat	PBANKA_143380	0	0	0	0	0	0	0	0	0	0	0	0	0	0	0	0	0	0	0	0	0	0	0	0	0	0	1	1	0	0	0	0
tcggttgtcta	PBANKA_070130	0	0	0	0	0	0	0	0	0	0	0	0	0	0	0	0	8	8	0	0	0	0	0	0	0	0	0	0	0	0	0	0
tctagcagctg	PBANKA_132960	76	73	0	0	0	0	0	0	0	0	0	0	0	0	0	0	0	0	0	0	0	0	0	0	0	0	0	0	0	0	0	0
tctagcgaata	PBANKA_110340	0	0	0	0	0	0	26	27	0	0	0	0	2	2	0	0	0	0	0	0	0	0	0	0	0	0	0	0	0	0	0	0
tctagtgatgt	PBANKA_110140	0	0	0	0	0	0	0	0	0	0	0	0	0	0	0	0	0	0	0	0	0	0	0	0	0	0	0	0	0	0	0	0
tctataagcgc	PBANKA_101780	679	671	286	285	157	156	88	87	162	160	112	110	40	40	149	148	18	18	138	135	53	52	15	15	63	63	65	63	3	3	1174	1174
tctcaagggtc	PBANKA_020010	0	0	0	0	0	0	0	0	0	0	0	0	0	0	0	0	0	0	0	0	0	0	0	0	0	0	0	0	1	1	0	0
tctcggttat	PBANKA_061670	0	0	0	0	0	0	0	0	0	0	0	0	24	22	0	0	0	0	0	0	0	0	0	0	0	0	0	0	0	0	0	0
tctctttgaat	PBANKA_060340	0	0	0	0	0	0	27	27	36	33	41	41	0	0	0	0	0	0	0	0	0	0	4	4	0	0	0	0	0	0	0	0
tctggactgaa	PBANKA_101500	0	0	1	1	0	0	37	37	47	47	0	0	3	3	12	13	12	12	6	6	2	2	2	2	0	0	0	0	0	0	0	0
tctgtgaggat	PBANKA_092710	1	1	2	2	1	0	0	0	1	0	2	0	0	0	1	0	1	1	2	1	0	0	1	1	0	0	1	0	2	1	1	1
tcttacgggga	PBANKA_130980	0	0	0	0	0	0	0	0	54	55	0	0	0	0	0	0	0	0	0	0	0	0	0	0	0	0	0	0	0	0	0	0
tcttagcaaga	PBANKA_060860	0	0	0	0	0	0	0	0	0	0	0	0	0	0	16	17	0	0	0	0	0	0	0	0	0	0	0	0	0	0	0	0
tgaacgtggtg	PBANKA_083680	181	178	0	0	0	0	0	0	0	0	0	0	0	0	0	0	0	0	0	0	0	0	1	1	0	0	0	0	1	0	0	0
tgacgcgcata	PBANKA_040290	1	1	15	15	0	0	19	19	0	0	0	0	0	0	0	0	0	0	0	0	0	0	0	0	0	0	0	0	0	0	0	0
tgacttaacat	PBANKA_101390	0	0	0	0	0	0	0	0	0	0	0	0	0	0	0	0	0	0	0	0	0	0	0	0	0	0	0	0	0	0	0	0
tgaggatcgca	PBANKA_141040	0	0	0	0	1	0	0	0	0	0	0	0	0	0	0	0	1	2	0	0	0	0	1	0	0	0	0	0	0	0	0	0
tgatactgaga	PBANKA_136330	0	0	0	0	0	0	0	0	0	0	0	0	0	0	14	14	0	0	0	0	0	0	0	0	0	0	0	0	0	0	0	0
tgcaccgaaag	PBANKA_131040	0	0	0	0	0	0	0	0	0	0	0	0	0	0	0	0	1	0	0	0	0	0	0	0	0	0	0	0	0	0	0	0
tgcatgaaacg	PBANKA_103940	0	0	0	0	0	0	0	0	0	0	0	0	0	0	0	0	0	0	0	0	0	0	3	2	0	0	0	0	0	0	0	0
tgcccctgggc	PBANKA_081920	254	246	106	105	0	0	0	0	0	0	30	32	18	19	0	0	3	3	5	5	0	0	0	0	0	0	2	2	0	0	0	0
tgccgagctgc	PBANKA_050230	0	0	0	0	0	0	0	0	0	0	0	0	0	0	0	0	0	0	0	0	0	0	0	0	0	0	0	0	0	0	0	0
tgccttgtatg	PBANKA_051490	5181	5166	6021	5973	7724	7686	7308	7230	6112	6108	7166	7153	6858	6823	11330	11309	9236	9209	6744	6715	9145	9143	11381	11336	5997	6001	10924	10907	9618	9589	904	905
tgcgcttttgt	PBANKA_051270	0	0	0	0	0	0	0	0	0	0	0	0	0	0	0	0	0	0	0	0	0	0	0	0	0	0	0	0	0	0	0	0
tgctcgtggca	PBANKA_090780	0	0	0	0	0	0	0	0	0	0	0	0	0	0	0	0	0	0	0	0	0	0	0	0	0	0	0	0	1	1	0	0
tgctctggtta	PBANKA_103050	0	0	0	0	0	0	1	0	1	1	0	0	0	0	0	0	0	0	1	1	0	0	0	0	0	0	0	0	1	0	5	5
tgctttacgta	PBANKA_142120	324	322	392	392	561	560	397	396	581	572	442	437	158	157	295	300	156	161	36	36	39	39	40	40	14	15	12	13	16	16	1270	1257
tggactgagtc	PBANKA_133270	0	0	0	0	0	0	0	0	0	0	0	0	0	0	0	0	0	0	0	0	0	0	0	0	0	0	0	0	0	0	0	0
tggccgattaa	PBANKA_132650	1	1	1	0	0	0	0	0	0	0	1	0	0	0	0	0	0	0	0	0	0	0	1	1	0	0	0	0	0	0	0	0
tggccgcgtcg	PBANKA_080180	4	5	0	0	23	23	0	0	0	0	0	0	0	0	0	0	0	0	1	1	0	0	0	0	0	0	0	0	0	0	95	91
tggcctcgggt	PBANKA_133490	0	0	0	0	0	0	0	0	0	0	0	0	0	0	0	0	0	0	0	0	0	0	0	0	0	0	0	0	0	0	0	0
tggcgtgtgtg	PBANKA_120450	0	0	0	0	1	0	1	0	0	0	0	0	0	0	0	0	2	0	1	0	0	0	0	0	0	0	0	0	0	0	0	0
tggctctttcg	PBANKA_113930	113	109	0	0	62	60	0	0	0	0	54	52	14	14	55	53	1	1	3	2	1	1	8	7	0	0	0	0	0	0	0	0
tggggctagcg	PBANKA_144630	0	0	0	0	0	0	0	0	0	0	0	0	0	0	1	0	1	0	0	0	1	0	0	0	0	0	0	0	1	1	0	0
tgggtgtcgct	PBANKA_092040	209	202	85	84	70	66	96	96	3	3	79	80	1	1	41	40	8	8	0	0	3	3	10	11	2	2	1	1	13	14	1799	1754
tggtcagcaag	PBANKA_103200	0	0	0	0	0	0	1	1	0	0	2	1	1	1	0	0	0	0	1	1	1	0	1	1	2	2	0	0	0	0	0	0
tggtgaataaa	PBANKA_102910	284	281	0	0	0	0	0	0	0	0	0	0	0	0	0	0	0	0	0	0	0	0	0	0	0	0	0	0	0	0	0	0
tgtaatcgcgc	PBANKA_092810	0	0	0	0	0	0	0	0	0	0	0	0	0	0	2	2	0	0	0	0	0	0	0	0	0	0	0	0	0	0	0	0
tgtacccttta	PBANKA_021390	0	0	0	0	0	0	0	0	0	0	0	0	0	0	0	0	0	0	0	0	0	0	0	0	0	0	0	0	0	0	0	0
tgtaccttat	PBANKA_041040	0	0	0	0	0	0	0	0	0	0	0	0	0	0	0	0	0	0	0	0	0	0	0	0	0	0	0	0	0	0	0	0
tgtatagcctc	PBANKA_131830	0	0	117	117	163	161	0	0	53	51	71	75	0	0	0	0	6	6	5	5	2	1	6	5	0	0	0	0	0	0	0	0
tgtccggtgcc	PBANKA_092660	0	0	0	0	90	87	19	19	24	23	0	0	16	16	27	25	8	9	0	0	1	1	0	0	0	0	0	0	0	0	0	0
tgtcctaaaga	PBANKA_121950	0	0	0	0	0	0	0	0	0	0	0	0	0	0	0	0	0	0	0	0	0	0	0	0	0	0	0	0	0	0	0	0
tgtcgtgttaa	PBANKA_071730	0	0	0	0	0	0	0	0	0	0	0	0	0	0	0	0	0	0	0	0	0	0	0	0	0	0	3	4	0	0	0	0
tgtctcgcttt	PBANKA_071050	0	0	0	0	67	65	0	0	0	0	0	0	0	0	0	0	0	0	0	0	0	0	0	0	0	0	0	0	0	0	0	0
tgtgttttgtt	PBANKA_082530	0	0	0	0	0	0	0	0	0	0	0	0	0	0	0	0	0	0	0	0	0	0	0	0	0	0	0	0	0	0	0	0
tgttatgctat	PBANKA_070090	0	0	0	0	0	0	0	0	0	0	1	0	0	0	0	0	0	0	0	0	0	0	0	0	0	0	0	0	0	0	0	0
tgttatttaag	PBANKA_082100	0	0	0	0	0	0	47	47	0	0	0	0	0	0	0	0	0	0	0	0	0	0	0	0	0	0	0	0	0	0	0	0
tgttttgatgg	PBANKA_143330	0	0	0	0	0	0	0	0	0	0	0	0	0	0	0	0	0	0	0	0	0	0	0	0	0	0	0	0	0	0	0	0
ttaaagattcc	PBANKA_120710	0	0	0	0	0	0	0	0	0	0	0	0	0	0	0	0	4	4	0	0	0	0	2	2	0	0	0	0	0	0	0	0
ttaagcagtgt	PBANKA_050280	0	0	17	17	0	0	0	0	0	0	0	0	11	11	0	0	2	2	3	3	0	0	0	0	0	0	0	0	0	0	0	0
ttaatactgtt	PBANKA_130180	0	0	0	0	0	0	0	0	0	0	0	0	0	0	0	0	0	0	0	0	0	0	0	0	0	0	0	0	0	0	0	0
ttaattgcgac	PBANKA_121260	0	0	0	0	0	0	0	0	50	51	112	113	0	0	1	1	0	0	0	0	0	0	0	0	0	0	0	0	0	0	0	0
ttacacggcat	PBANKA_090880	0	0	0	0	55	54	0	0	0	0	0	0	0	0	0	0	0	0	0	0	0	0	0	0	0	0	0	0	0	0	0	0
ttagagctgtg	PBANKA_100830	1	1	1	0	0	1	1	1	0	0	2	1	1	0	0	0	0	0	1	1	1	1	0	0	2	0	1	1	2	0	3	2
ttatgcaccaa	PBANKA_135800	0	0	0	0	0	0	0	0	0	0	0	0	0	0	1	1	0	0	0	0	0	0	0	0	0	0	0	0	0	0	0	0
ttcaactttgt	PBANKA_123640	0	0	0	0	0	0	0	0	0	0	0	0	0	0	0	0	0	0	0	0	0	0	0	0	0	0	0	0	0	0	0	0
ttcaatagaga	PBANKA_130790	0	0	0	0	0	0	0	0	0	0	0	0	0	0	0	0	0	0	0	0	0	0	0	0	0	0	0	0	0	0	0	0
ttcactcaagt	PBANKA_010220	263	261	59	63	0	0	26	24	0	0	0	0	4	5	0	0	0	0	1	0	0	0	6	6	0	0	0	0	0	0	0	0
ttcagctcat	PBANKA_101330	0	0	0	0	0	0	0	0	27	27	0	0	0	0	0	0	0	0	0	0	0	0	0	0	0	0	0	0	0	0	0	0
ttcatgagcat	PBANKA_143520	0	0	0	0	0	0	0	0	0	0	0	0	0	0	25	26	2	2	0	0	0	0	0	0	0	0	0	0	0	0	0	0
ttccaccttac	PBANKA_030600-ko	259	275	618	653	776	829	168	183	87	93	504	542	134	145	138	145	1071	1138	68	74	52	55	943	1008	98	102	47	50	1252	1324	1933	2071
ttccatactat	PBANKA_010630	0	0	0	0	0	0	0	0	0	0	57	58	0	0	0	0	0	0	0	0	0	0	0	0	0	0	0	0	0	0	0	0
ttcctcctagt	PBANKA_131690	0	0	0	0	0	0	0	0	0	1	0	0	0	0	0	0	0	0	0	0	0	0	1	0	0	0	0	0	0	0	0	0
ttcctcggatc	PBANKA_101050	0	0	0	0	0	0	0	0	0	0	0	0	0	0	0	0	0	0	0	0	0	0	0	0	0	0	0	0	0	0	0	0
ttcggtatcgg	PBANKA_133810	80	80	0	0	0	0	0	0	0	0	0	0	0	0	0	0	0	0	0	0	0	0	0	0	0	0	0	0	0	0	0	0
ttcgtgaattg	PBANKA_120150	0	0	1	0	0	0	0	0	0	0	0	0	0	0	0	0	0	0	0	0	0	0	0	0	0	0	0	0	1	1	0	0
ttctttgttat	PBANKA_080040	0	0	0	0	0	0	0	0	0	0	0	0	0	0	0	0	0	0	0	0	0	0	1	1	0	0	0	0	0	0	0	0
ttgaagttgca	PBANKA_141010	311	311	359	357	293	291	247	245	423	419	104	100	120	120	103	105	148	144	45	44	19	19	13	12	20	21	8	8	1	1	1210	1202
ttgaccaaacg	PBANKA_070070	0	0	0	0	0	0	0	0	0	0	0	0	0	0	29	29	0	0	0	0	0	0	1	1	0	0	0	0	0	0	0	0
ttgatgcgttc	PBANKA_134000	0	0	0	0	0	0	0	0	0	0	0	0	0	0	0	1	0	0	0	0	0	0	0	0	0	0	0	0	0	0	0	0
ttgcagagcca	PBANKA_041330	0	0	0	0	0	0	0	0	0	0	0	0	0	0	0	0	0	0	0	0	0	0	0	0	0	0	0	0	0	0	1	1
ttgcgactttc	PBANKA_011110	0	0	0	0	0	0	0	0	0	0	0	0	0	0	2	2	0	0	0	0	0	0	0	0	0	0	0	0	0	0	0	0
ttgcgttcgac	PBANKA_136050	0	0	0	0	0	0	0	0	0	0	0	0	0	0	0	0	0	0	0	0	0	0	0	0	0	0	0	0	0	0	0	0
ttgctccgagt	PBANKA_090620	8064	7990	8545	8481	8743	8659	10579	10451	10583	10514	9033	8983	10658	10561	20325	20154	11914	11820	11270	11107	12913	12778	11516	11386	8809	8717	11428	11338	9956	9930	1007	994
ttgctgtcggc	PBANKA_111510	0	0	0	0	0	0	0	0	0	0	0	0	0	0	0	0	0	0	0	0	0	0	0	0	0	0	0	0	0	0	0	0
ttggatctgtg	PBANKA_130820	0	0	0	0	0	0	0	0	0	0	0	0	0	0	0	0	0	0	0	0	0	0	0	0	0	0	0	0	0	0	0	0
ttggcacggcg	PBANKA_124660	105	107	0	0	3	3	0	0	23	24	0	0	0	0	0	0	0	0	0	0	0	0	0	0	0	0	0	0	0	0	0	0
ttggggtgaca	PBANKA_092640	164	164	56	55	0	0	0	0	90	91	55	53	0	0	50	50	15	15	3	3	0	0	4	4	0	0	5	5	0	0	0	0
ttgggtcaccc	PBANKA_113870	0	0	0	0	0	0	0	0	0	0	0	0	0	0	0	0	0	0	0	0	0	0	0	0	0	0	0	0	0	0	0	0
ttgtacacccg	PBANKA_102630	0	0	0	0	0	0	0	0	0	0	0	0	0	0	0	0	0	0	0	0	0	0	0	0	0	0	0	0	0	0	0	0
ttgtacggtgt	PBANKA_070310	116	113	41	39	0	0	0	0	0	0	0	0	0	0	0	0	0	0	0	0	0	0	0	0	0	0	0	0	0	0	0	0
tttaaccggtc	PBANKA_140140	0	0	97	96	0	0	27	27	40	38	64	63	8	9	16	16	10	10	4	4	0	0	0	0	0	0	2	2	0	0	0	0
tttaatggtgc	PBANKA_081170	135	137	275	271	334	327	21	21	62	57	126	125	0	0	0	0	13	13	0	0	0	0	1	1	1	1	0	0	0	0	1593	1564
tttcaaaatgc	PBANKA_050100	0	0	0	0	0	0	0	0	0	0	0	0	0	0	0	0	0	0	0	0	0	0	0	0	0	0	0	0	0	0	0	0
tttccacgact	PBANKA_140010	0	0	0	0	0	0	0	0	0	0	0	0	0	0	0	0	0	0	0	0	0	0	0	0	1	0	0	0	1	1	1	1
tttccagaata	PBANKA_140070	73	73	39	39	0	0	0	0	0	0	0	0	0	0	0	0	0	0	0	0	0	0	0	0	0	0	0	0	0	0	0	0
tttctcccata	PBANKA_092880	0	0	0	0	0	0	0	0	0	0	0	0	0	0	0	0	0	0	0	0	0	0	0	0	0	0	0	0	0	1	0	0
tttctggtaag	PBANKA_124200	0	0	0	0	0	0	0	0	0	0	0	0	0	0	0	0	0	0	0	0	0	0	0	0	0	0	0	0	0	0	0	0
tttgattttat	PBANKA_030600	0	0	0	0	0	0	0	0	0	0	0	0	0	0	14	15	0	0	0	0	0	0	0	0	0	0	0	0	0	0	0	0
ttttctacttc	PBANKA_082420	162	167	0	0	0	0	0	0	0	0	0	0	0	0	0	0	0	0	0	0	0	0	0	0	0	0	0	0	0	0	0	0
ttttgcctaca	PBANKA_060610	0	0	0	0	0	0	0	0	0	0	0	0	0	0	0	0	0	0	0	0	0	0	0	0	0	0	0	0	0	0	0	0
