# Supplementary material for: Functional Profiling of a Plasmodium Genome Reveals an Abundance of Essential Genes
Source: Cell. 2017 Jul 13;170(2):260–272.e8. doi: 10.1016/j.cell.2017.06.030 (PMC5509546; doi:10.1016/j.cell.2017.06.030)
Supplement: Data S1. Reproducible Analysis Procedure — The file archive includes an R-markdown document, which will reproduce all bioinformatic procedures conducted. [file mmc9.zip › countfiles/PbSTM86.csv]

barcode	gene	STM86d4.1.1	STM86d4.1.2	STM86d4.2.1	STM86d4.2.2	STM86d4.3.1	STM86d4.3.2	STM86d5.1.1	STM86d5.1.2	STM86d5.2.1	STM86d5.2.2	STM86d5.3.1	STM86d5.3.2	STM86d6.1.1	STM86d6.1.2	STM86d6.2.1	STM86d6.2.2	STM86d6.3.1	STM86d6.3.2	STM86d7.1.1	STM86d7.1.2	STM86d7.2.1	STM86d7.2.2	STM86d7.3.1	STM86d7.3.2	STM85d8.1.1	STM85d8.1.2	STM85d8.2.1	STM85d8.2.2	STM85d8.3.1	STM85d8.3.2	STM86Input.1	STM86Input.2
no_match		34840	35228	20098	20428	31026	30582	13050	13398	20154	21000	16172	16495	13599	13932	16666	17448	15537	16081	16769	17299	14951	15458	15308	15958	14636	15115	17185	18153	12811	13089	12669	12926
aaaaaaaccaa	PBANKA_031300	0	0	0	0	0	1	0	0	0	0	0	0	0	0	0	0	0	0	0	0	0	0	0	0	0	0	0	0	0	0	0	0
aaaacgaggag	PBANKA_020390	0	0	27	27	0	0	0	0	23	23	3	4	10	10	0	0	0	0	0	0	0	0	0	0	0	0	0	0	0	0	0	0
aaaattactcg	PBANKA_101280	224	227	257	255	172	171	24	21	87	89	89	87	0	0	0	0	0	0	9	9	0	0	4	4	0	0	9	9	0	0	1551	1552
aaacaccgcag	PBANKA_062110	0	0	0	0	0	0	0	0	0	0	1	1	0	0	0	0	0	0	0	0	0	0	0	0	0	0	0	0	0	0	0	0
aaaccatcctc	PBANKA_133220	0	0	0	0	0	0	0	0	12	11	0	0	0	0	0	0	0	0	0	0	0	0	0	0	0	0	0	0	0	0	0	0
aaacttccgcc	PBANKA_040370	0	0	38	38	0	0	0	0	0	0	0	0	0	0	0	0	0	0	0	0	0	0	0	0	0	0	0	0	0	0	0	0
aaagctaaccg	PBANKA_094010	0	0	0	0	0	0	28	28	0	0	0	0	0	0	0	0	0	0	0	0	0	0	1	1	0	0	0	0	0	0	0	0
aaaggccattc	PBANKA_041530	409	411	196	194	167	170	45	46	109	110	74	73	12	13	57	59	0	0	0	0	15	14	2	2	0	0	4	4	1	1	1563	1571
aaataagcgcg	PBANKA_131480	0	0	0	0	0	0	0	0	3	3	0	0	0	0	0	0	0	0	0	0	0	0	0	0	0	0	0	0	0	0	0	0
aaatctccact	PBANKA_103100	119	120	145	143	1	1	301	304	15	15	51	52	179	183	7	7	11	11	77	83	0	0	41	41	40	42	32	33	2	2	1290	1294
aaatggaactt	PBANKA_101700	0	0	0	0	0	0	0	0	12	12	6	7	0	0	0	0	0	0	0	0	0	0	0	0	0	0	0	0	0	0	0	0
aaattggatca	PBANKA_010720	148	147	2024	2017	186	188	25	26	87	85	121	119	1	1	7	8	6	6	0	0	1	1	0	0	0	0	0	0	2	2	0	0
aacacaaccgc	PBANKA_140160	5285	5318	3993	4034	4505	4540	4843	4887	5131	5185	5163	5211	3233	3277	2518	2524	3389	3436	2878	2900	1444	1454	2097	2114	1851	1866	1466	1471	941	956	1179	1183
aacacacgatg	PBANKA_110520	0	0	0	0	0	0	0	0	11	11	0	0	0	0	0	0	0	0	0	0	0	0	0	0	0	0	0	0	0	0	0	0
aacataaaagt	PBANKA_031480	0	0	0	0	0	0	0	0	0	0	0	0	0	0	0	0	0	0	0	0	0	0	0	0	0	0	0	0	0	0	0	0
aacatccggcg	PBANKA_113230	0	0	0	0	0	0	0	0	0	0	0	0	0	0	0	0	9	10	0	0	0	0	0	0	0	0	0	0	0	0	0	0
aacccataaga	PBANKA_134170	0	0	0	0	0	0	0	0	0	0	0	0	0	0	0	0	0	0	0	0	0	0	0	0	0	0	0	0	0	0	0	0
aaccgcgcgac	PBANKA_133700	69	71	40	43	44	44	10	9	3	3	19	20	0	0	0	0	0	0	0	0	1	2	1	1	0	0	0	0	0	0	388	414
aaccggcatca	PBANKA_133830	112	115	0	0	0	0	0	0	9	9	0	0	17	18	0	0	0	0	0	0	0	0	0	0	0	0	0	0	0	0	0	0
aacctccagaa	PBANKA_090630	243	248	39	42	84	87	0	0	54	55	23	23	36	36	20	20	2	2	0	0	3	3	0	0	0	0	0	0	0	0	0	0
aacgcaggcgt	PBANKA_110750	0	0	0	0	0	0	0	0	0	0	0	0	0	0	0	0	0	0	0	0	0	0	0	0	0	0	0	0	0	0	0	0
aacgcctctgt	PBANKA_082870	0	0	0	0	0	0	0	0	0	0	0	0	0	0	0	0	0	0	0	0	0	0	0	0	0	0	0	0	0	0	0	0
aacgcgatcat	PBANKA_061650	0	0	0	0	0	0	0	0	0	0	0	0	0	0	0	0	0	0	0	0	0	0	0	0	0	0	0	0	0	0	0	0
aacgctcaaaa	PBANKA_071870	0	0	0	0	0	0	0	0	0	0	0	0	0	0	0	0	0	0	0	0	0	0	0	0	0	0	0	0	0	0	0	0
aacggcgtact	PBANKA_111500	0	0	0	0	0	0	0	0	0	0	0	0	0	0	3	3	0	0	0	0	0	0	0	0	0	0	0	0	0	0	0	0
aactacatagt	PBANKA_131610	2	0	0	0	0	0	0	0	0	0	0	0	0	0	0	0	0	0	0	0	0	0	0	0	0	0	0	0	0	0	0	0
aactggtcata	PBANKA_145960	1004	1004	1305	1290	2450	2447	684	676	633	627	836	822	21	21	36	36	76	74	0	0	15	16	18	18	0	0	10	9	0	0	1701	1692
aagatgggaaa	PBANKA_103040	0	0	0	0	0	0	0	0	0	0	0	0	0	0	0	0	0	0	0	0	0	0	0	0	0	0	0	0	2	2	0	0
aagcgcccctc	PBANKA_093330	524	526	696	704	939	947	215	211	287	289	418	426	25	26	43	42	38	36	0	0	2	2	7	6	2	2	0	0	0	0	728	742
aagcgtcttaa	PBANKA_121070	1048	1054	781	785	761	777	155	152	565	565	353	358	40	39	121	119	160	160	0	0	59	58	51	51	0	1	43	43	29	30	1501	1500
aagcttttagt	PBANKA_121940	1	0	0	0	0	0	0	0	1	0	0	0	1	0	0	0	2	2	0	0	0	0	0	0	0	0	0	0	1	1	0	0
aaggagagctt	PBANKA_132040	0	0	0	0	0	0	0	0	0	0	0	0	0	0	0	0	0	0	0	0	0	0	0	0	0	0	0	0	0	0	0	0
aaggccggaat	PBANKA_123005	0	0	0	0	0	0	0	0	0	0	0	0	0	0	0	0	0	0	0	0	0	0	0	0	1	0	0	0	0	0	0	0
aagtcaatcta	PBANKA_141970	162	156	172	171	120	124	132	134	149	153	30	28	86	86	53	53	44	42	136	137	21	21	52	52	35	35	25	26	18	19	1263	1260
aataaatccga	PBANKA_112310	0	0	0	0	0	0	0	0	0	0	0	0	0	0	0	0	0	0	0	0	0	0	0	0	0	0	0	0	0	0	0	0
aatacatagaa	PBANKA_123070	0	0	0	0	0	0	0	0	0	0	0	0	0	0	0	0	0	0	0	0	0	0	0	0	0	0	0	0	0	0	0	0
aatactgcccg	PBANKA_010560	0	0	1	1	119	120	9	8	12	12	15	15	0	0	0	0	3	4	0	0	0	0	0	0	0	0	0	0	0	0	1355	1353
aatagatccca	PBANKA_070800	0	0	0	0	0	0	0	0	0	0	0	0	9	9	0	0	0	0	0	0	0	0	0	0	0	0	0	0	0	0	0	0
aatagcacact	PBANKA_123340	0	0	0	0	0	0	0	0	0	0	0	0	0	0	0	0	0	0	0	0	0	0	0	0	0	0	0	0	0	0	0	0
aatagcctctt	PBANKA_142710	0	0	0	0	0	0	0	0	0	0	0	0	0	0	0	0	0	0	0	0	0	0	0	0	0	0	0	0	0	0	0	0
aatcagcgcta	PBANKA_051100	0	0	0	0	0	0	0	0	10	11	0	0	0	0	0	0	0	0	0	0	0	0	0	0	0	0	0	0	0	0	0	0
aatcataccca	PBANKA_113200	0	0	0	0	0	0	0	0	0	0	8	8	0	0	0	0	0	0	0	0	0	0	0	0	0	0	0	0	0	0	0	0
aatccataggc	PBANKA_145610	0	0	0	0	0	0	0	0	0	0	0	0	0	0	0	0	0	0	0	0	0	0	0	0	0	0	0	0	0	0	0	0
aatccatcgcc	PBANKA_144080	0	0	0	0	0	0	0	0	0	0	0	0	0	0	0	0	0	0	0	0	0	0	0	0	0	0	0	0	0	0	1	0
aatccctcgta	PBANKA_093230	37	34	20	21	40	40	29	28	18	12	36	33	18	16	20	15	149	148	26	22	24	26	11	9	13	9	9	8	29	28	14	14
aatcctttact	PBANKA_040820	0	0	0	0	0	0	15	15	0	0	13	13	0	0	0	0	0	0	0	0	0	0	0	0	0	0	0	0	0	0	0	0
aatcggatgat	PBANKA_051450	517	505	176	174	71	74	11	11	78	75	30	28	10	10	1	1	8	8	3	3	0	0	0	0	8	7	0	1	4	4	1694	1667
aatcgtcccgt	PBANKA_094360	310	309	43	42	75	74	0	0	0	0	0	0	13	12	0	0	0	0	0	0	0	0	0	0	0	0	0	0	0	0	0	0
aatgcgaggta	PBANKA_141500	0	0	0	0	0	0	0	0	0	0	0	0	0	0	0	0	0	0	0	0	0	0	0	0	0	0	0	0	0	0	0	0
aatgctccgac	PBANKA_123850	0	0	0	0	0	0	0	0	0	0	0	0	0	0	0	0	0	0	0	0	0	0	0	0	0	0	0	0	0	0	0	0
aatgcttcgaa	PBANKA_131240	0	0	0	0	0	0	0	0	0	0	0	0	0	0	0	0	0	0	0	0	0	0	0	0	0	0	0	0	0	0	0	0
aatggtcgatc	PBANKA_030240	0	0	34	34	0	0	0	0	0	0	0	0	0	0	0	0	0	0	0	0	0	0	0	0	0	0	0	0	0	0	0	0
acaattgacgg	PBANKA_133690	0	0	116	113	0	0	0	0	0	0	0	0	1	1	1	1	0	0	9	10	0	0	0	0	0	0	0	0	0	0	0	0
acacatcatag	PBANKA_091780	0	0	0	0	0	0	0	0	0	0	1	1	0	0	0	0	0	0	0	0	0	0	0	0	0	0	0	0	0	0	0	0
acacgacaagc	PBANKA_103780	12255	12268	12329	12383	14556	14664	16455	16521	26623	26594	20803	20910	26747	26854	34792	34809	30006	30027	34994	35092	33646	33684	32271	32227	44660	44810	39861	39870	37753	37894	1236	1226
acagatctgcg	PBANKA_131910	0	0	635	627	0	0	1	1	0	0	0	0	1	1	0	0	0	0	0	0	0	0	0	0	0	0	0	0	0	0	0	0
acagggattca	PBANKA_083330	0	0	0	0	0	0	0	0	0	0	24	24	0	0	0	0	0	0	0	0	0	0	0	0	0	0	0	0	0	0	0	0
acagttgcctc	PBANKA_111060	0	0	0	0	0	0	0	0	0	0	0	0	0	0	0	0	0	0	0	0	0	0	0	0	0	0	0	0	0	0	0	0
acatcagaaag	PBANKA_134380	372	370	0	0	0	0	41	41	18	17	17	17	9	9	0	0	2	2	5	5	0	0	0	0	0	0	0	0	1	1	0	0
acatcgagctt	PBANKA_093090	0	0	0	0	0	0	0	0	0	0	0	0	0	0	0	0	0	0	0	0	0	0	0	0	0	0	0	0	0	0	0	0
acatggcctcc	PBANKA_061940	0	0	0	0	0	0	0	0	0	0	0	0	0	0	0	0	0	0	0	0	0	0	0	0	0	0	0	0	0	0	0	0
acattgacaag	PBANKA_112170	0	0	0	0	0	0	0	0	0	0	0	0	0	0	0	0	0	0	0	0	0	0	0	0	0	0	0	0	0	0	0	0
accaagtcaat	PBANKA_082700	127	128	643	642	921	912	132	132	190	186	116	118	19	21	15	15	12	10	1	1	5	3	0	0	3	3	1	1	0	0	1741	1730
accacctccac	PBANKA_020900	0	0	0	0	0	0	25	30	0	0	0	0	0	0	0	0	0	0	0	0	0	0	0	0	0	0	0	0	0	0	0	0
accatgatttc	PBANKA_123460	298	293	101	100	95	98	96	96	46	44	12	12	76	76	70	72	4	4	100	104	60	61	0	0	148	150	0	0	73	74	1789	1795
accatttaatc	PBANKA_061600	0	0	0	0	0	0	0	0	0	0	0	0	0	0	0	0	2	2	0	0	0	0	0	0	0	0	0	0	0	0	0	0
acccttcacta	PBANKA_142420	0	0	0	0	0	0	0	0	0	0	0	0	0	0	0	0	0	0	0	0	0	0	0	0	0	0	0	0	0	0	0	0
accgcagtccc	PBANKA_092160	137	135	0	0	0	0	0	0	0	0	0	0	5	5	0	0	0	0	0	0	0	0	0	0	0	0	0	0	1	1	0	0
accggacagat	PBANKA_080370	0	0	0	0	0	0	0	0	0	0	0	0	0	0	0	0	0	0	0	0	0	0	0	0	0	0	0	0	0	0	0	0
accgttgtcct	PBANKA_142690	0	0	0	0	0	0	0	0	0	0	0	0	0	0	0	0	0	0	0	0	0	0	0	0	2	2	0	0	0	0	0	0
acctaattcac	PBANKA_010790	0	0	0	0	0	0	0	0	0	0	0	0	0	0	0	0	0	0	0	0	0	0	0	0	0	0	0	0	0	0	0	0
acctggacgga	PBANKA_082320	0	0	0	0	0	0	0	0	0	0	0	0	0	0	0	0	0	0	0	0	0	0	0	0	0	0	0	0	0	0	0	0
accttcggttt	PBANKA_011160	0	0	39	39	0	0	0	0	0	0	0	0	0	0	0	0	0	0	0	0	0	0	0	0	0	0	0	0	0	1	0	0
accttctcgta	PBANKA_122780	816	821	760	762	751	765	111	110	142	145	154	153	5	5	56	55	2	3	0	0	0	0	3	3	9	9	3	2	0	0	1322	1334
acctttcccgc	PBANKA_081800	0	0	0	0	0	0	0	0	0	0	0	0	0	0	0	0	0	0	0	0	0	0	0	0	0	0	0	0	0	0	0	0
acgaaaatatg	PBANKA_090410	0	0	0	0	0	0	0	0	0	0	0	0	0	0	0	0	0	0	0	0	0	0	0	0	0	0	0	0	0	0	0	0
acgaatgtgct	PBANKA_101610	0	0	359	360	0	0	1	1	5	5	12	12	2	2	0	0	0	0	0	0	0	0	0	0	0	0	0	0	0	0	0	0
acgatttgtta	PBANKA_050370	155	153	0	0	0	0	0	0	0	0	0	0	0	0	0	0	0	0	0	0	0	0	0	0	0	0	0	0	0	0	0	0
acgcaagcaca	PBANKA_083260	0	0	0	0	0	0	0	0	0	0	0	0	0	0	0	0	0	0	0	0	0	0	0	0	0	0	0	0	0	0	0	0
acgccacctaa	PBANKA_134950	1334	1368	819	830	989	1022	253	260	514	525	385	399	85	83	10	10	82	84	7	8	1	1	11	10	4	3	0	1	0	0	1131	1155
acgcctaaatc	PBANKA_040740	0	0	0	0	0	0	0	0	0	0	0	0	0	0	0	0	0	0	0	0	0	0	0	0	0	0	0	0	0	0	0	0
acgcgaacggc	PBANKA_070260	0	0	0	0	71	70	0	0	0	0	0	0	3	4	0	0	8	8	0	0	0	0	0	0	0	0	0	0	0	0	0	0
acgcgaactta	PBANKA_051450	0	0	0	2	0	0	0	0	1	1	0	1	0	0	0	0	0	0	0	0	0	0	0	0	0	0	0	0	0	0	0	0
acgcgcgggag	PBANKA_020630	98	98	62	64	180	179	63	63	107	107	60	60	22	22	13	13	37	37	8	7	10	10	8	8	4	3	2	2	1	1	412	408
acggccctgca	PBANKA_121190	0	0	0	0	0	0	0	0	0	0	0	0	0	0	0	0	0	0	0	0	0	0	0	0	0	0	0	0	0	0	0	0
acggtcgagcc	PBANKA_083510	0	0	0	0	0	0	0	0	0	0	0	0	0	0	11	11	0	0	0	0	0	0	0	0	0	0	0	0	0	0	0	0
acggtgcaaat	PBANKA_051860	0	0	0	0	0	0	0	0	0	0	0	0	0	0	1	0	0	0	0	0	0	0	0	0	0	0	0	0	0	0	0	0
acgtatcaggg	PBANKA_082710	0	0	0	0	0	0	0	0	9	8	10	10	6	6	1	1	0	0	0	0	0	0	0	0	0	0	0	0	0	0	0	0
acgtgaactta	PBANKA_041850	0	0	1932	1925	315	316	22	20	119	118	75	75	0	0	13	13	0	0	4	3	1	1	0	0	0	0	0	0	0	0	0	0
acgttcgcatc	PBANKA_092470	29	29	194	191	462	462	85	81	198	191	286	291	21	21	17	16	46	46	0	0	13	14	19	19	0	0	0	0	1	1	1264	1270
acgtttgggaa	PBANKA_071020	0	0	0	0	0	0	0	0	0	0	0	0	0	0	0	0	0	0	0	0	0	0	0	0	0	0	0	0	1	1	0	0
actagcaagac	PBANKA_132860	512	532	270	283	445	470	0	0	205	215	52	54	4	4	17	17	38	38	9	12	3	3	14	15	7	8	5	5	1	1	1279	1324
actagtcaaaa	PBANKA_103280	1041	1060	1360	1370	1962	2003	657	669	685	686	915	924	96	102	95	94	207	208	52	52	18	18	243	246	32	36	139	143	8	8	1180	1190
actagtcttct	PBANKA_103550	387	379	476	480	189	190	200	195	382	374	288	287	70	69	449	442	97	94	23	23	157	156	73	73	36	35	90	91	183	180	1480	1463
actcaccgcct	PBANKA_010400	153	160	5	5	0	0	0	0	24	25	11	11	25	24	0	0	2	2	0	0	0	0	0	0	0	0	0	0	0	0	0	0
actcagcgaac	PBANKA_134010	161	163	300	295	177	181	11	12	60	59	65	65	0	0	26	27	13	13	0	0	0	0	9	9	0	0	5	5	0	0	1404	1442
actccattgat	PBANKA_120250	91	88	0	0	0	0	0	0	0	0	0	0	0	0	0	0	0	0	0	0	0	0	0	0	0	0	0	0	0	0	0	0
actgagcaggc	PBANKA_133530	0	0	0	0	1	0	0	0	0	0	0	0	0	0	0	0	0	0	0	0	0	0	0	0	0	0	0	0	0	0	0	0
actgatttagc	PBANKA_060310	0	0	0	0	0	0	0	0	0	0	0	0	0	0	0	0	0	0	0	0	0	0	0	0	0	0	0	0	0	0	0	0
actgatttgac	PBANKA_031410	0	0	0	0	0	0	0	0	0	0	1	1	0	0	0	0	0	0	0	0	0	0	0	0	0	0	0	0	0	0	0	0
actggattata	PBANKA_101370	135	137	1	1	91	91	0	0	0	0	0	0	39	38	0	0	1	1	5	5	0	0	0	0	0	0	0	0	0	0	0	0
actgtacccac	PBANKA_135910	0	0	0	0	18	18	0	0	0	0	0	0	0	0	0	0	3	3	0	0	0	0	0	0	0	0	0	0	0	0	0	0
acttacggctg	PBANKA_132360	0	0	0	0	0	0	0	0	0	0	0	0	0	0	0	0	0	0	0	0	0	0	0	0	0	0	0	0	0	0	0	0
acttagatggg	PBANKA_142840	174	173	638	638	643	642	128	128	449	446	201	203	81	78	152	155	51	50	67	68	30	29	21	19	26	25	5	5	41	41	1314	1311
acttccgagta	PBANKA_122150	0	0	28	26	1	1	0	0	16	16	2	2	0	0	11	11	0	0	0	0	0	0	0	0	0	0	0	0	0	0	0	0
actttaaatac	PBANKA_142150	0	0	0	0	0	0	21	21	0	0	0	0	0	0	0	0	0	0	0	0	0	0	0	0	0	0	0	0	0	0	0	0
agaaaacatgc	PBANKA_094040	0	0	0	0	0	0	0	0	0	0	0	0	0	0	0	0	0	0	0	0	0	0	0	0	0	0	0	0	0	0	0	0
agaaaggatgc	PBANKA_081850	0	0	0	0	0	0	0	0	0	0	0	0	0	0	0	0	0	0	0	1	0	0	0	0	0	0	0	0	0	0	2	1
agaaatgctaa	PBANKA_143110	510	520	1063	1071	569	582	499	501	1127	1118	753	755	353	353	387	389	333	340	97	96	222	223	132	133	37	37	38	39	172	172	1503	1502
agacaatggac	PBANKA_123740	0	0	0	0	0	0	0	0	11	12	0	0	0	0	0	0	0	0	0	0	0	0	0	0	0	0	0	0	0	0	0	0
agacaggcgct	PBANKA_020660	0	0	0	0	1	0	0	0	0	0	0	0	0	0	0	0	0	0	0	0	0	0	0	0	0	0	0	0	1	1	0	0
agacgggataa	PBANKA_091260	0	0	0	0	0	0	0	0	0	0	0	0	0	0	0	0	0	0	0	0	0	0	0	0	0	0	0	0	2	2	0	0
agacttccagt	PBANKA_071300	0	0	0	0	0	0	0	0	0	0	0	0	0	0	0	0	0	0	0	0	0	0	0	0	0	1	0	0	0	0	0	0
agaggagctgg	PBANKA_134990	132	130	441	434	315	310	56	56	538	530	114	111	30	29	806	795	43	42	27	28	682	674	0	0	16	16	1	1	717	717	1264	1242
agaggtcgggt	PBANKA_112690	0	0	0	0	0	0	0	0	7	7	11	11	0	0	0	0	0	0	0	0	0	0	0	0	0	0	0	0	0	0	0	0
agagtttcgga	PBANKA_041190	0	0	422	422	1	1	0	0	49	52	0	0	0	0	8	7	0	0	0	0	0	0	1	1	0	0	0	0	0	0	0	0
agatagacatt	PBANKA_100030	148	146	0	0	0	0	0	0	0	0	7	7	0	0	0	0	0	0	0	0	0	0	0	0	0	0	0	0	0	0	0	0
agatcccggga	PBANKA_020290	0	0	0	0	0	0	0	0	0	0	0	0	0	0	0	0	0	0	0	0	1	1	0	0	0	0	0	0	0	0	0	0
agatctaattc	PBANKA_103750	313	313	602	610	1011	1017	144	144	94	98	106	104	139	138	63	61	16	16	0	0	1	1	4	4	3	3	3	3	0	0	0	0
agatgccggga	PBANKA_071050	0	0	0	0	0	0	0	0	0	0	0	0	0	0	0	0	0	0	0	0	0	0	0	0	0	0	0	0	0	0	0	0
agatgcctggg	PBANKA_092590	0	0	0	0	0	0	0	0	0	0	0	0	0	0	0	0	0	0	0	0	0	0	0	0	0	0	0	0	0	0	0	0
agcacgtgcaa	PBANKA_110350	0	0	67	66	179	186	1	1	1	0	9	10	8	7	2	2	0	0	0	0	2	2	0	0	0	0	0	0	0	0	0	0
agcaggtgacc	PBANKA_104030	0	0	120	120	1	1	0	0	0	0	0	0	0	0	1	1	0	0	0	0	0	0	0	0	0	0	0	0	0	0	0	0
agcatatgggg	PBANKA_103380	267	263	117	118	163	157	21	19	109	105	61	60	6	6	15	13	3	3	0	0	5	5	0	0	1	1	0	0	4	3	1776	1765
agcccgttgta	PBANKA_123730	132	131	0	0	0	0	0	0	0	0	0	0	0	0	0	0	0	0	0	0	0	0	0	0	0	0	0	0	0	0	0	0
agcgagagttc	PBANKA_070240	0	0	0	0	0	0	0	0	0	0	0	0	1	0	0	0	0	0	0	0	0	0	0	0	0	0	0	0	0	0	0	0
agcggcgggtg	PBANKA_083570	0	0	0	0	0	0	0	0	0	0	0	0	0	0	0	0	0	0	0	0	0	0	0	0	0	0	0	0	0	0	0	0
agcgtgctggc	PBANKA_103140	1829	1808	934	913	1022	1009	2055	2045	2012	1985	1739	1718	1746	1738	1580	1549	1729	1695	1585	1569	1047	1036	1233	1209	1395	1386	1021	1001	725	723	943	927
agctactaagg	PBANKA_070660	0	0	0	0	0	0	0	0	0	0	0	0	0	0	0	0	5	5	0	0	0	0	0	0	0	0	0	0	0	0	0	0
agctggagttt	PBANKA_131510	0	0	0	0	0	0	0	0	0	0	0	0	0	0	0	0	0	0	0	0	0	0	0	0	0	0	0	0	0	0	0	0
aggagaactcc	PBANKA_132840	683	693	1319	1335	1350	1377	323	324	734	743	681	685	34	34	128	123	356	352	68	67	64	65	277	279	16	16	346	344	47	48	1566	1585
aggagtgacga	PBANKA_132130	1	0	1	0	1	0	0	0	0	0	0	0	0	0	0	1	3	3	0	0	0	0	0	0	1	0	0	0	1	1	0	0
aggattgagag	PBANKA_051350	0	0	0	0	60	60	0	0	0	0	0	0	0	0	0	0	0	0	0	0	0	0	0	0	0	0	0	0	0	0	0	0
aggccggggtc	PBANKA_061000	0	0	0	0	0	0	0	0	0	0	0	0	0	0	0	0	0	0	0	0	0	0	0	0	0	0	0	0	0	0	0	0
aggcgcagcac	PBANKA_070610	112	118	8	11	159	163	0	0	24	28	16	17	17	16	0	0	0	0	0	0	2	3	0	0	0	0	0	0	0	0	0	0
agggcacccgg	PBANKA_143010	0	0	0	1	3	4	0	0	0	1	0	0	0	0	0	0	0	0	0	0	0	0	0	0	0	0	0	0	0	0	2	4
agggcatccgg	PBANKA_143070	909	888	534	531	686	673	256	251	467	458	211	211	41	40	41	41	14	14	4	3	3	2	11	9	2	2	3	3	3	3	1514	1476
agggcccgtaa	PBANKA_111310	0	0	0	0	0	1	0	0	0	0	0	0	0	0	0	0	0	0	0	0	0	0	0	0	0	0	0	0	0	0	0	0
aggggtagttg	PBANKA_020530	0	0	0	0	0	0	0	0	0	0	3	3	0	0	0	0	0	0	0	0	0	0	0	0	0	0	0	0	0	0	0	0
agggttcctat	PBANKA_051500	7142	7053	7112	7021	6354	6316	11077	10922	14805	14572	12959	12799	16006	15837	19858	19575	18695	18455	18974	18699	22810	22486	22080	21762	23806	23517	27026	26595	25407	25189	744	726
aggtcgatggc	PBANKA_132420	0	0	32	32	0	0	0	0	0	0	0	0	0	0	0	0	0	0	0	0	0	0	0	0	0	0	0	0	0	0	0	0
aggtcgtaaga	PBANKA_103480	0	0	0	0	0	0	0	0	0	0	0	0	0	0	0	0	0	0	0	0	0	0	0	0	0	0	0	0	0	0	0	0
aggtcgtcctc	PBANKA_131970	0	0	0	0	36	36	0	0	0	0	0	0	0	0	2	2	0	0	0	0	0	0	0	0	0	0	0	0	0	0	0	0
aggtctctgag	PBANKA_050310	511	516	357	357	27	27	68	70	55	52	56	50	3	3	10	10	29	29	0	0	3	3	0	0	1	0	11	11	1	1	1554	1541
aggtgcgattt	PBANKA_113780	0	0	0	0	0	0	0	0	6	6	0	0	0	0	0	0	0	0	0	0	0	0	0	0	0	0	0	0	0	0	0	0
aggtttctaca	PBANKA_111470	0	0	0	0	0	0	0	0	14	14	12	12	0	0	0	0	0	0	0	0	0	0	0	0	0	0	0	0	0	0	0	0
agtaagccttc	PBANKA_110420	5054	5096	4126	4140	4686	4740	5511	5526	6195	6235	5492	5552	4408	4414	4708	4718	4709	4716	3034	3053	2984	3001	3374	3395	2578	2596	3128	3135	2568	2572	1068	1072
agtacgctgcg	PBANKA_112510	0	0	0	0	0	0	0	0	11	11	15	15	0	0	0	0	0	0	0	0	0	0	0	0	0	0	0	0	0	0	0	0
agtactactct	PBANKA_130400	0	0	0	0	104	106	1	1	0	0	0	0	0	0	0	0	0	0	0	0	1	0	0	0	0	0	0	0	0	0	0	0
agtagcgtgac	PBANKA_061410	0	0	0	0	0	0	0	0	0	0	0	0	0	0	0	0	0	0	0	0	0	0	0	0	0	0	0	0	0	0	0	1
agtagttactt	PBANKA_041065	0	0	0	0	0	0	0	0	6	7	0	0	0	0	0	0	0	0	0	0	0	0	0	0	0	0	0	0	1	1	0	0
agtcacgcggg	PBANKA_090970	0	0	0	0	0	0	0	0	0	0	0	0	0	0	0	0	0	0	0	0	0	0	0	0	0	0	0	0	0	0	0	0
agtccagatat	PBANKA_051700	0	0	476	473	1	1	0	0	9	8	20	20	5	5	9	9	0	0	0	0	0	0	5	5	0	0	0	0	0	0	0	0
agtccctctaa	PBANKA_011185	0	0	0	0	0	0	0	0	0	0	0	0	0	0	0	1	0	0	0	0	0	0	0	0	0	0	0	0	0	0	0	0
agtccgtcatg	PBANKA_091160	89	89	0	0	0	0	0	0	0	0	0	0	0	0	0	0	0	0	0	0	0	0	0	0	0	0	0	0	0	0	0	0
agtcgaaccgg	PBANKA_021200	0	0	0	0	0	0	0	0	0	0	19	19	0	0	0	0	0	0	0	0	0	0	0	0	1	1	0	0	0	0	0	0
agtgcgccact	PBANKA_140060	0	0	0	0	0	1	0	0	0	0	0	0	0	0	0	0	1	0	0	0	0	0	0	0	0	0	0	0	0	0	0	0
agtgcgtacgc	PBANKA_020460	0	0	0	0	0	0	0	0	0	0	0	0	0	0	0	0	0	0	0	0	0	0	1	1	0	0	0	0	0	0	0	0
agtgctgctta	PBANKA_120070	0	0	1	0	0	0	0	0	0	0	0	0	0	0	0	0	0	0	0	0	0	0	0	0	0	0	0	0	0	0	0	0
agtggcgtgaa	PBANKA_040240	0	0	0	0	0	0	0	0	0	0	0	0	0	0	0	0	0	0	0	0	0	0	0	0	0	0	0	0	0	0	0	0
agtgggtagtg	PBANKA_102970	0	0	0	0	0	0	0	0	0	0	0	0	0	0	0	0	0	0	0	0	0	0	0	0	0	0	0	0	0	0	0	0
agtggtctcat	PBANKA_070460	41	41	56	55	0	0	0	0	0	0	8	8	5	5	0	0	0	0	0	0	0	0	0	0	0	0	0	0	0	0	0	0
ataatagatat	PBANKA_101580	395	392	381	372	468	471	47	45	150	148	142	143	34	34	35	34	103	100	27	27	29	29	32	31	18	19	60	59	41	41	4483	4456
ataccaacgca	PBANKA_102070	0	0	0	0	0	0	0	0	0	0	5	5	0	0	0	0	0	0	0	0	0	0	0	0	0	0	0	0	0	0	0	0
atacgctaccg	PBANKA_110780	0	0	0	0	0	0	0	0	0	0	0	0	0	0	0	0	0	0	0	0	0	0	0	0	0	0	0	0	1	1	0	0
atacgtcgcat	PBANKA_140690	0	0	0	0	0	0	0	0	0	0	0	0	6	6	0	0	0	0	0	0	0	0	0	0	0	0	0	0	0	0	0	0
atactataaca	PBANKA_081530	0	0	0	0	0	0	0	0	0	0	1	0	0	0	0	0	0	0	0	0	0	0	0	0	0	0	0	0	0	1	0	0
ataggtggtga	PBANKA_071010	0	0	0	0	0	0	0	0	0	0	10	9	0	0	0	0	0	0	0	0	0	0	0	0	0	0	0	0	0	0	0	0
atatgagaggt	PBANKA_101520	0	0	0	0	0	0	0	0	0	0	0	0	0	1	0	0	0	0	0	1	1	0	0	0	0	0	0	0	0	0	0	0
atcaacccgtg	PBANKA_112180	442	447	283	286	353	349	600	601	2187	2185	543	540	818	823	3296	3297	885	888	882	884	2829	2841	1005	1016	1152	1145	1065	1080	3482	3470	1707	1713
atcaacgtaag	PBANKA_040780	0	0	0	0	0	0	0	0	0	0	0	0	0	0	0	0	0	0	10	11	0	0	0	0	0	0	0	0	0	0	0	0
atcaccccttg	PBANKA_140200	1	0	0	0	0	0	0	0	0	0	0	0	0	0	0	0	0	0	0	0	0	0	0	0	0	0	0	0	0	0	0	0
atcagcgactg	PBANKA_110950	0	0	0	0	0	0	0	0	0	0	0	0	0	0	0	0	1	1	0	0	0	0	0	0	0	0	0	0	0	1	0	0
atccgcgtgta	PBANKA_094130	0	0	0	0	0	0	0	0	0	0	0	0	0	0	0	0	0	0	0	0	0	0	0	0	0	0	0	0	0	0	0	0
atcgaccaaat	PBANKA_134830	0	0	44	42	0	0	0	0	16	16	0	0	0	0	0	0	0	0	0	0	0	0	0	0	0	0	0	0	0	0	0	0
atcgatttcca	PBANKA_051520	0	0	0	0	0	0	0	0	11	11	8	8	1	1	0	0	4	5	0	0	0	0	0	0	0	0	0	0	0	0	0	0
atcggacgtac	PBANKA_API0033	0	1	0	0	0	0	0	0	0	0	0	0	0	0	0	0	0	0	0	0	0	0	0	0	0	0	0	0	0	0	0	0
atcggtagtac	PBANKA_140950	130	136	258	254	193	197	63	65	124	126	109	108	19	19	29	31	32	30	0	0	8	8	14	13	0	0	1	1	4	4	1561	1586
atcgtgatatt	PBANKA_113660	232	227	148	148	324	326	152	150	135	133	66	66	0	0	137	137	4	4	0	0	81	82	5	5	0	0	0	0	95	93	1578	1574
atctaacttca	PBANKA_142790	803	810	330	333	635	644	191	191	284	282	351	347	58	62	83	85	74	74	14	13	14	14	38	37	9	9	26	26	4	4	1297	1306
atctgacaaac	PBANKA_113030	0	0	0	0	0	0	0	0	0	0	0	0	0	0	0	0	0	0	0	0	0	0	0	0	0	0	0	0	0	0	0	0
atctgcatcat	PBANKA_145640	1	1	0	0	0	0	0	0	0	0	0	0	0	0	0	0	0	0	0	0	1	1	0	0	0	0	0	0	0	0	0	0
atctgctcact	PBANKA_030970	0	0	0	0	0	0	0	0	0	0	0	0	0	0	0	0	0	0	0	0	0	0	0	0	0	0	0	0	2	2	0	0
atctggcaggc	PBANKA_140220	0	0	0	0	0	0	0	0	8	8	0	0	11	11	0	0	0	0	0	0	0	0	0	0	0	0	0	0	0	0	0	0
atcttacacgg	PBANKA_060540	467	470	0	0	0	0	0	0	0	0	0	0	11	11	1	1	0	0	0	0	2	2	0	0	0	0	0	0	0	0	0	0
atgaacatcga	PBANKA_021270	0	0	0	0	0	0	0	0	0	0	0	0	0	0	0	0	0	0	0	0	0	0	0	0	0	0	0	0	0	0	0	0
atgacacccag	PBANKA_121660	434	430	847	854	892	911	111	111	480	479	306	306	12	13	130	127	63	68	1	1	23	24	19	19	8	8	35	35	14	13	3489	3514
atgagcatcta	PBANKA_142570	4	3	2	0	1	1	0	0	3	2	2	0	0	1	1	1	1	1	0	0	3	1	2	0	1	1	1	1	1	1	2	3
atgaggttaaa	PBANKA_111200	0	0	0	0	0	0	0	0	0	0	5	5	0	0	0	0	0	0	0	0	0	0	0	0	0	0	0	0	0	0	0	0
atgattagtct	PBANKA_080030	0	0	0	0	0	0	0	0	0	0	1	1	0	0	0	0	0	0	0	0	0	0	0	0	0	0	0	0	0	0	0	0
atgctccctcc	PBANKA_060900	0	0	0	0	0	0	0	0	0	0	0	0	0	0	0	0	0	0	0	0	0	0	0	0	0	0	0	0	0	0	1	0
atggcagagca	PBANKA_142080	296	296	788	798	307	315	110	109	285	290	174	173	24	25	64	65	76	76	9	10	5	5	14	16	0	0	15	16	0	0	2234	2234
atgtgaagggg	PBANKA_071200	0	0	0	0	0	0	0	0	0	0	0	0	0	0	0	0	0	0	0	0	0	0	0	0	0	0	0	0	0	0	0	0
atgtgtggaat	PBANKA_102220	0	0	374	372	165	159	10	10	45	42	87	88	3	3	8	7	28	28	1	0	2	2	0	0	0	0	5	5	0	0	1326	1302
attaaggcttc	PBANKA_113920	0	0	0	0	0	0	0	0	0	0	0	0	0	0	0	0	1	0	0	0	0	0	0	0	0	0	0	0	0	0	0	0
attattttgat	PBANKA_010530	0	0	0	0	0	0	0	0	0	0	0	0	0	0	0	0	0	0	0	0	0	0	0	0	0	0	0	0	1	1	0	0
attcattatta	PBANKA_041770	0	0	0	0	0	0	0	0	0	0	0	0	0	0	0	0	0	0	0	0	0	0	0	0	0	0	0	0	2	2	0	0
attcggtcgag	PBANKA_132890	0	0	0	0	0	0	0	0	0	0	0	0	0	0	0	0	0	0	0	0	0	0	0	0	0	0	0	0	1	1	0	0
attctccccga	PBANKA_083040	0	0	0	0	0	0	0	0	0	0	0	0	0	0	0	0	0	0	0	0	0	0	0	0	0	0	0	0	0	0	0	0
attctgcgggt	PBANKA_110170	0	0	0	0	0	0	0	0	0	0	0	0	0	0	0	0	0	0	2	2	0	0	0	0	0	0	0	0	0	0	0	0
atttcacgtct	PBANKA_131730	0	0	1	0	0	0	0	0	0	0	0	0	0	0	0	0	0	0	0	0	0	0	0	0	0	0	0	0	0	0	0	0
atttcacgttt	PBANKA_120790	0	0	117	117	0	0	0	0	19	18	7	7	0	0	0	0	0	0	0	0	0	0	0	0	0	0	0	0	0	0	0	0
atttggtgccg	PBANKA_120780	0	0	0	0	0	0	0	0	0	0	0	0	0	0	0	0	0	0	0	0	0	0	0	0	0	0	0	0	0	0	0	0
attttatcatc	PBANKA_083660	0	0	306	304	1	1	0	0	17	18	0	0	0	0	0	0	5	5	2	2	0	0	0	0	0	0	0	0	0	0	0	0
attttccatcc	PBANKA_135610	0	0	0	0	0	0	0	0	8	8	0	0	0	0	0	0	0	0	0	0	0	0	0	0	0	0	0	0	0	0	0	0
caaaacacgag	PBANKA_093690	0	0	0	0	0	0	0	0	0	0	7	7	0	0	0	0	0	0	0	0	0	0	0	0	0	0	0	0	0	0	0	0
caaactacgca	PBANKA_070120	0	0	84	85	75	76	1	1	0	0	0	0	0	0	0	0	0	0	0	0	0	0	0	0	0	0	0	0	0	0	0	0
caaagaccgcc	PBANKA_081760	0	0	0	0	0	0	0	0	0	0	5	5	0	0	0	0	0	0	0	0	0	0	0	0	0	0	0	0	0	0	0	0
caaatgaacta	PBANKA_124300	1	1	0	0	0	0	0	0	0	0	0	0	0	0	0	0	0	0	1	1	0	0	0	0	0	0	1	2	0	0	0	0
caacgtgagca	PBANKA_060240	0	0	0	0	0	0	0	0	0	0	0	0	0	0	0	0	0	0	0	0	0	0	0	0	0	0	0	0	0	0	0	0
caactcggatg	PBANKA_130450	0	0	0	0	0	0	0	0	0	0	0	0	0	0	0	0	0	0	0	0	0	0	0	0	0	0	0	0	0	0	0	0
caagaaggaag	PBANKA_140020	0	0	0	0	0	0	0	0	0	0	0	0	0	0	0	0	0	0	0	0	0	0	0	0	0	0	0	0	0	0	0	0
caagagtgcct	PBANKA_030670	201	196	0	0	1	1	0	0	0	0	0	0	0	0	0	0	0	0	0	0	0	0	0	0	0	0	0	0	0	0	0	0
caaggtactcc	PBANKA_070640	0	0	0	0	0	0	0	0	7	7	0	0	13	15	1	1	0	0	0	0	0	0	0	0	0	0	0	0	0	0	0	0
caatccggtga	PBANKA_080110	299	295	91	89	90	89	0	0	11	11	22	22	2	2	0	0	0	0	6	6	0	0	0	0	1	1	0	0	0	0	0	0
caatgccaccg	PBANKA_103120	343	347	114	110	297	297	28	28	104	104	62	61	0	0	0	0	2	2	4	4	1	1	0	0	8	8	0	0	2	2	1778	1781
caattggtcgt	PBANKA_080580	0	0	0	0	0	0	0	0	0	0	0	0	0	0	0	0	0	0	0	0	0	0	0	0	0	0	0	0	0	0	0	0
cacaataaccg	PBANKA_100680	310	314	29	29	77	77	0	0	5	4	32	31	0	0	0	0	0	0	0	0	11	10	1	0	0	0	0	0	0	0	1658	1682
cacattacgat	PBANKA_020830	0	0	0	0	0	0	0	0	23	23	0	0	0	0	0	0	0	0	0	0	0	0	0	0	0	0	0	0	0	0	0	0
cacgcaccttt	PBANKA_083210	0	0	311	315	0	0	0	0	16	15	7	8	0	0	0	0	0	0	0	0	0	0	0	0	0	0	0	0	0	0	0	0
cactcctcgta	PBANKA_136410	0	0	0	0	0	0	0	0	0	0	0	0	0	0	0	0	0	0	0	0	0	0	0	0	0	0	0	0	0	0	0	0
cactcggttag	PBANKA_122260	0	0	0	0	1	0	0	0	0	0	0	0	0	0	0	0	0	0	0	0	0	0	0	0	0	0	0	0	0	0	0	0
cacttccaagc	PBANKA_083060	191	190	534	532	285	285	147	146	397	399	332	337	59	60	72	74	136	139	85	84	55	56	93	97	38	39	52	53	30	31	555	564
cagacatttca	PBANKA_010210	1681	1699	1722	1735	2212	2258	568	567	906	904	1315	1316	159	158	193	193	387	399	58	58	67	68	100	98	34	34	37	40	52	52	1786	1798
cagcatcgctg	PBANKA_135900	2	2	0	0	0	0	0	0	0	0	1	1	0	0	0	0	0	0	0	0	1	1	0	0	0	0	0	0	2	2	0	0
cagccaagatt	PBANKA_061730	0	0	0	0	0	0	0	0	1	0	0	0	0	0	1	0	0	0	0	0	0	0	0	0	0	0	0	0	0	0	0	0
cagccttcttg	PBANKA_144220	0	0	0	0	0	0	0	0	0	0	0	0	0	0	0	0	0	0	0	0	0	0	0	0	0	0	0	0	0	0	0	1
caggcgtactc	PBANKA_140910	1	1	0	0	0	0	0	0	1	0	0	0	0	0	0	0	3	3	0	0	0	0	0	0	0	0	0	0	0	0	0	0
cagtctcaaga	PBANKA_123720	0	0	0	0	0	0	0	0	0	0	0	0	0	0	0	0	0	0	0	0	0	0	0	0	0	0	0	0	0	0	0	0
cataaagacga	PBANKA_111390	0	0	0	0	0	0	0	0	1	0	0	0	0	0	0	0	0	0	0	0	0	0	0	0	0	0	0	0	0	0	0	0
cataacgtagc	PBANKA_102390	0	0	278	274	0	0	0	0	15	15	0	0	0	0	3	3	0	0	0	0	0	0	0	0	0	0	0	0	0	0	0	0
cataagcattc	PBANKA_080090	0	0	0	1	0	0	0	0	0	0	0	0	0	0	0	0	0	0	0	0	0	0	0	0	0	0	0	0	0	0	0	0
catagagaatc	PBANKA_060720	0	0	0	0	0	0	0	0	0	0	0	0	0	0	0	0	0	0	0	0	0	1	0	0	0	0	0	0	0	0	0	0
cataggttctg	PBANKA_111430	0	0	0	0	0	0	0	0	0	0	0	0	0	0	0	0	0	0	0	0	0	0	0	0	0	0	0	0	0	0	0	0
catataagaac	PBANKA_081840	188	190	0	0	0	0	0	0	0	0	0	0	0	0	0	0	0	0	0	0	0	0	0	0	0	0	0	0	0	0	0	0
catatcagcgt	PBANKA_110690	0	0	0	0	0	0	0	0	0	0	0	0	0	0	0	0	0	0	0	0	0	0	0	0	0	0	0	0	0	0	0	0
catcagaataa	PBANKA_061930	0	0	0	0	0	0	0	0	0	0	0	0	0	0	0	0	0	0	0	0	0	0	0	0	0	0	0	0	2	2	0	0
catctgtttat	PBANKA_112730	1856	1842	837	837	1088	1087	614	606	1220	1214	956	951	235	236	511	502	317	316	207	207	187	190	189	190	86	85	141	142	99	98	1732	1735
catgacggtgg	PBANKA_120520	0	0	1312	1286	0	0	0	0	22	22	41	41	1	1	3	3	0	0	1	0	0	0	0	0	0	0	0	0	0	0	1	1
catgatgtggt	PBANKA_132180	0	0	0	0	0	0	0	0	0	0	0	0	0	0	0	0	0	0	0	0	0	0	0	0	0	0	0	0	0	0	0	0
catggatgggc	PBANKA_113980	88	89	0	0	0	0	28	28	2	2	0	0	7	7	0	0	0	0	4	3	0	0	4	4	0	0	3	3	0	0	0	0
cattaaatgtg	PBANKA_071850	0	0	0	0	0	0	0	0	0	0	0	0	0	0	0	0	0	0	0	0	0	0	0	0	0	0	0	0	0	0	0	0
cattgcagtcc	PBANKA_111530	0	0	0	0	85	85	0	0	8	8	0	0	11	11	0	0	0	0	11	10	0	0	0	0	0	0	0	0	0	0	0	0
ccaaaacattc	PBANKA_091970	0	0	0	0	0	0	0	0	0	0	0	0	0	0	0	0	0	0	0	0	0	0	0	0	0	0	0	0	0	0	0	0
ccaagacgcga	PBANKA_143540	0	0	0	0	0	0	0	0	0	0	0	0	0	0	0	0	0	0	0	0	0	0	0	0	0	0	0	0	0	0	0	0
ccaatgggccg	PBANKA_124370	0	0	0	0	0	0	0	0	0	0	0	0	0	0	0	0	0	0	0	0	0	0	0	0	0	0	0	0	0	0	0	0
ccacaaacaac	PBANKA_040220	0	0	0	0	0	0	0	0	0	0	0	0	0	0	0	0	0	0	0	0	0	0	0	0	0	0	0	0	0	0	0	0
ccacatatatc	PBANKA_021290	0	0	0	0	0	0	0	0	0	0	0	0	0	0	0	0	0	0	0	0	0	0	0	0	0	0	0	0	0	0	0	0
ccacttcctat	PBANKA_132450	0	0	0	0	0	0	0	0	0	0	0	0	0	0	0	0	0	1	0	0	0	0	0	0	0	0	0	1	0	0	0	0
ccagccggcat	PBANKA_091510	0	0	75	75	0	0	0	0	0	0	0	0	0	0	1	1	0	0	0	0	0	0	0	0	0	0	0	0	0	0	0	0
ccagtgaatga	PBANKA_091480	1	0	0	0	1	0	0	0	0	0	0	0	0	0	1	0	0	0	0	0	2	1	0	0	0	0	0	0	0	0	0	0
ccagtgtccat	PBANKA_124100	0	0	0	0	0	0	0	0	0	0	0	0	0	0	0	0	0	0	0	0	0	0	0	0	0	0	0	0	0	0	0	0
ccatggctccc	PBANKA_101710	0	0	0	0	0	0	0	0	0	0	0	0	0	0	0	0	0	0	0	0	0	0	0	0	0	0	0	0	0	0	0	0
ccattttccat	PBANKA_052320	0	0	65	64	0	0	0	0	0	0	0	0	0	0	0	0	0	0	0	0	0	0	0	0	0	0	0	0	0	0	0	0
cccaccatgct	PBANKA_143080	0	0	0	0	0	0	0	0	13	13	0	0	0	0	0	0	0	0	0	0	0	0	0	0	0	0	0	0	0	0	0	0
cccagccgctt	PBANKA_051810	0	0	228	232	3	3	0	0	0	0	0	0	1	1	0	0	0	0	0	0	0	0	0	0	0	0	0	0	0	0	0	0
cccaggtgtgg	PBANKA_080430	0	0	57	56	0	0	0	0	0	0	0	0	0	0	0	0	0	0	0	0	0	0	0	0	0	0	0	0	0	0	0	0
cccccgaacga	PBANKA_093700	0	0	33	35	0	0	0	0	0	0	0	0	20	20	0	0	0	0	0	0	0	0	0	0	0	0	0	0	0	0	0	0
cccccgctagt	PBANKA_145860	0	0	26	25	0	0	0	0	9	9	15	15	10	10	2	2	0	0	0	0	0	0	0	0	0	0	0	0	0	0	0	0
cccctctggtt	PBANKA_122200	0	0	0	0	0	0	0	0	0	0	0	0	0	0	0	0	0	0	0	0	0	0	0	0	0	0	0	0	0	0	0	0
cccgaagttgg	PBANKA_100860	0	0	215	215	0	0	0	0	0	0	0	0	0	0	1	1	0	0	0	0	0	0	0	0	0	0	0	0	0	0	0	0
cccgatccttc	PBANKA_101530	0	0	0	0	0	0	0	0	8	9	0	0	0	0	4	4	0	0	0	0	0	0	0	0	0	0	0	0	0	0	0	0
cccgatctgat	PBANKA_051080	0	0	0	0	0	0	0	0	0	0	0	0	0	0	0	0	0	0	0	0	0	0	0	0	0	0	0	0	0	0	0	0
ccctatcggca	PBANKA_141340	348	345	77	79	144	148	1	1	130	131	24	25	0	0	82	82	5	5	0	0	56	58	0	0	0	0	0	0	40	40	1986	1989
ccctgaggtgt	PBANKA_145690	0	0	0	0	0	0	0	0	0	0	0	0	0	0	0	0	0	0	0	0	0	0	0	0	0	0	0	0	0	0	0	0
ccgaagatccg	PBANKA_135750	0	0	0	0	0	0	14	13	0	0	0	0	0	0	0	0	0	0	4	4	0	0	0	0	0	0	0	0	2	2	0	0
ccgacgcaatt	PBANKA_142090	0	0	0	0	0	0	0	0	0	0	0	0	0	0	0	0	0	0	0	0	0	0	0	0	0	0	0	0	0	0	0	0
ccgagggcacc	PBANKA_090270	0	0	1839	1850	124	121	25	27	41	43	79	81	13	13	1	1	14	14	0	0	2	2	3	3	0	0	0	0	0	0	0	0
ccgagtctcaa	PBANKA_113800	2566	2581	1205	1203	2173	2184	979	984	777	779	675	679	35	36	123	117	107	107	5	6	78	80	15	15	1	1	11	11	55	54	1523	1527
ccgatgtgcac	PBANKA_040170	0	0	0	0	0	0	0	0	4	4	0	0	0	0	0	0	3	3	0	0	0	0	0	0	0	0	0	0	0	0	0	0
ccgcaattttt	PBANKA_100120	37	39	513	517	0	0	0	0	0	0	18	19	11	11	1	1	0	0	0	0	0	0	0	0	0	0	0	0	1	1	0	0
ccgcccgagga	PBANKA_030200	0	0	0	0	0	0	0	0	0	0	13	13	7	7	0	0	0	0	0	0	0	0	0	0	0	0	0	0	0	0	0	0
ccgcctccttg	PBANKA_133260	523	520	252	251	254	261	74	74	141	138	150	152	0	0	16	18	14	14	0	0	0	0	0	0	0	0	0	0	0	0	1321	1321
ccgcttcatgc	PBANKA_143660	0	0	0	0	0	0	0	0	0	0	0	0	0	0	1	0	0	0	0	0	0	0	0	0	0	0	0	0	0	0	0	0
ccggcttcctc	PBANKA_091660	0	0	0	0	0	0	0	0	0	0	0	0	0	0	0	0	0	0	0	0	0	0	0	0	0	0	0	0	0	0	0	0
ccggtcactat	PBANKA_071470	0	0	0	0	0	0	0	0	0	0	0	0	0	0	0	0	3	3	0	0	0	0	0	0	0	0	0	0	0	0	0	0
ccgtcatgtct	PBANKA_040490	0	0	0	0	0	0	0	0	5	5	0	0	0	0	0	0	0	0	0	0	0	0	0	0	0	0	0	0	0	0	0	0
ccgtggtagtt	PBANKA_120570	0	0	0	0	0	0	0	0	0	0	0	0	0	0	0	0	0	0	0	0	0	0	0	0	0	0	0	0	0	0	0	0
cctaacgggtt	PBANKA_090690	0	0	0	0	0	0	0	0	0	0	0	0	0	0	0	0	0	0	0	0	0	0	0	0	0	0	0	0	0	0	0	0
cctacggcata	PBANKA_110230	0	0	0	0	0	0	0	0	0	0	0	0	0	0	0	1	0	0	0	0	0	0	0	0	0	0	0	0	0	0	0	0
cctaggaggta	PBANKA_040060	0	0	0	0	0	0	0	0	0	0	0	0	0	0	0	0	0	0	0	0	0	0	0	0	1	1	0	0	2	2	0	0
cctccatatgt	PBANKA_131530	0	0	36	37	0	0	0	0	0	0	0	0	1	1	0	0	0	0	0	0	0	0	0	0	0	0	0	0	0	0	0	0
cctcgcgcctg	PBANKA_112150	0	0	0	0	0	1	0	0	0	0	0	0	0	0	0	0	0	0	0	0	0	0	0	0	0	0	0	0	0	0	0	0
cctcttacccg	PBANKA_061520	0	0	0	0	0	0	0	0	17	18	10	11	0	0	0	0	0	0	0	0	0	0	0	0	0	0	0	0	0	0	0	0
ccttacccggg	PBANKA_130420	1392	1388	1525	1522	2459	2502	443	446	1398	1393	1170	1170	60	61	150	147	205	208	20	21	12	11	15	14	11	10	4	4	9	9	1352	1360
ccttcacgagg	PBANKA_111210	0	0	274	277	0	0	0	0	4	4	3	3	3	3	0	0	0	0	0	0	0	0	0	0	0	0	0	0	0	0	0	0
ccttcgctcag	PBANKA_050540	0	0	0	0	0	0	0	0	0	0	0	0	7	8	0	0	0	0	0	0	0	0	0	0	0	0	0	0	0	0	0	0
ccttggttcct	PBANKA_100650	0	0	0	0	0	0	0	0	0	0	0	0	0	0	0	0	0	0	0	0	0	0	0	0	0	0	0	0	0	0	0	0
cctttcttgtc	PBANKA_082640	0	0	0	0	0	0	0	0	5	5	0	0	0	0	0	0	0	0	0	0	0	0	0	0	0	0	0	0	0	0	0	0
cgaaccgcttg	PBANKA_020920	0	0	0	0	0	0	33	33	0	0	0	0	0	0	0	0	0	0	0	0	0	0	0	0	0	0	0	0	0	0	0	0
cgaagtagcaa	PBANKA_111760	0	0	745	738	1	1	0	0	35	33	46	46	2	2	0	0	0	0	0	0	0	0	0	0	0	0	0	0	0	0	0	0
cgaagttcgtc	PBANKA_082380	0	0	0	0	0	0	0	0	0	0	0	0	0	0	0	0	0	0	0	0	0	0	0	0	0	0	1	0	0	0	0	0
cgaccgcgcat	PBANKA_112110	0	0	0	0	0	0	0	0	0	0	0	0	0	0	0	0	0	0	0	0	0	0	0	0	0	0	0	0	0	0	0	0
cgactagtacc	PBANKA_092110	0	0	0	0	0	0	0	0	0	0	0	0	0	0	0	0	0	0	0	0	0	0	0	0	0	0	0	0	0	0	0	0
cgactcagtag	PBANKA_030140	0	0	0	0	0	0	0	0	0	0	0	0	0	0	0	0	0	0	6	6	0	0	0	0	0	0	0	0	0	0	0	0
cgagattagtc	PBANKA_110130	0	0	89	89	0	0	0	0	1	1	7	8	2	2	0	0	0	0	0	0	0	0	0	0	0	0	0	0	0	0	0	0
cgagccttgaa	PBANKA_081600	0	0	0	0	0	0	0	0	0	0	0	0	0	0	0	0	0	0	0	0	0	0	0	0	0	0	0	0	0	0	0	0
cgcaaggaggg	PBANKA_103800	0	0	0	0	0	0	0	0	0	0	0	0	0	0	0	0	0	0	0	0	0	0	0	0	0	0	0	0	0	0	0	0
cgcaatgtgta	PBANKA_140390	0	0	0	0	0	0	0	0	0	0	0	0	0	0	0	0	0	0	0	0	0	0	0	0	1	1	0	0	0	0	0	0
cgcaattcccc	PBANKA_100190	102	104	58	57	98	100	0	0	9	9	0	0	0	0	2	2	4	4	0	0	0	0	0	0	0	0	0	0	0	0	0	0
cgcacatctac	PBANKA_082250	185	203	294	325	389	432	138	154	233	248	163	167	51	54	66	79	91	100	18	21	17	18	56	59	11	13	31	34	21	21	178	189
cgcagcaccgc	PBANKA_103320	0	0	0	0	0	0	0	0	0	0	0	0	0	0	0	0	0	0	0	0	0	0	0	0	0	0	0	0	0	0	0	0
cgcataatctg	PBANKA_122770	0	0	0	0	0	0	0	0	0	0	0	0	0	0	0	0	0	0	0	0	0	0	0	0	0	0	0	0	2	2	0	0
cgcggagccta	PBANKA_093020	0	0	0	0	0	0	0	0	0	0	0	0	0	0	0	0	0	0	0	0	0	0	0	0	0	0	0	0	0	0	0	0
cgcggaggtgt	PBANKA_144580	2	2	1	0	0	0	0	0	2	2	0	0	0	0	0	0	0	0	0	0	0	0	0	0	0	0	0	0	2	1	0	0
cgcgggttcga	PBANKA_061870	0	0	0	0	0	0	0	0	0	0	0	0	0	0	0	0	0	0	0	0	0	0	0	0	0	0	0	0	0	0	0	0
cgctaagtccg	PBANKA_010240	0	0	0	0	0	0	0	0	10	10	0	0	0	0	0	0	2	3	0	0	0	0	0	0	0	0	0	0	0	0	0	0
cgctccggtcc	PBANKA_144110	0	0	44	42	0	0	0	0	0	0	0	0	0	0	0	0	0	0	0	0	0	0	0	0	0	0	0	0	0	0	0	0
cgcttcacgac	PBANKA_133840	0	0	0	0	0	0	0	0	0	0	0	0	0	0	0	0	0	0	0	0	0	0	0	0	0	0	0	0	0	0	0	0
cggaatgccag	PBANKA_031000	1	0	51	53	0	0	0	0	21	20	4	4	0	0	0	0	0	0	0	0	0	0	0	0	0	0	0	0	0	0	0	0
cggagagttta	PBANKA_092050	0	0	0	0	0	0	0	0	0	0	0	0	0	0	0	0	0	0	0	0	0	0	0	0	0	0	0	0	0	0	0	0
cggagtacgtt	PBANKA_103440	14491	14437	9197	9145	12268	12269	21086	21009	19966	19889	22180	22138	20025	19891	18680	18556	23207	23067	20788	20622	13806	13711	22205	22072	16800	16758	18797	18654	9541	9519	1407	1406
cggcctatagg	PBANKA_100060	0	0	136	138	0	0	0	0	0	0	0	0	0	0	0	0	0	0	0	0	0	0	0	0	0	0	0	0	0	0	0	0
cggcgaacggt	PBANKA_020860	0	0	0	0	0	0	0	0	0	0	0	0	0	0	0	0	0	1	0	0	0	0	0	0	0	0	0	0	0	0	0	0
cgggctaatag	PBANKA_132750	485	480	939	941	596	593	203	201	291	291	202	202	15	15	13	13	22	23	0	0	0	0	0	0	0	0	0	0	5	5	1310	1309
cggggacttac	PBANKA_141810	0	0	0	0	0	0	0	0	0	0	0	0	0	0	4	3	0	0	0	0	0	0	0	0	0	0	0	0	0	0	0	0
cgggtgagttt	PBANKA_010820	0	0	0	0	0	0	0	0	0	0	0	0	0	0	0	0	0	0	0	0	0	0	0	0	0	0	0	0	0	0	0	0
cgggtgtaagt	PBANKA_071490	0	0	0	0	0	0	0	0	0	0	0	0	0	0	0	0	0	0	0	0	0	0	0	0	0	0	0	0	0	0	0	0
cggtcgaggta	PBANKA_124020	0	0	0	0	0	0	8	9	0	0	0	0	0	0	0	0	0	0	0	0	0	0	0	0	0	0	0	0	0	0	0	0
cggtgtccatg	PBANKA_093530	0	0	0	0	0	0	0	0	0	0	0	0	0	0	0	0	0	0	0	0	0	0	0	0	1	0	0	0	0	0	0	0
cggttgtggat	PBANKA_070710	0	0	0	0	89	87	0	0	0	0	0	0	0	0	0	0	0	0	0	0	0	0	0	0	0	0	0	0	0	0	0	0
cggttttttta	PBANKA_082030	0	0	0	0	0	0	0	0	0	0	0	0	0	0	0	0	0	0	0	0	2	2	0	0	0	0	0	0	0	0	0	0
cgtagtaaagc	PBANKA_102120	0	0	0	0	0	0	0	0	1	0	0	0	0	0	0	0	0	0	0	0	0	0	0	0	0	0	0	0	0	0	1	1
cgtcggacggt	PBANKA_090210	0	0	0	0	0	0	0	0	0	0	0	0	0	0	0	0	0	0	1	0	0	0	0	0	0	0	0	0	0	0	0	0
cgtggacgacc	PBANKA_082910	47	47	327	330	519	525	89	90	99	99	143	146	176	178	29	29	45	45	122	127	15	16	0	0	49	50	3	3	6	6	3607	3601
cgtggcgctag	PBANKA_123830	0	0	0	0	0	0	0	0	0	0	0	0	0	0	0	0	0	0	0	0	0	0	0	0	0	0	0	0	0	0	0	0
cgtggggttct	PBANKA_123430	0	0	0	0	0	0	0	0	0	0	0	0	9	9	0	0	0	0	0	0	0	0	0	0	0	0	0	0	0	0	0	0
cgtgtcggaca	PBANKA_020840	0	0	0	0	0	0	0	0	0	0	7	7	0	0	0	0	0	0	0	0	0	0	0	0	0	0	0	0	0	0	0	0
cgtgtgatgcc	PBANKA_051060	0	0	56	63	0	0	0	0	0	0	0	0	0	0	0	0	0	0	0	0	0	0	0	0	0	0	0	0	0	0	0	0
cgtgttctagt	PBANKA_113320	0	0	0	0	0	0	0	0	0	0	0	0	5	5	0	0	0	0	0	0	0	0	0	0	0	0	0	0	0	0	0	0
cgttaggtgtg	PBANKA_060820	0	1	0	0	0	0	1	0	0	0	0	0	1	0	0	0	0	1	1	2	0	0	0	0	1	0	1	0	1	2	0	0
cgttatgtggg	p230p-tag	6075	6013	3762	3707	4378	4338	6425	6362	5679	5578	7118	6997	9813	9704	7406	7262	10178	10000	13049	12912	7063	7001	11141	10955	17434	17185	13905	13611	8576	8466	1180	1144
cgttccaacag	PBANKA_135130	0	0	0	0	0	0	0	0	0	0	1	0	0	0	0	0	0	0	0	0	0	0	0	0	0	0	0	0	0	0	0	0
cgttcgctata	PBANKA_092910	0	0	0	0	0	0	0	0	0	0	0	0	3	3	0	0	0	0	0	0	0	0	0	0	0	0	0	0	0	0	0	0
cgttcttcggg	PBANKA_113150	0	0	0	0	0	0	0	0	0	0	0	0	0	0	0	0	0	0	0	0	0	0	0	0	0	0	0	0	0	0	0	0
cgtttgctggg	PBANKA_131150	147	147	499	504	103	101	31	30	49	49	32	31	0	0	13	11	0	0	0	0	0	0	1	1	0	0	2	2	0	0	0	0
cgttttgggcg	PBANKA_020270	0	0	0	0	0	0	0	0	7	7	0	0	0	0	0	0	0	0	0	0	0	0	0	0	0	0	0	0	0	0	0	0
ctaaagaacct	PBANKA_121680	0	0	0	0	0	0	0	0	0	0	0	0	0	0	0	0	0	0	0	0	0	0	0	0	0	0	0	0	0	0	0	0
ctaaccatggc	PBANKA_090400	0	0	0	0	0	0	0	0	0	0	0	0	0	0	0	0	0	0	0	0	0	0	0	0	0	0	0	0	0	0	0	0
ctacaagttca	PBANKA_070700	0	0	45	45	0	0	0	0	11	12	8	7	0	0	0	0	0	0	0	0	0	0	0	0	0	0	0	0	0	0	0	0
ctacaggcacc	PBANKA_051930	0	0	0	0	0	0	0	0	0	0	0	0	0	0	0	0	0	0	0	0	0	0	0	0	0	0	0	0	0	0	0	0
ctacctacaaa	PBANKA_133180	0	0	0	0	0	0	0	0	0	0	0	0	0	0	0	0	0	0	0	0	0	0	0	0	0	0	0	0	1	1	0	0
ctacgatgaac	PBANKA_030770	0	0	0	0	0	0	0	0	6	6	0	0	0	0	0	0	0	0	0	0	0	0	0	0	0	0	0	0	0	0	0	0
ctactagttaa	PBANKA_122560	182	183	0	0	1	1	0	0	0	0	2	2	0	0	0	0	0	0	0	0	0	0	0	0	0	0	0	0	0	0	0	0
ctactctgatg	PBANKA_110510	0	0	0	0	0	0	0	0	0	0	0	0	0	0	0	0	0	0	0	0	0	0	0	0	0	0	0	0	0	0	0	0
ctagtagtaga	PBANKA_112670	0	0	0	0	0	0	0	0	0	0	6	6	0	0	0	0	0	0	0	0	0	0	0	0	0	0	0	0	0	0	0	0
ctatcttatcc	PBANKA_052200	445	442	674	684	964	970	220	218	382	376	353	350	41	41	32	32	43	44	41	40	2	3	2	2	67	68	0	0	0	0	1951	1974
ctcacacgacc	PBANKA_052480	1	1	564	578	0	0	3	3	20	21	21	20	0	0	9	10	0	0	0	0	0	0	0	0	0	0	0	0	0	0	0	0
ctcagtcatgc	PBANKA_123420	0	0	0	0	0	0	0	0	0	0	0	0	0	0	0	0	0	0	0	0	0	0	0	0	0	0	0	0	0	0	0	0
ctccccattca	PBANKA_122760	0	0	0	0	0	0	0	0	0	0	11	11	0	0	0	0	0	0	0	0	0	0	0	0	0	0	0	0	0	0	0	0
ctcctatccct	PBANKA_051950	0	0	0	0	0	0	0	0	0	0	0	0	0	0	0	0	0	0	0	0	0	0	0	0	0	0	0	0	0	0	0	0
ctcgacatcta	PBANKA_083170	0	0	48	48	0	0	0	0	0	0	0	0	4	4	0	0	0	0	0	0	0	0	0	0	0	0	0	0	0	0	0	0
ctcgagaccag	PBANKA_050590	334	332	61	61	1	1	0	0	0	0	0	0	0	0	0	0	0	0	0	0	0	0	0	0	0	0	0	0	0	0	0	0
ctcgaggacaa	PBANKA_120890	0	0	0	0	0	1	0	0	0	0	0	0	0	0	0	0	0	0	0	0	0	0	0	0	0	0	0	0	0	0	0	0
ctcgccgacgc	PBANKA_111590	0	0	0	0	0	0	0	0	1	0	0	0	0	0	0	0	0	0	0	0	0	0	0	0	0	0	0	0	0	0	0	0
ctcgggagggg	PBANKA_050120	0	0	899	900	4	2	25	25	32	31	8	8	7	7	23	23	0	0	0	0	3	3	2	2	0	0	0	0	0	0	0	0
ctcggtctatg	PBANKA_130110	0	0	22	21	1	0	18	18	4	5	6	6	11	11	0	0	0	0	0	0	0	0	0	0	0	0	0	0	0	0	0	0
ctctgcccaag	PBANKA_121180	0	0	9	9	72	72	7	7	12	11	0	0	3	3	0	1	35	33	0	1	8	6	4	3	4	2	1	1	4	4	3	3
ctctgcgtggt	PBANKA_061010	642	643	1075	1063	807	792	2623	2598	2654	2622	2124	2078	3733	3691	2882	2840	2691	2660	5485	5428	3355	3288	4411	4353	7043	6972	5056	4982	4067	4015	1239	1222
ctctgtatgtc	PBANKA_110960	0	0	0	0	0	0	0	0	0	0	0	0	0	0	0	0	0	0	0	0	0	0	0	0	0	0	0	0	0	0	0	0
ctcttatgctc	PBANKA_142530	0	0	0	0	0	0	0	0	0	0	0	0	0	0	0	0	0	0	0	0	0	0	0	0	3	3	0	0	0	0	0	0
ctgaaccctga	PBANKA_030940	0	0	0	0	0	0	0	0	0	0	0	0	0	0	0	0	0	0	0	0	0	0	0	0	0	0	0	0	0	0	0	0
ctgactttcgg	PBANKA_090150	0	0	0	0	0	0	0	0	0	0	0	0	0	0	0	0	0	0	0	0	0	0	0	0	0	0	0	0	0	0	0	0
ctgcgtggcac	PBANKA_120090	79	81	0	0	0	0	0	0	0	0	8	10	13	13	0	0	0	0	0	0	0	0	0	0	0	0	0	0	0	0	0	0
ctgctgattgc	PBANKA_100760	0	0	0	0	0	0	19	19	0	0	5	5	0	0	0	0	0	0	0	0	0	0	0	0	0	0	0	0	0	0	0	0
ctgggaaaaga	PBANKA_142220	0	0	0	0	0	0	0	0	1	1	0	0	0	0	0	0	0	0	0	0	0	0	0	0	0	0	0	0	0	0	0	0
ctgggatctgt	PBANKA_061340	0	0	0	0	0	0	0	0	0	0	14	14	0	0	0	0	0	0	0	0	0	0	0	0	0	0	0	0	0	0	0	0
ctggttaaacg	PBANKA_113510	1	0	0	0	0	0	0	0	0	0	0	0	0	0	1	0	0	0	0	0	0	0	0	0	0	0	0	0	0	0	0	0
ctggttattaa	PBANKA_091870	0	0	0	0	0	0	0	0	0	0	0	0	0	0	0	0	0	0	0	0	0	0	0	0	0	0	0	0	0	0	0	0
ctgtgactgct	PBANKA_130190	0	0	57	56	0	0	0	0	0	0	0	0	0	0	0	0	0	0	0	0	0	0	0	0	0	0	0	0	0	0	0	0
ctgtttcgtgt	PBANKA_080060	0	0	0	0	744	745	2	2	0	0	0	0	0	0	0	0	0	0	0	0	0	0	0	0	0	0	0	0	0	0	0	0
cttaaagagcc	PBANKA_133500	0	0	158	164	0	0	0	0	0	0	12	13	0	0	0	0	0	0	0	0	0	0	0	0	0	0	0	0	0	0	0	0
cttagggtcgt	PBANKA_092850	0	0	0	0	0	0	0	0	0	0	0	0	0	0	0	0	0	0	0	0	0	0	0	0	0	0	0	0	0	0	0	0
cttccctaggg	PBANKA_093810	438	432	440	439	579	581	188	187	409	400	285	281	118	121	88	87	46	45	95	95	24	24	53	55	78	80	6	6	20	19	1251	1232
cttctgacgta	PBANKA_144570	0	0	0	0	0	0	0	0	0	0	0	0	0	0	0	0	0	0	0	0	0	0	0	0	0	0	0	0	2	2	0	0
cttgaaaaatc	PBANKA_135190	0	0	0	0	0	0	0	0	0	0	0	0	0	0	0	0	0	0	0	0	0	0	0	0	0	0	0	0	0	0	0	0
cttgcggacaa	PBANKA_112680	333	332	302	306	501	508	658	669	386	395	216	220	541	544	321	321	91	93	957	971	332	335	95	96	1191	1197	73	73	241	244	1552	1583
cttggtatcct	PBANKA_136480	0	0	2	2	1	0	0	0	0	0	0	0	16	16	0	0	0	0	0	0	0	0	0	0	0	0	0	0	0	0	0	0
ctttacggaag	PBANKA_103150	0	0	0	0	0	0	0	0	0	0	0	0	0	0	0	0	0	0	0	0	0	0	0	0	0	0	0	0	0	0	0	0
ctttactgggt	PBANKA_135260	0	0	18	17	0	0	0	0	0	0	19	20	11	12	0	0	0	0	7	7	0	0	0	0	0	0	0	0	0	0	0	0
ctttagtcacg	PBANKA_093780	0	0	0	0	0	0	0	0	0	0	0	0	0	0	0	0	0	0	0	0	0	0	0	0	0	0	0	0	0	0	0	0
ctttcgtccgt	PBANKA_090420	0	0	0	0	0	0	0	0	0	0	11	12	0	0	0	0	1	0	0	0	2	2	0	0	0	0	0	0	0	0	0	0
gaaaacgcctg	PBANKA_123190	772	777	521	518	754	756	250	248	328	338	298	305	57	55	17	18	11	11	0	0	1	1	3	3	3	3	0	0	6	6	912	906
gaaacaacccg	PBANKA_123180	0	0	0	0	0	0	0	0	14	14	6	6	0	0	0	0	0	0	0	0	0	0	0	0	0	0	0	0	0	0	0	0
gaaacagtacc	PBANKA_121240	0	0	0	0	0	0	0	0	6	6	0	0	0	0	0	0	0	0	0	0	0	0	0	0	0	0	0	0	0	0	0	0
gaaagctgctc	PBANKA_061460	1037	1053	391	393	543	553	369	369	408	407	228	245	228	233	101	101	39	42	268	274	21	22	7	8	336	340	1	1	37	35	1135	1155
gaacattcggg	PBANKA_140040	0	0	285	281	119	120	2	2	20	21	11	11	6	5	0	0	2	2	3	3	0	0	0	0	0	0	0	0	0	0	0	0
gaacctggaca	PBANKA_093260	0	0	0	0	0	0	0	0	0	0	0	0	0	0	0	0	0	0	0	0	0	0	0	0	0	0	0	0	1	1	0	0
gaaggaacgtc	PBANKA_090240	0	0	0	0	0	0	0	0	0	0	0	0	1	1	0	0	0	0	0	0	0	0	0	0	0	0	0	0	0	0	0	0
gaaggtggtac	PBANKA_080630	0	0	0	0	0	0	0	0	0	0	0	0	0	0	0	0	0	0	0	0	0	0	0	0	0	0	0	0	1	1	0	0
gaagtgcgtat	PBANKA_111440	0	0	0	0	0	0	0	0	0	0	0	0	0	0	0	0	0	0	0	0	0	0	0	0	0	0	0	0	0	0	0	0
gaatggatgta	PBANKA_124000	0	0	0	0	0	0	0	0	0	0	0	0	0	0	0	0	0	0	0	0	0	0	0	0	0	0	0	0	0	0	0	0
gaattaacaaa	PBANKA_110100	121	126	565	570	0	0	2	2	10	10	29	29	0	0	0	0	0	0	0	0	1	1	0	0	0	0	0	0	0	0	0	0
gaattaccttt	PBANKA_021550	0	0	702	717	169	171	0	0	25	25	23	23	0	0	17	18	0	0	0	0	0	0	0	0	0	0	0	0	1	1	0	0
gacaagtaggt	PBANKA_122570	0	0	0	0	0	0	0	0	0	0	0	0	1	0	0	0	0	0	0	0	0	0	1	0	0	0	0	0	0	0	0	0
gacatgggatt	PBANKA_070940	628	630	56	56	0	0	1	1	0	0	11	11	0	0	0	0	0	0	0	0	0	0	0	0	0	0	0	0	0	0	0	0
gaccacgagag	PBANKA_145910	191	196	0	0	0	0	25	24	0	0	0	0	0	0	0	0	0	0	0	0	0	0	0	0	0	0	0	0	0	0	0	0
gacgaggggca	PBANKA_030230	0	0	0	0	0	0	0	0	0	0	6	6	0	0	0	0	0	0	0	0	0	0	0	0	0	0	0	0	0	0	0	0
gacgcaatgcc	PBANKA_041750	0	0	0	0	0	0	0	0	0	0	0	0	0	0	0	0	0	0	0	0	0	0	0	0	0	0	0	0	0	0	0	0
gacgtatggcg	PBANKA_021460	0	0	22	22	0	0	0	0	0	0	0	0	0	0	0	0	0	0	0	0	0	0	0	0	0	0	0	0	0	0	0	0
gacgtcgaatc	PBANKA_122670	0	0	0	0	0	0	0	0	0	0	0	0	0	0	0	0	0	0	0	0	0	0	0	0	0	0	0	0	0	0	0	0
gactaggatga	PBANKA_010480	0	0	0	0	0	0	0	0	0	0	0	0	0	1	0	0	0	0	0	0	0	0	0	0	0	0	0	0	0	0	0	0
gactcccgggc	PBANKA_102400	1189	1203	589	589	721	735	81	83	256	255	257	254	9	9	15	15	26	25	0	0	4	4	32	33	0	0	5	4	0	0	3550	3561
gactctatggt	PBANKA_010260	0	0	65	63	1	1	0	0	0	0	0	0	0	0	0	0	0	0	0	0	0	0	0	0	0	0	0	0	0	0	0	0
gagagagggtg	PBANKA_141450	199	194	0	0	0	0	0	0	0	0	0	0	7	6	4	4	0	0	0	0	0	0	0	0	0	0	0	0	0	0	0	0
gagagggctta	PBANKA_101480	0	0	0	0	0	0	0	0	9	9	7	8	0	0	0	0	0	0	0	0	0	0	0	0	0	0	0	0	0	0	0	0
gagcgagtcaa	PBANKA_112890	0	0	0	0	0	0	0	0	0	0	0	0	0	0	0	0	0	0	0	0	0	0	0	0	0	0	0	0	0	0	0	0
gaggcttaggg	PBANKA_133660	0	0	0	0	0	0	0	0	0	0	0	0	0	0	0	0	0	0	0	0	0	0	0	0	0	0	0	0	1	1	0	0
gagtagatctg	PBANKA_093370	0	0	0	0	0	0	0	0	0	0	0	0	0	0	0	0	0	0	0	0	0	0	0	0	0	0	0	0	0	0	0	0
gagtagctgat	PBANKA_093430	0	0	0	0	0	0	0	0	0	0	0	0	0	0	0	0	0	0	0	0	0	0	0	0	0	0	0	0	0	0	0	0
gatacacgaca	PBANKA_144520	186	188	258	256	435	444	86	87	210	211	49	49	56	55	80	78	85	85	87	86	83	83	43	45	43	44	29	28	112	115	1559	1561
gatagcgctcg	PBANKA_070840	0	0	0	0	0	0	0	0	0	0	0	0	0	0	0	0	0	0	0	0	0	0	0	0	0	0	0	0	0	0	0	0
gatattcctct	PBANKA_145770	146	147	0	0	0	0	0	0	0	0	0	0	0	0	0	0	11	11	0	0	0	0	0	0	0	0	0	0	0	0	0	0
gatgaccaggg	PBANKA_140460	235	236	392	389	457	463	144	140	162	161	239	237	12	12	22	21	9	9	0	0	0	0	0	0	0	0	1	1	0	0	1968	1969
gatgataaagt	PBANKA_112050	0	0	0	0	0	0	1	0	0	0	0	0	0	0	0	0	0	0	0	0	0	0	0	0	0	0	0	0	0	0	2	1
gcaaatataaa	PBANKA_110090	0	0	122	123	0	0	0	0	45	45	6	6	0	0	0	0	0	0	0	0	0	0	0	0	0	0	0	0	0	0	0	0
gcaacgagacc	PBANKA_092100	0	0	0	0	0	0	0	0	0	0	0	0	0	0	0	0	1	1	0	0	0	0	0	0	0	0	0	0	0	0	0	0
gcagagtcacg	PBANKA_040090	180	173	32	32	1	1	15	15	16	16	0	0	11	11	0	0	0	0	0	0	0	0	0	0	0	0	0	0	0	0	0	0
gcaggtattat	PBANKA_110430	0	0	89	89	0	0	0	0	0	0	0	0	0	0	0	0	0	0	0	0	0	0	0	0	0	0	0	0	0	0	0	0
gcataaactct	PBANKA_114230	0	0	0	0	0	0	0	0	0	0	0	0	0	0	0	0	0	0	0	0	0	0	0	0	0	0	0	0	0	0	0	0
gcatgatttac	PBANKA_102550	0	0	0	0	0	0	0	0	0	0	0	0	0	0	0	0	0	0	0	0	0	0	0	0	0	0	0	0	0	0	0	0
gccacccgtcg	PBANKA_131870	0	0	0	0	0	0	0	0	0	0	0	0	0	0	0	0	0	0	0	0	0	0	0	0	0	0	0	0	0	0	0	0
gccatattcaa	PBANKA_070510	134	135	86	87	120	123	33	32	74	76	22	21	10	9	16	16	17	16	0	0	6	6	0	0	0	0	0	0	0	0	2150	2169
gccccctaccg	PBANKA_135440	0	0	0	0	0	0	0	0	0	0	0	0	0	0	0	0	0	0	0	0	0	0	0	0	0	0	0	0	0	0	0	0
gcccgacaaac	PBANKA_131980	0	0	0	0	0	0	0	0	0	0	0	0	0	0	0	0	0	0	1	0	0	0	0	0	0	0	0	0	0	0	0	0
gcccggcctag	PBANKA_071960	0	0	0	0	0	0	0	0	0	0	0	0	0	0	5	5	0	0	0	0	0	0	0	0	0	0	0	0	0	0	0	0
gcccggtaata	PBANKA_052050	0	0	0	0	0	0	0	0	0	0	0	0	0	0	0	0	0	0	0	0	0	0	0	0	0	0	0	0	0	0	0	0
gcccggtactc	PBANKA_101800	0	0	0	0	0	0	0	0	0	0	0	0	0	0	0	0	0	0	0	0	0	0	0	0	0	0	0	0	0	0	0	0
gccttcaacgg	PBANKA_070620	0	0	0	0	0	0	0	0	0	0	0	0	0	0	9	10	0	0	0	0	0	0	0	0	0	0	0	0	2	2	0	0
gcgaactcaac	PBANKA_120370	0	0	0	0	53	57	0	0	0	0	0	0	0	0	0	0	0	0	0	0	0	0	0	0	0	0	0	0	0	0	0	0
gcgagatacga	PBANKA_120810	0	0	0	0	0	0	0	0	7	7	0	0	11	10	0	0	0	0	0	0	0	0	0	0	0	0	0	0	0	0	0	0
gcgcatctttc	PBANKA_051140	0	0	0	0	0	0	0	0	0	0	0	0	0	0	0	0	0	0	0	0	0	0	0	0	0	0	0	0	0	0	0	0
gcgcggcatga	PBANKA_112120	0	0	0	0	0	0	0	0	0	0	0	0	13	13	0	0	0	0	0	0	0	0	0	0	0	0	0	0	0	0	0	0
gcggatctagc	PBANKA_041010	0	0	0	0	0	0	0	0	0	0	0	0	4	4	0	0	0	0	0	0	0	0	0	0	0	0	0	0	0	0	0	0
gcggcctgtat	PBANKA_103210	0	0	0	0	0	0	0	0	0	0	0	0	0	0	0	0	0	0	0	0	0	0	0	0	0	0	0	0	0	0	0	0
gcggcggccta	PBANKA_123550	557	556	655	652	359	356	152	153	310	304	126	123	9	9	44	43	39	41	4	3	4	4	0	1	1	1	0	0	2	2	1380	1361
gcgtcagttag	PBANKA_140210	0	0	0	0	0	0	0	0	0	0	0	0	7	7	0	0	0	0	0	0	0	0	0	0	0	0	0	0	1	1	0	0
gcgtcgatcaa	PBANKA_050500	0	0	0	0	0	0	0	0	0	0	0	0	3	3	0	0	0	0	0	0	0	0	0	0	0	0	0	0	0	0	0	0
gcgtggaggca	PBANKA_101980	0	0	0	0	0	0	0	0	5	5	0	0	0	0	0	0	0	0	0	0	0	0	0	0	0	0	0	0	0	0	0	0
gctactagctc	PBANKA_061380	590	597	147	147	576	585	29	31	125	121	51	51	39	39	22	20	0	0	0	0	6	6	0	0	1	1	0	0	0	0	0	0
gctagttaggc	PBANKA_120410	153	149	0	0	1	1	0	0	4	6	0	0	4	4	0	0	0	0	0	0	0	0	0	0	0	0	0	0	0	0	0	0
gctatacgcat	PBANKA_123390	138	138	0	0	0	0	0	0	0	0	8	7	9	10	0	0	0	0	0	0	0	1	0	0	0	0	0	0	0	0	0	0
gctcacccgtc	PBANKA_082220	0	0	0	0	0	0	0	0	0	0	0	0	0	0	0	0	0	0	0	0	0	0	0	0	0	0	0	0	0	0	0	0
gctcgtcgacc	PBANKA_010520	0	0	0	0	0	0	0	0	6	6	0	0	0	0	0	0	0	0	0	0	0	0	0	0	0	0	0	0	0	0	0	0
gctctacttcc	PBANKA_093910	0	0	0	0	0	0	0	0	0	0	0	0	0	0	0	0	0	0	0	0	0	0	0	0	0	0	0	0	0	0	0	0
gctgatgtacg	PBANKA_010540	0	0	31	30	176	173	13	13	18	18	40	40	0	0	0	0	45	44	0	0	0	0	41	40	0	0	95	93	0	0	1814	1799
gctgggcagtt	PBANKA_146460	161	161	0	0	0	0	1	1	0	0	0	0	0	0	0	0	0	0	0	0	0	0	0	0	0	0	0	0	0	0	0	0
gcttaaacctc	PBANKA_122140	0	0	0	0	0	0	0	0	0	0	0	0	0	0	0	0	0	0	0	0	0	0	0	0	0	0	0	0	0	0	0	0
gcttacgtcaa	PBANKA_090710	0	0	16	16	88	91	26	26	18	16	21	19	27	25	14	14	0	0	0	0	0	0	0	0	0	0	0	1	1	1	0	1
gcttctcttta	PBANKA_135820	0	0	0	0	0	0	0	0	0	0	0	0	0	0	0	0	0	0	0	0	0	0	0	0	0	0	0	0	0	0	0	0
gcttgatattg	PBANKA_120280	0	0	45	41	1	1	0	0	0	0	0	0	0	0	0	0	0	0	0	0	0	0	0	0	0	0	0	0	0	0	0	0
ggagggaaacg	PBANKA_133890	0	0	0	0	0	0	0	0	0	0	0	0	0	0	8	7	0	0	0	0	0	0	0	0	0	0	0	0	0	0	0	0
ggaggtgacag	PBANKA_101560	0	0	0	0	0	0	9	9	9	10	0	0	0	0	0	0	0	0	0	0	0	0	0	0	0	0	0	0	0	0	0	0
ggatacaggta	PBANKA_142060	0	0	0	0	0	0	0	0	0	0	0	0	0	0	0	0	0	0	0	0	0	0	0	0	0	0	0	0	0	0	0	0
ggatactgtag	PBANKA_040590	0	0	0	0	0	0	0	0	0	0	7	8	0	0	0	0	0	0	0	0	0	0	0	0	0	0	0	0	0	0	0	0
ggatttaatca	PBANKA_080920	198	201	2	2	0	0	0	0	0	0	0	0	15	15	0	0	0	0	0	0	0	0	0	0	0	0	0	0	0	0	0	0
ggcaatagtct	PBANKA_040710	413	414	331	330	440	442	0	0	0	0	9	10	0	0	2	1	0	0	0	0	0	0	0	0	1	1	1	0	3	3	2055	2048
ggcagtatggg	PBANKA_121690	0	0	0	0	0	0	0	0	0	0	0	0	0	0	0	0	0	0	0	0	0	0	0	0	0	0	0	0	0	0	0	0
ggccaatttaa	PBANKA_080320	0	0	0	0	0	0	0	0	0	0	0	0	0	0	0	0	0	0	0	0	0	0	0	0	0	0	0	0	2	2	0	0
ggccaggaaag	PBANKA_111340	0	0	0	0	0	0	0	0	0	0	0	0	0	0	0	0	3	3	0	0	0	0	0	0	0	0	0	0	0	0	0	0
ggcccagcctt	PBANKA_020810	0	0	0	0	0	0	0	0	0	0	0	0	0	0	7	7	0	0	0	0	0	0	0	0	0	0	0	0	0	0	0	0
ggccgggccca	PBANKA_101650	0	0	0	0	0	0	0	0	0	0	0	0	0	0	0	0	0	0	0	0	0	0	0	0	0	0	0	0	0	0	0	0
ggcctcctgta	PBANKA_060930	0	0	0	0	0	0	0	0	0	0	0	0	0	0	0	0	0	0	0	0	0	0	0	0	0	0	0	0	1	1	0	0
ggcgatgtttc	PBANKA_092550	0	0	0	0	0	0	0	0	0	0	15	16	0	0	0	0	0	0	0	0	0	0	0	0	0	0	0	0	0	0	0	0
ggcgctgctct	PBANKA_113380	0	0	0	0	0	0	0	0	9	9	0	0	0	0	0	0	0	0	0	0	0	0	0	0	0	0	0	0	0	0	0	0
ggctaggccgc	PBANKA_041050	0	0	0	0	0	0	0	0	0	0	0	0	0	0	0	0	0	0	0	0	0	0	0	0	0	0	0	0	0	0	0	0
ggcttataacc	PBANKA_142360	0	0	0	0	0	0	0	0	0	0	0	0	0	0	0	0	0	0	0	0	0	0	0	0	0	0	0	0	0	0	0	0
gggaattaaga	PBANKA_143750	0	0	0	0	0	0	0	0	0	0	7	7	0	0	0	0	0	0	0	0	0	0	0	0	0	0	0	0	0	0	0	0
gggatctatac	PBANKA_020420	0	0	0	0	0	0	0	0	0	0	0	0	0	0	0	0	0	0	4	5	0	0	0	0	0	0	0	0	0	0	0	0
gggcaatccta	PBANKA_092230	0	0	0	0	0	0	0	0	0	0	0	0	0	0	0	0	0	0	0	0	0	0	0	0	0	0	0	0	0	0	0	0
gggccattaga	PBANKA_112520	125	123	176	176	127	127	3	1	61	61	122	120	4	4	0	0	113	113	2	2	4	4	131	129	2	2	161	156	5	4	1653	1653
ggggagacatg	PBANKA_020620	222	223	212	213	363	366	53	52	62	61	54	54	39	39	8	8	0	0	0	0	0	0	0	0	0	0	0	0	0	0	0	0
ggggccgggca	PBANKA_050060	2	2	1242	1227	99	99	0	0	0	0	18	18	0	0	0	0	0	0	0	0	0	0	4	4	1	1	1	1	0	0	0	0
ggggtcctctg	PBANKA_124380	0	0	396	398	0	0	0	0	52	51	11	11	0	0	0	0	1	0	0	0	0	0	0	0	0	0	0	0	0	0	0	0
gggtcgttgcg	PBANKA_142630	167	164	545	534	553	538	93	90	80	78	196	192	155	149	98	94	3	3	276	266	24	24	1	0	420	410	0	0	11	13	1448	1433
gggttagaaat	PBANKA_070440	0	0	334	334	1	1	24	24	30	27	42	44	0	0	0	0	0	0	0	0	0	0	0	0	0	0	0	0	0	0	0	0
ggtatctccat	PBANKA_040340	0	0	0	0	0	0	0	0	24	24	4	4	0	0	0	0	0	0	0	0	1	1	0	0	0	0	0	0	0	0	0	0
ggtatgagccc	PBANKA_051720	0	0	0	0	0	0	0	0	16	16	0	0	0	0	0	0	0	0	0	0	0	0	0	0	0	0	0	0	0	0	0	0
ggtcagaccct	PBANKA_092700	95	90	0	0	0	0	0	0	1	1	5	5	0	0	0	0	0	0	0	0	0	0	0	0	0	0	0	0	2	2	0	0
ggtcgtctttg	PBANKA_122400	0	0	0	0	0	0	0	0	0	0	0	0	0	0	0	0	0	0	0	0	0	0	0	0	1	0	0	0	0	0	0	0
ggtctctctcc	PBANKA_062280	571	568	284	282	293	296	0	0	162	164	106	106	23	22	15	13	16	17	0	0	16	16	0	0	3	3	1	1	2	2	1404	1413
ggtgcatattt	PBANKA_130760	160	157	68	67	82	79	2	2	0	0	19	18	0	0	15	13	3	3	0	0	0	0	0	0	1	1	0	0	2	2	1905	1857
ggtggcatcta	PBANKA_145170	362	358	143	139	272	270	91	90	117	119	113	112	3	3	15	15	8	8	11	11	15	13	8	8	6	6	3	3	12	11	1682	1658
ggttgcttttt	PBANKA_142190	0	0	0	0	0	0	0	0	0	0	0	0	0	0	0	0	0	0	0	0	0	0	0	0	0	0	0	0	0	0	1	0
ggtttacagtt	PBANKA_114590	0	0	301	297	0	0	0	0	0	0	8	8	0	0	1	1	0	0	0	0	0	0	0	0	0	0	0	0	0	0	0	0
gtaaacatgat	PBANKA_093640	2075	2047	1168	1164	1578	1575	2111	2090	2748	2719	1793	1758	1034	1022	1437	1431	1077	1068	561	549	539	528	554	554	246	244	166	165	285	287	1586	1579
gtaaaccgcga	PBANKA_140350	100	104	0	0	0	0	0	0	0	0	0	0	0	0	0	0	0	0	0	0	0	0	0	0	0	0	0	0	0	0	0	0
gtaaaggggcc	PBANKA_060780	0	0	0	0	0	0	0	0	0	0	0	0	0	0	0	0	0	0	0	0	0	0	0	0	0	0	0	0	0	0	0	0
gtaacatgcca	PBANKA_050520	0	0	44	43	0	0	0	0	12	11	0	0	2	2	9	9	0	0	0	0	0	0	0	0	0	0	0	0	0	0	0	0
gtaactcagac	PBANKA_051710	0	0	0	0	0	0	0	0	0	0	0	0	0	0	0	0	0	0	0	0	0	0	0	0	0	0	0	0	2	2	0	0
gtactcgtatg	PBANKA_021350	0	0	0	0	0	0	0	0	0	0	0	0	0	0	0	0	0	0	0	0	0	0	0	0	0	0	0	0	0	0	0	0
gtactgtcttt	PBANKA_121760	0	0	0	0	0	0	0	0	0	0	0	0	0	0	0	0	0	0	0	0	0	0	0	0	0	0	0	0	0	0	0	0
gtagctaggaa	PBANKA_131070	0	0	0	0	0	0	0	0	8	6	0	0	0	0	0	0	0	0	0	0	0	0	0	0	0	0	0	0	0	0	0	0
gtagtctgcat	PBANKA_135920	0	0	0	0	0	0	0	0	0	0	0	0	0	0	0	0	0	0	0	0	0	0	0	0	0	0	0	0	0	0	0	0
gtatgtctttc	PBANKA_090370	0	0	0	0	0	0	0	0	0	0	0	0	0	0	0	0	0	0	0	0	0	0	0	0	0	0	0	0	0	0	0	0
gtattaggacc	PBANKA_062070	0	0	0	0	0	0	18	20	0	0	0	0	0	0	0	0	0	0	0	0	0	0	0	0	0	0	0	0	0	0	0	0
gtcaaaggtcg	PBANKA_051900	0	0	109	103	0	0	0	0	8	8	0	0	3	3	0	0	0	0	0	0	0	0	0	0	0	0	0	0	0	0	0	0
gtcacaggaga	PBANKA_103540	0	0	0	0	0	0	0	0	0	0	0	0	5	5	0	0	0	0	0	0	0	0	0	0	0	0	0	0	0	0	0	0
gtcactgacgg	PBANKA_132380	0	0	450	456	93	96	0	0	0	0	0	0	0	0	0	0	0	0	0	0	0	0	0	0	0	0	0	0	2	2	0	0
gtcagatcgcc	PBANKA_103970	0	0	0	0	0	0	0	0	0	0	0	0	0	0	0	0	0	0	0	0	0	0	0	0	0	0	0	0	0	0	0	0
gtcaggacctt	PBANKA_092450	0	0	47	50	0	0	0	0	10	10	0	0	0	0	0	0	0	0	0	0	0	0	2	2	0	0	0	0	0	0	0	0
gtcatgatccg	PBANKA_131440	0	0	0	0	0	0	0	0	34	33	0	0	0	0	0	0	0	0	0	0	0	0	0	0	0	0	0	0	0	0	0	0
gtccgtctaac	PBANKA_090860	0	0	0	0	0	0	0	0	0	0	0	0	0	0	0	0	7	5	0	0	0	0	0	0	0	0	0	0	0	0	0	0
gtcgacctgcc	PBANKA_094320	0	0	1	1	0	0	0	0	0	0	0	0	0	0	0	0	0	0	0	0	0	0	0	0	0	0	0	0	0	0	0	0
gtcgcacccga	PBANKA_020890	0	0	50	49	0	0	0	0	0	0	0	0	0	0	0	0	0	0	0	0	0	0	0	0	0	0	0	0	0	0	0	0
gtcgtattgtt	PBANKA_131930	0	0	0	0	0	0	0	0	0	0	0	0	0	0	0	0	0	0	0	0	0	0	0	0	0	0	0	0	0	0	0	0
gtcgtccaaga	PBANKA_140270	0	0	0	0	0	0	0	0	0	0	0	0	0	0	0	0	0	0	0	0	0	0	0	0	0	0	0	0	0	0	0	0
gtcgtgaggct	PBANKA_010880	264	262	460	452	634	626	166	164	416	407	476	469	89	88	239	233	114	111	42	39	192	191	57	59	28	28	27	27	206	207	1935	1896
gtctccgtatt	PBANKA_132880	518	509	54	56	72	73	0	0	16	17	24	24	40	39	1	1	3	3	2	3	0	0	0	0	0	0	0	0	0	1	0	0
gtctttgaact	PBANKA_100730	154	156	0	0	0	0	0	0	0	0	0	0	0	0	0	0	0	0	0	0	0	0	0	0	0	0	0	0	0	0	0	0
gtgagagtatc	PBANKA_146130	0	0	0	0	0	0	0	0	0	0	6	6	9	9	0	0	0	0	0	0	0	0	0	0	0	0	0	0	0	0	0	0
gtgagttgccg	PBANKA_082090	0	0	0	0	0	0	0	0	13	13	0	0	0	0	0	0	0	0	0	0	0	0	0	0	0	0	0	0	0	0	0	0
gtgatttctga	PBANKA_090170	0	0	0	0	0	0	0	0	0	0	7	7	10	11	0	0	0	0	0	0	0	0	0	0	0	0	0	0	0	0	0	0
gtgccggagtg	PBANKA_103820	0	0	0	0	0	0	0	0	0	0	0	0	0	0	0	0	0	0	0	0	0	0	0	0	0	0	0	0	0	0	0	0
gtgcttatcca	PBANKA_100240	0	0	26	26	0	0	0	0	0	0	0	0	0	0	0	0	0	0	0	0	0	0	0	0	0	0	0	0	0	0	0	0
gtggttgtaac	PBANKA_123230	0	0	0	0	0	0	0	0	0	0	5	5	0	0	0	0	0	0	0	0	0	0	0	0	0	0	0	0	1	1	0	0
gtgtctggatg	PBANKA_111700	0	0	0	1	0	0	2	2	0	0	0	0	0	0	0	0	0	0	0	0	0	0	0	0	0	0	0	0	0	0	0	0
gtgtggtctat	PBANKA_102100	0	0	0	0	1	0	0	0	0	0	0	0	0	0	0	0	0	0	0	0	0	0	0	0	0	0	0	0	0	0	0	0
gttaacgactt	PBANKA_020710	0	0	75	77	29	30	2	2	27	27	21	22	25	24	14	14	11	12	0	0	0	1	2	2	0	0	1	1	0	0	0	0
gttaagctacg	PBANKA_110470	0	0	0	0	0	0	0	0	0	0	0	0	0	0	0	0	0	0	0	0	0	0	0	0	0	0	0	0	0	0	0	0
gttaatcgcag	PBANKA_071670	0	0	0	0	0	0	0	0	0	0	0	0	0	0	0	0	0	0	0	0	0	0	0	0	0	0	0	0	0	0	0	0
gttagcatgca	PBANKA_030820	0	0	0	0	0	0	0	0	15	15	0	0	0	0	0	0	0	0	0	0	0	0	0	0	0	0	0	0	0	0	0	0
gttagctgtcc	PBANKA_052020	0	0	0	0	0	0	0	0	0	0	9	8	0	0	0	0	0	0	0	0	0	0	0	0	0	0	0	0	0	0	0	0
gttagtaacac	PBANKA_122520	0	0	0	0	0	0	0	0	0	0	0	0	0	0	0	0	0	0	0	0	0	0	0	0	0	0	0	0	2	2	0	0
gttatgcctct	PBANKA_134650	0	0	0	0	0	0	0	0	0	0	0	0	0	0	0	0	0	0	0	0	0	0	0	0	0	0	0	0	0	0	0	0
gtttaagcttt	PBANKA_135970	0	0	0	0	0	0	0	0	0	0	0	0	0	0	0	0	0	0	0	0	0	0	0	0	0	0	0	0	0	0	0	0
gtttagaccgg	PBANKA_092870	0	0	0	0	0	0	0	0	0	0	0	0	0	0	0	0	0	0	0	0	0	0	0	0	0	0	0	0	2	2	0	0
gtttaggatcg	PBANKA_102620	0	0	66	65	0	0	0	0	0	0	0	0	0	0	0	0	0	0	0	0	0	0	0	0	0	0	0	0	0	0	0	0
gtttgcacatc	PBANKA_041540	0	0	534	533	0	1	0	0	47	47	15	15	0	0	6	6	0	0	0	0	2	3	0	0	0	0	0	0	0	0	0	0
gttttaaaccc	PBANKA_120690	0	0	0	0	0	0	21	21	0	0	0	0	0	0	0	0	0	0	0	0	0	0	0	0	0	0	0	0	0	0	0	0
taaaccctatg	PBANKA_133090	0	0	243	237	0	0	1	1	9	8	9	9	0	0	2	2	3	3	0	0	0	0	0	0	0	0	2	2	0	0	0	0
taaacgaagcc	PBANKA_123820	0	0	0	0	0	0	0	0	9	9	0	0	0	0	0	0	0	0	0	0	0	0	0	0	0	0	0	0	0	0	0	0
taacctggcgt	PBANKA_082920	0	0	531	534	463	459	111	107	298	299	70	69	22	22	110	107	7	7	4	4	70	68	0	0	11	11	3	3	52	51	1317	1316
taacggggacg	PBANKA_082690	0	0	0	0	0	0	0	0	0	0	14	13	0	0	0	0	0	0	0	0	0	0	0	0	0	0	0	0	0	0	0	0
taactaacctg	PBANKA_131140	0	0	0	0	0	0	0	0	0	0	0	0	0	0	0	0	0	0	0	0	0	0	0	0	0	0	0	0	0	0	0	0
taagactgtat	PBANKA_100210	0	0	0	0	0	0	18	18	0	0	0	0	0	0	0	0	0	0	0	0	0	0	0	0	0	0	0	0	0	0	0	0
taagccaaatt	PBANKA_093550	43	43	105	107	200	201	1	1	22	21	33	32	0	0	0	0	22	22	0	0	0	0	80	82	0	0	61	61	0	0	1775	1767
taaggaaccgg	PBANKA_110710	0	0	0	0	0	0	0	0	0	0	0	0	0	0	0	0	0	0	0	0	0	0	0	0	0	0	0	0	0	0	0	0
taagttcgat	PBANKA_093370	0	0	0	0	0	0	0	0	24	26	20	20	0	0	0	0	0	0	0	0	0	0	0	0	0	0	4	4	0	0	0	0
taatacatgaa	PBANKA_093010	0	0	0	0	0	0	0	0	0	0	0	0	0	0	0	0	0	0	0	0	0	0	0	0	0	0	0	0	1	1	0	0
taatagggagc	PBANKA_081070	0	0	0	0	94	91	35	37	0	0	8	8	0	0	0	0	0	0	0	0	0	0	0	0	0	0	0	0	0	0	0	0
taatcacatgc	PBANKA_102380	0	0	0	0	0	0	0	0	0	0	0	0	0	0	0	0	0	0	0	0	0	0	0	1	0	0	0	0	1	0	0	0
taatgtaatcg	PBANKA_101410	0	0	0	0	0	0	0	0	0	0	0	0	0	0	0	0	0	0	0	0	0	0	0	0	0	0	0	0	0	0	0	0
tacacaggtgt	PBANKA_062050	0	0	0	0	0	0	0	0	0	0	0	0	0	0	0	0	0	0	0	0	0	0	0	0	0	0	0	0	0	0	0	0
tacatattgct	PBANKA_093380	0	0	0	0	0	0	0	0	5	5	0	0	0	0	0	0	0	0	0	0	0	0	0	0	0	0	0	0	2	2	0	0
tacatggctgc	PBANKA_102530	0	0	0	0	0	0	0	0	0	0	13	13	0	0	0	0	0	0	0	0	0	0	0	0	0	0	0	0	0	0	0	0
tacattagatc	PBANKA_051090	0	0	0	0	0	0	0	0	0	0	0	0	0	0	0	0	0	0	0	0	0	0	0	0	0	0	0	0	0	0	0	0
taccaaacaga	PBANKA_080160	0	0	0	0	0	0	0	0	0	0	0	0	0	0	0	0	0	0	0	0	0	0	0	0	0	0	0	0	0	0	0	0
taccaagattc	PBANKA_070210	0	0	0	0	0	0	0	0	9	10	0	0	0	0	0	0	0	0	0	0	0	0	0	0	0	0	0	0	0	0	0	0
taccatagaag	PBANKA_050570	0	0	0	0	0	0	0	0	0	0	7	7	0	0	2	2	0	0	0	0	0	0	0	0	0	0	0	0	0	0	0	0
taccgcaaatg	PBANKA_143880	0	0	47	46	0	0	0	0	0	0	0	0	0	0	0	0	0	0	0	0	0	0	0	0	0	0	0	0	0	0	0	0
tactcgaacgt	PBANKA_051130	154	154	0	0	0	0	0	0	0	0	0	0	0	0	0	0	0	0	0	0	0	0	0	0	0	0	0	0	3	3	0	0
tactctatccc	PBANKA_142930	0	0	0	0	0	0	0	0	0	0	0	0	0	0	0	0	2	2	0	0	0	0	0	0	0	0	0	0	0	0	0	0
tactgaagggt	PBANKA_071100	0	0	0	0	0	0	0	0	0	0	0	0	0	0	0	0	0	0	0	0	0	0	0	0	0	0	0	0	0	0	0	0
tactggcagta	PBANKA_140500	0	0	0	0	0	0	0	0	0	0	0	0	0	0	0	0	0	0	0	0	0	0	0	0	0	0	0	0	0	0	0	0
tactttcaggt	PBANKA_100370	133	134	39	37	145	145	2	2	33	34	23	23	0	0	2	2	0	0	0	0	0	0	0	0	0	0	0	0	0	0	0	0
tagaagggagt	PBANKA_082540	0	0	0	0	0	0	0	0	0	0	0	0	0	0	0	0	0	0	0	0	0	0	0	0	0	0	1	1	1	0	0	0
tagatatattc	PBANKA_100550	0	0	0	0	0	0	0	0	0	0	0	0	3	3	0	0	0	0	0	0	0	0	0	0	0	0	0	0	0	0	0	0
tagatccatct	PBANKA_050530	667	666	347	345	405	402	0	0	56	54	79	78	37	37	16	17	16	14	0	0	1	0	0	0	0	0	0	0	0	0	0	0
tagattgggcg	PBANKA_123360	0	0	0	0	0	0	0	0	0	0	14	14	0	0	0	0	0	0	0	0	0	0	0	0	0	0	0	0	0	0	0	0
tagcagaagtt	PBANKA_081730	276	274	0	0	0	0	0	0	0	0	0	0	0	0	1	1	0	0	0	0	0	0	0	0	0	0	0	0	0	0	0	0
tagcgatatta	PBANKA_083630	0	0	1	0	1	0	0	0	0	0	0	0	0	0	0	0	0	0	1	1	0	0	0	0	0	0	0	0	1	1	0	0
tagctgaagta	PBANKA_113950	0	0	0	0	0	0	0	0	0	0	0	0	0	0	0	0	0	0	0	0	0	0	0	0	0	0	0	0	1	1	0	0
taggcaacact	PBANKA_144790	0	0	159	160	0	0	0	0	16	15	0	0	0	0	0	0	0	0	0	0	0	1	0	0	0	0	0	0	0	0	0	0
tagggaccaac	PBANKA_101810	0	0	0	0	0	0	0	0	0	0	0	0	3	2	0	0	0	0	0	0	0	0	0	0	0	0	0	0	0	0	0	0
tagtcctttat	PBANKA_122090	0	0	0	0	103	104	0	0	1	1	5	5	0	0	0	0	0	0	0	0	0	0	0	0	0	0	0	0	0	0	0	0
tagtgggacct	PBANKA_123800	4723	4679	2791	2781	3411	3404	3134	3106	2996	2964	3253	3233	415	413	434	425	642	635	74	70	42	43	44	47	7	6	7	7	8	7	1631	1626
tataacgccct	PBANKA_134590	0	0	0	0	0	0	0	0	0	0	9	8	0	0	0	0	0	0	0	0	0	0	0	0	0	0	0	0	0	0	0	0
tatccggcatt	PBANKA_146050	0	0	0	0	1	1	0	0	0	0	13	13	0	0	0	0	0	0	0	0	0	0	0	0	0	0	0	0	0	0	0	0
tatggcaccat	PBANKA_130910	0	0	0	0	0	0	0	0	26	26	0	0	0	0	0	0	0	0	0	0	0	0	0	0	0	0	0	0	0	0	0	0
tatgtgtggtt	PBANKA_092670	0	0	0	0	0	1	0	0	0	0	0	0	0	0	0	0	0	0	0	0	0	0	0	0	0	0	0	0	0	0	0	0
tattttaggca	PBANKA_071780	26	25	0	0	0	0	0	0	0	0	0	0	6	6	0	0	0	0	0	0	0	0	0	0	0	0	0	0	0	0	0	0
tcaacaagtag	PBANKA_082960	0	0	0	0	0	0	0	0	0	0	0	0	0	0	0	0	0	0	0	0	0	0	0	0	0	0	0	0	0	0	0	0
tcaacggcggc	PBANKA_031560	0	0	0	0	0	0	0	0	0	0	0	0	4	3	0	0	0	0	0	0	1	1	0	0	0	0	0	0	0	0	0	0
tcaagcgcctc	PBANKA_020680	0	0	0	0	0	0	0	0	0	0	0	0	0	0	0	0	0	0	0	0	0	0	0	0	0	0	0	0	0	0	0	0
tcagattcat	PBANKA_146050	0	0	33	33	1	1	23	23	16	16	5	5	0	0	0	0	0	0	0	0	0	0	0	0	0	0	0	0	0	0	0	0
tcaggaagtta	PBANKA_103830	0	0	0	0	91	90	0	0	0	0	0	0	0	0	0	0	0	0	0	0	0	0	0	0	0	0	0	0	0	0	0	0
tcaggggccca	PBANKA_145010	0	0	0	0	0	0	0	0	0	0	0	1	0	0	0	0	0	0	0	0	0	0	0	0	0	0	0	0	0	0	0	0
tcagtatcccg	PBANKA_136270	1	1	1	1	2	2	2	1	1	0	0	0	1	1	1	0	0	1	0	0	1	0	0	0	0	0	1	0	2	1	1	1
tcagttcgggt	PBANKA_010150	0	0	0	0	0	0	0	0	0	0	0	0	0	0	0	0	0	0	0	0	0	0	0	0	0	0	0	0	0	0	0	0
tcagtttgcaa	PBANKA_102450	0	0	0	0	0	0	0	0	0	0	0	0	0	0	0	0	0	0	0	0	0	0	0	0	0	0	0	0	0	0	0	0
tcatacgatct	PBANKA_094080	0	0	5	5	0	0	0	0	6	6	0	0	2	2	0	0	0	0	0	0	0	0	0	0	0	0	0	0	0	0	0	0
tcatccgccga	PBANKA_010670	1	1	0	0	0	0	0	0	0	0	0	0	0	0	0	0	0	0	0	0	1	1	0	0	0	0	0	0	0	0	0	0
tcatgaatgag	PBANKA_103390	0	0	0	0	0	0	0	0	0	0	0	0	11	10	0	0	0	0	0	0	0	0	0	0	0	0	0	0	0	0	0	0
tcatgacaaat	PBANKA_104020	0	0	0	0	0	0	0	0	17	17	0	0	0	0	0	0	0	0	0	0	0	0	0	0	0	0	0	0	0	0	0	0
tcatgtgcggg	PBANKA_080480	0	0	1	1	0	0	0	0	0	0	0	0	0	0	0	0	0	0	0	0	0	0	0	0	0	0	0	0	0	0	0	0
tcattcgcgat	PBANKA_103130	0	0	0	0	0	0	0	0	0	0	0	0	0	0	0	0	0	0	0	0	0	0	0	0	0	0	0	0	0	0	0	0
tcattgatccc	PBANKA_050830	0	0	0	0	0	0	0	0	0	0	0	0	0	0	0	0	0	0	0	0	0	0	0	0	0	0	0	0	0	0	0	0
tccaatattac	PBANKA_052430	0	0	107	107	0	0	0	0	0	0	3	3	0	0	0	0	0	0	0	0	0	0	0	0	0	0	0	0	0	0	0	0
tccatggcaaa	PBANKA_112380	1188	1191	1292	1275	1402	1403	3933	3939	4050	4056	4216	4221	6057	6067	6714	6692	7327	7350	9750	9791	7912	7931	9105	9119	11884	11917	10567	10545	8909	8912	1676	1662
tcccatcaaac	PBANKA_051390	0	0	0	0	0	0	0	0	0	0	12	13	0	0	0	0	0	0	0	0	0	0	0	0	0	0	0	0	0	0	0	0
tcccattccct	PBANKA_143860	0	0	0	0	0	0	0	0	0	0	0	0	0	0	0	0	0	0	0	0	0	0	0	0	0	0	0	0	0	0	0	0
tcccgcctagc	PBANKA_134090	0	0	0	0	0	0	0	0	0	0	0	0	0	0	0	0	0	0	1	0	0	0	0	0	1	0	1	0	0	0	0	0
tccctacaaga	PBANKA_144230	0	0	0	0	0	0	0	0	0	0	1	0	0	0	0	0	0	0	0	0	0	0	0	1	0	0	0	0	0	0	0	0
tcctactctcc	PBANKA_120060	0	0	438	453	46	48	0	0	26	25	34	36	6	5	0	0	0	0	0	0	0	0	0	0	0	0	0	0	0	0	0	0
tcctcagtgat	PBANKA_140300	126	128	0	0	0	0	0	0	0	0	7	6	0	0	0	0	0	0	0	0	0	0	0	0	0	0	0	0	0	0	0	0
tcctcgagatg	PBANKA_031660	0	0	47	44	0	0	2	2	0	0	0	0	0	0	0	0	0	0	0	0	0	0	0	0	0	0	0	0	0	0	0	0
tccttggcaga	PBANKA_134070	0	0	0	0	0	0	0	0	0	0	0	0	0	0	0	0	0	0	0	0	0	0	1	0	0	0	0	0	0	0	0	0
tcgaaacatga	PBANKA_143870	0	0	0	0	0	0	0	0	0	0	0	0	0	0	0	0	0	0	0	0	0	0	0	0	0	0	0	0	0	0	0	0
tcgactctctt	PBANKA_142020	0	0	0	0	87	91	0	0	6	6	0	0	21	21	0	0	4	4	0	0	0	0	0	0	0	0	0	0	0	0	0	0
tcgcagggagc	PBANKA_051300	0	0	0	0	0	0	0	0	0	0	0	0	0	0	0	0	0	0	1	0	0	0	0	0	0	0	0	0	0	0	0	0
tcgcgagttat	PBANKA_142340	0	0	0	0	1	1	0	0	0	0	0	0	1	0	1	1	0	0	1	0	0	0	0	0	0	0	0	0	0	0	0	0
tcgctacacat	PBANKA_100010	429	428	545	545	228	238	46	48	42	42	39	41	12	13	0	0	2	2	0	0	3	3	0	0	1	1	0	0	10	10	0	0
tcgctggctgg	PBANKA_134940	0	0	0	0	0	0	0	0	0	0	0	0	0	0	8	8	0	0	0	0	0	0	0	0	0	0	0	0	0	0	0	0
tcggagggtcc	PBANKA_123320	0	0	0	0	0	0	0	0	0	0	0	0	6	6	0	0	0	0	0	0	0	0	0	0	0	0	0	0	0	0	0	0
tcgggcggcac	PBANKA_060280	0	0	0	0	0	0	0	0	1	0	0	0	0	0	0	0	0	0	0	0	0	0	0	0	0	0	0	0	0	0	1	0
tcggtagagaa	PBANKA_051780	0	0	0	0	0	0	0	0	0	0	0	0	0	0	0	0	0	0	0	0	3	3	0	0	0	0	0	0	0	0	0	0
tcggttgcaat	PBANKA_143380	87	86	196	189	149	149	31	30	66	67	34	35	3	3	13	11	14	14	0	0	2	2	0	0	0	0	0	1	0	0	1643	1635
tcggttgtcta	PBANKA_070130	0	0	0	0	0	0	0	0	11	10	0	0	0	0	0	0	0	0	0	0	0	0	0	0	0	0	0	0	0	0	0	0
tctagcagctg	PBANKA_132960	0	0	51	50	0	0	0	0	8	8	0	0	0	0	2	2	0	0	0	0	0	0	0	0	0	0	0	0	0	0	0	0
tctagcgaata	PBANKA_110340	0	0	0	0	0	0	0	0	0	0	0	0	4	4	0	0	0	0	0	0	0	0	0	0	0	0	0	0	0	0	0	0
tctagtgatgt	PBANKA_110140	0	0	310	302	2	2	0	0	4	4	0	0	0	0	0	0	0	0	0	0	0	0	2	2	0	0	0	0	0	0	0	0
tctataagcgc	PBANKA_101780	0	0	0	0	0	0	0	0	0	0	0	0	0	0	1	1	0	0	1	0	0	0	0	0	0	0	0	0	0	0	0	0
tctcaagggtc	PBANKA_020010	0	0	0	0	0	0	0	0	0	0	0	0	0	0	0	0	0	0	0	0	0	0	0	0	0	0	0	0	0	0	0	0
tctcggttat	PBANKA_061670	0	0	0	0	0	0	0	0	0	0	0	0	0	0	0	0	0	0	0	0	0	0	0	0	0	0	0	0	0	0	0	0
tctctttgaat	PBANKA_060340	0	0	0	0	0	0	0	0	0	0	0	0	5	5	0	0	6	7	0	0	0	0	0	0	0	0	0	0	0	0	0	0
tctggactgaa	PBANKA_101500	146	147	30	31	0	0	0	0	0	0	0	0	5	5	2	2	0	0	0	0	0	0	0	0	0	0	0	0	0	0	0	0
tctgtgaggat	PBANKA_092710	7563	7448	7369	7307	7463	7388	4047	3990	6437	6288	5539	5486	942	939	1574	1553	1018	1004	376	375	741	720	222	219	344	337	112	110	644	635	5718	5641
tcttacgggga	PBANKA_130980	0	0	0	0	0	0	0	0	0	0	4	4	0	0	0	0	0	0	0	0	0	0	0	0	0	0	0	0	0	0	0	0
tcttagcaaga	PBANKA_060860	0	0	0	0	0	0	0	0	0	0	0	0	0	0	0	0	0	0	0	0	0	0	0	0	0	0	0	0	0	0	0	0
tgaacgtggtg	PBANKA_083680	0	0	611	606	93	90	1	1	0	0	15	15	6	6	4	3	4	4	0	0	1	1	0	0	0	0	0	0	0	0	0	0
tgacgcgcata	PBANKA_040290	0	0	0	0	0	0	0	0	0	0	2	2	0	0	0	0	0	0	0	0	0	0	0	0	0	0	0	0	0	0	0	0
tgacttaacat	PBANKA_101390	0	0	0	0	0	0	0	0	0	0	5	5	0	0	0	0	0	0	0	0	1	1	0	0	0	0	0	0	0	0	0	0
tgaggatcgca	PBANKA_141040	360	368	1079	1075	1646	1630	289	285	486	477	385	374	77	74	42	43	23	24	0	0	14	13	2	2	31	30	0	0	2	2	1811	1791
tgatactgaga	PBANKA_136330	0	0	0	0	0	0	0	0	0	0	6	6	2	2	2	2	0	0	0	0	0	0	0	0	0	0	0	0	0	0	0	0
tgcaccgaaag	PBANKA_131040	211	206	156	156	530	529	100	102	128	129	164	166	89	89	28	27	76	74	76	74	0	0	18	18	47	50	5	5	0	0	1662	1641
tgcatgaaacg	PBANKA_103940	0	0	0	0	0	0	0	0	0	0	0	0	0	0	0	0	0	0	0	0	0	0	0	0	0	0	0	0	0	0	0	0
tgcccctgggc	PBANKA_081920	0	0	1	1	0	0	23	24	0	0	0	0	3	3	0	0	0	0	0	0	0	0	0	0	0	0	0	0	0	0	0	0
tgccgagctgc	PBANKA_050230	0	0	0	0	57	59	0	0	0	0	0	0	0	0	0	0	0	0	0	0	0	0	0	0	0	0	0	0	0	0	0	0
tgccttgtatg	PBANKA_051490	4001	3999	2289	2273	3991	3993	7383	7350	6855	6779	7678	7654	9932	9882	10981	10898	9173	9098	15025	14914	8821	8788	11270	11218	14234	14135	17210	17049	12751	12718	834	829
tgcgcttttgt	PBANKA_051270	0	0	0	0	0	0	18	18	0	0	0	0	0	0	0	0	0	0	0	0	0	0	0	0	0	0	0	0	0	0	0	0
tgctcgtggca	PBANKA_090780	0	0	0	0	0	0	0	0	0	0	0	0	0	0	0	0	0	0	0	0	0	0	0	0	0	0	0	0	0	0	0	0
tgctctggtta	PBANKA_103050	121	119	100	101	258	257	1	1	267	263	93	95	14	14	297	296	3	3	0	0	180	182	0	0	3	3	0	0	207	201	1343	1316
tgctttacgta	PBANKA_142120	0	0	0	0	0	0	0	0	0	0	0	0	1	1	0	0	0	0	0	0	0	0	0	0	0	0	0	0	0	0	0	0
tggactgagtc	PBANKA_133270	0	0	0	0	0	0	0	0	0	0	15	14	0	0	0	0	0	0	0	0	0	0	0	0	0	0	0	0	0	0	0	0
tggccgattaa	PBANKA_132650	1579	1576	769	774	563	560	328	325	347	345	617	611	31	30	37	34	64	63	6	6	23	21	12	12	0	0	0	0	5	5	4073	4035
tggccgcgtcg	PBANKA_080180	0	0	0	0	0	0	0	0	0	0	0	0	0	0	0	0	0	0	0	0	0	0	0	0	0	0	0	0	0	0	0	0
tggcctcgggt	PBANKA_133490	0	0	148	151	0	0	0	0	11	11	10	11	0	0	0	0	0	0	0	0	0	0	0	0	0	0	0	0	0	0	0	0
tggcgtgtgtg	PBANKA_120450	0	0	0	0	0	0	0	0	0	0	0	0	1	0	0	0	0	0	1	0	0	0	0	0	1	0	0	0	0	0	0	0
tggctctttcg	PBANKA_113930	0	0	56	56	1	1	10	9	0	0	0	0	10	9	0	0	0	0	0	0	0	0	0	0	0	0	0	0	0	0	0	0
tggggctagcg	PBANKA_144630	460	453	155	155	122	123	0	0	69	67	111	111	14	14	37	37	42	43	4	4	11	12	11	11	9	9	22	22	18	19	1271	1230
tgggtgtcgct	PBANKA_092040	0	0	0	0	0	0	0	0	0	0	0	0	0	0	0	0	0	0	0	0	0	0	0	0	0	0	1	1	0	0	0	0
tggtcagcaag	PBANKA_103200	1281	1271	1700	1674	2422	2429	597	587	956	942	818	801	26	26	137	136	177	174	114	107	89	84	34	34	74	74	9	8	29	28	1659	1640
tggtgaataaa	PBANKA_102910	1	0	280	268	0	0	0	0	29	29	6	6	9	9	0	0	5	5	4	4	0	0	0	0	0	0	2	2	0	0	0	0
tgtaatcgcgc	PBANKA_092810	0	0	0	0	0	0	0	0	0	0	0	0	0	0	0	0	0	0	0	0	0	0	0	0	0	0	0	0	0	0	0	0
tgtacccttta	PBANKA_021390	0	0	0	0	0	0	0	0	0	0	13	14	0	0	0	0	0	0	0	0	0	0	0	0	0	0	0	0	0	0	0	0
tgtaccttat	PBANKA_041040	0	0	0	0	0	0	0	0	0	0	0	0	3	3	0	0	0	0	0	0	0	0	0	0	0	0	0	0	0	0	0	0
tgtatagcctc	PBANKA_131830	296	294	0	0	0	0	1	1	0	0	0	0	4	4	9	8	0	0	0	0	0	0	0	0	0	0	0	0	0	0	0	0
tgtccggtgcc	PBANKA_092660	0	0	0	0	0	0	0	0	0	0	0	0	0	0	0	0	0	0	0	0	0	0	0	0	0	0	0	0	0	0	0	0
tgtcctaaaga	PBANKA_121950	0	0	90	91	0	0	0	0	0	0	0	0	0	0	0	0	0	0	0	0	0	0	0	0	0	0	0	0	0	0	0	0
tgtcgtgttaa	PBANKA_071730	0	0	0	0	0	0	0	0	0	0	0	0	0	0	0	0	0	0	0	0	0	0	0	0	0	0	0	0	0	0	0	0
tgtctcgcttt	PBANKA_071050	0	0	0	0	0	0	0	0	0	0	0	0	0	0	0	0	0	0	0	0	0	0	0	0	0	0	0	0	0	0	0	0
tgtgttttgtt	PBANKA_082530	0	0	163	162	2	2	0	0	0	0	0	0	0	0	1	1	0	0	0	0	0	0	0	0	0	0	0	0	0	0	0	0
tgttatgctat	PBANKA_070090	0	0	0	0	0	0	0	0	0	0	0	0	0	0	0	0	0	0	0	0	0	0	0	0	0	0	0	0	0	0	0	0
tgttatttaag	PBANKA_082100	0	0	0	0	0	0	0	0	0	0	0	0	0	0	0	0	0	0	0	0	0	0	0	0	0	0	0	0	0	0	0	0
tgttttgatgg	PBANKA_143330	492	492	261	258	225	221	52	50	22	22	70	70	4	4	9	9	195	193	11	10	0	0	133	129	0	0	130	125	1	1	1636	1616
ttaaagattcc	PBANKA_120710	0	0	47	46	0	0	0	0	0	0	0	0	6	6	0	0	0	0	0	0	0	0	0	0	0	0	0	0	1	1	0	0
ttaagcagtgt	PBANKA_050280	0	0	0	0	0	0	0	0	0	0	0	0	0	0	0	0	0	0	0	0	0	0	0	0	0	0	0	0	0	0	0	0
ttaatactgtt	PBANKA_130180	0	0	0	0	0	0	0	0	0	0	0	0	4	4	2	2	0	0	0	0	0	0	0	0	0	0	0	0	0	0	0	0
ttaattgcgac	PBANKA_121260	0	0	0	0	0	0	0	0	0	0	22	23	0	0	0	0	0	0	0	0	0	0	0	0	0	0	0	0	0	0	0	0
ttacacggcat	PBANKA_090880	0	0	0	0	0	0	0	0	0	0	0	0	0	0	0	0	0	0	0	0	0	0	0	0	0	0	0	0	0	0	0	0
ttagagctgtg	PBANKA_100830	6367	6281	7153	7083	6593	6544	2436	2402	3840	3765	3800	3741	317	310	546	535	466	462	76	72	89	87	91	89	42	43	23	20	33	31	3105	3075
ttatgcaccaa	PBANKA_135800	0	0	52	52	0	0	0	0	0	0	0	0	0	0	0	0	0	0	0	0	0	0	0	0	0	0	0	0	0	0	0	0
ttcaactttgt	PBANKA_123640	0	0	0	0	0	0	0	0	0	0	0	0	0	0	8	8	0	0	0	0	0	0	0	0	0	0	0	0	0	0	0	0
ttcaatagaga	PBANKA_130790	0	0	0	0	114	117	0	0	0	0	0	0	0	0	0	0	0	0	0	0	0	0	0	0	0	0	0	0	0	0	0	0
ttcactcaagt	PBANKA_010220	0	0	645	640	1	1	1	1	36	36	30	30	6	5	0	0	8	8	4	4	0	0	0	0	0	0	0	0	0	0	0	0
ttcagctcat	PBANKA_101330	0	0	0	0	0	0	0	0	0	0	0	0	0	0	0	0	0	0	0	0	0	0	0	0	0	0	0	0	0	0	0	0
ttcatgagcat	PBANKA_143520	13	13	0	0	0	0	0	0	0	0	0	0	0	0	0	0	0	0	0	0	0	0	0	0	0	0	0	0	0	0	0	0
ttccaccttac	PBANKA_030600-ko	45	47	375	389	723	770	412	443	349	370	758	813	552	585	349	380	1097	1168	794	860	293	313	1494	1591	1046	1121	2009	2163	316	337	1627	1755
ttccatactat	PBANKA_010630	0	0	0	0	0	0	0	0	0	0	0	0	0	0	0	0	0	0	0	0	0	0	0	0	0	0	0	0	0	0	0	0
ttcctcctagt	PBANKA_131690	0	0	0	0	0	0	0	0	0	0	0	0	0	0	0	0	0	0	0	0	0	0	0	0	0	0	0	0	0	0	0	0
ttcctcggatc	PBANKA_101050	0	0	0	0	0	0	11	11	0	0	0	0	0	0	0	0	0	0	0	0	0	0	0	0	0	0	0	0	0	0	0	0
ttcggtatcgg	PBANKA_133810	0	0	101	96	0	0	0	0	0	0	0	0	11	11	0	0	0	0	0	0	0	0	0	0	0	0	0	0	0	0	0	0
ttcgtgaattg	PBANKA_120150	662	640	255	251	603	606	167	165	45	43	101	99	36	36	34	33	25	25	47	45	8	9	26	26	25	23	7	7	0	0	1718	1688
ttctttgttat	PBANKA_080040	0	0	102	102	0	0	0	0	0	0	0	0	0	0	0	0	0	0	0	0	0	0	0	0	0	0	0	0	0	0	0	0
ttgaagttgca	PBANKA_141010	0	0	0	0	0	0	0	0	0	0	1	1	0	0	0	0	0	0	0	0	0	0	0	0	0	0	0	0	0	0	0	0
ttgaccaaacg	PBANKA_070070	1	1	380	371	1	1	0	0	27	26	18	19	2	2	0	0	0	0	12	13	0	0	0	0	0	0	0	0	0	0	0	0
ttgatgcgttc	PBANKA_134000	0	0	0	0	0	0	0	0	0	0	0	0	0	0	1	0	0	0	0	0	0	0	0	0	0	0	0	0	0	0	0	0
ttgcagagcca	PBANKA_041330	220	216	130	126	322	333	0	0	80	79	59	58	1	1	24	26	7	7	0	0	9	10	0	0	1	1	0	0	12	12	1697	1706
ttgcgactttc	PBANKA_011110	0	0	0	0	0	0	0	0	0	0	0	0	0	0	0	0	0	0	0	0	0	0	0	0	0	0	0	0	0	0	0	0
ttgcgttcgac	PBANKA_136050	0	0	0	0	0	0	0	0	0	0	0	0	0	0	0	0	0	0	0	0	5	5	0	0	0	0	0	0	0	0	0	0
ttgctccgagt	PBANKA_090620	4037	4010	3012	2994	3033	3035	298	297	1016	995	701	691	592	581	201	197	155	147	80	74	17	15	23	19	10	11	24	24	9	9	6	5
ttgctgtcggc	PBANKA_111510	0	0	0	0	0	0	0	0	0	0	0	0	5	5	0	0	0	0	3	3	0	0	0	0	0	0	0	0	0	0	0	0
ttggatctgtg	PBANKA_130820	0	0	0	0	1	0	0	0	0	0	0	0	0	0	0	0	0	0	0	0	0	0	0	0	0	0	0	0	0	0	0	0
ttggcacggcg	PBANKA_124660	0	0	191	190	59	62	0	0	34	34	0	0	0	0	15	15	0	0	1	1	0	0	1	1	0	0	0	0	0	0	0	0
ttggggtgaca	PBANKA_092640	189	183	96	95	1	1	42	43	68	66	39	37	10	10	0	0	10	10	0	0	0	0	5	5	0	1	1	1	0	0	0	0
ttgggtcaccc	PBANKA_113870	0	0	104	106	0	0	0	0	0	0	0	0	0	0	0	0	0	0	0	0	0	0	0	0	0	0	0	0	0	0	0	0
ttgtacacccg	PBANKA_102630	0	0	0	0	0	0	0	0	0	0	13	12	0	0	0	0	0	0	0	0	0	0	0	0	0	0	0	0	0	0	0	0
ttgtacggtgt	PBANKA_070310	0	0	0	0	0	0	0	0	0	0	0	0	0	0	0	0	0	0	0	0	0	0	0	0	0	0	0	0	0	0	0	0
tttaaccggtc	PBANKA_140140	177	169	0	0	0	0	0	0	0	0	0	0	0	0	0	0	0	0	0	0	0	0	0	0	0	0	0	0	0	0	0	0
tttaatggtgc	PBANKA_081170	0	0	1	0	0	0	0	0	0	0	0	0	0	0	0	0	1	1	0	0	0	0	0	0	0	0	0	0	0	0	0	0
tttcaaaatgc	PBANKA_050100	0	0	100	100	0	0	0	0	0	0	14	14	0	0	2	2	0	0	0	0	0	0	0	0	0	0	0	0	0	0	0	0
tttccacgact	PBANKA_140010	203	202	84	83	252	257	592	600	542	544	386	383	498	508	755	752	630	638	332	336	552	558	1004	1012	467	471	1335	1331	725	729	1468	1481
tttccagaata	PBANKA_140070	0	0	27	27	0	0	0	0	0	0	0	0	0	0	0	0	0	0	0	0	0	0	0	0	0	0	0	0	0	0	0	0
tttctcccata	PBANKA_092880	0	0	0	0	0	0	0	0	0	0	0	0	0	0	0	0	0	0	0	0	0	0	0	0	0	0	0	0	0	0	0	0
tttctggtaag	PBANKA_124200	0	0	0	0	0	0	19	19	8	8	0	0	0	0	0	0	0	0	0	0	0	0	0	0	0	0	0	0	0	0	0	0
tttgattttat	PBANKA_030600	0	0	0	0	0	0	0	0	0	0	0	0	0	0	0	0	0	0	0	0	0	0	0	0	0	0	0	0	0	0	0	0
ttttctacttc	PBANKA_082420	0	0	240	238	68	68	0	0	45	44	18	18	0	0	2	2	0	0	0	0	0	0	0	0	0	0	0	0	0	0	0	0
ttttgcctaca	PBANKA_060610	0	0	0	0	0	0	0	0	0	0	0	0	0	0	0	0	0	0	0	0	0	0	0	0	0	0	0	0	3	3	0	0
