# Supplementary material for: Functional Profiling of a Plasmodium Genome Reveals an Abundance of Essential Genes
Source: Cell. 2017 Jul 13;170(2):260–272.e8. doi: 10.1016/j.cell.2017.06.030 (PMC5509546; doi:10.1016/j.cell.2017.06.030)
Supplement: Data S1. Reproducible Analysis Procedure — The file archive includes an R-markdown document, which will reproduce all bioinformatic procedures conducted. [file mmc9.zip › countfiles/PbSTM87.csv]

barcode	gene	STM87_4.1.1	STM87_4.1.2	STM87_4.2.1	STM87_4.2.2	STM87_4.3.1	STM87_4.3.2	STM87_5.1.1	STM87_5.1.2	STM87_5.2.1	STM87_5.2.2	STM87_5.3.1	STM87_5.3.2	STM87_6.1.1	STM87_6.1.2	STM87_6.2.1	STM87_6.2.2	STM87_6.3.1	STM87_6.3.2	STM87_7.1.1	STM87_7.1.2	STM87_7.2.1	STM87_7.2.2	STM87_7.3.1	STM87_7.3.2	STM87_8.1.1	STM87_8.1.2	STM87_8.2.1	STM87_8.2.2	STM87_8.3.1	STM87_8.3.2	STM87 INPUT.1	STM87 INPUT.2
no_match		30521	32674	25726	29587	29758	34338	26236	32104	24929	29586	25120	27819	24353	28019	22211	25604	20305	24636	21564	25641	17313	22284	24324	28875	25237	29694	23923	30064	16156	19604	25020	29917
aaaacgcaagg	PBANKA_122750	0	0	0	0	0	0	0	0	0	0	0	0	0	0	0	0	0	0	0	0	0	0	0	0	0	0	0	0	0	0	0	0
aaaggccattc	PBANKA_041530	0	0	0	0	0	0	0	0	0	0	0	0	0	0	0	0	0	0	0	0	0	0	0	0	0	0	0	0	0	0	0	0
aaatccggata	PBANKA_114550	0	0	0	0	0	0	0	0	0	0	0	0	0	0	0	0	0	0	0	0	0	0	0	0	0	0	0	0	0	0	0	0
aaatgccgcga	PBANKA_113420	0	0	0	0	0	0	0	0	0	0	9	10	0	0	0	0	0	0	0	0	0	0	0	0	0	0	0	0	0	0	0	0
aaattaacaca	PBANKA_120300	0	0	0	0	0	0	0	1	0	0	0	1	0	0	0	0	0	0	0	0	0	0	0	0	0	0	0	0	0	0	0	1
aaattggatca	PBANKA_010720	137	131	0	0	116	117	0	0	0	1	0	0	2	2	0	0	0	0	0	0	3	3	3	3	1	1	0	0	0	0	0	0
aacacaaccgc	PBANKA_140160	959	980	1340	1329	3152	3194	1436	1434	1627	1631	1858	1892	1064	1084	724	733	1092	1110	501	513	284	285	879	894	617	625	500	496	242	243	1661	1662
aacacacgatg	PBANKA_110520	0	0	0	0	0	0	0	0	0	0	0	0	0	0	0	0	0	0	0	0	0	0	0	0	0	0	0	0	0	0	0	0
aacaccgctaa	PBANKA_141860	137	140	0	0	0	0	0	0	0	0	0	0	0	0	2	2	0	0	0	0	0	0	0	0	0	0	0	0	0	0	0	0
aacagcctgcg	PBANKA_113650	0	0	0	0	0	0	0	0	0	0	0	0	0	0	0	0	0	0	0	0	0	0	0	0	1	0	0	0	0	0	0	0
aacatccggcg	PBANKA_113230	844	844	1496	1502	2829	2796	1508	1474	1185	1166	2480	2480	1713	1699	1582	1538	2218	2196	1451	1413	1178	1137	2262	2201	1724	1710	3036	2951	965	952	2476	2444
aacgccaaacc	PBANKA_112010	0	0	0	0	0	0	0	0	0	0	0	0	0	0	0	0	0	0	0	0	0	0	0	0	0	0	0	0	0	0	0	0
aacggcgtact	PBANKA_111500	237	243	955	937	643	639	965	934	378	370	230	234	946	935	362	364	154	159	834	817	272	272	161	157	912	900	133	120	181	178	2015	1986
aactggtcata	PBANKA_145960	0	0	0	0	0	0	0	0	0	0	0	0	0	0	0	0	0	0	0	0	0	0	0	0	0	0	0	0	0	0	0	0
aactgtgcact	PBANKA_141410	0	0	0	0	0	0	0	0	0	0	0	0	0	0	0	0	0	0	0	0	0	0	0	0	0	0	0	0	0	0	0	0
aagaggctatg	PBANKA_110950	0	0	0	0	0	1	0	0	0	0	0	0	0	0	0	0	0	0	0	0	0	0	0	0	0	0	0	0	0	0	0	0
aagatctgcca	PBANKA_051050	0	0	0	0	0	0	0	0	0	0	0	0	0	0	0	0	0	0	0	0	0	0	0	0	0	0	0	0	0	0	0	0
aagcaggatta	PBANKA_071060	0	0	0	0	0	0	0	0	0	0	0	0	0	0	0	0	0	0	0	0	0	0	0	0	0	0	0	0	0	0	0	0
aagcgcccctc	PBANKA_093330	0	0	0	0	0	0	0	0	0	0	0	0	0	0	0	0	0	0	0	0	0	0	0	0	0	0	0	0	0	0	0	0
aagcgtcttaa	PBANKA_121070	0	0	0	0	0	0	0	0	0	0	0	0	0	0	0	0	0	0	0	0	0	0	0	0	0	0	0	0	0	0	0	0
aagctggatga	PBANKA_113210	0	0	0	0	0	0	0	0	0	0	0	0	0	0	0	0	0	0	0	0	0	0	0	0	0	0	0	0	0	0	0	0
aagtatcacca	PBANKA_061300	214	209	0	0	0	0	0	0	0	0	0	0	0	0	0	0	0	0	0	0	0	0	0	0	0	0	0	0	0	0	0	0
aagtcaatcta	PBANKA_141970	0	0	0	0	0	0	0	0	0	0	0	0	0	0	0	0	0	0	0	0	0	0	0	0	0	0	0	0	0	0	0	0
aagtgaaccgt	PBANKA_101230	412	396	0	0	1341	1265	763	699	663	640	1491	1439	695	660	670	652	1403	1320	406	388	544	517	1111	1073	514	481	1106	1027	460	437	2610	2449
aataaatatgg	PBANKA_131420	0	0	0	0	0	0	0	0	0	0	0	0	0	0	0	0	0	0	0	0	0	0	0	0	0	0	0	0	0	0	0	0
aatatctccgg	PBANKA_123240	0	0	0	0	0	0	0	0	0	0	0	0	0	0	0	0	0	0	0	0	0	0	0	0	0	0	0	0	0	0	0	0
aatccctacct	PBANKA_040870	0	0	0	0	0	0	0	0	0	1	0	0	0	0	0	0	0	0	0	0	0	0	0	0	0	0	0	0	0	0	0	0
aatcctttact	PBANKA_040820	0	0	0	0	0	0	0	0	0	0	0	0	0	0	0	0	0	0	0	0	0	0	0	0	0	0	0	0	0	0	0	0
aatcctttagt	PBANKA_000310	0	0	0	0	0	0	0	0	0	0	0	0	0	0	0	0	0	0	0	0	0	0	0	0	0	0	0	0	0	0	0	0
aatcggatgat	PBANKA_051450	0	0	0	0	0	0	0	0	0	0	0	0	0	0	0	0	0	0	0	0	0	0	0	0	0	0	0	0	0	0	0	0
aatctagggaa	PBANKA_000378	0	0	0	0	0	0	0	0	0	0	0	0	0	0	0	0	0	0	0	0	0	0	0	0	0	0	0	0	0	0	0	0
aatctctaatg	PBANKA_135230	0	0	0	0	0	0	0	0	0	0	0	0	0	0	0	0	0	0	0	0	0	0	0	0	0	0	0	0	0	0	0	0
aatgactgctc	PBANKA_136320	186	188	0	0	0	0	0	0	0	0	0	0	0	0	0	0	0	0	0	0	0	0	0	0	0	0	0	0	0	0	0	0
aatgggtaaca	PBANKA_132170	0	0	0	0	0	0	0	0	0	0	0	0	0	0	0	0	0	0	0	0	0	0	0	0	0	0	0	0	0	0	0	0
aattactaccg	PBANKA_100870	395	391	2968	2935	1663	1648	1599	1565	1916	1867	824	817	1411	1372	1860	1844	796	787	1006	994	1235	1194	818	798	1127	1100	925	900	1277	1245	1669	1646
acaaacggaaa	PBANKA_082300	957	1003	0	0	898	930	355	372	425	432	233	243	410	421	166	167	242	261	262	268	108	111	171	174	393	401	151	160	81	81	3260	3358
acaattgacgg	PBANKA_133690	1114	1097	2816	2823	2282	2253	2166	2137	2628	2614	3304	3305	2407	2424	3325	3285	3004	2971	1610	1608	2764	2703	3271	3249	2333	2288	3554	3517	2148	2131	1785	1790
acaccgatcac	PBANKA_093660	0	0	0	0	0	0	0	0	0	0	6	7	0	0	0	0	0	0	0	0	0	0	0	0	0	0	0	0	0	0	0	0
acacgacaagc	PBANKA_103780	4526	4591	2727	2786	2822	2861	3992	3986	5993	6065	1923	1976	5015	5075	5950	5976	1721	1741	3883	3910	4857	4857	1668	1682	6056	6126	2055	2063	4491	4495	1691	1710
acagatctgcg	PBANKA_131910	0	0	0	0	0	1	0	0	0	0	0	0	0	0	0	0	0	0	0	0	0	0	0	0	0	0	0	0	0	0	0	0
acagggattca	PBANKA_083330	0	0	0	0	0	0	0	0	0	0	0	0	0	0	0	0	0	0	0	0	0	0	0	0	0	0	0	0	0	0	0	0
acatcagaaag	PBANKA_134380	0	0	0	0	0	0	0	0	0	0	0	0	0	0	0	0	0	0	0	0	2	2	4	4	0	0	0	0	0	0	0	0
acattgacaag	PBANKA_112170	0	0	0	0	0	0	0	0	0	0	0	0	0	0	0	0	0	0	0	0	0	0	0	0	0	0	0	0	0	0	0	0
acccgactggc	PBANKA_143020	0	0	0	0	1	0	0	0	0	0	0	0	0	0	0	0	0	0	0	0	0	0	0	0	0	0	0	0	0	0	0	0
accgatgtgcg	PBANKA_140350	0	0	0	0	0	0	0	0	0	0	0	0	0	0	0	0	0	0	0	0	0	0	0	0	0	0	0	0	0	0	0	0
accgccatcca	PBANKA_031380	0	0	0	0	0	0	0	0	0	0	0	0	0	0	0	0	0	0	0	0	0	0	0	0	0	0	0	0	0	0	0	0
accttcggttt	PBANKA_011160	0	0	0	0	0	0	0	0	0	0	0	0	0	0	0	0	0	0	0	0	0	0	0	0	0	0	0	0	0	0	0	0
accttctcgta	PBANKA_122780	0	0	0	0	0	0	0	0	0	0	0	0	0	0	0	0	0	0	0	0	0	0	0	0	0	0	0	0	0	0	1	1
acgaatgtgct	PBANKA_101610	0	0	0	0	0	0	0	0	0	0	0	0	0	0	0	0	0	0	0	0	0	0	0	0	1	1	0	0	0	0	0	0
acgagcctcca	PBANKA_020020	0	0	0	0	0	0	0	0	0	1	0	0	0	0	0	0	0	0	0	0	0	0	0	0	0	0	0	0	0	0	0	0
acgatttgtta	PBANKA_050370	0	0	0	0	0	0	0	0	0	0	0	0	0	0	0	0	0	0	0	0	0	0	0	0	0	0	0	0	0	0	0	0
acgccacctaa	PBANKA_134950	0	0	0	0	0	0	0	0	0	0	0	0	0	0	0	0	0	0	0	0	0	0	0	0	0	0	0	0	0	0	0	0
acgcgaacggc	PBANKA_070260	0	0	0	0	0	0	0	0	0	0	0	0	0	0	0	0	0	0	0	0	0	0	0	0	0	0	0	0	0	0	0	0
acgcgaactta	PBANKA_051450	0	2	0	0	0	0	0	0	0	0	0	0	0	0	0	0	0	0	0	0	0	0	0	0	0	0	0	0	0	0	0	0
acgcgcgggag	PBANKA_020630	0	0	0	0	0	0	0	0	0	0	0	0	0	0	0	0	0	0	0	0	0	0	0	0	0	0	0	0	0	0	0	0
acggaaggtga	PBANKA_061080	0	0	0	0	0	0	0	0	0	0	0	0	0	0	0	0	0	0	0	0	0	0	0	0	0	0	0	1	0	0	0	0
acggtcgagcc	PBANKA_083510	0	0	0	0	0	0	0	0	0	0	0	0	0	0	0	0	0	0	0	0	0	0	0	0	0	0	0	0	0	0	0	0
acgtatcaggg	PBANKA_082710	0	0	0	0	88	85	0	0	0	0	0	0	0	0	0	0	0	0	0	0	0	0	0	0	0	0	0	0	3	1	0	0
acgtgaactta	PBANKA_041850	174	176	0	0	1	1	0	0	1	0	0	0	0	0	0	0	0	0	1	1	1	1	0	0	0	1	0	0	1	1	0	0
actaactgaac	PBANKA_103400	0	0	0	0	0	0	0	0	0	0	0	0	0	0	0	0	0	0	0	0	0	0	0	0	0	0	0	0	0	0	1	0
actagtcaaaa	PBANKA_103280	0	0	0	0	0	0	0	0	0	0	0	0	0	0	0	0	0	0	0	0	0	0	0	0	0	0	0	0	0	0	0	0
actagtcttct	PBANKA_103550	0	0	0	0	0	0	0	0	0	0	0	0	0	0	0	0	0	0	0	0	0	0	0	0	0	0	0	0	0	0	0	0
actatcctgca	PBANKA_113140	0	0	0	1	0	0	0	0	0	0	0	0	0	0	0	0	0	0	0	0	0	0	0	0	0	0	0	0	0	0	0	0
actcaccgcct	PBANKA_010400	156	157	0	0	0	0	0	0	0	0	0	0	0	0	0	0	0	0	0	0	0	0	0	0	0	0	0	0	0	0	0	0
actccattgat	PBANKA_120250	0	0	0	0	0	0	0	0	0	0	0	0	0	0	0	0	0	0	0	0	0	0	0	0	0	0	0	0	0	0	0	0
actggagcgca	PBANKA_103810	0	0	0	0	0	0	0	0	0	0	0	0	0	0	0	0	0	0	0	0	0	0	0	0	0	0	0	0	0	0	0	0
actgtcctcca	PBANKA_144480	1070	1041	2012	1985	1689	1671	1952	1911	1627	1599	989	974	2009	2006	1500	1490	998	974	1310	1277	996	982	1249	1210	1578	1535	1622	1571	1413	1405	2321	2250
acttagatggg	PBANKA_142840	0	0	0	0	0	0	0	0	0	0	0	0	0	0	0	0	0	0	0	0	0	0	0	0	0	0	0	0	0	0	0	0
actttaaatac	PBANKA_142150	0	0	0	0	0	1	0	0	0	0	0	0	0	0	0	0	0	0	0	0	0	0	0	0	0	0	0	0	0	0	0	0
acttttcacat	PBANKA_132610	445	442	1	1	672	653	984	974	1387	1365	843	828	1148	1170	1008	1006	750	735	904	882	994	980	925	915	1067	1043	843	830	922	924	1370	1363
agaaatgctaa	PBANKA_143110	0	0	0	0	0	0	0	0	0	0	0	0	0	0	0	0	0	0	0	0	0	0	0	0	0	0	0	0	0	0	0	0
agagatttctt	PBANKA_144210	1174	1135	0	0	0	0	0	0	0	0	0	0	0	0	0	0	0	0	0	0	0	0	0	0	0	0	0	0	0	0	0	0
agagtttcgga	PBANKA_041190	0	0	0	0	0	0	0	0	0	0	1	1	0	0	0	0	0	0	0	0	0	0	0	0	0	0	0	0	0	0	0	0
agatctaattc	PBANKA_103750	0	0	0	0	107	100	10	10	0	0	0	0	0	0	0	0	0	0	0	0	0	0	0	0	0	0	0	0	0	0	0	0
agcaggtgacc	PBANKA_104030	0	0	0	0	0	0	0	0	0	0	0	0	0	0	0	0	0	0	0	0	0	0	0	0	0	0	0	0	0	0	0	0
agcccgttgta	PBANKA_123730	129	125	0	0	0	0	0	0	0	0	0	0	0	0	0	0	0	0	0	0	0	0	0	0	0	0	0	0	1	0	0	0
agcgctcactt	PBANKA_113960	0	0	0	0	0	0	0	0	0	0	0	0	0	0	0	0	0	0	0	0	0	0	0	0	0	1	0	0	0	0	0	0
agcgctcccct	PBANKA_131930	0	0	0	0	0	0	0	0	0	0	0	0	0	0	0	0	0	0	0	0	0	0	0	0	0	0	0	0	0	0	0	0
agcgtgctggc	PBANKA_103140	0	0	0	0	0	0	0	0	0	0	0	0	0	0	0	0	0	0	0	0	0	0	0	0	0	0	0	0	0	0	0	0
agcttgggccg	PBANKA_110700	0	0	0	0	0	0	0	0	0	0	0	0	0	0	0	0	0	0	0	0	0	0	0	0	0	0	0	0	0	0	0	0
aggagaactcc	PBANKA_132840	163	160	0	0	0	0	0	0	0	0	0	0	0	0	0	0	0	0	0	0	0	0	0	0	0	0	0	0	0	0	0	0
aggcagggcat	PBANKA_060690	0	0	0	0	0	0	0	0	0	0	0	0	0	0	0	0	0	0	0	0	0	0	0	0	0	0	0	0	0	0	0	0
aggccattctc	PBANKA_071960	0	0	0	0	0	0	0	0	0	0	0	0	0	0	0	0	0	0	0	0	0	0	0	0	0	0	0	0	1	0	0	0
aggcgcagcac	PBANKA_070610	0	0	0	0	0	0	0	0	0	0	0	0	0	0	0	0	0	0	0	0	0	0	0	0	0	0	0	0	0	0	0	0
aggcgcgattt	PBANKA_113870	1	4	0	0	0	0	0	0	0	0	0	0	0	0	0	0	0	0	0	0	0	0	0	0	0	0	0	0	0	0	0	0
aggctctggct	PBANKA_020760	0	0	0	0	0	0	0	0	0	0	0	0	0	0	0	0	0	0	0	0	0	0	0	0	0	0	0	0	0	0	0	0
agggtatatgc	PBANKA_110930	1533	1493	6650	6476	3184	3113	3165	3049	5301	5174	3893	3840	3368	3301	6572	6483	3439	3323	2155	2109	5899	5672	3909	3777	3497	3393	4164	4039	4933	4850	1837	1788
agggtggatct	PBANKA_114140	0	0	0	0	0	0	0	0	0	0	0	0	0	0	0	0	0	0	0	0	0	0	0	0	0	0	0	0	0	0	0	0
agggttcctat	PBANKA_051500	1896	1798	3934	3707	2481	2343	3228	3011	3419	3187	2753	2604	3735	3541	2870	2730	2994	2812	2536	2333	2132	2002	3217	3017	3509	3287	3595	3327	2204	2082	967	916
aggtagcactg	PBANKA_081180	0	0	0	0	0	0	0	0	0	0	0	0	0	0	0	0	0	0	0	0	0	0	0	0	0	0	0	0	0	0	0	0
aggtcgatggc	PBANKA_132420	0	0	0	0	0	0	0	0	0	0	0	0	0	0	0	0	0	0	0	0	0	0	0	0	0	0	0	0	0	0	0	0
aggtctctgag	PBANKA_050310	0	0	0	0	0	0	0	0	0	0	0	0	0	0	0	0	0	0	0	0	0	0	0	0	0	0	0	0	0	0	0	0
aggtgcgattt	PBANKA_113780	820	799	0	0	0	0	0	0	0	0	0	0	0	0	0	0	0	0	0	0	0	0	0	0	0	0	0	0	0	0	0	0
agtaagccttc	PBANKA_110420	2637	2577	2805	2742	2337	2285	1378	1358	2626	2554	863	860	955	931	1374	1320	457	436	470	463	664	635	306	291	448	437	215	194	315	302	1520	1454
agtacgctgcg	PBANKA_112510	0	0	0	0	0	0	0	0	0	0	0	0	0	0	0	0	0	0	0	0	0	0	0	0	0	0	0	0	0	0	0	0
agtagttactt	PBANKA_041065	0	0	0	0	0	0	0	0	0	0	0	0	0	0	0	0	0	0	0	0	0	0	0	0	0	0	0	0	0	0	0	0
agtatgccgtc	PBANKA_021280	1	0	0	0	0	0	1	0	0	0	0	0	0	0	0	0	0	0	0	0	0	0	0	0	0	0	0	0	0	0	0	0
agtcaatatgt	PBANKA_124610	0	0	0	0	0	0	0	0	0	0	0	0	0	0	0	0	0	0	0	0	0	0	0	0	0	0	0	0	0	0	0	0
agtccagatat	PBANKA_051700	0	0	0	0	0	0	0	0	0	0	0	0	0	0	0	0	0	0	0	0	0	0	0	0	0	1	0	0	0	0	0	0
agtccgtcatg	PBANKA_091160	0	0	0	0	0	0	0	0	0	0	0	0	0	0	0	0	0	0	0	0	0	0	0	0	0	0	0	0	0	0	0	0
agtcggccctc	PBANKA_020680	0	0	1	0	0	0	0	0	0	0	0	0	0	0	0	0	0	0	0	0	0	0	0	0	0	0	0	0	0	0	0	0
agtgcacactc	PBANKA_124670	1	0	0	0	0	0	0	0	0	0	0	0	0	0	0	0	0	0	0	0	0	0	0	0	0	0	0	0	0	0	0	0
agtgctgctta	PBANKA_120070	0	0	0	0	0	0	0	0	0	0	0	0	0	0	0	0	0	0	0	0	0	0	0	0	0	0	0	0	0	0	0	0
agtggtctcat	PBANKA_070460	0	0	0	0	0	0	0	0	0	0	0	0	0	0	0	0	0	0	0	0	0	0	0	0	0	0	0	0	0	0	0	0
agtttcggtga	PBANKA_142700	109	108	0	0	0	0	0	0	0	0	0	0	0	0	0	0	0	0	0	0	0	0	0	0	0	0	0	0	0	0	0	0
ataatagatat	PBANKA_101580	0	0	0	0	0	0	0	0	0	0	0	0	0	0	0	0	0	0	0	0	0	0	0	0	0	0	0	0	0	0	0	0
atacgctaccg	PBANKA_110780	1448	1432	2583	2539	2416	2356	1267	1222	2793	2741	2057	2027	1576	1541	2718	2696	1859	1798	1224	1195	2668	2611	2334	2288	1808	1769	2730	2650	2801	2768	853	836
atactcgagcg	PBANKA_124090	0	0	0	0	0	1	0	0	0	0	0	0	0	0	0	0	0	0	0	0	0	0	0	0	0	0	0	0	0	1	0	0
ataggtggtga	PBANKA_071010	1642	1555	1450	1377	2677	2530	2656	2457	1225	1149	3592	3440	2959	2831	1549	1467	3504	3346	2313	2179	1204	1126	3595	3357	2970	2815	4180	3913	1319	1242	2633	2460
atagtggatca	PBANKA_124410	0	0	0	0	0	0	0	0	0	0	0	0	0	0	0	0	0	0	0	0	0	0	0	0	0	0	0	0	0	0	0	0
atatccgttag	PBANKA_094230	437	417	790	749	1964	1877	492	465	201	197	1165	1120	274	264	211	195	783	746	167	161	104	94	794	754	278	267	829	756	164	156	1263	1195
atcaacccgtg	PBANKA_112180	0	0	0	0	0	0	0	0	0	0	0	0	0	0	0	0	0	0	0	0	0	0	0	0	0	0	0	0	0	0	0	0
atcaactgtga	PBANKA_API0029	0	0	0	0	0	0	0	0	0	0	0	0	0	0	0	0	0	0	0	0	0	0	0	0	0	0	0	0	0	0	0	1
atcaggtacca	PBANKA_112190	1	1	663	657	99	98	9	8	0	0	5	6	2	1	11	11	0	0	0	0	3	3	0	0	0	0	0	0	0	0	1444	1423
atcatcttact	PBANKA_144230	0	0	0	0	0	0	0	0	0	0	0	0	0	0	0	0	0	0	0	0	1	0	0	0	0	0	0	0	0	0	0	0
atccgcgtgta	PBANKA_094130	0	0	0	0	0	0	0	0	0	0	0	0	0	0	0	0	0	0	0	0	0	0	0	0	0	0	0	0	0	0	0	0
atcgatacata	PBANKA_134230	0	0	0	0	0	0	0	0	0	0	0	0	0	0	0	0	0	0	0	0	0	0	0	0	0	0	0	0	0	0	0	0
atcgatttcca	PBANKA_051520	0	0	0	0	52	46	0	0	0	0	0	0	0	0	0	0	0	0	0	0	0	0	0	0	0	0	0	0	0	0	0	0
atcggcataga	PBANKA_061490	0	0	260	265	0	0	0	0	0	0	0	0	0	0	1	1	0	0	0	0	0	0	0	0	0	0	0	0	0	0	0	0
atcggtagtac	PBANKA_140950	0	0	0	0	0	0	0	0	0	0	0	0	0	0	0	0	0	0	0	0	0	0	0	0	0	0	0	0	0	0	0	0
atcgtgatatt	PBANKA_113660	0	0	0	0	0	0	0	0	0	0	0	0	0	0	0	0	0	0	0	0	0	0	0	0	0	0	0	0	0	0	0	0
atctaacttca	PBANKA_142790	261	263	111	114	1	1	0	0	0	0	0	0	2	2	0	0	0	0	0	0	0	0	0	0	0	0	0	0	0	0	0	0
atctattcaag	PBANKA_146070	0	0	0	0	0	0	0	0	0	0	13	13	0	0	0	0	0	0	0	0	0	0	0	0	0	0	0	0	0	0	0	0
atctcacgttc	PBANKA_131790	0	0	0	0	0	0	0	0	0	0	0	0	0	2	1	1	0	0	0	0	1	0	0	1	0	2	0	0	0	0	0	0
atctgacaaac	PBANKA_113030	0	0	0	0	0	0	0	0	0	0	0	0	0	0	0	1	0	0	0	0	0	0	0	0	0	0	0	0	0	0	0	0
atctgctcact	PBANKA_030970	1612	1590	1788	1722	994	958	1153	1124	1836	1786	1371	1352	1118	1102	1668	1664	940	923	820	802	1461	1412	1356	1334	1124	1109	1993	1939	1331	1309	1127	1103
atcttacacgg	PBANKA_060540	0	0	0	0	0	0	0	0	0	0	0	0	0	0	0	0	0	0	0	0	0	0	0	0	0	0	0	0	0	0	0	0
atgaggatggg	PBANKA_094330	0	0	0	0	224	227	48	45	59	59	43	46	27	28	9	8	45	44	18	19	9	9	30	32	4	5	23	22	18	16	1420	1400
atgaggttaaa	PBANKA_111200	1374	1342	2175	2144	3999	3889	3902	3766	4605	4541	5593	5503	4714	4621	4845	4764	5072	4994	3539	3463	4000	3869	5906	5779	4539	4444	6522	6322	4482	4389	2288	2226
atgccacgttc	PBANKA_145170	0	0	0	0	0	0	0	0	0	0	0	0	0	0	0	0	0	0	0	1	0	0	0	0	0	0	0	0	0	0	0	0
atgcgatatcg	PBANKA_020810	0	0	0	0	0	0	0	0	0	0	0	0	0	0	1	0	0	0	0	0	0	0	0	0	0	0	0	0	0	0	0	0
atggcgatggg	PBANKA_010790	0	0	0	0	0	0	0	0	0	0	0	0	0	0	0	0	0	0	0	0	0	0	0	0	0	0	0	0	0	0	0	0
atgggagaaga	PBANKA_120350	0	0	0	0	0	0	0	0	0	0	0	0	0	0	1	0	0	0	0	0	0	0	0	0	0	0	0	0	0	0	0	0
atgtacacaca	PBANKA_API0043	0	0	0	0	0	0	0	0	0	0	0	0	0	0	0	0	0	0	0	0	0	0	0	0	0	0	0	0	0	0	0	0
atgtgtggaat	PBANKA_102220	28	25	424	413	0	0	0	0	0	0	0	0	0	0	6	5	0	0	0	0	0	0	0	0	0	0	0	0	0	0	0	0
attacttgagc	PBANKA_143190	0	0	0	0	0	0	0	0	0	0	0	0	0	0	0	0	0	0	0	0	0	0	0	0	0	0	0	0	0	0	0	0
attaggcgtat	PBANKA_133660	0	0	0	0	0	1	0	0	0	0	0	0	1	0	0	0	0	0	0	0	0	0	0	0	0	0	0	0	0	0	0	0
attatctttac	PBANKA_131000	0	0	0	0	0	0	0	0	0	0	0	0	0	0	0	0	0	0	0	0	0	0	0	0	0	0	0	0	0	0	0	0
attcaagggct	PBANKA_061510	83	79	788	751	1083	1048	576	554	1257	1222	532	510	746	710	1320	1291	363	349	584	558	974	938	465	461	697	674	422	411	747	728	2574	2485
attcgcagaca	PBANKA_142580	424	428	0	0	0	0	0	0	0	0	0	0	0	0	0	0	0	0	0	0	0	0	0	0	0	0	0	0	0	0	0	0
attgagaacgt	PBANKA_140450	0	0	0	0	0	0	0	0	0	0	0	0	0	0	0	0	0	0	0	0	0	0	0	0	0	0	0	0	0	0	0	0
attgtcatcca	PBANKA_041820	0	0	0	0	0	1	0	0	0	0	0	0	0	0	0	0	0	0	0	0	0	0	0	0	0	0	0	0	0	0	0	0
atttcacgtct	PBANKA_131730	2	2	6	6	8	11	11	14	6	12	6	11	8	8	9	9	2	9	12	13	1	6	12	11	5	5	5	8	3	5	3	5
atttcacgttt	PBANKA_120790	1628	1581	3404	3264	3481	3364	5254	4979	4753	4590	4641	4495	6038	5839	4944	4766	4813	4570	5506	5275	4293	4039	5518	5269	6792	6509	5971	5655	3884	3759	2228	2123
atttggtgccg	PBANKA_120780	0	0	0	0	0	0	3	3	0	0	0	0	0	0	0	0	0	0	0	0	0	0	0	0	0	0	0	0	0	0	0	0
attttatcatc	PBANKA_083660	0	0	0	0	0	0	0	0	0	0	0	0	0	0	0	0	0	0	0	0	0	0	0	0	0	0	0	0	0	0	0	0
caaaccctagg	PBANKA_133950	0	0	0	0	0	1	0	0	0	0	0	0	0	1	0	0	0	0	1	0	0	0	0	0	0	0	0	0	0	0	0	0
caaactacgca	PBANKA_070120	0	0	0	0	0	0	0	0	0	0	0	0	0	0	0	0	2	2	0	0	0	0	0	0	0	0	0	0	0	0	0	0
caaagaaaaag	PBANKA_061580	0	0	0	0	0	0	0	0	0	0	0	0	0	0	0	0	0	0	0	0	0	0	0	0	0	0	0	0	0	0	0	0
caaagcaagag	PBANKA_111980	0	0	0	0	0	0	0	0	0	0	0	0	0	0	0	0	0	0	0	0	0	0	0	0	0	0	0	0	0	0	0	0
caaatatgcaa	PBANKA_052240	0	0	0	0	0	0	0	0	0	0	7	7	0	0	0	0	0	0	0	0	0	0	0	0	0	0	0	0	0	0	0	0
caaatctggcg	PBANKA_145150	0	0	0	0	0	0	0	0	0	0	0	0	0	0	0	0	0	0	0	0	0	0	0	1	0	0	0	0	0	0	0	0
caaccccccgg	PBANKA_124070	0	0	0	0	0	0	0	0	0	0	0	0	0	0	0	0	0	0	0	0	1	1	0	0	0	0	0	0	0	0	0	0
caactcggatg	PBANKA_130450	2639	2688	5062	5132	2981	3004	5831	5863	7907	8001	4163	4223	7319	7421	8013	8065	2971	2990	5373	5446	5220	5197	3621	3689	4896	4949	4466	4454	5688	5733	1696	1694
caagaaggaag	PBANKA_140020	973	951	2560	2516	3054	2988	1903	1854	2216	2158	1500	1479	2080	2048	1899	1858	1427	1385	1196	1166	1036	1014	1528	1479	1146	1102	1339	1283	1062	1007	3103	3035
caagtgctgtc	PBANKA_080010	483	458	382	366	1113	1056	242	242	620	581	789	755	238	223	246	246	603	566	208	194	158	148	648	615	335	309	641	598	186	178	2247	2131
caatccggtga	PBANKA_080110	0	0	0	0	0	0	0	0	0	0	0	0	0	0	0	0	0	0	0	0	0	0	0	0	0	0	0	0	0	0	0	0
caatgccaccg	PBANKA_103120	0	0	0	0	0	0	0	0	0	0	0	0	0	0	0	0	0	0	0	0	0	0	0	0	0	0	0	0	0	0	0	0
cacaataaccg	PBANKA_100680	0	0	0	0	0	0	0	0	0	0	0	0	0	0	0	0	0	0	0	0	0	0	0	0	0	0	0	0	0	0	0	0
cacagagatct	PBANKA_112140	0	0	0	0	0	0	0	0	0	0	0	0	0	0	0	0	0	0	0	0	0	0	0	0	0	0	0	0	0	0	0	0
cacctctcatc	PBANKA_141050	1080	1068	705	700	1883	1835	1322	1281	1591	1548	1643	1635	1240	1237	1108	1077	1142	1120	973	958	730	699	1321	1295	1110	1094	1553	1511	855	863	1754	1721
cacgatgctgc	PBANKA_083700	0	0	0	0	0	0	0	0	0	0	0	0	0	0	0	0	0	0	0	1	0	0	0	0	0	0	0	0	0	0	0	0
cacgcaccttt	PBANKA_083210	1339	1337	989	979	1787	1765	1780	1774	910	907	1836	1827	2209	2203	842	850	1723	1715	1474	1462	583	560	1888	1837	2321	2304	1727	1714	602	595	1689	1671
cacgcagcatc	PBANKA_050210	0	1	0	0	0	0	0	0	0	0	0	0	0	0	0	0	0	0	0	0	0	0	0	0	0	0	0	0	0	0	0	0
cactaaacaag	PBANKA_060330	0	0	0	0	0	0	0	0	0	0	0	0	0	0	0	0	0	0	0	0	0	0	0	0	0	1	0	0	0	0	0	0
cactcaccttc	PBANKA_120220	0	0	0	0	0	0	0	0	0	0	0	0	0	0	0	0	1	0	0	0	0	0	0	0	0	0	0	0	0	0	0	0
cactcgcctgt	PBANKA_101150	0	0	0	0	0	0	0	0	0	0	0	0	0	0	0	0	1	0	0	0	0	0	0	0	0	0	0	0	0	0	0	0
cactctctgcg	PBANKA_092900	95	97	0	0	0	0	0	0	0	0	0	0	0	0	0	0	0	0	0	0	0	0	0	0	0	0	0	0	0	0	0	0
cagacatttca	PBANKA_010210	0	0	0	0	0	0	0	0	0	0	0	0	0	0	0	0	0	0	0	0	0	0	0	0	0	0	0	0	0	0	0	0
cagccaacaaa	PBANKA_132460	0	0	0	0	0	0	0	0	0	0	0	0	0	0	0	0	0	0	0	0	0	0	0	0	0	0	0	0	0	0	0	0
cagctatctcc	PBANKA_130540	0	0	0	0	0	0	0	0	0	0	0	0	0	0	0	0	0	0	0	0	0	0	0	0	0	0	0	0	1	0	0	0
caggcattctt	PBANKA_092490	0	0	0	0	0	0	0	0	0	0	0	0	0	0	0	0	0	0	0	0	0	0	0	0	0	1	0	0	0	0	0	0
cagggaggggc	PBANKA_144610	0	0	0	1	0	0	0	0	0	0	0	0	0	0	0	0	0	0	0	0	0	0	0	0	0	0	0	0	0	0	0	0
cataacgtagc	PBANKA_102390	0	0	0	0	0	0	0	0	0	0	0	0	0	0	0	0	0	0	0	0	0	0	0	0	0	0	0	0	0	0	0	0
cataactaatg	PBANKA_051440	0	0	0	0	0	1	0	0	0	0	0	0	0	0	0	0	0	0	0	0	0	0	0	0	0	0	0	0	0	0	0	0
cataatccgaa	PBANKA_113590	0	0	0	0	0	0	9	9	0	0	0	0	0	0	0	0	0	0	0	0	0	0	0	0	0	0	0	0	0	0	0	0
cataggttctg	PBANKA_111430	1115	1055	1676	1606	809	769	1244	1175	613	578	395	373	1405	1341	761	723	229	208	1241	1169	581	553	311	295	1315	1257	211	201	731	707	3020	2826
catataagaac	PBANKA_081840	0	0	0	0	0	0	0	0	0	0	0	0	0	0	0	0	0	0	0	0	0	0	0	0	0	0	0	0	0	0	0	0
catctgtttat	PBANKA_112730	0	0	0	0	0	0	0	0	0	0	0	0	0	0	0	0	0	0	0	0	0	0	0	0	0	0	0	0	0	0	0	0
catgacggtgg	PBANKA_120520	0	0	1	0	68	70	0	0	30	31	0	0	0	0	0	0	0	0	0	0	0	0	0	0	0	0	1	1	0	0	1	1
catgcactcct	PBANKA_060430	0	0	0	0	0	0	0	0	0	0	0	0	0	0	0	0	0	0	0	0	0	1	0	0	0	0	0	0	0	0	0	0
catggatgggc	PBANKA_113980	1837	1802	2857	2813	667	660	1772	1721	2009	1981	679	688	2377	2345	1243	1256	707	699	2168	2152	1125	1099	640	627	1479	1477	735	718	1153	1148	1820	1804
cattccttctg	PBANKA_091110	0	0	0	0	0	0	0	0	0	0	0	0	0	0	0	0	0	0	0	0	0	0	0	0	0	0	0	0	0	1	0	0
cattgcagtcc	PBANKA_111530	2	2	389	380	0	0	0	0	0	0	0	0	1	1	0	0	0	0	0	0	0	0	0	0	0	0	0	0	0	0	0	0
ccaagacgcga	PBANKA_143540	0	0	0	0	0	0	0	0	0	0	0	0	0	0	0	0	0	0	0	0	0	0	0	0	0	0	0	0	0	0	0	0
ccacctgccca	PBANKA_010620	0	0	0	0	0	0	0	0	0	0	0	0	0	0	0	0	0	0	0	0	0	0	0	0	0	0	0	0	0	0	0	0
ccagaactacc	PBANKA_082460	322	333	0	0	0	0	1	0	0	0	0	0	0	0	0	0	0	0	0	0	0	0	0	0	0	0	0	0	0	0	0	0
ccagccggcat	PBANKA_091510	0	0	0	0	0	0	9	10	0	0	0	0	0	0	0	0	0	0	0	0	0	0	0	0	0	0	1	0	0	0	0	0
ccaggcgcgct	PBANKA_145120	0	0	0	0	0	0	6	6	0	0	0	0	0	0	0	0	0	0	0	0	0	0	0	0	0	0	0	0	0	0	0	0
ccattaataca	PBANKA_082080	0	0	0	0	0	0	0	0	0	0	0	1	0	0	0	0	0	0	0	0	0	0	0	0	0	0	0	0	0	0	0	0
ccattttccat	PBANKA_052320	0	0	0	0	0	0	0	0	0	0	0	0	0	0	0	0	0	0	0	0	0	0	0	0	0	0	0	0	0	0	0	0
cccagccgctt	PBANKA_051810	0	0	359	336	1	1	0	0	0	0	0	0	1	1	0	0	0	0	0	0	0	0	0	0	0	0	0	0	0	0	0	0
cccagcttgaa	PBANKA_124220	0	0	355	384	372	409	167	185	2	2	197	230	208	224	54	61	92	93	151	158	27	27	197	203	201	211	205	223	35	40	1232	1312
ccccgttcggg	PBANKA_061640	0	0	0	0	0	0	0	0	0	0	0	0	0	0	0	0	0	0	0	0	0	0	0	0	0	0	0	0	0	0	0	0
cccgaagttgg	PBANKA_100860	0	0	0	0	0	0	0	0	0	0	0	0	0	0	0	0	0	0	0	0	0	0	0	0	0	0	0	0	0	0	0	0
cccgatccttc	PBANKA_101530	292	283	588	562	576	559	91	82	433	413	485	461	257	244	202	193	409	387	236	227	125	117	640	591	419	413	376	350	109	104	1612	1521
cccgatctgat	PBANKA_051080	0	0	0	0	0	0	0	0	0	0	0	0	0	0	0	0	0	0	0	0	0	0	0	0	0	0	0	0	0	0	0	0
ccctacctttg	PBANKA_113890	256	259	822	801	1504	1473	738	708	1569	1537	1648	1633	816	821	1326	1290	1259	1239	599	565	937	888	1279	1265	777	772	1137	1106	1354	1333	2608	2561
ccctatcggca	PBANKA_141340	0	0	0	0	0	0	0	0	0	0	0	0	0	0	0	0	0	0	0	0	0	0	0	0	0	0	0	0	0	0	0	0
ccctgagaacc	PBANKA_141230	0	0	0	0	0	0	0	0	0	0	0	0	0	0	0	0	0	0	0	0	0	0	0	0	0	0	0	0	0	0	0	0
ccgaagatccg	PBANKA_135750	716	690	1071	1028	4489	4365	3876	3716	4237	4118	4762	4667	4343	4254	4047	3974	4381	4181	3700	3556	3501	3356	4810	4606	5011	4829	4700	4492	3876	3729	2033	1892
ccgagactcga	PBANKA_140960	0	0	0	0	0	0	0	0	0	0	0	0	0	0	0	0	0	0	0	0	0	0	0	0	0	0	0	0	0	0	0	0
ccgaggaaccg	PBANKA_112790	0	0	0	0	0	0	0	0	0	0	0	0	0	2	0	0	0	0	0	0	0	0	0	0	0	0	1	0	1	0	0	0
ccgagggcacc	PBANKA_090270	0	0	0	0	0	0	0	0	0	0	12	13	0	0	0	0	2	2	0	0	0	0	0	0	0	0	0	0	3	3	0	0
ccgagtctcaa	PBANKA_113800	0	0	0	0	0	0	0	0	0	0	0	0	0	0	0	0	0	0	0	0	0	0	0	0	0	0	0	0	0	0	0	0
ccgatgtgcac	PBANKA_040170	0	0	0	0	0	0	0	0	0	0	0	0	0	0	0	0	1	1	0	0	0	0	0	0	0	0	0	0	0	0	0	0
ccgattggcga	PBANKA_092770	0	0	0	0	0	0	0	0	0	0	0	0	0	0	0	0	0	0	0	0	0	0	0	0	0	0	0	0	0	0	0	0
ccgcaattttt	PBANKA_100120	2631	2527	3694	3549	4256	4111	3961	3746	5554	5318	5238	5062	5221	5057	5672	5463	4359	4124	3849	3667	4340	4130	5191	4942	6005	5791	5826	5517	4257	4098	1309	1247
ccgcaccgctt	PBANKA_111420	0	0	0	0	0	0	0	0	0	0	0	0	0	0	0	0	0	0	0	0	0	0	0	0	0	0	0	0	0	0	0	0
ccgcagaatct	PBANKA_070740	0	0	0	0	0	0	0	0	0	0	0	0	0	0	0	0	0	0	0	0	0	0	0	0	0	0	0	0	0	0	0	0
ccgcatgtggg	PBANKA_135940	0	0	0	0	0	0	0	1	0	0	0	0	0	0	0	0	0	0	0	0	0	0	0	0	0	0	0	0	0	0	0	0
ccgccgagggc	PBANKA_141240	0	0	0	0	0	0	0	0	0	0	0	0	0	0	0	0	0	0	0	0	0	0	0	0	0	0	0	0	0	0	0	0
ccgcctccttg	PBANKA_133260	0	0	0	0	0	0	0	0	0	0	0	0	0	0	0	0	0	0	0	0	0	0	0	0	0	0	0	0	0	0	0	0
ccgctcagctg	PBANKA_111850	0	0	0	0	0	0	0	0	0	0	0	0	0	0	0	0	0	0	0	0	0	0	0	0	0	0	0	0	1	0	0	0
ccggcactgtg	PBANKA_143390	0	0	0	0	0	0	0	0	0	0	0	0	0	0	0	0	0	0	0	0	0	0	0	0	0	0	0	0	0	0	0	0
ccggtaaagct	PBANKA_140960	0	0	0	0	0	0	0	0	0	0	7	7	0	0	0	0	0	0	0	0	0	0	0	0	0	0	0	0	0	0	0	0
ccgtagacaca	PBANKA_142410	0	0	0	0	0	0	0	0	0	0	0	0	0	0	0	0	0	0	0	0	0	0	0	0	0	1	0	0	0	0	0	0
ccgtcatgtct	PBANKA_040490	0	0	0	0	0	0	0	0	0	0	0	0	0	0	0	0	0	0	1	1	0	0	0	0	0	0	0	0	0	0	0	0
ccgtcgcgccg	PBANKA_101310	0	0	0	0	0	0	0	1	0	0	0	0	0	0	0	0	0	0	0	0	0	0	1	0	0	0	0	0	0	0	0	0
ccgtcgtccgc	PBANKA_101000	0	0	0	0	0	0	0	0	0	0	0	1	0	0	0	0	0	0	0	0	0	0	0	0	0	0	0	0	0	0	0	0
ccgtgaggtta	PBANKA_010940	0	0	0	0	0	0	0	0	0	0	0	0	0	0	0	0	0	0	0	0	0	0	0	0	0	0	0	0	0	0	0	0
ccgtgctgacc	PBANKA_020350	280	281	2	0	1151	1144	1148	1136	154	159	822	843	1197	1215	287	293	955	940	1029	1041	284	284	1087	1101	1389	1413	1239	1239	315	328	519	533
ccgtggatgta	PBANKA_041290	0	0	0	0	0	0	0	0	0	0	0	0	0	0	0	0	0	0	0	0	0	0	0	0	0	1	0	0	0	0	0	0
cctaatttgct	PBANKA_135890	0	0	0	0	0	0	0	0	0	0	0	0	0	0	0	0	0	0	0	0	0	0	0	0	0	0	0	0	0	0	0	0
ccttacccggg	PBANKA_130420	0	0	0	0	0	0	0	0	0	0	0	0	0	0	0	0	0	0	0	0	0	0	0	0	0	0	0	0	0	0	0	0
ccttcacgagg	PBANKA_111210	0	0	0	0	0	0	0	0	0	0	0	0	0	0	0	0	0	0	0	0	1	1	0	0	0	0	0	0	0	0	0	0
ccttctgtccc	PBANKA_111750	0	0	0	0	2	0	0	0	0	0	0	0	0	0	0	0	0	0	0	0	0	0	0	0	0	0	0	0	0	0	0	0
cctttcttgtc	PBANKA_082640	2498	2434	573	544	3373	3247	3323	3195	2258	2165	2921	2845	4334	4209	2014	1954	2649	2540	3054	2926	1705	1634	2711	2591	4446	4306	3355	3222	1735	1672	1449	1392
cgaaatgtacg	PBANKA_124570	0	0	0	0	0	0	0	0	0	0	0	0	0	0	0	0	0	0	0	0	0	0	0	0	0	0	0	0	0	0	0	0
cgaacgcacat	PBANKA_114620	0	0	0	0	0	0	0	0	0	1	0	0	0	0	0	0	0	0	0	0	0	0	0	0	0	0	0	0	0	0	0	0
cgaagtagcaa	PBANKA_111760	0	0	0	0	0	0	0	0	0	0	0	0	0	0	0	0	0	0	0	0	0	0	1	2	0	0	0	0	0	0	0	0
cgaagttcgtc	PBANKA_082380	0	0	0	0	0	0	0	0	0	0	0	0	0	0	0	0	0	0	0	0	0	0	0	0	0	0	0	0	0	0	0	0
cgaatagtacc	PBANKA_143900	0	3	0	1	2	1	0	2	1	3	0	6	0	2	0	0	1	6	0	2	0	3	2	7	0	3	2	3	0	1	0	3
cgacaagttcc	PBANKA_092790	0	0	0	1	0	0	0	0	0	0	0	0	0	0	0	0	0	0	0	0	0	0	0	0	0	0	0	0	0	0	0	0
cgactagtacc	PBANKA_092110	1987	1961	844	826	1936	1883	1953	1888	1434	1397	2829	2822	2296	2295	1544	1529	2457	2405	1570	1519	1012	984	2455	2396	2212	2168	3040	2940	1072	1053	1220	1194
cgactcagtag	PBANKA_030140	0	0	0	0	0	0	0	0	0	0	0	0	0	0	0	0	0	0	0	0	0	0	0	0	0	0	0	0	0	0	0	0
cgagattagtc	PBANKA_110130	0	0	0	0	0	0	0	0	0	0	0	0	0	0	0	0	0	0	0	0	0	0	0	0	0	0	0	0	0	0	0	0
cgataagtata	PBANKA_145860	0	0	0	0	0	0	0	0	0	0	0	0	0	2	0	0	0	0	0	0	0	0	0	0	0	0	0	0	0	0	0	0
cgatagggact	PBANKA_134910	0	0	0	0	0	0	0	0	0	0	0	0	0	0	0	0	0	0	0	0	0	0	0	0	0	0	0	0	0	0	0	0
cgatgtgcccg	PBANKA_100560	0	0	0	0	0	0	0	0	0	0	0	0	0	0	1	0	0	0	0	0	0	0	0	0	0	0	0	0	0	0	0	0
cgatttccaaa	PBANKA_083655	0	0	0	0	0	0	0	0	1	1	0	0	0	0	0	0	0	0	0	0	0	0	0	0	0	0	0	0	0	0	0	0
cgcacatctac	PBANKA_082250	0	0	0	0	0	0	0	0	0	0	0	0	0	0	0	0	0	0	0	0	0	0	0	0	0	0	0	0	0	0	0	0
cgccatgcatt	PBANKA_090580	1	0	0	0	0	0	0	0	0	0	0	0	0	0	0	0	0	0	0	0	0	0	0	0	0	0	0	0	0	0	0	0
cgccctgtttg	PBANKA_131800	0	0	0	0	0	0	0	0	0	0	0	0	0	0	0	0	0	0	0	0	0	0	0	0	0	0	0	0	0	0	0	0
cgcctgacacc	PBANKA_143430	0	0	0	0	0	0	0	0	0	0	0	0	0	0	2	3	0	0	0	0	0	0	0	0	0	0	0	0	0	0	0	0
cgctaagtccg	PBANKA_010240	535	508	1661	1569	1657	1596	1376	1287	2732	2614	1414	1376	1821	1778	2326	2265	1322	1269	1310	1227	1671	1581	1490	1415	1856	1776	1891	1775	1487	1436	2808	2656
cgctaagtgcg	PBANKA_041700	0	1	1	1	0	3	1	2	1	2	0	2	1	1	0	0	0	5	1	0	1	9	2	2	1	6	1	2	0	1	2	3
cgctccatgcc	PBANKA_031260	128	124	0	0	0	0	0	0	0	0	0	0	0	0	0	0	0	0	0	0	0	0	0	0	0	0	0	0	0	0	0	0
cggaatgccag	PBANKA_031000	0	0	0	0	0	0	0	0	0	0	0	0	0	0	0	0	0	0	0	0	0	0	0	0	0	0	0	0	0	0	0	0
cggaggtttat	PBANKA_123560	1752	1677	1429	1352	1638	1585	2274	2141	3492	3296	1647	1579	2270	2158	2244	2156	1347	1291	1429	1375	1366	1291	1044	986	1837	1749	1008	967	901	867	2316	2176
cggagtacgtt	PBANKA_103440	3649	3524	2289	2208	5130	4956	3670	3536	3933	3828	3296	3216	2816	2714	2123	2034	1983	1906	1461	1420	1187	1126	1611	1537	1477	1425	1113	1057	741	724	1936	1859
cggcccggata	PBANKA_061680	0	0	0	0	0	0	0	0	0	0	0	0	0	0	0	0	0	0	0	0	0	0	0	0	0	1	0	0	0	0	0	0
cggcctatagg	PBANKA_100060	0	0	0	0	0	0	0	0	0	0	0	0	0	0	0	0	0	0	0	0	0	0	0	0	0	0	0	0	0	0	0	0
cggcctggtat	PBANKA_100630	0	0	942	883	353	336	495	463	326	309	283	275	748	702	198	194	336	318	759	728	124	121	296	287	675	649	323	298	158	156	1693	1618
cggctagtact	PBANKA_081510	0	0	0	0	0	0	0	1	0	1	0	1	0	0	0	0	0	1	0	0	0	0	0	0	0	0	0	0	0	0	0	0
cgggaggcggg	PBANKA_040400	0	0	0	0	0	0	0	1	0	0	0	0	0	0	0	0	0	0	0	0	0	0	0	0	0	0	0	0	0	0	0	0
cgggattttgc	PBANKA_135730	0	0	0	0	0	0	0	0	0	0	0	0	0	0	0	0	0	0	0	0	0	0	0	0	0	0	1	0	0	0	0	0
cgggctaatag	PBANKA_132750	120	123	0	0	0	0	0	0	0	0	0	0	0	0	0	0	0	0	0	0	0	0	0	0	0	0	0	0	0	0	0	0
cggggacttac	PBANKA_141810	90	105	0	0	348	375	189	203	481	523	209	231	246	275	386	418	236	250	182	191	327	337	262	278	198	214	320	352	377	396	2018	2166
cgggtacagtg	PBANKA_132010	0	0	0	0	0	0	0	0	0	0	0	0	0	0	0	0	0	0	0	0	0	0	0	0	0	0	0	0	0	0	0	0
cgggtactgac	PBANKA_120900	0	0	0	0	0	0	0	0	0	0	0	0	0	0	0	0	0	0	0	0	0	0	0	0	0	0	0	0	0	0	0	1
cggtctcctcc	PBANKA_052210	333	329	0	0	0	0	0	0	0	0	0	0	1	1	0	0	0	0	0	0	0	0	0	0	0	0	0	0	0	0	0	0
cggttccacgg	PBANKA_060880	0	0	0	0	0	0	0	0	0	0	0	0	0	0	0	0	0	0	0	0	0	0	0	0	0	0	0	0	1	1	0	0
cggttctctgc	PBANKA_092820	0	0	0	0	0	0	0	0	0	0	0	0	1	0	0	0	0	0	0	0	0	0	0	0	0	0	0	0	0	0	0	0
cgtaagctgac	PBANKA_142720	174	203	94	100	104	130	223	249	302	335	113	132	307	358	319	369	103	109	314	367	279	309	104	126	438	509	142	164	236	268	233	276
cgtgttctagt	PBANKA_113320	0	0	0	0	0	0	0	0	0	0	0	0	0	0	0	0	0	0	1	0	0	0	0	0	0	0	0	0	0	0	0	0
cgttaggtgtg	PBANKA_060820	0	0	0	0	0	0	0	0	0	0	0	0	0	0	1	0	0	0	0	0	0	0	0	0	0	0	0	0	0	0	0	0
cgttatgtggg	p230p-tag	922	896	374	352	1815	1715	2393	2256	1881	1807	1093	1049	2511	2409	1926	1867	1235	1169	1703	1619	1828	1742	1530	1458	2398	2283	1456	1358	2156	2045	1744	1653
cgttccaacag	PBANKA_135130	0	0	0	0	0	0	0	0	0	0	0	0	0	0	0	0	0	0	0	0	0	0	0	0	0	0	0	0	0	0	0	0
cgttcgctata	PBANKA_092910	203	190	0	0	0	0	0	0	0	0	0	0	0	0	0	0	0	0	0	0	0	0	0	0	0	0	0	0	0	0	0	0
cgtttgctggg	PBANKA_131150	0	0	0	0	0	0	0	0	0	0	0	0	0	0	0	0	0	0	0	0	0	0	0	0	0	0	0	0	0	0	0	0
cgttttgggcg	PBANKA_020270	429	391	1690	1603	711	670	726	670	1017	951	1096	1032	905	857	874	830	822	772	630	602	733	668	713	658	1099	1031	716	656	887	832	1832	1696
ctaaccatggc	PBANKA_090400	0	0	0	0	51	54	0	0	0	0	0	0	0	0	0	0	0	0	0	0	0	0	0	0	0	0	0	0	0	0	0	0
ctacaggcacc	PBANKA_051930	0	0	0	0	0	0	0	0	0	0	7	8	0	0	0	0	0	0	0	0	0	0	0	0	0	0	0	0	0	0	0	0
ctacgatgaac	PBANKA_030770	1555	1607	6833	7035	2247	2318	1623	1675	1950	1994	1095	1144	1241	1282	1512	1560	665	680	739	753	788	804	687	693	731	751	511	518	748	768	1763	1822
ctacgtatcag	PBANKA_041490	0	0	0	0	0	0	0	0	0	0	0	0	0	0	0	0	0	0	0	0	0	0	0	0	0	0	0	0	0	0	0	0
ctactctgatg	PBANKA_110510	1	0	1	0	0	0	2	0	0	0	2	0	1	0	3	0	0	0	0	1	1	0	1	0	0	0	1	0	0	0	0	0
ctactgggatg	PBANKA_API0022	0	0	0	0	0	0	0	0	0	0	0	0	0	0	0	0	0	0	0	0	0	0	0	0	0	0	0	0	0	0	0	0
ctagcagcagc	PBANKA_102380	0	0	0	0	0	0	0	0	0	0	1	0	0	0	0	0	0	0	0	0	0	0	0	0	0	0	0	0	0	0	0	0
ctagcctgtgc	PBANKA_123210	0	0	0	0	0	0	0	0	0	0	0	0	0	0	0	0	0	0	0	0	0	0	0	0	0	0	0	0	0	0	0	0
ctagtagtaga	PBANKA_112670	2521	2445	5362	5198	3725	3571	3776	3598	3226	3106	2009	1977	3094	3003	1782	1731	1462	1416	3051	2927	1410	1360	1784	1700	3480	3360	2006	1901	1437	1381	2475	2368
ctagtcggggt	PBANKA_030470	1275	1239	803	761	1645	1573	1779	1697	693	670	1499	1453	2157	2060	752	723	1312	1226	1784	1696	543	517	1378	1311	2411	2299	1456	1384	837	789	2694	2546
ctataagtgta	PBANKA_071380	0	0	0	0	0	0	0	0	0	1	0	0	0	0	0	1	0	0	0	2	0	0	0	0	0	1	0	0	0	0	0	0
ctatcttatcc	PBANKA_052200	0	0	0	0	0	0	0	0	0	0	0	0	0	0	0	0	0	0	0	0	0	0	0	0	0	0	0	0	0	0	0	0
ctattcggagt	PBANKA_091200	0	0	0	0	0	0	0	0	0	0	0	0	0	0	0	0	0	0	0	0	0	0	0	0	0	0	0	0	0	0	0	0
ctcacacgacc	PBANKA_052480	1130	1130	0	0	1945	1932	1238	1210	1015	1028	2537	2560	1485	1488	1216	1218	2208	2226	1029	1010	914	900	2609	2589	1541	1559	2741	2707	1053	1059	1783	1781
ctcagttttct	PBANKA_120420	0	0	0	0	0	0	1	0	0	0	0	0	0	0	0	0	0	0	0	0	0	0	0	0	0	0	0	0	0	0	0	0
ctcatctgtcg	PBANKA_021450	0	0	0	0	0	0	0	0	0	0	0	0	0	0	0	0	0	0	0	0	0	0	1	0	0	0	0	0	0	1	0	0
ctccaagaact	PBANKA_010080	0	0	0	0	0	0	0	0	0	0	0	0	0	0	0	0	0	0	0	0	0	0	0	0	0	0	0	0	0	0	0	0
ctccacaggtc	PBANKA_093100	0	0	0	0	0	0	0	0	0	0	0	0	0	0	0	0	0	0	0	0	0	0	0	0	0	0	0	0	0	0	0	0
ctcccagtttt	PBANKA_112710	22	18	0	0	0	0	0	0	0	0	0	0	0	0	0	0	0	0	0	0	0	0	0	0	0	0	0	0	0	0	0	0
ctccctacctc	PBANKA_011040	0	0	0	0	0	0	0	0	0	0	1	0	0	0	0	0	0	0	0	0	0	0	0	0	0	0	0	0	0	0	0	0
ctccgcttccc	PBANKA_010470	0	0	0	0	0	0	0	0	0	0	0	0	0	0	0	0	0	0	0	0	0	0	0	0	0	0	0	0	0	0	0	0
ctcctatccct	PBANKA_051950	0	0	0	0	0	0	0	0	0	0	13	13	0	0	0	0	0	0	0	0	0	0	0	0	0	0	0	0	0	0	0	0
ctcgagaccag	PBANKA_050590	0	0	0	0	0	0	0	0	0	0	0	0	0	0	0	0	0	0	0	0	0	0	0	0	0	0	0	0	0	0	0	0
ctcgggagggg	PBANKA_050120	0	0	0	0	0	0	17	15	0	0	0	0	0	0	1	2	0	0	0	0	5	5	1	1	0	0	0	0	0	0	0	0
ctcgttgtcgc	PBANKA_101900	0	0	0	0	0	0	0	0	0	0	0	0	0	0	0	0	0	0	0	0	0	0	0	0	0	0	0	0	0	0	0	0
ctctcccttac	PBANKA_132050	0	0	0	0	0	0	0	0	0	0	0	0	0	0	0	0	0	0	0	0	0	0	0	0	0	0	0	0	0	0	0	0
ctctgcgtggt	PBANKA_061010	0	0	0	0	87	79	0	0	0	0	0	0	0	0	0	0	0	0	0	0	0	0	0	0	0	0	2	2	0	0	0	0
ctcttaatagg	PBANKA_071220	457	444	2288	2204	204	189	587	562	2207	2138	542	522	539	528	1939	1895	603	584	334	321	2067	1985	731	695	397	377	1069	1009	1783	1726	1974	1895
ctgaaagcggg	PBANKA_080640	0	0	0	0	0	0	0	0	0	0	0	0	0	0	0	0	0	0	0	0	0	0	0	0	0	0	0	0	0	0	0	0
ctgaatactcg	PBANKA_062320	132	130	0	0	618	597	221	221	379	355	429	430	143	139	298	303	185	178	83	85	275	267	188	197	118	117	136	129	194	192	1343	1272
ctgacgggaat	PBANKA_124270	0	0	0	0	0	0	0	0	0	1	0	0	0	0	0	0	0	0	0	0	0	0	0	0	0	0	0	0	0	0	0	0
ctgagggagct	PBANKA_144650	0	0	0	0	0	0	0	0	0	0	0	0	0	0	0	0	0	0	0	0	0	0	0	0	0	0	0	0	0	0	0	0
ctgaggtccta	PBANKA_123330	0	0	0	0	0	0	0	0	0	0	0	0	0	0	0	0	0	0	0	1	0	0	0	0	0	0	0	0	0	0	0	0
ctgcccatcga	PBANKA_021090	0	0	0	0	0	0	0	1	0	0	0	0	0	0	0	1	0	0	0	0	0	0	0	0	0	0	0	0	0	0	0	0
ctgccctttga	PBANKA_136150	713	682	1616	1560	258	253	462	445	1163	1115	542	523	554	531	1061	1037	263	254	296	286	1064	1017	312	298	286	275	345	331	1202	1161	1431	1389
ctgcgtggcac	PBANKA_120090	0	0	0	0	6	7	0	0	0	0	0	0	0	0	0	0	0	0	0	0	0	0	0	0	0	0	0	0	0	0	0	0
ctgctgattgc	PBANKA_100760	533	509	705	676	2338	2205	1683	1583	2045	1955	2137	2058	2143	2035	1598	1556	1460	1382	1480	1391	1640	1539	1957	1859	1648	1556	2249	2101	1752	1668	2130	1999
ctggagtagtg	PBANKA_140240	0	0	0	0	46	46	0	0	0	0	0	0	0	0	0	0	0	0	0	0	0	0	0	0	0	0	0	0	0	0	0	0
ctggcgcttct	PBANKA_110500	0	0	0	0	0	0	0	0	0	0	0	0	0	0	0	0	0	0	1	0	0	0	0	0	0	0	0	0	0	0	0	0
ctgtcttaggt	PBANKA_111610	0	0	0	0	0	0	0	0	0	0	0	0	0	0	0	0	0	0	0	0	0	0	0	0	0	0	0	0	0	0	0	0
ctgtgactgct	PBANKA_130190	541	521	0	0	785	756	861	820	748	723	395	395	806	772	741	711	460	435	476	460	649	609	609	582	750	716	818	775	859	827	1248	1182
ctgttcgggta	PBANKA_131600	0	0	0	0	0	0	0	0	0	0	0	0	0	0	0	0	0	0	0	0	0	0	0	0	2	2	0	0	0	0	0	0
cttaaagagcc	PBANKA_133500	0	0	0	0	0	0	0	0	0	0	0	0	0	0	0	0	0	0	0	0	0	0	0	0	0	0	0	0	0	0	0	0
cttatttgccc	PBANKA_113190	1603	1540	1583	1503	1949	1830	1877	1760	1359	1304	1544	1471	1771	1696	1352	1297	966	931	1231	1149	1353	1275	1207	1133	1665	1586	1448	1354	995	949	1484	1393
cttccctaggg	PBANKA_093810	0	0	0	0	0	0	0	0	0	0	0	0	0	0	0	0	0	0	0	0	0	0	0	0	0	0	0	0	0	0	0	0
cttccgctttc	PBANKA_130430	0	0	0	0	0	0	0	0	0	0	0	0	0	0	1	0	0	0	0	0	0	0	0	0	0	0	0	0	0	0	0	0
cttctcgagct	PBANKA_133610	0	0	0	0	0	0	0	0	0	0	0	0	0	0	0	0	0	0	0	0	0	0	0	0	0	0	0	0	0	0	0	0
cttgcggacaa	PBANKA_112680	0	0	0	0	0	0	0	0	0	0	0	0	0	0	0	0	0	0	0	0	0	0	0	0	0	0	0	0	0	0	0	0
cttgggaggcg	PBANKA_080730	0	0	0	0	0	0	0	0	0	0	0	0	0	0	0	0	0	0	0	0	0	0	0	0	0	0	0	0	0	0	0	0
ctttacggaag	PBANKA_103150	0	0	0	0	0	0	0	0	0	0	0	0	0	0	0	0	0	0	2	2	0	0	0	0	0	0	0	0	0	0	0	0
ctttactgggt	PBANKA_135260	0	0	0	0	0	0	0	0	0	0	0	0	0	0	0	0	0	0	0	0	0	0	0	0	0	0	2	2	1	1	0	0
ctttagcgcat	PBANKA_112780	0	0	0	0	0	0	0	0	0	0	0	0	0	0	0	0	0	0	0	0	0	0	0	0	0	0	0	0	0	0	0	0
ctttcgtccgt	PBANKA_090420	0	0	951	896	0	0	0	0	0	0	0	0	2	2	0	0	0	0	0	0	0	0	0	0	0	0	0	0	0	0	0	0
gaaaacgcctg	PBANKA_123190	0	0	0	0	0	0	0	0	0	0	0	0	0	0	0	0	0	0	0	0	0	0	0	0	0	0	0	0	0	0	0	0
gaaaattacag	PBANKA_124250	0	0	0	0	0	0	0	0	0	0	0	0	0	0	0	0	0	0	0	0	0	0	0	0	0	0	0	0	0	0	0	0
gaaagctgctc	PBANKA_061460	0	0	0	0	0	0	0	0	0	0	0	0	0	0	0	0	0	0	0	0	0	0	0	0	0	0	0	0	0	0	0	0
gaacattcgcc	PBANKA_070850	0	0	0	0	1	0	0	0	0	0	0	0	0	0	0	0	0	0	0	0	0	0	0	0	0	0	0	0	0	0	0	0
gaacattcggg	PBANKA_140040	1429	1425	1591	1569	3625	3547	2377	2317	1920	1910	3272	3272	2385	2361	1962	1927	2708	2630	1926	1904	1366	1314	3359	3288	2522	2494	3844	3765	1497	1466	2048	2020
gaagctaatgc	PBANKA_041450	0	0	450	441	1	0	0	0	0	0	0	0	0	0	1	1	0	0	0	0	0	0	0	0	0	0	0	0	0	0	0	0
gaaggaacgtc	PBANKA_090240	1279	1269	687	670	2691	2641	2395	2329	1020	1006	2504	2492	2739	2701	1082	1051	2167	2097	1950	1923	1012	981	1760	1737	3067	3024	2241	2194	1097	1084	2354	2291
gaaggtggtac	PBANKA_080630	1482	1525	1536	1579	773	794	1278	1314	1441	1472	617	662	1517	1571	1692	1756	536	558	1527	1569	1736	1732	548	562	1968	2016	786	804	2109	2128	1753	1795
gaagtcacgcc	PBANKA_114050	0	0	0	1	0	0	0	0	0	0	0	0	0	0	0	0	0	0	0	0	0	0	0	0	0	0	0	0	0	0	0	0
gaagtgatgaa	PBANKA_090200	0	0	0	0	0	0	0	0	0	0	0	0	0	0	0	0	0	0	0	0	0	0	0	0	0	0	0	0	0	0	0	1
gaagtgttgga	PBANKA_092170	0	0	0	0	0	0	0	0	0	0	0	0	0	0	0	0	0	0	0	0	0	0	0	0	0	0	0	0	0	0	0	0
gaataatcggg	PBANKA_010930	1	0	0	0	0	1	0	0	0	0	0	0	0	0	0	0	0	0	0	0	0	0	0	1	0	0	0	0	0	0	0	0
gaatattcgag	PBANKA_140100	0	0	0	0	0	0	0	0	0	0	0	0	0	0	0	0	0	0	0	0	0	0	0	0	0	0	0	0	0	0	0	0
gaatcaaaaac	PBANKA_146600	0	1	0	0	0	0	0	0	0	0	0	0	0	0	0	0	0	0	0	0	0	0	0	0	0	0	0	0	0	0	0	0
gaatggaacag	PBANKA_113740	706	703	1546	1530	1489	1469	1781	1738	2476	2436	1321	1318	2325	2310	2581	2563	1176	1172	1838	1814	1972	1889	1103	1104	2326	2303	1054	1057	1492	1467	1114	1092
gaatggcacac	PBANKA_031130	0	0	0	0	0	1	0	0	0	0	0	0	0	0	0	0	0	0	1	0	0	0	0	0	0	0	0	0	0	0	0	0
gaattaacaaa	PBANKA_110100	5059	5089	8128	8126	5983	5982	6928	6820	7774	7702	6693	6711	8594	8550	7585	7560	5843	5757	11376	11258	6192	6078	7046	6944	13268	13203	7128	7003	5557	5484	2499	2476
gaattaccttt	PBANKA_021550	0	0	0	0	1	0	0	0	0	0	0	0	0	0	0	0	0	0	0	0	0	0	0	0	0	0	0	0	0	0	0	0
gacatgggatt	PBANKA_070940	148	153	0	0	0	0	0	0	0	0	0	0	0	0	2	2	0	0	0	0	0	0	0	0	0	0	0	0	0	0	0	0
gaccaatcggg	PBANKA_061480	0	0	0	0	0	1	0	0	0	0	0	0	0	0	0	0	0	0	0	0	0	0	0	0	0	0	0	0	0	0	0	0
gaccacgagag	PBANKA_145910	0	0	0	0	0	0	0	0	0	0	0	0	0	0	0	0	0	0	0	0	0	0	0	0	0	0	0	0	0	0	0	0
gacgctgggag	PBANKA_103110	0	0	0	0	0	1	0	0	0	0	0	0	0	0	0	0	0	0	0	0	0	0	0	0	0	0	0	0	0	0	0	0
gacgtatggcg	PBANKA_021460	1431	1412	788	774	3006	2948	1696	1617	1234	1197	1580	1544	1348	1333	1133	1110	1041	995	778	756	768	744	867	838	1036	1007	844	798	678	641	2952	2877
gacgtcgaatc	PBANKA_122670	0	0	0	0	0	0	0	0	0	0	0	0	0	0	1	1	0	0	0	0	0	0	0	0	0	0	0	0	0	0	0	0
gacgtgcagag	PBANKA_021000	0	0	0	0	0	0	0	0	0	0	0	0	0	0	0	0	0	1	0	0	0	0	0	0	0	0	0	0	0	0	0	0
gacgtgtctcg	PBANKA_142580	0	0	0	0	0	0	0	0	0	0	0	0	0	0	0	0	0	0	0	0	0	0	0	0	0	0	1	0	0	0	0	0
gactcccgggc	PBANKA_102400	0	0	0	0	0	0	0	0	0	0	0	0	0	0	0	0	0	0	0	0	0	0	0	0	0	0	0	0	0	0	0	0
gagaaatcgca	PBANKA_070360	0	0	0	0	0	0	0	0	0	0	0	0	0	0	0	0	1	0	0	0	0	0	0	0	0	0	0	0	0	0	0	0
gagatgctctt	PBANKA_122580	327	306	713	682	277	268	276	258	98	89	16	16	203	200	23	24	1	1	157	150	10	9	21	19	126	118	0	0	18	17	1093	1046
gagcaaacgca	PBANKA_112040	1193	1208	824	830	1132	1147	1409	1404	620	629	831	849	1395	1389	585	581	742	752	1060	1063	510	511	823	835	1574	1585	973	966	389	379	2042	2055
gagtagatctg	PBANKA_093370	3	3	812	782	0	0	0	0	0	0	1	1	0	0	0	0	0	0	0	0	0	0	0	0	0	0	0	1	0	0	0	0
gatgaccaggg	PBANKA_140460	0	0	0	0	0	0	0	0	0	0	0	0	0	0	0	0	0	0	0	0	0	0	0	0	0	0	0	0	0	0	0	0
gattgccacac	PBANKA_113090	0	0	0	0	0	0	0	0	0	0	15	16	0	0	0	0	0	0	0	0	0	0	0	0	0	0	0	0	0	0	0	0
gattggaccag	PBANKA_071600	0	0	0	0	0	0	0	0	0	0	0	0	0	0	0	0	0	0	0	0	0	0	0	0	0	0	0	1	0	0	0	0
gcaaatataaa	PBANKA_110090	0	0	0	0	0	0	0	0	0	0	0	0	0	0	0	0	0	0	0	0	0	0	0	0	0	0	0	0	0	0	0	0
gcaaatgggtg	PBANKA_132830	0	0	0	0	1	0	0	0	0	0	0	0	0	0	0	0	0	0	0	0	0	0	0	0	0	0	0	0	0	0	0	0
gcaaatttttt	PBANKA_090180	2280	2184	1976	1921	3075	2989	2431	2333	1882	1824	3731	3664	2976	2922	1604	1569	3195	3067	2349	2294	1244	1180	3493	3381	3008	2909	4254	4078	1100	1070	2353	2261
gcacactcgat	PBANKA_132620	208	207	0	0	0	0	0	0	0	0	0	0	0	0	0	0	0	0	0	0	0	0	0	0	0	0	0	0	0	0	0	0
gcacccttctc	PBANKA_090520	0	0	0	0	0	0	0	0	0	0	0	0	0	0	0	0	0	0	0	0	0	0	0	0	0	0	0	0	0	0	0	0
gcacttgttcc	PBANKA_080300	0	0	0	0	0	0	0	0	0	0	0	0	0	0	0	0	0	0	0	0	0	0	0	0	0	0	0	0	0	0	1	0
gcagcgtcggt	PBANKA_071720	0	0	0	0	0	0	0	0	0	0	17	16	0	0	0	0	0	0	0	0	0	0	0	0	0	0	0	0	0	0	0	0
gcaggtattat	PBANKA_110430	0	0	0	0	0	0	0	0	0	0	0	0	0	0	0	0	0	0	0	0	0	0	0	0	0	0	0	0	0	0	0	0
gcaggttccgg	PBANKA_130690	0	0	508	475	0	0	0	0	0	0	0	0	1	1	0	0	0	0	0	0	0	0	0	0	0	0	0	0	0	0	0	0
gcatcaaagcg	PBANKA_094340	852	833	1583	1557	1223	1206	375	352	697	687	578	574	328	329	841	810	352	342	263	259	747	722	342	324	429	421	483	470	450	442	3314	3198
gcatcatcccc	PBANKA_082800	406	386	882	835	788	742	568	546	307	303	158	151	734	705	379	371	88	80	637	614	356	343	54	53	701	672	115	111	383	371	2791	2666
gcatttcatgt	PBANKA_010060	0	0	0	0	0	0	0	0	0	0	0	0	0	0	0	0	0	0	0	0	0	0	0	0	0	0	0	0	0	0	0	0
gccatattcaa	PBANKA_070510	0	0	0	0	0	0	0	0	0	0	0	0	0	0	0	0	0	0	0	0	0	0	0	0	0	0	0	0	0	0	0	0
gcccggcctag	PBANKA_071960	0	0	0	0	0	0	8	7	0	0	0	0	0	0	0	0	0	0	0	0	0	0	0	0	0	0	0	0	0	0	0	0
gccttggaccc	PBANKA_061820	0	0	0	0	0	0	0	0	0	0	0	0	0	0	0	0	0	0	0	0	0	1	0	0	0	0	0	0	0	0	0	0
gcgactgcgat	PBANKA_101935	0	0	489	467	0	0	0	0	0	0	0	0	0	0	0	0	0	0	0	0	0	0	0	0	0	0	0	0	0	0	0	0
gcggcataggg	PBANKA_141950	0	0	0	0	0	0	0	0	0	0	0	0	0	0	0	0	0	1	0	0	0	0	0	0	0	0	0	0	0	0	0	0
gcggcggccta	PBANKA_123550	0	0	0	0	0	0	0	0	0	0	0	0	0	0	0	0	0	0	0	0	0	0	0	0	0	0	0	0	0	0	0	0
gcgtcaggaca	PBANKA_111940	0	0	0	0	0	0	0	0	0	0	0	0	0	0	0	0	0	0	0	0	0	0	0	0	0	0	0	0	0	0	0	0
gcgtcgacccg	PBANKA_100030	0	0	0	0	0	0	0	0	0	0	0	0	0	0	0	0	0	0	0	0	0	0	0	0	0	0	0	0	0	0	1	0
gcgtggaggca	PBANKA_101980	0	0	0	0	0	0	0	0	0	0	0	0	0	0	0	0	0	0	0	0	0	0	0	0	4	4	0	0	0	0	0	0
gctactagctc	PBANKA_061380	0	0	0	0	53	53	0	0	0	0	0	0	0	0	0	0	0	0	0	0	0	0	0	0	0	0	0	0	0	0	0	0
gctagttaggc	PBANKA_120410	0	0	0	0	0	0	0	0	0	0	0	0	0	0	0	0	0	0	0	0	0	0	0	0	0	0	0	0	0	0	0	0
gctcatgattt	PBANKA_114450	0	0	0	0	0	0	0	0	0	0	0	0	0	0	0	0	0	0	0	1	0	0	0	0	0	0	0	0	0	0	0	0
gctgtcgcgta	PBANKA_083250	0	0	0	0	0	0	0	0	0	0	0	0	0	0	0	0	0	0	0	0	0	0	0	0	0	0	0	0	0	0	0	0
gcttcgccacg	PBANKA_102610	0	0	57	57	0	0	0	0	0	0	0	0	0	0	0	0	0	0	0	0	0	0	0	0	0	0	0	0	0	0	0	0
gcttctcttta	PBANKA_135820	0	0	0	0	0	0	0	0	0	0	0	0	0	0	0	0	0	0	0	0	0	0	0	0	0	0	0	0	0	0	0	0
gctttcctcca	PBANKA_112020	0	0	0	0	0	0	0	0	0	0	0	0	0	0	0	0	0	0	0	0	1	0	1	0	0	0	0	0	0	0	0	0
ggacgagaggg	PBANKA_031430	0	0	0	0	0	0	0	0	0	0	0	0	0	0	0	0	0	0	0	0	0	0	0	0	0	0	0	1	0	0	0	0
ggacgcatgtt	PBANKA_051850	0	0	0	0	43	39	0	0	0	0	0	0	0	0	0	0	0	0	0	0	0	0	0	0	0	0	0	0	0	0	0	0
ggacgccctgg	PBANKA_134980	999	972	1755	1727	600	585	1070	1042	1403	1357	724	735	1073	1041	1552	1523	467	453	879	856	1359	1327	499	487	1253	1231	576	543	1731	1690	1243	1236
ggagggaaacg	PBANKA_133890	532	542	0	0	0	0	0	0	0	0	1	1	0	0	0	0	0	0	0	0	0	0	0	0	0	0	0	0	0	0	0	0
ggcaatagtct	PBANKA_040710	0	0	0	0	0	0	0	0	0	0	0	0	0	0	0	0	0	0	0	0	0	0	0	0	0	0	0	0	0	0	0	0
ggcacgcaggg	PBANKA_040100	0	0	0	0	0	1	0	0	0	0	0	2	0	0	0	1	0	0	0	0	0	0	0	0	0	0	0	0	0	0	0	0
ggccaggaaag	PBANKA_111340	3978	3900	496	488	2790	2715	3548	3458	4788	4678	2935	2903	4263	4153	4800	4707	3103	3023	3303	3214	4494	4380	2999	2938	5168	5089	3293	3194	3789	3694	2311	2230
ggccggtaacg	PBANKA_141680	0	0	0	0	0	0	0	0	0	0	0	0	0	0	0	0	0	0	0	0	0	0	0	0	0	0	0	0	0	0	0	0
ggcgctcaggg	PBANKA_122550	908	892	3686	3596	2823	2746	2882	2771	5318	5162	3932	3885	3141	3070	4464	4385	3385	3289	2629	2537	3402	3293	4244	4157	3511	3380	4309	4160	3679	3556	1326	1295
ggcgtttatct	PBANKA_111860	0	0	0	0	30	27	0	0	0	0	0	0	0	0	0	0	0	0	0	0	0	0	0	0	0	0	0	0	0	0	0	0
ggctaggccgc	PBANKA_041050	123	120	0	0	0	0	0	0	0	0	0	0	0	0	0	0	0	0	0	0	0	0	0	0	0	0	0	0	0	0	0	0
gggcatgtgca	PBANKA_031250	0	0	0	0	0	0	0	0	0	0	0	0	0	0	0	0	0	0	0	0	0	0	0	0	0	0	0	0	0	0	0	0
gggccattaga	PBANKA_112520	0	0	0	0	0	0	0	0	0	0	0	0	0	0	0	0	0	0	0	0	0	0	0	0	0	0	0	0	0	0	0	0
gggcgaacgag	PBANKA_134640	0	0	0	0	0	0	0	0	0	0	0	0	0	0	0	0	0	0	0	0	0	0	0	0	0	0	0	0	0	0	0	0
gggcgttcggt	PBANKA_134550	0	0	0	0	0	0	0	0	0	0	0	0	0	0	0	0	0	0	0	0	0	0	0	0	0	0	0	0	0	0	0	0
ggggacggctg	PBANKA_131780	0	0	0	0	0	0	0	0	0	0	0	0	0	0	0	0	0	0	0	0	0	0	0	0	0	0	0	0	0	0	0	0
ggggagacatg	PBANKA_020620	0	0	0	0	0	0	0	0	0	0	0	0	0	0	0	0	0	0	0	0	0	0	0	0	0	0	0	0	1	2	0	0
ggggccgggca	PBANKA_050060	0	0	0	0	0	0	1	1	0	0	0	0	0	0	1	0	0	0	0	0	0	0	0	0	0	0	0	0	0	0	0	0
ggggtcctctg	PBANKA_124380	0	0	0	0	0	0	0	0	0	0	0	0	0	0	0	0	0	0	0	0	0	0	0	0	0	0	0	0	0	0	0	0
gggtgggttga	PBANKA_061060	0	0	0	0	0	0	0	0	0	0	0	0	0	0	0	0	0	0	0	0	0	0	0	0	0	0	0	0	0	0	0	0
gggttagaaat	PBANKA_070440	0	0	0	0	0	0	0	0	0	0	0	0	0	0	0	0	0	0	0	0	0	0	0	0	0	0	0	0	0	0	0	0
ggtaagccatc	PBANKA_142640	0	0	0	0	0	0	0	0	0	0	0	0	0	0	0	0	0	0	0	0	0	0	0	0	0	0	0	0	0	0	0	0
ggtcagaccct	PBANKA_092700	0	0	0	0	0	0	0	0	0	0	0	0	0	0	0	0	0	0	0	0	0	0	0	0	0	0	0	0	0	0	0	0
ggtctctctcc	PBANKA_062280	0	0	0	0	0	0	0	0	0	0	0	0	0	0	0	0	0	0	0	0	0	0	0	0	0	0	0	0	0	0	0	0
ggtggcatcta	PBANKA_145170	0	0	0	0	0	0	0	0	0	0	0	0	0	0	0	0	0	0	0	0	0	0	0	0	0	0	0	0	0	0	0	0
ggtttacagtt	PBANKA_114590	0	0	0	0	0	0	0	0	0	0	0	0	0	0	0	0	0	0	0	0	2	1	0	0	0	0	0	0	0	0	0	0
gtaaacatgat	PBANKA_093640	0	0	0	0	0	0	0	0	0	0	0	0	0	0	0	0	0	0	0	0	0	0	0	0	0	0	0	0	1	1	0	0
gtaacagcgtc	PBANKA_080940	0	0	0	0	27	24	0	0	0	0	0	0	0	0	0	0	0	0	0	0	0	0	0	0	0	0	0	0	0	0	0	0
gtaagaggcag	PBANKA_142970	0	0	0	0	0	0	0	0	0	0	0	0	0	0	0	0	0	0	0	0	0	0	0	0	0	0	0	0	0	0	0	0
gtaataaagaa	PBANKA_124180	0	0	0	0	575	589	16	16	106	111	156	173	9	7	11	12	67	67	0	0	0	0	48	51	0	0	59	57	0	0	2052	2088
gtaatacggta	PBANKA_081660	0	0	0	0	0	0	0	0	0	0	0	0	0	0	0	0	0	0	0	0	0	0	0	0	0	0	0	0	0	0	0	1
gtacaaataac	PBANKA_144250	0	0	0	0	0	0	0	0	0	0	0	0	0	0	0	0	0	0	0	0	0	0	0	0	0	0	0	0	0	0	0	0
gtagccgcgag	PBANKA_050990	0	0	0	0	0	0	0	0	0	0	0	0	0	0	0	0	0	0	0	0	0	0	0	0	0	0	0	0	0	0	0	0
gtagcttctac	PBANKA_111970	0	0	0	0	0	0	0	0	0	0	0	0	0	0	0	0	0	0	0	0	0	0	0	0	0	0	0	0	0	0	0	0
gtagtctcgtc	PBANKA_094020	0	0	0	0	0	0	0	0	0	0	0	0	0	0	0	0	0	0	0	0	0	0	0	0	0	0	0	0	0	0	0	0
gtattcacaca	PBANKA_092100	0	0	0	0	0	1	0	1	0	0	0	1	0	0	0	0	0	0	0	0	0	0	0	1	0	0	0	0	0	0	0	0
gtcaaaggtcg	PBANKA_051900	1105	1042	2152	2040	1995	1873	1281	1186	2257	2071	2884	2734	1586	1494	2390	2282	2319	2181	1033	985	2110	1981	2088	1946	1595	1494	2700	2529	1884	1778	1502	1394
gtcactgacgg	PBANKA_132380	0	0	0	0	40	42	2	2	0	0	0	0	0	1	0	0	0	1	0	0	0	0	4	4	0	0	0	0	0	0	0	0
gtcagggaaca	PBANKA_122040	0	0	0	0	0	0	0	0	0	0	0	0	0	0	0	0	0	0	0	0	0	0	0	0	0	0	0	0	0	0	0	0
gtccctggctc	PBANKA_112100	589	562	0	0	1703	1596	1372	1276	1062	1004	1008	951	1852	1738	1077	1036	975	893	1639	1527	813	745	838	788	2468	2331	734	678	1041	963	3041	2812
gtccggttgaa	PBANKA_080250	0	0	0	0	0	0	0	0	0	0	0	0	0	0	0	0	0	0	1	1	0	0	0	0	0	0	0	0	0	0	0	0
gtcctacttcg	PBANKA_113810	0	0	0	0	96	94	0	0	0	0	0	0	0	0	0	0	0	0	0	0	0	0	0	0	0	0	0	0	0	0	0	0
gtcgtgaggct	PBANKA_010880	0	0	0	0	0	0	0	0	0	0	0	0	0	0	0	0	0	0	0	0	0	0	0	0	0	0	0	0	0	0	0	0
gtctccgtatt	PBANKA_132880	0	0	0	0	0	0	0	0	0	0	1	1	0	0	3	3	0	0	0	0	0	0	0	0	0	0	0	0	0	0	0	0
gtctgtggaga	PBANKA_093660	0	0	0	0	0	0	0	0	0	0	0	0	0	0	0	0	0	0	0	0	0	0	0	0	0	0	0	0	0	0	0	0
gtctttgaact	PBANKA_100730	1676	1611	681	656	3426	3274	2425	2310	2245	2165	3317	3196	2172	2084	2277	2209	2588	2475	1581	1525	1752	1668	2384	2296	2188	2098	2765	2651	1600	1515	1268	1199
gtgtcaggcac	PBANKA_134200	0	0	0	0	0	0	0	0	0	0	0	0	0	0	0	0	0	0	0	0	0	0	0	0	0	1	0	0	0	0	0	0
gttatgcctct	PBANKA_134650	135	126	0	0	0	0	0	0	0	0	0	0	0	0	0	0	0	0	0	0	0	0	0	0	0	0	0	0	0	0	0	0
gttctgaaaga	PBANKA_010940	0	0	0	0	0	0	0	0	0	0	0	0	0	0	0	0	0	0	0	0	0	0	0	0	0	0	0	0	0	0	0	0
gttcttgactc	PBANKA_143890	662	622	0	0	982	919	969	902	96	89	477	441	666	623	248	239	426	401	588	554	232	223	539	503	886	822	556	536	320	304	1853	1732
gtttaggatcg	PBANKA_102620	0	0	0	0	0	0	0	0	0	0	0	0	0	0	0	0	0	0	0	0	0	0	0	0	0	0	0	0	0	0	0	0
gtttgcacatc	PBANKA_041540	0	0	0	0	0	0	0	0	0	0	2	0	0	0	0	0	0	0	0	0	0	0	1	0	0	0	1	1	0	0	0	0
gttttaagata	PBANKA_091080	0	0	0	0	0	0	0	0	0	0	0	0	0	0	0	0	0	0	0	1	0	0	0	0	0	0	0	0	0	0	0	0
taaaccctatg	PBANKA_133090	1396	1374	1973	1950	3054	2981	2841	2747	4565	4470	3118	3099	3072	3029	5272	5225	2313	2271	2147	2073	4718	4580	2259	2202	2636	2588	2778	2672	4986	4919	1319	1293
taaacgaagcc	PBANKA_123820	0	0	0	0	0	0	0	0	0	0	0	0	0	0	0	0	0	0	0	0	0	0	0	0	0	0	0	0	0	0	0	0
taacggggacg	PBANKA_082690	252	258	296	302	325	324	4	4	32	33	42	44	6	7	12	12	99	100	5	4	3	3	127	131	3	5	73	72	0	0	1993	1980
taagccctcct	PBANKA_136190	2336	2223	6417	6034	7227	6738	6574	6124	5312	4960	7861	7431	6249	5884	6156	5798	6605	6129	3934	3645	5247	4897	6469	6008	5233	4930	6829	6276	3705	3466	1126	1049
taagttcgat	PBANKA_093370	151	142	0	0	0	0	0	0	0	0	0	0	0	0	0	0	0	0	0	0	0	0	0	0	0	0	0	0	0	0	0	0
taatagggagc	PBANKA_081070	474	467	499	489	1	1	23	22	0	0	0	0	3	3	0	0	0	0	0	0	0	0	0	0	0	0	3	3	0	0	0	0
taatgtaatcg	PBANKA_101410	1435	1385	2583	2495	2274	2186	2618	2483	3888	3741	2097	2061	2789	2732	3648	3550	1968	1895	1885	1816	2856	2740	1947	1856	2461	2372	2068	1968	2367	2299	2599	2494
tacatattgct	PBANKA_093380	0	0	0	0	0	0	0	0	0	0	0	0	0	0	0	0	0	0	0	0	0	0	0	0	0	0	0	0	0	0	0	0
taccaaacaga	PBANKA_080160	0	0	0	0	0	0	0	0	0	0	0	0	0	0	0	0	2	2	0	0	0	0	0	0	0	0	0	0	0	0	0	0
tacccttcgcc	PBANKA_082480	0	0	0	0	0	0	0	0	0	0	0	0	0	0	0	0	0	0	1	0	1	0	0	0	0	0	0	0	0	0	0	0
tactctatccc	PBANKA_142930	1045	1015	1276	1204	1711	1641	1229	1165	1654	1594	1264	1232	1380	1336	1565	1498	1723	1630	1023	954	1176	1136	1927	1826	1394	1344	2037	1900	1155	1114	1519	1455
tacttacttag	PBANKA_136030	0	0	0	0	0	0	0	0	0	0	0	0	0	0	0	0	0	0	0	0	0	0	0	0	0	0	0	0	0	0	0	0
tagacagtcta	PBANKA_020820	0	0	0	0	0	0	0	0	0	0	0	0	0	0	0	0	0	1	0	0	0	0	0	0	0	0	0	0	0	1	0	0
tagatccatct	PBANKA_050530	0	0	0	0	0	0	0	0	0	0	0	0	0	0	0	0	0	0	0	0	0	0	0	0	0	0	0	0	0	0	0	0
tagattgggcg	PBANKA_123360	159	155	0	0	0	0	0	0	0	0	0	0	0	0	0	0	0	0	0	0	0	0	0	0	0	0	0	0	0	0	0	0
tagcaaagctc	PBANKA_140920	0	0	0	0	0	0	0	0	0	0	0	0	0	0	0	0	0	0	0	0	0	0	0	0	0	0	0	0	0	0	0	0
tagcagaagtt	PBANKA_081730	161	155	0	0	72	63	0	0	0	0	0	0	1	1	0	0	0	0	0	0	0	0	0	0	0	0	0	0	0	0	0	0
tagccacaatc	PBANKA_051120	0	0	0	0	0	0	0	0	0	0	0	0	0	0	0	0	0	0	0	0	0	0	0	0	0	0	0	0	0	0	0	0
taggcaacact	PBANKA_144790	0	0	0	0	0	0	0	0	0	0	0	0	0	0	0	0	0	0	0	0	0	0	0	0	0	0	0	0	0	0	0	0
tagtcaatctc	PBANKA_110040	0	0	0	0	0	0	0	0	0	0	0	0	0	0	0	0	0	1	0	0	0	0	0	0	0	0	0	0	0	0	0	0
tagtccgatca	PBANKA_141850	0	0	2	2	0	0	0	0	0	0	0	0	3	3	0	0	0	0	0	0	0	0	0	0	0	0	0	0	0	0	0	0
tagtcctttat	PBANKA_122090	0	0	0	0	0	0	0	0	0	0	0	0	0	0	0	0	0	0	0	0	0	0	0	0	0	0	0	0	0	0	0	0
tagtgggacct	PBANKA_123800	0	0	0	0	0	0	0	0	0	0	0	0	0	0	0	0	0	0	0	0	0	0	0	0	0	0	0	0	0	0	0	0
tatgtgtcaac	PBANKA_120180	0	0	0	0	0	0	0	0	0	0	0	0	0	0	0	0	0	0	0	0	0	0	0	0	0	0	0	0	0	0	0	0
tattttaggca	PBANKA_071780	0	0	0	0	0	0	5	5	0	0	0	0	0	0	0	0	0	0	0	0	0	0	0	0	0	0	0	0	0	0	0	0
tcaactgaaga	PBANKA_124310	0	0	0	0	0	0	0	0	0	0	0	0	0	0	0	0	0	1	0	0	0	0	0	0	0	0	0	0	0	0	0	0
tcacaggacag	PBANKA_050290	0	0	0	0	0	0	0	0	0	0	0	0	0	0	1	0	0	0	0	0	0	0	0	0	0	0	0	0	0	0	0	0
tcagattcat	PBANKA_146050	0	0	0	0	0	0	0	0	0	0	11	9	0	0	0	0	0	0	0	0	0	0	0	0	0	0	0	0	0	0	0	0
tcaggcgtacc	PBANKA_082630	0	0	0	0	0	0	0	0	0	0	0	0	0	0	0	0	0	0	0	0	0	0	0	0	0	0	0	0	0	0	0	0
tcaggtaccga	PBANKA_113900	0	0	0	0	0	2	0	0	0	0	0	0	0	0	1	0	0	0	0	0	0	0	0	0	0	0	0	0	0	0	0	1
tcagttcgggt	PBANKA_010150	0	0	0	0	0	0	0	0	0	0	0	0	0	0	0	0	0	0	0	0	0	0	0	0	0	0	0	0	0	0	0	0
tcatgacaaat	PBANKA_104020	1332	1296	2965	2889	1356	1318	711	682	1732	1687	879	868	760	748	1609	1564	741	706	602	583	1322	1285	883	859	681	668	1057	987	1353	1338	2363	2312
tcatgtacctt	PBANKA_111050	2860	2731	4667	4493	3900	3785	3075	2904	3815	3656	3268	3164	3100	3003	3270	3137	2505	2432	1928	1826	1991	1906	2208	2090	2247	2162	1977	1882	1888	1834	1997	1912
tcattcgcgat	PBANKA_103130	0	0	0	0	37	35	0	0	0	0	0	0	0	0	0	0	0	0	0	0	0	0	0	0	0	0	0	0	0	0	0	0
tcattgatccc	PBANKA_050830	898	850	4736	4497	1619	1528	2773	2591	3293	3098	1349	1288	3138	2996	3057	2891	1099	1038	2377	2240	3818	3608	1059	1000	3024	2868	1062	978	3481	3303	2334	2210
tccaatattac	PBANKA_052430	444	440	2	2	1055	1049	160	154	422	419	340	346	106	106	226	226	365	355	46	44	100	101	248	247	54	56	184	178	61	58	1431	1432
tccatggcaaa	PBANKA_112380	0	0	0	0	37	34	0	0	0	0	0	0	0	0	0	0	0	0	0	0	0	0	0	0	0	0	0	0	0	0	0	0
tcccgcctagc	PBANKA_134090	0	0	1	0	0	0	0	0	0	0	0	0	0	0	0	0	0	0	0	0	0	0	0	0	0	0	0	0	0	0	0	0
tccgatagtac	PBANKA_000110	0	0	0	0	0	2	0	0	0	0	0	0	0	0	0	0	0	0	0	0	0	0	0	0	0	0	0	0	0	0	0	0
tccggatgtcg	PBANKA_041790	426	406	0	0	0	0	0	0	0	0	0	0	0	0	0	0	0	0	0	0	0	0	0	0	0	0	0	0	0	0	0	0
tcctactctcc	PBANKA_120060	0	0	0	0	0	0	0	0	0	0	0	0	0	0	1	0	0	0	0	0	0	0	0	0	0	0	0	0	0	0	0	0
tcctcgagatg	PBANKA_031660	0	0	0	0	0	0	0	0	0	0	0	0	0	0	0	0	0	0	0	0	0	0	0	0	0	0	0	0	0	0	0	0
tcgactctctt	PBANKA_142020	0	0	0	0	0	0	2	2	0	0	0	0	0	0	0	0	0	0	0	0	0	0	0	0	0	0	0	0	0	0	0	0
tcgagcgtat	PBANKA_093300	0	0	0	0	0	0	0	0	0	0	0	0	0	0	0	0	0	0	0	0	0	0	0	0	0	0	0	0	0	0	0	0
tcgctacacat	PBANKA_100010	0	0	448	443	1	0	0	0	0	0	0	0	2	2	0	0	1	1	0	0	0	0	0	0	0	0	0	0	0	0	0	0
tcggggaccct	PBANKA_112470	0	0	0	0	0	0	0	0	0	0	0	0	0	0	0	0	0	0	0	0	0	0	0	0	0	0	0	0	0	0	0	0
tctagcagctg	PBANKA_132960	0	0	0	0	0	0	0	0	0	0	0	0	0	0	0	0	0	0	0	0	0	0	0	0	0	0	0	0	0	0	0	0
tctagtgatgt	PBANKA_110140	0	0	0	0	0	0	0	0	0	0	0	0	0	0	0	0	0	0	0	0	0	0	0	0	0	0	0	0	0	0	0	0
tctcgctttgt	PBANKA_100720	0	0	0	0	38	35	0	0	0	0	0	0	0	0	0	0	0	0	0	0	0	0	0	0	0	0	0	0	0	0	0	0
tctcgtcatgc	PBANKA_113930	0	0	0	0	0	0	0	0	0	0	0	0	0	0	0	0	1	0	0	0	0	0	0	0	0	0	0	0	0	0	0	0
tctgccttgtc	PBANKA_130730	1	0	0	0	0	1	0	0	0	0	0	0	0	0	0	0	0	0	0	0	1	0	0	0	0	0	0	1	0	0	0	0
tctggactgaa	PBANKA_101500	0	0	0	0	0	0	0	0	0	0	0	0	0	0	0	0	0	0	0	0	0	0	0	0	0	0	0	0	0	0	0	0
tctgtgaggat	PBANKA_092710	0	0	0	0	0	0	0	0	0	0	0	0	0	0	0	0	0	0	0	0	0	0	0	0	0	0	0	0	0	0	0	0
tgaacgtggtg	PBANKA_083680	0	0	0	0	0	0	0	0	0	0	1	1	0	0	0	0	0	0	0	0	0	0	0	0	1	1	0	0	0	0	0	0
tgaagtgaacc	PBANKA_093360	0	0	0	0	0	0	0	0	0	0	0	0	0	0	0	0	0	0	0	0	0	0	0	0	0	0	0	0	0	0	0	0
tgacaagtaac	PBANKA_070860	0	0	0	0	0	0	0	0	0	0	0	0	0	0	0	0	0	0	0	0	0	0	0	0	0	0	0	0	0	0	0	0
tgacttaacat	PBANKA_101390	658	639	1116	1084	750	735	541	526	987	949	547	536	621	607	895	885	600	580	375	355	803	767	1154	1148	549	529	1293	1229	1063	1040	2210	2129
tgagttctacg	PBANKA_050660	0	0	0	0	0	0	0	0	0	0	0	0	0	0	0	0	0	0	0	0	0	0	0	0	0	0	0	0	0	0	0	0
tgatagatccg	PBANKA_041240	0	1	0	1	0	0	0	0	0	0	0	0	0	0	0	0	0	1	0	1	0	0	0	0	0	0	0	0	0	0	0	0
tgattggtata	PBANKA_030630	0	0	0	0	0	0	0	0	0	0	3	3	0	0	0	0	0	0	0	0	0	0	0	0	0	0	0	0	0	0	0	0
tgcatcggctg	PBANKA_080550	165	165	0	0	0	0	0	0	0	0	0	0	0	0	0	0	0	0	0	0	0	0	0	0	0	0	0	0	0	0	0	0
tgccttgtatg	PBANKA_051490	796	766	1618	1572	2212	2121	1173	1097	2707	2634	1820	1760	1371	1319	2393	2318	1400	1344	1696	1581	1891	1788	1534	1474	1137	1085	1873	1785	2541	2457	928	902
tgctccctggg	PBANKA_020510	0	0	0	0	0	0	0	0	0	0	0	0	2	2	0	0	0	0	0	0	0	0	0	0	0	0	0	0	0	0	0	0
tgctctggtta	PBANKA_103050	0	0	0	0	0	0	0	0	0	0	0	0	0	0	0	0	0	0	0	0	0	0	0	0	0	0	0	0	0	0	0	0
tggatgatcat	PBANKA_071340	0	0	0	0	0	0	0	0	0	0	0	0	0	0	0	0	0	0	0	0	0	0	0	0	0	0	0	1	0	0	0	0
tggccaccgga	PBANKA_010570	0	0	0	0	0	0	0	0	0	0	0	0	0	0	0	0	0	0	0	0	0	0	0	0	0	0	0	0	0	0	0	0
tggccagtcta	PBANKA_010430	530	522	0	0	1066	1043	1492	1452	361	353	1067	1025	1437	1398	498	490	855	822	1317	1249	350	326	897	869	1555	1514	905	848	305	281	625	588
tggccgattaa	PBANKA_132650	0	0	0	0	0	0	0	0	0	0	0	0	0	0	0	0	0	0	0	0	0	0	0	0	0	0	0	0	0	0	0	0
tggcctcgggt	PBANKA_133490	0	0	0	0	0	0	0	0	0	0	1	0	0	0	0	0	0	0	0	0	0	0	0	0	0	0	0	0	1	1	0	0
tggcgtgtgtg	PBANKA_120450	0	0	0	0	0	0	0	0	0	0	0	0	0	0	0	0	0	0	0	0	0	0	0	1	0	0	0	0	0	0	0	0
tggggctagcg	PBANKA_144630	0	0	0	0	0	0	0	0	0	0	0	0	0	0	0	0	0	0	0	0	0	0	0	0	0	0	0	0	0	0	0	0
tggtcacactc	PBANKA_071230	0	0	0	0	0	0	0	0	0	0	0	0	0	0	0	0	0	0	0	0	0	0	0	0	0	0	0	0	0	0	0	0
tggtcagcaag	PBANKA_103200	0	0	0	0	0	0	0	0	0	0	0	0	0	0	0	0	0	0	0	0	0	0	0	0	0	0	0	0	0	0	0	0
tggtgaataaa	PBANKA_102910	0	0	0	0	0	0	0	0	0	0	0	0	0	0	0	0	0	0	0	0	0	0	0	0	0	0	0	0	0	0	0	0
tgtaatcgcgc	PBANKA_092810	124	121	0	0	0	0	0	0	0	0	0	0	0	0	0	0	0	0	0	0	0	0	0	0	0	0	0	0	0	0	0	0
tgtacccttta	PBANKA_021390	0	0	0	0	0	0	0	0	0	0	0	0	0	0	0	0	0	0	0	0	0	0	0	0	0	0	0	0	0	0	0	0
tgtatagcctc	PBANKA_131830	0	0	0	0	0	0	0	0	0	0	0	0	0	0	0	0	0	0	0	0	0	0	0	0	0	0	0	0	0	0	0	0
tgtcctaaaga	PBANKA_121950	0	0	0	0	0	0	0	0	23	23	0	0	0	0	0	0	0	0	0	0	0	0	0	0	0	0	0	0	0	0	0	0
tgtgttttgtt	PBANKA_082530	0	0	0	0	0	0	0	0	0	0	0	0	0	0	0	0	0	0	0	0	0	0	0	0	0	0	0	0	0	0	0	0
tgttatcttca	PBANKA_020160	0	0	0	0	0	0	0	0	0	0	0	0	0	0	0	0	0	0	0	0	0	0	0	0	0	0	0	0	0	0	0	0
tgttttgatgg	PBANKA_143330	0	0	0	0	0	0	0	0	0	0	0	0	0	0	0	0	0	0	0	0	0	0	0	0	0	0	0	0	0	0	0	0
ttaaagattcc	PBANKA_120710	0	0	0	0	0	0	0	0	0	0	0	0	0	0	0	0	0	0	0	0	0	0	0	0	0	0	0	0	0	0	0	0
ttaacgggtaa	PBANKA_132470	842	856	297	302	590	582	427	426	218	219	646	662	687	695	133	131	608	602	705	696	99	98	1422	1446	473	473	1319	1304	186	189	1635	1630
ttaattgcgac	PBANKA_121260	1184	1163	768	742	720	697	2608	2543	2165	2124	696	674	3506	3469	1650	1627	704	694	3163	3069	1216	1179	827	813	3652	3604	959	925	1118	1088	2296	2242
ttacatgctgg	PBANKA_145700	0	0	0	0	0	0	0	0	0	0	0	0	0	0	0	0	0	0	0	0	0	0	1	0	0	0	0	0	0	0	0	0
ttagagctgtg	PBANKA_100830	0	0	0	0	0	0	0	0	0	0	0	0	0	0	0	0	0	0	0	0	0	0	0	0	0	0	1	1	0	0	0	0
ttataagtcta	PBANKA_080690	2225	2165	524	512	2139	2063	3700	3497	2918	2818	2075	2016	4767	4641	3666	3570	1562	1489	3751	3597	3512	3381	1560	1479	4979	4820	1504	1450	3417	3293	2657	2564
ttatatatagt	PBANKA_030450	0	0	0	0	0	0	0	0	0	0	0	0	0	0	0	0	0	0	0	0	0	0	0	0	0	0	0	0	0	0	0	0
ttatatgtata	PBANKA_051130	0	0	0	0	0	0	0	0	0	0	0	0	0	0	0	0	0	0	0	0	0	0	0	0	0	0	0	0	0	0	0	0
ttatgcaccaa	PBANKA_135800	0	0	0	0	0	0	0	0	0	0	0	0	0	0	0	0	0	0	0	0	0	0	0	0	0	0	0	0	0	0	0	0
ttcaactttgt	PBANKA_123640	0	0	0	0	604	580	127	124	324	311	407	404	137	133	90	86	295	287	106	101	101	91	514	487	130	115	423	405	124	115	1424	1357
ttcactcaagt	PBANKA_010220	0	0	0	0	0	0	0	0	0	0	0	0	0	0	0	0	0	0	0	0	0	0	0	0	0	0	0	0	0	0	0	0
ttcatccccag	PBANKA_140330	0	0	0	0	0	0	0	0	0	0	0	0	0	0	0	0	0	0	0	0	0	0	0	0	0	0	0	0	0	0	0	0
ttccaccttac	PBANKA_030600-ko	240	267	688	778	834	951	34	35	0	0	266	304	85	84	50	59	182	213	47	51	37	37	152	170	59	69	223	250	38	40	2293	2563
ttcctcggatc	PBANKA_101050	653	629	0	0	1136	1087	737	704	366	352	1268	1214	742	716	395	377	822	775	603	581	263	256	743	709	544	514	649	604	179	167	1782	1676
ttcggtatcgg	PBANKA_133810	0	0	527	494	0	0	1	0	0	0	0	0	0	0	0	0	0	0	0	0	1	1	0	0	0	0	0	0	0	0	0	0
ttcgtgaattg	PBANKA_120150	0	0	0	0	0	0	0	0	0	0	0	0	0	0	0	0	0	0	0	0	0	0	0	0	0	0	0	0	0	0	0	0
ttctatgtatg	PBANKA_021620	0	0	0	0	0	0	0	0	0	0	0	0	0	0	0	0	0	0	0	0	1	0	0	0	0	0	0	0	0	0	0	0
ttcttagtgtg	PBANKA_132940	0	0	0	0	0	0	0	0	0	0	1	0	0	0	0	0	0	0	0	0	0	0	0	0	0	0	0	0	0	0	0	0
ttctttgttat	PBANKA_080040	0	0	0	0	0	0	0	0	0	0	0	0	0	0	0	0	0	0	0	0	0	0	0	0	0	0	0	0	0	0	0	0
ttgaccaaacg	PBANKA_070070	0	0	0	0	0	0	0	0	0	0	0	0	0	0	0	0	0	0	0	0	0	0	0	0	0	0	0	0	1	1	0	0
ttgctccgagt	PBANKA_090620	201	199	1	0	0	0	8	9	38	36	1	1	0	0	0	0	0	0	0	0	2	2	0	0	0	0	0	0	0	0	0	0
ttgctgtcggc	PBANKA_111510	0	0	0	0	0	0	0	0	0	0	0	0	0	0	0	0	0	0	0	0	0	0	0	0	0	0	0	0	0	0	0	0
ttggcacggcg	PBANKA_124660	0	0	0	0	0	0	0	0	0	0	0	0	0	0	0	0	0	0	0	0	0	0	0	0	0	0	0	0	0	0	0	0
ttggggtgaca	PBANKA_092640	1	2	1482	1429	161	165	0	0	99	95	5	5	2	2	5	5	5	6	0	0	0	0	7	7	2	1	0	0	1	1	0	0
ttggggtggcg	PBANKA_080240	0	0	1	0	0	0	0	0	0	0	0	0	0	0	0	0	0	0	0	0	0	0	0	0	0	0	0	0	0	0	0	0
ttgggtcaccc	PBANKA_113870	0	0	0	0	0	0	0	0	0	0	0	0	0	0	0	0	0	0	0	0	0	0	0	0	0	0	0	0	0	0	0	0
ttgtacacccg	PBANKA_102630	1137	1099	2903	2788	1044	1001	1721	1649	4108	4020	654	641	2083	2039	3391	3306	858	830	1557	1511	2900	2773	811	798	1750	1682	924	869	2753	2685	2462	2355
ttgtcacacac	PBANKA_112530	2401	2521	988	1037	2539	2626	2323	2366	3052	3163	2733	2890	2652	2747	2462	2570	2760	2864	2130	2223	1924	1988	3321	3439	2549	2645	3905	4034	1588	1624	1281	1328
tttaaccggtc	PBANKA_140140	0	0	0	0	0	0	0	0	0	0	0	0	0	0	0	0	0	0	0	0	0	0	0	0	0	0	0	0	0	0	0	0
tttaattacgt	PBANKA_103850	0	0	0	0	0	0	0	0	0	0	0	0	0	0	0	0	0	0	0	0	0	0	0	0	0	0	0	0	0	0	0	0
tttagtcccct	PBANKA_113240	0	0	0	0	0	0	0	0	0	0	0	0	0	0	1	1	0	0	0	0	0	0	0	0	0	0	0	0	0	0	0	0
tttcaaaatgc	PBANKA_050100	0	0	0	0	0	0	0	0	0	0	0	0	0	0	0	0	0	0	0	0	0	0	0	0	0	0	0	0	0	0	0	0
tttccacgact	PBANKA_140010	0	0	0	0	0	0	0	0	0	0	0	0	0	0	0	0	0	0	0	0	0	0	0	0	0	0	0	0	0	0	0	0
tttctatgtcc	PBANKA_110330	0	0	0	0	0	0	0	0	0	0	0	0	0	0	0	0	0	0	0	0	0	0	0	0	0	0	0	0	0	0	0	0
tttctggtaag	PBANKA_124200	1	1	771	733	233	222	28	24	0	0	39	40	23	23	2	2	45	41	25	22	1	1	32	30	33	31	52	51	0	0	1429	1352
tttgtttaacc	PBANKA_031330	0	0	0	0	59	57	0	0	0	0	0	0	0	0	0	0	0	0	0	0	0	0	0	0	0	0	0	0	0	0	0	0
ttttctacttc	PBANKA_082420	0	0	0	0	0	0	0	0	0	0	0	0	0	0	0	0	0	0	0	0	2	2	0	0	0	0	0	0	0	0	0	0
tttttcacccc	PBANKA_102480	0	0	0	0	0	0	0	0	0	0	0	0	0	0	0	0	0	0	0	0	0	0	0	0	0	0	0	0	0	0	0	0
