# Supplementary material for: Functional Profiling of a Plasmodium Genome Reveals an Abundance of Essential Genes
Source: Cell. 2017 Jul 13;170(2):260–272.e8. doi: 10.1016/j.cell.2017.06.030 (PMC5509546; doi:10.1016/j.cell.2017.06.030)
Supplement: Data S1. Reproducible Analysis Procedure — The file archive includes an R-markdown document, which will reproduce all bioinformatic procedures conducted. [file mmc9.zip › countfiles/PbSTM88.csv]

barcode	gene	STM88_4.1.1	STM88_4.1.2	STM88_4.2.1	STM88_4.2.2	STM88_4.3.1	STM88_4.3.2	STM88_5.1.1	STM88_5.1.2	STM88_5.2.1	STM88_5.2.2	STM88_5.3.1	STM88_5.3.2	STM88_6.1.1	STM88_6.1.2	STM88_6.2.1	STM88_6.2.2	STM88_6.3.1	STM88_6.3.2	STM88_7.1.1	STM88_7.1.2	STM88_7.2.1	STM88_7.2.2	STM88_7.3.1	STM88_7.3.2	STM88_8.1.1	STM88_8.1.2	STM88_8.2.1	STM88_8.2.2	STM88_8.3.1	STM88_8.3.2	STM88 INPUT.1	STM88 INPUT.2
no_match		22407	22645	10710	10883	14990	15824	12807	14460	8951	9847	16902	17859	21024	24047	12636	13661	20023	22784	26305	30784	11974	16336	29850	33235	4	3	28798	33511	9677	11011	19775	19798
aaaaaggtata	PBANKA_092930	591	567	1107	1046	1312	1247	1914	1802	786	766	2057	1964	3035	2898	1309	1257	2218	2066	2820	2662	1308	1229	3399	3196	0	0	3864	3597	1062	988	1645	1548
aaaaatttaag	PBANKA_041150	0	0	0	0	0	0	0	0	0	0	0	0	0	0	0	0	0	0	0	0	0	0	0	0	0	0	0	0	0	0	0	0
aaaacgaggag	PBANKA_020390	0	0	0	0	0	0	0	0	0	0	0	0	0	0	0	0	0	0	0	0	0	0	0	0	0	0	0	0	0	0	0	0
aaaacgcaagg	PBANKA_122750	1615	1657	478	494	1206	1254	933	939	382	389	2536	2613	2508	2554	839	867	2225	2241	2318	2389	905	910	3003	3128	0	0	3161	3256	858	858	1174	1216
aaaaggaagga	PBANKA_101210	0	0	0	0	0	0	0	0	0	0	0	0	0	0	3	5	0	0	0	0	0	0	0	0	0	0	0	0	0	0	0	0
aaaatcattta	PBANKA_114320	0	0	0	0	0	0	0	0	0	0	0	0	0	0	0	0	0	0	0	0	0	0	0	0	0	0	0	0	0	0	0	0
aaaccgcaagt	PBANKA_110670	1	0	0	0	1	0	0	0	1	0	0	1	0	0	0	0	1	0	1	0	0	0	0	0	0	0	2	0	1	0	0	0
aaacgaagata	PBANKA_082600	0	0	0	0	0	0	0	0	0	0	0	0	0	0	0	0	0	0	0	0	0	0	0	1	0	0	0	0	0	0	0	0
aaacttccgcc	PBANKA_040370	0	0	0	0	0	0	0	0	0	0	0	0	0	0	0	0	0	0	0	0	0	0	0	0	0	0	0	0	0	0	0	0
aaagagttata	PBANKA_141160	0	0	0	0	0	0	0	0	0	0	0	0	0	0	0	0	0	0	0	0	0	0	0	0	0	0	1	0	0	0	0	0
aaagataatat	PBANKA_030780	393	387	0	0	633	620	75	75	205	201	188	182	210	209	181	179	60	61	175	172	178	177	48	44	0	0	49	47	100	97	1663	1605
aaataaattag	PBANKA_130440	0	0	0	0	0	1	0	0	0	0	0	0	0	1	0	0	0	0	0	0	0	0	3	3	2	2	0	0	0	0	0	0
aaatgccgcga	PBANKA_113420	0	0	0	0	0	0	0	0	0	0	0	0	0	0	0	0	0	0	0	0	0	0	0	0	0	0	0	0	0	0	0	0
aaattaacaca	PBANKA_120300	0	0	0	0	0	0	0	0	0	0	0	0	0	0	0	0	0	0	0	0	0	0	0	0	0	0	0	0	0	0	0	0
aaattggatca	PBANKA_010720	0	0	0	0	69	68	0	0	47	45	70	67	0	0	0	0	8	9	0	0	2	1	1	0	0	0	3	3	0	0	0	0
aacaaccgcgc	PBANKA_101100	0	0	0	0	0	0	0	0	0	0	0	0	0	0	0	0	0	0	0	0	0	0	0	1	0	0	0	0	0	0	0	0
aacacaaccgc	PBANKA_140160	835	867	388	398	623	644	582	604	387	390	640	653	634	638	331	342	582	601	478	487	185	186	515	528	0	0	279	291	108	109	975	992
aacagggagag	PBANKA_070590	0	0	0	0	0	0	0	0	0	0	0	0	0	0	0	0	0	0	0	0	0	0	0	0	0	0	0	0	0	0	0	0
aacataaaagt	PBANKA_031480	0	0	391	380	0	0	0	0	0	0	0	0	1	1	0	0	0	0	0	0	0	0	0	0	0	0	0	0	0	0	0	0
aacatccggcg	PBANKA_113230	0	0	0	0	0	0	0	0	0	0	0	0	0	0	0	0	0	0	0	0	0	1	1	0	0	0	1	1	0	0	0	0
aacccataaga	PBANKA_134170	0	0	0	0	0	1	0	0	0	0	0	0	0	0	0	0	0	0	0	0	0	0	0	0	0	0	0	0	0	0	0	0
aaccgatgcac	PBANKA_103330	187	222	87	96	827	902	1471	1633	845	926	2239	2485	2559	2802	1519	1673	2236	2453	2795	3070	2291	2489	2637	2950	0	0	2562	2813	1295	1418	1286	1421
aaccggcatca	PBANKA_133830	0	0	0	0	0	0	0	0	0	0	0	0	0	0	0	0	0	0	0	0	0	0	0	0	0	0	0	0	0	0	0	0
aacctccagaa	PBANKA_090630	0	0	0	0	0	0	0	0	0	0	0	0	0	0	0	0	0	0	0	0	0	0	0	0	0	0	0	0	0	0	0	0
aacgctcaaaa	PBANKA_071870	0	1	0	0	11	10	0	0	0	0	0	0	0	0	0	0	0	0	0	0	0	0	0	0	0	0	0	0	0	0	0	0
aactacatagt	PBANKA_131610	0	0	0	0	0	0	0	0	0	0	0	0	0	0	0	0	0	0	0	0	0	0	0	0	0	0	0	0	0	0	0	0
aactgtgtcta	PBANKA_010890	0	0	0	0	0	0	0	0	0	0	0	0	0	0	0	0	0	0	0	0	0	0	0	0	0	0	0	0	0	0	0	0
aagagcggaca	PBANKA_123680	0	0	0	0	0	0	0	0	0	0	0	0	0	0	0	0	0	0	0	0	0	0	0	0	0	0	0	0	0	0	0	1
aagagctgttg	PBANKA_093280	0	0	0	0	0	0	0	0	0	0	0	0	0	0	0	0	0	0	0	0	0	0	0	0	0	0	0	0	0	0	0	0
aagagtgcaag	PBANKA_110070	0	0	0	0	0	0	0	0	0	0	0	0	0	0	0	0	0	0	0	0	0	0	0	0	0	0	0	0	0	0	0	0
aagatctgcca	PBANKA_051050	469	497	439	460	755	818	272	278	631	662	716	768	567	592	767	804	845	894	580	610	702	721	1135	1177	0	0	882	916	616	643	1536	1602
aagcactctcg	PBANKA_135460	0	0	0	0	0	0	0	0	0	0	0	0	0	0	0	0	0	0	0	0	0	0	0	0	0	0	0	0	0	0	0	0
aaggatctatc	PBANKA_136210	0	0	0	0	0	0	0	0	0	0	0	0	0	0	0	0	0	0	0	0	0	0	0	0	0	0	0	0	0	0	0	0
aaggatggcat	PBANKA_133930	0	0	0	0	0	0	0	0	0	0	0	1	0	0	0	0	0	0	0	0	0	0	0	1	0	0	0	0	0	0	0	0
aaggccggaat	PBANKA_123005	0	0	0	0	0	0	0	0	0	0	0	0	0	0	0	0	0	0	0	0	0	0	0	0	0	0	0	0	0	0	0	0
aaggcgcccgc	PBANKA_083550	998	994	20	19	239	243	546	547	421	412	175	182	1220	1221	1075	1106	399	400	1052	1064	1151	1125	432	435	0	0	560	553	794	816	364	380
aagggactgct	PBANKA_102250	0	0	0	0	0	0	0	0	0	0	0	0	0	0	0	0	0	0	0	0	0	0	0	0	0	0	0	0	0	0	0	0
aagtatcacca	PBANKA_061300	1322	1394	122	126	762	783	893	944	544	588	1995	2096	2215	2339	1188	1245	1775	1869	2046	2171	1157	1191	2094	2209	0	0	1565	1631	1118	1174	1487	1566
aagtatggtcg	PBANKA_143780	344	329	656	632	595	577	309	299	183	182	592	584	196	191	250	237	248	235	90	87	79	76	155	153	0	0	126	118	33	31	1806	1754
aagtgaaccgt	PBANKA_101230	0	0	0	0	0	0	0	0	0	0	0	0	0	0	0	0	0	0	0	0	0	0	0	0	0	0	0	0	0	0	0	0
aagtgccaaat	PBANKA_100250	0	0	0	0	0	0	0	0	0	0	0	0	0	0	0	0	0	0	0	0	0	0	0	0	0	0	0	0	0	0	0	0
aataagggata	PBANKA_010370	0	0	0	1	0	0	0	0	0	0	0	0	0	0	0	0	0	0	0	1	0	0	0	1	0	0	0	0	0	0	0	0
aatacatagaa	PBANKA_123070	4123	4583	848	960	1441	1607	740	838	399	438	1345	1491	2106	2320	506	551	1362	1537	2178	2415	504	540	1608	1808	1	2	1753	1930	377	433	5126	5781
aatagcacact	PBANKA_123340	2434	2449	1581	1584	2637	2643	1829	1854	1768	1758	3900	3899	3821	3821	2693	2687	5337	5329	3477	3496	2704	2661	7296	7390	0	0	8259	8224	2483	2475	1053	1075
aatagcccttt	PBANKA_070150	0	0	0	0	0	0	0	0	0	0	0	0	0	0	0	0	0	0	1	0	0	0	0	0	0	0	1	0	0	0	0	0
aatagcctctt	PBANKA_142710	0	0	0	0	0	0	0	0	0	0	0	0	0	0	0	0	0	0	0	0	0	0	0	0	0	0	0	0	0	0	0	0
aataggtggac	PBANKA_144720	0	0	0	0	32	32	0	0	0	0	0	0	0	0	0	0	0	0	0	0	0	0	0	0	0	0	0	0	0	0	0	0
aatatctccgg	PBANKA_123240	0	0	0	0	0	0	0	0	0	0	0	0	0	0	0	0	0	0	0	0	0	0	0	0	0	0	0	0	0	0	0	0
aatccctcgta	PBANKA_093230	0	0	0	0	0	0	0	0	0	0	0	0	0	0	0	0	0	0	0	0	0	0	0	0	0	0	0	0	0	0	0	0
aatcctttact	PBANKA_040820	885	900	0	0	0	0	0	0	0	0	0	0	0	0	0	0	0	0	0	0	0	0	0	0	0	0	0	0	1	0	0	0
aatcctttagt	PBANKA_000310	0	0	0	0	0	0	0	0	0	0	0	0	0	0	0	0	0	0	0	0	0	0	0	0	0	0	0	0	0	0	0	0
aatcgaacaac	PBANKA_143590	0	0	0	0	0	0	0	0	0	0	0	0	0	0	0	0	0	0	0	0	0	0	0	0	0	0	0	0	0	1	0	0
aatcgaagcca	PBANKA_082900	0	0	0	0	0	0	0	0	0	0	0	0	0	0	0	0	0	0	0	0	0	0	0	0	0	0	0	0	0	0	1	0
aatctagaggg	PBANKA_092890	0	0	0	0	0	0	0	0	0	0	0	0	0	0	0	0	0	0	0	0	0	0	0	0	0	0	0	0	0	0	0	0
aatgaagagta	PBANKA_100710	0	0	0	0	32	32	0	0	0	0	0	0	0	0	0	0	0	0	0	0	0	0	0	0	0	0	0	0	0	0	0	0
aatgctcattt	PBANKA_110110	0	0	0	0	0	0	0	0	0	0	0	0	0	0	0	0	0	0	0	0	0	0	0	0	0	0	0	0	0	0	0	0
aatgcttcgaa	PBANKA_131240	0	0	0	0	0	0	0	0	0	0	0	0	0	0	0	0	0	0	0	1	0	0	0	0	0	0	0	0	0	0	0	0
aatggcagatg	PBANKA_111100	0	0	0	0	0	0	0	0	0	0	0	0	0	0	0	0	0	0	0	0	0	0	0	0	0	0	0	0	0	0	0	0
aatggtcgatc	PBANKA_030240	0	0	0	0	0	0	0	0	0	0	0	0	0	0	0	0	0	0	0	0	0	0	0	0	0	0	0	0	0	0	0	0
aattaaacgct	PBANKA_061430	0	0	0	0	0	0	0	0	0	0	0	0	0	0	0	0	0	0	0	0	0	0	0	0	0	0	0	0	0	0	0	0
aattactaccg	PBANKA_100870	0	0	0	0	5	6	0	0	0	0	0	0	0	0	0	0	0	0	0	0	0	0	0	0	0	0	0	0	0	0	0	0
acaaacggaaa	PBANKA_082300	0	0	0	0	0	0	0	0	0	0	0	0	0	0	0	0	0	0	0	0	0	0	0	0	0	0	0	0	0	0	0	0
acaagacgaag	PBANKA_050720	0	0	0	0	0	0	0	1	0	0	0	0	0	0	0	0	0	0	0	0	0	0	0	0	0	0	0	0	0	0	0	0
acaattgacgg	PBANKA_133690	0	0	0	0	18	17	0	0	0	0	0	0	0	0	10	10	1	0	0	0	0	0	0	0	0	0	0	0	0	0	0	0
acacagagcgg	PBANKA_051870	0	0	0	0	0	0	0	0	0	0	0	0	0	0	0	0	0	0	0	0	0	0	0	0	0	0	0	0	0	0	0	0
acacatcatag	PBANKA_091780	0	0	0	0	0	0	0	0	0	0	0	0	0	0	0	0	0	0	0	0	0	0	0	0	0	0	0	0	0	0	0	0
acaccgatcac	PBANKA_093660	0	0	0	0	0	0	0	0	0	0	0	0	0	0	0	0	0	0	0	0	0	0	0	0	0	0	0	0	0	0	0	0
acacgacaagc	PBANKA_103780	629	667	1575	1652	1372	1475	1355	1412	1169	1232	4613	4868	2938	3071	1908	2002	4526	4765	2949	3115	1961	2008	5758	6056	1	1	6885	7122	1600	1638	890	950
acacgtcgaga	PBANKA_050870	0	0	1	0	0	0	0	0	0	0	0	0	0	0	0	0	0	0	0	0	0	0	0	0	0	0	0	0	0	0	0	0
acacgtgagcc	PBANKA_130890	0	0	0	0	0	0	0	0	0	0	0	0	0	0	0	0	0	0	0	0	0	0	0	0	0	0	0	0	0	0	0	0
acactatcgaa	PBANKA_143160	0	0	0	0	0	0	0	0	0	0	0	0	0	0	0	0	0	0	0	0	0	0	0	0	0	0	0	0	0	0	0	0
acagacgaatt	PBANKA_103460	675	677	852	841	1110	1114	796	784	480	471	1806	1826	1375	1349	571	560	2315	2300	1563	1553	620	608	3725	3735	0	0	3542	3497	678	675	1407	1406
acagatctgcg	PBANKA_131910	0	0	0	0	0	0	0	0	0	0	0	0	0	0	0	0	0	0	0	0	0	0	0	0	0	0	2	2	0	0	0	0
acagggattca	PBANKA_083330	0	0	0	0	0	0	0	0	0	0	0	0	0	0	0	0	0	0	6	7	0	0	0	0	0	0	0	0	0	0	0	0
acagtattgct	PBANKA_082940	756	758	692	709	1132	1145	1035	1030	2452	2473	1000	1021	944	951	4179	4249	1105	1098	887	886	5110	5079	1036	1044	1	1	946	948	3419	3422	1093	1064
acatcagaaag	PBANKA_134380	417	417	0	0	100	95	0	0	0	0	89	90	0	0	0	0	1	1	0	0	0	0	0	0	0	0	0	0	1	1	0	0
acatcaggtag	PBANKA_081800	0	0	0	0	0	0	0	0	0	0	0	0	0	0	0	0	0	0	0	0	0	0	0	0	0	0	0	0	0	0	0	0
acatcagtctg	PBANKA_010850	0	0	0	0	0	0	0	0	0	0	0	0	0	0	0	0	0	0	0	0	0	0	0	0	0	0	0	0	0	0	0	0
acatcgagctt	PBANKA_093090	0	0	0	0	0	0	0	0	0	0	0	0	0	0	0	0	0	0	0	0	0	0	0	0	0	0	0	0	0	0	0	0
accaaccgtca	PBANKA_050350	0	0	0	0	0	0	0	0	0	0	0	0	0	0	0	0	0	0	0	0	0	0	0	0	0	0	0	0	0	0	0	0
accaagcgggt	PBANKA_146340	0	0	0	0	0	0	0	0	0	0	0	0	0	0	0	0	0	0	0	0	0	0	0	0	0	0	0	0	0	0	0	0
accagtagtcg	PBANKA_121090	1057	1050	617	600	1205	1180	1211	1173	1310	1265	3059	3035	2865	2820	2564	2534	3016	2896	5056	4899	2485	2382	3927	3823	0	0	3695	3571	1833	1806	1521	1471
acccacttgct	PBANKA_103450	0	0	0	0	0	0	0	0	0	0	0	0	0	0	0	0	0	0	0	0	0	0	0	0	0	0	0	0	0	0	0	0
accccttgact	PBANKA_071130	0	0	0	0	0	0	0	0	0	0	0	0	0	0	0	0	0	0	0	0	0	0	2	2	0	0	0	0	0	0	0	0
acccggggaac	PBANKA_090220	0	0	0	0	0	0	0	0	0	0	0	0	0	0	0	0	0	0	0	0	0	0	0	0	0	0	0	1	0	0	0	0
accgaataact	PBANKA_020300	0	0	0	0	0	0	0	0	0	0	0	0	0	0	0	0	0	0	0	0	0	0	0	0	0	0	0	0	0	0	0	0
accgaggcggg	PBANKA_144280	0	0	0	0	0	0	0	0	0	0	0	0	0	0	0	0	0	0	0	0	0	0	0	0	0	0	0	0	0	0	0	0
accgatgtgcg	PBANKA_140350	0	0	0	0	0	0	0	0	0	0	0	0	0	0	0	0	0	0	0	0	0	0	0	0	0	0	0	0	0	0	0	0
accgcagtccc	PBANKA_092160	0	0	0	0	0	0	0	0	0	0	0	0	0	0	0	0	0	0	0	0	0	0	0	0	0	0	0	0	0	0	0	0
accggacagat	PBANKA_080370	0	0	0	0	0	0	0	0	0	0	0	0	0	0	0	0	0	0	0	0	0	0	0	0	0	0	0	0	0	0	0	0
acctaattcac	PBANKA_010790	0	0	0	0	0	0	0	0	0	0	0	0	0	0	0	0	0	0	0	0	0	0	0	0	0	0	0	0	0	0	0	0
acctcaacact	PBANKA_144340	0	0	0	0	0	0	0	0	0	0	0	0	0	0	0	0	0	0	0	0	0	0	0	0	0	0	0	0	0	0	0	0
acctcgggatc	PBANKA_010630	0	0	0	0	0	0	0	0	0	0	0	0	0	0	0	0	0	0	0	0	0	0	0	0	0	0	0	0	0	0	0	0
acctgtgtcta	PBANKA_135420	0	0	0	0	0	0	0	0	0	0	0	0	0	0	0	0	0	0	0	0	0	0	0	0	0	0	0	0	0	0	0	0
accttcggttt	PBANKA_011160	0	0	0	0	0	0	0	0	0	0	0	0	0	0	0	0	0	0	0	0	0	0	0	0	0	0	0	0	0	0	0	0
acgaatgtgct	PBANKA_101610	0	0	0	0	63	58	0	0	0	0	0	0	0	0	0	0	4	4	0	0	2	2	0	0	0	0	0	0	0	0	0	0
acgacttggac	PBANKA_091910	0	0	0	0	0	0	0	0	0	0	0	0	0	0	0	0	0	0	0	0	0	0	0	0	0	0	0	0	0	0	0	0
acgagcgaacg	PBANKA_121590	0	0	0	0	0	0	0	0	0	0	0	0	0	0	0	0	0	0	6	4	0	0	0	0	0	0	0	0	0	0	0	0
acgatttgtta	PBANKA_050370	0	0	0	0	32	33	0	0	0	0	0	0	0	0	0	0	0	0	0	0	0	0	0	0	0	0	0	0	0	0	0	0
acgcctaaatc	PBANKA_040740	0	0	0	0	0	0	0	0	0	0	0	0	0	0	0	0	0	0	0	0	0	0	0	0	0	0	0	0	0	0	0	0
acgcgaactta	PBANKA_051450	0	1	0	0	1	2	0	0	0	0	0	0	0	0	0	0	0	0	0	0	0	0	0	0	0	0	0	0	0	0	0	0
acgcgtgatct	PBANKA_031170	1	0	0	0	0	0	0	0	0	0	0	0	0	0	0	0	0	0	0	0	0	0	0	0	0	0	0	0	0	0	0	0
acgctccgacc	PBANKA_111630	0	0	0	0	0	0	0	0	0	0	0	0	0	0	0	0	0	0	0	0	0	0	0	0	0	0	0	0	0	0	0	0
acgctgctcag	PBANKA_120740	0	0	0	0	0	0	0	0	0	0	0	0	0	0	0	0	0	0	0	0	0	0	0	0	0	0	0	0	0	0	0	0
acggcattgct	PBANKA_092450	0	0	0	0	0	0	0	0	0	0	0	0	0	0	0	0	0	0	0	1	0	0	0	0	0	0	0	0	0	0	0	0
acgggcggata	PBANKA_121330	0	0	0	0	0	0	0	0	0	0	0	0	0	0	0	0	0	0	0	0	0	0	0	0	0	0	0	0	0	0	0	0
acggggcccct	PBANKA_082160	0	0	0	0	0	0	0	0	0	0	0	0	0	0	0	0	0	0	0	0	0	0	0	0	0	0	0	0	0	0	0	0
acgggttcaac	PBANKA_113970	0	0	0	0	0	0	0	0	0	0	0	0	0	0	0	0	0	0	0	0	0	0	0	0	0	0	0	0	0	0	0	0
acggtcgagcc	PBANKA_083510	1106	1110	2	2	704	709	1048	1043	735	750	1102	1116	1723	1758	888	895	958	965	1277	1280	669	671	835	843	0	0	743	732	537	543	1009	1005
acgtactttta	PBANKA_122960	0	0	0	0	0	0	0	0	0	0	0	0	0	0	0	0	0	0	0	0	0	0	0	0	0	0	0	0	0	0	0	0
acgtatcaggg	PBANKA_082710	0	0	0	0	0	0	0	0	0	0	0	0	7	7	0	0	0	0	0	0	0	0	0	0	0	0	0	0	1	1	0	0
acgtgaactta	PBANKA_041850	142	146	0	1	209	201	0	0	0	0	2	2	0	0	11	11	2	2	3	2	3	3	1	1	1	1	6	6	0	0	0	0
actagaggtaa	PBANKA_092940	0	0	0	0	0	0	0	0	0	0	0	0	0	0	0	0	0	0	0	0	0	0	0	0	0	0	0	0	0	0	0	0
actagtcaaaa	PBANKA_103280	0	0	0	0	0	0	0	0	0	0	0	0	0	0	0	0	0	0	0	0	0	0	0	0	0	0	0	0	0	0	0	0
actatcgccaa	PBANKA_144400	0	1	0	0	0	0	0	0	0	0	0	0	0	0	0	0	0	0	0	0	0	0	0	0	0	0	2	2	0	0	0	0
actcaccgcct	PBANKA_010400	0	0	0	0	18	22	0	0	0	0	0	0	0	0	0	0	0	0	0	0	0	0	0	0	0	0	0	0	0	0	0	0
actcaggatct	PBANKA_110870	0	0	0	0	0	1	0	0	0	0	0	0	0	0	0	0	0	0	0	0	0	0	0	0	0	0	0	0	0	0	0	0
actcagtacag	PBANKA_080600	0	0	0	0	0	0	0	0	0	0	0	0	0	0	0	0	0	0	2	2	0	0	0	0	0	0	0	0	0	0	0	0
actccattgat	PBANKA_120250	0	0	0	0	0	0	0	0	0	0	0	0	0	0	0	0	0	0	0	0	0	0	0	0	0	0	0	0	0	0	0	0
actcgtgaact	PBANKA_135250	1	1	2	2	0	1	1	2	1	1	1	1	1	1	0	2	5	3	4	3	0	1	9	7	3	4	4	3	0	0	2	1
actctagcggc	PBANKA_050040	0	0	0	0	0	0	0	0	0	0	0	0	0	1	0	0	0	0	0	0	0	0	0	1	0	0	0	0	0	0	0	0
actggggatta	PBANKA_144700	0	0	0	0	0	0	0	0	0	0	0	1	0	0	0	0	0	0	0	0	0	0	0	0	0	0	0	0	0	0	0	0
actgtcctcca	PBANKA_144480	0	0	0	0	0	0	0	0	0	0	0	0	0	0	0	0	0	0	5	5	0	0	0	0	0	0	0	0	0	0	0	0
acttacggctg	PBANKA_132360	0	0	0	0	0	0	0	0	0	0	0	0	0	0	1	1	0	0	0	0	0	0	0	0	0	0	0	0	0	0	0	0
acttttcacat	PBANKA_132610	0	0	0	0	0	0	0	0	30	32	0	0	0	0	0	0	0	0	0	0	0	0	0	0	0	0	0	0	0	0	0	0
agaactcatat	PBANKA_093700	0	1	0	0	0	0	0	0	0	0	0	0	0	0	0	0	0	0	0	0	0	0	0	0	0	0	0	0	0	0	0	0
agaagaggagc	PBANKA_102730	201	200	306	298	743	734	709	708	851	836	1317	1304	1619	1610	1128	1124	1392	1367	1977	1960	1016	977	2258	2256	0	0	2837	2761	562	549	2199	2170
agaaggaggtc	PBANKA_082820	0	0	0	0	0	0	0	0	0	0	0	0	0	0	0	0	0	0	0	0	0	0	0	0	0	0	0	0	0	0	0	0
agacaggcgct	PBANKA_020660	0	0	0	0	0	0	0	0	0	0	0	0	0	0	0	0	0	0	0	0	0	0	0	0	0	0	0	0	0	0	0	0
agactcggaac	PBANKA_092680	0	0	0	0	0	0	0	0	0	1	0	0	0	0	0	0	0	0	0	0	0	0	0	0	0	0	0	0	0	0	0	0
agagatggagg	PBANKA_135560	0	0	0	0	0	0	0	0	0	0	0	0	0	0	0	0	0	0	1	0	0	0	0	0	0	0	0	0	0	0	0	0
agagatttctt	PBANKA_144210	0	0	0	0	0	0	0	0	0	0	0	0	0	0	0	0	0	0	0	0	0	0	0	0	0	0	0	0	0	0	0	0
agaggtcgggt	PBANKA_112690	0	0	0	0	11	10	0	0	0	0	0	0	0	0	0	0	0	1	0	0	0	0	0	0	0	0	0	0	0	0	0	0
agagtttcgga	PBANKA_041190	4685	4790	334	332	2069	2071	3042	3052	2554	2598	3835	3928	6045	6125	4358	4433	4938	4956	6871	6931	4142	4148	6331	6375	2	2	6600	6613	3523	3581	1631	1648
agatagacatt	PBANKA_100030	0	0	0	0	0	0	0	0	0	0	0	0	0	0	1	1	0	0	0	0	0	0	0	0	0	0	0	0	0	0	0	0
agatcctcgac	PBANKA_041590	0	0	0	0	0	0	0	0	0	0	0	0	0	0	0	0	0	0	0	0	0	0	0	0	0	0	0	0	0	0	0	0
agatctaattc	PBANKA_103750	0	0	0	0	0	0	29	29	0	0	0	0	0	0	2	3	0	0	0	0	0	0	0	0	0	0	0	0	1	1	0	0
agattgcccac	PBANKA_121960	0	0	1	1	0	0	0	0	1	1	1	3	0	0	0	0	0	0	0	0	0	0	0	0	0	0	1	2	0	0	0	0
agcacgtagaa	PBANKA_110520	0	0	0	0	0	0	0	0	0	0	0	1	0	0	0	0	0	0	0	0	0	0	0	0	0	0	0	0	0	0	0	0
agcaggtgacc	PBANKA_104030	0	0	0	0	0	0	0	0	0	0	0	0	1	1	0	0	0	0	0	0	0	0	0	0	0	0	0	0	0	0	0	0
agcagtaaccc	PBANKA_091020	0	0	0	0	0	0	0	0	0	0	0	0	0	0	0	0	0	0	0	0	0	0	0	0	0	0	0	0	0	0	0	0
agcagtgaacg	PBANKA_000165	0	0	0	0	0	0	0	0	0	0	0	0	0	0	0	0	0	0	0	0	0	0	0	0	0	0	0	0	0	0	0	0
agcattctatg	PBANKA_140720	0	0	0	0	0	0	0	1	0	0	0	0	0	0	0	0	0	0	0	0	0	0	0	0	0	0	0	0	0	0	0	0
agccgatataa	PBANKA_091360	0	0	0	0	0	0	0	0	0	0	0	0	0	0	0	0	0	0	0	0	0	0	0	0	0	0	0	0	0	0	0	0
agccggtctct	PBANKA_082010	0	0	0	0	0	0	0	0	0	0	0	0	0	0	0	0	0	0	0	0	0	0	0	0	0	0	0	0	0	0	0	0
agccgtatgac	PBANKA_010730	0	0	0	0	0	0	0	0	0	0	0	0	0	0	0	0	0	0	0	0	0	0	0	0	0	0	0	0	0	0	0	0
agcgacgctag	PBANKA_103850	0	0	0	0	0	0	0	0	0	0	0	0	0	0	0	0	0	0	0	0	0	0	0	0	0	0	0	1	0	0	0	0
agcgccgcaca	PBANKA_050780	0	0	0	0	0	0	0	0	0	0	0	0	0	0	1	0	0	0	2	2	0	0	0	0	0	0	0	0	0	0	0	0
agcgctgagcg	PBANKA_090640	0	0	0	0	0	0	0	0	0	0	0	0	0	0	0	0	0	0	0	0	0	0	0	1	0	0	0	0	0	0	0	0
agcggcgggtg	PBANKA_083570	1868	129	765	61	1612	125	1815	134	1439	113	3072	210	4029	341	2266	165	3453	291	5137	388	2965	166	5133	392	0	0	4270	316	1450	95	1173	82
agctagttcat	PBANKA_110620	0	0	0	0	0	0	0	0	0	0	0	0	1	0	0	0	0	0	0	0	0	0	0	0	0	0	0	0	0	0	0	0
agctggagttt	PBANKA_131510	0	0	0	0	0	0	0	0	0	0	0	0	0	0	0	0	0	0	0	0	0	0	0	0	0	0	0	0	0	0	0	0
agcttgggccg	PBANKA_110700	0	0	0	0	0	0	0	0	0	0	0	0	0	0	0	0	0	0	0	0	0	0	0	0	0	0	0	0	0	0	0	0
aggaatttaac	PBANKA_010040	0	0	0	0	0	0	0	0	0	0	0	0	0	0	0	0	0	0	0	0	0	0	0	0	0	0	0	0	0	0	0	0
aggacgcaaca	PBANKA_083670	0	0	0	0	0	1	0	0	0	0	0	0	0	0	0	1	0	0	0	0	0	0	1	0	0	0	0	1	0	0	0	0
aggacgccagg	PBANKA_132010	0	0	0	0	0	0	0	0	0	0	0	1	0	0	0	0	0	0	0	0	0	0	0	0	0	0	0	0	0	0	0	0
aggaggggtag	PBANKA_060560	0	0	0	0	0	0	0	0	0	0	0	0	0	0	0	0	0	0	0	1	0	0	0	0	0	0	0	0	0	0	0	0
aggagtatact	PBANKA_145070	0	0	0	0	0	0	0	0	0	0	0	0	0	0	0	0	0	0	0	0	0	0	0	0	0	0	0	0	0	0	0	0
aggagtgacga	PBANKA_132130	0	0	0	0	0	0	0	0	0	0	0	0	0	0	0	0	0	0	0	0	0	0	0	0	0	0	0	0	0	0	0	0
aggattgagag	PBANKA_051350	2026	2015	1	1	948	932	189	183	122	122	1461	1455	350	345	255	250	1591	1565	287	297	203	199	2193	2148	0	0	2594	2487	195	191	2282	2241
aggcactgcat	PBANKA_090680	0	0	0	0	0	0	0	0	0	1	0	0	0	1	0	0	0	0	0	0	0	0	0	0	0	0	0	0	0	0	0	0
aggcagggcat	PBANKA_060690	1789	1771	1038	1033	976	963	861	836	1557	1515	1339	1331	1503	1487	1729	1717	1728	1693	1459	1424	1962	1888	1945	1911	0	0	1806	1755	1163	1132	1749	1688
aggcagtgctc	PBANKA_010890	0	0	0	0	0	0	0	0	0	0	0	0	0	0	0	0	0	0	0	0	0	0	0	0	0	0	0	0	0	0	0	0
aggccggggtc	PBANKA_061000	0	0	0	0	0	0	0	0	0	0	0	0	0	0	0	0	0	0	0	0	0	0	0	0	0	0	0	0	0	0	0	0
aggctctggct	PBANKA_020760	0	0	0	0	43	41	0	0	0	0	0	0	0	0	0	0	0	0	0	0	0	0	0	0	0	0	0	0	0	0	0	0
agggaatgtcg	PBANKA_103410	0	0	0	0	0	0	0	0	0	0	0	0	0	0	0	0	0	0	0	0	0	0	0	0	0	0	0	0	0	0	0	0
agggataagct	PBANKA_050930	0	0	0	0	0	1	0	0	0	0	0	0	0	0	0	0	0	0	0	0	0	0	0	0	0	0	0	0	0	0	0	0
agggcacccgg	PBANKA_143010	0	0	0	0	0	0	0	0	0	0	0	0	0	0	0	0	0	0	0	0	0	0	0	0	0	0	0	0	0	0	0	0
agggcatccgg	PBANKA_143070	0	0	0	0	0	0	0	0	0	0	0	0	0	0	0	0	0	0	0	0	0	0	0	0	0	0	0	0	0	0	0	0
aggggatggtc	PBANKA_146060	0	0	0	0	0	0	0	0	0	0	0	0	0	0	0	0	0	1	0	0	0	0	0	0	0	0	0	0	0	0	0	0
agggtatatgc	PBANKA_110930	0	0	0	0	0	0	0	0	0	0	0	0	0	0	1	1	0	0	0	0	0	0	0	0	0	0	0	0	0	0	0	0
agggtggatct	PBANKA_114140	1777	1718	1937	1865	1785	1710	2371	2265	1364	1298	1769	1692	4321	4131	2453	2367	2416	2307	5581	5332	2354	2221	3137	3001	0	0	3433	3283	1920	1830	2267	2150
agggttcctat	PBANKA_051500	2179	2170	1619	1641	1588	1598	1989	1995	1196	1227	2051	2089	3449	3457	2072	2102	3163	3122	2824	2792	2020	1997	4621	4615	0	0	3182	3163	1769	1774	587	596
aggtagcactg	PBANKA_081180	0	0	0	0	0	0	0	0	0	0	0	0	0	0	0	0	0	0	0	0	0	0	0	0	0	0	0	0	0	0	0	0
aggtcgatggc	PBANKA_132420	383	377	0	0	1	1	0	0	0	0	0	0	0	0	0	0	0	0	0	0	0	0	0	0	0	0	4	4	0	0	0	0
aggtcgtcctc	PBANKA_131970	0	0	1	1	0	0	1	1	0	0	36	39	0	0	0	0	0	0	1	0	0	0	1	0	0	0	0	0	0	0	0	0
aggttctaccc	PBANKA_133430	0	0	0	0	0	0	0	0	0	0	0	0	0	0	0	0	0	0	0	0	0	0	0	0	0	0	0	0	0	0	0	0
aggtttctaca	PBANKA_111470	0	0	0	0	0	0	0	0	0	0	0	0	0	0	0	0	0	0	0	0	0	0	0	0	0	0	0	0	0	0	0	0
agtaagcagta	PBANKA_010500	0	0	0	0	0	0	0	0	0	0	0	0	0	0	0	0	0	0	0	1	0	0	0	0	0	0	0	0	0	0	0	0
agtaagccttc	PBANKA_110420	675	724	119	126	479	509	417	424	410	426	517	518	1076	1109	622	635	458	470	557	578	463	476	327	340	0	0	176	181	211	216	923	980
agtacgctgcg	PBANKA_112510	0	0	0	0	0	0	0	0	0	0	0	0	0	0	0	0	0	0	0	0	0	0	0	0	0	0	6	8	0	0	0	0
agtagcactgg	PBANKA_111270	0	0	0	0	0	0	0	0	0	0	0	1	0	0	0	0	2	0	0	0	0	0	1	0	0	0	0	1	0	0	0	0
agtagttactt	PBANKA_041065	0	0	0	0	0	0	0	1	0	0	0	0	0	0	8	8	0	0	0	0	0	0	0	0	0	0	0	0	0	0	0	0
agtatgccgtc	PBANKA_021280	0	0	0	0	0	0	0	0	0	0	0	0	1	0	0	0	0	0	0	0	0	0	0	0	0	0	0	0	0	0	0	0
agtccagatat	PBANKA_051700	0	0	0	0	0	0	0	0	0	0	0	0	0	1	0	0	0	0	0	0	0	0	0	0	0	0	0	0	0	0	0	0
agtccgtcatg	PBANKA_091160	0	0	0	0	0	0	0	0	0	0	0	0	0	0	0	0	0	0	0	0	0	0	0	0	0	0	0	0	0	0	0	0
agtcgaaccgg	PBANKA_021200	3957	3839	1466	1431	1965	1922	1136	1096	972	934	1880	1856	1785	1721	1521	1502	1711	1653	1801	1749	1953	1855	1991	1939	0	0	1753	1683	1349	1316	4533	4429
agtcttcgtgg	PBANKA_103350	0	0	0	0	0	0	0	0	0	0	0	0	0	0	0	0	0	0	0	0	1	0	0	0	0	0	0	0	0	0	0	0
agtgcacactc	PBANKA_124670	0	0	0	0	0	0	9	8	0	0	0	0	0	0	0	0	0	0	0	0	0	0	0	0	0	0	0	0	0	0	0	0
agtgctgctta	PBANKA_120070	0	0	0	0	0	0	0	0	0	0	0	0	0	0	0	0	0	0	0	0	0	0	0	0	0	0	0	0	0	0	0	0
agtggcgtgaa	PBANKA_040240	0	0	0	0	0	0	0	0	0	0	0	0	0	0	0	0	0	0	0	0	0	0	0	0	0	0	0	0	0	0	0	0
agtggtctcat	PBANKA_070460	0	0	0	0	0	0	0	0	0	0	0	0	0	0	0	0	0	0	0	0	0	0	0	0	0	0	0	0	0	0	0	0
agtgtggcgtt	PBANKA_062370	0	0	0	0	0	0	0	0	0	0	0	0	0	0	1	0	0	0	0	0	0	0	0	0	0	0	0	0	0	0	0	0
agttttttagc	PBANKA_011250	0	0	0	0	0	0	0	0	0	0	0	0	0	0	0	0	0	0	0	0	0	0	0	0	0	0	0	0	0	0	0	0
ataaaatcacc	PBANKA_124600	0	0	0	0	0	0	0	0	0	0	0	0	20	23	0	0	0	0	0	0	0	0	0	0	0	0	0	0	0	0	0	0
ataagccgtgg	PBANKA_102960	0	0	0	0	0	0	0	0	0	0	0	0	0	0	0	0	0	0	1	0	0	0	0	0	0	0	0	0	0	0	0	0
atacgtcgcat	PBANKA_140690	0	0	0	0	0	0	0	0	0	0	0	0	0	0	0	0	0	0	0	0	0	0	0	0	0	0	0	0	0	0	0	0
atagcggcccc	PBANKA_011040	0	0	0	0	0	0	0	0	0	0	0	0	0	0	0	0	1	1	0	0	0	0	0	0	0	0	0	0	0	0	0	0
ataggtggtga	PBANKA_071010	0	0	0	0	0	0	0	0	0	0	0	0	0	0	0	0	0	0	0	0	0	0	0	0	0	0	0	0	0	0	0	0
atcagagcaag	PBANKA_123020	0	0	0	0	0	0	0	0	0	0	0	0	0	0	0	0	0	0	0	0	0	0	0	0	0	0	0	0	0	0	0	0
atcagcagaca	PBANKA_011140	0	0	0	0	0	0	0	0	0	0	0	0	0	0	0	1	0	0	0	0	0	0	0	0	0	0	0	0	0	0	0	0
atcagcgactg	PBANKA_110950	0	0	0	0	0	0	0	0	0	0	0	0	0	0	0	0	0	0	0	0	0	0	0	0	0	0	1	0	0	0	0	0
atcagtaaggg	PBANKA_114130	0	0	0	0	0	0	0	0	0	0	0	0	0	0	0	0	0	0	0	0	0	0	0	0	0	0	0	0	0	0	0	0
atcattgtcac	PBANKA_062350	0	0	0	0	0	0	0	0	0	0	0	0	0	0	0	0	0	0	0	0	0	0	0	0	0	0	0	0	0	0	0	0
atccacattac	PBANKA_102200	0	1	0	0	0	0	0	0	0	0	0	0	0	0	0	0	0	0	0	0	0	0	0	0	0	0	0	0	0	0	0	0
atccaggatat	PBANKA_020670	517	500	515	497	656	646	391	387	156	155	734	731	450	452	162	162	650	627	379	384	162	158	827	816	0	0	630	617	139	137	869	855
atccattgaag	PBANKA_071860	0	0	0	0	0	0	0	0	0	0	0	0	0	0	0	0	0	0	0	0	1	0	0	0	0	0	0	0	0	0	0	0
atccgatgaat	PBANKA_000570	0	0	0	0	0	0	0	0	0	0	0	1	0	0	0	0	0	0	0	0	0	0	0	0	0	0	0	0	0	0	0	0
atccgcgtgta	PBANKA_094130	0	0	0	0	0	0	0	0	0	0	0	0	0	0	0	0	0	0	0	0	0	0	0	0	0	0	0	0	0	0	0	0
atcctctctaa	PBANKA_134810	0	0	0	0	0	0	0	0	0	0	0	0	0	0	0	0	0	0	0	0	0	0	0	0	0	0	0	0	0	0	0	0
atcgaatcgcc	PBANKA_031420	0	0	0	0	0	0	0	0	0	0	0	0	0	0	0	0	0	0	0	0	0	0	0	0	0	0	0	0	0	0	0	0
atcgacggctt	PBANKA_136370	0	0	0	0	0	0	0	0	0	0	0	0	0	0	0	0	0	0	1	0	0	0	0	0	0	0	0	0	0	0	0	0
atcgactcaag	PBANKA_145260	0	0	0	0	0	0	0	0	0	0	0	0	0	0	0	0	0	0	0	0	0	0	0	0	0	0	0	0	0	0	0	0
atcgatacata	PBANKA_134230	0	1	1	2	0	0	0	0	0	0	0	0	0	0	0	0	1	1	2	2	2	2	3	3	1	1	0	1	0	0	0	0
atctattcaag	PBANKA_146070	0	0	2	1	2	1	2	2	0	0	1	1	1	2	0	0	2	2	1	2	4	3	0	0	1	1	2	1	0	0	2	4
atctcattcct	PBANKA_070850	0	0	0	0	0	0	0	0	0	0	0	0	0	0	0	0	0	0	0	0	0	0	0	0	0	0	0	0	0	0	0	0
atctctacgtc	PBANKA_010530	0	0	0	0	0	0	0	0	0	0	0	0	0	0	0	0	0	0	0	0	0	0	0	0	0	0	0	0	0	0	0	0
atctgatgtag	PBANKA_082040	0	0	0	0	0	0	0	0	0	0	0	0	0	0	0	0	0	0	3	3	0	0	0	0	0	0	0	0	0	0	1	1
atctgcatcat	PBANKA_145640	0	0	0	0	0	0	0	0	0	0	0	0	0	0	0	0	0	0	0	0	0	0	0	0	0	0	0	0	0	0	0	0
atctgctcact	PBANKA_030970	0	0	0	0	0	1	0	0	0	0	0	0	0	0	0	0	0	0	0	0	0	0	0	1	0	0	0	0	0	0	0	0
atcttttatgt	PBANKA_093890	0	0	0	0	0	0	0	0	0	0	0	0	0	0	0	0	0	0	0	0	0	0	0	0	0	0	0	0	0	0	0	0
atgacacccag	PBANKA_121660	0	0	0	0	0	0	0	0	0	0	0	0	0	0	0	0	0	0	0	0	0	0	0	0	0	0	0	0	0	0	0	0
atgagcatcta	PBANKA_142570	0	0	0	0	0	0	0	0	0	0	0	0	0	0	0	0	0	0	0	0	0	0	0	0	0	0	0	0	0	0	0	0
atgaggatggg	PBANKA_094330	0	0	0	0	0	0	0	0	0	0	0	0	0	0	0	0	0	0	0	0	0	0	0	0	0	0	0	0	0	0	0	0
atgaggttaaa	PBANKA_111200	0	0	0	0	0	0	0	0	0	0	0	0	0	0	0	0	0	0	0	0	0	0	0	0	0	0	0	0	0	0	0	0
atgcagggcct	PBANKA_000935	0	0	0	0	0	0	0	0	0	0	0	0	0	0	0	0	0	1	0	0	0	1	0	0	0	0	0	0	0	0	0	0
atgccggaact	PBANKA_142030	0	0	0	0	0	0	0	0	0	0	0	0	0	0	0	0	0	0	0	1	0	0	0	0	0	0	0	0	0	0	0	0
atgcgccgacc	PBANKA_102180	0	0	0	0	0	0	0	0	0	0	0	0	0	0	0	0	0	0	0	0	0	0	0	0	0	0	0	0	0	0	0	0
atggcagagca	PBANKA_142080	0	0	0	0	10	10	0	0	0	0	0	0	0	0	0	0	0	0	0	0	0	0	0	0	0	0	0	0	0	0	0	0
atggctccagt	PBANKA_083200	0	0	0	0	0	0	0	0	0	0	0	0	1	0	0	0	0	0	0	0	0	0	0	0	0	0	0	0	0	0	0	0
atggttgcaga	PBANKA_133030	0	0	0	0	0	0	0	0	0	0	0	0	0	0	0	0	0	0	1	0	0	0	0	0	0	0	0	0	0	0	0	0
atgttgatcac	PBANKA_060390	803	823	200	204	739	759	157	154	107	104	1124	1162	488	496	168	169	670	675	485	501	180	181	725	747	0	0	504	498	176	172	2018	2053
attaaggcttc	PBANKA_113920	0	1	0	0	0	0	0	0	0	0	0	0	0	0	0	0	0	0	0	0	0	0	0	0	0	0	0	0	0	0	0	0
attacgagtga	PBANKA_134050	0	0	0	0	0	0	0	0	0	0	0	0	0	0	0	0	0	0	0	0	0	0	0	0	0	0	0	0	0	0	0	0
attactcttaa	PBANKA_103270	1	0	0	0	0	1	0	0	0	0	0	1	0	0	0	0	0	0	4	6	0	0	0	0	1	1	0	0	0	0	0	0
attagcactag	PBANKA_145190	1643	1642	514	509	1078	1082	1632	1609	355	352	2759	2754	2294	2288	510	513	3294	3268	2895	2913	429	417	4180	4195	0	0	3291	3248	292	285	876	881
attattttgat	PBANKA_010530	286	287	700	726	586	600	331	348	720	741	577	614	897	940	1192	1220	568	585	1006	1049	1156	1155	637	643	2	2	897	922	891	891	1845	1877
attcaagggct	PBANKA_061510	0	0	0	0	0	0	0	0	0	0	0	0	0	0	0	0	0	0	0	0	0	0	0	0	0	0	0	0	0	0	0	0
attcgcagaca	PBANKA_142580	166	163	362	352	635	632	161	157	922	915	475	471	488	474	1633	1627	895	886	395	401	1376	1330	1492	1470	0	0	1425	1395	1051	1035	1940	1927
attcggcgcta	PBANKA_API0039	0	0	0	0	0	0	0	0	0	0	0	0	0	0	0	1	0	0	0	0	0	0	0	0	0	0	0	0	0	0	0	0
attcggggaag	PBANKA_114510	0	0	0	0	0	0	0	0	0	0	0	0	0	1	0	0	0	1	0	0	0	0	0	0	0	0	0	1	0	0	0	0
attcgggttaa	PBANKA_080650	0	0	0	0	0	0	0	0	0	0	0	0	0	0	0	0	0	0	0	0	0	0	0	0	0	0	0	0	0	0	0	0
attctgcgggt	PBANKA_110170	3661	3757	4041	4071	2175	2207	1961	1974	5618	5681	2299	2352	3767	3827	8854	9034	2207	2233	3391	3421	11395	11414	3227	3257	0	0	3077	3080	6798	6878	3161	3154
attcttataac	PBANKA_090260	0	0	0	0	0	0	0	0	0	0	0	0	0	0	0	0	0	0	0	0	0	0	0	0	0	0	0	0	0	0	0	0
attgactcgcg	PBANKA_010960	0	0	0	0	0	0	0	0	0	0	0	0	0	0	0	0	0	0	0	0	0	0	0	0	0	0	0	0	0	0	0	0
attgagaacgt	PBANKA_140450	0	0	0	0	0	0	0	0	0	0	0	0	0	0	0	0	0	0	0	0	0	0	0	1	0	0	0	0	0	0	0	0
attgatctgta	PBANKA_103170	0	0	0	0	0	0	0	0	1	1	0	0	0	0	0	0	0	0	0	0	0	0	0	0	0	0	0	0	0	0	0	0
atttcacgtct	PBANKA_131730	0	0	0	0	0	0	0	0	0	0	0	0	0	0	0	0	0	0	0	0	0	0	0	0	0	0	0	0	0	0	0	0
atttcacgttt	PBANKA_120790	0	0	0	0	0	0	0	0	22	21	0	0	0	0	0	0	0	1	0	0	0	0	0	0	0	0	0	0	0	0	0	0
atttggtgccg	PBANKA_120780	0	0	338	334	0	0	0	0	0	0	0	0	0	0	5	5	0	0	0	0	0	0	0	0	0	0	0	0	0	0	0	0
attttatcatc	PBANKA_083660	0	0	0	0	0	0	0	0	0	0	0	0	6	6	1	1	0	0	0	0	0	0	0	0	0	0	6	6	1	2	0	0
attttcatctg	PBANKA_141030	0	0	0	0	0	0	0	0	0	0	0	0	0	0	0	0	0	0	0	0	0	0	0	0	0	0	0	0	0	0	0	0
attttccatcc	PBANKA_135610	0	0	0	0	0	0	0	0	0	0	0	0	0	0	0	0	0	0	0	0	0	0	0	0	0	0	0	0	0	0	0	0
caaaaagtagc	PBANKA_050770	0	0	0	0	0	0	0	0	0	0	0	0	0	0	0	0	0	0	0	0	0	0	0	0	0	0	0	0	0	0	0	0
caaaatgcccg	PBANKA_090920	0	0	0	0	0	0	0	0	0	0	0	0	0	0	0	0	0	0	0	0	0	0	0	0	0	0	0	0	0	0	0	0
caaaccagctg	PBANKA_133750	13	12	69	73	198	197	31	31	30	31	0	0	0	0	0	0	6	6	0	0	0	0	16	18	0	0	16	16	0	0	623	628
caaactacgca	PBANKA_070120	0	0	0	0	0	0	0	0	0	0	0	0	0	0	0	0	3	3	0	0	0	0	0	0	0	0	0	0	0	0	0	0
caaagaaaaag	PBANKA_061580	0	0	0	0	0	0	0	0	0	0	0	0	0	0	0	0	0	0	0	0	0	0	0	0	0	0	0	0	0	0	0	0
caaatgaacta	PBANKA_124300	0	0	0	0	0	0	0	0	0	0	0	0	0	0	0	0	0	0	0	0	0	0	0	0	0	0	0	0	0	0	0	0
caacatcgggt	PBANKA_082160	0	0	0	0	0	0	0	0	0	0	0	0	0	0	0	0	0	0	0	0	0	0	0	0	0	0	0	0	0	0	0	0
caaccccccgg	PBANKA_124070	0	0	0	0	0	0	0	0	0	0	0	0	0	0	0	0	0	0	0	0	0	0	1	0	0	0	0	0	0	0	0	0
caacgtgagca	PBANKA_060240	0	0	0	0	0	0	0	0	0	0	0	0	0	0	0	0	0	0	0	0	0	0	0	0	0	0	0	0	0	0	0	0
caactcggatg	PBANKA_130450	0	0	147	152	0	0	0	0	0	0	0	0	0	0	0	0	0	0	0	0	0	0	0	0	0	0	0	0	0	0	0	0
caagaaggaag	PBANKA_140020	0	1	0	0	36	36	0	0	0	0	0	0	0	0	0	0	0	0	0	0	0	0	0	0	0	0	0	1	0	0	0	0
caagcggtcca	PBANKA_103490	0	0	0	0	0	0	0	0	0	0	0	0	0	0	0	0	0	0	0	0	0	0	0	0	0	0	0	0	0	0	0	0
caagggcaggg	PBANKA_060440	0	0	0	0	0	0	0	0	0	0	0	0	0	0	0	0	0	0	0	0	0	0	0	0	0	0	0	0	0	0	0	0
caaggtactcc	PBANKA_070640	0	0	0	0	0	0	0	0	0	0	0	0	0	0	0	0	0	0	0	0	0	0	0	0	0	0	0	0	0	0	0	0
caagtgctgtc	PBANKA_080010	0	0	0	0	0	0	0	0	0	0	0	0	0	0	0	0	0	0	0	0	0	0	0	0	0	0	0	0	0	0	0	0
caatcgatacg	PBANKA_031500	1	1	1	0	2	3	0	0	0	0	0	0	1	1	1	2	2	1	2	1	0	1	1	1	0	0	1	0	0	0	0	0
caatgccaccg	PBANKA_103120	0	0	0	0	0	0	0	0	0	0	0	0	0	0	0	0	0	0	0	0	0	0	0	0	0	0	0	0	0	0	0	0
caattggtcgt	PBANKA_080580	0	0	0	0	0	0	0	0	0	0	0	0	0	0	0	0	0	0	0	0	0	0	0	0	0	0	0	0	0	0	0	0
caatttgtttc	PBANKA_140820	0	0	0	0	0	0	0	0	0	0	0	0	0	0	0	0	0	0	0	0	0	0	1	0	0	0	0	0	0	0	0	0
cacaagaggga	PBANKA_101750	0	0	0	0	0	0	0	0	0	0	0	0	0	0	0	0	0	0	0	0	0	0	0	0	0	0	0	0	0	0	0	0
cacaagcagca	PBANKA_112930	0	0	0	0	0	0	0	0	0	0	0	0	0	0	0	0	0	0	0	0	0	0	0	0	0	0	0	0	0	0	0	0
cacaatcgtat	PBANKA_142980	0	0	0	0	0	0	0	0	0	0	0	0	0	0	0	0	0	0	0	0	0	0	0	0	0	0	0	0	0	0	0	0
cacagagatct	PBANKA_112140	1	1	0	0	0	0	0	0	0	0	0	0	2	1	0	0	0	0	0	0	0	0	1	1	0	0	0	0	0	0	0	0
caccaaagtcc	PBANKA_104010	0	0	0	0	0	0	0	0	0	0	0	0	0	0	0	0	0	0	0	0	0	0	0	0	0	0	0	0	0	0	0	0
caccacgcaaa	PBANKA_132200	0	0	0	0	0	0	0	0	0	0	0	0	0	0	0	0	0	0	0	0	0	0	0	0	0	0	0	0	0	0	0	0
caccccaggag	PBANKA_071230	0	0	0	0	0	0	0	0	0	0	0	0	0	0	0	0	0	0	0	0	0	0	0	0	0	0	0	0	0	0	0	0
cacccgcaacg	PBANKA_114410	0	0	0	0	0	0	1	0	0	0	0	0	0	0	0	0	0	0	0	0	0	0	0	0	0	0	0	0	0	0	0	0
caccgagtgtc	PBANKA_030980	0	0	0	0	0	0	0	0	0	0	0	0	0	0	0	0	0	0	0	0	0	0	0	0	0	0	0	0	0	0	0	0
cacctctcatc	PBANKA_141050	0	0	0	0	0	0	0	0	0	0	0	0	0	0	0	0	0	0	0	0	0	0	0	0	0	0	0	0	0	0	0	0
cacgagcagta	PBANKA_142630	0	0	0	0	0	0	0	0	0	0	0	0	0	0	0	0	0	0	0	0	0	0	0	0	0	0	0	0	0	0	0	0
cacgcaccttt	PBANKA_083210	0	0	2	2	1	1	0	1	0	0	0	0	2	1	10	9	2	3	0	0	2	2	2	1	0	0	3	1	0	0	0	0
cacgcagcatc	PBANKA_050210	1	0	0	0	0	0	0	0	0	0	0	0	0	0	0	0	0	0	0	0	0	0	0	0	0	0	0	0	0	0	0	0
cacggtcatag	PBANKA_120770	0	0	123	122	0	0	0	0	0	0	0	0	0	0	0	0	0	0	0	0	0	0	0	0	0	0	0	0	0	0	0	0
cactcaccttc	PBANKA_120220	0	0	0	0	0	0	0	0	0	0	0	1	0	0	0	0	0	0	0	0	0	0	0	0	0	0	0	0	0	0	0	0
cactccgagaa	PBANKA_130920	0	0	0	0	0	0	0	0	0	0	0	0	0	0	0	0	0	0	0	0	0	0	0	0	0	0	0	0	0	0	0	0
cactcgcctgt	PBANKA_101150	0	0	0	0	0	0	0	0	0	0	0	0	0	0	0	0	0	0	0	0	0	0	0	0	0	0	0	0	0	0	0	0
cactctctgcg	PBANKA_092900	3	5	1	1	0	1	0	0	1	1	1	2	2	3	0	0	2	3	9	6	3	2	2	2	2	2	1	1	0	0	1	1
cacttgatgtt	PBANKA_093980	1	1	1	0	0	0	0	1	0	0	0	0	1	1	0	0	0	0	0	0	1	1	1	0	0	0	0	0	2	2	0	0
cactttctcct	PBANKA_050120	0	0	0	0	0	0	0	0	0	0	0	0	0	0	0	0	0	0	0	0	0	0	0	0	0	0	0	0	0	0	0	0
cagaagtgtta	PBANKA_030100	0	0	0	0	0	0	0	0	0	0	0	0	0	0	0	0	0	0	0	0	0	0	0	0	0	0	0	0	0	0	0	0
cagacatttca	PBANKA_010210	0	0	0	0	0	0	0	0	0	0	0	0	0	0	0	0	0	0	0	0	0	0	0	0	0	0	0	0	0	0	0	0
cagacgataga	PBANKA_082880	0	0	0	0	0	0	0	0	0	0	0	1	0	0	0	0	0	0	0	0	0	0	0	0	0	0	0	0	0	0	0	0
cagacgctgaa	PBANKA_040280	0	1	0	0	0	0	0	0	0	0	0	0	0	0	0	0	0	0	0	0	0	0	0	0	0	0	0	0	0	0	0	0
cagcaagtcgt	PBANKA_103520	0	0	0	0	0	0	0	0	0	0	0	0	0	0	0	0	3	3	0	0	0	0	0	0	0	0	0	0	0	0	0	0
cagcatacgac	PBANKA_030180	0	1	0	0	3	3	0	0	1	1	1	1	2	1	0	0	1	1	6	6	0	0	1	2	0	0	0	1	0	0	4	4
cagcggttata	PBANKA_094390	0	0	0	0	0	0	0	0	0	0	0	0	0	0	0	0	0	0	0	0	0	0	0	0	0	0	0	0	0	0	0	0
cagggaggggc	PBANKA_144610	0	0	0	1	0	0	0	0	0	0	0	0	0	0	0	0	0	0	0	0	0	0	0	0	0	0	0	0	0	0	0	0
caggtacagtg	PBANKA_121890	3	1	0	0	5	2	2	1	1	0	3	3	2	1	0	0	3	1	2	0	0	0	3	3	0	0	0	0	2	0	6	2
caggtgataag	PBANKA_132330	0	0	0	0	0	0	0	0	0	0	0	0	0	0	0	0	0	0	0	0	0	0	0	0	0	0	0	0	0	0	0	0
caggtgtccgg	PBANKA_120500	0	0	0	0	0	0	0	0	0	0	0	0	0	0	0	0	0	0	0	0	0	0	0	0	0	0	0	0	0	0	0	0
caggttggtag	PBANKA_102720	1936	1864	868	850	2121	2047	1325	1273	1907	1850	3006	2923	3384	3261	2233	2181	3222	3075	3944	3740	2563	2466	4567	4379	1	1	4145	3963	2123	2052	3431	3285
cagtatgagag	PBANKA_145380	0	0	0	0	0	0	0	0	0	0	0	0	0	0	0	0	0	0	0	0	0	0	0	0	0	0	0	0	0	0	0	0
cagtcgagacg	PBANKA_136090	0	0	0	0	0	0	0	0	0	0	0	0	0	0	0	0	0	0	0	0	0	0	0	0	0	0	0	0	0	0	0	0
cagtctcaaga	PBANKA_123720	0	0	0	0	0	0	0	0	0	0	0	0	0	0	0	0	0	0	0	0	0	0	0	0	0	0	0	0	0	0	0	0
cataaagacga	PBANKA_111390	0	0	0	0	0	0	0	0	0	0	0	0	0	0	0	0	0	0	0	0	0	0	0	0	0	0	0	0	0	0	0	0
cataacgtagc	PBANKA_102390	0	0	0	0	0	0	0	1	1	0	0	0	0	0	0	0	0	0	1	2	0	0	3	2	0	0	0	0	0	0	0	0
cataatccgaa	PBANKA_113590	0	0	0	0	0	0	0	0	0	0	0	0	0	0	0	0	0	0	0	0	0	0	1	0	0	0	0	0	0	0	0	0
catacgatgct	PBANKA_102030	0	0	0	0	0	0	0	0	0	0	0	0	0	0	0	0	0	0	0	0	0	0	0	0	0	0	0	0	0	0	0	0
cataggttctg	PBANKA_111430	0	0	0	0	0	0	0	0	0	0	0	0	0	0	0	0	0	0	0	0	0	0	0	0	0	0	0	0	0	0	0	0
catataatgga	PBANKA_031320	3268	3269	1279	1292	1482	1493	2336	2323	767	763	1171	1170	5059	5049	1343	1350	1902	1861	6784	6750	1140	1118	2132	2128	0	0	2397	2399	882	866	1409	1415
catatcagcgt	PBANKA_110690	0	0	0	0	0	0	0	0	0	0	0	0	0	0	0	0	0	0	0	0	0	0	0	0	0	0	0	0	0	0	0	0
catcaaggcac	PBANKA_122480	0	0	0	0	0	0	0	0	0	0	0	0	0	0	0	0	0	0	0	0	0	0	0	0	0	0	0	0	0	0	0	0
catcgtaagct	PBANKA_010330	0	0	0	0	0	0	0	0	0	0	0	0	0	0	0	0	0	0	0	0	0	0	0	0	0	0	0	0	0	0	0	0
catcttatcct	PBANKA_030550	0	0	0	0	0	0	0	0	0	0	0	0	0	0	0	0	0	0	0	0	0	0	0	0	0	0	0	0	0	0	0	0
catcttcgcat	PBANKA_121010	0	0	0	0	0	0	0	0	0	0	0	0	0	0	0	0	0	0	0	0	0	0	0	0	0	0	0	0	1	1	0	0
catgacggtgg	PBANKA_120520	449	439	0	0	80	78	0	0	0	0	0	1	0	0	8	8	4	4	0	0	0	0	0	1	0	0	0	0	0	0	0	0
catgacgtata	PBANKA_070110	0	0	0	0	0	0	0	0	0	0	0	0	0	0	0	0	0	0	0	0	0	0	1	0	0	0	0	0	0	0	0	0
catgagatctc	PBANKA_130440	0	0	0	0	0	0	0	0	0	0	0	0	0	0	0	0	0	0	0	0	0	0	0	0	0	0	0	0	0	0	0	0
catgatgtggt	PBANKA_132180	0	0	0	0	0	0	0	0	0	0	0	0	1	0	0	0	0	0	0	0	0	0	0	0	0	0	0	0	0	0	0	0
catgcaacact	PBANKA_API0036	0	0	0	0	0	0	0	0	0	0	0	0	0	0	0	0	0	0	0	0	0	0	0	0	0	0	0	0	0	0	0	0
catggatgggc	PBANKA_113980	0	0	379	391	1	1	26	29	0	0	0	0	0	0	3	3	0	0	3	3	0	0	0	0	0	0	0	0	0	0	0	0
catgtttggtc	PBANKA_121970	0	0	0	0	0	0	0	0	0	0	0	0	0	0	0	0	0	0	0	0	0	0	0	0	0	0	0	0	0	0	0	0
cattactgggt	PBANKA_143370	1	0	1	2	0	0	0	0	0	0	0	0	0	0	0	0	0	0	0	0	0	0	0	0	0	0	0	0	0	0	0	0
cattctagctt	PBANKA_133280	0	0	0	0	0	0	0	0	0	0	0	0	0	0	0	0	0	0	0	0	0	0	0	0	0	0	0	0	0	0	0	0
cattgcagtcc	PBANKA_111530	0	0	0	0	0	0	0	0	0	0	0	0	0	0	0	0	0	0	0	0	0	0	0	0	0	0	4	3	0	0	0	0
cattgctttag	PBANKA_134800	0	0	0	0	0	0	0	0	0	0	0	0	0	0	0	0	0	0	0	0	0	0	0	0	0	0	0	0	0	0	0	0
cattgggtcaa	PBANKA_091280	0	0	0	0	0	0	0	0	0	0	0	0	0	0	0	0	0	0	0	0	0	0	0	0	0	0	0	0	0	0	0	0
ccaaattcata	PBANKA_091150	0	0	0	0	0	0	0	0	0	0	0	0	0	0	0	0	0	0	0	0	0	0	0	0	0	0	0	0	0	0	0	0
ccaagacgcga	PBANKA_143540	0	0	0	0	0	0	0	0	0	0	0	0	0	0	0	0	0	0	0	0	0	0	0	0	0	0	0	0	0	0	0	0
ccacatagcct	PBANKA_142610	1972	1966	1696	1695	1969	1924	844	833	1269	1262	2066	2068	1715	1677	2056	2048	2392	2363	1750	1696	1859	1802	2993	2999	1	1	3271	3219	1405	1390	3207	3201
ccacctcgcgt	PBANKA_111900	0	0	0	0	0	0	0	0	0	0	0	0	0	0	0	0	0	0	0	0	0	0	0	0	0	0	0	0	0	0	0	0
ccacgtgaagt	PBANKA_060560	0	0	0	0	0	0	0	0	0	0	0	0	0	0	0	0	0	0	0	0	0	0	0	0	0	0	0	0	0	0	0	0
ccactttcagc	PBANKA_101470	0	0	0	0	0	0	0	0	0	0	0	0	0	0	0	0	0	0	1	0	0	0	0	0	0	0	0	0	0	0	0	0
ccagaactacc	PBANKA_082460	2257	2440	614	671	1786	1913	1129	1196	1396	1495	3053	3296	3059	3255	1793	1918	4238	4568	2796	3030	1944	2028	5876	6343	0	0	7580	8025	1521	1615	1659	1795
ccagagcggta	PBANKA_141460	0	0	0	0	0	0	0	0	0	0	0	0	0	0	0	0	0	0	0	0	0	0	0	0	0	0	0	0	0	0	0	0
ccagccggcat	PBANKA_091510	0	0	0	0	29	29	0	0	0	0	0	0	0	0	0	0	0	0	0	0	0	0	0	0	0	0	0	0	0	0	0	0
ccaggcgcgct	PBANKA_145120	0	0	0	0	0	0	0	0	0	0	0	0	0	0	0	0	0	0	0	0	0	0	0	0	0	0	0	0	0	0	0	0
ccatgcatctg	PBANKA_124400	0	0	0	0	0	0	0	0	0	0	0	0	0	0	0	0	0	0	0	0	0	0	0	0	0	0	0	0	0	0	0	0
ccattttccat	PBANKA_052320	0	0	0	0	0	0	0	0	0	0	0	0	0	0	0	0	0	0	0	0	0	0	0	0	0	0	0	0	0	0	0	0
cccaagcctct	PBANKA_143320	0	0	0	0	0	0	0	0	0	0	0	0	0	0	0	0	0	0	0	0	0	0	0	0	0	0	0	0	0	0	0	0
cccaccatgct	PBANKA_143080	0	0	0	0	0	0	0	0	0	0	0	0	0	0	0	0	0	0	0	0	0	0	0	0	0	0	0	0	0	0	0	0
cccagccgctt	PBANKA_051810	633	638	189	185	848	865	790	801	717	727	1151	1156	1901	1948	1418	1431	1244	1250	1833	1831	1795	1809	1710	1747	0	0	1993	1986	1757	1774	680	688
cccagcttgaa	PBANKA_124220	0	0	0	0	33	35	0	0	0	0	0	0	0	0	0	0	0	0	0	0	0	0	0	0	0	0	0	0	0	0	0	0
cccagggaaat	PBANKA_143260	0	0	0	0	0	0	0	0	0	0	0	0	0	0	0	0	0	0	0	0	0	0	0	0	0	0	0	0	0	0	0	0
cccaggtgtgg	PBANKA_080430	0	0	0	0	0	0	0	0	0	0	0	0	0	0	0	0	0	0	0	0	0	0	0	0	0	0	0	0	0	0	0	0
cccattaatgg	PBANKA_123200	0	0	0	0	0	0	0	0	0	0	0	0	0	0	0	0	0	0	0	0	0	0	0	0	0	0	0	0	0	0	0	0
ccccaacgacg	PBANKA_103220	0	0	0	0	0	0	0	0	0	0	0	0	0	0	0	0	1	0	0	0	0	0	0	0	0	0	0	0	0	0	0	0
cccccgctagt	PBANKA_145860	0	0	0	0	0	0	41	40	0	0	0	0	0	0	0	0	0	0	0	0	0	0	0	0	0	0	0	0	0	0	0	0
cccctctggtt	PBANKA_122200	0	0	0	0	0	0	0	0	0	0	0	0	0	0	0	0	0	0	0	0	0	0	0	0	0	0	0	0	0	0	0	0
cccgaagttgg	PBANKA_100860	496	474	1101	1049	1260	1195	1062	1001	795	749	1319	1252	2057	1942	1431	1370	1407	1344	2044	1922	1552	1439	1765	1659	0	0	1323	1211	1232	1160	1364	1311
cccgatctgat	PBANKA_051080	1261	1291	1711	1753	1133	1157	251	257	268	272	390	407	95	97	215	223	267	279	67	67	153	154	301	311	1	1	252	244	86	87	4223	4275
cccgttgcgca	PBANKA_123280	709	702	379	373	334	325	211	203	360	354	835	823	972	948	649	634	736	718	1717	1680	507	490	641	623	0	0	888	850	556	544	830	806
ccctacctttg	PBANKA_113890	1	1	299	307	0	0	0	0	0	0	0	0	0	0	1	1	0	0	0	0	0	0	0	0	0	0	0	0	0	0	0	0
ccctcgggtgc	PBANKA_110490	0	0	0	0	1	1	0	0	0	0	0	0	1	1	0	0	0	0	3	2	0	0	2	3	0	0	1	1	0	0	0	0
ccctgagaacc	PBANKA_141230	0	0	0	0	1	1	0	0	0	0	0	0	0	0	0	0	0	0	0	0	0	0	0	0	0	0	0	0	0	0	0	0
ccgagggcacc	PBANKA_090270	618	620	332	350	25	25	0	0	1	1	0	0	0	0	1	1	2	2	3	3	0	0	0	0	0	0	9	8	1	1	0	0
ccgagtttacg	PBANKA_144100	0	0	0	0	0	0	0	0	0	0	0	0	0	0	0	0	0	0	0	0	0	0	0	0	0	0	0	0	0	0	0	0
ccgagtttatg	PBANKA_082050	0	0	0	0	0	0	0	0	0	0	0	0	0	0	0	0	0	0	0	0	0	0	0	0	0	0	0	0	0	0	0	0
ccgatgtgcac	PBANKA_040170	0	0	0	0	0	0	0	0	0	0	0	0	0	0	0	0	0	0	0	0	0	0	0	0	0	0	0	0	0	0	0	0
ccgattggcga	PBANKA_092770	0	0	0	0	0	0	0	0	0	0	0	0	0	0	0	0	0	0	0	0	0	0	0	0	0	0	0	0	0	0	0	0
ccgcaattttt	PBANKA_100120	0	0	0	0	13	15	0	0	0	0	0	0	0	0	0	0	7	7	0	0	0	0	0	0	0	0	0	0	0	0	0	0
ccgccagggtg	PBANKA_021230	0	0	0	0	0	0	0	0	0	0	0	0	0	0	0	0	0	0	0	0	0	0	0	0	0	0	0	0	0	0	1	1
ccgcgtattta	PBANKA_100500	0	0	0	0	0	0	0	0	0	0	0	0	0	0	0	0	0	0	0	0	0	0	0	0	0	0	0	0	0	0	0	0
ccgctatactc	PBANKA_121440	0	0	0	0	0	0	0	0	0	0	0	0	0	0	0	0	0	0	0	0	0	0	0	0	0	0	0	0	0	0	0	0
ccgcttcatgc	PBANKA_143660	927	962	0	0	475	501	629	632	299	309	628	637	733	745	453	459	505	500	849	866	715	715	783	784	0	0	739	726	576	592	946	960
ccgcttgtaca	PBANKA_101830	0	0	0	0	0	0	0	0	0	0	0	0	1	2	0	0	0	1	0	0	0	0	0	1	0	0	1	0	0	0	0	0
ccggacagagg	PBANKA_130990	0	0	0	0	0	0	0	0	0	0	0	0	0	0	0	0	0	0	0	0	0	0	0	0	0	0	0	0	0	0	0	0
ccggatagcag	PBANKA_134830	0	0	0	0	0	0	0	0	0	0	0	0	0	0	0	0	0	0	0	0	0	0	0	0	0	0	0	1	0	0	0	0
ccggcttcctc	PBANKA_091660	0	0	0	0	0	0	0	0	0	0	0	0	0	0	0	0	0	0	0	0	0	0	0	0	0	0	0	0	0	0	0	0
ccggtggcaag	PBANKA_071580	0	0	0	0	0	0	0	0	0	0	0	0	0	0	0	0	0	0	0	0	0	0	0	0	0	0	0	0	0	0	0	0
ccggttgcgct	PBANKA_070230	0	0	1	0	0	0	0	0	0	0	0	0	0	0	0	0	0	0	0	0	0	0	0	0	0	0	0	0	0	0	0	0
ccgtcgtcagc	PBANKA_132230	0	0	0	0	0	0	0	0	0	0	0	0	0	0	0	0	0	0	0	0	0	0	0	0	0	0	0	0	0	0	0	0
ccgtgctgacc	PBANKA_020350	0	0	0	0	0	0	0	0	0	0	0	0	0	0	0	0	0	0	0	0	0	0	0	0	0	0	1	1	0	0	0	0
cctaatttgct	PBANKA_135890	0	0	0	0	0	0	0	0	21	24	0	0	0	0	0	0	0	0	0	0	0	0	0	0	0	0	0	0	0	0	0	0
cctacggcata	PBANKA_110230	0	0	0	0	0	0	0	0	0	0	0	0	0	0	0	0	0	0	0	0	0	0	0	0	0	0	0	0	0	0	0	0
cctagagttaa	PBANKA_144330	0	0	0	0	0	0	0	0	0	0	0	0	0	0	0	0	0	0	0	0	0	0	0	0	0	0	0	0	0	0	0	0
cctagatgagt	PBANKA_080610	0	0	0	0	0	0	0	0	0	0	0	0	0	0	0	0	0	0	0	0	0	0	0	0	0	0	0	0	0	0	0	0
cctaggaggta	PBANKA_040060	0	0	0	0	0	0	0	0	0	0	0	0	0	0	0	0	0	0	0	0	0	0	0	0	0	0	0	0	0	0	0	0
cctagggaaat	PBANKA_031180	1	0	0	0	0	0	0	0	0	0	0	0	0	0	0	0	0	0	1	1	0	0	0	0	0	0	0	0	0	0	0	0
cctccatatgt	PBANKA_131530	1	1	238	243	0	0	0	0	0	0	0	0	0	0	1	1	0	0	0	0	0	0	0	0	0	0	0	0	0	0	0	0
cctcccggtta	PBANKA_080900	0	0	0	0	0	0	0	0	0	0	0	0	0	0	0	0	0	0	0	0	0	0	0	0	0	0	0	0	0	0	0	0
cctcctgtaga	PBANKA_062250	0	0	0	0	0	0	0	0	0	0	0	0	0	0	0	0	0	0	1	0	0	0	0	0	0	0	0	0	0	0	0	0
cctcgcccaac	PBANKA_111550	0	0	0	0	0	0	0	0	0	0	0	0	0	0	2	2	0	0	0	0	0	0	0	0	0	0	0	0	0	0	0	0
cctcgccgcca	PBANKA_132980	0	0	0	0	0	0	0	0	0	0	0	0	0	0	0	0	0	0	0	0	0	0	0	0	0	0	0	0	1	0	0	0
cctcgccggca	PBANKA_101840	0	0	0	0	0	0	0	0	0	0	0	0	0	0	0	0	0	0	0	0	0	0	1	0	0	0	0	0	0	0	0	0
cctctagaggc	PBANKA_082130	236	231	800	787	582	573	334	336	32	32	638	645	711	704	24	24	912	904	600	594	23	22	1267	1276	0	0	971	945	18	17	1493	1484
cctctgaccct	PBANKA_060930	0	0	0	0	0	0	0	0	0	0	0	0	0	0	0	0	0	0	0	0	0	0	0	0	0	0	0	0	0	0	0	0
cctcttacccg	PBANKA_061520	0	0	0	0	0	0	0	0	0	0	0	0	0	0	0	0	4	4	0	0	0	0	0	0	0	0	0	0	0	0	0	0
cctggacttgt	PBANKA_146110	0	0	0	0	0	0	0	0	0	0	0	0	0	0	0	0	0	0	0	0	0	0	0	0	0	0	0	0	0	0	0	0
cctggcataag	PBANKA_010950	0	0	0	0	0	0	0	0	0	0	0	0	0	0	0	0	0	0	0	0	0	0	0	0	0	0	0	0	0	0	0	0
cctgtactgcc	PBANKA_134860	0	0	0	0	0	0	0	0	0	0	0	0	0	0	0	0	0	0	0	0	0	0	0	0	0	0	1	0	0	0	0	0
ccttcacgagg	PBANKA_111210	995	1040	413	421	636	659	392	392	186	181	627	632	828	845	326	340	1220	1247	767	777	294	289	1513	1530	0	0	1460	1503	350	361	642	653
ccttgagcatt	PBANKA_112900	0	0	0	0	0	0	0	0	0	0	0	0	0	0	0	0	3	3	0	0	0	0	0	0	0	0	0	0	0	0	0	0
cctttcttgtc	PBANKA_082640	0	0	0	0	0	0	0	0	0	0	0	0	0	0	0	0	0	0	0	0	0	0	0	0	0	0	5	5	0	0	0	0
cgaaatgtacg	PBANKA_124570	1151	1137	0	0	1195	1158	1141	1116	685	678	1905	1867	1900	1876	1444	1416	1630	1585	1616	1570	1786	1723	1860	1800	0	0	1878	1789	1684	1629	1414	1353
cgaacacaaat	PBANKA_122680	2462	2546	1942	2016	1205	1244	552	567	296	298	1983	2060	1148	1177	515	528	1657	1721	782	800	422	427	2213	2273	0	0	1618	1668	346	356	2972	3094
cgaagtagcaa	PBANKA_111760	0	0	0	0	0	0	0	0	0	0	0	0	0	0	0	0	2	2	0	0	0	0	0	0	0	0	1	0	0	0	0	0
cgaagttcgtc	PBANKA_082380	0	0	0	0	0	0	0	0	0	0	0	0	0	0	0	0	0	0	0	0	0	0	0	0	0	0	0	0	0	0	0	0
cgaatcattgt	PBANKA_094020	0	0	0	0	0	0	0	0	0	0	0	0	0	0	0	0	0	0	0	1	0	0	2	2	0	0	0	0	0	0	0	0
cgacgcataaa	PBANKA_142540	128	131	0	0	146	148	75	78	35	38	197	191	135	137	29	29	92	92	202	210	14	12	79	83	0	0	115	117	1	1	717	726
cgactcagtag	PBANKA_030140	0	0	0	0	0	1	0	0	0	0	0	0	0	0	0	0	0	0	5	5	0	0	0	0	0	0	0	1	2	2	0	0
cgacttttcat	PBANKA_141330	0	0	0	0	0	0	27	27	0	0	0	0	0	0	0	0	0	0	0	0	0	0	0	0	0	0	0	0	0	0	0	0
cgagagataca	PBANKA_083110	0	0	0	0	4	3	1	1	1	1	1	2	0	0	0	0	0	0	0	3	3	3	0	0	1	1	0	0	2	1	0	1
cgagattagtc	PBANKA_110130	0	0	0	0	0	0	0	0	0	0	0	0	0	0	0	0	0	0	0	0	0	0	0	0	0	0	0	0	0	0	0	0
cgagtaagaaa	PBANKA_132780	0	0	0	0	0	0	0	0	0	0	0	0	0	0	0	0	0	0	0	0	0	0	0	0	0	0	0	0	0	0	0	0
cgagtgatcca	PBANKA_135740	0	0	0	0	0	0	0	0	0	0	0	0	0	0	0	0	0	0	0	0	0	0	0	0	0	0	0	0	0	0	0	0
cgagtgcctgc	PBANKA_134970	173	174	545	548	1245	1281	587	589	1392	1413	2463	2546	1225	1243	2486	2546	2302	2342	1375	1396	2946	2955	2557	2579	0	0	2800	2784	2047	2115	1176	1192
cgagttagggg	PBANKA_030840	0	0	0	0	0	0	0	0	0	0	0	0	0	0	0	0	0	0	0	0	0	0	0	0	0	0	0	0	0	0	0	0
cgatagggact	PBANKA_134910	0	0	0	0	0	0	0	0	0	0	0	0	0	0	0	0	0	0	0	0	0	0	0	0	0	0	0	0	0	0	0	0
cgatgtttat	PBANKA_130690	0	0	0	0	0	0	0	0	0	0	0	0	0	0	2	2	0	0	0	0	0	0	0	0	0	0	0	0	0	0	0	0
cgattaagaat	PBANKA_051530	0	1	0	0	0	0	0	0	0	0	0	0	0	0	0	0	0	0	3	3	0	0	1	1	0	0	0	0	0	0	0	0
cgcatcgatcg	PBANKA_081740	0	0	0	0	0	0	0	0	0	0	0	0	0	0	0	0	0	0	0	0	0	0	0	1	0	0	0	0	0	0	0	0
cgccctgtttg	PBANKA_131800	0	0	0	0	0	0	0	0	0	0	0	0	0	0	0	0	0	0	0	0	0	0	0	0	0	0	0	0	0	0	0	0
cgcgccggctt	PBANKA_093280	0	0	0	0	0	0	0	0	0	0	0	0	0	0	0	0	0	0	0	0	0	0	0	1	0	0	0	0	0	0	0	0
cgcgggttcga	PBANKA_061870	0	0	0	0	0	0	0	0	0	0	0	0	0	0	0	0	0	0	0	0	0	0	0	0	0	0	0	0	0	0	0	0
cgcgttttacc	PBANKA_030480	0	0	0	0	0	0	0	0	0	0	0	0	0	0	0	0	0	0	0	0	0	0	0	0	0	0	0	0	0	0	0	0
cgctaagtccg	PBANKA_010240	0	0	0	0	0	0	0	0	0	0	0	0	0	0	0	0	0	0	0	0	0	0	0	0	0	0	0	0	0	0	0	0
cgctccatgcc	PBANKA_031260	1018	1008	0	0	469	459	413	411	398	394	480	484	1055	1025	668	663	857	847	953	937	1316	1302	1035	1005	0	0	1145	1123	735	727	631	621
cgctccggtcc	PBANKA_144110	0	0	0	0	0	0	0	0	0	0	0	0	0	0	0	0	0	0	1	0	0	0	0	0	0	0	0	0	0	0	0	0
cgctcgggtcc	PBANKA_143670	0	0	0	0	0	0	0	0	0	0	0	0	0	0	0	0	0	0	0	0	0	0	0	0	0	0	0	0	0	0	0	0
cgctgcaaacg	PBANKA_010770	0	0	0	0	0	0	0	0	0	0	0	0	0	0	0	0	0	0	0	0	0	0	0	0	0	0	0	0	0	0	0	0
cggaatgccag	PBANKA_031000	0	0	0	0	0	0	0	0	0	0	0	0	0	0	0	0	2	2	0	1	2	2	0	0	0	0	1	0	0	0	1	1
cggacctgtag	PBANKA_112310	0	0	0	0	0	0	0	0	0	0	0	0	0	0	0	0	0	0	0	0	0	0	0	0	0	0	0	0	0	0	0	0
cggagatagta	PBANKA_082440	0	0	0	0	0	0	0	0	0	0	0	0	0	0	0	0	0	0	0	0	0	0	0	1	0	0	0	0	0	0	0	0
cggagtacgtt	PBANKA_103440	254	254	351	346	899	887	504	502	867	849	776	766	695	681	954	926	1049	1028	410	403	581	552	990	977	0	0	740	709	306	292	802	789
cggcctatagg	PBANKA_100060	0	0	0	0	0	0	0	0	0	0	0	0	0	0	0	0	0	0	0	0	0	0	0	0	0	0	0	0	0	0	0	0
cggcctggtat	PBANKA_100630	0	0	0	1	0	0	0	0	0	0	0	0	0	0	0	0	0	0	0	0	0	0	0	0	0	0	0	0	0	0	0	0
cgggatgagac	PBANKA_101470	0	0	0	0	0	0	0	0	0	0	0	0	0	0	0	0	0	0	0	0	0	0	0	1	0	0	0	0	0	0	0	0
cgggtacagtg	PBANKA_132010	846	849	1	0	2015	2012	1067	1065	142	143	2062	2103	1644	1652	329	331	2505	2460	1925	1924	397	399	2797	2810	0	0	2531	2497	328	332	2090	2089
cgggtgagttt	PBANKA_010820	0	0	0	0	0	0	0	0	0	0	0	0	0	0	0	0	0	0	0	0	0	0	0	0	0	0	0	0	0	0	0	0
cggtcatccat	PBANKA_145980	0	0	0	0	40	38	0	0	0	0	0	0	0	0	0	0	0	0	0	0	0	0	0	0	0	0	0	0	0	0	0	0
cggtcccctca	PBANKA_143090	0	0	0	0	0	0	0	0	0	0	0	0	0	0	0	0	0	0	0	0	0	0	1	0	0	0	0	0	0	0	0	0
cggtctcctcc	PBANKA_052210	309	317	189	195	239	249	0	0	66	62	64	63	4	4	126	135	50	50	6	6	133	135	84	87	0	0	139	151	47	52	1318	1357
cggttacccta	PBANKA_070200	0	0	0	0	0	0	0	0	0	0	0	0	0	0	0	0	0	0	0	0	0	0	0	0	0	0	0	0	0	0	0	0
cggttccacgg	PBANKA_060880	0	0	0	0	0	0	0	0	0	0	0	0	0	0	0	0	0	0	0	0	0	0	0	0	0	0	0	0	0	0	0	0
cgtaagctgac	PBANKA_142720	0	0	0	0	0	0	0	0	0	0	0	0	0	0	0	0	0	0	0	0	0	0	0	0	0	0	0	0	0	0	0	0
cgtaatgactc	PBANKA_130430	0	0	0	0	0	0	0	0	0	0	0	0	0	0	0	0	0	0	0	0	0	0	0	0	0	0	0	0	0	0	0	0
cgtacccctat	PBANKA_136410	0	0	0	0	1	0	0	0	0	0	0	0	0	0	0	0	0	0	0	0	0	0	0	0	0	0	0	0	0	0	0	0
cgtaccctgca	PBANKA_132910	0	0	0	0	9	9	0	0	0	0	0	0	0	0	0	0	0	0	0	0	0	0	0	0	0	0	0	0	0	0	0	0
cgtactaccgg	PBANKA_021010	0	0	0	0	0	0	0	0	0	0	0	0	0	0	0	0	0	0	0	0	0	0	0	0	0	0	0	0	0	0	0	0
cgtagcgatca	PBANKA_122970	0	0	0	0	0	0	0	0	0	0	0	0	0	0	0	0	0	0	0	0	0	0	0	0	0	0	1	0	0	0	0	0
cgtatttattg	PBANKA_040050	0	0	189	192	0	0	0	0	0	0	0	0	0	0	0	0	0	0	0	0	0	0	0	0	0	0	0	0	0	0	0	0
cgtcacaagta	PBANKA_070330	355	353	0	0	0	0	0	0	0	0	0	0	0	0	0	0	0	0	0	0	0	0	0	0	0	0	0	0	0	0	0	0
cgtcgactgat	PBANKA_145870	0	0	0	0	0	0	0	0	0	0	0	0	0	0	0	0	0	0	0	0	0	0	0	0	0	0	0	0	0	0	0	0
cgtcgttaaat	PBANKA_093310	0	0	0	0	0	0	0	0	0	0	0	0	0	0	0	0	0	0	0	0	0	0	0	0	0	0	0	0	0	0	0	0
cgtgccaaggt	PBANKA_133730	0	0	0	0	0	0	0	0	0	0	0	0	0	0	0	0	0	0	0	0	0	0	0	0	0	0	0	0	0	0	0	0
cgtgcgcccac	PBANKA_141440	0	0	0	0	0	0	0	0	0	0	0	0	0	0	0	0	0	0	0	0	0	0	0	0	0	0	0	0	0	0	0	0
cgtggcgctag	PBANKA_123830	1087	1044	350	341	1655	1605	2041	1965	1065	1035	3199	3097	3671	3523	2062	2013	3801	3650	3823	3676	2169	2095	5388	5162	0	0	4958	4779	1554	1508	1361	1306
cgtgtcgcgtg	PBANKA_101110	0	0	0	0	0	0	0	0	0	0	0	0	0	0	0	0	0	0	0	0	0	0	0	0	0	0	0	0	0	0	0	0
cgtgtcggaca	PBANKA_020840	0	0	0	0	0	0	0	0	0	0	0	0	0	0	0	0	0	0	0	0	0	0	0	0	0	0	0	0	0	0	0	0
cgttaggtgtg	PBANKA_060820	0	0	1	0	0	0	1	0	0	0	0	0	0	0	0	0	0	0	0	0	0	0	0	0	0	0	0	0	0	0	0	0
cgttatgtggg	p230p-tag	979	930	850	822	692	657	347	326	439	406	800	777	1071	1018	848	804	985	933	904	861	719	674	1167	1113	0	0	1074	1014	541	516	993	943
cgttccaacag	PBANKA_135130	0	0	0	0	0	0	0	0	0	0	0	0	0	0	0	0	0	0	0	0	0	0	0	0	0	0	0	0	0	0	0	0
cgttcgctata	PBANKA_092910	0	0	20	21	0	0	0	0	0	0	0	0	0	0	0	0	0	0	0	0	0	0	0	0	0	0	0	0	0	0	0	0
cgtttgctggg	PBANKA_131150	921	924	0	0	1	1	0	0	0	0	0	0	0	0	0	0	1	0	0	0	0	0	0	0	0	0	0	0	0	0	0	0
ctaaccatggc	PBANKA_090400	0	0	0	0	0	0	0	0	0	0	0	0	0	0	0	0	0	0	0	0	0	0	0	0	0	0	0	0	0	0	0	0
ctacaggcacc	PBANKA_051930	0	0	0	0	0	0	0	0	0	0	0	0	0	0	0	0	0	0	0	0	0	0	0	0	0	0	0	0	0	0	0	0
ctacctacaaa	PBANKA_133180	0	0	0	0	0	0	0	0	0	0	0	0	0	0	0	0	0	0	0	0	0	0	0	0	0	0	0	0	0	0	0	0
ctacgtatcag	PBANKA_041490	0	0	0	0	0	0	0	0	0	0	0	0	0	0	0	0	0	0	0	0	0	0	0	0	0	0	3	3	0	0	0	0
ctagtcggggt	PBANKA_030470	0	0	0	0	0	0	0	0	0	0	0	0	0	0	1	1	0	0	0	0	0	0	0	0	0	0	0	0	0	0	0	0
ctatagcgtca	PBANKA_140940	0	0	358	375	2	3	0	0	0	0	0	0	0	0	0	0	0	0	0	0	0	0	0	0	0	0	0	0	0	0	0	0
ctatccgccac	PBANKA_031360	0	0	0	0	0	0	0	0	0	0	0	0	0	0	0	0	0	0	0	0	0	0	0	0	0	0	0	0	0	0	0	0
ctcacacgacc	PBANKA_052480	0	0	0	0	6	6	0	0	0	0	0	0	8	8	0	0	0	0	0	0	0	0	0	0	0	0	0	0	0	0	0	0
ctcactgtaaa	PBANKA_092170	0	0	0	0	0	0	0	0	0	0	0	0	0	0	0	0	0	0	0	0	0	0	0	0	0	0	0	0	0	0	0	1
ctccaagaact	PBANKA_010080	0	0	0	0	0	0	0	0	0	0	0	0	0	0	0	0	0	0	0	0	0	0	0	0	0	0	0	0	0	0	0	0
ctccaatcagc	PBANKA_090430	0	0	0	0	0	0	0	0	0	0	0	0	0	0	0	0	0	0	0	0	0	0	0	0	0	0	0	0	0	0	0	0
ctcccagtttt	PBANKA_112710	1225	1195	0	0	45	47	9	10	0	0	0	0	1	1	2	2	0	0	0	0	0	0	0	0	0	0	0	1	0	0	0	0
ctccgcttccc	PBANKA_010470	0	0	0	0	0	0	0	0	0	0	0	0	0	0	0	0	0	0	0	0	0	0	0	0	0	0	0	0	0	0	0	0
ctcctatccct	PBANKA_051950	0	0	0	0	0	0	0	0	0	0	0	0	0	0	0	0	0	0	0	0	0	0	0	0	0	0	0	0	0	0	0	0
ctccttttgca	PBANKA_090810	20	19	0	0	76	76	1	0	40	43	0	0	1	1	0	0	0	0	0	0	0	0	1	1	0	0	0	0	0	0	251	260
ctcgacatcta	PBANKA_083170	0	0	0	0	0	0	0	0	0	0	0	0	0	0	0	0	0	0	0	0	0	0	0	0	0	0	0	0	0	0	0	0
ctcgagaccag	PBANKA_050590	0	0	0	0	0	0	0	0	0	0	0	0	0	0	0	0	0	0	0	0	0	0	0	0	0	0	0	0	0	0	0	0
ctcgagggatg	PBANKA_110270	0	0	0	0	0	0	0	0	0	0	0	0	0	0	0	0	0	0	0	0	0	0	0	0	0	0	0	0	0	0	0	0
ctcgggagggg	PBANKA_050120	0	0	0	0	47	44	0	0	23	25	0	0	0	0	0	0	0	0	1	1	3	2	2	2	0	0	0	0	0	0	0	0
ctctaatgcgc	PBANKA_080850	1	0	0	0	0	0	0	0	0	0	0	0	0	0	0	0	0	0	0	0	0	0	0	0	0	0	0	0	0	0	0	0
ctctctctcct	PBANKA_121220	0	0	0	0	0	0	0	0	0	0	0	0	0	0	0	0	0	0	0	0	0	0	0	0	0	0	0	0	0	0	0	0
ctctgaatgct	PBANKA_080670	0	0	0	0	0	0	0	0	0	0	0	0	0	0	0	0	0	0	0	0	0	0	0	0	0	0	0	1	0	0	0	0
ctctgcccaag	PBANKA_121180	0	0	0	0	0	0	0	0	0	0	0	0	0	0	0	0	0	0	0	0	0	0	0	0	0	0	0	0	0	0	0	0
ctctgtatgtc	PBANKA_110960	1	1	213	203	896	874	310	299	367	357	858	847	541	512	563	549	815	802	630	615	483	468	1186	1133	0	0	1123	1067	299	297	1749	1699
ctctgtgccat	PBANKA_100230	0	0	0	0	0	0	0	0	0	0	0	0	0	0	0	0	0	0	0	0	0	0	0	0	0	0	0	0	0	0	0	0
ctcttatgctc	PBANKA_142530	206	215	0	0	0	0	0	0	0	0	0	0	0	0	0	0	0	0	0	0	0	0	0	0	0	0	0	0	0	0	0	0
ctcttttgaat	PBANKA_093120	0	0	0	0	0	0	0	0	0	0	0	0	0	0	0	0	0	0	0	0	0	0	0	0	0	0	0	0	0	0	0	0
ctgaaagcggg	PBANKA_080640	0	0	0	0	0	0	0	0	0	0	0	0	0	0	0	0	0	0	0	0	0	0	0	0	0	0	0	0	0	0	0	0
ctgaacgttct	PBANKA_113060	0	0	0	0	0	0	0	0	0	0	0	0	0	0	0	0	0	0	1	0	0	0	0	0	0	0	0	0	0	0	0	0
ctgaatactcg	PBANKA_062320	433	417	0	0	0	0	0	0	0	0	0	0	0	0	0	0	0	0	0	0	0	0	0	0	0	0	0	0	0	0	0	0
ctgaattaacc	PBANKA_122930	0	0	1	0	0	0	0	0	0	0	0	0	0	0	0	0	0	0	0	0	0	0	0	0	0	0	0	0	0	0	0	0
ctgactgtata	PBANKA_103980	2380	2358	1410	1384	2521	2450	2568	2510	3493	3451	4541	4491	4726	4630	5755	5669	4386	4285	4780	4661	5778	5604	5808	5707	0	0	5506	5370	4262	4163	1281	1261
ctgctgattgc	PBANKA_100760	1	0	0	0	0	0	0	1	0	0	0	0	0	0	0	0	1	1	1	1	0	0	0	1	0	0	2	2	0	0	1	1
ctggagtagtg	PBANKA_140240	0	0	0	0	0	0	0	0	0	0	0	0	1	0	0	0	0	0	0	0	0	0	0	0	0	0	0	0	0	0	0	0
ctgggatctgt	PBANKA_061340	0	0	0	0	0	0	0	0	0	0	0	0	0	0	0	0	0	0	0	0	0	0	0	0	0	0	0	0	0	0	0	0
ctgggccactg	PBANKA_060320	0	0	0	0	0	0	0	0	0	0	0	0	0	0	0	0	0	0	0	0	0	0	0	0	0	0	0	0	0	0	0	0
ctgggtacgat	PBANKA_141300	0	0	0	0	0	0	0	0	0	0	0	0	0	0	0	0	1	1	0	0	0	0	0	0	0	0	0	0	0	0	0	0
ctgtctctacg	PBANKA_081190	0	0	0	0	0	0	0	0	0	0	0	0	0	0	0	0	0	0	0	0	0	0	0	0	0	0	0	0	0	0	0	0
ctgtcttaggt	PBANKA_111610	0	0	0	0	0	0	0	0	0	0	0	0	0	0	0	0	0	0	0	0	0	0	0	0	0	0	0	0	0	0	0	0
ctgtgactgct	PBANKA_130190	0	0	381	379	0	0	0	0	0	0	0	0	0	0	0	0	0	0	0	0	0	0	0	0	0	0	0	0	0	0	0	0
ctgttcgggta	PBANKA_131600	0	0	0	0	0	0	0	0	0	0	0	0	0	0	0	0	0	0	0	0	0	0	0	0	0	0	0	0	0	0	0	0
cttaaagagcc	PBANKA_133500	413	409	0	0	10	9	0	0	0	0	0	0	0	0	0	0	0	0	0	0	0	0	0	0	0	0	0	0	0	0	0	0
cttaacaccag	PBANKA_131670	0	0	0	0	0	0	0	0	0	0	0	0	0	0	0	0	0	2	0	0	0	0	0	0	0	0	0	0	0	0	0	0
cttaactcttt	PBANKA_062270	0	0	0	0	0	0	0	0	0	0	0	0	0	0	0	0	0	0	0	0	0	0	0	0	0	0	0	0	0	0	0	0
cttaatgggac	PBANKA_110790	0	0	0	0	0	0	0	0	0	0	0	0	0	0	0	0	0	0	0	0	0	0	0	0	0	0	0	0	0	0	0	0
cttacattggt	PBANKA_061040	0	0	0	0	0	0	0	0	0	0	0	0	0	0	0	0	0	0	0	0	0	0	0	0	0	0	0	0	0	0	0	0
cttacttgagg	PBANKA_101760	0	0	0	0	0	0	0	0	0	0	0	0	0	0	0	0	0	0	0	0	0	0	0	0	0	0	0	0	0	0	0	0
cttagaattat	PBANKA_130230	0	0	0	0	0	0	0	0	0	0	0	0	0	0	0	0	0	0	0	0	0	0	0	0	0	0	0	0	0	0	0	1
cttatttgccc	PBANKA_113190	0	0	0	0	0	0	0	0	0	0	0	0	0	0	0	0	1	1	0	0	0	0	0	0	0	0	0	0	0	0	0	0
cttctgacgta	PBANKA_144570	0	0	0	0	0	0	0	0	0	0	0	0	0	0	0	0	0	0	0	0	0	0	0	0	0	0	0	0	0	0	0	0
cttctggtatt	PBANKA_140360	0	0	0	0	0	0	0	0	0	0	0	0	0	0	1	0	0	0	0	0	0	0	0	0	0	0	0	0	0	0	0	0
cttgaaaaatc	PBANKA_135190	0	0	0	0	0	0	0	0	0	0	0	0	0	0	0	0	0	0	0	0	0	0	0	0	0	0	0	0	0	0	0	0
cttgagacgct	PBANKA_091410	150	148	298	293	573	566	411	407	340	333	702	698	629	605	610	605	549	527	561	551	527	518	1162	1143	0	0	988	960	451	444	1041	1044
cttgattcaac	PBANKA_110880	0	0	0	0	0	0	0	0	0	0	0	0	0	0	4	4	0	0	0	0	0	0	0	0	0	0	0	0	0	0	0	0
cttgcacaaag	PBANKA_121710	0	0	0	0	0	0	0	0	0	0	0	0	0	0	0	0	0	0	0	0	0	0	0	0	0	0	0	0	0	0	0	0
cttgcacaagg	PBANKA_020840	0	0	0	0	0	0	0	0	0	0	0	0	0	0	0	0	0	0	0	0	0	0	0	0	0	0	0	0	0	0	0	0
cttggctctat	PBANKA_145220	0	0	0	0	0	0	0	0	0	0	1	0	0	0	0	0	0	0	0	0	1	0	0	0	0	0	1	0	0	0	0	0
cttgggaggcg	PBANKA_080730	0	0	0	0	0	0	0	0	0	0	0	0	0	0	0	0	0	0	0	0	0	0	0	0	0	0	0	0	0	0	0	0
cttgggcgtgc	PBANKA_030890	1043	1039	376	381	593	606	429	409	227	225	306	316	481	471	187	196	181	182	362	361	237	243	423	409	0	0	438	432	111	112	1389	1355
cttggtatcct	PBANKA_136480	0	0	0	0	0	0	0	0	0	0	0	0	0	0	0	0	0	0	0	0	0	0	0	0	0	0	0	0	0	0	0	0
ctttacggaag	PBANKA_103150	221	215	0	0	736	730	350	345	380	371	215	208	536	542	647	652	144	148	507	505	752	731	226	223	0	0	192	187	666	654	2947	2894
ctttactgggt	PBANKA_135260	532	548	378	382	67	69	0	0	30	36	0	0	1	1	2	2	0	0	0	0	0	0	0	0	0	0	0	0	0	0	0	0
ctttagcgcat	PBANKA_112780	0	0	0	0	0	0	0	0	0	0	0	0	0	0	0	0	0	0	0	0	0	0	0	0	0	0	0	0	0	0	0	0
ctttagtcacg	PBANKA_093780	0	0	0	0	0	0	0	0	0	0	0	0	0	0	0	0	0	0	0	0	0	0	0	0	0	0	0	0	0	0	0	0
ctttcgtccgt	PBANKA_090420	0	0	0	0	0	0	0	0	0	0	0	0	0	0	0	0	0	0	0	0	0	0	0	0	0	0	0	0	0	0	0	0
cttttacaagt	PBANKA_100530	0	0	0	0	0	0	0	0	0	0	0	0	0	0	0	0	0	0	0	0	0	0	1	0	0	0	0	0	0	0	0	0
gaaacccctcc	PBANKA_121320	110	121	358	382	528	578	162	185	62	65	448	492	277	300	190	206	632	682	326	348	112	118	663	725	0	0	570	606	121	144	613	664
gaaacgggtgc	PBANKA_061700	0	0	0	0	1	0	0	0	0	0	0	0	0	0	0	0	0	0	0	0	0	0	0	0	0	0	0	0	0	0	0	0
gaaaggttcca	PBANKA_133650	1521	1535	1143	1130	1245	1234	1201	1216	721	724	1611	1610	2199	2181	1598	1603	1575	1598	3262	3279	1939	1878	2083	2091	0	0	1749	1715	1767	1761	2207	2197
gaacaaggatc	PBANKA_100790	0	0	0	0	0	0	0	0	0	0	0	0	0	0	0	0	0	0	0	0	0	0	0	0	0	0	0	0	0	0	0	0
gaacattcggg	PBANKA_140040	0	0	184	191	54	52	0	0	0	0	0	0	0	0	2	3	0	0	0	0	0	0	0	0	0	0	0	0	1	1	0	0
gaacctggaca	PBANKA_093260	0	0	0	0	29	27	0	0	0	0	0	0	0	0	0	0	0	0	0	0	0	0	0	0	0	0	0	0	0	0	0	0
gaagaacaaga	PBANKA_051210	0	0	0	0	0	0	0	0	0	0	0	0	0	1	0	0	0	0	0	0	0	0	0	0	0	0	0	0	0	0	0	0
gaagatatgac	PBANKA_081680	0	0	0	0	0	0	0	0	0	0	0	0	0	0	0	0	0	0	0	0	0	0	0	0	0	0	0	0	0	0	0	0
gaagctaatgc	PBANKA_041450	0	0	0	0	0	0	0	0	0	0	68	67	0	0	0	0	0	0	0	0	0	0	0	0	0	0	0	0	0	0	0	0
gaaggaacgtc	PBANKA_090240	0	0	0	0	0	0	0	0	0	0	0	0	0	0	0	0	0	0	0	0	1	1	0	0	0	0	0	0	0	0	0	0
gaaggcttgat	PBANKA_112080	598	653	0	0	552	557	8	8	38	39	0	0	3	3	5	6	18	19	0	0	0	0	8	8	0	0	2	3	0	0	1134	1160
gaaggtggtac	PBANKA_080630	0	0	0	0	0	0	0	0	0	0	0	0	0	0	0	0	0	0	0	0	0	0	0	0	0	0	0	0	0	0	0	0
gaatacagcac	PBANKA_031340	0	0	0	0	0	0	0	0	0	0	0	0	0	0	0	0	0	0	0	0	0	0	0	0	0	0	0	0	0	0	0	0
gaatatgtaat	PBANKA_031240	0	0	0	0	0	0	0	0	0	0	0	0	0	0	0	0	0	0	0	0	0	0	0	0	0	0	0	0	0	0	0	0
gaattaacaaa	PBANKA_110100	0	0	0	0	0	0	4	4	0	0	0	0	0	1	0	0	2	2	0	0	0	0	0	0	0	0	0	0	0	0	1	1
gaattaccttt	PBANKA_021550	0	0	0	0	11	10	0	0	0	0	0	0	0	0	7	8	1	1	1	2	0	0	0	0	0	0	3	3	0	0	0	0
gacaagtaggt	PBANKA_122570	0	0	0	0	0	0	0	0	0	0	0	0	0	0	0	0	0	0	0	0	0	0	0	0	0	0	0	0	0	0	0	0
gacatgggatt	PBANKA_070940	4550	4549	59	61	0	0	0	1	27	27	228	229	3	3	0	0	2	2	0	0	0	0	0	0	0	0	0	0	0	0	0	0
gaccacgagag	PBANKA_145910	0	0	0	0	0	0	0	0	0	0	0	0	0	0	0	0	0	0	0	0	0	0	0	0	0	0	0	0	0	0	0	0
gaccgacgcga	PBANKA_141120	0	0	0	0	0	0	0	0	0	0	0	0	0	0	0	0	0	0	0	0	0	0	0	0	0	0	0	0	0	0	0	0
gacctttgcag	PBANKA_083240	697	706	713	744	812	837	866	896	353	369	1281	1337	1468	1517	507	538	2087	2137	1771	1829	646	652	2982	3092	0	0	2818	2936	484	507	842	876
gacgacacgat	PBANKA_031220	826	840	388	388	391	402	115	115	443	437	800	803	549	555	738	743	484	492	379	389	549	540	408	411	0	0	393	392	305	313	1307	1328
gacgaggggca	PBANKA_030230	0	0	0	0	0	0	0	0	0	0	0	0	0	0	0	0	0	0	0	0	0	0	0	0	0	0	0	0	0	0	0	0
gacgcttaaag	PBANKA_110350	0	0	0	0	0	0	0	0	0	0	0	0	0	0	0	0	0	0	0	0	0	0	0	0	0	0	0	0	0	0	0	0
gacggcaagtg	PBANKA_091500	0	0	0	0	0	0	0	0	0	0	0	0	0	0	0	0	0	0	0	0	0	0	0	0	0	0	0	0	0	0	0	0
gacggttgccg	PBANKA_122170	0	0	0	1	0	0	0	0	0	0	0	0	0	0	0	0	0	0	0	0	0	0	0	0	0	0	0	0	0	0	0	0
gacgtatacgt	PBANKA_100130	0	0	0	0	0	0	0	0	0	1	0	0	0	0	0	0	0	0	0	0	0	0	0	0	0	0	0	0	0	0	0	0
gacgtatggcg	PBANKA_021460	0	0	0	0	13	13	0	0	0	0	0	0	0	0	0	0	0	0	0	0	0	0	0	0	0	0	0	0	0	0	0	0
gacgtcacctc	PBANKA_052230	0	0	0	0	0	0	0	0	0	0	0	0	0	0	0	0	0	0	0	0	0	0	0	0	0	0	0	0	0	0	0	0
gacgtcatgtg	PBANKA_142160	1	0	0	0	0	0	0	0	0	0	0	0	1	0	0	0	0	0	0	0	0	0	0	0	0	0	0	0	0	0	0	1
gacgtccccct	PBANKA_071120	0	0	0	0	0	0	0	0	0	0	0	0	0	0	0	0	0	0	0	0	0	0	0	0	0	0	0	0	0	0	0	0
gacgtcgaatc	PBANKA_122670	0	0	0	0	0	0	0	0	0	0	0	0	0	0	0	0	0	0	0	0	0	0	0	0	0	0	0	0	0	0	0	0
gactagcggtt	PBANKA_101180	0	0	0	0	0	0	0	0	0	0	0	0	0	0	0	0	0	0	0	0	0	0	0	1	0	0	0	0	0	0	0	0
gactcccgggc	PBANKA_102400	0	0	0	0	0	0	0	0	0	0	0	0	0	0	0	0	0	0	0	0	0	0	0	0	0	0	0	0	0	0	0	0
gacttcaagta	PBANKA_041830	0	0	0	0	0	0	0	0	0	0	0	0	0	0	0	0	0	0	0	0	0	0	0	1	0	0	0	0	0	0	0	0
gagagagggtg	PBANKA_141450	0	0	0	0	0	0	0	0	0	0	0	0	0	0	0	0	0	0	0	0	0	0	0	0	0	0	0	0	0	0	0	0
gagatgttagg	PBANKA_133820	0	0	0	0	0	0	0	0	0	0	0	0	0	0	0	0	0	0	0	0	0	0	0	0	0	0	0	0	0	0	0	0
gagattgcgcg	PBANKA_020970	0	0	0	0	0	0	0	1	0	0	0	0	0	0	0	0	0	0	0	0	0	0	0	0	0	0	0	0	0	0	0	0
gagccagtggc	PBANKA_122820	0	0	0	0	1	0	0	0	0	0	0	0	0	0	0	0	0	0	0	0	0	0	0	0	0	0	0	0	0	0	0	0
gagcctggtgg	PBANKA_041780	0	0	0	0	0	0	0	0	0	0	0	0	0	0	0	0	0	0	0	0	0	0	0	0	0	0	0	0	0	0	0	0
gaggaagggct	PBANKA_091610	0	0	0	0	0	0	0	0	0	0	0	0	0	0	0	0	0	0	0	0	0	0	0	0	0	0	0	0	0	0	0	0
gaggatctgtt	PBANKA_124260	0	0	0	0	0	0	0	0	0	0	0	0	0	0	0	0	0	0	0	0	0	0	0	0	0	0	0	0	0	0	0	1
gaggtggacaa	PBANKA_080950	0	0	0	0	0	0	0	0	0	0	0	0	0	0	0	0	0	0	0	0	0	0	0	0	0	0	0	0	0	0	0	0
gagtagatctg	PBANKA_093370	0	0	0	0	0	0	0	0	0	0	0	0	0	0	0	0	0	0	0	0	0	0	0	0	0	0	0	0	0	0	0	0
gagtgtccgta	PBANKA_040790	0	1	361	364	0	0	0	0	0	0	0	0	0	0	1	1	0	0	0	0	0	0	0	0	0	0	0	0	0	0	0	0
gataagtacgt	PBANKA_102140	0	0	0	0	0	0	0	0	0	1	0	0	0	0	0	0	0	0	0	0	0	0	0	0	0	0	0	1	0	0	0	0
gatacacgaca	PBANKA_144520	0	0	0	0	0	0	0	0	0	0	0	0	0	0	0	0	0	0	0	0	0	0	0	0	0	0	0	0	0	0	0	0
gatattcagga	PBANKA_140860	6172	6379	1657	1700	4837	5012	5518	5668	3019	3132	9923	10351	8504	8743	4452	4584	12365	12679	8436	8689	6613	6651	19420	20111	2	2	19056	19384	3448	3532	1456	1529
gatcataggtc	PBANKA_040110	0	0	0	0	11	12	0	0	0	0	0	0	0	0	0	0	0	0	0	0	0	0	0	0	0	0	0	0	0	0	0	0
gatcctgtgcg	PBANKA_093390	0	0	0	0	0	0	0	0	0	0	0	0	0	0	0	0	0	0	0	0	0	0	0	0	0	0	0	0	0	0	0	0
gatcgacgccc	PBANKA_113830	0	0	0	0	0	0	0	0	0	0	0	0	0	0	0	0	1	0	0	0	0	0	0	0	0	0	0	0	0	0	0	0
gatgatccgtt	PBANKA_050250	1046	1083	159	159	941	950	93	95	128	121	150	151	263	262	156	161	136	133	226	228	131	139	108	105	0	0	73	74	81	78	2375	2406
gatgcaagggg	PBANKA_091490	0	0	0	0	0	0	0	0	0	0	0	0	0	0	0	0	0	0	0	0	0	0	0	0	0	0	0	0	0	0	0	0
gatgggaccgg	PBANKA_121100	0	0	0	0	0	0	0	0	0	0	0	0	0	0	0	0	0	0	0	0	0	0	0	0	0	0	0	0	0	0	0	0
gatgtgttcct	PBANKA_081420	0	0	0	0	33	37	0	0	0	0	0	0	0	0	0	0	0	0	0	0	0	0	0	0	0	0	0	0	0	0	0	0
gatgttgagtt	PBANKA_132720	0	0	0	0	0	0	0	0	0	0	0	0	0	0	0	0	0	0	0	0	0	0	0	1	0	0	0	0	0	0	0	0
gatgtttgatc	PBANKA_093300	0	0	0	0	0	0	0	0	0	0	0	0	0	0	0	0	0	0	0	0	0	0	0	0	0	0	0	0	0	0	0	0
gatttgatgcg	PBANKA_051000	0	0	0	0	0	0	0	0	0	0	0	0	0	0	0	0	0	0	0	0	0	0	0	0	0	0	0	0	0	0	0	0
gatttttagtt	PBANKA_103140	0	0	0	0	0	0	0	0	0	0	0	0	0	0	0	0	0	0	0	0	0	0	0	0	0	0	0	0	0	0	0	0
gcaaatataaa	PBANKA_110090	0	0	0	0	0	0	0	0	0	0	0	0	0	0	0	1	3	3	1	2	0	0	0	0	0	0	1	0	0	0	0	0
gcaaatttttt	PBANKA_090180	0	0	0	0	0	0	0	0	0	0	1	1	0	0	0	0	0	0	0	0	0	0	0	0	0	0	0	0	0	0	0	0
gcaacgaagca	PBANKA_010830	1	0	0	0	0	0	0	0	0	0	0	0	0	0	0	0	0	0	0	0	0	0	0	0	0	0	0	0	0	0	0	0
gcaagagagtt	PBANKA_134460	0	0	0	0	0	1	0	0	0	0	0	0	0	0	0	0	0	0	0	0	0	0	0	1	0	0	0	0	0	0	0	0
gcaatcaatgc	PBANKA_080810	1831	1833	349	350	616	611	782	762	369	365	623	620	1352	1353	735	742	568	564	1546	1519	782	764	547	545	0	0	645	639	503	499	674	662
gcacagaccct	PBANKA_122940	0	0	0	0	0	0	0	0	0	0	0	0	0	0	0	0	0	0	0	0	0	0	0	0	0	0	0	0	0	0	0	0
gcacccttctc	PBANKA_090520	0	0	0	0	0	1	0	0	0	0	0	0	0	0	0	0	0	0	0	0	0	0	0	0	0	0	0	0	0	0	0	0
gcacttgatcg	PBANKA_111330	0	0	0	0	0	0	0	0	0	0	0	0	0	0	0	0	0	0	0	0	0	0	0	0	0	0	0	0	0	0	0	0
gcagagtcacg	PBANKA_040090	0	0	706	714	2	2	0	0	0	0	0	0	0	0	2	3	0	0	0	0	0	0	0	0	0	0	0	0	0	0	0	0
gcaggtattat	PBANKA_110430	0	0	0	0	0	0	0	0	0	0	0	0	0	0	0	0	0	0	0	0	0	0	0	0	0	0	0	0	0	0	0	0
gcaggttccgg	PBANKA_130690	0	0	0	0	0	0	0	0	0	0	0	0	0	0	0	0	0	0	0	0	0	0	0	0	0	0	0	0	0	0	0	0
gcagtagcaac	PBANKA_120280	0	0	0	0	0	0	0	0	0	0	0	0	0	0	0	0	0	0	0	0	0	0	0	0	0	0	0	0	0	0	0	0
gcagtcccaac	PBANKA_101910	0	0	0	0	0	0	0	0	0	0	0	0	0	0	0	0	0	0	7	8	0	0	0	0	0	0	0	1	0	0	0	0
gcataaactct	PBANKA_114230	0	0	120	124	0	0	0	0	0	0	0	0	0	0	3	3	0	0	0	0	0	0	0	0	0	0	0	0	4	5	0	0
gcatcaaagcg	PBANKA_094340	0	0	0	0	0	0	0	0	0	0	0	0	0	0	0	0	0	0	0	0	0	0	0	0	0	0	0	0	0	0	0	0
gcatcaccgaa	PBANKA_113860	0	0	0	0	0	0	0	0	0	0	0	0	0	0	0	0	0	0	0	0	0	0	0	0	0	0	0	0	0	0	0	0
gcatcagtcct	PBANKA_140580	0	0	0	0	0	0	0	0	0	0	0	0	0	0	0	0	0	0	0	0	0	0	0	0	0	0	0	0	0	0	0	0
gcatcatcccc	PBANKA_082800	0	0	0	0	0	0	0	0	0	0	0	0	1	0	0	0	0	0	0	0	0	0	0	0	0	0	0	0	0	0	0	0
gcatcgtgatt	PBANKA_071910	0	0	0	0	0	0	0	0	0	0	0	0	0	0	0	0	0	0	0	0	0	0	0	0	0	0	0	0	0	0	0	0
gcatgaagggc	PBANKA_010330	1099	1069	109	102	412	416	116	116	76	72	615	608	326	314	233	236	315	301	413	400	434	427	397	390	0	0	309	302	287	278	1359	1347
gcatttcatgt	PBANKA_010060	0	0	0	0	0	0	0	0	0	0	0	0	0	0	0	0	0	0	0	0	0	0	0	0	0	0	0	0	0	0	0	0
gccagatgtat	PBANKA_031270	0	0	0	0	0	0	0	0	0	0	0	0	0	0	0	0	0	0	0	0	0	0	0	0	0	0	0	0	0	0	0	0
gccagcaaacg	PBANKA_104040	0	0	0	0	0	0	0	0	0	0	0	0	0	0	0	0	0	1	0	0	0	0	0	0	0	0	0	0	0	0	0	0
gcccaaccggg	PBANKA_030100	0	0	0	0	0	0	0	0	0	0	0	0	0	0	0	0	0	0	0	0	0	0	0	0	0	0	0	0	0	0	0	0
gccccccaaca	PBANKA_142600	0	0	0	0	0	0	0	0	0	0	0	0	0	0	0	0	0	0	0	0	0	0	0	0	0	0	0	0	0	0	0	0
gcccggcctag	PBANKA_071960	0	0	0	0	0	0	0	0	0	0	0	0	0	0	0	0	0	0	0	0	0	0	0	0	0	0	0	0	0	0	0	0
gcccggtaata	PBANKA_052050	0	0	0	0	0	0	0	0	0	0	0	0	0	0	0	0	0	0	0	0	0	0	0	0	0	0	0	0	0	0	0	0
gccctttccat	PBANKA_031680	0	0	0	0	0	0	0	0	0	0	0	0	0	0	0	0	0	0	1	0	0	0	0	0	0	0	0	0	0	0	0	0
gccgacctcgg	PBANKA_123060	0	0	388	400	312	312	43	52	0	0	28	29	5	5	3	3	13	18	8	8	0	0	20	21	0	0	73	75	0	0	998	1014
gccgccacgat	PBANKA_124592	0	1	0	0	0	0	0	0	0	0	0	0	0	0	0	0	0	0	0	0	0	0	0	0	0	0	0	0	0	0	0	0
gccggacaacg	PBANKA_123590	1772	1828	274	277	1031	1036	327	342	668	682	1166	1196	698	699	578	592	1362	1404	607	618	473	469	1438	1425	0	0	1166	1174	366	368	1167	1179
gcctatcctat	PBANKA_113280	0	0	0	0	0	0	0	0	0	0	0	0	0	0	0	0	0	0	0	0	0	0	0	0	0	0	0	0	0	0	0	0
gcctcaggcgt	PBANKA_011010	0	0	0	0	0	0	0	0	0	0	0	0	0	0	0	0	0	0	0	0	0	0	0	0	0	0	0	0	0	0	0	0
gccttacttga	PBANKA_123000	0	0	0	0	0	0	0	0	0	0	0	0	0	0	0	0	0	0	0	0	0	0	0	0	0	0	0	0	0	0	0	0
gccttcaacgg	PBANKA_070620	0	0	0	0	0	0	0	0	0	0	0	0	0	0	0	0	0	0	0	0	0	0	0	0	0	0	0	0	0	0	0	0
gcgaactcaac	PBANKA_120370	0	0	0	0	0	0	0	0	0	0	0	0	0	0	0	0	0	0	0	0	0	0	0	0	0	0	0	0	0	0	0	0
gcgatcagttt	PBANKA_112810	0	0	0	0	0	0	0	0	0	0	0	0	0	0	0	0	0	0	0	0	0	0	0	0	0	0	0	0	0	0	0	0
gcgattcagta	PBANKA_141270	0	0	0	0	0	0	0	0	0	0	0	0	0	0	0	0	0	0	0	0	0	0	0	0	0	0	0	1	0	0	0	0
gcgcggcatga	PBANKA_112120	0	0	0	0	0	0	1	3	1	2	1	1	1	2	0	0	2	2	3	3	2	2	1	2	4	4	0	0	0	0	0	1
gcggacggcgg	PBANKA_MIT0003	0	0	0	0	0	0	0	0	0	0	0	0	0	0	0	0	0	0	0	0	0	0	0	0	0	0	0	1	0	0	0	0
gcggcgaattc	PBANKA_070490	0	0	0	0	0	0	0	0	0	0	0	0	0	0	0	0	0	0	0	0	0	0	0	0	0	0	0	0	0	0	0	0
gcgggaccgtg	PBANKA_081280	0	0	0	0	0	0	0	0	0	0	0	0	0	0	0	0	0	0	0	0	0	0	0	0	0	0	0	0	0	0	0	0
gcgtcagttag	PBANKA_140210	0	0	0	0	0	0	0	0	0	0	0	0	0	0	0	0	0	0	0	0	0	0	0	0	0	0	0	0	0	0	0	0
gcgtcgtgaag	PBANKA_100220	0	0	0	0	0	0	0	0	0	0	0	0	0	0	0	0	0	0	0	0	0	0	0	0	0	0	0	0	0	0	0	0
gcgtctatgtg	PBANKA_113140	0	0	0	0	0	0	0	0	0	0	0	0	0	0	0	0	0	0	0	0	0	0	0	0	0	0	0	0	0	0	0	0
gcgtgtccgta	PBANKA_021170	0	0	0	3	0	0	0	0	0	0	0	0	0	0	0	0	0	0	0	0	0	0	0	0	0	0	0	0	0	0	0	0
gctaagattca	PBANKA_081970	0	0	0	0	0	0	0	0	0	0	0	0	0	0	0	0	0	0	0	0	0	0	0	0	0	0	0	0	0	0	1	1
gctacctccga	PBANKA_133720	0	0	0	0	0	0	0	0	0	0	0	0	0	0	0	0	0	0	0	0	0	0	0	0	0	0	0	1	0	0	0	0
gctactctaac	PBANKA_110990	0	0	0	0	0	0	0	0	0	0	0	0	0	0	0	0	0	0	0	0	0	0	0	0	0	0	0	0	0	0	0	0
gctcatcacca	PBANKA_140310	0	0	0	0	0	0	0	0	0	0	0	0	0	0	0	0	0	0	0	0	0	0	0	0	0	0	0	0	0	0	0	0
gctcgagtctc	PBANKA_021420	0	0	0	0	0	0	0	0	0	0	0	0	0	0	0	0	0	0	0	0	0	0	0	0	0	0	0	0	0	0	0	0
gctcgatcgta	PBANKA_080220	0	0	0	0	0	0	0	0	0	0	0	0	0	0	2	2	0	0	0	0	0	0	0	0	0	0	0	0	0	0	0	0
gctcgtcgacc	PBANKA_010520	0	0	0	0	0	0	0	0	0	0	0	0	0	0	0	0	0	0	0	0	0	0	0	0	0	0	1	0	0	0	0	0
gctctgtcatc	PBANKA_091240	1	0	0	0	0	0	0	0	0	0	0	0	0	0	0	0	0	0	0	1	0	0	0	0	0	0	1	1	0	0	0	1
gctgacgccgt	PBANKA_021060	502	494	0	0	155	152	44	45	5	6	74	73	10	10	7	7	59	64	23	24	4	4	53	52	0	0	58	57	1	1	771	768
gctggagatgc	PBANKA_141590	0	0	1	1	0	0	0	0	0	0	0	0	0	0	0	0	0	0	0	0	0	0	0	0	0	0	0	0	0	0	0	0
gctgggcagtt	PBANKA_146460	0	0	0	0	0	0	0	0	0	0	0	0	0	0	0	0	0	0	0	0	0	0	0	0	0	0	0	0	0	0	0	0
gctggtacgaa	PBANKA_091230	0	0	0	0	0	0	0	0	0	0	0	0	0	0	0	0	0	0	0	0	0	0	0	0	0	0	0	0	0	0	0	0
gctgtcgcgta	PBANKA_083250	0	0	0	0	0	0	0	0	0	0	0	0	0	0	0	0	0	0	0	0	0	0	0	0	0	0	0	0	0	0	0	0
gctgtgattac	PBANKA_100690	0	0	0	0	0	0	0	0	0	0	0	0	0	0	0	0	0	0	0	0	0	0	0	0	0	0	0	0	0	0	0	0
gcttcgttatt	PBANKA_090950	0	0	0	0	0	1	0	0	0	1	1	1	0	0	0	0	1	1	4	4	0	0	0	0	0	0	1	0	0	0	0	0
gcttctcttta	PBANKA_135820	0	0	0	0	0	0	0	0	0	0	0	0	0	0	0	0	2	2	0	0	0	0	0	0	0	0	0	0	0	0	0	0
gcttgctccag	PBANKA_092840	0	0	0	0	0	0	0	0	0	0	0	0	0	0	0	0	0	0	0	0	0	0	0	0	0	0	0	0	0	0	0	0
ggaatcgagtc	PBANKA_143090	0	0	0	0	0	0	0	0	0	0	0	0	0	0	0	0	0	0	0	0	0	0	0	0	0	0	0	0	0	0	0	0
ggaatgttcct	PBANKA_050180	0	0	0	0	0	0	0	0	0	0	0	0	0	0	0	0	0	0	1	0	0	0	0	0	0	0	0	0	0	0	0	0
ggagactattc	PBANKA_103640	0	0	0	0	0	0	0	0	0	0	0	0	0	0	0	0	0	0	0	0	0	0	0	0	0	0	0	0	0	0	0	0
ggaggatcatg	PBANKA_114470	0	0	0	0	0	0	0	0	0	0	0	0	0	0	0	0	0	0	0	0	0	0	0	0	0	0	0	0	0	0	0	0
ggagggaaacg	PBANKA_133890	0	0	0	0	27	26	0	0	0	0	0	0	0	0	0	0	0	0	0	0	0	0	0	0	0	0	0	0	0	0	0	0
ggaggtgacag	PBANKA_101560	0	0	0	0	0	0	0	0	0	0	0	0	0	0	0	0	0	0	0	0	0	0	0	0	0	0	0	0	0	0	0	0
ggagtcaaagt	PBANKA_140840	0	0	0	0	0	0	0	0	0	0	0	0	0	0	0	0	0	0	0	0	0	0	0	0	0	0	0	0	0	0	0	0
ggatattcgtt	PBANKA_093340	0	0	0	0	0	0	0	0	0	0	0	0	0	0	0	0	0	0	0	0	0	0	0	0	0	0	0	0	0	0	0	0
ggatctggcat	PBANKA_122410	0	0	0	0	0	0	0	0	0	0	0	0	0	0	0	0	0	0	0	0	0	0	0	0	0	0	0	0	0	0	0	0
ggatgcacaag	PBANKA_020690	0	0	0	0	0	0	0	0	0	0	0	0	0	0	0	0	0	0	0	0	0	0	0	0	0	0	0	0	0	0	0	0
ggcaactggtg	PBANKA_114350	0	0	0	0	0	0	0	0	0	0	0	0	0	0	0	1	0	0	0	0	0	0	0	0	0	0	0	0	0	0	0	0
ggcaccctacc	PBANKA_110760	0	0	0	0	0	0	0	0	0	0	0	0	0	0	0	0	0	0	0	0	0	0	0	0	0	0	0	0	0	0	0	0
ggcacgcaggg	PBANKA_040100	0	0	0	0	0	0	0	0	0	0	0	0	0	0	0	0	0	0	0	0	0	0	0	0	0	0	0	0	0	0	0	0
ggcataacgct	PBANKA_120860	0	0	0	0	0	0	0	0	0	0	0	1	0	0	0	0	0	0	0	0	0	0	0	0	0	0	0	0	0	0	0	0
ggcatcaacca	PBANKA_111520	998	1031	526	534	472	485	451	466	7	7	1239	1285	753	756	289	293	1177	1199	797	812	393	390	1504	1543	0	0	1620	1645	294	290	1925	1977
ggccaatttaa	PBANKA_080320	0	0	0	0	0	0	0	0	0	0	0	0	0	0	0	0	0	0	0	0	0	0	0	0	0	0	0	0	0	0	0	0
ggccacagcct	PBANKA_091910	0	0	0	0	0	0	0	0	0	0	0	0	0	0	0	0	0	0	0	0	0	0	1	0	0	0	0	0	0	0	0	0
ggccagatcac	PBANKA_101440	0	0	0	0	0	0	0	0	0	0	0	0	0	0	0	0	0	0	0	0	0	0	0	0	0	0	0	0	0	0	0	0
ggccagctatt	PBANKA_112790	0	0	0	0	0	0	0	0	0	0	0	0	0	0	0	0	2	2	0	0	0	0	0	0	0	0	0	0	0	0	0	0
ggccaggaaag	PBANKA_111340	0	0	247	250	0	0	0	0	0	0	0	0	1	1	2	2	0	0	0	0	0	0	0	0	0	0	0	0	0	0	0	0
ggcccagcctt	PBANKA_020810	0	0	0	0	0	0	0	0	0	0	0	0	0	0	0	0	0	0	0	0	0	0	0	0	0	0	0	0	0	0	0	0
ggccccaagtg	PBANKA_101350	0	0	0	0	0	0	0	0	0	0	0	0	0	0	0	0	0	0	0	0	0	0	0	0	0	0	0	0	0	0	0	0
ggcccgaaccc	PBANKA_134780	0	0	0	0	0	0	0	0	0	0	0	0	0	0	1	0	0	0	0	0	0	1	0	0	0	0	0	0	0	0	0	0
ggccttagatg	PBANKA_100990	0	0	0	0	0	0	0	0	0	0	0	0	0	0	0	0	0	0	0	0	0	0	0	0	0	0	0	0	0	0	0	0
ggcgatgtttc	PBANKA_092550	0	0	0	0	0	0	0	0	0	0	0	0	0	0	0	0	0	0	0	0	0	0	0	0	0	0	0	0	0	0	0	0
ggcgctcaggg	PBANKA_122550	1	2	0	0	2	0	0	0	0	1	0	0	0	1	1	1	0	0	4	3	0	1	0	0	0	0	3	2	1	1	2	1
ggcttttccac	PBANKA_071810	0	0	0	0	0	0	0	0	0	0	0	0	0	0	0	0	0	0	0	0	0	0	0	0	0	0	0	0	0	0	0	0
gggaattaaga	PBANKA_143750	0	0	0	0	0	0	0	0	0	0	0	0	0	0	0	0	0	0	6	6	0	0	0	0	0	0	0	0	0	0	0	0
gggacaaacat	PBANKA_071560	0	0	0	0	0	0	0	0	0	0	0	0	0	0	0	0	0	0	0	0	0	0	0	0	0	0	0	0	0	0	0	0
gggacgaaaca	PBANKA_136180	3281	3333	224	226	2087	2116	2574	2623	2445	2496	4492	4549	6483	6479	3613	3627	5475	5498	9628	9663	3738	3673	6410	6495	0	0	6818	6801	2561	2571	1358	1389
gggacttcgta	PBANKA_052120	0	0	0	0	0	0	0	0	0	0	0	0	0	0	0	0	0	0	0	0	0	0	0	1	0	0	0	0	0	0	0	0
gggcaatccta	PBANKA_092230	0	0	0	0	0	0	0	0	0	0	0	0	0	0	0	0	0	0	0	0	0	0	0	0	0	0	0	0	0	0	0	0
gggcgaacgag	PBANKA_134640	535	525	0	0	0	0	0	0	0	0	0	0	0	0	0	0	0	0	0	0	0	0	0	0	0	0	0	0	0	0	0	0
ggggacgctta	PBANKA_122510	147	141	369	368	378	381	307	303	739	744	253	255	558	560	823	831	272	271	797	790	971	951	355	349	0	0	371	366	937	917	568	575
ggggagacatg	PBANKA_020620	0	0	0	0	0	0	0	0	0	0	0	0	0	0	0	0	0	0	0	0	0	0	0	0	0	0	0	0	0	0	0	0
ggggattactg	PBANKA_080360	0	0	0	0	0	0	0	0	0	0	0	0	0	0	0	0	0	0	0	0	0	0	0	0	0	0	0	0	0	0	0	0
ggggccgggca	PBANKA_050060	0	0	411	412	61	58	1	1	0	1	0	0	0	0	5	5	4	4	1	1	0	0	0	0	0	0	0	0	0	0	0	0
ggggtcctctg	PBANKA_124380	0	0	0	0	39	37	0	0	0	0	43	43	0	0	2	3	0	0	0	0	0	0	0	0	0	0	0	0	0	0	0	0
gggtccatact	PBANKA_121160	0	0	0	0	0	0	0	0	0	0	0	0	0	0	0	0	0	0	0	0	0	0	0	0	0	0	0	0	0	0	0	0
gggtcgaacgg	PBANKA_080730	0	0	0	0	0	0	0	0	0	0	0	0	0	0	0	0	0	0	0	0	0	0	0	0	0	0	0	0	0	0	0	0
gggtgggttga	PBANKA_061060	0	0	0	0	0	0	0	0	0	0	0	0	0	0	4	4	0	0	0	0	0	0	0	0	0	0	0	0	0	0	0	0
gggttagaaat	PBANKA_070440	0	0	0	0	0	0	0	0	0	0	0	0	0	0	0	0	0	1	1	0	0	0	0	0	0	0	0	0	0	0	0	0
ggtaagccatc	PBANKA_142640	0	0	0	0	0	0	0	0	0	0	0	0	0	0	0	0	0	0	0	0	0	0	0	0	0	0	0	0	0	0	0	0
ggtacgaccaa	PBANKA_071630	0	0	0	0	0	0	0	0	0	0	0	0	0	0	0	0	0	0	0	0	0	0	0	0	0	0	0	0	0	0	0	0
ggtaggacgtg	PBANKA_146300	1	1	383	375	0	0	0	0	0	0	0	0	0	0	0	0	0	0	0	0	0	0	0	0	0	0	0	0	0	0	0	0
ggtagggtcac	PBANKA_061190	512	508	496	490	266	267	263	261	7	8	123	121	314	315	75	72	198	188	405	395	77	76	177	174	0	0	238	236	84	83	1542	1521
ggtatctccat	PBANKA_040340	0	0	0	0	0	0	0	0	0	0	0	0	0	0	0	0	0	0	0	0	0	0	0	0	0	0	0	0	0	0	0	0
ggtatgagccc	PBANKA_051720	0	0	0	0	0	0	0	0	0	0	0	0	0	0	0	0	0	0	0	0	0	0	0	0	0	0	0	0	0	0	0	0
ggtatgatctt	PBANKA_030860	0	0	0	0	0	0	0	0	0	0	0	0	0	0	0	0	0	0	0	0	0	0	0	0	0	0	0	0	0	0	0	0
ggtccggttcg	PBANKA_082750	0	0	0	0	0	0	0	0	0	0	0	0	0	0	0	0	0	0	0	0	0	0	0	0	0	0	0	0	0	0	0	0
ggtcgctggtt	PBANKA_140510	0	0	0	0	0	0	0	0	0	0	0	0	0	0	0	0	0	0	0	0	0	0	0	0	0	0	0	0	0	0	0	0
ggtctgccttg	PBANKA_103730	0	0	0	0	0	0	0	0	0	0	0	0	0	0	0	0	0	0	0	0	0	0	0	0	0	0	0	0	0	0	0	0
ggtgaagctta	PBANKA_020990	0	1	0	0	0	0	0	0	0	0	0	0	0	0	0	0	0	0	0	0	0	0	0	0	0	0	0	0	0	0	0	0
ggtgactcgtt	PBANKA_144800	0	0	0	0	0	0	0	0	0	0	0	0	0	0	0	0	0	0	0	0	0	0	0	0	0	0	0	0	0	0	0	0
ggtgcgaaatt	PBANKA_112840	0	0	0	0	0	0	0	0	0	0	0	0	0	0	0	0	0	0	0	0	0	0	0	0	0	0	0	0	0	0	0	0
ggtggggcaaa	PBANKA_103920	0	0	0	0	0	0	0	0	0	0	0	0	0	0	0	0	0	0	0	0	0	0	0	0	0	0	0	0	0	0	0	0
ggttaggcgag	PBANKA_143910	0	0	0	0	0	0	0	0	0	0	0	0	0	0	0	0	0	0	0	0	0	0	0	0	0	0	0	0	0	0	0	0
ggttatccgcg	PBANKA_123710	0	0	0	0	1	0	0	0	0	0	0	0	0	0	0	0	0	0	0	0	0	0	0	0	0	0	0	0	0	0	0	0
ggttcgacgcg	PBANKA_120760	0	0	0	0	0	0	0	0	0	0	0	0	0	0	0	0	0	0	0	0	0	0	0	0	0	0	0	0	0	0	0	0
ggtttacagtt	PBANKA_114590	0	0	323	325	0	0	0	0	0	0	0	0	0	0	1	3	2	1	0	0	0	0	0	0	0	0	0	0	0	0	0	0
ggtttctcgtg	PBANKA_070160	1	1	0	0	0	0	1	0	0	1	2	2	1	0	0	1	3	2	2	0	0	0	1	0	2	2	4	1	0	1	1	0
gtaaaccgcga	PBANKA_140350	0	0	0	0	0	0	0	0	0	0	0	0	0	0	0	0	0	0	0	0	0	0	0	0	0	0	0	0	0	0	0	0
gtaacagcgtc	PBANKA_080940	3717	3660	1744	1705	2006	1951	2371	2299	1583	1561	2413	2378	4906	4779	2977	2922	3054	2941	4963	4809	3615	3457	4436	4349	0	0	3840	3739	3131	3028	2079	2028
gtaagcgctgc	PBANKA_080050	0	0	0	0	0	0	0	0	0	0	0	0	0	0	0	0	0	0	0	0	0	0	0	0	0	0	0	0	0	0	0	0
gtaagtcacgt	PBANKA_101600	0	0	0	0	1	0	0	0	0	0	0	0	0	0	0	0	0	0	0	0	0	0	0	0	0	0	0	0	0	0	0	0
gtacagcttgt	PBANKA_061240	0	0	0	0	0	0	0	0	0	0	0	0	0	0	0	0	0	0	0	0	0	0	0	0	0	0	0	0	0	0	0	0
gtaccagtcga	PBANKA_110150	0	0	0	0	0	0	0	0	0	0	0	0	0	0	0	0	0	0	0	0	0	0	0	0	0	0	0	0	0	0	0	0
gtacgaaatat	PBANKA_130150	0	0	0	0	0	0	0	0	0	0	0	0	0	0	0	0	0	0	0	0	0	0	0	0	0	0	0	0	0	0	0	0
gtactcgtatg	PBANKA_021350	0	0	0	0	0	0	0	0	0	0	0	0	0	0	0	0	0	0	0	0	0	0	0	0	0	0	0	0	0	0	0	0
gtagctaggaa	PBANKA_131070	0	0	0	0	0	0	0	0	0	0	0	0	0	0	0	0	0	0	0	0	0	0	0	0	0	0	0	0	0	0	0	0
gtatacggatt	PBANKA_134280	0	0	0	0	0	0	0	0	0	0	0	0	0	0	0	0	0	0	0	1	0	0	0	0	0	0	0	0	0	0	0	0
gtatcacgttc	PBANKA_121160	0	0	0	0	0	0	0	0	0	0	0	0	0	0	0	0	0	0	0	0	0	0	0	0	0	0	0	0	0	0	0	0
gtatcagaaat	PBANKA_113720	0	0	0	0	0	0	0	0	0	0	0	0	1	0	0	0	0	0	0	0	0	0	1	0	0	0	0	0	0	0	0	0
gtattaggacc	PBANKA_062070	0	0	0	0	0	0	0	0	0	0	0	0	0	0	0	0	0	0	0	0	0	0	0	0	0	0	0	0	0	0	0	0
gtcaaaggtcg	PBANKA_051900	0	0	0	0	0	0	0	0	0	0	0	1	0	0	0	0	0	0	0	0	0	0	0	0	0	0	0	0	0	0	0	0
gtcaaccgttt	PBANKA_051440	2468	2509	1994	1997	1941	1967	3740	3750	3157	3166	3385	3430	8466	8551	6660	6713	4715	4715	10284	10275	6401	6313	6333	6278	1	1	6632	6588	5447	5455	1888	1902
gtcactgacgg	PBANKA_132380	0	0	0	0	0	0	0	0	0	0	0	0	0	0	0	0	0	0	0	0	0	1	0	0	0	0	0	0	0	0	0	0
gtcactgcagt	PBANKA_132140	0	0	0	0	0	1	0	0	0	0	0	0	0	0	0	0	0	0	0	0	0	0	0	0	0	0	0	0	0	0	0	0
gtcagacgctc	PBANKA_091860	265	267	43	43	407	418	442	446	308	317	719	756	1017	1071	458	483	713	735	1255	1296	519	532	1090	1148	0	0	1345	1376	458	470	571	596
gtccggttgaa	PBANKA_080250	0	0	0	0	0	0	0	0	0	0	0	0	0	0	0	0	0	0	1	1	0	0	0	0	0	0	0	0	0	0	0	0
gtccgtctaac	PBANKA_090860	0	0	0	0	0	0	0	0	0	0	0	0	0	1	0	0	0	0	0	0	0	0	0	0	0	0	0	0	0	0	0	0
gtcctacttcg	PBANKA_113810	0	0	254	266	0	0	0	0	0	0	0	0	0	0	2	2	0	0	0	0	0	0	0	0	0	0	0	0	0	0	0	0
gtcgcacccga	PBANKA_020890	0	0	0	0	0	0	0	0	0	0	0	0	0	0	0	0	0	0	0	0	0	0	0	0	0	0	0	0	0	0	0	0
gtcggctaggt	PBANKA_114370	0	0	0	0	21	22	0	0	0	0	0	0	0	0	0	0	0	0	0	0	0	0	0	0	0	0	0	0	0	0	0	0
gtcgtgaggct	PBANKA_010880	0	0	0	0	0	0	0	0	0	0	0	0	0	0	0	0	0	0	0	0	0	0	0	0	0	0	0	0	0	0	0	0
gtctacatgct	PBANKA_000080	0	0	0	0	0	0	0	0	0	0	0	0	0	0	0	0	0	0	0	0	0	0	0	0	0	0	0	0	0	0	0	0
gtctccgtatt	PBANKA_132880	0	0	0	0	0	0	0	0	15	11	513	484	13	16	1	1	2	2	0	0	0	0	0	0	0	0	2	2	0	0	0	0
gtctgtccgct	PBANKA_082890	0	0	0	0	0	0	0	0	0	0	0	0	0	0	0	0	0	0	0	0	0	0	0	0	0	0	0	0	0	0	0	0
gtgaagtgcat	PBANKA_082430	0	0	0	0	0	0	0	0	0	0	0	0	0	0	0	0	0	0	0	0	0	0	1	0	0	0	0	0	0	0	0	0
gtgaccggcac	PBANKA_050460	0	0	0	0	0	0	0	0	0	0	0	0	0	0	0	0	0	0	0	0	0	0	0	0	0	0	0	0	0	0	0	0
gtgacctggct	PBANKA_091650	1	0	1	1	2	1	0	0	0	0	2	1	2	2	1	1	3	4	4	3	1	3	3	2	1	1	3	4	0	0	2	3
gtgactccacc	PBANKA_040360	0	0	0	0	0	0	0	0	0	0	0	0	0	0	0	0	0	0	0	0	0	1	0	0	0	0	0	0	0	0	0	0
gtgagagtatc	PBANKA_146130	2444	2326	0	0	1	1	0	0	0	0	122	119	10	10	0	0	2	2	0	1	0	0	0	0	0	0	0	0	0	0	0	0
gtgagtacaaa	PBANKA_122270	0	0	0	0	0	0	0	0	0	0	0	0	0	0	0	0	0	0	0	0	0	0	0	0	0	0	0	0	0	0	0	0
gtgccggagtg	PBANKA_103820	0	0	0	0	0	0	0	0	0	0	0	0	0	0	0	0	0	0	0	0	0	0	0	0	0	0	0	0	0	0	0	0
gtgctgggtgt	PBANKA_135370	0	0	0	0	0	0	0	0	0	0	0	0	0	0	0	0	0	0	0	0	0	0	0	0	0	0	0	0	0	0	1	0
gtggaacactt	PBANKA_080490	0	0	0	0	0	0	0	0	0	0	0	0	0	0	0	0	0	0	0	0	0	0	0	0	0	0	0	0	0	0	0	0
gtggatagtat	PBANKA_041380	0	0	0	0	0	0	0	0	0	0	0	0	0	0	0	0	0	0	0	0	0	0	1	0	0	0	0	0	0	0	0	0
gtggttgtaac	PBANKA_123230	0	0	0	0	0	0	0	0	0	0	0	0	0	0	0	0	6	6	0	0	0	0	0	0	0	0	0	0	0	0	0	0
gtgtagtgtgg	PBANKA_121470	0	0	0	0	0	0	0	0	0	0	0	0	0	0	0	0	0	0	0	0	0	0	0	0	0	0	0	0	0	0	0	0
gtgtatgcccg	PBANKA_091530	0	0	0	0	0	0	0	0	0	0	0	0	0	0	0	0	0	0	0	0	0	0	0	0	0	0	0	0	0	0	0	0
gtgtccgcata	PBANKA_120810	0	0	0	0	0	0	0	0	0	0	0	0	0	0	0	0	0	0	0	0	0	0	0	0	0	0	0	0	0	0	0	0
gtgtctcatct	PBANKA_100350	0	0	0	0	0	0	0	0	0	0	0	0	0	0	0	0	0	0	0	0	0	0	0	0	0	0	0	0	0	0	0	0
gtgtggtctat	PBANKA_102100	0	0	0	0	0	0	0	0	0	0	0	0	0	0	0	0	0	0	0	0	0	0	0	0	0	0	0	0	0	0	0	0
gttaaaaagga	PBANKA_031290	0	0	0	0	0	0	0	0	0	0	0	0	0	0	0	0	0	0	0	0	0	0	0	0	0	0	0	0	0	0	0	0
gttaacgactt	PBANKA_020710	0	0	0	0	0	0	0	0	0	0	0	0	0	0	0	0	0	0	0	0	0	0	0	0	0	0	0	0	0	0	0	0
gttagcatgca	PBANKA_030820	0	0	0	0	0	0	0	0	0	0	0	0	0	0	0	0	0	0	0	0	0	0	0	0	0	0	0	0	0	0	0	0
gttagctgtcc	PBANKA_052020	0	0	0	0	0	0	0	0	0	0	0	0	0	0	0	0	0	0	0	0	0	0	0	0	0	0	0	0	0	0	0	0
gttagtaacac	PBANKA_122520	0	0	0	0	0	0	0	0	0	0	0	0	0	0	0	0	0	0	0	0	0	0	0	0	0	0	0	0	0	0	0	0
gttccactgtt	PBANKA_113650	0	0	0	0	27	25	0	0	0	0	0	0	0	0	0	0	0	0	0	0	0	0	0	0	0	0	0	0	0	0	0	0
gttctgaaaga	PBANKA_010940	0	0	0	0	0	0	0	0	0	0	0	0	0	0	0	0	0	0	0	0	0	0	0	0	0	0	0	0	0	0	0	0
gttgaatcggt	PBANKA_124410	0	0	0	0	0	0	0	0	0	0	0	0	0	0	0	0	0	0	0	0	0	0	0	0	0	0	0	0	0	0	0	0
gttgctactga	PBANKA_145470	0	0	0	0	0	0	0	0	0	0	0	0	0	0	0	0	0	0	0	0	0	0	0	1	0	0	0	0	0	0	0	0
gtttaagcttt	PBANKA_135970	0	0	0	0	0	0	0	0	0	0	0	0	0	0	0	0	0	0	0	0	0	0	0	0	0	0	0	0	0	0	0	0
gtttaagtgct	PBANKA_140480	4	1	2	2	0	0	1	1	0	0	1	1	0	0	0	1	1	1	3	3	2	1	0	0	4	3	1	0	0	0	1	0
gtttaggatcg	PBANKA_102620	0	0	0	0	0	0	0	0	0	0	0	0	0	0	0	0	0	0	0	0	0	0	0	0	0	0	0	0	0	0	0	0
gtttgcacatc	PBANKA_041540	0	0	382	377	51	50	1	0	42	37	71	69	1	1	0	0	0	0	0	0	0	0	0	1	0	0	0	0	0	0	2	0
taaaatgtcct	PBANKA_071000	0	0	0	0	0	0	0	0	0	0	0	0	0	0	0	0	1	0	0	0	0	0	0	0	0	0	0	0	0	0	0	0
taaacaatttc	PBANKA_082350	0	0	0	0	0	0	0	0	0	0	1	1	0	1	0	0	0	0	3	3	1	1	3	3	0	0	1	0	0	1	0	1
taaaccctatg	PBANKA_133090	0	0	0	0	34	35	0	0	0	0	0	0	0	0	1	1	0	0	0	0	1	1	0	0	0	0	0	0	0	0	0	0
taaacgaagcc	PBANKA_123820	0	0	0	0	0	0	0	0	0	0	0	0	0	0	0	0	0	0	0	0	0	0	0	0	0	0	0	0	0	0	0	0
taaccaatagc	PBANKA_101300	0	0	0	0	0	0	0	0	0	0	0	0	0	0	0	0	0	0	0	0	0	0	0	0	0	0	0	0	0	0	0	0
taacggggacg	PBANKA_082690	0	0	0	0	0	0	0	0	0	0	0	0	0	0	0	0	0	0	0	0	0	0	0	0	0	0	0	0	0	0	0	0
taactaacctg	PBANKA_131140	0	0	0	0	0	0	0	0	0	0	0	0	0	0	0	0	0	0	0	0	0	0	0	0	0	0	0	0	0	0	0	0
taaggttgctt	PBANKA_140700	105	102	316	304	366	352	329	314	535	510	0	0	565	561	1525	1515	1	1	383	389	2072	2015	3	3	0	0	8	9	878	878	1747	1705
taagttcgat	PBANKA_093370	0	0	0	0	16	17	0	0	0	0	0	0	0	0	5	5	0	0	0	0	0	0	0	0	0	0	0	0	0	0	0	0
taatacatgaa	PBANKA_093010	1350	1392	797	831	784	828	688	720	585	596	1304	1370	2140	2232	802	825	1354	1433	2572	2681	702	717	1776	1864	0	0	1561	1610	528	543	1548	1616
taatagggagc	PBANKA_081070	0	0	482	478	13	13	0	0	0	0	774	747	15	14	1	1	5	5	0	0	0	0	0	0	0	0	0	0	0	0	0	0
taatcacatgc	PBANKA_102380	0	0	0	0	0	0	0	0	0	0	0	0	0	0	0	0	0	0	0	0	0	0	0	0	0	0	0	0	0	0	0	0
taatgtaatcg	PBANKA_101410	0	0	0	0	0	0	0	0	0	0	0	0	0	0	0	0	0	0	0	0	0	0	0	0	0	0	0	0	0	0	0	0
tacacataaga	PBANKA_120660	1063	1112	870	917	317	326	45	44	0	0	105	112	0	0	2	2	3	3	0	0	0	0	1	1	0	0	11	11	0	0	2269	2340
tacaccgtttg	PBANKA_102230	0	0	0	0	0	0	0	0	0	0	0	0	0	0	0	0	0	0	0	0	0	0	0	0	0	0	0	0	0	0	0	0
tacagagctct	PBANKA_120920	0	0	0	0	0	0	0	0	0	0	0	0	0	0	0	0	0	0	0	0	0	0	0	0	0	0	0	0	0	0	0	0
tacaggtatga	PBANKA_121550	0	0	0	0	0	0	0	0	0	0	0	0	0	0	0	0	0	0	0	0	0	0	0	0	0	0	0	0	0	0	0	0
tacatattgct	PBANKA_093380	0	0	0	0	0	0	0	0	0	0	0	0	0	0	0	0	0	0	0	0	0	0	0	0	0	0	0	0	0	0	0	0
taccaaacaga	PBANKA_080160	0	0	0	0	0	0	0	0	0	0	0	0	0	0	0	0	0	0	0	0	0	0	0	0	0	0	0	0	0	0	0	0
taccaagcgat	PBANKA_142210	0	0	0	0	0	0	0	0	0	0	0	0	0	0	0	0	0	0	0	0	0	0	0	0	0	0	0	0	0	0	0	0
taccaggatat	PBANKA_110880	0	0	0	0	0	0	0	0	0	0	0	0	1	0	0	0	0	0	0	0	0	0	0	0	0	0	0	1	0	0	0	0
taccccataat	PBANKA_051830	0	0	0	0	0	0	0	0	0	0	0	0	0	0	0	0	0	0	0	0	0	0	0	0	0	0	0	0	0	0	0	0
taccgtgtcac	PBANKA_111790	0	0	0	0	0	0	0	0	1	0	0	0	0	0	0	0	0	0	0	0	0	0	0	0	0	0	0	0	0	0	0	0
taccttctcat	PBANKA_060020	0	0	0	0	0	1	0	0	0	0	0	0	0	0	0	0	0	0	0	0	0	0	0	0	0	0	0	0	0	0	0	0
tacggcgctca	PBANKA_121140	0	0	0	0	0	0	0	0	0	0	0	0	0	0	0	0	0	0	0	0	0	0	0	0	0	0	0	0	0	0	0	0
tacgtgacgtt	PBANKA_091150	0	0	0	0	0	0	0	0	0	0	0	0	0	0	0	0	0	0	0	0	0	0	0	0	0	0	0	0	0	0	0	0
tactaccatcg	PBANKA_112980	0	0	0	0	0	0	0	0	0	0	0	0	0	0	0	0	0	0	0	0	0	0	0	0	0	0	0	0	0	0	0	0
tactaggtatg	PBANKA_124240	0	0	0	0	0	0	0	0	0	0	0	0	0	0	0	0	0	0	1	0	0	0	0	0	0	0	0	0	0	0	0	0
tactcgaacgt	PBANKA_051130	0	0	0	0	0	0	0	0	0	0	0	0	0	0	0	0	0	0	0	0	0	0	0	0	0	0	0	0	0	0	0	0
tactgccctac	PBANKA_103870	0	0	0	0	0	0	0	0	0	0	0	0	0	0	0	0	0	0	0	0	0	0	0	0	0	0	0	0	0	0	0	0
tactggcagta	PBANKA_140500	2	2	0	0	2	1	30	32	0	0	0	0	1	2	0	0	3	2	3	4	1	2	3	2	1	1	4	2	0	0	3	3
tactggcgggt	PBANKA_092930	0	0	0	0	0	0	0	0	0	0	0	0	0	0	0	0	0	0	0	0	0	0	0	0	0	0	0	0	0	0	0	0
tactttcaggt	PBANKA_100370	0	0	0	0	0	0	0	0	0	0	0	0	0	0	0	0	0	0	0	0	0	0	0	0	0	0	0	0	0	0	0	0
tagaagggagt	PBANKA_082540	0	0	0	0	0	0	0	0	0	0	0	0	0	0	0	0	0	0	0	0	0	0	0	0	0	0	0	0	0	0	0	0
tagaagtgtga	PBANKA_070470	1	1	0	0	2	0	53	47	0	0	0	0	0	0	0	0	0	1	0	0	4	3	1	1	1	1	1	1	0	1	3	2
tagaataaagc	PBANKA_134420	0	0	0	0	0	0	1	1	0	0	0	0	0	0	0	0	0	0	0	0	0	0	0	0	0	0	0	0	0	0	0	0
tagacagtcta	PBANKA_020820	0	0	0	0	0	0	0	0	0	0	0	0	0	0	0	0	0	0	0	0	0	0	0	0	0	0	0	0	0	0	0	0
tagagaggtcc	PBANKA_144170	0	0	0	0	0	0	0	0	0	0	0	0	0	0	0	0	0	0	0	0	0	0	0	0	0	0	0	0	0	0	0	0
tagaggaccga	PBANKA_103570	1	0	0	0	0	0	0	0	0	0	0	0	0	0	0	0	0	0	0	0	0	0	0	0	0	0	0	0	0	0	0	0
tagatccatct	PBANKA_050530	0	0	0	0	0	0	10	10	10	9	0	0	0	0	0	0	0	0	0	0	0	0	0	0	0	0	0	0	0	0	0	0
tagattgggcg	PBANKA_123360	0	0	0	0	0	0	0	0	0	0	0	0	0	0	0	0	0	0	0	0	0	0	0	0	0	0	0	0	0	0	0	0
tagcaaagctc	PBANKA_140920	0	0	0	0	31	33	0	0	0	0	0	0	0	0	0	0	0	0	0	0	0	0	0	0	0	0	0	0	0	0	0	0
tagcagaagtt	PBANKA_081730	0	0	177	170	0	0	0	0	2	0	697	681	6	5	1	1	9	9	0	0	0	0	0	0	0	0	0	0	0	0	0	0
tagcagcatgg	PBANKA_090050	0	0	0	0	0	0	0	0	0	0	1	0	0	0	0	0	0	0	0	0	0	0	0	0	0	0	0	0	0	0	0	0
tagccacaatc	PBANKA_051120	0	0	272	284	0	0	0	0	0	0	0	0	0	0	0	0	0	0	0	0	0	0	0	0	0	0	0	0	0	0	0	0
tagcgatatta	PBANKA_083630	0	0	0	0	0	0	0	0	0	0	0	0	0	0	0	0	0	0	0	0	0	0	0	0	0	0	0	0	0	0	0	0
tagctgaagta	PBANKA_113950	0	0	0	0	0	0	0	0	0	0	0	0	0	0	0	0	0	0	0	0	0	0	0	0	0	0	0	0	0	0	0	0
taggcaacact	PBANKA_144790	0	0	0	0	33	32	0	0	0	0	0	0	0	0	0	0	0	0	0	0	0	0	0	0	0	0	0	0	0	0	0	0
tagggaccaac	PBANKA_101810	0	0	0	0	0	0	0	0	0	0	0	0	0	0	0	0	0	0	0	0	0	0	0	0	0	0	0	0	0	0	0	0
tagggtctgat	PBANKA_072100	0	0	0	0	2	0	0	0	0	0	1	0	2	1	0	1	2	2	1	2	0	0	4	3	0	0	0	1	0	0	2	3
tagtagggtcg	PBANKA_060650	0	0	0	0	0	0	0	0	0	0	0	0	0	0	0	0	0	0	0	0	0	0	0	0	0	0	0	0	0	0	0	1
tagtcaatctc	PBANKA_110040	0	1	0	0	0	0	0	0	0	0	0	0	0	0	0	0	0	0	0	0	0	0	0	0	0	0	0	0	0	0	0	0
tagtccgatca	PBANKA_141850	0	0	0	0	1	0	0	0	0	0	0	0	0	0	0	0	0	0	0	0	0	0	0	0	0	0	0	0	0	0	0	0
tagtcctttat	PBANKA_122090	0	0	0	0	0	0	0	0	0	0	0	0	0	0	0	0	0	1	0	0	0	0	0	0	1	1	0	0	0	0	0	0
tagtgattctc	PBANKA_114430	2287	2315	283	285	1133	1149	737	734	176	178	1330	1352	636	633	389	385	713	704	406	416	211	204	443	442	0	0	379	371	137	141	2060	2055
tagttgggatc	PBANKA_020230	0	0	0	0	0	0	0	0	0	0	0	0	0	0	0	0	0	0	0	0	0	0	0	0	0	0	0	0	0	0	0	0
tagtttcggat	PBANKA_081870	0	0	0	0	0	0	0	0	0	0	0	0	0	0	0	0	0	0	0	0	0	0	0	0	0	0	0	0	0	0	0	0
tatacaactgg	PBANKA_100590	0	0	0	0	0	0	0	0	0	0	0	0	0	0	0	0	2	2	0	0	0	0	0	0	0	0	0	0	0	0	0	0
tatactaacag	PBANKA_144490	0	0	0	1	0	0	0	0	0	0	0	0	0	0	0	0	0	0	0	0	0	0	0	0	0	0	0	0	0	0	0	0
tatctgccgaa	PBANKA_113180	0	0	0	0	0	0	0	0	0	0	0	0	0	0	0	0	0	0	0	0	0	0	0	0	0	0	0	0	0	0	0	0
tatgaggattt	PBANKA_060340	0	0	0	0	0	0	0	0	0	0	0	0	0	0	0	0	0	0	0	0	0	0	0	0	0	0	0	0	0	0	0	0
tatgagggata	PBANKA_020790	0	0	0	0	0	0	0	0	0	0	0	0	0	0	0	0	0	0	0	0	0	0	0	0	0	0	0	0	0	0	0	0
tatgcgatgac	PBANKA_134580	0	0	0	0	0	0	0	0	0	0	0	0	0	0	0	0	0	0	0	0	0	0	0	0	0	0	0	0	0	0	0	0
tatggcaccat	PBANKA_130910	0	0	0	0	0	0	0	0	0	0	0	0	0	0	0	0	0	0	0	0	0	0	0	0	0	0	0	0	0	0	0	0
tattgagttta	PBANKA_071490	0	0	0	0	0	0	0	0	0	0	0	0	0	0	0	0	0	0	0	0	0	0	0	0	0	0	0	0	0	0	0	0
tattttaggca	PBANKA_071780	0	0	0	0	0	0	0	0	0	0	0	0	0	0	0	0	0	0	0	0	0	0	0	0	0	0	0	0	0	0	0	0
tcaaacaagcg	PBANKA_136440	0	0	0	0	0	0	0	0	0	0	0	0	0	0	0	0	0	0	0	0	0	0	0	0	0	0	0	0	0	0	0	0
tcaaatccccc	PBANKA_040830	0	0	0	0	0	0	0	0	0	0	0	0	0	0	0	0	0	0	0	0	0	0	0	0	0	0	0	0	0	0	0	0
tcaacaagtag	PBANKA_082960	0	0	233	228	37	36	0	0	0	0	0	0	0	0	0	0	0	0	0	0	0	0	0	0	0	0	0	0	0	0	0	0
tcaacaccgcg	PBANKA_120230	0	0	0	0	0	0	0	0	0	0	0	0	0	0	0	0	0	0	0	0	0	0	0	0	0	0	0	0	0	0	0	0
tcacctacaat	PBANKA_140790	0	0	0	0	0	0	0	0	0	0	0	0	0	0	0	0	0	0	1	1	1	1	0	0	0	0	0	0	0	0	0	0
tcacgcgatgc	PBANKA_144900	0	0	0	0	0	0	0	0	0	0	0	0	0	0	0	0	0	0	0	0	0	0	0	0	0	0	0	0	0	0	0	0
tcacggcgcct	PBANKA_101160	0	0	0	0	0	0	0	0	0	0	0	0	0	0	0	0	0	0	0	0	0	0	0	0	0	0	0	0	0	0	0	0
tcagattcat	PBANKA_146050	0	0	0	0	0	0	0	0	0	0	0	0	9	8	0	0	0	0	0	0	0	0	0	0	0	0	1	1	0	0	0	0
tcaggaagtta	PBANKA_103830	0	0	0	0	0	0	0	0	0	0	0	0	0	0	0	0	0	0	0	0	0	0	0	0	0	0	0	0	0	0	0	0
tcaggggccca	PBANKA_145010	0	0	0	0	0	0	0	0	0	0	0	0	0	0	0	0	0	0	0	0	0	0	0	0	0	0	0	0	0	0	0	0
tcagttcgggt	PBANKA_010150	0	0	0	0	0	0	0	0	0	0	0	0	0	0	1	2	0	0	0	0	0	0	0	0	0	0	0	0	0	0	0	0
tcataggtgtt	PBANKA_072090	0	0	0	0	0	0	0	0	0	0	0	0	0	0	0	0	0	0	0	0	0	0	0	0	0	0	0	0	0	0	0	0
tcatgacaaat	PBANKA_104020	2	4	352	357	0	0	0	0	0	0	1	1	0	0	1	1	0	0	0	0	0	0	0	0	0	0	0	0	0	0	0	0
tcatgtacctt	PBANKA_111050	0	0	0	0	0	0	0	0	2	2	0	0	0	0	0	0	0	0	0	0	0	0	0	0	0	0	0	0	0	0	0	0
tcattctgctg	PBANKA_130340	0	0	0	0	0	0	0	0	0	0	0	0	0	0	0	0	0	0	0	0	0	0	0	0	0	0	0	0	0	0	0	0
tcattgatccc	PBANKA_050830	1	0	0	0	0	0	0	0	0	0	1	1	1	0	0	0	1	0	0	1	0	1	1	1	0	0	1	0	0	0	1	0
tccaatattac	PBANKA_052430	0	0	0	0	0	0	0	0	0	0	0	0	0	0	0	0	0	0	0	0	0	0	0	0	0	0	0	0	0	0	0	0
tcccatcaaac	PBANKA_051390	0	0	0	0	0	0	0	0	0	0	0	0	0	0	0	0	0	0	0	0	0	0	0	0	0	0	0	0	0	0	0	0
tcccattccct	PBANKA_143860	0	0	0	0	0	0	0	0	0	0	0	0	0	0	0	0	0	0	0	0	0	0	0	0	0	0	0	0	0	0	0	0
tcccccgtaca	PBANKA_135200	0	0	0	0	0	0	0	0	0	0	0	0	0	0	0	0	0	0	0	0	0	0	0	0	0	0	0	0	0	0	0	0
tccctcaagat	PBANKA_130670	0	0	0	0	0	0	0	0	0	0	0	0	0	1	0	0	0	0	0	0	0	0	0	0	0	0	0	0	0	0	0	0
tccctggaatg	PBANKA_092140	0	0	0	0	0	0	0	0	0	0	0	0	0	0	0	0	0	0	0	0	0	0	0	0	0	0	0	0	0	0	0	0
tccgtcttat	PBANKA_082710	0	0	0	0	0	0	0	0	0	0	0	0	0	0	0	0	0	0	0	0	0	0	0	0	0	0	0	0	0	0	0	0
tccgtttaaag	PBANKA_080400	0	0	0	0	0	0	0	0	0	0	0	0	0	0	0	0	0	0	11	9	0	0	0	0	0	0	0	0	0	0	0	0
tcctactctcc	PBANKA_120060	0	0	0	0	0	0	38	38	0	0	0	0	0	0	9	8	3	3	0	0	0	0	0	0	0	0	1	0	0	0	0	0
tcctcagtgat	PBANKA_140300	0	0	0	0	0	0	0	0	0	0	0	0	0	0	0	0	0	0	0	0	0	0	0	0	0	0	0	0	0	0	0	0
tcctcatatgt	PBANKA_146220	0	0	0	0	0	0	0	0	0	0	0	0	0	0	0	0	0	0	0	0	0	0	0	0	0	0	0	0	0	0	0	0
tcctcgagatg	PBANKA_031660	0	0	0	0	0	0	1	2	0	0	0	0	0	0	0	0	0	0	0	0	0	0	1	0	0	0	0	0	0	0	0	0
tcctgtcggcg	PBANKA_060740	0	0	0	0	0	0	0	0	0	0	0	0	1	0	0	0	0	0	0	0	0	0	0	0	0	0	0	0	0	0	0	0
tcctgtttttt	PBANKA_082020	0	0	0	0	0	0	0	0	0	0	0	0	0	0	0	1	0	0	0	0	0	0	0	0	0	0	0	0	0	0	0	0
tcgacaccaac	PBANKA_061540	0	0	0	0	0	0	0	0	0	0	0	0	0	0	0	0	0	0	0	0	0	0	0	0	0	0	0	0	0	0	0	0
tcgactctctt	PBANKA_142020	0	0	0	0	0	0	0	0	0	0	0	0	0	0	0	0	0	0	0	0	0	0	0	0	0	0	0	0	0	0	0	0
tcgagcgtat	PBANKA_093300	0	0	0	0	0	0	0	0	0	0	0	0	0	0	0	0	0	0	0	0	0	0	0	0	0	0	0	0	0	0	0	0
tcgatggttca	PBANKA_143400	0	0	0	0	0	0	0	0	0	0	0	0	0	0	0	0	0	0	0	0	0	0	0	0	0	0	0	0	0	0	0	0
tcgcagggagc	PBANKA_051300	0	1	0	1	0	0	0	0	0	0	0	0	2	2	0	1	1	1	0	0	0	0	0	0	0	0	0	0	0	0	1	0
tcgcatagtcc	PBANKA_050440	0	0	0	0	0	0	0	0	0	0	0	0	0	0	0	0	0	0	0	0	0	0	0	0	0	0	0	0	0	0	0	0
tcgctacacat	PBANKA_100010	894	932	0	0	31	31	0	0	0	0	0	0	0	1	8	8	0	0	0	0	1	1	0	0	0	0	1	1	0	1	1	0
tcgctgtgagc	PBANKA_134020	0	0	0	0	0	0	0	0	0	0	0	0	0	0	0	0	0	0	0	0	0	0	0	0	0	0	0	0	0	0	0	0
tcggagggtcc	PBANKA_123320	0	0	0	0	0	0	0	0	0	0	0	0	0	0	0	0	0	0	0	0	0	0	0	0	0	0	0	0	0	0	0	0
tcgggaaccct	PBANKA_114630	0	0	0	0	0	0	0	0	0	0	0	0	0	0	0	0	0	0	0	0	0	0	0	0	0	0	0	0	0	0	0	0
tcggggaccct	PBANKA_112470	1	0	0	0	0	0	0	0	0	0	0	0	0	0	0	0	0	0	3	2	0	0	1	1	0	0	0	0	0	0	0	0
tcggtcccctt	PBANKA_113850	0	0	0	0	0	0	0	0	0	0	0	0	0	0	0	0	0	0	0	0	1	0	0	0	0	0	0	0	0	0	0	0
tcgtagtgtca	PBANKA_040660	0	0	0	0	0	0	0	0	0	0	0	0	0	0	0	0	0	0	0	0	0	0	0	0	0	0	0	0	0	0	0	0
tcgtctcctgt	PBANKA_114655	0	0	0	0	0	0	0	0	0	0	0	0	0	1	0	0	0	0	0	0	0	0	0	0	0	0	0	0	0	0	0	0
tcgtctgtctc	PBANKA_146440	0	0	0	0	0	0	0	0	0	0	0	0	0	0	0	0	0	0	0	0	0	0	0	0	0	0	0	0	0	0	0	0
tcgtgcacacg	PBANKA_102260	0	0	2	1	0	0	0	1	0	0	2	2	0	0	0	0	3	2	11	11	1	2	0	0	1	1	2	2	0	0	0	0
tctagcagctg	PBANKA_132960	337	341	1	1	796	785	721	687	181	175	1217	1198	1297	1259	143	141	1294	1257	1247	1207	126	128	1738	1652	0	0	1096	1054	77	71	1393	1329
tctagcgaata	PBANKA_110340	0	0	0	0	0	0	0	0	0	0	0	0	0	0	0	0	0	0	0	0	0	0	0	0	0	0	0	0	0	0	0	0
tctagtgatgt	PBANKA_110140	0	0	0	0	0	0	0	0	0	0	0	0	0	0	0	0	0	0	0	0	0	0	0	0	0	0	0	0	0	0	0	0
tctcaagggtc	PBANKA_020010	0	1	306	310	7	8	0	0	0	0	0	0	0	0	1	1	0	0	0	0	0	0	0	0	0	0	0	0	0	0	0	0
tctcggcatgc	PBANKA_130250	0	0	0	0	0	0	0	0	0	0	0	0	0	0	0	0	0	0	0	0	0	0	0	0	0	0	0	0	0	0	0	0
tctcgggccat	PBANKA_093080	0	0	0	0	0	0	0	0	0	0	0	0	0	0	0	0	0	0	0	0	0	0	0	0	0	0	0	0	0	0	0	0
tctcggttat	PBANKA_061670	0	0	0	0	0	0	0	0	0	0	0	0	0	0	0	0	0	0	0	0	0	0	0	0	0	0	0	0	0	0	0	0
tctcgtcatgc	PBANKA_113930	0	0	0	0	0	0	0	0	0	0	0	0	0	0	0	0	0	0	0	0	0	0	0	0	0	0	0	0	0	0	0	0
tctgctcatgt	PBANKA_000090	0	0	0	0	0	0	0	0	0	0	0	0	0	0	0	0	0	0	0	0	0	0	1	0	0	0	0	0	0	0	0	0
tctgctggtct	PBANKA_091100	2150	2081	0	0	1828	1764	1278	1238	1014	971	2629	2561	2668	2596	1301	1246	2611	2529	2639	2569	1517	1449	4696	4485	0	0	4266	4058	1051	1028	1432	1393
tctgtctgtgc	PBANKA_145030	0	0	0	0	0	0	0	0	0	0	0	0	0	0	0	0	0	0	0	0	0	0	0	0	0	0	0	0	0	0	0	0
tcttagcaaga	PBANKA_060860	0	0	0	0	0	0	0	0	0	0	0	0	0	0	0	0	0	0	0	0	0	0	0	0	0	0	0	0	0	0	0	0
tcttcggttgc	PBANKA_142510	0	0	0	0	0	0	0	0	0	0	0	0	0	0	0	0	0	0	0	0	0	0	0	0	0	0	0	0	0	0	0	0
tctttcgtgcg	PBANKA_145330	0	0	0	0	0	0	0	0	0	0	0	0	0	0	0	0	0	0	0	0	0	0	0	0	0	0	0	0	0	0	0	0
tgaacagggac	PBANKA_030880	0	0	0	0	0	0	0	0	0	0	0	0	0	1	0	0	0	0	0	0	0	0	0	0	0	0	0	0	0	0	0	0
tgaacgtggtg	PBANKA_083680	0	0	0	0	27	28	0	0	0	0	0	0	0	0	0	0	0	0	0	0	0	0	0	0	0	0	0	0	1	1	0	0
tgaagtgaacc	PBANKA_093360	0	0	0	0	0	0	0	0	0	0	0	0	0	0	0	0	0	0	0	0	0	0	0	0	0	0	0	0	0	0	0	0
tgaatagaggt	PBANKA_080720	0	0	0	0	0	0	0	0	0	0	0	0	0	0	0	0	0	0	0	0	0	0	0	0	0	0	0	0	0	0	0	0
tgacggggctc	PBANKA_104000	422	418	5	5	393	389	310	300	153	157	585	583	454	446	185	187	564	561	793	769	190	175	965	963	0	0	638	632	152	150	233	236
tgactcagctt	PBANKA_071430	0	0	0	0	0	0	0	0	0	0	0	0	0	0	0	0	0	0	0	0	0	0	0	0	0	0	0	0	0	0	0	0
tgacttaacat	PBANKA_101390	0	0	0	0	0	0	0	0	0	0	0	0	0	0	0	0	0	0	0	0	0	0	0	0	0	0	0	0	0	0	0	0
tgagaattcga	PBANKA_041360	0	0	0	0	0	0	0	0	0	0	0	0	0	0	0	0	0	0	0	0	0	0	0	0	0	0	0	0	0	0	0	0
tgagagccata	PBANKA_051970	0	0	0	0	0	0	0	0	33	38	0	0	0	0	0	0	0	0	0	0	0	0	0	0	0	0	0	0	0	0	0	0
tgcaagatata	PBANKA_111000	0	0	0	0	0	0	0	0	0	0	0	0	0	0	0	0	0	0	0	0	0	0	0	0	0	0	0	0	0	0	0	0
tgcaataaagc	PBANKA_140540	0	0	0	0	0	0	0	0	0	0	0	0	0	0	0	0	0	0	0	0	0	0	0	0	0	0	0	1	0	0	0	0
tgcactccagc	PBANKA_070820	0	0	0	0	0	0	0	1	0	0	0	0	0	0	0	0	0	0	0	0	0	0	0	0	0	0	0	0	0	0	0	0
tgcatacggtc	PBANKA_103220	0	0	0	0	0	0	0	0	0	0	0	0	0	0	0	0	0	0	0	0	0	0	0	0	0	0	0	0	0	0	0	0
tgccaaaaacc	PBANKA_051560	0	0	0	0	0	0	0	0	0	0	0	0	0	0	0	0	0	0	0	0	0	0	0	0	0	0	0	0	0	0	0	0
tgccagcggac	PBANKA_061670	0	0	0	0	0	0	0	0	0	0	0	0	0	0	0	0	0	0	0	0	0	0	0	0	0	0	0	0	0	0	0	0
tgccatccttg	PBANKA_142810	0	0	0	0	0	0	0	0	0	0	0	0	0	0	0	0	0	0	0	0	0	0	0	0	0	0	0	0	0	0	0	0
tgcccctgggc	PBANKA_081920	0	0	0	0	0	0	0	0	0	0	0	0	0	0	0	0	0	0	0	0	0	0	0	0	0	0	0	0	0	0	0	0
tgccgtaagcg	PBANKA_112210	0	0	0	0	0	0	0	0	0	0	0	0	0	0	0	0	0	0	0	0	0	0	0	0	0	0	0	0	0	0	0	0
tgcctagagac	PBANKA_080760	0	0	0	0	0	0	0	0	0	0	0	0	0	0	0	0	0	0	0	0	0	0	0	0	0	0	1	0	0	0	0	0
tgcctaggcac	PBANKA_093470	1141	1212	1144	1212	1245	1311	1162	1204	2524	2629	2118	2227	2385	2474	3610	3798	2406	2512	2881	3026	3856	3875	2622	2763	0	0	2592	2664	3250	3320	1193	1258
tgccttgtatg	PBANKA_051490	578	565	0	0	496	487	1428	1389	132	124	584	570	1811	1788	227	223	763	748	1421	1394	188	179	1281	1267	0	0	1945	1887	170	163	603	592
tgctcaaatca	PBANKA_134100	711	710	550	555	471	479	16	16	35	35	127	132	3	3	0	0	1	1	0	0	0	0	0	0	0	0	1	0	0	0	2667	2645
tgctgctagtt	PBANKA_130560	0	0	0	0	0	0	0	0	0	0	0	0	0	0	0	0	0	0	0	0	0	0	0	0	0	0	0	0	0	0	0	0
tgctgggctaa	PBANKA_092270	0	0	0	0	0	0	0	0	0	0	0	0	0	0	0	0	0	1	0	0	0	0	0	0	0	0	0	0	0	0	0	0
tgctggggcac	PBANKA_146100	0	0	0	0	0	0	0	0	0	0	0	0	0	0	0	0	0	0	0	0	0	0	0	0	0	0	0	1	0	0	0	0
tgcttatacta	PBANKA_121220	0	0	0	0	19	18	0	0	0	0	0	0	0	0	0	0	0	0	0	0	0	0	0	0	0	0	0	0	0	0	0	0
tgctttcaata	PBANKA_121290	0	0	0	0	0	0	0	0	0	0	0	0	0	0	0	0	0	0	0	0	0	0	0	0	0	0	0	0	0	0	0	0
tggaacagggt	PBANKA_132650	0	0	0	0	0	0	0	0	0	0	0	0	0	0	0	0	0	0	0	0	0	0	0	0	0	0	0	0	0	0	0	0
tggaacggaga	PBANKA_020670	0	0	0	0	0	0	0	0	0	0	0	0	0	0	0	0	0	0	0	0	0	0	0	0	0	0	0	0	0	0	0	0
tggacatcgcc	PBANKA_050320	0	0	0	0	0	0	0	0	0	0	0	0	0	0	0	0	0	0	0	0	0	0	0	0	0	0	0	0	0	0	0	0
tggagagaagt	PBANKA_061960	0	0	0	0	0	0	0	0	0	0	0	0	0	0	0	0	0	0	0	0	0	0	0	0	0	0	0	0	0	0	0	0
tggcagggagg	PBANKA_140490	0	0	0	0	0	0	0	0	0	0	0	0	0	0	0	0	0	0	0	0	0	0	0	0	0	0	0	1	0	0	0	0
tggccagtcta	PBANKA_010430	1	1	0	0	0	0	1	0	0	0	0	0	1	1	0	0	1	0	0	0	0	0	1	0	0	0	0	0	0	0	2	2
tggccgattaa	PBANKA_132650	0	0	0	0	0	0	0	0	0	0	0	0	0	0	0	0	0	0	0	0	0	0	0	0	0	0	0	0	0	0	0	0
tggcctcgggt	PBANKA_133490	0	0	0	0	0	0	0	0	0	0	0	0	0	0	2	2	0	0	6	6	3	3	0	0	0	0	0	0	0	0	0	0
tgggaggaccc	PBANKA_121230	0	0	0	0	0	0	0	0	0	0	0	0	0	0	0	0	0	0	0	0	0	0	0	0	0	0	0	0	0	0	0	0
tggtccgtaga	PBANKA_072070	0	0	0	0	0	0	0	0	0	0	0	0	0	0	0	0	1	1	1	0	0	0	0	0	0	0	1	0	0	0	1	0
tggtgaataaa	PBANKA_102910	0	0	0	0	23	23	0	0	0	0	0	0	0	0	0	0	5	5	0	0	0	0	0	0	0	0	2	2	0	0	0	0
tggttagtaga	PBANKA_091480	0	0	0	0	0	0	0	0	0	0	0	0	0	0	0	0	0	0	0	0	0	0	0	0	0	0	0	0	0	0	0	0
tgtaatatcct	PBANKA_142270	0	0	0	0	0	0	0	0	0	0	0	0	0	0	0	0	0	0	1	0	0	0	0	0	0	0	0	0	0	0	0	0
tgtaatcgcgc	PBANKA_092810	0	0	0	0	0	0	0	0	0	0	0	0	0	0	0	0	0	0	0	0	0	0	0	0	0	0	0	0	0	0	0	0
tgtacccttta	PBANKA_021390	0	0	0	0	0	0	0	0	0	0	0	0	0	0	0	0	0	0	0	0	0	0	0	0	0	0	0	0	0	0	0	0
tgtactccttc	PBANKA_102800	0	0	0	0	0	0	0	0	0	0	0	0	0	0	0	0	1	0	0	0	0	0	0	0	0	0	0	0	0	0	0	0
tgtacttgttt	PBANKA_133460	0	0	0	0	0	0	0	0	0	0	0	0	0	0	0	0	0	0	0	0	0	0	0	0	0	0	0	0	0	0	0	0
tgtagacttcg	PBANKA_020020	0	0	0	0	0	0	0	0	0	0	0	0	0	0	0	0	0	0	0	0	0	0	0	0	0	0	0	0	0	0	0	0
tgtatagcctc	PBANKA_131830	0	0	0	0	0	0	0	0	0	0	0	0	0	0	0	0	0	0	0	0	0	0	1	1	0	0	0	0	0	0	0	0
tgtcagggctc	PBANKA_142340	0	0	0	0	0	0	0	0	0	0	0	1	1	0	0	0	0	0	0	0	0	0	0	0	0	0	0	1	0	0	0	0
tgtcagttttt	PBANKA_010490	0	0	0	0	0	0	0	0	0	0	0	0	0	0	0	0	0	0	0	0	0	0	0	0	0	0	0	0	0	0	0	0
tgtctattatc	PBANKA_091640	0	0	0	0	0	0	0	0	0	0	0	0	0	0	0	0	0	0	0	0	0	0	0	0	0	0	0	0	0	0	0	0
tgtgacagctc	PBANKA_141610	0	0	0	0	0	0	0	0	0	0	0	0	0	0	0	0	0	0	0	0	0	0	0	0	0	0	0	0	0	0	0	0
tgtgcaggtgc	PBANKA_030060	0	0	0	0	0	0	0	0	0	0	0	0	0	0	0	0	0	0	0	0	0	0	0	0	0	0	0	0	0	0	0	0
tgtggtgccac	PBANKA_041160	806	801	313	309	592	576	483	474	295	299	617	620	874	849	371	372	632	622	791	788	439	417	617	621	0	0	855	846	291	285	1681	1637
tgtgttttgtt	PBANKA_082530	0	0	0	0	0	0	0	0	0	0	0	0	0	0	0	0	0	0	5	6	0	0	0	0	0	0	0	0	0	0	0	0
tgttatcttca	PBANKA_020160	571	591	568	594	458	472	90	91	37	37	36	36	4	4	17	17	22	24	19	18	2	2	19	21	0	0	24	25	1	1	2153	2192
tgttatgctat	PBANKA_070090	0	0	0	0	0	0	0	0	0	0	0	0	0	0	0	0	0	0	0	0	0	0	0	0	0	0	0	0	0	0	0	0
tgttatttaag	PBANKA_082100	0	0	0	0	0	0	0	0	0	0	0	0	0	0	0	0	0	0	0	0	0	0	0	0	0	0	0	0	0	0	0	0
tgttcgtatag	PBANKA_040470	1	1	162	166	0	0	0	0	0	0	0	0	0	0	0	0	0	0	0	0	0	0	0	0	0	0	0	0	0	0	0	0
tgttgtctcgg	PBANKA_031190	0	0	0	0	0	0	0	0	0	0	0	0	0	0	0	0	0	0	0	0	0	0	0	0	0	0	0	0	0	0	0	0
ttaaagattcc	PBANKA_120710	116	114	0	0	0	0	0	0	0	0	0	0	6	6	0	0	0	0	0	0	1	1	0	0	0	0	0	0	0	0	0	0
ttaagttttag	PBANKA_103020	1955	1937	0	0	978	965	44	42	58	61	90	91	6	6	8	8	16	14	0	0	0	0	2	2	0	0	6	6	3	3	1831	1840
ttaattgcgac	PBANKA_121260	0	0	0	0	0	0	0	0	0	0	0	0	0	0	0	0	0	0	0	0	0	0	0	0	0	0	0	0	0	0	0	0
ttacgctttag	PBANKA_080680	0	1	0	0	0	0	0	1	0	0	0	0	0	0	0	0	0	0	0	0	0	0	0	0	0	0	0	0	0	0	0	0
ttactgatgac	PBANKA_132620	0	0	0	0	0	0	0	0	0	0	0	0	0	0	0	0	0	0	0	0	0	0	0	0	0	0	0	0	0	0	0	0
ttaggtctcaa	PBANKA_120540	0	0	0	0	0	0	0	0	0	0	0	0	0	0	0	0	0	0	0	1	0	0	0	0	0	0	0	0	0	0	0	0
ttatgcaccaa	PBANKA_135800	0	0	0	0	0	0	0	0	0	0	0	0	0	0	0	0	0	0	0	1	0	0	0	0	0	0	0	0	0	0	0	0
ttcaaacacct	PBANKA_030210	0	0	0	0	0	0	0	0	0	0	0	0	0	0	0	0	0	0	0	0	0	0	0	0	0	0	0	0	0	0	0	0
ttcaatagaga	PBANKA_130790	0	0	0	0	0	0	0	0	0	0	0	0	0	0	0	0	0	0	0	0	0	0	0	0	0	0	0	0	0	0	0	0
ttcactcaagt	PBANKA_010220	2825	2893	1225	1238	1838	1864	2909	2893	3182	3279	2763	2838	6082	6173	5240	5333	3223	3242	5269	5326	5154	5191	3677	3733	0	0	2669	2667	3413	3472	2152	2181
ttcactgcatg	PBANKA_091300	738	726	558	544	1005	981	704	697	940	923	785	782	1794	1774	2130	2112	661	641	2845	2780	2276	2212	968	948	0	0	1002	984	2154	2115	1631	1606
ttcagctcat	PBANKA_101330	0	0	0	0	10	10	0	0	0	0	0	0	0	0	0	0	0	0	0	0	0	0	0	0	0	0	0	0	0	0	0	0
ttcatccccag	PBANKA_140330	0	0	0	0	0	0	0	0	0	0	0	0	0	0	0	0	0	0	0	0	0	0	0	0	0	0	0	0	0	0	0	0
ttccaccttac	PBANKA_030600-ko	512	608	0	0	254	306	0	0	0	1	71	85	38	40	0	0	28	27	24	27	0	0	29	34	0	0	6	7	0	0	1306	1572
ttccatactat	PBANKA_010630	0	0	0	0	0	0	1	1	0	0	0	0	0	0	0	0	0	0	0	0	0	0	0	0	0	0	0	0	0	0	0	0
ttccggtgtac	PBANKA_010660	0	0	0	0	0	0	0	0	0	0	0	0	0	0	0	0	0	0	0	0	0	0	0	0	0	0	0	0	0	0	0	0
ttcctcggatc	PBANKA_101050	0	0	0	0	0	0	0	0	0	0	0	0	0	0	0	0	0	0	0	0	0	0	0	0	0	0	0	0	0	0	0	0
ttcgccccaat	PBANKA_110260	0	0	0	0	0	1	0	0	0	1	0	0	0	0	0	0	0	0	0	0	0	0	0	0	0	0	0	0	0	0	0	0
ttcggggtcta	PBANKA_141200	0	0	0	0	0	0	0	0	0	0	0	0	0	0	0	0	0	0	0	0	0	0	0	0	0	0	0	0	0	0	0	0
ttcgggtaacg	PBANKA_030980	0	0	0	0	0	0	0	0	0	0	0	0	0	0	0	0	0	0	0	0	0	0	0	0	0	0	0	0	0	0	0	0
ttcggtacgcc	PBANKA_060870	0	0	0	0	0	0	0	0	0	0	0	0	0	0	0	0	0	0	0	0	0	0	0	0	0	0	0	0	0	0	0	0
ttcggtatcgg	PBANKA_133810	0	0	0	0	0	0	0	0	0	0	0	0	0	0	3	2	0	0	0	0	0	0	0	0	0	0	0	0	0	0	0	0
ttcggtcacac	PBANKA_132300	0	0	0	0	0	0	0	0	0	0	0	0	0	0	0	0	0	0	0	0	0	0	0	0	0	0	0	0	0	0	0	0
ttcgtgaattg	PBANKA_120150	0	0	0	0	0	0	0	0	0	0	0	0	0	0	0	0	0	0	0	0	0	0	0	0	0	0	0	0	0	0	0	0
ttctatctgag	PBANKA_080670	533	530	120	126	517	526	617	629	31	31	180	178	979	1003	3	4	144	143	869	875	8	8	145	143	0	0	170	174	1	1	2177	2202
ttctggggaag	PBANKA_050265	1153	1129	0	0	1122	1120	296	287	186	182	1090	1073	412	401	329	327	1503	1483	493	490	517	496	2869	2810	0	0	3176	3088	471	456	1538	1514
ttctttgttat	PBANKA_080040	0	0	0	0	0	0	0	1	0	0	0	0	0	0	0	0	0	0	0	0	0	0	0	0	0	0	0	0	0	0	0	0
ttgaaaatcaa	PBANKA_142000	0	0	0	0	0	0	0	0	0	0	0	0	0	0	0	0	0	0	0	0	0	0	0	0	0	0	0	0	0	0	0	0
ttgaccaaacg	PBANKA_070070	0	0	0	0	0	0	0	0	44	43	0	0	0	0	4	4	0	0	0	0	0	0	0	1	0	0	0	1	0	0	0	0
ttgatgtactt	PBANKA_132790	0	0	0	0	0	0	0	0	0	0	0	0	0	0	0	0	0	0	0	0	0	0	0	0	0	0	0	0	0	0	0	0
ttgccagaata	PBANKA_100050	0	0	0	0	0	0	0	0	0	0	0	0	0	0	0	0	0	0	0	0	0	0	0	0	0	0	0	0	0	0	0	0
ttgcgactttc	PBANKA_011110	1353	1400	227	234	429	450	102	107	50	51	302	315	354	369	8	8	320	327	380	395	0	0	454	479	0	0	390	393	1	0	1524	1583
ttgcgttcgac	PBANKA_136050	0	0	0	0	0	0	0	0	0	0	0	0	0	0	0	0	0	0	0	0	0	0	0	0	0	0	0	0	0	0	0	0
ttgctccgagt	PBANKA_090620	319	326	276	283	46	46	36	35	0	0	0	0	0	0	0	0	4	4	0	0	1	1	0	0	1	1	0	0	0	0	0	0
ttgctttagct	PBANKA_100150	0	0	0	0	0	0	0	0	0	0	0	0	0	0	0	0	0	0	0	0	0	0	0	0	0	0	0	0	0	0	0	0
ttggcacggcg	PBANKA_124660	0	0	0	0	1	1	0	0	0	0	0	0	0	0	4	4	0	0	0	0	0	0	0	0	0	0	0	0	0	0	0	0
ttggggtgaca	PBANKA_092640	0	0	1196	1202	84	80	59	62	40	39	1	1	0	1	5	5	0	0	0	0	0	0	0	0	0	0	0	0	0	0	1	0
ttggggtggcg	PBANKA_080240	0	0	0	0	0	0	0	0	0	0	0	0	0	0	0	0	0	0	0	0	0	0	0	0	0	0	0	0	0	0	0	0
ttgggtcaccc	PBANKA_113870	0	1	9	9	0	0	1	0	0	0	0	0	0	0	0	0	3	3	0	0	0	0	0	0	2	2	1	1	0	0	0	0
ttgtacagaac	PBANKA_113310	0	0	0	0	0	0	20	46	0	0	0	0	0	0	0	0	0	0	0	0	0	0	0	0	0	0	0	0	0	0	0	0
ttgtagcctct	PBANKA_134630	0	0	0	0	34	34	0	0	0	0	0	0	0	0	1	1	0	0	0	0	0	0	0	0	0	0	0	0	0	0	0	0
ttgtattatca	PBANKA_124080	0	0	0	0	0	0	0	0	0	0	0	0	0	0	2	2	0	0	0	0	0	0	0	0	0	0	0	0	0	0	0	0
ttgtccatgca	PBANKA_071270	0	0	0	0	0	0	0	0	0	0	0	0	0	0	0	0	0	0	0	0	0	0	0	0	0	0	0	0	0	0	0	0
ttgtggcgggt	PBANKA_061290	0	0	0	0	0	0	0	0	0	0	0	0	0	0	0	0	0	0	0	0	0	0	0	0	0	0	0	0	0	0	0	0
ttgtgtcctgc	PBANKA_140660	0	0	0	0	0	0	0	0	0	0	0	0	0	0	0	0	0	0	0	0	0	0	0	0	0	0	0	0	0	0	0	0
tttaaccggtc	PBANKA_140140	0	0	0	0	0	0	0	0	0	0	0	0	0	0	0	0	0	0	0	0	0	0	0	0	0	0	0	0	0	0	0	0
tttaattacgt	PBANKA_103850	3317	3382	2396	2450	1866	1918	2663	2704	2533	2587	3554	3614	4520	4630	4550	4627	4568	4614	4671	4750	5423	5422	6319	6400	0	0	6916	6899	4099	4137	1636	1664
tttagcgttgg	PBANKA_142680	0	0	0	0	0	0	0	0	0	0	0	0	0	0	0	0	0	0	0	0	0	0	0	0	0	0	0	0	0	0	0	0
tttaggaacta	PBANKA_120310	0	0	0	0	0	0	0	0	0	0	0	0	0	0	0	0	0	0	0	0	0	0	0	0	0	0	0	0	0	0	0	0
tttcaaaatgc	PBANKA_050100	0	0	0	0	106	100	0	0	0	0	0	0	0	0	0	0	0	0	0	1	0	0	1	0	0	0	0	0	0	0	0	0
tttccagaata	PBANKA_140070	0	0	0	0	0	0	0	0	0	0	0	0	0	0	0	0	0	0	0	0	0	0	0	0	0	0	0	0	0	0	0	0
tttcggcattt	PBANKA_090030	0	0	0	0	2	2	0	0	0	0	0	0	0	0	0	0	0	0	0	0	0	0	0	0	0	0	0	0	0	0	0	0
tttctaagtct	PBANKA_090500	0	0	0	0	0	0	0	0	0	0	0	0	0	0	0	0	0	0	0	0	0	0	0	0	0	0	0	0	0	0	0	0
tttctatgtcc	PBANKA_110330	0	0	0	0	0	0	0	0	0	0	0	0	0	0	0	0	0	0	0	0	0	0	0	0	0	0	0	0	0	0	0	0
tttctggtaag	PBANKA_124200	0	0	0	0	38	37	0	0	0	0	0	0	0	0	0	0	0	0	0	0	0	0	0	0	0	0	0	0	0	0	0	0
tttctttcttg	PBANKA_146100	0	0	0	0	0	0	0	0	0	0	0	0	0	0	0	0	0	0	0	0	0	0	0	0	0	0	0	0	0	0	0	0
tttgagatctc	PBANKA_103240	0	0	0	0	0	0	0	0	0	0	0	0	0	0	0	0	0	0	0	1	0	0	0	2	0	0	0	0	0	0	0	0
tttgatgacgg	PBANKA_000550	0	0	1	0	0	0	0	0	0	0	0	0	0	0	0	0	0	0	0	0	0	0	1	0	0	0	0	0	0	0	0	0
tttgctgctgg	PBANKA_112200	0	0	0	0	0	0	0	0	0	0	0	0	0	0	0	0	0	0	0	0	0	0	0	0	0	0	0	0	0	0	0	0
tttggtgaagg	PBANKA_000240	0	0	0	1	0	0	0	0	0	0	0	0	0	0	0	0	0	0	0	0	0	0	0	0	0	0	0	0	0	0	0	0
tttgtttaacc	PBANKA_031330	0	0	331	337	0	0	0	0	0	0	0	0	0	0	1	1	0	0	0	0	0	0	0	0	0	0	0	0	1	1	0	0
ttttctacttc	PBANKA_082420	1355	1349	1330	1329	2036	2048	1769	1764	1572	1564	3099	3087	3596	3595	2168	2179	2480	2463	3099	3051	2032	2006	3010	2981	0	0	3018	2948	1322	1300	2985	2972
ttttctgtggt	PBANKA_121900	0	0	0	0	0	0	0	0	0	0	0	0	0	0	0	0	0	0	0	0	0	0	0	0	0	0	0	0	0	0	0	0
