# Supplementary material for: Functional Profiling of a Plasmodium Genome Reveals an Abundance of Essential Genes
Source: Cell. 2017 Jul 13;170(2):260–272.e8. doi: 10.1016/j.cell.2017.06.030 (PMC5509546; doi:10.1016/j.cell.2017.06.030)
Supplement: Data S1. Reproducible Analysis Procedure — The file archive includes an R-markdown document, which will reproduce all bioinformatic procedures conducted. [file mmc9.zip › countfiles/PbSTM89.csv]

barcode	gene	STM89d4.1.1	STM89d4.1.2	STM89d4.2.1	STM89d4.2.2	STM89d4.3.1	STM89d4.3.2	STM89d5.1.1	STM89d5.1.2	STM89d5.2.1	STM89d5.2.2	STM89d5.3.1	STM89d5.3.2	STM89d6.1.1	STM89d6.1.2	STM89d6.2.1	STM89d6.2.2	STM89d6.3.1	STM89d6.3.2	STM89d7.1.1	STM89d7.1.2	STM89d7.2.1	STM89d7.2.2	STM89d7.3.1	STM89d7.3.2	STM89Input.1	STM89Input.2
no_match		63873	64370	55749	56286	69648	70158	58754	59331	57647	58165	62938	63414	52316	52802	56519	57108	45608	46105	52655	53315	54270	55085	69955	70787	48020	48177
aaaaaggtata	PBANKA_092930	7	7	0	0	0	0	0	0	0	0	0	0	0	0	0	0	0	0	0	0	0	0	0	0	0	0
aaaacgcaagg	PBANKA_122750	0	0	0	0	0	0	0	0	0	0	0	0	0	0	0	0	0	0	0	0	0	0	0	0	0	0
aaaaggaagga	PBANKA_101210	6	6	59	60	55	57	0	0	3	3	3	3	0	0	0	0	0	0	0	0	0	0	0	0	0	0
aaacgaattgt	PBANKA_040910	1	1	0	0	1	1	0	0	0	0	1	1	0	0	0	0	1	0	2	2	0	0	0	0	0	0
aaactagacgc	PBANKA_071930	0	0	0	0	0	0	0	0	0	0	1	1	0	0	0	0	0	0	0	0	0	0	1	0	0	0
aaaggccattc	PBANKA_041530	0	0	0	0	0	0	0	0	0	0	0	0	0	0	1	1	0	0	0	0	0	0	0	0	0	0
aaataaattag	PBANKA_130440	43	45	0	0	23	23	7	7	1	1	2	2	0	0	0	1	0	0	0	0	0	0	0	0	0	0
aaatgccgcga	PBANKA_113420	0	0	0	0	0	0	0	0	0	0	0	0	0	0	0	0	0	0	0	0	0	0	0	0	0	0
aaattggatca	PBANKA_010720	83	82	79	78	371	367	5	5	29	28	0	0	0	0	3	3	0	0	0	0	0	0	0	0	0	0
aacacaaccgc	PBANKA_140160	2378	2378	2233	2204	2379	2383	1497	1500	1287	1294	1377	1369	765	768	690	692	733	730	402	406	307	304	632	633	1309	1315
aacatccggcg	PBANKA_113230	66	66	0	0	1	1	0	0	0	0	4	3	0	0	0	0	0	0	0	0	0	0	0	0	0	0
aaccgatgcac	PBANKA_103330	0	0	0	0	0	0	0	0	0	0	0	0	0	0	0	0	0	0	0	0	0	0	0	0	0	0
aacggcgtact	PBANKA_111500	0	0	0	0	20	20	0	0	0	0	0	0	0	0	0	0	0	0	0	0	0	0	0	0	0	0
aactacatagt	PBANKA_131610	29	27	0	0	30	30	0	0	0	0	0	0	0	0	0	0	0	0	0	0	0	0	0	0	0	0
aactgaccgag	PBANKA_081060	0	0	0	0	0	0	0	0	0	0	0	0	0	0	0	0	0	0	0	0	0	0	0	0	0	0
aactggtcata	PBANKA_145960	0	0	0	0	0	0	0	0	0	0	0	0	0	0	0	0	0	0	0	0	0	0	0	0	0	0
aagatctgcca	PBANKA_051050	0	0	0	0	0	0	1	1	0	0	0	0	0	0	0	0	0	0	0	0	0	0	0	0	0	0
aagcgagctgt	PBANKA_070690	0	0	0	0	0	0	0	0	0	0	0	1	0	0	0	0	0	0	0	0	0	0	0	0	0	0
aagcgtcttaa	PBANKA_121070	0	0	0	0	0	0	0	0	0	0	0	0	0	0	0	0	0	0	0	0	0	0	0	0	0	0
aaggatctatc	PBANKA_136210	0	0	0	0	0	0	0	0	0	0	0	0	0	0	0	0	0	0	0	0	0	0	0	0	0	0
aaggcgcccgc	PBANKA_083550	2	2	0	0	0	0	0	0	0	0	0	0	0	0	0	0	0	0	0	0	0	0	0	0	0	0
aagtacgaacc	PBANKA_135700	0	0	0	0	0	0	0	0	0	0	0	0	0	0	0	0	0	0	0	0	0	0	0	0	1	1
aagtatcacca	PBANKA_061300	11	12	0	0	0	0	0	0	0	0	0	0	0	0	0	0	0	0	0	0	0	0	0	0	0	0
aagtatggtcg	PBANKA_143780	0	0	0	0	0	0	0	0	0	0	0	0	0	0	0	0	0	0	0	0	0	0	0	0	0	0
aagtgaaccgt	PBANKA_101230	17	17	0	0	0	0	1	1	0	0	5	5	0	0	1	1	0	0	0	0	0	0	0	0	0	0
aatacatagaa	PBANKA_123070	10	9	0	0	0	0	0	0	0	0	0	0	0	0	0	0	0	0	0	0	0	0	0	0	0	0
aatagaggcgg	PBANKA_141550	0	0	0	0	0	0	0	0	0	0	0	0	0	0	0	0	0	0	0	0	0	0	0	0	1	1
aatagcacact	PBANKA_123340	27	27	0	0	0	0	0	0	0	0	0	0	0	0	0	0	0	0	0	0	0	0	0	0	0	0
aatagcctctt	PBANKA_142710	8	7	0	0	10	11	0	0	0	0	0	0	0	0	0	0	0	0	0	0	0	0	0	0	0	0
aatagcgggta	PBANKA_083200	2	2	0	0	0	0	0	0	0	0	4	4	0	0	0	0	0	0	0	0	0	0	0	0	0	0
aatatgaacac	PBANKA_080330	0	0	0	0	0	0	0	0	0	0	0	0	0	0	0	0	0	0	0	0	0	0	0	0	0	0
aatccctcgta	PBANKA_093230	112	110	227	222	25	25	4	4	9	8	3	3	0	0	5	4	0	0	0	0	0	0	0	0	0	0
aatcctttact	PBANKA_040820	0	0	0	0	0	0	2	2	0	0	0	0	0	0	0	0	0	0	0	0	0	0	1	1	0	0
aatgactgctc	PBANKA_136320	0	0	0	0	0	0	0	0	0	0	0	0	0	0	1	1	0	0	0	0	0	0	0	0	0	0
aatgtcaaaaa	PBANKA_113490	0	0	0	0	0	0	0	0	0	0	0	0	0	0	0	0	0	0	0	0	0	0	0	0	0	0
aattactaccg	PBANKA_100870	8	8	0	0	0	0	0	0	0	0	3	3	0	0	0	0	0	0	0	0	0	0	0	0	0	0
aatttatatat	PBANKA_091550	0	0	0	0	0	0	0	0	0	0	2	2	0	0	0	0	0	0	0	0	0	0	0	0	0	0
acaaacggaaa	PBANKA_082300	0	0	0	0	28	29	0	0	0	0	0	0	0	0	0	0	1	1	0	0	0	0	0	0	0	0
acaattgacgg	PBANKA_133690	78	77	0	0	8	7	0	0	0	0	4	4	0	0	0	0	0	0	0	0	0	0	0	0	0	0
acaccgatcac	PBANKA_093660	10	10	0	0	0	0	0	0	0	0	0	0	0	0	0	0	0	0	0	0	0	0	0	0	0	0
acacgacaagc	PBANKA_103780	4758	4728	4280	4252	3971	3941	5704	5679	6866	6849	4595	4589	5783	5746	7506	7468	4279	4252	6514	6430	7712	7634	6516	6460	1263	1252
acactatcgaa	PBANKA_143160	0	0	0	0	0	0	0	0	0	0	0	0	0	0	0	0	0	0	0	0	0	0	0	0	0	0
acagacgaatt	PBANKA_103460	8	8	0	0	0	0	0	0	0	0	0	0	0	0	0	0	0	0	0	0	0	0	0	0	0	0
acagatctgcg	PBANKA_131910	6	5	0	0	40	40	0	0	0	0	0	0	0	0	0	0	0	0	0	0	0	0	0	0	0	0
acagggattca	PBANKA_083330	0	0	0	0	0	0	1	1	0	0	1	1	0	0	0	0	0	0	0	0	0	0	0	0	0	0
acagtattgct	PBANKA_082940	0	0	0	0	0	0	0	0	0	0	2	2	0	0	0	0	2	2	0	0	0	0	0	0	0	0
acatcagaaag	PBANKA_134380	22	21	0	0	43	44	2	2	2	2	5	5	1	1	0	0	1	1	0	0	0	0	0	0	0	0
accaataggta	PBANKA_120680	8	8	0	0	0	0	0	0	0	0	0	0	0	0	1	1	0	0	0	0	0	0	0	0	0	0
accagtagtcg	PBANKA_121090	0	0	0	0	19	19	0	0	0	0	4	4	0	0	0	0	0	0	0	0	0	0	0	0	0	0
accatttaatc	PBANKA_061600	5	6	0	0	0	0	0	0	0	0	0	0	0	0	0	0	0	0	0	0	0	0	0	0	0	0
acccacttgct	PBANKA_103450	5703	5669	4576	4554	5692	5635	5244	5221	5913	5869	5027	5010	4782	4755	6540	6482	4100	4064	5058	5027	6673	6595	6579	6545	1501	1497
accccgctgcc	PBANKA_111650	0	0	0	0	0	0	0	0	0	0	0	0	0	0	0	0	0	0	0	0	0	0	0	0	0	0
accctacttgc	PBANKA_130090	0	0	0	0	0	0	0	0	0	0	0	0	0	0	0	0	0	0	0	0	0	0	0	0	0	0
accggcaccgt	PBANKA_142280	0	0	0	1	0	0	1	0	0	0	0	0	1	0	0	0	0	0	0	0	1	1	0	0	0	1
acctgggtcag	PBANKA_051750	0	0	0	0	0	0	0	0	0	0	0	0	0	0	0	0	0	0	0	0	0	0	0	0	0	0
accttcggttt	PBANKA_011160	7	7	0	0	0	0	0	0	0	0	0	0	0	0	0	0	0	0	0	0	0	0	0	0	0	0
accttctcgta	PBANKA_122780	0	0	0	0	0	0	0	0	0	0	0	0	0	0	0	0	0	0	0	0	0	0	0	0	0	0
acgaatgtgct	PBANKA_101610	1	1	0	0	54	53	0	0	0	0	0	0	0	0	0	0	0	0	0	0	0	0	0	0	0	0
acgagcgaacg	PBANKA_121590	0	0	0	0	0	0	1	1	0	0	0	0	0	0	0	0	0	0	0	0	0	0	0	0	0	0
acgataggatt	PBANKA_071040	0	0	0	0	0	0	0	0	0	0	0	0	0	0	0	0	0	0	0	0	0	0	0	0	0	0
acgatttgtta	PBANKA_050370	0	0	0	0	0	0	0	0	2	2	0	0	0	0	0	0	0	0	0	0	0	0	0	0	0	0
acgccacctaa	PBANKA_134950	0	0	0	0	0	0	0	0	0	0	0	0	0	0	0	0	0	0	0	0	0	0	0	0	0	0
acgcgaactta	PBANKA_051450	0	0	1	1	6	6	0	0	0	0	0	0	0	0	0	0	0	0	0	0	0	0	0	0	0	0
acgcgcgggag	PBANKA_020630	0	0	0	0	0	0	0	0	0	0	0	0	0	0	0	0	0	0	0	0	0	0	0	0	0	0
acgcgtgatct	PBANKA_031170	0	0	0	0	0	0	0	0	0	0	0	0	0	0	0	0	0	0	0	0	0	0	1	0	0	0
acggtggcccg	PBANKA_081870	0	0	0	0	0	0	0	0	0	0	0	0	0	0	0	0	0	0	0	0	0	0	0	0	0	0
acgtatcaggg	PBANKA_082710	18	18	0	0	8	8	0	0	8	8	3	3	0	0	0	0	0	0	0	0	0	0	0	0	0	0
acgtgaactta	PBANKA_041850	56	56	214	216	143	143	2	2	1	1	0	0	1	1	2	2	0	0	0	0	0	0	0	0	0	0
actagtcaaaa	PBANKA_103280	0	0	0	0	0	0	0	0	0	0	0	0	0	0	0	0	0	0	0	0	0	0	0	0	0	0
actatctaact	PBANKA_081640	5	5	0	0	0	0	0	0	0	0	0	0	0	0	0	0	0	0	0	0	0	0	0	0	42	43
actatctaagt	PBANKA_110180	0	1	0	0	0	0	0	0	0	0	0	0	0	0	0	0	0	0	0	0	0	0	0	0	0	0
actcagtacag	PBANKA_080600	2	2	0	0	30	29	1	1	0	0	1	1	0	0	0	0	0	0	0	0	0	0	0	0	0	0
actcgtgaact	PBANKA_135250	507	504	69	61	408	405	36	36	40	40	44	43	1	2	2	2	2	2	0	0	0	1	0	0	0	0
actgtcctcca	PBANKA_144480	24	24	0	0	0	0	0	1	0	0	0	0	0	0	0	0	1	1	0	0	0	0	0	0	0	0
acttttcacat	PBANKA_132610	18	18	0	0	0	0	0	0	0	0	0	0	0	0	0	0	0	0	0	0	0	0	0	0	0	0
agaaatgctaa	PBANKA_143110	0	0	0	0	0	0	0	0	0	0	0	0	0	0	3	3	0	0	0	0	0	0	1	1	0	0
agaagaggagc	PBANKA_102730	5	5	0	0	0	0	0	0	0	0	0	0	0	0	0	0	0	0	0	0	0	0	0	0	0	0
agaaggaggtc	PBANKA_082820	0	0	0	0	0	0	0	0	0	0	0	0	0	0	0	0	0	0	1	1	0	0	0	0	0	0
agacgccggct	PBANKA_143480	0	0	0	0	0	0	0	0	0	0	2	2	0	0	0	0	0	0	0	0	0	0	0	0	0	0
agagatttctt	PBANKA_144210	0	0	0	0	0	0	0	0	0	0	0	0	0	0	0	0	0	0	0	0	0	0	0	0	0	0
agagtttcgga	PBANKA_041190	11	11	0	0	39	40	1	1	0	0	5	5	0	0	0	0	0	0	0	0	0	0	0	0	0	0
agatctaattc	PBANKA_103750	11	10	0	0	0	0	0	0	4	4	0	0	0	0	0	0	0	0	0	0	0	0	0	0	0	0
agattgcccac	PBANKA_121960	26	27	86	88	21	21	3	3	2	2	0	0	0	0	0	0	0	0	0	0	0	0	0	0	0	0
agcaggtgacc	PBANKA_104030	0	0	0	0	38	36	0	0	0	0	0	0	0	0	0	0	0	0	0	0	0	0	0	0	0	0
agcccgttgta	PBANKA_123730	0	0	0	0	0	0	0	0	0	0	0	0	0	0	0	0	0	0	0	0	0	0	0	0	0	0
agcgcagttaa	PBANKA_093770	0	0	0	0	0	0	0	0	0	0	0	0	0	0	0	0	0	0	0	0	0	0	0	0	0	0
agcgccgcaca	PBANKA_050780	0	0	0	0	25	25	0	0	0	0	0	0	0	0	1	1	0	0	0	0	0	0	0	0	0	0
agcggcgggtg	PBANKA_083570	25	2	0	0	0	0	1	0	2	0	3	0	0	0	0	0	0	0	0	0	0	0	0	0	0	0
agcgtgctggc	PBANKA_103140	0	0	0	0	0	0	0	0	0	0	1	1	0	0	0	0	0	0	0	0	0	0	0	0	0	0
agctggagttt	PBANKA_131510	4	4	0	0	0	0	0	0	0	0	0	0	0	0	0	0	0	0	0	0	0	0	0	0	0	0
agcttgggccg	PBANKA_110700	0	0	0	0	9	9	1	1	4	3	1	1	0	0	0	0	0	0	0	0	0	0	0	0	0	0
aggagaactcc	PBANKA_132840	0	0	0	0	0	0	0	0	0	0	0	0	0	0	0	0	0	0	0	0	0	0	0	0	0	0
aggagtatact	PBANKA_145070	9	12	0	0	0	0	0	0	0	0	0	0	0	0	0	0	0	0	0	0	0	0	0	0	0	0
aggcagggcat	PBANKA_060690	1	1	0	0	16	16	0	0	0	0	0	0	0	0	0	0	0	0	0	0	0	0	0	0	0	0
aggcgcagcac	PBANKA_070610	9	9	0	0	0	0	0	0	0	0	0	0	0	0	0	0	0	0	0	0	0	0	0	0	0	0
aggcgcgattt	PBANKA_113870	1	1	0	0	0	0	0	0	0	0	0	0	0	0	0	0	0	0	0	0	0	0	0	0	0	0
aggctctggct	PBANKA_020760	0	0	0	0	8	8	0	0	0	0	0	0	1	1	0	0	0	0	0	0	0	0	0	0	0	0
agggcatccgg	PBANKA_143070	0	0	0	0	0	0	0	0	0	0	0	0	0	0	0	0	0	0	0	0	0	0	0	0	0	0
aggggtgttgt	PBANKA_010510	3	3	0	0	0	0	0	0	0	0	0	0	0	0	0	0	0	0	0	0	0	0	0	0	0	0
agggtatatgc	PBANKA_110930	15	14	0	0	33	31	0	0	4	4	4	4	0	0	0	0	0	0	0	0	0	0	0	0	0	0
agggtggatct	PBANKA_114140	0	0	0	0	0	0	0	0	0	0	0	0	0	0	0	0	0	0	0	0	0	0	0	0	0	0
agggttcctat	PBANKA_051500	3169	3153	2412	2391	3091	3064	2991	2942	3152	3107	2928	2908	2952	2910	3181	3150	3207	3151	3173	3119	3450	3393	4979	4902	578	568
aggtcgtcctc	PBANKA_131970	98	101	139	137	0	0	7	7	8	8	0	0	0	0	0	0	0	0	0	0	0	0	0	0	0	0
aggtgcgattt	PBANKA_113780	7	6	0	0	0	0	0	0	0	0	0	0	0	0	0	0	0	0	0	0	0	0	0	0	0	0
agtaagccttc	PBANKA_110420	2696	2687	2165	2163	2643	2640	1839	1839	1872	1868	1573	1579	964	960	1193	1176	825	815	667	663	762	748	764	765	935	937
agtaccgaagg	PBANKA_091930	56	56	46	45	42	42	10	10	23	22	16	16	4	4	4	3	4	4	5	5	0	0	0	0	74	71
agtacgctgcg	PBANKA_112510	10	11	0	0	35	35	0	0	0	0	0	0	0	0	0	0	0	0	0	0	0	0	0	0	0	0
agtagtacgga	PBANKA_080140	0	0	0	0	0	0	0	0	0	0	0	0	0	0	0	0	0	0	0	0	0	0	0	0	0	0
agtatcaggct	PBANKA_113540	10	11	0	0	35	34	1	1	0	0	0	0	0	0	0	0	0	0	1	1	0	0	0	0	31	30
agtcacgtact	PBANKA_081390	0	0	0	0	0	0	0	0	0	0	0	0	0	0	0	0	0	0	0	0	0	0	0	0	0	0
agtccagatat	PBANKA_051700	7	7	0	0	15	15	0	0	0	0	1	1	0	0	0	0	0	0	0	0	0	0	0	0	0	0
agtcgaaccgg	PBANKA_021200	0	0	0	0	28	28	1	1	0	0	0	0	0	0	0	0	0	0	0	0	0	0	0	0	0	0
agtctttcgac	PBANKA_121540	0	0	1	1	0	0	0	0	0	0	0	0	0	0	0	0	0	0	0	0	0	0	0	0	1	1
agtgcgccact	PBANKA_140060	0	0	0	0	0	0	2	2	0	0	0	0	0	0	0	0	0	0	0	0	0	0	0	0	0	0
agtgctgctta	PBANKA_120070	20	18	14	16	32	34	25	23	30	35	23	23	28	28	30	28	17	21	16	19	21	21	30	35	2	1
agtggtctcat	PBANKA_070460	0	0	0	0	0	0	0	0	0	0	0	0	0	0	0	0	0	0	0	0	0	0	0	0	0	0
agttgacaaga	PBANKA_093200	0	0	0	0	0	0	0	0	0	0	3	3	0	0	0	0	0	0	0	0	0	0	0	0	0	0
ataatagatat	PBANKA_101580	0	0	0	0	0	0	0	0	0	0	0	0	0	0	0	0	0	0	0	0	0	0	0	0	0	0
atacgctaccg	PBANKA_110780	41	41	0	0	9	9	3	3	5	5	7	7	0	0	0	0	0	0	0	0	0	0	0	0	0	0
atagaacctgc	PBANKA_093320	0	0	0	0	0	0	0	0	0	0	0	0	0	0	0	0	0	0	0	0	0	0	0	0	0	0
ataggtggtga	PBANKA_071010	89	86	0	0	0	0	0	0	0	0	6	6	0	0	3	3	1	1	0	0	0	0	0	0	0	0
atatccgttag	PBANKA_094230	0	0	0	0	0	0	0	0	0	0	0	0	0	0	0	0	0	0	0	0	0	0	0	0	0	0
atcaacccgtg	PBANKA_112180	11	11	0	0	0	0	0	0	0	0	3	2	0	0	0	0	0	0	0	0	0	0	0	0	0	0
atcattgtcac	PBANKA_062350	0	0	0	0	0	0	0	0	0	0	0	0	0	0	0	0	0	0	0	0	0	0	1	0	0	0
atcgatacata	PBANKA_134230	83	84	0	0	62	61	13	13	2	2	12	12	0	0	1	1	0	0	0	0	0	0	0	0	0	0
atctaacttca	PBANKA_142790	0	0	0	0	20	20	0	0	0	0	0	0	0	0	0	0	0	0	0	0	0	0	0	0	0	0
atctattcaag	PBANKA_146070	194	189	161	161	151	147	22	22	3	3	22	23	0	0	1	1	2	2	0	0	0	0	0	0	0	0
atctgatgtag	PBANKA_082040	22	22	0	0	37	35	2	1	0	0	0	0	0	0	0	0	0	0	0	0	0	0	0	0	0	0
atctgcatcat	PBANKA_145640	0	0	0	0	0	0	0	0	0	0	0	0	0	0	0	0	0	0	0	0	0	0	0	0	0	0
atctgctcact	PBANKA_030970	1	1	130	128	1	1	0	0	1	1	5	4	0	0	0	0	0	0	0	0	0	0	0	0	0	0
atgagaagatg	PBANKA_130960	0	0	0	0	0	0	0	0	4	4	0	0	0	0	0	0	0	0	0	0	0	0	0	0	1	1
atgaggttaaa	PBANKA_111200	61	59	0	0	55	54	0	0	0	0	9	8	0	0	0	0	0	0	0	0	0	0	0	0	0	0
atgattagtct	PBANKA_080030	0	0	0	0	0	0	1	1	0	0	0	0	0	0	0	0	0	0	0	0	0	0	0	0	0	0
atgccatgtag	PBANKA_135070	0	0	0	0	0	0	0	0	0	0	0	0	0	0	0	0	0	0	0	0	0	0	0	0	0	0
atggagcggcg	PBANKA_121600	4	4	0	0	0	0	0	0	0	0	0	0	0	0	0	0	0	0	0	0	0	0	0	0	0	0
atggcagagca	PBANKA_142080	0	0	0	0	0	0	0	0	0	0	0	0	0	0	0	0	0	0	0	0	0	0	0	0	0	0
atgtctcgcgg	PBANKA_021430	0	0	0	0	0	0	0	0	0	0	0	0	0	0	0	0	0	0	0	0	0	0	0	0	4	4
atgttgatcac	PBANKA_060390	0	0	0	0	0	0	2	2	0	0	0	0	0	0	0	0	0	0	0	0	0	0	0	0	0	0
attaatctagt	PBANKA_021030	0	0	0	0	0	0	0	0	0	0	1	1	0	0	0	0	0	0	0	0	0	0	1	0	0	0
attactcttaa	PBANKA_103270	59	60	24	24	0	0	1	1	0	0	8	8	0	0	0	0	0	0	0	0	0	0	0	0	0	0
attagcactag	PBANKA_145190	0	0	0	0	0	0	0	0	0	0	0	0	0	0	0	0	0	0	0	0	0	0	0	0	0	0
attattttgat	PBANKA_010530	0	0	0	0	0	0	0	0	0	0	0	0	0	0	0	0	0	0	0	0	0	0	0	0	0	0
attcaagggct	PBANKA_061510	0	0	0	0	0	0	0	0	0	0	0	0	0	0	0	0	0	0	0	0	0	0	0	0	0	0
attcgcagaca	PBANKA_142580	7	6	0	0	0	0	0	0	0	0	0	0	0	0	0	0	0	0	0	0	0	0	0	0	0	0
attcggtcgag	PBANKA_132890	0	0	0	0	0	0	0	0	0	0	0	0	0	0	0	0	0	0	0	0	0	0	0	0	0	0
attctgcgggt	PBANKA_110170	16	16	0	0	68	66	0	0	6	6	1	1	0	0	0	0	0	0	0	0	0	0	0	0	0	0
attgcgtggat	PBANKA_123950	0	0	0	0	0	0	0	0	0	0	0	0	0	0	0	0	0	0	0	0	0	0	0	0	0	0
atttcacgttt	PBANKA_120790	40	40	0	0	6	6	1	1	0	0	11	11	0	0	0	0	0	0	0	0	0	0	0	0	0	0
atttggtgccg	PBANKA_120780	0	0	0	0	0	0	0	0	2	2	0	0	0	0	0	0	0	0	0	0	0	0	0	0	0	0
attttatcatc	PBANKA_083660	15	14	0	0	15	15	3	3	0	0	1	1	0	0	0	0	3	3	0	0	0	0	0	0	0	0
caacatgcttc	PBANKA_122980	3	4	4	3	6	6	9	9	5	5	3	4	8	9	7	7	6	6	4	3	10	11	2	3	2	2
caaccccccgg	PBANKA_124070	0	0	0	0	0	0	0	0	0	0	0	0	0	0	0	0	0	0	0	0	0	0	0	0	0	0
caactcggatg	PBANKA_130450	50	48	0	0	29	29	0	0	0	0	2	2	0	0	0	0	0	0	0	0	0	0	0	0	0	0
caagaaggaag	PBANKA_140020	11	11	0	0	42	40	0	0	4	4	0	0	0	0	0	0	0	0	0	0	0	0	0	0	0	0
caagtgctgtc	PBANKA_080010	0	0	0	0	0	0	0	0	0	0	4	4	0	0	0	0	0	0	0	0	0	0	0	0	0	0
caatccggtga	PBANKA_080110	0	0	0	0	0	0	0	0	0	0	0	0	0	0	0	0	0	0	0	0	0	0	0	0	0	0
caatcgatacg	PBANKA_031500	222	222	271	264	135	132	20	19	17	16	9	7	1	1	1	1	0	0	0	0	0	0	0	0	0	0
caatttagcgg	PBANKA_062150	0	0	0	0	0	0	0	0	0	0	0	0	0	0	0	0	0	0	0	0	0	0	0	0	2	2
cacagagatct	PBANKA_112140	61	61	0	0	60	60	4	4	5	4	4	4	0	0	0	0	0	0	0	0	0	0	0	0	0	0
caccaaagtcc	PBANKA_104010	0	0	0	0	0	0	0	0	0	0	4	4	0	0	0	0	0	0	0	0	0	0	0	0	0	0
caccacgcaaa	PBANKA_132200	0	0	0	0	0	0	0	0	0	0	0	0	0	0	1	1	0	0	0	0	0	0	0	0	0	0
cacctctcatc	PBANKA_141050	0	0	0	0	51	52	0	0	0	0	0	0	0	0	2	2	0	0	0	0	0	0	0	0	0	0
cacgcaccttt	PBANKA_083210	147	150	39	39	91	92	15	15	25	25	25	25	0	0	0	0	0	0	0	0	0	0	0	0	0	0
cactctctgcg	PBANKA_092900	255	248	0	0	248	244	26	28	5	5	34	34	0	0	0	0	0	0	0	0	0	0	0	0	0	0
cacttgatgtt	PBANKA_093980	90	89	74	75	178	176	5	5	0	0	15	15	0	0	0	0	0	0	0	0	0	0	0	0	0	0
cagaagtgtta	PBANKA_030100	0	0	0	0	0	0	0	0	0	0	0	0	0	0	0	0	0	0	0	0	0	0	0	0	0	0
cagacatttca	PBANKA_010210	14	15	0	0	0	0	0	0	0	0	0	0	0	0	0	0	0	0	0	0	0	0	0	0	0	0
cagaggtcagt	PBANKA_092960	0	0	0	0	0	0	0	0	0	0	0	0	0	0	0	0	0	0	0	0	0	0	0	0	0	0
cagcatacgac	PBANKA_030180	153	151	0	0	147	148	17	17	14	14	7	7	0	0	2	2	1	1	0	0	0	0	0	0	0	0
cagcgtgatgt	PBANKA_010110	11634	11472	12380	12200	14889	14698	15074	14780	16215	16021	18674	18437	14738	14562	17556	17339	13788	13585	15301	15039	18070	17762	24054	23647	4790	4713
caggttggtag	PBANKA_102720	176	171	197	195	200	194	18	18	14	14	17	17	0	0	2	2	2	2	0	0	1	1	0	0	0	0
cagtactgtca	PBANKA_092690	0	0	0	0	0	0	0	0	0	0	1	1	0	0	0	0	0	0	0	0	1	1	0	0	0	0
cagtgatgcgg	PBANKA_122430	0	0	0	0	0	0	0	0	0	0	0	0	0	0	0	0	0	0	0	0	0	0	0	0	2	2
cataacgtagc	PBANKA_102390	94	92	72	72	94	93	9	9	0	0	5	5	0	0	0	0	1	1	0	0	0	0	0	0	0	0
cataggttctg	PBANKA_111430	22	22	0	0	0	0	0	0	0	0	0	0	0	0	0	0	0	0	0	0	0	0	0	0	0	0
catataatgga	PBANKA_031320	0	0	0	0	15	15	0	0	0	0	1	1	0	0	0	0	0	0	0	0	0	0	0	0	0	0
catctgtttat	PBANKA_112730	0	0	0	0	0	0	0	0	0	0	2	2	0	0	0	0	0	0	0	0	0	0	0	0	0	0
catgacggtgg	PBANKA_120520	14	14	0	0	99	99	0	0	10	10	0	0	0	0	0	0	0	0	0	0	0	0	0	0	0	0
catggatgggc	PBANKA_113980	51	51	72	74	84	84	4	4	5	5	17	18	1	1	0	0	2	1	0	0	0	0	0	0	0	0
ccacatagcct	PBANKA_142610	306	304	0	0	182	180	16	16	6	6	13	13	0	0	0	0	2	2	0	0	0	0	1	1	0	0
ccacctgccca	PBANKA_010620	6	6	0	0	0	0	0	0	0	0	0	0	0	0	0	0	0	0	0	0	0	0	0	0	0	0
ccactcgacac	PBANKA_101110	0	0	0	0	0	0	0	0	4	4	0	0	0	0	0	0	0	0	0	0	0	0	0	0	0	0
ccagaactacc	PBANKA_082460	0	0	90	90	9	9	0	0	0	0	0	0	0	0	0	0	0	0	0	0	0	0	1	1	0	0
ccagccggcat	PBANKA_091510	11	11	0	0	45	44	0	0	0	0	0	0	1	1	0	0	0	0	0	0	0	0	0	0	0	0
ccagtgtccat	PBANKA_124100	0	0	0	0	0	0	0	0	0	0	0	0	0	0	0	0	0	0	0	0	0	0	0	0	0	0
ccatctaacgc	PBANKA_090080	0	0	0	0	0	0	0	0	0	0	0	0	0	0	0	0	0	0	0	0	0	0	0	0	1	1
ccatgcatctg	PBANKA_124400	0	0	0	0	4	4	0	0	0	0	0	0	0	0	0	0	0	0	0	0	0	0	0	0	0	0
cccaattgcgg	PBANKA_130170	0	0	0	0	0	0	0	0	0	0	0	0	0	0	0	0	0	0	0	0	0	0	0	0	2	2
cccagccgctt	PBANKA_051810	1	1	0	0	2	2	0	0	0	0	0	0	0	0	0	0	0	0	0	0	0	0	0	0	0	0
cccagcttgaa	PBANKA_124220	15	15	0	0	30	31	0	0	0	0	0	0	0	0	0	0	0	0	0	0	0	0	0	0	0	0
cccatactgta	PBANKA_141770	0	0	0	0	0	0	2	2	14	13	0	1	0	1	0	0	0	0	0	0	0	0	0	0	0	0
cccccgctagt	PBANKA_145860	6	6	0	0	3	3	0	0	0	0	0	0	0	0	0	0	0	0	0	0	0	0	0	0	0	0
cccctctggtt	PBANKA_122200	0	0	0	0	0	0	0	0	0	0	0	0	0	0	0	0	0	0	0	0	0	0	0	0	0	0
cccgaagttgg	PBANKA_100860	0	0	0	0	13	13	0	0	0	0	0	0	0	0	0	0	0	0	0	0	0	0	0	0	0	0
cccgatccttc	PBANKA_101530	0	0	0	0	0	0	0	0	0	0	3	3	0	0	0	0	0	0	0	0	0	0	0	0	0	0
cccgatctgat	PBANKA_051080	7	7	0	0	0	0	0	0	9	9	0	0	0	0	0	0	0	0	0	0	0	0	0	0	0	0
cccgttgcgca	PBANKA_123280	32	32	82	82	31	31	1	1	0	0	4	4	0	0	0	0	0	0	0	0	0	0	0	0	0	0
ccctacctttg	PBANKA_113890	0	0	0	0	0	0	0	0	0	0	3	3	0	0	0	0	0	0	0	0	0	0	0	0	0	0
ccctaggtgaa	PBANKA_041130	0	0	0	0	0	0	0	0	0	0	0	0	0	0	0	0	0	0	0	0	0	0	0	0	0	0
ccctcaaatac	PBANKA_135960	0	0	0	0	0	0	0	0	0	0	0	0	0	0	0	0	0	0	0	0	0	0	0	0	0	0
ccctcgggtgc	PBANKA_110490	146	145	80	79	0	0	3	3	7	8	9	9	0	0	3	3	2	2	0	0	0	0	0	0	0	0
ccctgagaacc	PBANKA_141230	27	27	0	0	19	19	3	3	0	0	4	4	0	0	0	0	0	0	0	0	0	0	0	0	0	0
ccgaagatccg	PBANKA_135750	86	86	0	0	40	40	0	0	3	3	3	3	0	0	1	1	0	0	0	0	0	0	0	0	0	0
ccgagggcacc	PBANKA_090270	82	84	82	79	171	171	0	0	0	0	0	0	0	0	1	1	0	0	0	0	0	0	0	0	0	0
ccgagtctcaa	PBANKA_113800	5	5	0	0	0	0	0	0	0	0	0	0	0	0	0	0	0	0	0	0	0	0	0	0	0	0
ccgattggcga	PBANKA_092770	0	0	0	0	0	0	0	0	0	0	0	0	0	0	0	0	0	0	0	0	0	0	0	0	0	0
ccgcaattttt	PBANKA_100120	122	123	0	0	39	40	0	0	0	0	6	6	0	0	0	0	0	0	0	0	0	0	0	0	0	0
ccgccagggtg	PBANKA_021230	7	7	0	0	21	20	0	0	0	0	4	4	0	0	0	0	0	0	0	0	0	0	0	0	0	0
ccgcttgtaca	PBANKA_101830	102	101	0	0	69	68	12	11	17	17	1	1	1	1	1	1	0	0	0	0	0	0	1	1	0	0
ccggctggacg	PBANKA_API0035	0	0	0	0	0	0	1	1	0	0	0	1	0	0	0	0	0	0	0	0	1	2	1	0	0	0
ccggctggagg	PBANKA_121770	2129	2092	1542	1523	1883	1866	2516	2483	2677	2665	2557	2532	2658	2622	2911	2881	2406	2375	2526	2480	2863	2837	3600	3558	1913	1885
ccgtcgtcagc	PBANKA_132230	0	0	1	1	0	0	0	0	0	0	0	0	0	0	0	0	0	0	0	0	0	0	0	0	0	0
ccgtgctgacc	PBANKA_020350	69	70	0	0	13	13	1	1	0	0	0	0	0	0	0	0	0	0	0	0	0	0	0	0	0	0
ccgttacctgg	PBANKA_132240	0	0	0	0	0	0	0	0	0	0	0	0	0	0	0	0	0	0	0	0	0	0	0	0	0	0
ccgttcgagtg	PBANKA_135170	4	4	2	2	3	5	8	9	0	2	3	4	7	9	1	2	7	9	4	3	0	0	5	5	7	5
cctaatttgct	PBANKA_135890	0	0	0	0	0	0	0	0	0	0	1	1	0	0	0	0	0	0	0	0	1	0	0	0	0	0
cctaggaggta	PBANKA_040060	0	0	0	0	0	0	0	0	0	0	0	0	2	2	0	0	0	0	0	0	0	0	0	0	0	0
cctagggaaat	PBANKA_031180	0	0	0	0	0	0	0	0	0	0	0	0	0	0	0	0	0	0	0	0	0	0	0	0	0	0
cctcgcccaac	PBANKA_111550	0	0	0	0	0	0	0	0	0	0	0	0	0	0	0	0	0	0	0	0	0	0	0	0	0	0
cctcttacccg	PBANKA_061520	0	0	13	12	0	0	0	0	0	0	2	2	0	0	0	0	0	0	1	1	0	0	0	0	0	0
ccttacccggg	PBANKA_130420	0	0	0	0	0	0	0	0	0	0	2	2	0	0	0	0	0	0	0	0	0	0	1	1	0	0
ccttcacgagg	PBANKA_111210	0	0	0	0	2	2	0	0	0	0	0	0	0	0	0	0	0	0	0	0	0	0	0	0	0	0
cctttcttgtc	PBANKA_082640	71	71	0	0	0	0	0	0	0	0	6	6	0	0	1	1	0	0	0	0	0	0	0	0	0	0
cgaaatgtacg	PBANKA_124570	51	50	0	0	43	42	3	3	0	0	5	5	0	0	0	0	0	0	0	0	0	0	0	0	0	0
cgaacacaaat	PBANKA_122680	0	0	0	0	0	0	0	0	0	0	0	0	0	0	0	0	0	0	0	0	0	0	0	0	0	0
cgaagtagcaa	PBANKA_111760	10	10	0	0	23	23	1	1	0	0	0	0	0	0	0	0	0	0	0	0	0	0	0	0	0	0
cgaatcattgt	PBANKA_094020	37	36	0	0	0	0	0	0	0	0	0	0	0	0	0	0	0	0	0	0	0	0	0	0	0	0
cgaccaccata	PBANKA_081090	0	0	0	0	0	0	0	0	0	0	0	0	0	0	0	0	0	0	0	0	0	0	0	0	0	0
cgaccttctct	PBANKA_082790	0	0	0	0	0	0	1	1	0	0	0	0	0	0	0	0	0	0	0	0	0	0	0	0	0	0
cgactagtacc	PBANKA_092110	25	25	0	0	40	41	0	0	0	0	0	0	0	0	0	0	0	0	0	0	0	0	0	0	1	1
cgactcagtag	PBANKA_030140	37	37	0	0	84	85	16	16	3	3	9	7	0	0	0	0	1	1	0	0	0	0	0	0	0	0
cgagagataca	PBANKA_083110	209	207	69	70	69	69	12	12	1	1	4	3	1	1	0	0	0	0	0	0	1	1	0	0	0	0
cgaggcttatt	PBANKA_061800	0	0	0	0	0	0	0	0	0	0	0	0	0	0	0	0	0	0	0	0	0	0	0	0	0	0
cgagtatgctt	PBANKA_102460	1045	1033	980	970	860	849	920	914	952	934	585	587	835	821	862	856	523	516	925	908	937	924	854	843	2168	2149
cgagtgcctgc	PBANKA_134970	6	7	0	0	0	0	0	0	0	0	0	0	0	0	0	0	0	0	0	0	0	0	0	0	0	0
cgatctttctc	PBANKA_112920	7	7	0	0	0	0	0	0	0	0	0	0	0	0	0	0	0	0	0	0	0	0	0	0	0	0
cgatgaggtaa	PBANKA_061130	0	0	0	0	0	0	0	0	0	0	0	0	0	0	0	0	0	0	0	0	0	0	0	0	0	0
cgatgagtgaa	PBANKA_030820	0	0	0	0	0	0	0	0	0	0	0	0	0	0	0	0	0	0	0	0	0	0	0	0	0	0
cgattaagaat	PBANKA_051530	11	11	0	0	0	0	1	1	0	0	2	2	0	0	0	0	0	0	0	0	0	0	0	0	0	0
cgcagcaccgc	PBANKA_103320	0	0	0	0	0	0	0	0	0	0	0	0	0	0	0	0	0	0	0	0	0	0	0	0	0	0
cgccctgtttg	PBANKA_131800	0	0	0	0	0	0	0	0	0	0	0	0	0	0	0	0	0	0	0	0	0	0	0	0	0	0
cgcggaggtgt	PBANKA_144580	0	0	0	0	0	0	0	0	0	0	0	0	0	0	0	0	0	0	0	0	0	0	0	0	0	0
cgctaagtccg	PBANKA_010240	7	6	0	0	0	0	0	0	0	0	0	0	0	0	0	0	0	0	0	0	0	0	0	0	0	0
cgctatcaata	PBANKA_060810	0	0	0	0	0	0	0	0	0	0	0	0	0	0	0	0	0	0	0	0	0	0	0	0	0	0
cgctccatgcc	PBANKA_031260	0	0	0	0	0	0	0	0	0	0	2	1	0	0	0	0	0	0	0	0	0	0	0	0	0	0
cggaatgccag	PBANKA_031000	47	47	0	0	8	8	0	0	4	4	2	2	0	0	1	1	0	0	0	0	0	0	0	0	0	0
cggaggtttat	PBANKA_123560	17	17	0	0	0	0	0	0	0	0	1	1	0	0	0	0	0	0	0	0	0	0	0	0	0	0
cggagtacgtt	PBANKA_103440	4228	4211	4426	4378	5112	5074	3672	3643	4845	4791	4457	4401	2384	2365	3272	3242	2605	2593	1654	1646	2111	2088	2659	2631	1194	1181
cggcctatagg	PBANKA_100060	0	0	0	0	39	38	0	0	0	0	0	0	0	0	0	0	0	0	0	0	0	0	0	0	0	0
cggcctggtat	PBANKA_100630	0	0	0	0	13	12	0	0	0	0	0	0	0	0	0	0	0	0	0	0	0	0	0	0	0	0
cggcgaacggt	PBANKA_020860	0	0	0	0	0	0	0	0	0	0	0	0	0	0	0	0	0	0	0	0	0	0	0	0	0	0
cggcgtccctt	PBANKA_031400	0	0	0	0	0	0	0	0	0	0	0	0	0	0	0	0	0	0	1	0	0	0	0	0	0	0
cgggctaatag	PBANKA_132750	8	8	0	0	0	0	0	0	0	0	0	0	0	0	0	0	0	0	0	0	0	0	0	0	0	0
cggggacttac	PBANKA_141810	14	15	0	0	0	0	0	0	0	0	0	0	0	0	0	0	0	0	0	0	0	0	0	0	0	0
cgggtacagtg	PBANKA_132010	0	0	0	0	0	0	0	0	0	0	3	3	0	0	0	0	0	0	0	0	0	0	0	0	0	0
cggtcccggac	PBANKA_060510	2	2	0	0	0	0	0	0	0	0	1	0	0	0	0	0	0	0	0	0	0	0	0	0	0	0
cggtctcctcc	PBANKA_052210	6	6	0	0	0	0	0	0	0	0	0	0	0	0	0	0	0	0	0	0	0	0	0	0	0	0
cggttccacgg	PBANKA_060880	0	0	0	0	61	60	0	0	0	0	0	0	0	0	0	0	0	0	0	0	0	0	0	0	0	0
cggttgtggat	PBANKA_070710	0	0	98	97	0	0	0	0	0	0	0	0	0	0	0	0	0	0	0	0	0	0	0	0	0	0
cgtaagctgac	PBANKA_142720	0	0	0	0	15	15	0	0	0	0	1	1	0	0	0	0	0	0	0	0	0	0	0	0	0	0
cgtactaccgg	PBANKA_021010	0	0	0	0	0	0	0	0	0	0	0	0	0	0	0	0	0	0	0	0	0	0	0	0	0	0
cgtagtaaagc	PBANKA_102120	0	0	0	0	0	0	0	0	0	0	0	0	0	0	0	0	0	0	0	0	0	0	0	0	0	0
cgtccttgcta	PBANKA_070760	6	6	0	0	0	0	0	0	0	0	0	0	0	0	0	0	0	0	0	0	0	0	0	0	0	0
cgtgaagaaaa	PBANKA_060080	16	16	0	0	0	0	0	0	0	0	0	0	0	0	0	0	0	0	0	0	0	0	0	0	0	0
cgtgagtgaga	PBANKA_133680	0	0	0	0	0	0	0	0	5	5	10	11	0	0	1	0	0	0	0	0	3	3	0	0	38	38
cgtgcgcccac	PBANKA_141440	0	0	0	0	0	0	0	0	0	0	0	0	0	0	0	0	0	0	0	0	0	0	0	0	0	0
cgtggcgctag	PBANKA_123830	0	0	0	0	0	0	3	3	0	0	1	1	0	0	0	0	0	0	0	0	0	0	0	0	0	0
cgtggggttct	PBANKA_123430	0	0	0	0	0	0	0	0	0	0	1	1	0	0	0	0	0	0	0	0	0	0	0	0	0	0
cgtgtcggaca	PBANKA_020840	6	6	0	0	0	0	0	0	0	0	0	0	0	0	0	0	0	0	0	0	0	0	0	0	0	0
cgtgttctagt	PBANKA_113320	0	0	0	0	0	0	2	2	0	0	0	0	0	0	0	0	0	0	0	0	0	0	0	0	0	0
cgttatgtggg	p230p-tag	1743	1737	2741	2702	1563	1539	2101	2077	2805	2770	1845	1822	1997	1975	2826	2800	1550	1526	2063	2048	2808	2777	2143	2119	1346	1335
cgttccaacag	PBANKA_135130	0	0	0	0	0	0	0	0	0	0	0	0	0	0	0	0	0	0	0	0	0	0	0	0	0	0
cgttcgctata	PBANKA_092910	10	10	0	0	0	0	0	0	0	0	1	1	0	0	0	0	0	0	0	0	0	0	0	0	0	0
cgttggtagga	PBANKA_133630	0	0	0	0	0	0	0	0	0	0	0	0	0	0	0	0	0	0	0	0	0	0	0	0	0	0
cgtttgctggg	PBANKA_131150	11	11	0	0	71	71	0	0	1	1	0	0	0	0	0	0	0	0	0	0	0	0	0	0	0	0
cgttttgggcg	PBANKA_020270	11	11	0	0	24	24	0	0	0	0	0	0	0	0	0	0	0	0	0	0	0	0	0	0	0	0
ctaaaacgccg	PBANKA_041020	1	1	0	0	0	0	0	0	0	0	2	2	0	0	3	2	0	0	0	0	0	0	0	0	2	2
ctacccgtaca	PBANKA_131370	0	0	0	0	0	0	2	2	0	0	0	0	0	0	0	0	0	0	0	0	0	0	0	0	0	0
ctacgatgaac	PBANKA_030770	0	0	0	0	0	0	3	3	0	0	0	0	0	0	0	0	0	0	0	0	0	0	0	0	0	0
ctacgcggcgg	PBANKA_134330	12	12	0	0	0	0	0	0	0	0	0	0	0	0	0	0	0	0	0	0	0	0	0	0	2	2
ctacgtcatcg	PBANKA_135380	4866	4842	4853	4799	5088	5050	6346	6283	7665	7619	6375	6328	6225	6166	8412	8331	6049	5990	6675	6570	8543	8419	9869	9775	643	640
ctagtagtaga	PBANKA_112670	7	7	0	0	6	6	0	0	0	0	0	0	1	1	0	0	0	0	0	0	0	0	0	0	0	0
ctagtcggggt	PBANKA_030470	32	31	0	0	0	0	0	0	0	0	5	5	0	0	0	0	0	0	0	0	0	0	0	0	0	0
ctagttcctag	PBANKA_136350	0	0	0	0	0	0	0	0	0	0	0	0	0	0	0	0	0	0	0	0	0	0	1	0	0	0
ctatccgccac	PBANKA_031360	0	0	0	0	1	1	0	0	0	0	0	0	0	0	0	0	0	0	0	0	0	0	0	0	0	0
ctatcttatcc	PBANKA_052200	0	0	0	0	0	0	0	0	0	0	0	0	0	0	0	0	0	0	0	0	0	0	0	0	0	0
ctcacacgacc	PBANKA_052480	56	56	84	85	34	35	1	1	0	0	3	3	0	0	2	2	1	1	0	0	0	0	0	0	0	0
ctccccattca	PBANKA_122760	0	0	0	0	0	0	0	0	8	8	0	0	0	0	0	0	0	0	0	0	0	0	0	0	0	0
ctcccgaaatt	PBANKA_050510	0	0	0	0	0	0	0	0	0	0	2	1	0	0	0	0	0	0	0	0	0	0	0	0	0	0
ctcctcttagg	PBANKA_103750	2	2	0	0	0	0	0	1	0	0	0	0	1	1	0	0	2	2	0	0	1	1	1	1	0	1
ctcgaggtcct	PBANKA_041150	0	0	0	0	0	0	0	0	0	0	0	0	0	0	0	0	0	0	0	0	0	0	0	0	0	0
ctcgggagggg	PBANKA_050120	0	0	0	0	45	42	0	0	0	0	0	0	0	0	0	0	0	0	0	0	0	0	0	0	0	0
ctcgtatagag	PBANKA_112970	268	268	112	111	327	325	53	52	11	11	49	46	20	19	14	14	40	40	39	38	14	14	52	48	766	750
ctctgcccaag	PBANKA_121180	42	42	0	0	0	0	0	0	6	6	2	2	0	0	0	0	0	0	0	0	0	0	0	0	0	0
ctctgcgtggt	PBANKA_061010	5	5	0	0	0	0	0	0	0	0	1	1	0	0	0	0	0	0	0	0	0	0	0	0	0	0
ctctgtatgtc	PBANKA_110960	5	5	0	0	0	0	1	1	0	0	0	0	0	0	0	0	0	0	0	0	0	0	0	0	0	0
ctcttaatagg	PBANKA_071220	33	34	74	71	0	0	0	0	0	0	0	0	0	0	0	0	0	0	0	0	0	0	0	0	0	0
ctgaatactcg	PBANKA_062320	20	20	0	0	40	38	0	0	0	0	0	0	0	0	0	0	0	0	0	0	0	0	0	0	0	0
ctgactgtata	PBANKA_103980	6	6	0	0	0	0	0	0	0	0	0	0	0	0	0	0	0	0	0	0	0	0	0	0	0	0
ctgccctttga	PBANKA_136150	3	3	0	0	0	0	0	0	0	0	0	0	0	0	0	0	0	0	0	0	0	0	0	0	0	0
ctgctgattgc	PBANKA_100760	114	115	0	0	46	45	4	3	22	21	11	11	0	0	0	0	1	1	0	0	0	1	0	0	0	0
ctgtgactgct	PBANKA_130190	10	9	0	0	0	0	0	0	1	1	0	0	0	0	0	0	0	0	0	0	0	0	0	0	0	0
cttaaagagcc	PBANKA_133500	0	0	0	0	51	52	0	0	3	3	0	0	0	0	0	0	0	0	0	0	0	0	0	0	0	0
cttagaattat	PBANKA_130230	24	24	0	0	0	0	0	0	6	6	1	1	0	0	0	0	0	0	0	0	0	0	0	0	0	0
cttagcgtaaa	PBANKA_140470	0	0	0	0	0	0	0	0	0	0	0	0	0	0	0	0	0	0	0	0	0	0	0	0	0	0
cttatttgccc	PBANKA_113190	5	5	0	0	0	0	0	0	0	0	0	0	0	0	0	0	0	0	0	0	0	0	0	0	0	0
cttccctaggg	PBANKA_093810	0	0	0	0	0	0	0	0	0	0	0	0	0	0	0	0	0	0	0	0	0	0	0	0	0	0
cttcctcttgt	PBANKA_130060	0	0	0	0	0	0	0	0	0	0	0	0	0	0	0	0	0	0	0	0	0	0	0	0	0	0
cttgagacgct	PBANKA_091410	8	8	0	0	24	24	0	0	0	0	0	0	0	0	0	0	0	0	0	0	0	0	0	0	0	0
cttgcggacaa	PBANKA_112680	0	0	0	0	0	0	0	0	0	0	2	2	0	0	0	0	0	0	0	0	0	0	0	0	0	0
ctttactgggt	PBANKA_135260	8	8	0	0	27	27	1	1	0	0	4	4	0	0	0	0	0	0	0	0	0	0	0	0	0	0
ctttcgtccgt	PBANKA_090420	0	0	0	0	17	17	0	0	0	0	0	0	0	0	0	0	0	0	0	0	0	0	0	0	0	0
ctttcttcgca	PBANKA_070810	0	0	0	0	0	0	0	0	0	0	1	1	0	0	0	0	0	0	0	0	0	0	0	0	0	0
ctttgtactgt	PBANKA_131950	0	0	0	0	0	0	0	0	0	0	0	0	0	0	0	0	0	0	0	0	0	0	0	0	0	0
gaaacccctcc	PBANKA_121320	3	4	0	0	0	0	0	0	0	0	0	0	0	0	0	0	0	0	0	0	0	0	0	0	0	0
gaaagaaaagg	PBANKA_144770	0	0	0	0	0	0	0	0	0	0	0	0	0	0	0	0	0	0	0	0	0	0	0	0	0	0
gaaaggttcca	PBANKA_133650	0	0	0	0	15	15	0	0	0	0	0	0	0	0	0	0	0	0	0	0	0	0	0	0	0	0
gaacattcggg	PBANKA_140040	43	44	0	0	62	62	0	0	15	15	7	7	0	0	1	1	0	0	0	0	0	0	0	0	0	0
gaacctggaca	PBANKA_093260	8	8	0	0	0	0	0	0	0	0	0	0	0	0	0	0	0	0	0	0	0	0	0	0	0	0
gaagctaatgc	PBANKA_041450	11	10	0	0	49	49	0	0	0	0	0	0	0	0	0	0	0	0	0	0	0	0	0	0	0	0
gaaggaacgtc	PBANKA_090240	25	25	0	0	0	0	1	1	3	3	0	0	0	0	1	1	0	0	0	0	0	0	0	0	0	0
gaaggactcgt	PBANKA_122020	2	2	0	0	0	0	0	0	0	0	0	0	0	0	0	0	0	0	0	0	0	0	0	0	2	2
gaaggtggtac	PBANKA_080630	25	24	0	0	0	0	0	0	0	0	1	1	0	0	0	0	0	0	0	0	0	0	0	0	0	0
gaatcataaca	PBANKA_050300	1	1	0	0	1	1	0	1	0	0	0	0	0	0	0	0	0	0	1	1	0	0	0	0	0	0
gaatggaacag	PBANKA_113740	6	6	0	0	0	0	0	0	0	0	5	5	0	0	0	0	0	0	0	0	0	0	0	0	0	0
gaattaacaaa	PBANKA_110100	144	144	21	21	96	94	0	0	3	3	3	3	0	0	2	2	2	2	0	0	1	1	0	0	0	0
gaattaccttt	PBANKA_021550	5	5	0	0	62	61	0	0	3	3	0	0	0	0	0	0	0	0	0	0	0	0	0	0	0	0
gacaagagcgg	PBANKA_111400	0	0	0	0	0	0	0	0	0	0	0	0	0	0	0	0	0	0	0	0	0	0	0	0	5	5
gacatgggatt	PBANKA_070940	7	7	0	0	0	0	0	0	0	0	4	4	0	0	0	0	0	0	0	0	0	0	0	0	0	0
gacgcgccata	PBANKA_020070	0	0	0	0	0	0	0	1	0	0	0	1	0	0	0	0	0	0	0	0	0	0	0	0	0	0
gacgtatggcg	PBANKA_021460	44	44	0	0	11	11	1	1	6	6	0	0	0	0	0	0	0	0	0	0	0	0	0	0	0	0
gacgtcatgtg	PBANKA_142160	27	26	79	79	16	16	1	1	2	2	2	2	0	0	0	0	0	0	0	0	0	0	0	0	0	0
gactcccgggc	PBANKA_102400	0	0	0	0	0	0	0	0	0	0	0	0	0	0	0	0	0	0	0	0	0	0	0	0	0	0
gagagagggtg	PBANKA_141450	4	4	0	0	0	0	0	0	0	0	0	0	1	1	0	0	0	0	0	0	0	0	1	1	0	0
gagagctaata	PBANKA_031470	0	0	0	0	0	0	0	0	0	0	0	0	0	0	0	0	0	0	0	0	0	0	0	0	0	0
gagagggctta	PBANKA_101480	0	0	0	0	0	0	0	0	0	0	0	0	0	0	0	0	0	0	0	0	0	0	0	0	0	0
gagatgctctt	PBANKA_122580	0	0	0	0	0	0	0	0	0	0	0	0	0	0	0	0	0	0	0	0	0	0	0	0	0	0
gagcaaacgca	PBANKA_112040	43	42	0	0	0	0	0	0	0	0	1	1	0	0	0	0	0	0	0	0	0	0	0	0	0	0
gagccagtggc	PBANKA_122820	0	0	0	0	0	0	0	0	0	0	0	0	0	0	0	0	0	0	0	0	0	0	0	0	0	0
gagcctggtgg	PBANKA_041780	0	0	0	0	20	20	0	0	0	0	0	0	0	0	0	0	0	0	0	0	0	0	0	0	0	0
gagtagatctg	PBANKA_093370	4	4	0	0	0	0	1	1	0	0	0	0	0	0	0	0	0	0	0	0	0	0	0	0	0	0
gagtgaggaag	PBANKA_124330	4	4	0	0	4	5	0	0	0	0	2	3	2	1	2	3	0	0	3	2	0	1	1	2	2	1
gatattcagga	PBANKA_140860	28	26	0	0	11	10	0	0	3	3	3	3	0	0	0	0	0	0	0	0	0	0	0	0	0	0
gatgggctacc	PBANKA_133470	213	208	0	0	31	32	345	348	274	273	77	78	339	336	300	294	108	108	340	340	332	325	124	126	135	132
gattgccacac	PBANKA_113090	0	0	0	0	0	0	0	0	0	0	0	0	0	0	0	0	0	0	0	0	0	0	0	0	0	0
gcaaatataaa	PBANKA_110090	101	100	0	0	65	64	2	2	3	3	0	0	0	0	0	0	0	0	0	0	0	0	0	0	0	0
gcaaatttttt	PBANKA_090180	35	34	84	84	45	44	0	0	2	2	11	11	0	0	0	0	0	0	0	0	0	0	0	0	0	0
gcaaggtggct	PBANKA_092670	0	0	0	0	0	0	0	0	0	0	0	0	0	0	0	0	0	0	0	0	0	0	0	0	6	6
gcacggagtcg	PBANKA_080090	0	0	0	0	0	0	0	0	0	0	0	0	0	0	0	0	0	0	0	0	0	0	0	0	0	0
gcaggggtctg	PBANKA_061720	1	1	0	0	0	0	0	0	0	0	0	0	0	0	0	0	0	0	0	0	0	0	0	0	0	0
gcaggttccgg	PBANKA_130690	0	0	0	0	0	0	0	0	0	0	0	0	0	0	0	0	0	0	0	0	0	0	0	0	0	0
gcagtcccaac	PBANKA_101910	31	31	0	0	44	42	2	2	0	0	2	2	0	0	0	0	0	0	0	0	0	0	0	0	0	0
gcatcaaagcg	PBANKA_094340	0	0	0	0	26	26	0	0	0	0	6	6	0	0	0	0	0	0	0	0	0	0	0	0	0	0
gcatcagtcct	PBANKA_140580	0	0	0	0	7	7	0	0	0	0	0	0	0	0	0	0	0	0	0	0	0	0	0	0	0	0
gcatcatcccc	PBANKA_082800	2	2	0	0	0	0	0	0	0	0	0	0	0	0	0	0	0	0	0	0	0	0	0	0	0	0
gcatgaagggc	PBANKA_010330	0	0	0	0	0	0	0	0	0	0	0	0	0	0	0	0	0	0	0	0	0	0	0	0	0	0
gccacccgtcg	PBANKA_131870	0	0	0	0	0	0	0	0	1	1	0	0	0	0	0	0	0	0	0	0	0	0	0	0	0	0
gccgacctcgg	PBANKA_123060	0	0	0	0	0	0	0	0	0	0	0	0	0	0	0	0	0	0	0	0	0	0	0	0	0	0
gcctgtccaca	PBANKA_121360	0	0	1	1	1	1	0	0	0	0	0	0	0	0	0	0	0	0	0	0	0	0	0	0	8	8
gcgaatcggaa	PBANKA_144470	0	0	0	0	0	0	0	0	0	0	0	0	0	0	0	0	0	0	0	0	0	0	0	0	0	0
gcgagatcatt	PBANKA_070240	0	0	0	0	1	0	0	0	0	0	0	0	0	0	0	0	0	0	0	0	0	0	0	0	0	0
gcgcggcatga	PBANKA_112120	200	200	0	0	71	72	10	10	14	14	6	6	0	0	1	1	0	0	0	0	0	0	0	0	0	0
gcggcggccta	PBANKA_123550	0	0	0	0	0	0	0	0	0	0	0	0	0	0	0	0	0	0	0	0	0	0	0	0	0	0
gcgggaccgtg	PBANKA_081280	0	0	0	0	0	0	0	0	0	0	0	0	0	0	0	0	0	0	0	0	0	0	0	0	0	0
gcgttacggct	PBANKA_123960	23	22	0	0	0	0	0	0	0	0	1	1	0	0	0	0	0	0	0	0	0	0	0	0	0	0
gctaagattca	PBANKA_081970	0	0	0	0	7	9	0	0	0	0	0	0	0	0	0	0	0	0	0	0	0	0	0	0	0	0
gctacgggagg	PBANKA_112410	3	3	0	0	0	0	0	0	0	0	0	0	0	0	0	0	0	0	0	0	0	0	0	0	0	0
gctactagctc	PBANKA_061380	8	8	0	0	0	0	0	0	0	0	0	0	0	0	0	0	0	0	0	0	0	0	0	0	0	0
gctagtactta	PBANKA_130570	0	0	0	0	0	0	3	3	0	0	0	0	0	0	0	0	0	0	0	0	0	0	0	0	0	0
gctctgtcatc	PBANKA_091240	53	53	0	0	0	0	8	8	0	0	3	3	0	0	4	4	0	0	0	0	0	0	0	0	0	0
gctggagatgc	PBANKA_141590	4	4	0	0	0	0	0	0	0	0	0	0	0	0	0	0	0	0	0	0	0	0	0	0	0	0
gctgtcgcgta	PBANKA_083250	0	0	0	0	0	0	0	0	0	0	0	0	0	0	0	0	0	0	0	0	0	0	0	0	0	0
gctgttcaatc	PBANKA_135060	0	0	0	0	0	0	0	0	0	0	0	0	0	0	0	0	0	0	0	0	0	0	0	0	0	0
gcttaaacctc	PBANKA_122140	0	0	0	0	0	0	0	0	0	0	0	0	0	0	0	0	0	0	0	0	0	0	0	0	0	0
gcttcgttatt	PBANKA_090950	66	66	0	0	96	95	1	1	0	0	1	1	0	0	0	0	0	0	0	0	0	0	0	0	0	0
ggacgccctgg	PBANKA_134980	8	7	0	0	0	0	0	0	0	0	0	0	0	0	0	0	0	0	0	0	0	0	0	0	0	0
ggagacttaac	PBANKA_142320	5	5	0	0	0	0	9	9	0	0	8	8	19	19	0	0	0	0	19	19	2	2	0	0	42	41
ggatctggcat	PBANKA_122410	6	5	0	0	0	0	0	0	0	0	0	0	0	0	0	0	0	0	0	0	0	0	0	0	0	0
ggcagtatcga	PBANKA_040230	2	2	0	0	0	0	0	0	0	0	0	0	0	0	0	0	0	0	0	0	0	0	0	0	0	0
ggcataacgct	PBANKA_120860	0	0	0	0	0	0	0	0	0	0	0	0	0	0	0	0	0	0	0	0	0	0	0	0	2	2
ggccaggaaag	PBANKA_111340	56	54	0	0	59	61	0	0	6	6	2	2	0	0	0	0	1	1	0	0	0	0	0	0	0	0
ggcgatgtttc	PBANKA_092550	0	0	0	0	0	0	0	0	0	0	0	0	0	0	0	0	0	0	0	0	0	0	0	0	0	0
ggcgctcaggg	PBANKA_122550	237	239	75	72	143	137	18	18	5	5	26	25	0	0	0	0	0	0	1	1	0	0	0	0	0	0
ggctcgctgac	PBANKA_130070	0	0	0	0	0	0	0	0	0	0	0	0	0	1	0	0	0	1	0	0	0	0	0	0	0	0
gggaattaaga	PBANKA_143750	0	0	0	0	0	0	2	2	0	0	1	1	1	1	0	0	0	0	0	0	0	0	0	0	0	0
gggacgaaaca	PBANKA_136180	9	9	0	0	34	34	0	0	0	0	0	0	0	0	0	0	0	0	0	0	0	0	0	0	0	0
gggcttcatcc	PBANKA_031100	22	22	0	0	0	0	0	0	0	0	0	0	0	0	0	0	0	0	0	0	0	0	0	0	86	83
ggggacgctta	PBANKA_122510	7	7	0	0	0	0	0	0	0	0	0	0	0	0	0	0	0	0	0	0	0	0	0	0	0	0
ggggagacatg	PBANKA_020620	2	2	0	0	0	0	0	0	5	5	4	4	0	0	0	0	0	0	0	0	0	0	0	0	0	0
ggggccgggca	PBANKA_050060	34	33	61	60	163	161	4	4	0	0	0	0	0	0	2	2	0	0	0	0	0	0	0	0	0	0
ggggtcctctg	PBANKA_124380	18	17	0	0	51	50	3	3	0	0	0	0	0	0	0	0	0	0	0	0	0	0	0	0	0	0
gggtcgttgcg	PBANKA_142630	0	0	0	0	0	0	0	0	0	0	0	0	0	0	0	0	0	0	0	0	0	0	0	0	0	0
gggttagaaat	PBANKA_070440	0	0	0	0	54	53	0	0	0	0	0	0	1	1	0	0	0	0	0	0	0	0	0	0	0	0
ggtaagccatc	PBANKA_142640	0	0	0	0	0	0	0	0	0	0	0	0	0	0	0	0	0	0	0	0	0	0	0	0	0	0
ggtacgaccaa	PBANKA_071630	13	12	0	0	9	9	0	0	0	0	2	2	0	0	1	1	0	0	0	0	0	0	0	0	0	0
ggtagggtcac	PBANKA_061190	10	10	0	0	3	3	0	0	0	0	0	0	0	0	0	0	0	0	0	0	0	0	0	0	0	0
ggtatctccat	PBANKA_040340	14	14	0	0	0	0	0	0	0	0	0	0	0	0	0	0	0	0	0	0	0	0	0	0	0	0
ggtatcttacg	PBANKA_020134	0	0	0	0	0	0	0	0	0	0	0	0	0	0	0	0	0	0	0	0	0	0	0	0	0	0
ggtcagaccct	PBANKA_092700	0	0	0	0	0	0	0	0	9	9	0	0	0	0	0	0	1	1	0	0	0	0	0	0	0	0
ggtcgctggtt	PBANKA_140510	0	0	0	0	0	0	0	0	0	0	2	2	0	0	0	0	0	0	0	0	0	0	0	0	0	0
ggtggatgcgg	PBANKA_090790	0	0	0	0	0	0	0	0	0	0	0	0	0	0	0	0	0	0	0	0	0	0	0	0	1	1
ggttactagac	PBANKA_070390	0	0	0	0	0	0	0	0	0	0	0	0	0	0	0	0	0	0	0	0	0	0	0	0	12	9
ggttagcgagg	PBANKA_141580	12	12	0	0	0	0	0	0	0	0	0	0	0	0	0	0	0	0	0	0	0	0	0	0	0	0
ggttaggcgag	PBANKA_143910	10	10	0	0	0	0	0	0	5	5	0	0	0	0	0	0	0	0	0	0	0	0	0	0	0	0
ggttcttgaaa	PBANKA_120360	0	0	0	0	0	0	1	1	0	0	0	0	0	0	0	0	0	0	0	0	0	0	0	0	0	0
ggtttacagtt	PBANKA_114590	8	8	0	0	0	0	0	0	0	0	0	0	0	0	1	1	0	0	0	0	0	0	0	0	0	0
ggtttctcgtg	PBANKA_070160	184	180	155	152	180	177	26	25	7	7	16	16	0	0	2	2	4	4	0	0	0	0	0	0	0	0
gtaaacatgat	PBANKA_093640	0	0	0	0	0	0	0	0	5	5	1	1	0	0	0	0	0	0	0	0	0	0	0	0	0	0
gtaacagcgtc	PBANKA_080940	10	10	71	71	0	0	0	0	0	0	1	1	0	0	0	0	0	0	0	0	0	0	0	0	0	0
gtaaccacact	PBANKA_131750	0	0	0	0	0	0	0	0	0	0	0	0	0	0	0	0	0	0	0	0	0	0	0	0	0	0
gtaataaagaa	PBANKA_124180	6	6	0	0	0	0	0	0	0	0	0	0	0	0	0	0	0	0	0	0	0	0	0	0	0	0
gtaccagtcga	PBANKA_110150	0	0	0	0	0	0	0	0	0	0	1	1	0	0	0	0	0	0	0	0	0	0	0	0	0	0
gtacgaaatat	PBANKA_130150	0	0	0	0	0	0	0	0	0	0	0	0	0	0	0	0	0	0	0	0	0	0	0	0	0	0
gtagaaaggcg	PBANKA_091130	0	0	0	0	0	0	0	0	0	0	1	1	0	0	0	0	0	0	0	0	0	0	0	0	0	0
gtatacggatt	PBANKA_134280	0	0	0	0	0	0	0	0	0	0	0	0	0	0	0	0	0	0	0	0	0	0	0	0	1	1
gtatgccctca	PBANKA_071250	26	26	0	0	0	0	0	0	0	0	1	1	0	0	0	0	0	0	0	0	0	0	0	0	0	0
gtcaaaggtcg	PBANKA_051900	50	49	0	0	48	48	0	0	0	0	5	5	0	0	0	0	1	1	0	0	0	0	0	0	0	0
gtcaaccgttt	PBANKA_051440	22	23	66	65	0	0	1	0	0	0	0	0	0	0	0	0	0	0	0	0	0	0	0	0	0	0
gtcaactcgga	PBANKA_111420	0	0	0	0	0	0	0	0	0	0	0	0	0	0	0	0	0	0	0	0	0	0	0	0	0	0
gtcactgacgg	PBANKA_132380	32	32	0	0	22	23	0	0	0	0	0	0	0	0	0	0	0	0	0	0	0	0	0	0	0	0
gtcagacgctc	PBANKA_091860	12	12	0	0	0	0	0	0	0	0	0	0	0	0	0	0	0	0	0	0	0	0	0	0	0	0
gtccctggctc	PBANKA_112100	19	17	0	0	0	0	1	1	3	3	3	3	0	0	0	0	0	0	0	0	0	0	0	0	0	0
gtccggttgaa	PBANKA_080250	6	5	0	0	0	0	0	0	0	0	0	0	0	0	0	0	0	0	0	0	0	0	0	0	0	0
gtctatatacc	PBANKA_081620	10	10	0	0	0	0	0	0	0	0	0	0	0	0	0	0	0	0	0	0	0	0	0	0	0	0
gtctccgtatt	PBANKA_132880	38	38	0	0	0	0	0	0	0	0	1	2	1	1	0	0	0	0	0	0	0	0	0	0	0	0
gtctttgaact	PBANKA_100730	65	64	73	72	0	0	0	0	15	15	4	4	0	0	0	0	0	0	0	0	0	0	0	0	0	0
gtgacctggct	PBANKA_091650	278	272	136	133	413	406	15	14	12	12	10	10	0	0	1	0	3	3	0	0	0	0	0	0	0	0
gtgagagtatc	PBANKA_146130	14	14	0	0	25	25	0	0	0	0	4	4	0	0	0	0	0	0	0	0	0	0	0	0	0	0
gtgcaaaacga	PBANKA_041610	0	0	0	0	0	0	0	0	0	0	0	0	0	0	0	0	0	0	0	0	0	0	0	0	0	0
gtgcaagcatg	PBANKA_090040	1	1	69	65	0	0	0	0	0	0	1	1	0	0	0	0	0	0	0	0	0	0	0	0	0	0
gtggatagtat	PBANKA_041380	0	0	0	0	19	19	2	2	0	0	0	0	0	0	0	0	0	0	0	0	0	0	0	0	0	0
gtgtaggatcg	PBANKA_092840	0	0	0	0	0	0	0	0	0	0	0	0	0	0	0	0	0	0	0	0	0	0	0	0	0	0
gtgtccaatga	PBANKA_134490	0	0	0	0	0	0	0	0	0	0	0	0	0	0	0	0	0	0	0	0	0	0	0	0	0	0
gtgtctcatct	PBANKA_100350	0	0	0	0	21	22	0	0	0	0	0	0	0	0	0	0	0	0	0	0	0	0	0	0	0	0
gtgtctggatg	PBANKA_111700	0	0	0	0	0	0	0	0	0	0	0	0	0	0	0	0	0	0	0	0	0	0	0	0	0	0
gttaacgactt	PBANKA_020710	0	0	0	0	0	0	0	0	0	0	0	0	0	0	0	0	0	0	0	0	0	0	0	0	0	0
gttagctgtcc	PBANKA_052020	5	5	0	0	0	0	0	0	0	0	0	0	0	0	0	0	0	0	0	0	0	0	0	0	0	0
gttagtaacac	PBANKA_122520	0	0	0	0	0	0	4	4	0	0	0	0	0	0	0	0	0	0	0	0	0	0	0	0	0	0
gttatgcctct	PBANKA_134650	0	0	0	0	1	1	0	0	0	0	1	1	0	0	0	0	0	0	0	0	0	0	0	0	0	0
gttcagggtcg	PBANKA_113130	0	0	0	0	0	0	0	0	0	0	0	0	0	0	0	0	0	0	0	0	0	0	0	0	0	0
gttcccccagt	PBANKA_030800	12	13	12	12	7	6	7	7	5	5	13	11	3	3	2	4	6	6	3	2	3	2	1	1	8	7
gttctgaaaga	PBANKA_010940	4	4	0	0	0	0	0	0	0	0	0	0	0	0	0	0	0	0	0	0	0	0	0	0	0	0
gttcttgactc	PBANKA_143890	0	0	0	0	14	13	0	0	0	0	2	2	0	0	1	1	0	0	0	0	0	0	0	0	0	0
gttggagtgtg	PBANKA_120560	0	0	0	1	0	0	0	0	0	0	0	0	0	0	0	0	0	0	0	0	0	0	0	0	0	0
gtttaagcttt	PBANKA_135970	0	0	0	0	15	15	0	0	0	0	0	0	0	0	0	0	0	0	0	0	0	0	0	0	0	0
gtttaagtgct	PBANKA_140480	2078	2059	2225	2187	2024	2011	2160	2128	2482	2447	2152	2112	1924	1890	2332	2308	1953	1924	2025	1991	2146	2122	2998	2950	2309	2259
gtttaggaacg	PBANKA_142180	0	0	0	0	0	0	0	0	0	0	0	0	0	0	0	0	0	0	0	0	0	0	0	0	0	0
gtttaggatcg	PBANKA_102620	0	0	0	0	0	0	0	0	1	1	0	0	0	1	0	0	0	0	0	0	0	0	0	1	2	2
gtttgcacatc	PBANKA_041540	33	33	168	169	139	138	1	1	8	8	0	0	0	0	0	0	0	0	0	0	0	0	0	0	0	0
gttttaaaccc	PBANKA_120690	16	16	0	0	0	0	0	0	0	0	0	0	0	0	0	0	0	0	0	0	0	0	0	0	0	0
gttttgtagag	PBANKA_145630	0	0	0	0	0	0	0	0	0	0	0	0	1	0	0	0	0	0	0	0	0	0	0	0	0	0
taaacaatttc	PBANKA_082350	77	76	0	0	122	121	8	8	12	12	9	9	0	0	0	0	0	0	0	0	1	1	0	0	0	0
taaaccctatg	PBANKA_133090	53	51	0	0	81	81	0	0	0	0	9	9	0	0	0	0	0	0	0	0	0	0	0	0	0	0
taaacgaagcc	PBANKA_123820	0	0	0	0	34	34	0	0	0	0	0	0	0	0	0	0	0	0	0	0	0	0	0	0	0	0
taacctggcgt	PBANKA_082920	0	0	0	0	0	0	0	0	0	0	0	0	0	0	0	0	0	0	0	0	0	0	1	1	0	0
taagactgtat	PBANKA_100210	0	0	1	1	0	0	1	0	1	1	0	0	1	1	2	2	0	0	1	1	1	1	3	4	1	1
taagagatcag	PBANKA_100890	0	0	0	0	0	0	0	0	0	0	0	0	0	0	0	0	0	0	0	0	0	0	0	0	1	1
taagcatggga	PBANKA_134680	0	0	0	0	0	0	0	0	0	0	0	0	0	0	0	0	0	0	0	0	0	0	0	0	0	0
taagccctcct	PBANKA_136190	87	83	0	0	45	45	0	0	0	0	5	5	0	0	0	0	0	0	0	0	1	1	0	0	0	0
taagttcgat	PBANKA_093370	20	19	63	61	0	0	0	0	0	0	0	0	0	0	0	0	0	0	0	0	0	0	0	0	0	0
taataaccgag	PBANKA_040560	12	12	0	0	0	0	0	0	0	0	0	0	0	0	0	0	0	0	0	0	0	0	0	0	0	0
taatagggagc	PBANKA_081070	28	27	0	0	0	0	0	0	0	0	2	2	0	0	0	0	0	0	0	0	0	0	0	0	0	0
taatgtaatcg	PBANKA_101410	32	32	0	0	0	0	0	0	0	0	2	2	0	0	0	0	1	1	0	0	0	0	0	0	0	0
taccccataat	PBANKA_051830	0	0	0	0	0	0	0	0	1	1	0	0	0	0	0	0	0	0	0	0	0	0	0	0	0	0
taccgcaaatg	PBANKA_143880	6	5	0	0	0	0	0	0	0	0	0	0	0	0	0	0	0	0	0	0	0	0	0	0	0	0
tacgttgtaca	PBANKA_100390	0	0	0	0	1	0	0	0	0	0	0	0	2	0	0	0	0	0	0	0	0	0	0	0	0	0
tactaccatcg	PBANKA_112980	0	0	0	0	0	0	0	0	0	0	1	1	0	0	0	0	0	0	0	0	0	0	0	0	0	0
tactctatccc	PBANKA_142930	39	37	0	0	36	35	0	0	4	4	1	2	0	0	0	0	0	1	0	0	0	0	0	0	0	0
tactggcagta	PBANKA_140500	326	318	0	0	304	302	32	32	15	15	27	27	0	0	1	1	0	0	0	0	2	2	0	0	0	0
tactttcaggt	PBANKA_100370	7	7	0	0	0	0	0	0	0	0	0	0	0	0	0	0	0	0	0	0	0	0	0	0	0	0
tagaagtgtga	PBANKA_070470	116	115	0	0	30	29	9	8	33	33	6	6	0	0	0	0	1	1	0	0	0	0	0	0	0	0
tagatccatct	PBANKA_050530	38	38	0	0	0	0	0	0	0	0	0	0	0	0	0	0	0	0	0	0	0	0	0	0	0	0
tagcagaagtt	PBANKA_081730	27	26	71	71	0	0	0	0	0	0	6	6	0	0	0	0	0	0	0	0	0	0	0	0	0	0
tagcagcatgg	PBANKA_090050	0	0	0	0	1	1	0	0	1	1	0	0	0	0	0	0	0	0	0	0	0	0	1	1	0	0
taggcaacact	PBANKA_144790	0	0	0	0	25	25	0	0	0	0	0	0	0	0	0	0	0	0	0	0	0	0	0	0	0	0
tagggtctgat	PBANKA_072100	152	148	0	0	72	72	11	11	3	3	9	9	1	1	0	0	1	1	0	0	0	0	0	0	0	0
tagtccgatca	PBANKA_141850	10	10	0	0	8	8	0	0	0	0	2	2	0	0	0	0	0	0	0	0	0	0	0	0	0	0
tagtcctttat	PBANKA_122090	17	17	38	38	16	16	4	4	1	1	1	1	0	0	0	0	0	0	0	0	0	0	0	0	0	0
tagtgattctc	PBANKA_114430	0	0	0	0	0	0	0	0	0	0	0	0	0	0	0	0	0	0	0	0	0	0	0	0	0	0
tagtgggacct	PBANKA_123800	8	8	0	0	0	0	0	0	0	0	0	0	0	0	0	0	0	0	0	0	0	0	0	0	0	0
tatctgccgaa	PBANKA_113180	0	0	0	0	0	0	0	0	0	0	0	0	0	0	0	0	0	0	0	0	0	0	0	0	0	0
tcaacaagtag	PBANKA_082960	14	14	0	0	56	55	0	0	0	0	6	6	0	0	0	0	0	0	0	0	0	0	0	0	0	0
tcaactcgcgg	PBANKA_113600	0	0	0	0	0	0	0	0	0	0	0	0	0	0	0	0	0	0	0	0	0	0	0	0	1	1
tcacctacaat	PBANKA_140790	23	24	0	0	0	0	3	3	0	0	0	0	0	0	0	0	0	0	0	0	0	0	0	0	0	0
tcagattcat	PBANKA_146050	0	0	0	0	0	0	0	0	1	1	9	9	0	0	0	0	1	1	0	0	0	0	0	0	0	0
tcaggattggc	PBANKA_142170	1	1	1	1	1	1	0	0	0	0	1	1	1	1	2	2	1	1	0	0	2	2	0	0	1	1
tcagtatcccg	PBANKA_136270	0	0	0	0	0	0	0	0	0	0	0	0	0	0	0	0	0	0	0	0	0	0	0	0	0	0
tcagttcgggt	PBANKA_010150	0	0	0	0	26	28	0	0	0	0	0	0	0	0	0	0	0	0	0	0	0	0	0	0	0	0
tcatgacaaat	PBANKA_104020	13	13	0	0	22	22	0	0	0	0	0	0	0	0	0	0	0	0	0	0	0	0	0	0	0	0
tcatgagggct	PBANKA_133330	0	0	0	0	0	0	0	0	0	0	0	0	0	0	0	0	0	0	0	0	0	0	0	0	0	0
tcatgtacctt	PBANKA_111050	68	67	0	0	27	28	3	3	14	15	2	2	0	0	0	0	0	0	0	0	0	0	0	0	0	0
tcattgatccc	PBANKA_050830	135	129	0	0	46	45	9	9	8	9	6	5	0	0	0	0	2	2	0	0	0	0	0	0	0	0
tccaatattac	PBANKA_052430	0	0	0	0	17	17	0	0	0	0	0	0	0	0	0	0	0	0	0	0	0	0	0	0	0	0
tccatgagcgc	PBANKA_111660	0	0	0	0	0	0	0	0	0	0	0	0	0	0	0	0	0	0	0	0	0	0	0	0	0	0
tccatgcgcga	PBANKA_122320	0	0	0	0	0	0	0	0	0	1	4	4	0	0	0	0	0	0	0	0	1	1	1	1	0	0
tccatggcaaa	PBANKA_112380	11	11	0	0	7	7	0	0	0	0	3	3	0	0	0	0	0	0	0	0	1	1	0	0	0	0
tcccgcctagc	PBANKA_134090	0	0	0	0	0	0	0	0	0	0	0	0	0	0	0	0	0	0	0	0	0	0	0	0	0	0
tcccgggataa	PBANKA_100380	0	0	0	0	0	0	1	1	0	0	0	0	0	0	0	0	0	0	0	0	0	0	0	0	0	0
tccctcaagat	PBANKA_130670	12	12	0	0	0	0	1	1	0	0	2	2	0	0	0	0	0	0	0	0	0	0	0	0	0	0
tccgccacctg	PBANKA_030340	0	0	0	0	0	0	0	0	0	0	0	0	0	0	0	0	0	0	0	0	1	1	0	0	0	0
tcctactctcc	PBANKA_120060	9	9	0	0	46	47	0	0	3	3	3	3	0	0	0	0	0	0	0	0	0	0	0	0	0	0
tcctcagtgat	PBANKA_140300	0	0	0	0	37	35	0	0	5	5	0	0	0	0	0	0	0	0	1	1	0	0	1	1	0	0
tcctcatatgt	PBANKA_146220	0	0	0	0	0	0	1	1	0	0	0	0	0	0	0	0	0	0	0	0	0	0	0	0	0	0
tcctccgtgct	PBANKA_135280	0	0	0	0	0	0	0	0	0	0	0	0	0	0	0	0	0	0	0	0	0	0	0	0	0	0
tcgaagtgat	PBANKA_040940	0	0	0	0	0	0	0	0	0	0	0	0	0	0	0	0	0	0	0	0	0	0	0	0	0	0
tcgcagggagc	PBANKA_051300	68	66	0	0	34	34	5	5	0	0	13	13	0	0	0	0	0	0	0	0	1	1	0	0	0	0
tcgctacacat	PBANKA_100010	69	69	0	0	55	56	0	0	5	5	0	0	0	0	0	0	0	0	0	0	0	0	0	0	0	0
tcggcgttcat	PBANKA_040620	0	0	0	0	0	0	0	0	0	0	4	4	1	0	0	0	0	0	0	0	0	0	0	0	0	0
tcggggaccct	PBANKA_112470	40	37	0	0	0	0	8	8	0	0	1	1	0	0	0	0	0	0	0	0	0	0	0	0	0	0
tcgtaatccta	PBANKA_020440	0	0	0	0	0	0	0	0	0	0	0	0	0	0	0	0	0	0	0	0	0	0	0	0	0	0
tcgtaatcctt	PBANKA_142850	0	0	0	0	0	0	0	0	3	3	0	0	0	0	0	0	1	1	0	0	0	0	0	0	0	0
tcgtgcacacg	PBANKA_102260	110	110	78	77	53	55	20	20	2	2	16	16	0	0	0	0	1	1	0	0	0	0	0	1	0	0
tctagcagctg	PBANKA_132960	0	0	0	0	19	19	0	0	0	0	0	0	0	0	0	0	0	0	0	0	0	0	0	0	0	0
tctagtgatgt	PBANKA_110140	5	5	0	0	0	0	0	0	0	0	0	0	0	0	0	0	0	0	0	0	0	0	0	0	0	0
tctatccaagt	PBANKA_130220	469	465	448	442	201	203	51	51	55	51	72	73	4	4	20	20	21	21	1	1	20	20	66	64	1428	1411
tctcacaaatc	PBANKA_123470	0	0	0	0	0	0	0	0	0	0	0	0	0	0	0	0	0	0	0	0	0	0	0	0	0	0
tctccatgcgg	PBANKA_061320	0	0	0	0	0	0	0	0	0	0	0	0	0	0	0	0	0	0	0	0	0	0	0	0	4	3
tctcggttat	PBANKA_061670	0	0	0	0	23	24	0	0	0	0	0	0	0	0	0	0	0	0	0	0	0	0	0	0	0	0
tctgcagacat	PBANKA_110530	0	0	0	0	0	0	0	0	0	0	0	0	0	0	0	0	0	0	0	0	0	0	0	0	0	0
tctgctggtct	PBANKA_091100	6	6	37	37	0	0	0	0	0	0	0	0	0	0	0	0	0	0	0	0	0	0	0	0	0	0
tctgtgaggat	PBANKA_092710	0	0	0	0	16	15	0	0	0	0	0	0	0	0	0	0	0	0	0	0	1	1	0	0	0	0
tcttagcaaga	PBANKA_060860	0	0	0	0	0	0	0	0	0	0	4	4	0	0	0	0	0	0	0	0	0	0	0	0	0	0
tctttcagatt	PBANKA_103770	0	0	0	0	0	0	0	0	1	1	0	0	0	0	0	0	0	0	0	0	0	0	0	0	0	0
tgaacgtggtg	PBANKA_083680	0	0	0	0	51	50	3	3	6	6	0	0	1	1	0	0	0	0	0	0	0	0	0	0	0	0
tgactcagctt	PBANKA_071430	0	0	77	76	0	0	0	0	0	0	0	0	0	0	0	0	0	0	0	0	0	0	0	0	0	0
tgacttaacat	PBANKA_101390	22	23	0	0	16	16	0	0	0	0	2	2	1	1	0	0	0	0	0	0	0	0	0	0	0	0
tgagagccata	PBANKA_051970	6	5	0	0	17	18	0	0	0	0	2	2	0	0	0	0	0	0	0	0	0	0	0	0	0	0
tgagccttttg	PBANKA_060980	0	0	0	0	0	0	0	0	0	0	0	0	0	0	0	0	0	0	0	0	0	0	0	0	1	1
tgaggatcgca	PBANKA_141040	0	0	0	0	0	0	0	0	0	0	0	0	0	0	0	0	0	0	0	0	0	0	0	0	0	0
tgaggcagact	PBANKA_114340	0	0	0	0	0	0	0	0	0	0	0	0	0	0	0	0	0	0	0	0	0	0	0	0	0	0
tgcactaccac	PBANKA_103950	0	0	0	0	0	0	0	0	0	0	0	0	0	0	0	0	0	0	0	0	0	0	0	0	0	0
tgcatacggtc	PBANKA_103220	1	1	0	0	0	0	0	0	0	0	0	0	0	0	0	0	0	0	1	1	0	0	0	0	0	0
tgcatcggctg	PBANKA_080550	0	0	0	0	0	0	0	0	0	0	0	0	1	1	0	0	0	0	0	0	0	0	0	0	0	0
tgcatgttcca	PBANKA_060380	0	0	0	0	0	0	0	0	0	0	0	0	0	0	0	0	0	0	0	0	0	0	0	0	0	0
tgccagcggac	PBANKA_061670	0	0	0	0	0	0	0	0	0	0	3	2	0	0	0	0	0	0	0	0	0	0	0	0	0	0
tgcctaggcac	PBANKA_093470	12	11	0	0	39	39	0	0	0	0	0	0	0	0	0	0	0	0	0	0	2	2	0	0	0	0
tgcctctgaag	PBANKA_111110	0	0	0	0	0	0	0	0	0	0	0	1	0	0	0	0	0	0	0	0	0	0	0	0	0	0
tgccttgccga	PBANKA_140250	30	30	0	0	50	49	0	0	0	0	7	7	0	0	0	0	0	0	0	0	0	0	0	0	443	442
tgccttgtatg	PBANKA_051490	1343	1331	607	608	1176	1157	1442	1427	1924	1907	1323	1319	1425	1407	1782	1756	1117	1106	1268	1257	1948	1915	1948	1923	569	563
tgcgcacgcgg	PBANKA_134740	0	0	0	0	0	0	0	0	0	0	2	2	0	0	0	0	2	2	0	0	0	0	1	1	0	0
tgctcgtggca	PBANKA_090780	8	8	0	0	0	0	0	0	0	0	0	0	0	0	0	0	0	0	0	0	0	0	0	0	0	0
tgctctggtta	PBANKA_103050	0	0	0	0	0	0	0	0	0	0	0	0	0	0	0	0	0	0	0	0	0	0	0	0	0	0
tgcttaaagag	PBANKA_050130	0	0	0	0	0	0	0	0	0	0	0	0	0	0	1	1	0	0	0	0	0	0	0	0	30	27
tggacatcgcc	PBANKA_050320	0	0	0	0	17	17	0	0	0	0	0	0	0	0	0	0	0	0	0	0	0	0	0	0	0	0
tggccaccgga	PBANKA_010570	1	1	0	1	1	1	0	0	1	1	0	0	0	0	1	1	1	1	0	0	0	0	0	0	0	0
tggccagtcta	PBANKA_010430	57	57	0	0	124	122	8	8	0	0	5	5	0	0	0	0	0	0	0	0	0	0	0	0	0	0
tggccgattaa	PBANKA_132650	0	0	0	0	16	16	0	0	0	0	0	0	0	0	0	0	0	0	0	0	0	0	0	0	0	0
tggccgccata	PBANKA_144130	0	0	0	0	0	0	0	0	0	0	0	0	0	0	0	0	0	0	0	0	0	0	0	0	0	0
tggcctcgggt	PBANKA_133490	15	14	0	0	12	12	1	1	0	0	0	0	0	0	0	0	0	0	0	0	0	0	0	0	0	0
tggcttcgctc	PBANKA_081910	12	12	0	0	0	0	0	0	0	0	0	0	0	0	0	0	0	0	0	0	0	0	1	1	0	0
tgggatcatcg	PBANKA_143560	0	0	0	0	0	0	0	0	0	0	0	0	0	0	0	0	0	0	0	0	0	0	0	0	0	0
tggggagattc	PBANKA_141620	0	0	0	0	0	0	0	0	0	0	1	1	0	0	0	0	0	0	0	0	0	0	0	0	0	0
tggtcagcaag	PBANKA_103200	0	0	0	0	0	0	0	0	0	0	1	1	0	0	0	0	0	0	0	0	1	1	0	0	0	0
tggtccgtaga	PBANKA_072070	75	76	0	0	17	18	4	4	8	8	2	2	1	1	0	0	0	0	0	0	0	0	0	0	0	0
tggtgaataaa	PBANKA_102910	5	5	0	0	0	0	1	1	0	0	0	0	1	1	0	0	0	0	0	0	0	0	0	0	0	0
tggttagtaga	PBANKA_091480	0	0	0	0	0	0	0	0	0	0	0	0	0	0	0	0	0	0	0	0	0	0	0	0	0	0
tggttgacaga	PBANKA_031120	0	0	0	0	0	0	0	0	9	9	0	0	0	0	0	0	0	0	0	0	0	0	0	0	0	0
tgtaacgtgtg	PBANKA_031130	0	0	0	0	0	0	0	0	0	0	0	0	0	0	0	0	0	0	0	0	0	0	0	0	0	0
tgtacttgttt	PBANKA_133460	6	6	0	0	0	0	0	0	0	0	0	0	0	0	0	0	0	0	0	0	0	0	0	0	0	0
tgtagacttcg	PBANKA_020020	1	1	0	0	1	1	0	0	0	0	1	1	0	0	0	0	0	0	0	0	0	1	0	1	1	1
tgtcctaaaga	PBANKA_121950	0	0	28	28	0	0	0	0	0	0	0	0	0	0	0	0	0	0	0	0	0	0	0	0	0	0
tgtgaattggg	PBANKA_131350	0	0	0	0	0	0	0	0	0	0	0	0	0	0	0	0	0	0	0	0	0	0	0	0	0	0
tgtgcaggtgc	PBANKA_030060	15	14	0	0	0	0	0	0	0	0	0	0	0	0	0	0	0	0	0	0	0	0	0	0	0	0
tgtggtgccac	PBANKA_041160	61	58	0	0	37	39	5	4	4	4	2	2	0	0	1	1	0	0	0	0	0	0	0	0	0	0
tgtgttttgtt	PBANKA_082530	11	11	0	0	19	20	0	0	0	0	0	0	0	0	0	0	0	0	0	0	0	0	0	0	0	0
tgttaagcata	PBANKA_130550	0	0	0	0	0	0	0	0	0	0	0	0	0	0	0	0	0	0	0	0	0	0	0	0	0	0
tgttttgatgg	PBANKA_143330	0	0	0	0	0	0	0	0	0	0	0	0	0	0	0	0	0	0	0	0	0	0	0	0	0	0
ttaaagattcc	PBANKA_120710	0	0	0	0	7	7	0	0	3	3	0	0	0	0	0	0	0	0	0	0	0	0	0	0	0	0
ttaacgggtaa	PBANKA_132470	25	26	0	0	20	20	0	0	0	0	3	3	0	0	0	0	0	0	0	0	0	0	0	0	0	0
ttaagttttag	PBANKA_103020	0	0	0	0	15	15	0	0	0	0	0	0	0	0	0	0	0	0	0	0	0	0	0	0	0	0
ttaatccttgc	PBANKA_010450	0	0	0	0	0	1	0	0	0	0	0	0	0	0	0	1	0	0	0	0	1	1	0	0	0	0
ttaattgcgac	PBANKA_121260	0	0	0	0	55	56	0	0	0	0	0	0	0	0	0	0	0	0	0	0	0	0	0	0	0	0
ttagagctgtg	PBANKA_100830	0	0	0	0	0	0	0	0	0	0	0	0	0	0	0	0	0	0	0	0	0	0	0	0	0	0
ttagattgcgg	PBANKA_133250	0	0	0	0	0	0	0	0	0	0	0	0	0	0	0	0	0	0	0	0	0	0	0	0	1	1
ttagcaggccg	PBANKA_110480	2	2	0	0	0	0	0	0	0	0	1	1	0	0	0	0	0	0	0	0	0	0	0	0	0	0
ttaggtctcaa	PBANKA_120540	15	15	0	0	18	16	1	1	7	7	0	0	0	0	0	0	0	0	0	0	0	0	0	0	0	0
ttataaaattg	PBANKA_010010	2	2	0	0	0	0	0	0	0	0	0	0	0	0	0	0	0	0	0	0	0	0	0	0	0	0
ttataagtcta	PBANKA_080690	32	31	0	0	0	0	0	0	0	0	3	3	0	0	0	0	0	0	0	0	0	0	0	0	0	0
ttatgtgtatg	PBANKA_060940	0	0	0	0	0	0	0	0	0	0	0	0	0	0	0	0	0	0	0	0	0	0	0	0	0	0
ttcaaacacct	PBANKA_030210	12	13	0	0	0	0	0	0	0	0	0	0	0	0	0	0	0	0	0	0	0	0	0	0	0	0
ttcaaattaac	PBANKA_071330	13	13	0	0	0	0	0	0	0	0	4	4	0	0	0	0	0	0	0	0	0	0	0	0	0	0
ttcaactttgt	PBANKA_123640	8	8	0	0	0	0	0	0	8	8	0	0	0	0	0	0	0	0	0	0	0	0	0	0	0	0
ttcactcaagt	PBANKA_010220	38	37	0	0	39	39	0	0	12	12	0	0	0	0	2	2	0	0	0	0	0	0	0	0	0	0
ttcactgcatg	PBANKA_091300	0	0	0	0	12	12	0	0	0	0	0	0	0	0	0	0	0	0	0	0	0	0	0	0	0	0
ttcagctcat	PBANKA_101330	10	10	0	0	0	0	2	1	0	0	0	0	0	0	0	0	0	0	0	0	0	0	0	0	0	0
ttcatgagcat	PBANKA_143520	10	10	0	0	0	0	0	0	0	0	0	0	0	0	0	0	0	0	0	0	0	0	0	0	0	0
ttccaccttac	PBANKA_030600-ko	299	323	0	0	306	324	153	171	67	70	134	144	124	126	23	25	137	141	124	134	27	27	204	216	2477	2598
ttcctcggatc	PBANKA_101050	7	7	0	0	0	0	0	0	0	0	0	0	0	0	0	0	1	1	0	0	0	0	0	0	0	0
ttcggtatcgg	PBANKA_133810	10	10	0	0	12	12	0	0	0	0	0	0	0	0	0	0	0	0	0	0	0	0	0	0	0	0
ttctagttcat	PBANKA_010550	0	0	0	0	0	0	0	0	0	0	0	0	0	0	0	0	0	0	0	0	0	0	0	0	0	0
ttctcggcgct	PBANKA_111570	0	0	0	0	0	0	0	0	2	1	0	0	0	0	0	0	0	0	0	0	0	0	0	0	0	0
ttctggggaag	PBANKA_050265	0	0	0	0	0	0	0	0	0	0	0	0	1	1	0	0	0	0	0	0	0	0	0	0	0	0
ttcttagtgtg	PBANKA_132940	1	0	0	0	0	0	0	0	0	0	0	0	0	0	0	0	0	0	0	0	0	0	0	0	0	0
ttctttgttat	PBANKA_080040	8	8	0	0	0	0	0	0	0	0	0	0	0	0	0	0	0	0	0	0	0	0	0	0	0	0
ttgaccaaacg	PBANKA_070070	36	36	55	54	67	68	0	0	0	0	0	0	0	0	1	0	0	0	0	0	0	0	0	0	0	0
ttgaggcaaca	PBANKA_120930	0	0	0	0	0	0	0	0	0	0	0	0	0	0	0	0	0	0	0	0	0	0	0	0	0	0
ttgcatgcctt	PBANKA_136540	0	0	0	0	0	0	0	0	0	0	0	0	0	0	0	0	0	0	0	0	0	0	0	0	0	0
ttgctccgagt	PBANKA_090620	172	165	0	0	50	49	7	7	48	46	8	8	0	0	0	0	1	1	0	0	1	1	0	0	0	0
ttggcacggcg	PBANKA_124660	23	21	0	0	21	19	0	0	0	0	0	0	0	0	0	0	0	0	0	0	0	0	0	0	0	0
ttggggtgaca	PBANKA_092640	79	76	0	0	36	36	3	3	24	24	19	18	0	0	0	0	1	1	0	0	0	0	0	0	0	0
ttgggtcaccc	PBANKA_113870	88	91	71	72	37	36	7	7	14	14	11	10	0	0	1	1	0	0	0	0	0	0	0	0	0	0
ttgtacacccg	PBANKA_102630	13	13	0	0	16	16	0	0	0	0	3	3	0	0	0	0	0	0	0	0	0	0	0	0	0	0
ttgtcacacac	PBANKA_112530	70	71	80	81	47	51	0	0	0	0	11	11	0	0	0	0	1	1	0	0	0	0	0	0	0	0
ttgtccatgca	PBANKA_071270	0	0	0	0	0	0	2	2	0	0	0	0	0	0	0	0	0	0	0	0	0	0	0	0	0	0
tttaattacgt	PBANKA_103850	46	45	0	0	21	20	3	3	0	0	1	1	0	0	0	0	0	0	0	0	0	0	0	0	0	0
tttaccatgag	PBANKA_131360	0	0	0	0	0	0	0	0	0	0	0	0	0	0	0	0	0	0	0	0	1	1	0	0	0	0
tttcaaaatgc	PBANKA_050100	28	26	0	0	0	0	1	1	7	7	2	2	0	0	0	0	0	0	0	0	0	0	0	0	0	0
tttccagaata	PBANKA_140070	0	0	0	0	0	0	0	0	0	0	0	0	0	0	0	0	0	0	0	0	0	0	0	0	0	0
tttccggaaag	PBANKA_122420	0	0	0	0	1	1	0	0	0	0	0	0	0	0	0	0	0	1	0	0	0	0	1	0	0	0
tttctggtaag	PBANKA_124200	0	0	0	0	0	0	0	0	0	0	0	0	0	0	0	0	1	1	0	0	0	0	0	0	0	0
tttgagatctc	PBANKA_103240	38	38	0	0	0	0	3	4	5	5	8	8	0	0	0	0	0	0	0	0	0	0	0	0	0	0
tttgattttat	PBANKA_030600	0	0	0	0	0	0	0	0	0	0	0	0	0	0	0	0	0	0	0	0	0	0	0	0	0	0
tttgtaaccta	PBANKA_091390	5	6	3	3	1	1	6	6	6	6	3	3	1	1	2	1	3	3	2	2	7	7	5	5	1	1
ttttctacttc	PBANKA_082420	73	71	0	0	124	125	6	6	7	7	7	7	1	1	0	0	0	0	0	0	0	0	0	0	0	0
tttttcgtctc	PBANKA_031140	0	0	0	0	0	0	0	0	0	0	0	0	0	0	0	0	0	0	0	0	0	0	0	0	0	0
