# Supplementary material for: Functional Profiling of a Plasmodium Genome Reveals an Abundance of Essential Genes
Source: Cell. 2017 Jul 13;170(2):260–272.e8. doi: 10.1016/j.cell.2017.06.030 (PMC5509546; doi:10.1016/j.cell.2017.06.030)
Supplement: Data S1. Reproducible Analysis Procedure — The file archive includes an R-markdown document, which will reproduce all bioinformatic procedures conducted. [file mmc9.zip › countfiles/PbSTM90.csv]

barcode	gene	STM90d4.1.1	STM90d4.1.2	STM90d4.2.1	STM90d4.2.2	STM90d4.3.1	STM90d4.3.2	STM90d5.1.1	STM90d5.1.2	STM90d5.2.1	STM90d5.2.2	STM90d5.3.1	STM90d5.3.2	STM90d6.1.1	STM90d6.1.2	STM90d6.2.1	STM90d6.2.2	STM90d6.3.1	STM90d6.3.2	STM90d7.1.1	STM90d7.1.2	STM90d7.2.1	STM90d7.2.2	STM90d7.3.1	STM90d7.3.2	STM90Input.1	STM90Input.2
no_match		48433	48952	40864	41232	41431	42007	46170	46513	44855	45229	28133	28309	35735	35985	63982	64543	58345	59075	59459	59977	76831	77429	50584	51190	22337	22656
aaaaaggtata	PBANKA_092930	0	0	0	0	0	0	0	0	0	0	0	0	0	0	0	0	0	0	0	0	0	0	0	0	0	0
aaaacgcaagg	PBANKA_122750	0	0	36	37	0	0	0	0	0	0	0	0	0	0	0	0	0	0	0	0	0	0	0	0	0	0
aaaaggaagga	PBANKA_101210	0	0	0	0	0	0	0	0	0	0	0	0	0	0	0	0	0	0	0	0	0	0	0	0	0	0
aaacgaattgt	PBANKA_040910	259	256	190	185	372	362	258	251	131	127	77	76	146	145	148	143	173	171	145	144	128	123	150	147	1561	1534
aaactagacgc	PBANKA_071930	330	321	82	81	284	281	13	13	16	17	29	29	0	0	1	1	52	51	3	3	0	0	56	56	1182	1174
aaaggccattc	PBANKA_041530	0	0	0	0	0	0	0	0	0	0	0	0	0	0	0	0	0	0	0	0	0	0	0	0	0	0
aaataaattag	PBANKA_130440	50	51	19	18	148	149	0	0	2	2	0	0	0	0	0	0	0	0	0	0	0	0	0	0	0	0
aaatgccgcga	PBANKA_113420	0	0	0	0	12	13	0	0	0	0	0	0	0	0	0	0	0	0	0	0	0	0	0	0	0	0
aaattggatca	PBANKA_010720	0	0	0	0	17	17	0	0	3	3	0	0	0	0	0	0	0	0	0	0	0	0	0	0	0	0
aacacaaccgc	PBANKA_140160	2059	2056	956	959	1491	1482	1002	1002	1263	1265	567	566	422	423	1038	1038	823	815	375	372	717	708	370	366	598	591
aacatccggcg	PBANKA_113230	12	12	44	44	36	37	0	0	10	10	0	0	0	0	0	0	0	0	0	0	0	0	0	0	0	0
aaccgatgcac	PBANKA_103330	0	0	0	0	4	4	0	0	0	0	0	0	0	0	0	0	0	0	0	0	0	0	0	0	0	0
aacggcgtact	PBANKA_111500	0	0	0	0	1	1	0	0	3	3	0	0	0	0	0	0	0	0	0	0	0	0	0	0	0	0
aactacatagt	PBANKA_131610	0	0	0	0	0	0	5	5	0	0	0	0	0	0	0	0	0	0	0	0	0	0	0	0	0	0
aactgaccgag	PBANKA_081060	0	0	0	0	0	0	0	0	4	4	0	0	0	0	0	0	0	0	0	0	0	0	0	0	0	0
aactggtcata	PBANKA_145960	0	0	0	0	0	0	0	0	0	0	0	0	0	0	0	0	0	0	0	0	0	0	2	2	0	0
aagatctgcca	PBANKA_051050	0	0	33	32	0	0	1	1	0	0	0	0	0	0	0	0	0	0	0	0	0	0	0	0	0	0
aagcgagctgt	PBANKA_070690	0	0	0	0	0	0	0	0	0	0	0	0	0	0	0	0	0	0	0	0	0	0	0	0	0	0
aagcgtcttaa	PBANKA_121070	0	0	0	0	0	0	0	0	1	1	0	0	0	0	0	0	0	0	0	0	0	0	0	0	0	0
aaggatctatc	PBANKA_136210	0	0	0	0	7	7	0	0	0	0	0	0	0	0	0	0	0	0	0	0	2	2	0	0	0	0
aaggcgcccgc	PBANKA_083550	0	0	0	0	0	0	0	0	0	0	0	0	0	0	0	0	0	0	0	0	0	0	0	0	0	0
aagtacgaacc	PBANKA_135700	0	0	0	0	0	0	0	0	0	0	0	0	0	0	0	0	0	0	0	0	0	0	0	0	0	0
aagtatcacca	PBANKA_061300	0	0	51	50	0	0	0	0	0	0	0	0	0	0	0	0	0	0	0	0	0	0	0	0	0	0
aagtatggtcg	PBANKA_143780	0	0	48	48	0	0	0	0	0	0	0	0	0	0	0	0	0	0	0	0	0	0	0	0	0	0
aagtgaaccgt	PBANKA_101230	0	0	0	0	0	0	0	0	4	4	0	0	0	0	0	0	0	0	0	0	0	0	0	0	0	0
aatacatagaa	PBANKA_123070	0	0	23	22	0	0	0	0	0	0	0	0	0	0	0	0	0	0	0	0	0	0	0	0	0	0
aatagaggcgg	PBANKA_141550	0	0	0	0	0	0	0	0	0	0	0	0	0	0	0	0	0	0	0	0	0	0	0	0	0	0
aatagcacact	PBANKA_123340	0	0	0	0	0	0	2	2	2	2	0	0	0	0	0	0	0	0	0	0	0	0	0	0	0	0
aatagcctctt	PBANKA_142710	0	0	0	0	0	0	0	0	0	0	0	0	0	0	0	0	0	0	0	0	0	0	0	0	0	0
aatagcgggta	PBANKA_083200	0	0	42	43	0	0	0	0	0	0	0	0	0	0	0	0	0	0	0	0	0	0	0	0	0	0
aatatgaacac	PBANKA_080330	206	209	230	233	275	271	13	14	31	32	10	10	7	7	0	0	3	3	3	3	1	1	2	2	1563	1588
aatccctcgta	PBANKA_093230	1	1	42	43	20	20	12	11	103	101	48	48	20	22	6	6	6	6	0	0	2	2	0	0	0	0
aatcctttact	PBANKA_040820	0	0	0	0	0	0	4	4	2	2	0	0	0	0	0	0	1	1	0	0	0	0	0	0	0	0
aatgactgctc	PBANKA_136320	0	0	0	0	0	0	0	0	0	0	0	0	0	0	0	0	0	0	0	0	0	0	0	0	0	0
aatgtcaaaaa	PBANKA_113490	0	0	0	0	6	6	0	0	0	0	0	0	0	0	0	0	0	0	0	0	0	0	0	0	0	0
aattactaccg	PBANKA_100870	0	0	0	0	0	0	0	0	0	0	0	0	2	2	0	0	0	0	0	0	0	0	0	0	0	0
aatttatatat	PBANKA_091550	260	256	104	103	211	209	151	149	75	73	59	58	26	26	25	26	18	19	3	3	0	0	2	2	986	979
acaaacggaaa	PBANKA_082300	0	0	0	0	11	11	0	0	7	7	0	0	0	0	0	0	0	0	0	0	0	0	0	0	0	0
acaattgacgg	PBANKA_133690	0	0	70	72	10	10	0	0	0	0	0	0	0	0	0	0	0	0	0	0	0	0	1	1	0	0
acaccgatcac	PBANKA_093660	0	0	0	0	9	9	0	0	0	0	0	0	0	0	0	0	0	0	0	0	0	0	0	0	0	0
acacgacaagc	PBANKA_103780	4293	4264	3484	3476	3578	3540	4939	4920	5225	5191	3924	3893	3752	3729	7185	7119	8239	8187	7671	7633	9954	9905	8043	7974	568	569
acactatcgaa	PBANKA_143160	0	0	0	0	0	0	1	1	0	0	0	0	0	0	0	0	0	0	0	0	0	0	0	0	0	0
acagacgaatt	PBANKA_103460	0	0	0	0	0	0	0	0	0	0	0	0	0	0	0	0	0	0	0	0	0	0	0	0	0	0
acagatctgcg	PBANKA_131910	0	0	0	0	0	0	3	3	0	0	0	0	0	0	0	0	0	0	0	0	0	0	0	0	0	0
acagggattca	PBANKA_083330	0	0	0	0	0	0	0	0	0	0	0	0	0	0	0	0	0	0	0	0	0	0	0	0	0	0
acagtattgct	PBANKA_082940	0	0	0	0	0	0	0	0	0	0	0	0	0	0	0	0	0	0	0	0	0	0	0	0	0	0
acatcagaaag	PBANKA_134380	0	0	33	33	20	19	6	6	10	10	8	8	0	0	0	0	0	0	0	0	0	0	0	0	0	0
accaataggta	PBANKA_120680	0	0	0	0	6	5	0	0	0	0	0	0	0	0	0	0	0	0	0	0	0	0	0	0	0	0
accagtagtcg	PBANKA_121090	0	0	115	112	0	0	1	1	0	0	0	0	0	0	0	0	0	0	0	0	0	0	0	0	0	0
accatttaatc	PBANKA_061600	0	0	0	0	0	0	0	0	0	0	0	0	0	0	0	0	0	0	0	0	0	0	0	0	0	0
acccacttgct	PBANKA_103450	2	2	2	2	3	3	2	2	1	1	0	0	0	0	0	0	1	1	1	1	0	0	0	0	1	0
accccgctgcc	PBANKA_111650	0	0	0	0	0	0	0	1	0	0	0	0	0	0	0	0	0	0	0	0	0	0	0	0	0	0
accctacttgc	PBANKA_130090	0	0	0	0	0	0	0	0	0	0	3	3	0	0	0	0	0	0	0	0	0	0	0	0	0	0
accggcaccgt	PBANKA_142280	896	890	695	689	655	652	1609	1587	1140	1127	729	725	1374	1356	1724	1717	1733	1710	2780	2762	2243	2231	1629	1622	1071	1065
acctgggtcag	PBANKA_051750	0	0	0	0	5	5	0	0	0	0	0	0	0	0	0	0	0	0	0	0	0	0	0	0	0	0
accttcggttt	PBANKA_011160	0	0	0	0	0	0	0	0	0	0	0	0	0	0	0	0	0	0	0	0	0	0	0	0	0	0
accttctcgta	PBANKA_122780	0	0	0	0	0	0	0	0	0	0	6	6	0	0	0	0	0	0	0	0	0	0	0	0	0	0
acgaatgtgct	PBANKA_101610	0	0	0	0	0	0	0	0	0	0	0	0	0	0	0	0	0	0	0	0	0	0	0	0	0	0
acgagcgaacg	PBANKA_121590	0	0	0	0	0	0	0	0	0	0	0	0	0	0	0	0	0	0	0	0	0	0	0	0	0	0
acgataggatt	PBANKA_071040	110	107	0	0	14	13	0	0	6	6	0	0	0	0	0	0	0	0	0	0	2	2	0	0	12	12
acgatttgtta	PBANKA_050370	0	0	0	0	0	0	0	0	0	0	0	0	0	0	0	0	0	0	0	0	0	0	0	0	0	0
acgccacctaa	PBANKA_134950	0	0	0	0	0	0	0	0	1	1	0	0	0	0	0	0	0	0	0	0	0	0	0	0	0	0
acgcgaactta	PBANKA_051450	0	0	0	0	0	0	0	0	0	0	0	0	0	0	0	0	0	0	0	0	0	0	0	0	0	0
acgcgcgggag	PBANKA_020630	0	0	0	0	0	0	0	0	0	0	0	0	0	0	0	0	1	1	0	0	0	0	0	0	0	0
acgcgtgatct	PBANKA_031170	0	0	0	0	0	0	0	0	0	0	0	0	0	0	0	0	0	0	0	0	0	0	0	0	0	0
acggtggcccg	PBANKA_081870	0	0	0	0	9	9	0	0	0	0	0	0	0	0	0	0	0	0	0	0	0	0	0	0	0	0
acgtatcaggg	PBANKA_082710	0	0	0	0	1	1	3	3	0	0	0	0	0	0	0	0	0	0	0	0	0	0	0	0	0	0
acgtgaactta	PBANKA_041850	0	0	0	0	2	2	4	4	0	0	0	0	0	0	0	0	0	0	0	0	0	0	0	0	0	0
actagtcaaaa	PBANKA_103280	0	0	0	0	1	1	2	2	3	3	0	0	0	0	0	0	0	0	0	0	0	0	0	0	0	0
actatctaact	PBANKA_081640	0	0	0	0	0	0	0	0	0	0	0	0	0	0	0	0	0	0	0	0	0	0	0	0	0	0
actatctaagt	PBANKA_110180	0	0	0	0	0	0	0	0	0	0	0	0	0	0	0	0	0	0	0	0	0	0	0	0	0	0
actcagtacag	PBANKA_080600	0	0	0	0	19	20	0	0	2	2	0	0	0	0	0	0	0	0	0	0	0	0	0	0	0	0
actcgtgaact	PBANKA_135250	232	229	578	565	1160	1154	22	22	51	49	24	24	0	0	23	21	2	2	1	1	0	0	0	1	0	0
actgtcctcca	PBANKA_144480	0	0	0	0	0	0	0	0	6	6	0	0	0	0	0	0	0	0	0	0	0	0	1	1	0	0
acttttcacat	PBANKA_132610	0	0	0	0	0	0	0	0	0	0	0	0	0	0	0	0	0	0	0	0	0	0	0	0	0	0
agaaatgctaa	PBANKA_143110	0	0	42	43	0	0	0	0	0	0	0	0	0	0	0	0	0	0	0	0	0	0	0	0	0	0
agaagaggagc	PBANKA_102730	0	0	0	0	0	0	0	0	0	0	0	0	0	0	0	0	0	0	0	0	0	0	0	0	0	0
agaaggaggtc	PBANKA_082820	0	0	0	0	0	0	0	0	0	0	0	0	0	0	0	0	0	0	0	0	0	0	0	0	0	0
agacgccggct	PBANKA_143480	0	0	0	0	0	0	0	0	0	0	0	0	0	0	0	0	0	0	0	0	0	0	0	0	0	0
agagatttctt	PBANKA_144210	0	0	0	0	0	0	0	0	7	7	0	0	0	0	0	0	0	0	0	0	0	0	0	0	0	0
agagtttcgga	PBANKA_041190	0	0	118	116	13	13	0	0	0	0	8	8	0	0	0	0	1	1	0	0	0	0	0	0	0	0
agatctaattc	PBANKA_103750	0	0	0	0	4	4	2	2	0	0	0	0	0	0	2	2	0	0	0	0	0	0	0	0	0	0
agattgcccac	PBANKA_121960	15	15	33	33	79	79	0	1	8	8	0	0	1	1	0	0	0	0	0	0	0	0	0	0	0	0
agcaggtgacc	PBANKA_104030	0	0	0	0	0	0	0	0	0	0	0	0	0	0	0	0	0	0	0	0	0	0	0	0	0	0
agcccgttgta	PBANKA_123730	0	0	0	0	0	0	0	0	1	1	0	0	0	0	0	0	0	0	0	0	0	0	0	0	0	0
agcgcagttaa	PBANKA_093770	111	108	123	121	104	104	29	30	6	6	8	8	32	31	0	0	0	0	61	60	0	0	0	0	1180	1171
agcgccgcaca	PBANKA_050780	0	0	0	0	10	10	0	0	0	0	0	0	0	0	0	0	2	2	0	0	0	0	0	0	0	0
agcggcgggtg	PBANKA_083570	0	0	29	0	0	0	3	0	0	0	0	0	0	0	0	0	0	0	0	0	0	0	0	0	0	0
agcgtgctggc	PBANKA_103140	24	24	33	32	8	8	0	0	1	1	2	1	2	2	0	0	0	0	0	0	0	0	0	0	0	0
agctggagttt	PBANKA_131510	0	0	0	0	0	0	0	0	0	0	11	11	0	0	0	0	0	0	0	0	0	0	0	0	0	0
agcttgggccg	PBANKA_110700	15	15	0	0	15	15	2	2	0	0	0	0	0	0	0	0	0	0	0	0	0	0	0	0	0	0
aggagaactcc	PBANKA_132840	0	0	0	0	0	0	0	0	2	2	0	0	0	0	0	0	1	1	0	0	0	0	0	0	0	0
aggagtatact	PBANKA_145070	0	0	0	0	0	0	0	0	0	0	0	0	0	0	0	0	0	0	0	0	0	0	0	0	0	0
aggcagggcat	PBANKA_060690	0	0	46	46	0	0	0	0	0	0	0	0	0	0	0	0	0	0	0	0	0	0	0	0	0	0
aggcgcagcac	PBANKA_070610	0	0	0	0	0	0	0	0	0	0	0	0	0	0	0	0	0	0	0	0	0	0	0	0	0	0
aggcgcgattt	PBANKA_113870	0	0	0	0	0	0	0	0	0	0	0	0	0	0	0	0	0	0	0	0	0	0	0	0	0	0
aggctctggct	PBANKA_020760	0	0	0	0	0	0	0	0	0	0	0	0	0	0	0	0	0	0	0	0	0	0	0	0	0	0
agggcatccgg	PBANKA_143070	0	0	0	0	0	0	0	0	0	0	7	7	0	0	0	0	0	0	0	0	0	0	0	0	0	0
aggggtgttgt	PBANKA_010510	0	0	0	0	0	0	0	0	0	0	0	0	0	0	0	0	0	0	0	0	0	0	0	0	0	0
agggtatatgc	PBANKA_110930	0	0	27	27	0	0	2	2	5	5	0	0	0	0	0	0	0	0	0	0	0	0	1	1	0	0
agggtggatct	PBANKA_114140	0	0	47	46	0	0	0	0	0	0	0	0	0	0	0	0	0	0	0	0	0	0	0	0	0	0
agggttcctat	PBANKA_051500	1857	1830	2853	2820	2670	2635	3348	3314	3234	3189	2259	2250	2885	2839	4768	4714	6535	6434	5735	5672	5552	5495	6170	6074	258	254
aggtcgtcctc	PBANKA_131970	21	21	0	0	239	242	2	3	3	3	0	0	0	0	0	0	0	0	0	0	1	1	0	0	0	0
aggtgcgattt	PBANKA_113780	0	0	0	0	5	5	0	0	0	0	0	0	0	0	0	0	0	0	0	0	0	0	0	0	0	0
agtaagccttc	PBANKA_110420	1478	1470	1405	1398	2006	2002	1708	1697	1052	1049	1142	1136	819	818	776	764	1412	1407	911	909	564	562	779	771	422	422
agtaccgaagg	PBANKA_091930	0	0	0	0	0	0	0	0	0	0	0	0	0	0	0	0	0	0	0	0	0	0	0	0	0	0
agtacgctgcg	PBANKA_112510	0	0	0	0	0	0	0	0	0	0	0	0	0	0	0	0	0	0	0	0	0	0	0	0	0	0
agtagtacgga	PBANKA_080140	0	1	0	0	0	0	0	0	0	0	0	0	0	0	0	0	0	0	0	0	0	0	0	0	15	15
agtatcaggct	PBANKA_113540	0	0	0	0	0	0	0	0	0	0	0	0	0	0	0	0	0	0	0	0	0	0	0	0	0	0
agtcacgtact	PBANKA_081390	235	230	2	2	95	91	11	11	7	7	34	34	0	0	0	0	0	0	0	0	1	1	0	0	1466	1458
agtccagatat	PBANKA_051700	0	0	0	0	0	0	0	0	0	0	0	0	0	0	0	0	0	0	0	0	0	0	0	0	0	0
agtcgaaccgg	PBANKA_021200	0	0	27	26	0	0	0	0	0	0	0	0	0	0	0	0	0	0	0	0	0	0	0	0	0	0
agtctttcgac	PBANKA_121540	245	247	2	1	310	307	2	2	161	163	21	21	6	6	121	122	89	87	3	3	170	172	71	71	1261	1260
agtgcgccact	PBANKA_140060	0	0	0	0	0	0	0	0	0	0	0	0	0	0	0	0	0	0	0	0	0	0	0	0	0	0
agtgctgctta	PBANKA_120070	0	0	0	0	0	0	0	0	0	0	0	0	0	0	0	1	0	1	0	0	0	0	0	0	0	0
agtggtctcat	PBANKA_070460	16	15	0	0	0	0	0	0	0	0	0	0	0	0	0	0	0	0	0	0	0	0	0	0	0	0
agttgacaaga	PBANKA_093200	0	0	0	0	0	0	0	0	0	0	0	0	0	0	0	0	0	0	0	0	0	0	0	0	0	0
ataatagatat	PBANKA_101580	0	0	0	0	0	0	0	0	0	0	0	0	0	0	0	0	1	1	0	0	0	0	0	0	0	0
atacgctaccg	PBANKA_110780	0	0	0	0	0	0	0	0	5	5	0	0	0	0	0	0	0	0	0	0	0	0	0	0	0	0
atagaacctgc	PBANKA_093320	0	1	2	2	0	3	1	0	0	0	0	0	0	0	0	0	0	0	0	0	0	0	0	0	0	0
ataggtggtga	PBANKA_071010	0	0	0	0	19	19	0	0	3	3	0	0	0	0	0	0	0	0	0	0	0	0	0	0	0	0
atatccgttag	PBANKA_094230	0	0	0	0	0	0	0	0	6	6	0	0	0	0	0	0	1	1	0	0	0	0	0	0	0	0
atcaacccgtg	PBANKA_112180	0	0	0	0	0	0	0	0	0	0	0	0	0	0	0	0	0	0	0	0	0	0	0	0	0	0
atcattgtcac	PBANKA_062350	157	156	90	87	21	20	39	39	219	215	34	34	39	38	285	287	101	99	88	88	332	331	108	110	14	13
atcgatacata	PBANKA_134230	78	78	28	28	216	214	0	0	0	0	7	8	1	1	0	0	1	1	0	0	0	0	0	0	0	0
atctaacttca	PBANKA_142790	0	0	41	41	0	0	0	0	11	12	0	0	0	0	0	0	0	0	0	0	0	0	0	0	0	0
atctattcaag	PBANKA_146070	226	227	264	261	526	517	5	5	9	9	46	47	0	0	7	7	0	0	1	1	0	0	0	0	0	0
atctgatgtag	PBANKA_082040	0	0	0	0	22	20	1	1	0	0	0	0	0	0	0	0	0	0	0	0	0	0	0	0	0	0
atctgcatcat	PBANKA_145640	0	0	0	0	0	0	0	0	0	0	6	6	0	0	0	0	0	0	0	0	0	0	0	0	0	0
atctgctcact	PBANKA_030970	0	0	0	0	0	0	0	0	6	6	0	0	0	0	0	0	0	0	0	0	0	0	0	0	0	0
atgagaagatg	PBANKA_130960	214	205	220	211	471	470	199	199	170	168	158	157	90	90	294	296	300	299	220	217	492	488	258	252	1294	1285
atgaggttaaa	PBANKA_111200	0	0	0	0	9	9	1	1	2	2	7	7	0	0	0	0	0	0	0	0	0	0	0	0	0	0
atgattagtct	PBANKA_080030	0	0	0	0	0	0	0	0	0	0	0	0	0	0	0	0	0	0	0	0	0	0	0	0	0	0
atgccatgtag	PBANKA_135070	0	0	0	0	3	3	0	0	0	0	0	0	0	0	0	0	0	0	0	0	0	0	0	0	0	0
atggagcggcg	PBANKA_121600	0	0	0	0	0	0	0	0	0	0	0	0	0	0	0	0	0	0	0	0	0	0	0	0	0	0
atggcagagca	PBANKA_142080	0	0	0	0	0	0	1	1	4	4	0	0	0	0	0	0	0	0	0	0	0	0	0	0	0	0
atgtctcgcgg	PBANKA_021430	0	0	0	0	0	0	0	0	0	0	0	0	0	0	0	0	0	0	0	0	0	0	0	0	0	0
atgttgatcac	PBANKA_060390	0	0	0	0	0	0	0	0	0	0	0	0	0	0	0	0	0	0	0	0	0	0	0	0	0	0
attaatctagt	PBANKA_021030	225	226	211	208	379	368	260	257	28	28	118	118	151	148	92	92	308	300	304	300	128	128	328	320	1324	1320
attactcttaa	PBANKA_103270	30	31	115	113	163	160	0	0	4	4	8	8	0	0	2	2	0	0	0	0	0	0	0	0	0	0
attagcactag	PBANKA_145190	7	6	0	0	6	6	0	0	0	0	0	0	0	0	0	0	0	0	0	0	0	0	0	0	0	0
attattttgat	PBANKA_010530	0	0	0	0	0	0	2	2	0	0	0	0	0	0	0	0	0	0	0	0	0	0	0	0	0	0
attcaagggct	PBANKA_061510	0	0	0	0	0	0	1	1	0	0	0	0	0	0	0	0	0	0	0	0	0	0	0	0	0	0
attcgcagaca	PBANKA_142580	0	0	0	0	0	0	0	0	3	3	0	0	0	0	0	0	0	0	0	0	0	0	0	0	0	0
attcggtcgag	PBANKA_132890	0	0	0	0	0	0	0	0	2	2	0	0	0	0	0	0	0	0	0	0	0	0	0	0	0	0
attctgcgggt	PBANKA_110170	32	32	210	207	0	0	0	0	6	6	0	0	0	0	0	0	0	0	0	0	0	0	0	0	0	0
attgcgtggat	PBANKA_123950	0	0	0	0	10	10	0	0	0	0	0	0	0	0	0	0	0	0	0	0	0	0	0	0	0	0
atttcacgttt	PBANKA_120790	0	0	0	0	2	2	2	2	6	6	0	0	1	2	0	0	0	0	0	0	0	0	0	0	0	0
atttggtgccg	PBANKA_120780	0	0	0	0	0	0	0	0	0	0	0	0	0	0	0	0	0	0	0	0	0	0	0	0	0	0
attttatcatc	PBANKA_083660	0	0	0	0	1	2	0	0	0	0	3	3	0	0	0	0	0	0	0	0	0	0	0	0	0	0
caacatgcttc	PBANKA_122980	0	0	0	0	0	0	0	0	0	0	0	0	0	0	0	0	0	0	0	0	0	0	0	0	0	0
caaccccccgg	PBANKA_124070	0	0	0	0	0	0	4	4	0	0	0	0	0	0	0	0	0	0	0	0	0	0	0	0	0	0
caactcggatg	PBANKA_130450	0	0	34	34	7	7	1	1	5	6	6	6	2	2	0	0	0	0	0	0	0	0	0	0	0	0
caagaaggaag	PBANKA_140020	0	0	0	0	2	2	0	0	12	12	0	0	0	0	1	1	0	0	0	0	0	0	0	0	0	0
caagtgctgtc	PBANKA_080010	0	0	0	0	0	0	0	0	1	1	11	11	0	0	0	0	0	0	0	0	0	0	0	0	0	0
caatccggtga	PBANKA_080110	0	0	0	0	0	0	0	0	1	1	0	0	0	0	0	0	0	0	0	0	0	0	0	0	0	0
caatcgatacg	PBANKA_031500	107	104	234	233	502	493	4	4	16	16	9	9	5	5	2	2	0	0	0	0	0	0	0	0	0	0
caatttagcgg	PBANKA_062150	0	0	0	0	0	0	0	0	0	0	0	0	0	0	0	0	0	0	0	0	0	0	0	0	0	0
cacagagatct	PBANKA_112140	84	83	44	43	144	140	1	1	0	0	12	12	0	0	0	0	0	0	0	0	0	0	0	0	0	0
caccaaagtcc	PBANKA_104010	0	0	0	0	6	6	0	0	0	0	0	0	0	0	0	0	0	0	0	0	0	0	0	0	0	0
caccacgcaaa	PBANKA_132200	0	0	0	0	0	0	0	0	0	0	0	0	0	0	0	0	0	0	0	0	0	0	0	0	0	0
cacctctcatc	PBANKA_141050	10	10	0	0	0	0	0	0	6	6	0	0	0	0	0	0	1	1	0	0	0	0	0	0	0	0
cacgcaccttt	PBANKA_083210	73	74	25	25	339	345	7	7	21	22	12	11	0	0	5	5	0	0	0	0	0	0	0	0	0	0
cactctctgcg	PBANKA_092900	155	153	234	233	755	744	15	14	16	15	28	29	2	2	8	8	0	0	0	0	0	0	0	0	0	0
cacttgatgtt	PBANKA_093980	9	9	48	48	254	250	4	4	6	6	7	7	0	0	6	6	0	0	0	0	0	0	0	0	0	0
cagaagtgtta	PBANKA_030100	0	1	0	0	0	0	0	0	0	0	0	0	0	0	0	0	0	0	0	0	0	0	0	0	0	0
cagacatttca	PBANKA_010210	0	0	0	0	0	0	0	0	6	6	0	0	0	0	0	0	0	0	0	0	0	0	0	0	0	0
cagaggtcagt	PBANKA_092960	0	0	0	0	3	3	0	0	0	0	0	0	0	0	0	0	0	0	0	0	0	0	0	0	0	0
cagcatacgac	PBANKA_030180	82	81	106	105	209	206	2	2	12	13	0	0	0	0	0	0	3	3	0	0	0	0	0	0	0	0
cagcgtgatgt	PBANKA_010110	1	1	6	6	16	16	2	1	2	2	0	0	0	0	2	1	2	2	1	1	3	5	0	0	3	2
caggttggtag	PBANKA_102720	142	141	429	423	527	519	12	12	8	7	0	0	0	0	5	5	0	0	0	0	1	1	0	0	0	0
cagtactgtca	PBANKA_092690	248	245	358	359	279	281	520	521	280	276	251	254	338	340	332	334	402	401	694	693	305	303	317	312	1907	1913
cagtgatgcgg	PBANKA_122430	0	0	0	0	0	0	0	0	0	0	0	0	0	0	0	0	0	0	0	0	0	0	0	0	0	0
cataacgtagc	PBANKA_102390	46	45	40	40	135	130	2	2	6	6	0	0	1	0	2	2	0	0	0	0	0	0	0	0	0	0
cataggttctg	PBANKA_111430	0	0	0	0	0	0	1	1	0	0	0	0	0	0	0	0	0	0	0	0	0	0	0	0	0	0
catataatgga	PBANKA_031320	0	0	0	0	0	0	0	0	0	0	0	0	0	0	0	0	0	0	0	0	0	0	0	0	0	0
catctgtttat	PBANKA_112730	0	0	0	0	0	0	0	0	0	0	0	0	0	0	0	0	0	0	0	0	0	0	0	0	0	0
catgacggtgg	PBANKA_120520	0	0	0	0	0	0	0	0	0	0	0	0	0	0	0	0	0	0	0	0	0	0	0	0	0	0
catggatgggc	PBANKA_113980	26	27	0	0	0	0	1	1	3	3	11	11	0	0	1	1	2	0	0	0	0	0	0	0	0	0
ccacatagcct	PBANKA_142610	76	77	262	259	574	563	9	9	18	18	34	33	1	1	0	0	0	0	0	0	2	0	0	0	0	0
ccacctgccca	PBANKA_010620	0	0	0	0	0	0	0	0	0	0	0	0	0	0	0	0	0	0	0	0	0	0	0	0	0	0
ccactcgacac	PBANKA_101110	250	254	154	154	218	218	11	11	9	9	7	7	2	2	0	0	1	1	1	1	0	0	0	0	1330	1365
ccagaactacc	PBANKA_082460	0	0	0	0	0	0	0	0	4	4	0	0	0	0	0	0	0	0	0	0	0	0	0	0	0	0
ccagccggcat	PBANKA_091510	0	0	0	0	0	0	0	0	0	0	0	0	0	0	0	0	0	0	0	0	0	0	0	0	0	0
ccagtgtccat	PBANKA_124100	0	0	0	0	1	1	0	0	0	0	0	0	0	0	0	0	0	0	0	0	0	0	0	0	0	0
ccatctaacgc	PBANKA_090080	0	0	0	0	0	0	0	0	0	0	0	0	0	0	0	0	0	0	0	0	0	0	0	0	0	0
ccatgcatctg	PBANKA_124400	0	0	0	0	2	2	0	0	0	0	0	0	0	0	0	0	2	2	0	0	0	0	0	0	0	0
cccaattgcgg	PBANKA_130170	0	0	0	0	0	0	0	0	0	0	0	0	0	0	0	0	0	0	0	0	0	0	0	0	0	0
cccagccgctt	PBANKA_051810	0	0	0	0	0	0	0	0	0	0	0	0	0	0	0	0	0	0	0	0	0	0	0	0	0	0
cccagcttgaa	PBANKA_124220	0	0	0	0	0	0	2	2	2	2	0	0	0	0	0	0	0	0	0	0	0	0	0	0	0	0
cccatactgta	PBANKA_141770	478	475	267	268	482	480	569	565	478	475	187	181	536	536	789	778	586	580	945	932	858	852	463	458	1677	1660
cccccgctagt	PBANKA_145860	0	0	0	0	0	0	0	0	0	0	0	0	0	0	0	0	0	0	0	0	0	0	0	0	0	0
cccctctggtt	PBANKA_122200	0	0	43	43	0	0	0	0	0	0	0	0	0	0	0	0	0	0	0	0	0	0	0	0	0	0
cccgaagttgg	PBANKA_100860	0	0	0	0	0	0	0	0	0	0	0	0	0	0	0	0	0	0	0	0	0	0	0	0	0	0
cccgatccttc	PBANKA_101530	0	0	0	0	8	8	0	0	2	2	0	0	0	0	0	0	0	0	0	0	0	0	0	0	0	0
cccgatctgat	PBANKA_051080	0	0	0	0	0	0	0	0	0	0	0	0	0	0	0	0	0	0	0	0	0	0	0	0	0	0
cccgttgcgca	PBANKA_123280	0	0	0	0	63	63	0	0	8	8	0	0	0	0	0	0	0	0	0	0	0	0	0	0	0	0
ccctacctttg	PBANKA_113890	0	0	0	0	0	0	2	2	0	0	0	0	0	0	0	0	0	0	0	0	0	0	0	0	0	0
ccctaggtgaa	PBANKA_041130	156	154	61	61	111	112	63	65	258	254	100	100	46	44	367	362	210	203	159	155	489	486	200	197	25	24
ccctcaaatac	PBANKA_135960	0	0	0	0	2	2	0	0	0	0	0	0	0	0	0	0	0	0	0	0	0	0	0	0	0	0
ccctcgggtgc	PBANKA_110490	31	30	274	270	253	252	5	5	1	1	6	6	1	1	3	3	0	0	0	0	0	0	0	0	0	0
ccctgagaacc	PBANKA_141230	46	47	84	83	42	42	1	1	0	0	0	0	0	0	0	0	0	0	0	0	0	0	0	0	0	0
ccgaagatccg	PBANKA_135750	0	0	43	41	1	1	3	3	6	6	0	0	0	0	0	0	0	0	0	0	0	0	0	0	0	0
ccgagggcacc	PBANKA_090270	0	0	0	0	17	17	0	0	0	0	3	3	0	0	0	0	0	0	0	0	0	0	0	0	0	0
ccgagtctcaa	PBANKA_113800	0	0	47	48	0	0	0	0	0	0	0	0	4	4	0	0	0	0	0	0	0	0	0	0	0	0
ccgattggcga	PBANKA_092770	0	0	0	0	2	2	0	0	0	0	0	0	0	0	0	0	0	0	0	0	0	0	0	0	0	0
ccgcaattttt	PBANKA_100120	0	0	33	33	7	7	0	0	6	6	0	0	0	0	2	2	0	0	0	0	0	0	0	0	0	0
ccgccagggtg	PBANKA_021230	22	22	0	0	36	36	0	0	0	0	0	0	0	0	0	0	0	0	0	0	0	0	0	0	0	0
ccgcttgtaca	PBANKA_101830	17	17	26	28	129	128	3	3	3	3	2	2	0	0	0	0	2	2	0	0	1	0	0	0	0	0
ccggctggacg	PBANKA_API0035	0	0	0	0	0	0	0	0	0	0	0	0	0	0	0	0	0	0	0	0	0	0	0	0	0	0
ccggctggagg	PBANKA_121770	0	0	1	1	1	1	2	0	0	0	0	0	1	1	0	0	2	2	1	1	0	0	0	0	0	0
ccgtcgtcagc	PBANKA_132230	161	155	51	49	146	145	2	2	3	3	0	0	6	5	0	0	0	0	0	0	0	0	0	0	989	975
ccgtgctgacc	PBANKA_020350	0	0	71	72	38	40	0	0	0	0	0	0	0	0	0	0	0	0	0	0	0	0	0	0	0	0
ccgttacctgg	PBANKA_132240	0	0	0	0	0	0	0	0	2	2	0	0	0	0	0	0	0	0	0	0	0	0	0	0	0	0
ccgttcgagtg	PBANKA_135170	0	0	0	0	0	0	0	0	0	0	0	0	0	0	0	0	0	0	0	0	0	0	0	0	0	0
cctaatttgct	PBANKA_135890	0	0	155	153	12	12	1	1	0	0	0	0	0	0	0	0	0	0	0	0	0	0	0	0	0	0
cctaggaggta	PBANKA_040060	0	0	0	0	0	0	0	0	0	0	0	0	0	0	0	0	0	0	0	0	0	0	0	0	0	0
cctagggaaat	PBANKA_031180	0	0	0	0	15	15	0	0	4	4	0	0	0	0	0	0	0	0	0	0	0	0	0	0	0	0
cctcgcccaac	PBANKA_111550	0	0	0	0	6	6	0	0	0	0	0	0	0	0	0	0	0	0	0	0	0	0	0	0	0	0
cctcttacccg	PBANKA_061520	0	0	0	0	19	19	0	0	0	0	7	7	0	0	0	0	0	0	0	0	0	0	0	0	0	0
ccttacccggg	PBANKA_130420	0	0	0	0	0	0	0	0	0	0	0	0	0	0	0	0	0	0	0	0	0	0	0	0	0	0
ccttcacgagg	PBANKA_111210	0	0	0	0	0	0	0	0	0	0	0	0	0	0	0	0	0	0	0	0	0	0	0	0	0	0
cctttcttgtc	PBANKA_082640	0	0	0	0	0	0	0	0	2	2	0	0	0	0	0	0	1	1	0	0	0	0	0	0	0	0
cgaaatgtacg	PBANKA_124570	0	0	101	101	141	142	1	1	4	4	17	16	2	2	0	0	0	0	0	0	0	0	1	1	0	0
cgaacacaaat	PBANKA_122680	0	0	45	45	0	0	0	0	0	0	0	0	0	0	0	0	0	0	0	0	0	0	0	0	0	0
cgaagtagcaa	PBANKA_111760	0	0	0	0	0	0	0	0	0	0	0	0	0	0	0	0	0	0	0	0	0	0	0	0	0	0
cgaatcattgt	PBANKA_094020	0	0	0	0	85	85	5	5	1	1	0	0	0	0	0	0	0	0	0	0	0	0	0	0	0	0
cgaccaccata	PBANKA_081090	0	0	0	0	6	6	0	0	0	0	0	0	0	0	0	0	0	0	0	0	0	0	0	0	0	0
cgaccttctct	PBANKA_082790	781	779	645	638	868	856	742	737	702	698	311	312	605	607	926	925	956	941	907	907	903	904	757	752	1763	1753
cgactagtacc	PBANKA_092110	0	0	0	0	0	0	0	0	6	6	14	14	1	1	0	0	0	0	0	0	1	1	0	0	0	0
cgactcagtag	PBANKA_030140	37	37	54	53	192	192	0	0	4	4	4	4	0	0	0	0	0	0	0	0	0	0	0	0	0	0
cgagagataca	PBANKA_083110	108	108	149	151	353	346	4	4	7	7	12	12	0	0	3	3	1	1	0	0	1	1	0	0	0	0
cgaggcttatt	PBANKA_061800	1112	1095	777	775	970	956	299	296	234	228	170	169	80	78	101	100	181	179	179	175	61	61	95	91	1430	1413
cgagtatgctt	PBANKA_102460	0	0	62	62	0	0	0	0	0	0	0	0	0	0	0	0	0	0	0	0	0	0	1	1	0	0
cgagtgcctgc	PBANKA_134970	0	0	46	45	0	0	0	0	0	0	0	0	0	0	0	0	0	0	0	0	0	0	0	0	0	0
cgatctttctc	PBANKA_112920	0	0	0	0	0	0	0	0	0	0	0	0	0	0	0	0	0	0	0	0	0	0	0	0	0	0
cgatgaggtaa	PBANKA_061130	21	12	9	8	7	4	23	16	19	16	9	7	16	13	26	17	20	12	34	26	33	25	15	12	0	0
cgatgagtgaa	PBANKA_030820	0	0	0	0	0	0	0	0	0	0	0	0	0	0	0	0	0	0	0	0	1	0	0	0	0	0
cgattaagaat	PBANKA_051530	39	37	0	0	28	29	0	0	0	0	0	0	0	0	0	0	0	0	0	0	0	0	0	0	0	0
cgcagcaccgc	PBANKA_103320	0	0	36	36	0	0	0	0	0	0	0	0	0	0	0	0	0	0	0	0	0	0	0	0	0	0
cgccctgtttg	PBANKA_131800	0	0	0	0	5	5	0	0	0	0	0	0	0	0	0	0	0	0	0	0	0	0	0	0	0	0
cgcggaggtgt	PBANKA_144580	0	0	0	0	0	0	0	0	2	2	0	0	0	0	0	0	0	0	0	0	0	0	0	0	0	0
cgctaagtccg	PBANKA_010240	0	0	40	40	4	4	0	0	4	4	0	0	0	0	0	0	0	0	0	0	0	0	0	0	0	0
cgctatcaata	PBANKA_060810	10	10	8	8	13	13	12	13	17	17	6	6	14	14	19	19	22	23	20	20	26	26	19	19	0	0
cgctccatgcc	PBANKA_031260	0	0	0	0	0	0	0	0	0	0	0	0	0	0	0	0	0	0	0	0	0	0	0	0	0	0
cggaatgccag	PBANKA_031000	26	26	0	0	70	70	0	0	6	6	11	11	0	0	0	0	0	0	0	0	0	0	0	0	0	0
cggaggtttat	PBANKA_123560	0	0	0	0	0	0	2	2	0	0	0	0	0	0	0	0	0	0	0	0	0	0	0	0	0	0
cggagtacgtt	PBANKA_103440	4353	4292	3439	3422	2793	2756	4906	4873	3930	3887	1844	1833	2584	2558	3690	3651	2712	2672	3567	3530	3521	3485	1620	1601	541	538
cggcctatagg	PBANKA_100060	0	0	0	0	0	0	0	0	0	0	0	0	0	0	0	0	0	0	0	0	0	0	0	0	0	0
cggcctggtat	PBANKA_100630	0	0	0	0	0	0	0	0	0	0	0	0	0	0	0	0	0	0	0	0	0	0	0	0	0	0
cggcgaacggt	PBANKA_020860	0	1	0	0	0	0	0	0	0	0	0	0	0	0	0	0	0	0	0	0	0	0	0	0	0	0
cggcgtccctt	PBANKA_031400	0	0	0	0	0	0	0	0	0	0	0	0	0	0	0	0	0	0	0	0	0	0	0	0	0	0
cgggctaatag	PBANKA_132750	0	0	0	0	0	0	0	0	0	0	0	0	0	0	0	0	0	0	0	0	0	0	0	0	0	0
cggggacttac	PBANKA_141810	12	12	0	0	0	0	0	0	0	0	0	0	0	0	0	0	0	0	0	0	0	0	0	0	0	0
cgggtacagtg	PBANKA_132010	0	0	0	0	0	0	0	0	0	0	0	0	0	0	0	0	0	0	0	0	0	0	0	0	0	0
cggtcccggac	PBANKA_060510	0	0	0	0	0	0	0	0	3	3	0	0	0	0	0	0	0	0	0	0	0	0	0	0	0	0
cggtctcctcc	PBANKA_052210	0	0	0	0	0	0	0	0	0	0	0	0	0	0	0	0	0	0	0	0	0	0	0	0	0	0
cggttccacgg	PBANKA_060880	0	0	0	0	5	4	0	0	0	0	0	0	0	0	0	0	0	0	0	0	0	0	0	0	0	0
cggttgtggat	PBANKA_070710	0	0	0	0	0	0	0	0	0	0	0	0	0	0	0	0	0	0	0	0	0	0	0	0	0	0
cgtaagctgac	PBANKA_142720	0	0	0	0	8	7	1	1	0	0	0	0	0	0	0	0	0	0	0	0	0	0	0	0	0	0
cgtactaccgg	PBANKA_021010	0	0	0	0	5	5	0	0	0	0	0	0	0	0	0	0	0	0	0	0	0	0	0	0	0	0
cgtagtaaagc	PBANKA_102120	0	0	0	0	0	0	0	0	1	1	0	0	0	0	0	0	0	0	0	0	0	0	0	0	0	0
cgtccttgcta	PBANKA_070760	0	0	0	0	0	0	0	0	0	0	0	0	0	0	0	0	0	0	0	0	0	0	0	0	0	0
cgtgaagaaaa	PBANKA_060080	0	0	46	46	0	0	2	2	2	2	0	0	0	0	0	0	0	0	0	0	0	0	0	0	0	0
cgtgagtgaga	PBANKA_133680	0	0	0	0	0	0	0	0	0	0	0	0	0	0	0	0	0	0	0	0	0	0	0	0	0	0
cgtgcgcccac	PBANKA_141440	0	0	0	0	6	7	0	0	0	0	0	0	0	0	0	0	0	0	0	0	0	0	0	0	0	0
cgtggcgctag	PBANKA_123830	0	0	86	84	0	0	0	0	0	0	0	0	0	0	0	0	0	0	0	0	0	0	0	0	0	0
cgtggggttct	PBANKA_123430	0	0	0	0	2	2	0	0	0	0	0	0	0	0	0	0	0	0	0	0	0	0	0	0	0	0
cgtgtcggaca	PBANKA_020840	0	0	0	0	0	0	0	0	0	0	0	0	0	0	0	0	0	0	0	0	0	0	0	0	0	0
cgtgttctagt	PBANKA_113320	0	0	0	0	4	4	0	0	3	3	0	0	0	0	0	0	0	0	0	0	0	0	0	0	0	0
cgttatgtggg	p230p-tag	1835	1793	1575	1552	1174	1154	2043	2031	2134	2112	967	949	1503	1490	3011	2972	2116	2093	3346	3305	3654	3601	1926	1890	627	621
cgttccaacag	PBANKA_135130	1	0	0	0	0	0	0	3	0	1	0	0	1	1	5	5	0	1	2	2	1	2	0	1	0	0
cgttcgctata	PBANKA_092910	0	0	0	0	12	12	0	0	2	2	0	0	0	0	0	0	0	0	0	0	0	0	0	0	0	0
cgttggtagga	PBANKA_133630	0	0	0	0	4	4	0	0	0	0	0	0	0	0	0	0	0	0	0	0	0	0	0	0	0	0
cgtttgctggg	PBANKA_131150	0	0	0	0	3	3	0	0	0	0	0	0	0	0	0	0	0	0	0	0	0	0	0	0	0	0
cgttttgggcg	PBANKA_020270	0	0	0	0	0	0	0	0	2	2	0	0	0	0	0	0	0	0	0	0	0	0	0	0	0	0
ctaaaacgccg	PBANKA_041020	0	0	0	0	0	0	0	0	0	0	0	0	0	0	0	0	0	0	0	0	0	0	0	0	0	0
ctacccgtaca	PBANKA_131370	0	0	0	0	0	0	0	0	0	0	0	0	0	0	0	0	0	0	0	0	0	0	0	0	0	0
ctacgatgaac	PBANKA_030770	0	0	0	0	0	0	0	0	3	3	0	0	0	0	0	0	0	0	0	0	0	0	0	0	0	0
ctacgcggcgg	PBANKA_134330	0	0	0	0	0	0	0	0	0	0	0	0	0	0	0	0	0	0	0	0	0	0	0	0	0	0
ctacgtcatcg	PBANKA_135380	2	3	4	4	2	3	2	2	1	1	14	14	0	0	1	1	2	1	0	0	1	1	0	0	0	0
ctagtagtaga	PBANKA_112670	0	0	0	0	4	3	0	0	15	15	4	4	0	0	0	0	0	0	0	0	0	0	0	0	0	0
ctagtcggggt	PBANKA_030470	0	0	0	0	0	0	4	4	2	3	0	0	0	0	0	0	2	2	0	0	0	0	0	0	0	0
ctagttcctag	PBANKA_136350	0	0	0	0	0	0	0	0	0	0	0	0	0	0	0	0	0	0	0	0	0	0	0	0	0	0
ctatccgccac	PBANKA_031360	579	582	300	305	597	606	359	365	258	256	369	376	286	289	421	435	872	883	510	518	623	630	693	702	1224	1239
ctatcttatcc	PBANKA_052200	0	0	0	0	0	0	0	0	0	0	0	0	2	2	0	0	0	0	0	0	0	0	0	0	0	0
ctcacacgacc	PBANKA_052480	0	0	0	0	6	6	2	2	0	0	0	0	0	0	0	0	0	0	0	0	0	0	0	0	0	0
ctccccattca	PBANKA_122760	0	0	0	0	0	0	0	0	0	0	0	0	0	0	0	0	0	0	0	0	0	0	0	0	0	0
ctcccgaaatt	PBANKA_050510	166	164	130	127	124	122	17	18	0	0	2	1	2	2	0	0	0	0	1	1	1	1	0	0	1463	1448
ctcctcttagg	PBANKA_103750	0	0	0	0	0	0	0	0	0	0	0	0	0	0	0	0	0	0	0	0	0	0	0	0	0	0
ctcgaggtcct	PBANKA_041150	0	0	0	0	2	2	0	0	1	1	0	0	0	0	0	0	0	0	0	0	0	0	0	0	1	1
ctcgggagggg	PBANKA_050120	0	0	0	0	1	1	0	0	2	2	0	0	0	0	0	0	0	0	0	0	0	0	0	0	0	0
ctcgtatagag	PBANKA_112970	0	0	1	1	0	0	0	0	0	0	0	0	0	0	4	4	1	0	0	0	1	1	0	0	0	0
ctctgcccaag	PBANKA_121180	0	0	43	43	9	9	0	0	21	20	15	15	1	1	1	0	0	0	0	0	0	0	0	0	0	0
ctctgcgtggt	PBANKA_061010	0	0	19	20	0	0	0	0	1	1	0	0	0	0	0	0	0	0	0	0	0	0	0	0	0	0
ctctgtatgtc	PBANKA_110960	0	0	0	0	2	2	0	0	0	0	0	0	0	0	0	0	0	0	0	0	0	0	0	0	0	0
ctcttaatagg	PBANKA_071220	0	0	0	0	0	0	0	0	3	3	0	0	0	0	0	0	0	0	0	0	0	0	0	0	0	0
ctgaatactcg	PBANKA_062320	0	0	0	0	0	0	0	0	0	0	0	0	0	0	0	0	0	0	0	0	0	0	0	0	0	0
ctgactgtata	PBANKA_103980	0	0	38	37	8	8	0	0	2	2	0	0	0	0	0	0	0	0	0	0	0	0	0	0	0	0
ctgccctttga	PBANKA_136150	0	0	0	0	0	0	2	2	2	2	0	0	0	0	0	0	0	0	0	0	0	0	0	0	0	0
ctgctgattgc	PBANKA_100760	75	75	0	0	159	157	2	2	7	7	11	10	0	0	0	0	0	0	0	0	0	0	0	0	0	0
ctgtgactgct	PBANKA_130190	13	13	0	0	0	0	0	0	4	4	0	0	0	0	0	0	0	0	0	0	0	0	0	0	0	0
cttaaagagcc	PBANKA_133500	0	0	0	0	0	0	0	0	0	0	0	0	0	0	0	0	0	0	0	0	0	0	0	0	0	0
cttagaattat	PBANKA_130230	0	0	0	0	40	41	0	0	2	2	0	0	0	0	0	0	0	0	0	0	0	0	0	0	0	0
cttagcgtaaa	PBANKA_140470	0	0	0	0	0	0	0	0	0	0	0	0	1	1	0	0	0	0	0	0	0	0	0	0	0	0
cttatttgccc	PBANKA_113190	0	0	34	34	0	0	0	0	2	2	0	0	0	0	0	0	0	0	0	0	0	0	0	0	0	0
cttccctaggg	PBANKA_093810	0	0	35	35	0	0	0	0	0	0	0	0	0	0	0	0	0	0	0	0	0	0	0	0	0	0
cttcctcttgt	PBANKA_130060	4	3	8	7	2	1	0	0	0	0	0	0	0	0	0	0	1	1	1	0	0	0	0	0	7	5
cttgagacgct	PBANKA_091410	0	0	0	0	0	0	0	0	0	0	0	0	0	0	0	0	0	0	0	0	0	0	0	0	0	0
cttgcggacaa	PBANKA_112680	0	0	0	0	0	0	0	0	0	0	0	0	0	0	0	0	0	0	0	0	0	0	0	0	0	0
ctttactgggt	PBANKA_135260	0	0	38	37	9	9	0	0	0	0	0	0	0	0	0	0	0	0	0	0	0	0	0	0	0	0
ctttcgtccgt	PBANKA_090420	0	0	0	0	0	0	0	0	0	0	0	0	0	0	0	0	0	0	0	0	0	0	0	0	0	0
ctttcttcgca	PBANKA_070810	0	0	0	0	8	8	0	0	0	0	0	0	0	0	0	0	0	0	0	0	0	0	0	0	0	0
ctttgtactgt	PBANKA_131950	257	253	42	41	393	387	93	94	75	72	147	146	53	51	143	140	323	320	140	139	127	126	351	346	1371	1355
gaaacccctcc	PBANKA_121320	0	0	0	0	0	0	0	0	0	0	0	0	0	0	0	0	0	0	0	0	0	0	0	0	0	0
gaaagaaaagg	PBANKA_144770	0	0	0	0	0	0	0	0	0	0	0	0	0	0	0	0	0	0	0	0	0	0	0	1	0	0
gaaaggttcca	PBANKA_133650	0	0	0	0	0	0	0	0	0	0	0	0	0	0	0	0	1	1	0	0	0	0	0	0	0	0
gaacattcggg	PBANKA_140040	1	1	0	0	2	2	1	1	4	4	6	6	0	0	0	0	0	0	0	0	0	0	0	0	0	0
gaacctggaca	PBANKA_093260	0	0	0	0	0	0	0	0	0	0	0	0	0	0	0	0	0	0	0	0	0	0	0	0	0	0
gaagctaatgc	PBANKA_041450	0	0	0	0	5	5	0	0	0	0	0	0	0	0	0	0	0	0	0	0	0	0	0	0	0	0
gaaggaacgtc	PBANKA_090240	0	0	0	0	0	0	0	0	0	0	0	0	0	0	0	0	0	0	0	0	0	0	0	0	0	0
gaaggactcgt	PBANKA_122020	0	0	0	0	0	0	0	0	0	0	0	0	0	0	0	0	0	0	0	0	0	0	0	0	0	0
gaaggtggtac	PBANKA_080630	0	0	0	0	0	0	0	0	1	1	0	0	0	0	0	0	0	0	0	0	0	0	0	0	0	0
gaatcataaca	PBANKA_050300	787	780	295	295	961	965	361	364	685	677	431	427	297	294	875	869	1074	1078	583	590	1103	1104	1032	1029	3459	3463
gaatggaacag	PBANKA_113740	0	0	0	0	0	0	0	0	0	0	0	0	0	0	0	0	0	0	0	0	0	0	0	0	0	0
gaattaacaaa	PBANKA_110100	0	0	0	0	0	0	5	5	13	14	6	6	0	0	0	0	1	1	0	0	0	0	0	0	0	0
gaattaccttt	PBANKA_021550	0	0	0	0	5	4	0	0	0	0	0	0	0	0	0	0	0	0	0	0	0	0	0	0	0	0
gacaagagcgg	PBANKA_111400	0	0	0	0	0	0	0	0	0	0	0	0	0	0	0	0	0	0	0	0	0	0	0	0	0	0
gacatgggatt	PBANKA_070940	0	0	43	43	0	0	0	0	0	0	0	0	0	0	0	0	0	0	0	0	0	0	0	0	0	0
gacgcgccata	PBANKA_020070	3	6	3	3	6	7	5	7	3	4	3	4	3	5	11	12	11	13	4	4	8	12	3	5	0	0
gacgtatggcg	PBANKA_021460	0	0	0	0	0	0	0	0	1	1	0	0	0	0	0	0	0	0	0	0	0	0	0	0	0	0
gacgtcatgtg	PBANKA_142160	42	42	0	0	65	63	0	0	0	0	0	0	0	0	0	0	0	0	0	0	0	0	0	0	0	0
gactcccgggc	PBANKA_102400	0	0	0	0	0	0	0	0	1	1	0	0	0	0	0	0	0	0	0	0	0	0	0	0	0	0
gagagagggtg	PBANKA_141450	0	0	0	0	19	17	0	0	0	0	7	7	0	0	0	0	0	0	0	0	0	0	0	0	0	0
gagagctaata	PBANKA_031470	0	0	0	0	3	3	0	0	0	0	0	0	0	0	0	0	0	0	0	0	0	0	0	0	0	0
gagagggctta	PBANKA_101480	0	0	0	0	3	3	0	0	0	0	0	0	0	0	0	0	0	0	0	0	0	0	0	0	0	0
gagatgctctt	PBANKA_122580	0	0	0	0	0	0	0	0	3	3	0	0	0	0	0	0	0	0	0	0	0	0	0	0	0	0
gagcaaacgca	PBANKA_112040	7	6	0	0	2	3	0	0	5	5	0	0	0	0	0	0	0	0	0	0	0	0	0	0	0	0
gagccagtggc	PBANKA_122820	696	683	370	367	584	572	395	390	446	439	369	367	339	335	604	592	1061	1038	681	678	774	769	965	944	1630	1613
gagcctggtgg	PBANKA_041780	0	0	0	0	0	0	0	0	0	0	0	0	0	0	0	0	0	0	0	0	0	0	0	0	0	0
gagtagatctg	PBANKA_093370	0	0	0	0	6	6	0	0	2	2	9	9	0	0	0	0	0	0	0	0	0	0	0	0	0	0
gagtgaggaag	PBANKA_124330	0	0	0	0	0	0	0	0	0	0	0	0	0	0	0	0	0	0	0	0	0	0	0	0	0	0
gatattcagga	PBANKA_140860	0	0	105	108	2	2	4	3	0	0	0	0	0	0	0	0	0	0	0	0	0	0	0	0	0	0
gatgggctacc	PBANKA_133470	0	0	0	0	0	0	0	0	2	2	0	0	0	0	0	0	0	0	0	0	0	0	0	0	0	0
gattgccacac	PBANKA_113090	122	124	133	133	222	232	20	23	8	8	8	8	12	13	11	10	6	6	2	2	15	15	3	3	1334	1367
gcaaatataaa	PBANKA_110090	8	8	7	7	79	79	0	0	6	6	15	16	1	1	7	7	0	0	0	0	0	0	0	0	0	0
gcaaatttttt	PBANKA_090180	0	0	0	0	23	23	3	3	15	16	0	0	0	0	0	0	0	0	0	0	0	0	0	0	0	0
gcaaggtggct	PBANKA_092670	0	0	0	0	0	0	0	0	0	0	0	0	0	0	0	0	0	0	0	0	0	0	0	0	0	0
gcacggagtcg	PBANKA_080090	7	6	9	9	14	13	3	2	5	5	2	2	1	1	0	0	3	3	1	1	1	0	1	1	3	4
gcaggggtctg	PBANKA_061720	51	51	53	53	170	165	9	9	28	28	0	0	1	1	8	8	3	3	0	0	6	6	6	6	1127	1105
gcaggttccgg	PBANKA_130690	0	0	0	0	0	0	0	0	2	1	0	0	0	0	0	0	0	0	0	0	0	0	0	0	0	0
gcagtcccaac	PBANKA_101910	28	26	155	151	66	65	0	0	0	0	0	0	0	0	0	0	0	0	0	0	0	0	0	0	0	0
gcatcaaagcg	PBANKA_094340	0	0	0	0	0	0	0	0	3	3	0	0	0	0	0	0	0	0	0	0	0	0	0	0	0	0
gcatcagtcct	PBANKA_140580	0	0	0	0	0	0	0	0	0	0	0	0	0	0	0	0	0	0	0	0	0	0	0	0	0	0
gcatcatcccc	PBANKA_082800	0	0	0	0	0	0	0	0	0	0	0	0	0	0	0	0	0	0	0	0	0	0	0	0	0	0
gcatgaagggc	PBANKA_010330	0	0	0	0	3	3	0	0	0	0	0	0	0	0	0	0	0	0	0	0	0	0	0	0	0	0
gccacccgtcg	PBANKA_131870	0	0	0	0	3	3	0	0	0	0	0	0	0	0	0	0	0	0	0	0	0	0	0	0	0	0
gccgacctcgg	PBANKA_123060	1	1	0	0	0	0	0	0	0	0	0	0	0	0	0	0	0	0	0	0	0	0	0	0	0	0
gcctgtccaca	PBANKA_121360	0	0	0	0	0	0	0	0	0	0	0	0	0	0	0	0	0	0	0	0	0	0	0	0	0	0
gcgaatcggaa	PBANKA_144470	0	0	0	0	26	26	0	0	0	0	17	17	0	0	0	0	0	0	0	0	0	0	0	0	75	78
gcgagatcatt	PBANKA_070240	9	9	9	9	3	2	12	13	5	6	3	2	5	4	7	7	9	10	4	4	12	12	9	10	2	1
gcgcggcatga	PBANKA_112120	99	99	5	5	293	293	5	5	17	15	0	0	0	0	5	5	0	0	0	0	0	0	0	0	0	0
gcggcggccta	PBANKA_123550	0	0	25	24	0	0	0	0	0	0	0	0	0	0	0	0	0	0	0	0	0	0	0	0	0	0
gcgggaccgtg	PBANKA_081280	0	0	0	0	1	1	0	0	0	0	0	0	0	0	0	0	0	0	0	0	0	0	0	0	0	0
gcgttacggct	PBANKA_123960	0	0	0	0	8	9	0	0	0	0	0	0	0	0	0	0	0	0	0	0	0	0	0	0	0	0
gctaagattca	PBANKA_081970	0	0	0	0	0	0	0	0	0	0	0	0	0	0	0	0	0	0	0	0	0	0	0	0	0	0
gctacgggagg	PBANKA_112410	0	0	0	0	0	0	0	0	0	0	0	0	0	0	0	0	0	0	0	0	0	0	0	0	0	0
gctactagctc	PBANKA_061380	0	0	0	0	0	0	0	0	4	4	0	0	0	0	0	0	0	0	0	0	0	0	0	0	0	0
gctagtactta	PBANKA_130570	0	0	0	0	0	0	0	0	0	0	0	0	0	0	0	0	0	0	0	0	0	0	0	0	0	0
gctctgtcatc	PBANKA_091240	0	0	38	38	62	60	4	4	5	5	0	0	0	0	0	0	0	0	0	0	0	0	0	0	0	0
gctggagatgc	PBANKA_141590	0	0	0	0	2	2	5	5	0	0	0	0	0	0	0	0	0	0	0	0	0	0	0	0	0	0
gctgtcgcgta	PBANKA_083250	0	0	0	0	2	2	0	0	0	0	0	0	0	0	0	0	0	0	0	0	0	0	0	0	0	0
gctgttcaatc	PBANKA_135060	0	0	0	0	3	4	0	0	0	0	0	0	0	0	0	0	0	0	0	0	0	0	0	0	0	0
gcttaaacctc	PBANKA_122140	0	0	0	0	0	0	0	0	2	2	0	0	0	0	0	0	0	0	0	0	0	0	0	0	0	0
gcttcgttatt	PBANKA_090950	18	18	35	34	97	95	7	7	8	8	6	6	0	0	2	2	0	0	0	0	0	0	0	0	0	0
ggacgccctgg	PBANKA_134980	0	0	0	0	6	5	0	0	0	0	0	0	0	0	0	0	0	0	0	0	0	0	0	0	0	0
ggagacttaac	PBANKA_142320	0	0	0	0	0	0	0	0	0	0	0	0	0	0	0	0	0	0	0	0	0	0	0	0	0	0
ggatctggcat	PBANKA_122410	0	0	0	0	0	0	0	0	0	0	0	0	0	0	0	0	1	1	0	0	0	0	0	0	0	0
ggcagtatcga	PBANKA_040230	0	0	0	0	0	0	0	0	0	0	0	0	0	0	0	0	0	0	0	0	0	0	0	0	0	0
ggcataacgct	PBANKA_120860	0	0	0	0	0	0	0	0	0	0	0	0	0	0	0	0	0	0	0	0	0	0	0	0	0	0
ggccaggaaag	PBANKA_111340	0	0	0	0	0	0	0	0	21	21	0	0	0	0	0	0	0	0	0	0	0	0	0	0	0	0
ggcgatgtttc	PBANKA_092550	28	28	0	0	0	0	1	1	0	0	0	0	0	0	0	0	0	0	0	0	0	0	0	0	0	0
ggcgctcaggg	PBANKA_122550	71	69	79	79	549	541	6	6	24	22	25	25	0	0	7	5	0	0	0	0	0	0	0	0	0	0
ggctcgctgac	PBANKA_130070	527	523	382	385	504	500	464	472	546	547	402	405	318	319	711	708	1143	1131	564	560	812	813	1048	1039	1361	1358
gggaattaaga	PBANKA_143750	0	0	0	0	0	0	0	0	0	0	0	0	0	0	0	0	0	0	0	0	0	0	0	0	0	0
gggacgaaaca	PBANKA_136180	0	0	85	85	0	0	0	0	3	3	0	0	0	0	0	0	0	0	0	0	0	0	0	0	0	0
gggcttcatcc	PBANKA_031100	0	0	0	0	0	0	0	0	0	0	0	0	0	0	0	0	0	0	0	0	0	0	0	0	0	0
ggggacgctta	PBANKA_122510	0	0	0	0	0	0	0	0	0	0	0	0	0	0	0	0	0	0	0	0	0	0	0	0	0	0
ggggagacatg	PBANKA_020620	0	0	0	0	0	0	0	0	0	0	0	0	0	0	0	0	0	0	0	0	0	0	0	0	0	0
ggggccgggca	PBANKA_050060	0	0	0	0	0	0	0	0	0	0	0	0	0	0	0	0	0	0	0	0	0	0	0	0	0	0
ggggtcctctg	PBANKA_124380	0	0	0	0	0	0	0	0	0	0	0	0	0	0	0	0	0	0	0	0	0	0	0	0	0	0
gggtcgttgcg	PBANKA_142630	0	0	0	0	8	8	0	0	0	0	0	0	0	0	0	0	0	0	0	0	0	0	0	0	0	0
gggttagaaat	PBANKA_070440	23	23	0	0	0	0	0	0	1	1	0	0	0	0	0	0	0	0	0	0	0	0	0	0	0	0
ggtaagccatc	PBANKA_142640	0	0	0	0	0	0	0	1	0	0	0	0	0	0	0	0	0	0	0	0	0	0	0	0	0	0
ggtacgaccaa	PBANKA_071630	0	0	51	51	4	3	0	0	0	0	0	0	0	0	0	0	0	0	1	1	0	0	0	0	0	0
ggtagggtcac	PBANKA_061190	0	0	0	0	0	0	0	0	0	0	0	0	0	0	0	0	0	0	0	0	0	0	0	0	0	0
ggtatctccat	PBANKA_040340	0	0	0	0	0	0	0	0	0	0	0	0	0	0	0	0	0	0	0	0	0	0	0	0	0	0
ggtatcttacg	PBANKA_020134	3	3	0	0	1	1	2	2	0	0	1	1	0	0	0	0	2	2	0	0	1	1	2	2	0	0
ggtcagaccct	PBANKA_092700	0	0	0	0	0	0	0	0	0	0	0	0	0	0	0	0	0	0	0	0	0	0	0	0	0	0
ggtcgctggtt	PBANKA_140510	0	0	0	0	0	0	0	0	0	0	8	8	0	0	0	0	0	0	0	0	0	0	0	0	0	0
ggtggatgcgg	PBANKA_090790	0	0	0	0	0	0	0	0	0	0	0	0	0	0	0	0	0	0	0	0	0	0	0	0	0	0
ggttactagac	PBANKA_070390	0	0	0	0	0	0	0	0	0	0	0	0	0	0	0	0	0	0	0	0	0	0	0	0	0	0
ggttagcgagg	PBANKA_141580	109	107	161	161	162	161	3	3	29	26	5	5	0	0	22	22	0	0	0	0	6	6	4	4	1717	1696
ggttaggcgag	PBANKA_143910	0	0	0	0	40	39	0	0	3	3	0	0	0	0	0	0	0	0	0	0	0	0	0	0	0	0
ggttcttgaaa	PBANKA_120360	0	0	0	0	0	0	0	0	0	0	0	0	0	0	0	0	0	0	0	0	0	0	0	0	0	0
ggtttacagtt	PBANKA_114590	0	0	0	0	0	0	1	1	0	0	0	0	0	0	0	0	0	0	0	0	0	0	0	0	0	0
ggtttctcgtg	PBANKA_070160	141	141	158	158	489	473	6	6	0	0	37	37	0	0	9	7	5	5	0	0	0	0	0	0	0	0
gtaaacatgat	PBANKA_093640	22	22	0	0	6	6	0	0	0	0	0	0	2	2	0	0	0	0	0	0	0	0	0	0	0	0
gtaacagcgtc	PBANKA_080940	0	0	0	0	0	0	2	2	0	0	0	0	0	0	0	0	0	0	0	0	0	0	0	0	0	0
gtaaccacact	PBANKA_131750	0	0	0	0	7	7	0	0	0	0	0	0	0	0	0	0	0	0	0	0	0	0	0	0	0	0
gtaataaagaa	PBANKA_124180	0	0	0	0	0	0	0	0	0	0	0	0	0	0	0	0	0	0	0	0	0	0	0	0	0	0
gtaccagtcga	PBANKA_110150	0	0	0	0	5	4	0	0	0	0	0	0	0	0	0	0	0	0	0	0	0	0	0	0	0	0
gtacgaaatat	PBANKA_130150	0	0	0	0	2	2	0	0	0	0	0	0	0	0	0	0	0	0	0	0	0	0	0	0	0	0
gtagaaaggcg	PBANKA_091130	0	0	0	0	5	5	0	0	0	0	0	0	0	0	0	0	0	0	0	0	0	0	0	0	0	0
gtatacggatt	PBANKA_134280	0	0	0	0	0	0	0	0	0	0	0	0	0	0	0	0	0	0	0	0	0	0	0	0	0	0
gtatgccctca	PBANKA_071250	0	0	0	0	6	6	1	1	0	0	0	0	0	0	0	0	1	1	0	0	0	0	0	0	0	0
gtcaaaggtcg	PBANKA_051900	0	0	0	0	0	0	0	0	4	4	8	8	0	0	0	0	0	0	0	0	0	0	0	0	0	0
gtcaaccgttt	PBANKA_051440	0	0	69	68	0	0	5	5	0	0	0	0	0	0	0	0	0	0	0	0	0	0	0	0	0	0
gtcaactcgga	PBANKA_111420	206	205	222	221	292	292	147	148	20	21	21	21	123	123	0	0	12	13	190	193	0	0	1	1	1332	1318
gtcactgacgg	PBANKA_132380	0	0	0	0	0	0	0	0	0	0	0	0	0	0	0	0	0	0	0	0	0	0	0	0	0	0
gtcagacgctc	PBANKA_091860	0	0	0	0	0	0	0	0	0	0	0	0	0	0	0	0	0	0	0	0	0	0	0	0	0	0
gtccctggctc	PBANKA_112100	0	0	0	0	0	0	0	0	0	0	0	0	0	0	0	0	0	0	0	0	0	0	0	0	0	0
gtccggttgaa	PBANKA_080250	0	0	0	0	3	3	0	0	0	0	0	0	0	0	0	0	0	0	0	0	0	0	0	0	0	0
gtctatatacc	PBANKA_081620	0	0	0	0	2	2	0	0	0	0	0	0	0	0	0	0	0	0	0	0	0	0	0	0	0	0
gtctccgtatt	PBANKA_132880	0	0	0	0	0	0	0	0	0	0	0	0	0	0	0	0	0	0	0	0	0	0	0	0	0	0
gtctttgaact	PBANKA_100730	0	0	0	0	0	0	1	1	0	0	0	0	0	0	0	0	0	0	0	0	0	0	0	0	0	0
gtgacctggct	PBANKA_091650	81	79	254	253	492	484	13	11	18	18	38	38	0	0	3	3	1	1	0	0	0	0	0	0	0	0
gtgagagtatc	PBANKA_146130	0	0	0	0	0	0	0	0	0	0	0	0	0	0	0	0	0	0	0	0	0	0	0	0	0	0
gtgcaaaacga	PBANKA_041610	0	0	0	0	0	0	0	0	0	0	5	5	0	0	0	0	0	0	0	0	0	0	0	0	0	0
gtgcaagcatg	PBANKA_090040	0	0	0	0	0	0	0	0	0	0	0	0	0	0	0	0	0	0	0	0	0	0	0	0	0	0
gtggatagtat	PBANKA_041380	18	18	63	62	53	52	0	0	0	0	0	0	0	0	0	0	0	0	0	0	0	0	0	0	0	0
gtgtaggatcg	PBANKA_092840	0	0	0	0	2	3	1	0	1	1	1	0	1	0	0	0	4	1	2	1	0	0	2	1	0	0
gtgtccaatga	PBANKA_134490	0	0	0	0	0	0	0	0	2	2	0	0	0	0	0	0	0	0	0	0	0	0	0	0	0	0
gtgtctcatct	PBANKA_100350	0	0	0	0	0	0	0	0	0	0	2	2	0	0	0	0	0	0	0	0	0	0	0	0	0	0
gtgtctggatg	PBANKA_111700	0	0	0	0	0	0	0	0	3	3	0	0	0	0	0	0	0	0	0	0	0	0	0	0	0	0
gttaacgactt	PBANKA_020710	0	0	34	34	0	0	0	0	0	0	0	0	0	0	0	0	0	0	0	0	0	0	0	0	0	0
gttagctgtcc	PBANKA_052020	0	0	0	0	0	0	0	0	0	0	0	0	0	0	0	0	0	0	0	0	0	0	0	0	0	0
gttagtaacac	PBANKA_122520	0	0	0	0	0	0	0	0	0	0	0	0	0	0	0	0	0	0	0	0	0	0	0	0	0	0
gttatgcctct	PBANKA_134650	0	0	0	0	0	0	0	0	0	0	0	0	0	0	0	0	0	0	0	0	0	0	0	0	0	0
gttcagggtcg	PBANKA_113130	0	0	0	0	0	0	1	1	0	0	0	0	0	0	0	0	0	0	0	0	0	0	0	0	0	0
gttcccccagt	PBANKA_030800	0	0	0	0	0	0	0	0	0	0	0	0	0	0	0	0	0	0	0	0	0	0	0	0	0	1
gttctgaaaga	PBANKA_010940	0	0	0	0	0	0	0	0	0	0	0	0	0	0	0	0	0	0	0	0	0	0	0	0	0	0
gttcttgactc	PBANKA_143890	0	0	0	0	0	0	0	0	1	1	0	0	0	0	0	0	0	0	0	0	0	0	0	0	0	0
gttggagtgtg	PBANKA_120560	22	21	16	16	10	8	17	17	17	17	10	10	18	19	29	29	33	31	16	17	33	29	23	21	5	4
gtttaagcttt	PBANKA_135970	0	0	0	0	0	0	0	0	0	0	0	0	0	0	0	0	0	0	0	0	0	0	0	0	0	0
gtttaagtgct	PBANKA_140480	2	2	366	360	321	314	1	0	10	10	8	8	2	2	4	4	1	1	0	0	0	0	0	0	0	0
gtttaggaacg	PBANKA_142180	1	1	2	1	0	0	1	2	0	0	0	0	0	0	0	4	2	0	1	6	3	4	0	1	0	3
gtttaggatcg	PBANKA_102620	1217	1205	1048	1035	1324	1301	1988	1959	1268	1254	1040	1032	1576	1565	1848	1811	2509	2463	3161	3112	2509	2467	2321	2287	752	737
gtttgcacatc	PBANKA_041540	0	0	0	0	3	3	2	2	0	0	0	0	0	0	0	0	0	0	0	0	0	0	0	0	0	0
gttttaaaccc	PBANKA_120690	0	0	0	0	3	3	0	0	0	0	0	0	0	0	0	0	0	0	0	0	0	0	0	0	0	0
gttttgtagag	PBANKA_145630	0	0	0	0	0	0	0	0	0	0	0	0	0	0	0	0	0	0	0	0	0	0	0	0	0	0
taaacaatttc	PBANKA_082350	74	73	102	101	161	159	3	3	9	9	6	5	0	0	2	2	2	2	0	0	0	0	0	0	0	0
taaaccctatg	PBANKA_133090	17	17	44	44	8	8	0	0	7	7	0	0	1	1	0	0	0	0	0	0	0	0	0	0	0	0
taaacgaagcc	PBANKA_123820	0	0	0	0	0	0	0	0	0	0	0	0	0	0	0	0	0	0	0	0	0	0	0	0	0	0
taacctggcgt	PBANKA_082920	0	0	0	0	0	0	0	0	0	0	0	0	0	0	0	0	0	0	0	0	0	0	0	0	0	0
taagactgtat	PBANKA_100210	4465	4425	2365	2344	2894	2869	4173	4126	4534	4505	2227	2207	3168	3146	7008	6933	5784	5687	6604	6545	8973	8837	5494	5445	581	578
taagagatcag	PBANKA_100890	1380	1361	1210	1187	1467	1454	648	645	734	713	314	309	96	92	129	124	98	98	22	22	18	17	4	4	1128	1114
taagcatggga	PBANKA_134680	0	0	0	0	0	0	0	0	0	0	0	0	0	0	0	0	0	0	0	0	0	0	1	0	0	0
taagccctcct	PBANKA_136190	0	0	0	0	4	4	6	6	5	6	0	0	0	0	0	0	0	0	0	0	0	0	0	0	0	0
taagttcgat	PBANKA_093370	0	0	0	0	5	4	0	0	0	0	0	0	0	0	0	0	0	0	0	0	0	0	0	0	1	1
taataaccgag	PBANKA_040560	0	0	0	0	8	8	0	0	0	0	0	0	0	0	0	0	0	0	0	0	0	0	0	0	0	0
taatagggagc	PBANKA_081070	0	0	0	0	2	2	0	0	0	0	0	0	0	0	0	0	0	0	0	0	0	0	0	0	0	0
taatgtaatcg	PBANKA_101410	0	0	0	0	0	0	0	0	0	0	0	0	0	0	0	0	0	0	0	0	0	0	0	0	0	0
taccccataat	PBANKA_051830	0	0	0	0	2	2	0	0	0	0	0	0	0	0	0	0	0	0	0	0	0	0	0	0	0	0
taccgcaaatg	PBANKA_143880	0	0	0	0	0	0	0	0	0	0	0	0	0	0	0	0	0	0	0	0	0	0	0	0	0	0
tacgttgtaca	PBANKA_100390	0	0	0	0	0	0	0	0	0	0	0	0	0	0	0	0	0	0	0	0	0	0	0	0	0	0
tactaccatcg	PBANKA_112980	0	0	0	0	0	0	0	0	0	0	0	0	0	0	0	0	0	0	0	0	0	0	0	0	0	0
tactctatccc	PBANKA_142930	0	0	0	0	4	4	0	0	2	2	13	13	0	0	0	0	0	0	0	0	0	0	0	0	0	0
tactggcagta	PBANKA_140500	149	150	100	100	922	919	8	8	11	11	75	73	3	3	3	3	1	1	0	0	2	2	1	1	0	0
tactttcaggt	PBANKA_100370	0	0	0	0	0	0	0	0	0	0	0	0	0	0	0	0	0	0	0	0	0	0	0	0	0	0
tagaagtgtga	PBANKA_070470	78	77	151	146	242	236	9	9	2	2	9	9	0	0	5	5	1	1	0	0	0	0	0	0	0	0
tagatccatct	PBANKA_050530	0	0	0	0	2	2	0	0	0	0	0	0	0	0	0	0	0	0	0	0	0	0	0	0	0	0
tagcagaagtt	PBANKA_081730	0	0	0	0	0	0	0	0	0	0	0	0	0	0	0	0	0	0	0	0	0	0	0	0	0	0
tagcagcatgg	PBANKA_090050	1568	1546	1396	1374	1884	1852	1027	1022	652	650	555	551	271	270	513	513	349	341	103	105	101	102	119	119	1427	1411
taggcaacact	PBANKA_144790	0	0	0	0	0	0	0	0	0	0	0	0	0	0	0	0	0	0	0	0	0	0	0	0	0	0
tagggtctgat	PBANKA_072100	128	126	116	108	319	317	1	1	4	3	5	5	2	2	3	3	2	2	0	0	3	3	0	0	0	0
tagtccgatca	PBANKA_141850	0	0	0	0	14	14	0	0	0	0	0	0	0	0	0	0	0	0	0	0	0	0	0	0	0	0
tagtcctttat	PBANKA_122090	0	0	0	0	69	69	0	0	8	8	9	9	0	0	0	0	0	0	0	0	0	0	0	0	0	0
tagtgattctc	PBANKA_114430	0	0	45	46	0	0	0	0	0	0	0	0	0	0	0	0	0	0	0	0	0	0	0	0	0	0
tagtgggacct	PBANKA_123800	18	18	99	100	5	5	0	0	0	0	0	0	1	1	0	0	0	0	0	0	0	0	0	0	0	0
tatctgccgaa	PBANKA_113180	10	10	0	0	0	0	0	0	0	0	0	0	0	0	0	0	0	0	0	0	0	0	0	0	0	0
tcaacaagtag	PBANKA_082960	0	0	0	0	3	3	0	0	2	2	5	5	0	0	0	0	0	0	0	0	0	0	0	0	0	0
tcaactcgcgg	PBANKA_113600	0	0	0	0	0	0	0	0	0	0	0	0	0	0	0	0	0	0	0	0	0	0	0	0	0	0
tcacctacaat	PBANKA_140790	16	16	124	124	70	70	0	0	0	0	0	0	0	0	0	0	0	0	0	0	1	1	0	0	0	0
tcagattcat	PBANKA_146050	17	18	13	12	0	0	3	3	0	0	7	7	0	0	0	0	0	0	0	0	0	0	0	0	0	0
tcaggattggc	PBANKA_142170	2343	2312	1742	1734	2190	2175	3676	3657	3269	3229	1841	1835	3065	3046	4737	4685	4754	4697	6161	6076	6546	6482	4292	4238	669	666
tcagtatcccg	PBANKA_136270	0	0	0	0	3	3	0	0	1	1	0	0	0	0	0	0	0	0	1	1	0	0	0	0	0	0
tcagttcgggt	PBANKA_010150	0	0	0	0	0	0	0	0	0	0	0	0	0	0	0	0	0	0	0	0	0	0	0	0	0	0
tcatgacaaat	PBANKA_104020	0	0	0	0	0	0	0	0	1	1	0	0	0	0	0	0	0	0	0	0	0	0	0	0	0	0
tcatgagggct	PBANKA_133330	0	0	44	44	12	12	0	0	0	0	0	0	0	0	0	0	0	0	0	0	0	0	0	0	22	21
tcatgtacctt	PBANKA_111050	0	0	44	46	2	2	0	0	19	18	6	6	0	0	0	0	0	0	0	0	0	0	0	0	0	0
tcattgatccc	PBANKA_050830	42	40	43	42	98	95	4	4	1	1	14	13	2	2	6	6	1	1	0	0	0	0	0	0	1	1
tccaatattac	PBANKA_052430	0	0	36	37	0	0	0	0	0	0	0	0	0	0	0	0	0	0	0	0	0	0	0	0	0	0
tccatgagcgc	PBANKA_111660	0	0	0	0	1	0	0	0	0	0	0	1	0	0	0	0	0	0	0	0	0	0	0	0	0	0
tccatgcgcga	PBANKA_122320	1252	1246	1384	1372	1054	1043	1368	1362	1007	1004	614	610	801	796	745	738	700	697	820	814	673	666	363	364	1119	1107
tccatggcaaa	PBANKA_112380	0	0	0	0	7	7	2	1	8	8	0	0	1	1	4	4	0	0	0	0	0	0	0	0	0	0
tcccgcctagc	PBANKA_134090	0	0	0	0	0	0	0	0	0	0	0	0	0	0	0	0	0	0	0	0	0	0	1	0	0	0
tcccgggataa	PBANKA_100380	147	148	118	116	208	202	29	30	21	20	0	0	0	0	8	8	4	4	1	1	3	3	0	0	1397	1392
tccctcaagat	PBANKA_130670	15	15	0	0	13	13	0	0	0	0	0	0	0	0	0	0	0	0	0	0	0	0	0	0	0	0
tccgccacctg	PBANKA_030340	1278	1268	596	595	801	802	960	951	1494	1480	712	711	839	837	1948	1926	1928	1910	1067	1061	2419	2411	1772	1752	1234	1218
tcctactctcc	PBANKA_120060	0	0	0	0	0	0	0	0	0	0	5	4	3	3	0	0	0	0	0	0	0	0	0	0	0	0
tcctcagtgat	PBANKA_140300	305	299	241	237	298	295	709	696	269	269	172	166	515	502	376	368	296	291	1121	1114	352	347	269	265	1202	1194
tcctcatatgt	PBANKA_146220	21	21	0	0	15	15	0	0	0	0	0	0	0	0	0	0	0	0	0	0	0	0	0	0	0	0
tcctccgtgct	PBANKA_135280	0	0	0	0	0	0	0	0	0	0	0	0	0	0	0	0	0	0	0	0	0	1	0	0	0	2
tcgaagtgat	PBANKA_040940	0	0	0	0	0	0	0	0	0	0	19	18	0	0	0	0	0	0	0	0	0	0	0	0	0	0
tcgcagggagc	PBANKA_051300	44	42	78	75	190	186	2	1	6	6	28	28	2	2	1	1	0	0	0	0	2	2	0	0	0	0
tcgctacacat	PBANKA_100010	0	0	0	0	0	0	0	0	4	4	0	0	0	0	0	0	0	0	0	0	0	0	0	0	0	0
tcggcgttcat	PBANKA_040620	375	374	134	133	138	136	153	149	292	290	35	34	88	86	518	509	193	192	185	183	707	694	195	190	1024	1005
tcggggaccct	PBANKA_112470	0	0	1	1	110	109	3	3	0	0	0	0	0	0	3	3	0	0	0	0	0	0	0	0	0	0
tcgtaatccta	PBANKA_020440	0	0	0	0	2	2	0	0	0	0	0	0	0	0	0	0	0	0	0	0	0	0	0	0	1	1
tcgtaatcctt	PBANKA_142850	354	353	656	650	679	680	99	99	45	44	66	64	11	11	21	21	13	14	9	9	6	6	18	17	893	880
tcgtgcacacg	PBANKA_102260	127	124	170	171	339	335	4	4	2	2	14	13	1	1	14	14	1	1	0	0	0	0	0	0	0	0
tctagcagctg	PBANKA_132960	0	0	0	0	0	0	0	0	0	0	0	0	0	0	0	0	0	0	0	0	0	0	0	0	0	0
tctagtgatgt	PBANKA_110140	0	0	0	0	0	0	0	0	0	0	0	0	0	0	0	0	0	0	0	0	0	0	0	0	0	0
tctatccaagt	PBANKA_130220	1	1	0	0	0	0	0	0	0	0	17	17	0	0	1	1	0	0	0	0	1	0	0	0	0	0
tctcacaaatc	PBANKA_123470	1	2	1	0	1	2	0	0	0	0	0	0	1	1	0	0	0	0	0	0	0	0	0	0	0	0
tctccatgcgg	PBANKA_061320	0	0	0	0	0	0	0	0	0	0	0	0	0	0	0	0	0	0	0	0	0	0	0	0	0	0
tctcggttat	PBANKA_061670	0	0	0	0	0	0	0	0	0	0	0	0	0	0	0	0	0	0	0	0	0	0	0	0	0	0
tctgcagacat	PBANKA_110530	1	1	0	0	0	0	0	0	0	0	0	0	1	2	1	1	0	0	0	0	1	1	2	2	0	0
tctgctggtct	PBANKA_091100	0	0	20	18	0	0	0	0	0	0	0	0	0	0	0	0	0	0	0	0	0	0	0	0	0	0
tctgtgaggat	PBANKA_092710	18	18	72	69	11	10	1	1	1	1	0	0	3	3	0	0	0	0	0	0	0	0	0	0	0	0
tcttagcaaga	PBANKA_060860	0	0	0	0	8	8	0	0	0	0	0	0	0	0	0	0	0	0	0	0	0	0	0	0	0	0
tctttcagatt	PBANKA_103770	477	471	181	179	326	321	26	24	56	56	90	86	0	0	1	1	8	8	0	0	1	1	15	15	1218	1212
tgaacgtggtg	PBANKA_083680	0	0	0	0	0	0	0	0	0	0	0	0	0	0	0	0	0	0	0	0	0	0	0	0	0	0
tgactcagctt	PBANKA_071430	0	0	0	0	0	0	0	0	0	0	0	0	0	0	0	0	0	0	0	0	0	0	0	0	0	0
tgacttaacat	PBANKA_101390	0	0	0	0	0	0	0	0	2	2	0	0	0	0	0	0	0	0	0	0	0	0	0	0	0	0
tgagagccata	PBANKA_051970	0	0	0	0	29	30	3	3	0	0	0	0	0	0	0	0	0	0	0	0	0	0	0	0	0	0
tgagccttttg	PBANKA_060980	0	0	0	0	0	0	0	0	0	0	0	0	0	0	0	0	0	0	0	0	0	0	0	0	0	0
tgaggatcgca	PBANKA_141040	16	16	0	0	0	0	0	0	0	0	0	0	0	0	0	0	0	0	0	0	0	0	0	0	0	0
tgaggcagact	PBANKA_114340	0	0	0	0	2	2	0	0	0	0	0	0	0	0	0	0	0	0	0	0	0	0	0	0	0	0
tgcactaccac	PBANKA_103950	0	0	0	0	4	5	0	0	0	0	0	0	0	0	0	0	0	0	0	0	0	0	0	0	0	0
tgcatacggtc	PBANKA_103220	399	394	754	753	598	596	446	440	400	401	294	293	253	255	428	425	714	709	520	520	392	389	623	625	1618	1623
tgcatcggctg	PBANKA_080550	0	0	0	0	0	0	0	0	0	0	0	0	0	0	0	0	0	0	0	0	0	0	0	0	0	0
tgcatgttcca	PBANKA_060380	0	0	0	0	2	2	0	0	0	0	0	0	0	0	0	0	0	0	0	0	0	0	0	0	0	0
tgccagcggac	PBANKA_061670	0	0	0	0	0	0	3	3	0	0	0	0	0	0	0	0	1	1	0	0	0	0	0	0	0	0
tgcctaggcac	PBANKA_093470	0	0	18	17	0	0	0	0	0	0	0	0	0	0	0	0	0	0	0	0	0	0	0	0	0	0
tgcctctgaag	PBANKA_111110	0	0	0	0	0	0	0	0	0	0	0	0	0	0	0	0	0	0	0	0	0	0	0	0	0	0
tgccttgccga	PBANKA_140250	0	0	0	0	0	0	1	1	0	0	0	0	0	0	0	0	0	0	0	0	0	0	0	0	0	0
tgccttgtatg	PBANKA_051490	1628	1615	895	893	879	863	1169	1156	1285	1273	965	946	789	786	2221	2196	2177	2136	1697	1673	2846	2829	1900	1873	287	280
tgcgcacgcgg	PBANKA_134740	0	0	0	0	0	0	0	0	0	0	0	0	0	0	0	0	0	0	0	0	0	0	0	0	0	0
tgctcgtggca	PBANKA_090780	0	0	0	0	0	0	0	0	0	0	0	0	0	0	0	0	0	0	0	0	0	0	0	0	0	0
tgctctggtta	PBANKA_103050	0	0	0	0	0	0	1	1	0	0	0	0	0	0	0	0	0	0	0	0	0	0	0	0	0	0
tgcttaaagag	PBANKA_050130	0	0	0	0	0	0	0	0	0	0	0	0	0	0	0	0	0	0	0	0	0	0	0	0	0	0
tggacatcgcc	PBANKA_050320	0	0	0	0	0	0	0	0	0	0	0	0	0	0	0	0	0	0	0	0	0	0	0	0	0	0
tggccaccgga	PBANKA_010570	2145	2125	1363	1357	1681	1668	2346	2323	1745	1724	1309	1315	1950	1942	2431	2398	3515	3465	3243	3212	3158	3125	3448	3397	1260	1250
tggccagtcta	PBANKA_010430	0	0	65	65	186	183	4	4	3	3	6	6	0	0	7	7	0	0	0	0	0	0	0	0	0	0
tggccgattaa	PBANKA_132650	0	0	42	42	0	0	0	0	0	0	0	0	4	3	0	0	0	0	0	0	0	0	0	0	0	0
tggccgccata	PBANKA_144130	0	0	0	0	0	0	0	0	0	0	0	0	1	0	0	0	0	0	0	0	0	0	0	0	0	0
tggcctcgggt	PBANKA_133490	0	0	0	0	0	0	0	0	0	0	0	0	0	0	0	0	0	0	0	0	0	0	0	0	0	0
tggcttcgctc	PBANKA_081910	0	0	0	0	0	0	0	0	1	1	0	0	0	0	0	0	0	0	0	0	0	0	0	0	0	0
tgggatcatcg	PBANKA_143560	0	0	22	22	0	0	0	0	0	0	0	0	0	0	0	0	0	0	0	0	0	0	0	0	0	0
tggggagattc	PBANKA_141620	138	139	113	114	246	238	64	62	0	0	0	0	26	26	0	0	1	1	61	60	2	1	0	0	1601	1592
tggtcagcaag	PBANKA_103200	0	0	0	0	0	0	1	1	0	0	0	0	0	0	0	0	0	0	0	0	0	0	0	0	0	0
tggtccgtaga	PBANKA_072070	108	107	50	50	149	148	0	0	3	3	8	9	0	0	3	3	0	0	0	0	0	0	0	0	0	0
tggtgaataaa	PBANKA_102910	0	0	0	0	0	0	0	0	0	0	0	0	0	0	3	3	0	0	0	0	0	0	0	0	0	0
tggttagtaga	PBANKA_091480	0	0	17	18	0	0	0	0	0	0	0	0	0	0	0	0	0	0	0	0	0	0	0	0	0	0
tggttgacaga	PBANKA_031120	524	520	275	269	308	306	42	41	23	23	20	19	9	9	0	0	8	8	2	2	2	2	1	1	799	790
tgtaacgtgtg	PBANKA_031130	0	0	0	0	0	0	2	2	0	0	0	0	0	0	0	0	0	0	0	0	0	0	0	0	0	0
tgtacttgttt	PBANKA_133460	0	0	0	0	0	0	0	0	0	0	0	0	0	0	0	0	0	0	0	0	0	0	0	0	0	0
tgtagacttcg	PBANKA_020020	1129	1111	503	498	1357	1328	1183	1174	1571	1555	1166	1148	1031	1013	2155	2119	3012	2964	1682	1661	2960	2926	2863	2806	1520	1500
tgtcctaaaga	PBANKA_121950	0	0	0	0	0	0	0	0	0	0	0	0	0	0	0	0	0	0	0	0	0	0	0	0	0	0
tgtgaattggg	PBANKA_131350	185	181	67	67	299	296	49	45	16	16	59	58	10	10	14	14	16	15	8	8	3	3	1	2	1414	1390
tgtgcaggtgc	PBANKA_030060	0	0	0	0	0	0	0	0	0	0	0	0	0	0	0	0	0	0	0	0	0	0	0	0	0	0
tgtggtgccac	PBANKA_041160	59	57	0	0	131	132	2	2	3	3	0	0	0	0	4	4	0	0	0	0	1	1	0	0	0	0
tgtgttttgtt	PBANKA_082530	0	0	0	0	0	0	0	0	0	0	0	0	0	0	0	0	0	0	0	0	0	0	0	0	0	0
tgttaagcata	PBANKA_130550	0	0	0	0	0	0	1	1	0	0	0	0	0	0	0	0	0	0	1	1	0	0	1	1	0	0
tgttttgatgg	PBANKA_143330	0	0	29	29	0	0	0	0	0	0	0	0	0	0	0	0	0	0	0	0	0	0	0	0	0	0
ttaaagattcc	PBANKA_120710	0	0	0	0	0	0	0	0	0	0	0	0	0	0	0	0	0	0	0	0	0	0	0	0	0	0
ttaacgggtaa	PBANKA_132470	0	0	0	0	0	0	0	0	5	5	0	0	0	0	0	0	0	0	0	0	0	0	0	0	0	0
ttaagttttag	PBANKA_103020	0	0	0	0	0	0	0	0	0	0	0	0	0	0	0	0	0	0	0	0	0	0	0	0	0	0
ttaatccttgc	PBANKA_010450	548	545	806	804	634	626	768	760	735	739	524	531	433	426	1255	1258	1216	1195	708	704	1748	1744	1171	1168	1385	1372
ttaattgcgac	PBANKA_121260	0	0	0	0	0	0	1	1	0	0	0	0	0	0	0	0	0	0	0	0	0	0	0	0	0	0
ttagagctgtg	PBANKA_100830	11	11	0	0	22	22	0	0	2	2	0	0	1	1	0	0	0	0	0	0	0	0	0	0	0	0
ttagattgcgg	PBANKA_133250	0	0	0	0	0	0	0	0	0	0	0	0	0	0	0	0	0	0	0	0	0	0	0	0	0	0
ttagcaggccg	PBANKA_110480	0	0	0	0	0	0	0	0	0	0	0	0	0	0	0	0	0	0	0	0	0	0	0	0	0	0
ttaggtctcaa	PBANKA_120540	53	51	21	20	76	76	1	1	0	0	0	0	0	0	0	0	0	0	0	0	0	0	0	0	0	0
ttataaaattg	PBANKA_010010	0	0	0	0	18	18	0	0	0	0	0	0	0	0	0	0	0	0	0	0	0	0	0	0	0	0
ttataagtcta	PBANKA_080690	0	0	0	0	0	0	0	0	12	12	0	0	0	0	0	0	0	0	0	0	0	0	0	0	0	0
ttatgtgtatg	PBANKA_060940	271	266	103	101	191	186	48	46	58	58	21	21	24	23	60	58	6	6	67	64	76	74	1	1	450	442
ttcaaacacct	PBANKA_030210	0	0	0	0	0	0	0	0	0	0	0	0	0	0	0	0	0	0	0	0	0	0	0	0	0	0
ttcaaattaac	PBANKA_071330	0	0	0	0	3	3	0	0	0	0	0	0	0	0	0	0	0	0	0	0	0	0	0	0	0	0
ttcaactttgt	PBANKA_123640	0	0	0	0	0	0	0	0	0	0	0	0	0	0	0	0	0	0	0	0	0	0	0	0	0	0
ttcactcaagt	PBANKA_010220	17	17	0	0	8	8	0	0	0	0	0	0	0	0	0	0	0	0	0	0	0	0	0	0	0	0
ttcactgcatg	PBANKA_091300	0	0	0	0	0	0	0	0	0	0	0	0	0	0	0	0	0	0	0	0	0	0	0	0	0	0
ttcagctcat	PBANKA_101330	0	0	0	0	0	0	0	0	5	5	0	0	0	0	0	0	0	0	0	0	0	0	0	0	0	0
ttcatgagcat	PBANKA_143520	0	0	0	0	0	0	0	0	0	0	0	0	3	3	0	0	0	0	0	0	0	0	0	0	0	0
ttccaccttac	PBANKA_030600-ko	328	347	184	195	268	286	36	37	124	133	36	37	19	22	207	212	103	107	60	66	224	239	131	132	1182	1254
ttcctcggatc	PBANKA_101050	0	0	0	0	0	0	0	0	0	0	0	0	0	0	0	0	0	0	0	0	0	0	0	0	0	0
ttcggtatcgg	PBANKA_133810	0	0	0	0	0	0	0	0	0	0	0	0	0	0	0	0	0	0	0	0	0	0	0	0	0	0
ttctagttcat	PBANKA_010550	0	0	0	0	6	6	0	0	0	0	0	0	0	0	0	0	0	0	0	0	0	0	0	0	0	0
ttctcggcgct	PBANKA_111570	0	0	0	0	0	0	0	0	0	0	0	0	0	0	0	0	0	0	0	0	0	0	0	0	0	0
ttctggggaag	PBANKA_050265	0	0	0	0	1	1	0	0	0	0	0	0	0	0	0	0	0	0	0	0	0	0	0	0	0	0
ttcttagtgtg	PBANKA_132940	0	0	85	86	0	0	0	0	0	0	0	0	0	0	0	0	0	0	0	0	0	0	0	0	0	0
ttctttgttat	PBANKA_080040	0	0	0	0	0	0	0	0	0	0	0	0	0	0	0	0	0	0	0	0	0	0	0	0	0	0
ttgaccaaacg	PBANKA_070070	0	0	0	0	0	0	0	0	0	0	0	0	0	0	0	0	0	0	0	0	0	0	0	0	0	0
ttgaggcaaca	PBANKA_120930	319	314	267	264	349	352	26	29	62	62	72	74	6	6	46	45	32	31	0	0	60	59	20	20	1658	1637
ttgcatgcctt	PBANKA_136540	0	0	0	0	2	2	0	0	0	0	0	0	0	0	0	0	0	0	0	0	0	0	0	0	0	0
ttgctccgagt	PBANKA_090620	12	12	0	0	6	6	6	6	56	56	34	34	3	3	2	2	0	0	0	0	0	0	1	1	0	0
ttggcacggcg	PBANKA_124660	0	0	24	24	3	3	0	0	0	0	0	0	0	0	0	0	0	0	0	0	0	0	0	0	0	0
ttggggtgaca	PBANKA_092640	18	18	29	30	18	16	7	7	24	24	34	35	4	3	7	7	0	0	0	0	0	0	0	0	0	0
ttgggtcaccc	PBANKA_113870	29	27	32	31	164	164	1	1	0	0	1	2	0	0	3	3	0	0	0	0	0	0	0	0	0	0
ttgtacacccg	PBANKA_102630	0	0	93	91	4	4	0	0	0	0	0	0	0	0	0	0	0	0	0	0	0	0	0	0	0	0
ttgtcacacac	PBANKA_112530	0	0	0	0	6	6	0	0	6	6	0	0	0	0	0	0	0	0	0	0	0	0	0	0	0	0
ttgtccatgca	PBANKA_071270	0	0	0	0	0	0	0	0	0	0	0	0	0	0	0	0	0	0	0	0	0	0	0	0	0	0
tttaattacgt	PBANKA_103850	0	0	51	51	9	9	5	5	0	0	0	0	0	0	0	0	0	0	0	0	0	0	0	0	0	0
tttaccatgag	PBANKA_131360	920	913	358	351	560	560	106	107	179	180	85	85	28	28	39	39	39	39	12	11	24	23	5	5	564	564
tttcaaaatgc	PBANKA_050100	14	13	18	20	44	42	1	1	0	0	0	0	0	0	3	3	1	1	0	0	1	1	0	0	0	0
tttccagaata	PBANKA_140070	0	0	0	0	3	3	0	0	0	0	0	0	0	0	0	0	0	0	0	0	0	0	0	0	0	0
tttccggaaag	PBANKA_122420	0	0	0	0	0	0	0	0	0	0	0	0	0	0	0	0	0	0	0	0	0	0	0	0	0	0
tttctggtaag	PBANKA_124200	0	0	0	0	0	0	0	0	0	0	0	0	0	0	0	0	0	0	0	0	0	0	0	0	0	0
tttgagatctc	PBANKA_103240	0	0	24	25	53	52	0	0	0	0	0	0	0	0	0	0	0	0	0	0	0	0	0	0	0	0
tttgattttat	PBANKA_030600	0	0	0	0	0	0	0	0	1	1	0	0	0	0	0	0	0	0	0	0	0	0	0	0	0	0
tttgtaaccta	PBANKA_091390	0	0	0	0	0	0	0	0	0	1	0	0	0	0	0	0	0	0	0	0	0	0	0	0	0	0
ttttctacttc	PBANKA_082420	10	10	193	194	119	119	5	5	7	7	7	7	0	0	4	4	0	0	0	0	0	0	0	0	0	0
tttttcgtctc	PBANKA_031140	0	0	0	0	0	0	1	1	0	0	0	0	0	0	0	0	0	0	0	0	0	0	0	0	0	0
