# Supplementary material for: Functional Profiling of a Plasmodium Genome Reveals an Abundance of Essential Genes
Source: Cell. 2017 Jul 13;170(2):260–272.e8. doi: 10.1016/j.cell.2017.06.030 (PMC5509546; doi:10.1016/j.cell.2017.06.030)
Supplement: Data S1. Reproducible Analysis Procedure — The file archive includes an R-markdown document, which will reproduce all bioinformatic procedures conducted. [file mmc9.zip › countfiles/PbSTM91.csv]

barcode	gene	STM91_4.1.1	STM91_4.1.2	STM91_4.2.1	STM91_4.2.2	STM91_4.3.1	STM91_4.3.2	STM91_5.1.1	STM91_5.1.2	STM91_5.2.1	STM91_5.2.2	STM91_5.3.1	STM91_5.3.2	STM91_6.1.1	STM91_6.1.2	STM91_6.2.1	STM91_6.2.2	STM91_6.3.1	STM91_6.3.2	STM91_7.1.1	STM91_7.1.2	STM91_7.2.1	STM91_7.2.2	STM91_7.3.1	STM91_7.3.2	STM91_8.1.1	STM91_8.1.2	STM91_8.2.1	STM91_8.2.2	STM91_8.3.1	STM91_8.3.2	STM91 INPUT.1	STM91 INPUT.2
no_match		43611	43861	44246	44438	56866	57088	49857	50299	43032	43273	52123	52085	52701	53159	55383	55522	51857	52074	64080	64643	48559	49147	60886	61112	64522	64857	65435	65754	46845	47118	39839	40205
aaaaggaagga	PBANKA_101210	0	0	0	0	0	0	0	0	84	86	0	0	0	0	0	0	0	0	0	0	0	0	0	0	0	0	0	0	0	0	0	0
aaaatgatcgg	PBANKA_120820	43	41	0	0	0	0	0	0	0	0	53	52	0	0	0	0	0	0	0	0	1	1	0	0	0	0	0	0	0	0	2	1
aaacaaatcgc	PBANKA_API0028	0	1	0	1	0	0	0	0	0	0	0	0	0	0	0	0	0	0	0	0	0	0	0	0	0	0	0	0	0	0	0	0
aaacatatcgc	PBANKA_021300	719	709	1012	998	336	333	47	47	65	65	111	108	12	13	11	10	0	0	0	0	0	0	0	0	0	0	0	0	0	0	1464	1442
aaaccatcctc	PBANKA_133220	60	61	0	0	0	0	1	1	0	1	0	0	0	0	0	0	0	0	0	0	0	0	0	0	0	0	0	0	0	0	0	0
aaactactcca	PBANKA_122360	444	443	440	442	201	197	106	107	218	218	86	88	12	12	2	2	0	0	0	0	0	0	0	0	0	0	0	0	1	1	1195	1186
aaataaattag	PBANKA_130440	54	55	0	0	0	0	0	0	0	0	0	0	0	0	0	0	0	0	0	0	0	0	0	0	0	0	0	0	0	0	0	0
aaatgggcgcg	PBANKA_062310	0	0	0	0	0	0	0	0	0	0	0	0	0	0	0	0	0	0	0	0	0	0	0	0	0	0	0	0	0	0	0	0
aaattggatca	PBANKA_010720	187	184	419	413	70	71	0	0	70	68	2	1	7	8	0	0	0	0	9	7	0	0	2	2	3	3	2	3	1	1	1	0
aacacaaccgc	PBANKA_140160	2326	2340	3359	3377	1496	1500	2133	2136	3938	3950	3499	3527	1096	1099	4135	4148	2742	2760	632	637	1595	1594	1352	1357	348	354	960	962	972	971	953	961
aactacatagt	PBANKA_131610	51	51	0	0	3	4	0	0	0	0	0	0	0	0	0	0	0	0	0	0	0	0	0	0	0	0	0	0	0	0	0	0
aagaatcctcc	PBANKA_135160	3268	3309	2709	2768	4028	4108	653	662	700	714	240	244	53	51	102	99	37	37	2	2	4	4	1	1	3	4	0	0	1	1	5838	5935
aagacctcggc	PBANKA_120720	0	0	0	0	0	0	0	0	0	0	0	0	0	0	1	0	0	0	0	0	0	0	0	0	0	0	0	1	0	0	0	0
aagagtgcaag	PBANKA_110070	691	685	1503	1479	429	412	730	717	2179	2145	114	114	879	862	2884	2851	222	217	1177	1158	2080	2042	273	265	1083	1073	382	379	1188	1180	1590	1563
aagccaggacg	PBANKA_010780	0	0	0	0	154	155	1	0	0	0	0	0	3	3	0	0	0	0	0	0	0	0	0	0	0	1	0	0	1	1	1	1
aatagcacact	PBANKA_123340	0	0	0	0	0	0	0	0	0	0	0	0	0	0	7	7	0	0	0	0	0	0	0	0	0	0	0	0	0	0	0	0
aatccctcgta	PBANKA_093230	0	0	0	0	54	52	0	0	0	0	0	0	0	0	0	0	6	6	0	0	0	0	0	0	0	0	0	0	0	0	0	0
aatcctttact	PBANKA_040820	0	0	0	0	86	85	0	0	0	0	0	0	0	0	0	0	0	0	0	0	0	0	1	1	0	0	0	0	0	0	0	0
aatgggtaaca	PBANKA_132170	0	0	0	0	0	0	0	0	0	0	0	0	0	0	14	14	0	0	0	0	0	0	0	0	0	0	0	0	0	0	0	0
aatgtcaaaaa	PBANKA_113490	527	523	1379	1361	240	239	390	387	1712	1694	138	140	368	363	2296	2272	1	0	433	436	1774	1763	3	3	457	457	2	2	1567	1562	1619	1616
aattactaccg	PBANKA_100870	0	0	0	0	95	93	0	0	0	0	0	0	0	0	0	0	0	0	0	0	0	0	0	0	0	0	0	0	0	0	0	0
acaattgacgg	PBANKA_133690	49	51	0	0	73	75	0	0	0	0	31	29	0	0	0	0	0	0	0	0	0	0	0	0	0	0	0	0	1	1	0	0
acacgacaagc	PBANKA_103780	2947	2936	3379	3381	4331	4317	7388	7371	12885	12867	8873	8884	8565	8527	18972	18935	11629	11622	10534	10522	18709	18628	15170	15107	10660	10634	18063	18029	18001	17986	993	985
acagatctgcg	PBANKA_131910	74	75	0	0	0	0	0	0	0	0	0	0	0	0	1	1	0	0	0	0	0	0	0	0	0	0	0	0	0	0	0	0
acatcagaaag	PBANKA_134380	133	137	145	146	42	44	29	29	135	135	11	9	2	2	1	1	0	0	1	1	1	1	0	0	0	0	0	0	0	0	0	0
acatttttccc	PBANKA_040350	1068	1073	1268	1279	615	619	148	147	418	418	223	225	13	13	101	101	9	9	6	7	4	4	3	3	1	1	0	0	1	0	1609	1608
accacctccac	PBANKA_020900	0	0	0	0	0	0	0	0	0	0	0	0	3	3	1	0	0	0	0	0	0	0	0	0	0	0	0	0	0	0	0	0
accagtagtcg	PBANKA_121090	0	0	0	0	0	0	0	0	0	0	0	0	0	0	0	0	0	0	0	0	1	1	0	0	0	0	0	0	0	0	0	0
acctcaacact	PBANKA_144340	793	798	1297	1301	955	962	193	191	153	155	133	134	20	20	33	33	6	7	0	0	0	0	1	1	0	0	0	0	0	0	1876	1890
acctggacgga	PBANKA_082320	0	0	0	0	0	0	0	0	0	0	0	0	1	1	0	0	0	0	0	0	0	0	0	0	0	0	0	0	0	0	0	0
acgaatgtgct	PBANKA_101610	47	46	67	68	0	0	0	0	0	0	0	0	0	0	0	0	0	0	0	0	0	0	0	0	0	0	1	1	0	0	0	0
acgcgaactta	PBANKA_051450	0	0	0	0	0	0	0	0	0	0	0	0	0	0	0	0	0	0	0	1	0	0	0	0	0	0	0	0	0	0	0	0
acgggttcaac	PBANKA_113970	0	0	0	0	71	71	17	18	78	76	0	0	0	0	0	0	0	0	0	0	0	0	0	0	0	0	0	0	0	0	0	0
acgtatcaggg	PBANKA_082710	0	0	0	0	0	0	0	0	0	0	0	0	1	1	0	0	0	0	0	0	0	0	0	0	0	0	0	0	0	0	0	0
acgtgaactta	PBANKA_041850	47	46	0	0	1	2	0	0	1	1	0	0	0	0	1	1	0	0	2	3	2	3	2	2	0	0	1	1	0	0	0	0
acgtttgggaa	PBANKA_071020	0	0	0	0	0	0	0	0	0	0	0	0	0	0	0	0	2	2	0	0	0	0	0	0	0	0	0	0	0	0	0	0
actcgtgaact	PBANKA_135250	0	0	19	19	625	621	0	0	0	0	0	0	0	0	2	1	0	0	2	2	0	0	0	0	2	2	0	0	0	0	0	0
acttcacccga	PBANKA_143280	594	597	1063	1063	633	634	162	162	197	201	49	52	11	12	11	10	22	22	0	0	1	1	2	2	0	0	0	0	0	0	1229	1242
acttgtgctgc	PBANKA_083610	0	0	0	0	0	0	0	0	0	0	0	0	1	1	0	0	0	0	1	0	0	0	0	0	0	0	0	0	0	0	0	0
actttgttcta	PBANKA_092380	753	755	602	601	937	941	131	132	65	66	1	1	10	10	12	13	12	12	1	1	0	0	0	0	0	1	0	0	1	1	1755	1758
agacagttatc	PBANKA_071540	0	0	0	0	0	0	0	0	0	0	0	0	0	0	0	0	0	0	0	0	1	0	0	0	1	0	0	0	0	0	0	0
agacgactaac	PBANKA_021310	0	0	0	0	0	0	0	0	0	0	0	0	0	0	0	1	0	0	0	0	0	0	0	1	0	0	0	0	0	0	0	0
agacgggataa	PBANKA_091260	65	63	0	0	0	0	0	0	0	0	0	0	0	0	0	0	0	0	0	0	0	0	0	0	0	0	0	0	0	0	0	0
agagatttctt	PBANKA_144210	0	0	0	0	0	0	0	0	70	69	0	0	0	0	0	0	0	0	0	0	0	0	0	0	0	0	0	0	0	0	0	0
agagtttcgga	PBANKA_041190	0	0	171	170	0	0	1	1	0	0	0	0	0	0	0	0	0	0	0	0	0	0	1	0	0	0	0	0	0	0	0	0
agatagacatt	PBANKA_100030	2644	2633	2984	2971	692	690	4421	4397	7793	7770	1087	1095	6112	6071	10363	10375	856	848	7687	7662	8293	8235	740	731	8357	8311	837	819	7085	7045	1488	1493
agatcaggatt	PBANKA_122180	940	938	1080	1074	1531	1516	118	115	348	339	733	732	40	40	45	45	372	371	0	0	3	2	48	48	0	0	2	2	0	0	1789	1769
agcaggtgacc	PBANKA_104030	0	0	73	74	0	0	0	0	0	0	0	0	0	0	0	0	0	0	1	1	0	0	0	0	0	0	0	0	0	0	1	1
agcagtgaacg	PBANKA_000165	0	0	0	0	0	0	0	0	0	0	0	0	0	0	0	0	0	0	0	0	0	0	0	0	0	0	0	0	0	0	0	0
agcccgttgta	PBANKA_123730	0	0	0	0	0	0	0	0	0	0	0	0	16	16	0	0	0	0	0	0	0	0	0	0	0	0	0	0	0	0	0	0
agccgattatg	PBANKA_134530	458	457	1163	1155	490	482	108	107	959	949	118	119	10	10	722	716	49	49	3	3	460	456	69	65	0	0	51	49	291	287	1336	1327
agccggtctct	PBANKA_082010	0	0	0	0	210	210	0	0	0	0	0	0	0	0	0	0	0	0	0	0	0	0	0	0	0	0	0	0	0	0	0	0
agctggagttt	PBANKA_131510	62	61	0	0	0	0	0	0	0	0	21	22	0	0	0	0	0	0	0	0	0	0	0	0	0	0	0	0	0	0	0	0
aggaatttaac	PBANKA_010040	1374	1400	2814	2843	4778	4834	3807	3847	4258	4282	6248	6298	3923	3947	5414	5442	6823	6855	3876	3903	4147	4155	6084	6156	2844	2869	4575	4594	2779	2794	1528	1544
aggcccacacc	PBANKA_061400	0	0	0	0	0	0	0	0	0	0	0	0	1	1	0	0	0	0	0	0	0	0	0	0	0	0	0	0	0	0	0	0
aggctaggacc	PBANKA_061170	0	0	0	0	0	0	0	0	0	0	0	0	0	0	0	0	0	0	0	0	0	0	0	0	0	0	0	0	0	0	0	0
aggctctggct	PBANKA_020760	181	181	38	35	68	67	0	0	0	0	0	0	0	0	0	0	0	0	0	0	0	0	0	0	0	0	1	1	0	0	1	0
aggggtgttgt	PBANKA_010510	0	0	0	0	0	0	0	0	0	0	0	0	7	8	0	0	0	0	0	0	0	0	0	0	0	0	0	0	0	0	0	0
agggttcctat	PBANKA_051500	3091	3050	1484	1464	2137	2099	6835	6757	2883	2855	3742	3696	9182	9092	4738	4696	5449	5378	10686	10511	5183	5125	6545	6465	9889	9782	6883	6798	6084	6038	491	490
aggtcgatggc	PBANKA_132420	0	0	0	0	2	2	0	0	0	0	2	1	0	0	0	0	0	0	1	1	0	0	0	0	0	0	2	2	0	0	1	1
aggtcgtcctc	PBANKA_131970	52	52	0	0	88	89	0	0	0	0	0	0	0	0	0	0	0	0	0	0	0	0	0	0	0	0	0	0	0	0	0	0
aggtgcgattt	PBANKA_113780	0	0	0	0	0	0	0	0	0	0	0	0	2	2	0	0	0	0	0	0	0	0	0	0	0	0	0	0	0	0	0	0
aggttctaccc	PBANKA_133430	0	0	0	0	0	0	0	0	0	0	0	0	0	0	0	0	0	0	0	0	0	0	0	0	0	0	0	0	0	0	1	1
agtaagccttc	PBANKA_110420	3347	3362	3961	3956	5256	5256	4187	4184	5658	5646	6093	6110	2682	2681	4231	4251	4432	4425	1829	1834	2143	2140	2665	2648	1226	1232	1407	1420	1146	1145	743	736
agtacgctgcg	PBANKA_112510	0	0	0	0	73	72	0	0	1	0	0	0	0	0	0	0	0	0	1	1	0	0	0	0	0	0	0	0	0	0	0	0
agtagttactt	PBANKA_041065	0	0	1	1	0	0	0	0	0	0	0	0	0	0	0	0	0	0	0	0	0	0	0	1	0	0	4	4	0	0	0	0
agtcagaggtt	PBANKA_101250	0	0	0	0	0	0	0	0	0	0	0	0	0	0	0	0	0	0	0	0	0	0	0	0	0	0	0	0	0	0	20	20
agtccagatat	PBANKA_051700	0	0	29	28	0	0	0	0	1	0	0	0	0	0	0	0	0	0	0	0	0	0	0	0	0	0	0	0	0	0	0	0
agtgagacact	PBANKA_121090	0	0	0	0	0	0	0	0	0	0	0	0	0	0	0	0	0	0	0	0	0	0	0	0	0	0	0	0	0	0	0	0
agtgcgccact	PBANKA_140060	0	0	0	0	40	40	0	0	0	0	0	0	2	1	0	0	1	0	0	0	0	0	0	0	0	0	1	0	0	0	1	2
agtgcgtacgc	PBANKA_020460	605	606	0	0	0	0	0	0	0	0	0	0	0	0	0	0	0	0	0	0	0	0	0	0	0	0	0	0	0	0	1	1
agtgctgctta	PBANKA_120070	0	0	0	0	0	0	0	0	0	0	0	0	0	0	0	0	0	0	0	0	0	0	0	0	0	0	0	0	0	0	0	0
ataaaacgacc	PBANKA_081500	0	0	0	0	0	1	0	0	0	0	0	0	0	0	0	0	0	0	0	0	0	0	0	0	0	0	0	0	0	0	0	0
ataaaatcacc	PBANKA_124600	288	293	1635	1650	3427	3478	142	143	2525	2567	4010	4096	75	75	3766	3832	4268	4338	75	77	2929	2947	4494	4569	50	54	4318	4385	2682	2716	1420	1440
atcacgtgtct	PBANKA_132210	854	850	1120	1101	960	955	223	217	719	713	546	539	257	259	885	869	1164	1159	370	362	1275	1271	1181	1176	355	352	1256	1241	1129	1119	1442	1429
atcattgtcac	PBANKA_062350	0	0	0	0	0	0	0	0	0	0	0	0	0	0	0	0	0	0	0	0	0	0	0	0	0	0	0	0	0	0	0	0
atccacattac	PBANKA_102200	0	0	0	0	0	0	0	0	0	0	0	0	0	0	0	0	0	0	0	0	0	0	0	0	0	0	0	0	0	0	0	1
atccgcgtgta	PBANKA_094130	136	136	1	0	0	0	0	0	1	1	0	0	0	0	0	0	1	1	0	0	0	0	0	0	0	0	0	0	0	0	0	0
atcgaatattc	PBANKA_133390	502	511	934	934	542	536	187	189	458	459	123	129	114	114	721	725	10	10	92	90	572	568	0	0	117	118	1	1	513	515	1427	1427
atcgagtcgac	PBANKA_100290	439	450	327	331	435	439	0	1	89	89	24	24	0	0	7	7	0	0	0	0	1	1	0	0	0	0	0	0	0	0	519	524
atcgatacata	PBANKA_134230	0	0	0	0	101	101	0	0	0	0	3	3	0	0	0	0	0	0	0	0	0	0	0	0	0	0	0	0	0	0	0	0
atctataacga	PBANKA_142250	1330	1321	2044	2034	1471	1466	216	216	676	677	152	154	17	16	48	50	38	37	3	3	1	1	3	3	0	0	0	0	1	2	3489	3477
atctattcaag	PBANKA_146070	36	37	0	0	262	261	0	0	0	0	25	25	0	0	0	0	0	0	0	0	0	0	0	0	0	0	0	0	0	0	0	0
atctgatgtag	PBANKA_082040	0	0	0	0	0	0	0	0	0	0	0	0	3	3	0	0	0	0	0	0	0	0	0	0	0	0	0	0	0	0	0	0
atggcgctggt	PBANKA_021100	1633	1609	2170	2136	2342	2301	97	96	141	139	180	176	19	20	21	21	16	16	5	5	6	6	1	1	1	1	0	0	1	1	3716	3675
attacttgagc	PBANKA_143190	805	798	499	500	2879	2866	1119	1103	1350	1339	6282	6278	901	899	1941	1928	6311	6301	982	978	2135	2126	9159	9156	834	832	9983	9955	2112	2093	1023	1021
attatttccac	PBANKA_135060	0	0	0	0	0	0	0	0	0	0	0	0	0	0	0	0	0	0	0	0	0	0	0	1	0	0	0	0	0	0	0	0
attattttgat	PBANKA_010530	0	0	56	56	0	0	0	0	0	0	0	0	0	0	0	0	0	0	0	0	0	0	0	0	0	0	0	0	0	0	0	0
attcctttgtc	PBANKA_052270	994	988	1312	1310	780	781	172	173	0	0	82	80	10	10	12	12	11	12	1	1	1	1	1	1	0	0	0	0	0	0	1680	1660
attctccccga	PBANKA_083040	0	0	0	0	0	0	0	0	0	0	0	0	4	4	0	0	0	0	0	0	0	0	0	0	0	0	0	0	0	0	0	0
attgagaacgt	PBANKA_140450	0	0	0	0	0	0	0	0	0	0	0	0	0	0	9	8	0	0	0	0	0	0	0	0	0	0	0	0	0	0	0	0
atttcacgtct	PBANKA_131730	0	0	0	0	0	0	0	0	0	0	0	0	0	0	0	0	0	0	0	0	0	0	0	0	0	0	0	0	0	0	0	0
atttcacgttt	PBANKA_120790	0	0	125	127	0	0	0	0	0	0	0	0	0	0	0	0	2	2	0	0	0	0	0	0	0	1	0	0	0	0	0	0
atttggtgccg	PBANKA_120780	0	0	68	66	0	0	0	0	0	0	0	0	0	0	0	0	0	0	0	0	0	0	0	0	0	0	0	0	0	0	0	0
attttatcatc	PBANKA_083660	0	0	0	0	0	0	0	0	0	0	0	0	0	0	0	0	0	0	1	1	0	0	0	0	0	0	0	0	0	0	0	0
attttcatctg	PBANKA_141030	40	39	7	7	0	0	0	0	0	0	0	0	1	1	0	0	0	0	0	0	0	0	0	0	0	0	0	0	0	0	0	0
caaactacgca	PBANKA_070120	0	0	34	34	0	0	0	0	0	0	0	0	0	0	0	0	4	4	0	0	0	0	0	1	1	1	0	0	0	0	0	1
caaagaaaaag	PBANKA_061580	0	0	152	150	0	0	2	0	0	0	1	0	0	0	0	0	0	0	1	0	1	1	0	0	0	0	1	0	0	0	0	0
caaagcaagag	PBANKA_111980	0	0	0	0	0	0	0	0	0	0	0	0	0	0	0	0	0	0	0	0	0	0	0	0	0	0	0	0	0	0	0	0
caaatatgcaa	PBANKA_052240	680	694	945	960	401	405	154	156	279	284	58	58	142	145	304	303	17	19	220	226	184	180	8	8	221	225	0	0	138	142	1550	1570
caaccccccgg	PBANKA_124070	41	40	1	1	0	0	0	0	0	0	59	62	0	0	0	0	0	0	0	0	0	0	0	0	1	1	0	0	0	0	0	0
caacgtgagca	PBANKA_060240	0	0	0	0	0	0	0	0	0	0	0	0	3	3	0	0	0	0	0	0	0	0	0	0	0	0	0	0	0	0	0	0
caactccgccc	PBANKA_143670	810	814	1012	1017	1526	1522	132	133	668	675	137	141	8	8	16	16	12	12	3	3	2	2	1	1	0	0	1	1	0	0	1961	1956
caagagatata	PBANKA_061690	0	0	0	0	1	1	0	0	0	0	0	0	0	0	0	0	0	0	0	0	0	0	0	0	0	0	0	0	0	0	0	0
caagagtgcct	PBANKA_030670	0	0	0	0	0	0	0	0	0	0	0	0	2	2	0	0	0	0	0	0	0	0	0	0	0	0	0	0	0	0	0	0
caatcgatacg	PBANKA_031500	0	0	0	0	111	114	0	0	0	0	0	0	0	0	0	0	1	1	0	0	0	0	0	0	0	0	0	0	0	0	0	0
caattggtcgt	PBANKA_080580	910	891	1468	1449	1179	1160	879	866	682	678	222	224	455	458	1247	1229	42	39	285	282	749	738	40	39	228	226	32	32	619	606	1570	1533
caatttgtttc	PBANKA_140820	0	0	0	0	0	0	0	0	0	0	0	0	3	3	0	0	0	0	0	0	0	0	0	0	0	0	0	0	0	0	0	0
cacaaccaatt	PBANKA_144830	2624	2635	2541	2541	1480	1478	4401	4440	7761	7742	2091	2081	6607	6583	10445	10441	2079	2090	9620	9632	9797	9772	2634	2647	12346	12357	3568	3560	9722	9712	1413	1422
cacaatctggc	PBANKA_142300	0	0	0	0	0	0	0	0	0	0	0	0	0	0	0	0	0	0	0	0	0	0	0	0	0	0	0	1	0	0	0	0
cacagaccaag	PBANKA_093270	0	0	0	0	0	1	0	0	0	0	0	0	0	0	0	0	0	0	0	0	0	0	0	0	0	0	0	0	0	0	0	0
cacagagatct	PBANKA_112140	0	0	0	0	30	29	0	0	0	0	0	0	0	0	0	0	0	0	0	0	0	0	0	0	0	0	0	0	0	0	0	0
caccgcttagc	PBANKA_090840	0	0	0	0	0	0	0	0	0	0	0	0	0	0	0	0	1	0	0	0	0	0	0	0	0	0	0	0	0	0	0	0
caccgtgtagg	PBANKA_132690	683	677	776	766	345	346	62	60	176	174	88	88	2	2	7	6	0	0	0	0	4	4	1	2	0	0	0	0	0	0	1313	1305
cacgcaccttt	PBANKA_083210	0	0	59	62	90	90	0	0	0	0	0	0	0	0	0	0	0	0	0	0	0	0	0	0	0	0	0	0	0	0	0	0
cactattttct	PBANKA_061600	0	0	0	0	0	0	0	0	0	0	1	0	0	0	0	0	0	0	0	0	0	0	0	0	0	1	0	0	0	0	0	0
cactcaccttc	PBANKA_120220	0	0	0	0	0	0	0	0	0	0	0	0	0	0	0	0	0	0	0	0	0	0	0	0	0	0	0	0	0	0	0	0
cactctctgcg	PBANKA_092900	0	0	0	0	349	349	0	0	0	0	0	0	0	0	0	0	2	3	0	0	0	0	0	0	0	0	0	0	0	0	0	0
cacttgatgtt	PBANKA_093980	0	0	0	0	109	110	0	0	0	0	1	1	0	0	0	0	0	0	0	0	0	0	0	0	0	0	0	0	0	0	0	0
cagacgctgaa	PBANKA_040280	0	0	0	0	0	0	23	22	0	0	0	0	0	0	0	0	0	0	0	0	0	0	0	0	0	0	0	0	0	0	0	0
cagagagccgc	PBANKA_020740	0	0	0	0	0	0	0	0	0	0	0	0	0	0	0	0	0	0	0	0	0	0	1	0	0	0	0	0	0	0	0	0
cagcatacgac	PBANKA_030180	0	0	0	0	3	3	0	0	0	0	0	0	0	0	0	0	0	0	0	0	0	0	0	0	0	0	0	0	0	0	0	0
cagccccatac	PBANKA_060990	0	0	0	0	0	0	0	0	0	0	0	0	2	2	0	0	0	0	0	0	0	0	1	0	0	0	0	0	1	1	0	0
caggttggtag	PBANKA_102720	0	0	0	0	131	129	0	0	0	0	0	0	0	0	0	0	0	0	0	0	0	0	0	0	0	0	0	0	0	0	0	0
cataacgtagc	PBANKA_102390	0	0	31	31	71	71	0	0	1	1	0	0	0	0	0	0	0	0	0	0	0	0	0	0	0	0	0	0	0	0	2	2
catcaaggcac	PBANKA_122480	980	1003	927	957	1508	1578	2596	2690	274	282	797	830	2788	2865	164	168	922	940	3600	3735	207	211	974	999	3944	4118	998	1025	145	158	1642	1677
catcattagtt	PBANKA_136420	251	251	632	632	590	584	175	174	80	81	139	136	5	5	17	17	0	0	0	0	0	1	0	0	0	0	0	0	0	0	1688	1674
catctgtaacc	PBANKA_093410	406	409	850	855	1085	1086	456	460	582	581	805	815	61	60	66	66	44	46	4	4	16	16	5	5	1	1	0	0	2	2	1620	1616
catgacggtgg	PBANKA_120520	0	0	116	114	0	0	1	1	0	0	0	0	0	0	2	2	0	0	0	0	0	0	0	0	0	0	6	6	0	0	0	0
catgcaacact	PBANKA_API0036	0	0	0	0	0	0	0	0	0	0	0	0	0	0	0	0	0	0	0	0	0	0	0	0	0	0	0	0	0	0	0	0
catgcatagtg	PBANKA_142200	598	589	413	407	805	786	0	0	0	0	130	127	13	13	32	32	3	3	2	2	0	0	0	0	0	0	0	0	0	0	1956	1919
catggatgggc	PBANKA_113980	0	0	0	0	18	17	0	0	154	154	32	31	5	5	0	0	0	0	0	0	0	0	0	0	0	0	0	0	0	0	0	0
cattgaacgat	PBANKA_100640	0	0	0	0	0	0	0	0	0	0	0	0	2	2	0	0	0	0	0	0	0	0	0	0	0	0	0	0	0	0	0	0
cattgcagtcc	PBANKA_111530	0	0	0	0	0	0	0	0	0	0	0	0	2	2	0	0	0	0	0	0	0	0	0	0	0	0	0	0	0	0	0	0
ccaagacgcga	PBANKA_143540	0	0	0	0	0	0	0	0	0	0	0	0	0	0	0	0	0	0	0	0	0	0	0	0	0	0	0	0	0	0	0	0
ccaatcattat	PBANKA_093830	0	0	0	0	101	99	0	0	0	0	0	0	3	3	0	0	0	0	0	1	0	0	0	0	0	0	0	0	1	0	1	1
ccacatagcct	PBANKA_142610	0	0	0	0	109	109	0	0	0	0	0	0	0	0	0	0	0	0	2	2	0	0	0	0	0	0	0	0	0	0	0	0
ccacatatatc	PBANKA_021290	0	0	0	0	0	0	0	0	0	0	0	0	5	5	0	0	0	0	0	0	0	0	0	0	0	0	0	0	0	0	0	0
ccagccggcat	PBANKA_091510	0	0	0	0	0	0	0	0	0	0	1	1	0	0	0	0	0	0	0	0	2	2	0	0	0	0	0	0	0	0	0	0
ccattttccat	PBANKA_052320	0	0	0	0	0	0	0	0	0	0	0	0	0	0	0	0	0	0	0	0	0	0	0	0	0	0	0	0	0	0	0	1
cccagccgctt	PBANKA_051810	0	0	0	0	0	0	0	0	0	0	0	0	0	0	0	0	0	0	0	0	0	0	0	0	0	0	0	0	0	0	0	0
cccagcttgaa	PBANKA_124220	0	0	0	0	0	0	0	0	0	0	0	0	2	2	0	0	0	0	0	0	0	0	0	0	0	0	0	0	0	0	0	0
cccatactgta	PBANKA_141770	0	0	0	0	77	78	0	0	0	0	0	0	0	0	0	0	0	0	0	0	0	0	0	0	0	0	0	0	0	0	0	0
cccgaagttgg	PBANKA_100860	0	0	0	0	0	0	0	0	0	0	1	0	0	0	0	0	0	0	0	0	0	0	0	0	0	0	0	0	0	0	0	0
cccgatctgat	PBANKA_051080	0	0	122	120	0	0	0	0	0	0	0	0	5	5	1	1	0	0	0	0	0	0	0	0	2	2	0	0	0	0	0	0
cccgttgcgca	PBANKA_123280	0	0	0	0	106	108	0	0	0	0	0	0	0	0	0	0	0	0	0	0	0	0	0	0	0	0	0	0	0	0	0	0
ccctcgggtgc	PBANKA_110490	0	0	0	0	105	106	0	0	0	0	0	0	0	0	0	0	0	0	1	1	0	0	1	1	0	0	0	0	0	0	0	0
ccgaagatccg	PBANKA_135750	62	61	0	0	0	0	0	0	0	0	0	0	0	0	0	0	0	0	0	0	0	0	0	0	0	0	0	0	0	0	0	0
ccgagggcacc	PBANKA_090270	32	32	39	39	0	0	23	22	81	80	1	1	2	2	0	0	1	1	1	1	0	0	1	0	3	3	0	0	0	0	1	0
ccgattggcga	PBANKA_092770	0	0	55	56	0	0	34	34	0	0	0	0	0	0	0	0	0	0	0	0	0	0	1	0	0	0	0	0	0	0	0	0
ccgcaattttt	PBANKA_100120	0	0	0	0	1	1	0	0	0	0	0	0	0	0	0	0	0	0	0	0	0	0	0	0	0	0	0	0	0	1	0	0
ccgctcgttag	PBANKA_110500	0	0	2	2	0	0	0	0	0	0	0	0	0	0	0	0	0	0	1	0	0	0	0	0	0	0	0	0	0	0	1	1
ccgcttcatgc	PBANKA_143660	0	0	0	0	0	0	0	0	0	0	0	0	1	1	0	0	0	0	0	0	0	0	0	0	0	0	0	0	0	0	0	0
ccgcttgtaca	PBANKA_101830	38	39	0	0	97	96	0	0	0	0	0	0	0	0	0	0	0	0	1	1	0	0	0	0	0	0	0	0	0	0	0	0
ccgtagggcag	PBANKA_030920	718	718	566	567	281	281	48	49	0	0	0	0	3	3	11	11	0	0	0	0	0	0	0	0	0	0	0	0	0	0	989	982
cctctgatatt	PBANKA_122370	890	884	1303	1299	1132	1122	423	419	449	446	374	373	92	91	41	41	7	8	9	9	10	10	0	0	2	1	0	0	0	0	1504	1487
cctcttacccg	PBANKA_061520	0	0	0	0	21	22	0	0	0	0	0	0	0	0	9	9	0	0	0	0	0	0	0	0	0	0	0	0	0	0	0	0
ccttcacgagg	PBANKA_111210	64	63	0	0	0	0	0	0	0	0	0	0	0	0	0	0	1	1	1	1	0	0	1	1	0	0	0	0	0	0	0	0
cgaaatgtacg	PBANKA_124570	0	0	0	0	71	73	0	0	0	0	0	0	0	0	0	0	0	0	0	0	0	0	0	0	0	0	0	0	0	0	0	0
cgaagtagcaa	PBANKA_111760	0	0	86	86	0	0	0	0	0	0	0	0	0	0	0	0	0	0	0	0	0	0	0	0	0	0	0	0	0	0	0	0
cgaagttcgtc	PBANKA_082380	0	0	0	0	0	0	0	0	0	0	1	0	0	0	0	0	0	0	0	0	0	0	0	0	0	0	0	0	0	0	0	0
cgaatcattgt	PBANKA_094020	0	0	0	0	80	79	0	0	0	0	0	0	0	0	0	0	0	0	0	0	0	0	0	0	1	1	0	0	0	0	0	0
cgactcagtag	PBANKA_030140	0	0	0	0	24	24	0	0	64	65	0	0	0	0	0	0	0	0	0	0	0	0	0	0	0	0	0	0	0	0	0	0
cgagagataca	PBANKA_083110	0	0	0	0	58	59	0	0	0	0	0	0	0	0	0	0	0	0	0	0	0	0	0	0	0	0	1	1	0	0	0	0
cgagattagtc	PBANKA_110130	0	0	58	58	109	108	0	0	0	0	0	0	0	0	0	0	1	1	0	1	0	0	2	2	0	0	1	1	0	0	0	0
cgatagggact	PBANKA_134910	0	0	0	0	0	0	0	0	0	0	0	0	0	0	0	0	0	0	0	0	0	0	0	0	0	0	0	0	0	0	0	0
cgatcagcagc	PBANKA_091900	1155	1155	680	678	755	752	46	47	122	124	70	73	12	12	74	73	2	2	0	0	0	0	0	0	0	0	4	4	1	1	1526	1508
cgatgaggtaa	PBANKA_061130	2	0	0	0	0	0	0	0	0	0	0	0	0	0	0	0	0	0	0	0	0	0	0	0	0	0	0	0	0	0	0	0
cgatgtttat	PBANKA_130690	0	0	0	0	83	84	0	0	0	0	0	0	0	0	0	0	0	0	0	0	0	0	0	0	0	0	0	0	0	0	0	0
cgccctgtttg	PBANKA_131800	0	0	0	0	0	0	0	0	0	0	0	0	0	0	0	0	0	0	0	0	0	0	0	0	0	0	0	0	0	0	0	0
cgccgctaaat	PBANKA_020910	0	0	0	0	0	0	0	0	0	0	0	0	0	0	0	1	0	0	0	0	0	0	0	0	0	0	0	0	0	0	0	0
cgcggctgtct	PBANKA_133870	0	0	0	0	0	0	0	0	0	0	0	0	1	1	0	0	0	0	0	0	0	0	0	0	0	0	0	0	0	0	0	0
cgctgcaaacg	PBANKA_010770	0	0	0	0	0	0	0	0	0	0	0	0	2	2	0	0	0	0	0	0	0	0	0	0	0	0	0	0	0	0	0	0
cggaatgccag	PBANKA_031000	0	0	0	0	0	0	0	0	1	1	0	0	0	0	0	0	0	0	1	1	0	0	0	0	0	0	0	0	0	0	0	0
cggaccaaccc	PBANKA_144960	1317	1331	1225	1235	2313	2310	1958	1959	1059	1065	3648	3666	2293	2294	1224	1233	4065	4070	2863	2864	1072	1067	4321	4335	2782	2780	4443	4438	758	759	1559	1564
cggacctgtag	PBANKA_112310	222	221	882	884	640	636	685	679	837	839	1232	1235	698	697	1525	1521	1576	1567	988	984	1554	1536	1887	1886	1014	1017	1599	1592	1528	1528	1187	1174
cggagcaatga	PBANKA_010190	871	867	381	377	692	686	830	824	79	81	243	244	1685	1671	19	19	526	521	2253	2232	0	0	514	513	2730	2711	604	601	3	3	1291	1296
cggaggtttat	PBANKA_123560	52	52	0	0	0	0	0	0	0	0	0	0	0	0	0	0	0	0	0	0	0	0	0	0	0	0	0	0	0	0	0	0
cggagtacgtt	PBANKA_103440	6087	6033	4574	4536	7937	7846	9298	9193	13601	13480	16631	16490	8507	8438	13050	12978	12128	11990	7564	7472	8928	8822	9998	9905	5290	5271	9312	9203	6234	6169	991	981
cggcctatagg	PBANKA_100060	0	0	0	0	0	0	0	0	0	0	0	0	0	0	0	0	0	0	0	0	0	0	0	0	0	0	0	0	2	2	0	0
cggccttaaca	PBANKA_062030	0	0	0	0	0	0	0	0	0	0	0	0	0	0	0	0	0	0	0	0	0	0	0	0	0	0	0	0	0	0	0	0
cggcgtccctt	PBANKA_031400	0	0	0	0	0	0	0	0	0	0	0	0	0	0	0	0	0	0	0	0	0	0	0	0	0	0	0	0	0	0	0	0
cgggctaatag	PBANKA_132750	0	0	0	0	0	0	0	0	0	0	0	0	0	0	0	0	0	0	0	1	0	0	0	0	0	0	0	0	0	0	0	0
cgggtgagttt	PBANKA_010820	0	0	0	0	0	0	0	0	95	93	0	0	0	0	0	0	0	0	0	0	0	0	0	0	0	0	0	0	1	1	0	0
cggttccacgg	PBANKA_060880	61	58	0	0	154	154	0	0	0	0	0	0	0	0	0	0	0	0	0	0	0	0	0	0	0	0	0	0	1	1	0	0
cgtaagctgac	PBANKA_142720	0	0	0	0	13	16	0	0	0	0	0	0	0	0	0	0	0	0	0	0	0	0	0	0	0	0	0	0	0	0	0	0
cgtacccctat	PBANKA_136410	0	0	43	43	0	0	0	0	0	0	1	1	0	0	0	0	0	0	0	0	0	0	0	0	0	0	0	0	0	0	0	0
cgtatttattg	PBANKA_040050	58	57	0	0	159	160	0	0	0	0	0	0	0	0	0	0	0	0	0	0	0	0	0	0	0	0	0	0	0	0	0	0
cgtccttgcta	PBANKA_070760	414	408	688	685	905	899	149	147	61	62	119	120	2	2	32	32	9	8	2	3	0	0	0	0	0	0	0	0	0	0	1523	1512
cgtcgttaaat	PBANKA_093310	1685	1675	1426	1415	1084	1083	120	119	1621	1603	30	30	4	4	2120	2111	65	63	5	5	2124	2102	67	64	1	1	53	53	2086	2062	1700	1684
cgtgacacatt	PBANKA_120030	0	0	0	0	0	0	0	0	0	0	0	0	0	0	0	0	0	0	0	0	0	0	0	0	0	0	0	0	0	0	0	0
cgtgatctttt	PBANKA_091760	184	185	347	343	311	310	25	25	42	42	9	8	1	1	1	1	7	8	0	0	1	1	0	0	0	0	0	0	0	0	620	608
cgtggcgctag	PBANKA_123830	0	0	0	0	0	0	29	30	0	0	0	0	0	0	0	0	0	0	0	0	0	0	0	0	0	0	0	0	0	0	0	0
cgtgttctagt	PBANKA_113320	0	0	0	0	110	109	0	0	0	0	0	0	0	0	13	13	0	0	0	0	0	0	0	0	0	0	0	0	0	0	0	0
cgttaggtgtg	PBANKA_060820	0	0	0	0	0	0	1	0	0	0	0	0	0	0	0	0	0	0	0	0	0	0	0	0	0	0	0	1	0	0	0	0
cgttatgtggg	p230p-tag	3614	3571	1467	1451	3250	3188	8922	8791	3292	3239	3926	3876	8387	8286	4193	4162	3707	3645	8883	8732	3239	3177	4416	4347	8237	8129	4439	4368	3391	3347	1016	1001
cgttccaacag	PBANKA_135130	0	0	0	0	0	0	0	0	0	0	0	0	0	0	0	0	0	0	0	0	0	0	0	0	0	0	0	0	0	0	0	0
cgtttgctggg	PBANKA_131150	0	0	0	0	132	131	1	1	0	0	0	0	0	0	0	0	0	0	0	0	0	0	0	0	0	0	0	0	0	0	0	0
ctacaggcacc	PBANKA_051930	1580	1578	552	559	1664	1681	526	531	60	59	3059	3090	224	220	699	707	4090	4102	429	426	721	724	5416	5427	592	591	6606	6637	705	710	1367	1371
ctacagggtag	PBANKA_112610	0	0	0	0	0	0	0	0	0	0	0	0	0	0	0	0	1	0	0	0	0	0	0	0	0	0	0	0	0	0	0	0
ctagcactggg	PBANKA_100840	1482	1471	775	770	718	722	185	184	118	118	115	115	35	35	4	4	9	10	5	5	2	2	1	0	0	0	0	0	0	0	1337	1331
ctatacccaag	PBANKA_010750	0	0	0	0	0	0	0	0	0	0	0	0	0	0	0	0	0	0	0	0	0	0	0	0	0	0	0	0	0	0	0	0
ctcacacgacc	PBANKA_052480	0	0	0	0	0	0	0	1	0	0	0	0	3	2	0	0	0	0	0	0	0	1	0	0	0	0	0	0	0	0	0	0
ctcctatccct	PBANKA_051950	1437	1429	1102	1085	1733	1730	1879	1876	196	194	2403	2396	2186	2188	174	173	2726	2724	2873	2860	181	181	2810	2804	3177	3167	2635	2633	152	152	1402	1392
ctcgggagggg	PBANKA_050120	0	0	64	65	0	0	0	0	0	0	12	12	0	1	0	0	1	1	0	0	0	0	2	2	0	0	0	0	0	0	0	0
ctctacttctg	PBANKA_142590	0	0	0	0	0	0	0	0	0	0	0	0	1	1	0	0	0	0	0	0	0	0	0	0	0	0	0	0	0	0	0	0
ctctgcccaag	PBANKA_121180	0	0	0	0	0	0	0	0	0	0	0	0	0	0	0	0	4	4	0	0	0	0	0	0	0	0	0	0	0	0	0	0
ctcttttgaat	PBANKA_093120	3	2	47	47	0	0	0	0	0	0	0	0	4	4	0	0	0	0	0	0	0	0	0	1	0	0	0	0	0	0	2	2
ctgaatactcg	PBANKA_062320	0	0	0	0	0	0	0	0	0	0	0	0	0	0	0	0	0	0	0	0	0	0	0	0	0	0	0	0	0	0	0	0
ctgagggagct	PBANKA_144650	982	971	704	700	883	869	94	93	152	151	82	82	4	4	29	30	5	5	0	0	1	1	0	0	0	0	0	0	0	0	1852	1842
ctgctgattgc	PBANKA_100760	36	36	0	0	71	72	0	0	0	0	1	1	4	4	0	0	0	0	0	0	0	0	0	0	0	0	3	3	0	0	0	0
ctggccgctaa	PBANKA_041350	0	0	0	0	0	0	0	0	0	0	0	0	5	5	0	0	0	0	0	0	0	0	0	0	0	0	0	0	0	0	0	0
ctggcctcgtt	PBANKA_132800	1	1	74	73	0	0	0	0	1	1	0	0	0	0	0	1	0	0	0	0	0	0	0	0	1	1	0	1	1	1	0	0
ctggtctcgat	PBANKA_092860	0	0	0	0	0	0	0	0	0	0	0	0	0	0	0	0	0	0	0	0	0	0	0	0	0	0	0	0	0	0	0	0
cttaaagagcc	PBANKA_133500	0	0	0	0	0	0	0	0	8	8	0	0	0	0	0	0	0	0	1	1	0	0	0	0	0	0	0	0	0	0	0	0
cttaaagtacc	PBANKA_124420	0	0	0	0	0	0	0	0	0	0	0	0	0	0	0	0	0	0	0	0	0	0	0	0	0	0	0	0	0	0	0	0
cttacttgagg	PBANKA_101760	0	1	0	0	0	0	0	0	0	0	1	2	0	0	1	0	1	1	0	0	0	0	0	0	0	0	0	0	0	0	0	0
cttagaattat	PBANKA_130230	0	0	0	0	0	0	0	0	0	0	0	0	0	0	0	0	0	0	0	0	0	0	0	0	0	0	0	0	2	2	0	0
cttagcgctgg	PBANKA_135530	0	0	0	0	0	0	0	0	0	0	0	0	0	0	1	1	0	0	0	0	0	0	0	0	0	0	0	0	0	0	0	0
cttagggtcgt	PBANKA_092850	689	683	761	743	525	508	308	297	65	61	178	177	5	5	12	12	1	1	1	1	2	2	2	2	0	0	0	0	2	2	1683	1654
cttggtatcct	PBANKA_136480	0	0	0	0	0	0	0	0	0	0	0	0	2	2	0	0	0	0	0	0	0	0	0	0	0	0	0	0	0	0	0	0
ctttactgggt	PBANKA_135260	0	0	48	48	79	78	27	27	0	0	0	0	0	0	14	14	3	3	0	0	1	1	1	1	0	0	0	0	0	0	0	0
gaaagaaaagg	PBANKA_144770	0	0	0	0	0	0	0	0	0	0	0	0	0	0	0	0	0	0	0	0	0	0	0	0	0	0	0	0	0	0	0	0
gaaaggttcca	PBANKA_133650	0	0	0	0	0	0	40	41	0	0	0	0	0	0	0	0	0	0	0	0	0	0	0	0	0	0	0	0	0	0	0	0
gaacattcggg	PBANKA_140040	90	89	0	0	0	0	0	0	0	0	0	0	2	2	0	0	0	0	2	2	0	0	0	0	0	0	0	0	0	0	0	0
gaaggactcgt	PBANKA_122020	0	0	0	0	0	0	0	0	0	0	0	0	0	0	0	0	0	0	0	0	0	0	0	0	0	0	0	0	0	0	0	0
gaatcataaca	PBANKA_050300	0	0	0	0	0	0	0	0	0	0	0	0	0	0	10	10	0	0	0	0	0	0	0	0	0	0	0	0	0	0	0	0
gaattaacaaa	PBANKA_110100	78	78	0	0	0	0	0	0	0	0	22	22	0	0	0	0	0	0	1	1	0	0	0	0	1	1	0	0	0	0	0	0
gaattaccttt	PBANKA_021550	0	0	1	1	0	0	0	0	64	65	0	0	0	0	0	0	0	0	1	1	0	0	0	0	0	0	1	1	0	0	0	0
gacacctgtgg	PBANKA_114200	0	0	0	0	0	0	0	0	0	0	0	0	4	4	0	0	0	0	0	0	0	0	0	0	0	0	0	0	0	0	0	0
gacatgggatt	PBANKA_070940	0	0	0	0	0	0	0	0	0	0	30	29	3	3	0	0	0	0	0	0	0	0	0	0	0	0	0	0	0	0	0	0
gacattcgagg	PBANKA_122540	0	0	0	0	0	0	0	0	0	0	0	0	1	1	0	0	0	0	0	0	0	0	0	0	0	0	0	0	0	0	0	0
gacgtatacgt	PBANKA_100130	256	253	630	625	496	491	285	284	588	578	191	191	222	218	348	344	98	97	212	202	211	209	37	36	173	173	36	36	131	132	1104	1088
gacgtatggcg	PBANKA_021460	56	55	0	0	0	0	0	0	0	0	0	0	0	0	0	0	0	0	0	0	0	0	0	0	0	1	0	0	0	0	0	0
gacgtcatgtg	PBANKA_142160	0	0	0	0	0	0	0	0	0	0	0	0	0	0	0	0	0	0	0	0	0	0	0	0	0	0	0	0	0	0	0	0
gactcccgggc	PBANKA_102400	0	0	56	56	0	0	0	0	0	0	0	0	0	0	0	0	0	0	0	0	0	0	0	0	0	0	0	0	0	0	0	0
gactttaagaa	PBANKA_061310	0	0	55	55	0	0	0	0	0	0	0	0	0	0	0	0	0	0	0	0	0	0	0	0	0	0	0	0	0	0	1	1
gactttcataa	PBANKA_111970	0	0	0	0	0	0	0	0	0	0	0	0	0	0	0	0	0	0	0	0	0	0	0	0	0	0	0	0	0	0	0	0
gagagagggtg	PBANKA_141450	1	1	52	51	0	0	0	0	0	0	0	0	3	3	0	0	0	0	0	0	0	0	0	0	0	0	0	0	0	0	0	0
gagagctcggc	PBANKA_081040	11	11	14	14	24	28	13	20	38	40	39	49	25	30	55	64	49	53	13	15	52	62	39	52	19	24	63	75	44	47	2	3
gagcctacacg	PBANKA_141610	2266	2245	2003	2021	1647	1632	407	399	977	972	363	364	92	92	78	79	31	31	58	58	13	13	10	10	19	19	5	5	1	1	3417	3382
gaggcttaggg	PBANKA_133660	0	0	0	0	0	0	0	0	0	0	0	0	1	1	0	0	0	0	0	0	0	0	0	0	0	0	0	0	0	0	0	0
gaggtggacaa	PBANKA_080950	0	0	0	0	87	86	0	0	0	0	0	0	0	0	0	0	0	0	0	0	0	0	0	0	0	0	0	0	0	0	0	0
gagtagatctg	PBANKA_093370	0	0	0	0	0	0	0	0	0	0	0	0	4	4	0	0	0	0	0	0	0	0	0	0	0	0	0	0	0	0	0	0
gatagcttatg	PBANKA_000530	0	1	0	0	0	0	0	0	0	0	0	0	0	0	0	0	0	0	0	1	0	0	0	0	0	0	0	0	0	0	0	0
gatagtttaat	PBANKA_082430	0	0	0	0	0	0	0	0	0	0	0	0	2	2	0	0	0	0	0	0	0	0	0	0	0	0	0	0	0	0	0	0
gatattcctct	PBANKA_145770	0	0	0	0	0	0	0	0	0	0	0	0	0	0	0	0	0	0	0	0	0	0	0	0	0	0	0	0	0	0	0	0
gatcagcgat	PBANKA_082960	1	1	0	0	0	0	0	0	0	0	0	0	0	0	0	0	0	0	0	0	0	0	0	0	0	0	0	0	0	0	0	0
gatcgcttatc	PBANKA_134610	1333	1329	2429	2432	2049	2051	2890	2898	8000	8013	2222	2218	4440	4437	10638	10668	2365	2370	4408	4404	9608	9585	2693	2694	3838	3823	2908	2901	8724	8704	1300	1301
gattaacatgt	PBANKA_145080	1302	1295	1116	1114	1616	1606	2161	2152	556	555	1006	992	2644	2612	185	182	593	595	3649	3614	245	240	572	560	4259	4232	373	368	273	274	1690	1675
gcaaatataaa	PBANKA_110090	0	0	0	0	59	61	0	0	0	0	25	24	0	0	0	0	0	0	0	0	0	0	1	0	0	0	0	0	0	0	0	0
gcaaatttttt	PBANKA_090180	0	0	0	0	62	64	0	0	0	0	0	0	0	0	0	0	0	0	0	0	0	0	0	0	0	0	0	0	0	0	0	0
gcaccgcaggc	PBANKA_102710	0	0	0	0	0	0	0	0	0	0	1	0	0	0	0	0	0	0	0	0	0	0	0	0	0	0	0	0	0	0	0	0
gcagcgtcggt	PBANKA_071720	1015	1000	750	730	930	912	127	124	354	346	75	72	22	23	236	232	3	3	2	2	225	220	1	1	0	0	0	0	211	204	1617	1592
gcaggtattat	PBANKA_110430	0	0	0	0	18	17	0	0	0	0	0	0	2	2	0	0	0	0	0	0	0	0	0	0	0	0	0	0	0	0	0	0
gcatgaagggc	PBANKA_010330	0	0	0	0	0	0	0	0	0	0	0	0	0	0	0	0	1	1	0	0	0	0	0	0	0	0	0	0	0	0	0	0
gccaatgtat	PBANKA_101090	0	0	66	66	0	0	0	0	0	0	0	0	1	1	1	1	0	0	0	0	0	0	0	0	0	0	0	0	0	0	0	0
gccagggagtg	PBANKA_080990	0	0	0	0	0	0	0	0	1	0	0	0	0	0	0	0	0	0	0	0	0	0	0	0	0	0	0	0	0	0	0	0
gcctcctattt	PBANKA_124060	0	0	0	0	0	0	0	0	0	0	0	0	7	7	0	0	0	0	0	0	0	0	0	0	0	0	0	0	0	0	0	0
gcgaactcaac	PBANKA_120370	654	671	821	852	1180	1218	309	317	1826	1894	1188	1215	455	469	1714	1764	1625	1670	557	570	1629	1653	2069	2131	795	811	2826	2914	1689	1745	1146	1184
gcgcggcatga	PBANKA_112120	0	0	64	63	139	134	0	0	0	0	26	26	0	0	1	1	0	0	0	0	0	0	0	0	0	0	0	0	0	0	0	0
gcgtcgatcaa	PBANKA_050500	0	0	0	0	3	3	0	0	0	0	0	0	0	0	0	0	0	0	0	0	0	0	0	0	0	0	0	0	0	0	0	0
gctcgatcgta	PBANKA_080220	57	56	0	0	0	0	0	0	0	0	0	0	0	0	0	0	0	0	0	0	0	0	0	0	0	0	0	0	0	0	0	0
gctctgtcatc	PBANKA_091240	0	0	0	0	84	83	0	0	0	0	0	0	0	0	0	0	0	0	1	1	0	0	0	0	0	0	0	0	0	0	0	0
gcttacgtcaa	PBANKA_090710	0	0	0	0	0	0	0	0	0	0	0	0	2	2	0	0	0	0	0	0	0	0	0	0	0	0	0	0	0	0	0	0
ggacagtgtga	PBANKA_082330	510	508	498	495	119	117	273	274	241	236	47	47	428	426	55	52	0	0	558	545	27	25	1	1	384	374	0	0	21	20	1054	1044
ggaggatcatg	PBANKA_114470	0	0	0	0	0	0	0	0	0	0	0	0	1	1	0	0	0	0	0	0	0	0	0	0	0	0	0	0	0	0	0	0
ggagggaaacg	PBANKA_133890	0	0	0	0	0	0	0	0	0	0	0	0	2	2	0	0	0	0	0	0	0	0	0	0	0	0	0	0	0	0	0	0
ggatgcacaag	PBANKA_020690	558	547	855	845	1104	1093	163	159	130	130	114	112	8	9	26	26	46	45	2	2	0	0	22	23	5	5	14	14	0	0	1741	1733
ggattccgcgt	PBANKA_132070	0	0	0	0	0	0	0	0	0	0	0	0	0	0	0	0	0	0	0	0	0	0	0	0	0	0	0	0	0	0	0	0
ggcaagactta	PBANKA_091570	0	0	0	0	0	1	0	0	0	0	0	0	0	0	0	0	0	0	0	0	0	0	0	0	0	0	0	0	0	0	0	0
ggcgctcaggg	PBANKA_122550	0	0	0	0	146	147	0	0	0	0	0	0	0	0	0	0	0	0	0	0	0	0	0	0	0	0	0	0	0	0	0	0
ggctaggccgc	PBANKA_041050	58	58	0	0	0	0	26	26	0	0	0	0	0	0	0	0	0	0	0	0	0	0	0	0	0	0	0	0	0	0	0	0
ggggccgggca	PBANKA_050060	42	44	60	59	82	81	0	0	0	0	23	23	1	1	2	0	0	1	0	0	2	3	0	0	0	0	0	0	0	0	0	0
ggggtcctctg	PBANKA_124380	0	0	143	141	69	68	0	0	169	168	0	0	2	2	1	1	0	0	0	0	0	0	0	0	0	0	0	0	0	0	0	0
gggtatcatag	PBANKA_103050	0	0	0	0	0	0	0	0	0	0	0	0	0	1	0	0	0	0	0	0	0	0	0	0	0	0	0	0	0	0	0	0
gggtgggttga	PBANKA_061060	0	0	123	120	0	0	10	10	0	0	0	0	4	3	1	0	0	0	0	0	0	0	0	0	0	0	1	1	1	1	1	0
gggttagaaat	PBANKA_070440	0	0	0	0	0	0	1	0	0	0	0	0	0	0	0	0	0	0	0	0	0	0	0	0	0	0	0	0	0	0	0	0
ggtaagccatc	PBANKA_142640	0	0	0	0	1	2	0	0	0	0	0	1	0	0	0	0	0	0	0	0	0	0	0	0	0	0	0	0	0	0	0	0
ggtacgtagcc	PBANKA_071420	0	0	0	0	87	88	1	2	0	0	0	0	8	8	0	0	0	0	0	0	0	0	1	1	0	0	0	0	0	0	0	1
ggtttacagtt	PBANKA_114590	0	0	65	65	0	0	0	0	0	0	0	0	0	0	1	1	0	0	1	1	0	0	0	0	0	0	0	0	0	0	0	0
ggtttctcgtg	PBANKA_070160	0	0	2	2	99	94	0	0	0	0	27	27	0	0	0	0	0	0	1	1	0	0	0	0	0	0	0	0	0	0	0	0
gtaacaggaca	PBANKA_143800	0	0	0	0	0	0	0	0	0	0	1	0	0	0	0	0	0	0	0	0	0	0	0	0	0	0	0	0	0	0	0	0
gtaccttcatg	PBANKA_122390	505	503	432	429	907	898	285	286	0	0	22	21	56	56	44	45	8	8	107	108	36	36	40	41	60	60	90	89	25	25	1476	1453
gtattaggacc	PBANKA_062070	2911	2880	2402	2383	4688	4656	5238	5171	2040	2030	7238	7227	7329	7270	3056	3032	6973	6925	10093	10020	3181	3154	6656	6604	11046	10958	5594	5525	3050	3035	3035	3022
gtcaaaggtcg	PBANKA_051900	0	0	0	0	0	0	0	0	0	0	0	0	0	0	0	0	4	4	0	0	0	0	0	0	0	0	0	0	0	0	0	0
gtcactgacgg	PBANKA_132380	0	0	0	0	2	2	0	0	0	0	0	0	3	3	1	1	2	2	0	0	1	1	0	1	3	3	0	0	1	1	0	0
gtcgcacccga	PBANKA_020890	0	0	45	42	0	0	0	0	0	0	0	0	0	1	0	0	0	0	0	0	0	0	0	0	0	0	0	0	0	0	0	0
gtcggtatctg	PBANKA_120510	0	0	0	0	0	0	0	0	0	0	0	0	0	0	0	0	0	0	0	0	0	0	0	0	0	0	0	0	0	0	0	0
gtctccgtatt	PBANKA_132880	0	0	0	0	0	0	3	3	0	0	0	0	0	0	0	0	0	0	0	0	0	0	0	0	0	0	0	0	0	0	0	0
gtctcttttcg	PBANKA_100850	0	0	58	58	0	0	0	0	0	0	0	0	5	5	1	1	1	1	0	0	0	0	0	0	0	0	1	1	0	0	1	1
gtctgtccgct	PBANKA_082890	0	0	0	0	0	0	32	32	0	0	0	0	0	0	0	0	0	0	0	0	0	0	0	0	0	0	0	0	0	0	0	0
gtgacctggct	PBANKA_091650	0	0	0	0	144	143	0	0	0	0	0	0	0	0	0	0	0	0	0	0	0	0	0	0	1	1	0	0	0	0	0	0
gtgagtacatg	PBANKA_142140	0	0	0	0	0	0	0	0	0	0	0	0	0	0	0	0	0	0	0	0	0	0	0	0	0	0	0	0	0	0	0	0
gtgcctacgct	PBANKA_122870	0	0	0	0	0	0	0	0	0	0	0	0	1	0	0	0	0	0	0	0	0	0	0	0	0	0	0	0	0	0	0	0
gtgcttatcca	PBANKA_100240	52	51	0	0	0	0	0	0	0	0	0	0	0	0	0	0	0	0	0	0	0	0	0	0	0	0	0	0	0	0	0	0
gtggatagtat	PBANKA_041380	0	0	0	0	84	86	0	0	0	0	0	0	0	0	0	0	0	0	0	0	0	0	0	0	0	0	0	0	0	0	0	0
gtgtaggatcg	PBANKA_092840	0	0	0	0	0	0	0	0	0	0	0	0	0	0	0	0	0	0	0	0	0	0	0	0	0	0	0	0	0	0	0	0
gttagctgtcc	PBANKA_052020	0	0	0	0	0	0	0	0	0	0	0	0	1	2	0	0	0	0	0	0	0	0	0	0	0	0	0	0	0	0	0	0
gtttaagtgct	PBANKA_140480	0	0	0	0	91	92	0	0	107	102	0	0	0	0	0	0	0	0	0	0	0	0	0	0	0	0	0	0	0	0	0	0
gtttaggaacg	PBANKA_142180	0	0	0	0	0	0	0	0	0	0	0	0	0	0	0	0	0	0	0	0	0	0	0	0	0	0	0	0	0	0	0	0
gtttaggatcg	PBANKA_102620	0	0	0	0	0	0	0	0	1	1	0	0	0	0	0	0	0	0	0	0	0	0	0	0	0	0	0	0	0	0	0	0
gtttgcacatc	PBANKA_041540	0	0	53	52	0	0	0	0	0	0	0	0	0	0	0	0	0	0	0	0	0	0	0	0	0	0	0	0	0	0	0	0
taaacaatttc	PBANKA_082350	53	53	0	0	1	1	0	0	0	0	0	0	0	0	0	0	0	0	0	0	0	0	0	0	0	0	0	0	0	0	0	0
taaaccctatg	PBANKA_133090	0	0	0	0	0	0	0	0	0	0	0	0	0	0	0	0	0	0	0	0	0	0	0	0	0	0	0	0	0	0	0	0
taaacgaagcc	PBANKA_123820	66	65	41	41	0	0	0	0	0	0	1	0	6	7	0	0	1	1	0	0	0	0	0	0	1	1	1	1	0	0	0	0
taagactgtat	PBANKA_100210	93	93	0	0	0	0	0	0	0	0	0	0	0	0	0	0	0	0	0	0	0	0	0	0	0	0	0	0	0	0	0	0
taagccctcct	PBANKA_136190	39	39	0	0	0	0	0	0	0	0	0	0	0	0	0	0	0	0	0	0	0	0	0	0	0	0	0	0	0	0	0	0
taagttcgat	PBANKA_093370	0	0	56	56	0	0	0	0	0	0	38	37	3	2	1	1	0	0	0	0	0	0	0	0	0	0	0	0	0	0	0	0
taatagggagc	PBANKA_081070	0	0	0	0	0	0	24	24	0	0	104	106	1	1	0	0	0	0	0	0	0	0	0	0	0	0	0	0	0	0	0	0
tactaccatcg	PBANKA_112980	141	139	0	0	0	0	0	0	0	0	0	0	3	3	0	0	0	0	0	0	0	0	0	0	0	0	0	0	0	0	0	0
tactggcagta	PBANKA_140500	0	0	14	14	477	480	0	0	0	0	0	0	2	2	0	0	0	0	3	3	1	1	0	0	0	0	0	0	0	0	0	0
tacttacttag	PBANKA_136030	0	0	0	0	0	0	0	0	0	0	0	0	1	1	0	0	0	0	0	0	0	0	0	0	0	0	0	0	0	0	0	0
tagaagtgtga	PBANKA_070470	0	0	65	63	57	56	0	0	0	0	0	0	0	0	1	1	0	0	0	0	0	0	0	0	0	0	0	0	0	0	0	0
tagcagaagtt	PBANKA_081730	60	59	0	0	0	0	48	47	0	0	153	152	0	0	0	0	5	4	0	0	0	0	0	0	0	0	0	0	0	0	0	0
taggacacgcc	PBANKA_082170	0	0	0	0	0	0	0	0	0	0	0	0	0	0	0	0	0	0	0	0	0	0	0	0	0	0	0	0	1	1	0	0
taggcaacact	PBANKA_144790	0	0	60	60	0	1	0	0	0	0	0	0	1	1	0	0	0	0	0	0	1	1	1	1	1	1	1	1	0	0	0	0
tagggtctgat	PBANKA_072100	0	0	0	0	0	0	0	0	0	0	0	0	2	1	0	0	0	0	1	1	0	0	0	0	0	0	0	0	0	0	0	0
tagtcctttat	PBANKA_122090	112	112	136	137	87	88	0	0	0	0	0	0	0	0	0	0	0	0	0	1	0	0	0	0	0	0	0	0	0	0	0	0
tatactaacag	PBANKA_144490	0	0	0	0	0	0	0	0	77	77	0	0	0	0	0	0	0	0	0	0	0	0	0	0	0	0	0	0	0	0	0	0
tcaacaagtag	PBANKA_082960	1	1	67	65	0	0	0	0	0	0	0	0	3	3	0	0	0	0	0	0	0	0	0	0	0	0	0	0	2	2	0	0
tcacggacgtc	PBANKA_112750	422	420	756	746	588	586	164	163	60	60	64	63	7	7	12	12	12	11	0	0	0	0	1	1	0	1	0	0	0	0	1429	1418
tcagattcat	PBANKA_146050	0	0	76	75	0	0	29	28	0	0	0	0	0	0	0	0	0	0	0	0	0	0	0	0	0	0	0	0	0	0	0	0
tcaggcgtacc	PBANKA_082630	1	1	28	27	0	0	1	1	0	0	0	0	0	0	0	0	0	0	0	0	0	0	1	0	0	0	0	0	0	0	0	0
tcatgacaaat	PBANKA_104020	0	0	79	77	0	0	0	0	0	0	0	0	0	0	9	9	0	0	0	0	0	0	0	0	0	0	0	0	0	0	0	0
tcattgatccc	PBANKA_050830	0	0	0	0	0	0	0	0	0	0	0	0	1	1	0	0	0	0	0	0	0	0	0	0	0	0	0	0	0	0	0	0
tccaaccctgt	PBANKA_040690	0	0	0	0	0	0	0	0	0	0	0	0	0	0	0	0	0	0	0	1	0	0	0	0	0	0	0	0	0	0	0	0
tccaatattac	PBANKA_052430	0	0	0	0	0	0	0	0	0	0	0	0	0	0	0	0	0	0	0	0	0	0	0	0	0	0	0	0	1	1	0	0
tccagggagtc	PBANKA_145880	627	618	574	574	748	744	114	114	475	463	48	47	4	4	342	339	16	16	0	0	341	342	1	1	0	0	0	0	359	359	1508	1499
tcccgcctagc	PBANKA_134090	0	0	0	0	0	0	0	0	0	0	0	0	0	0	0	0	0	0	0	0	0	0	0	0	0	0	0	0	0	0	0	0
tcccgctcttg	PBANKA_060800	0	0	0	0	0	0	0	0	0	0	0	0	0	0	0	0	0	0	0	0	0	0	0	0	0	0	0	0	0	0	0	0
tcctactctcc	PBANKA_120060	0	0	0	0	68	70	0	1	0	0	0	0	0	0	0	0	0	0	0	0	0	0	0	0	0	0	0	0	0	0	0	1
tcctcgagatg	PBANKA_031660	44	44	0	0	0	1	0	0	52	52	0	0	2	2	0	0	0	0	1	1	0	0	0	0	0	0	0	0	1	1	0	0
tcctgtttttt	PBANKA_082020	0	0	0	0	0	0	0	0	0	0	0	0	7	7	0	0	0	0	0	0	0	0	0	0	0	0	0	0	0	0	0	0
tccttagcgga	PBANKA_060600	0	0	0	0	0	0	0	0	0	0	0	0	1	1	0	0	0	0	0	0	0	0	0	0	0	0	0	0	0	0	0	0
tcgacgtctcg	PBANKA_121310	613	614	632	629	929	917	90	88	284	282	80	78	6	6	16	16	11	11	5	5	0	0	0	0	0	0	1	1	0	0	1906	1884
tcgagccctgg	PBANKA_081300	1052	1047	796	796	2104	2092	805	793	139	142	2001	1994	1173	1169	36	39	2115	2095	1305	1293	4	4	2508	2489	1012	1005	2978	2940	6	6	1385	1382
tcgagcgtat	PBANKA_093300	0	0	0	0	0	0	0	0	0	0	2	2	0	0	0	0	0	0	0	0	0	0	0	0	0	0	0	0	0	0	0	0
tcgcagggagc	PBANKA_051300	0	0	0	0	0	0	0	0	0	0	0	0	1	1	0	0	0	0	0	0	0	0	0	0	0	0	0	0	0	0	0	0
tcgcatagtcc	PBANKA_050440	0	0	0	0	0	0	0	0	0	0	0	0	5	5	0	0	0	0	0	0	0	0	0	0	0	0	0	0	0	0	0	0
tcgctacacat	PBANKA_100010	0	0	33	34	0	0	0	0	71	69	0	0	1	1	0	0	0	0	0	0	0	0	0	0	0	0	0	0	1	1	0	0
tcgctggctgg	PBANKA_134940	0	0	0	0	0	0	0	0	0	0	0	0	4	4	0	0	0	0	0	0	0	0	0	0	0	0	0	0	0	0	0	0
tcggacggttg	PBANKA_134540	0	0	101	101	0	0	0	0	0	0	1	0	4	2	1	1	0	0	0	0	0	0	0	0	0	0	0	0	0	0	0	0
tcgggtccttg	PBANKA_143790	0	0	0	0	0	0	0	0	0	0	0	1	0	0	0	0	0	0	0	0	0	0	0	0	0	0	0	0	0	0	0	0
tcgtgcacacg	PBANKA_102260	0	0	0	0	91	92	33	33	0	0	0	0	0	0	0	0	0	0	0	0	0	0	1	1	0	0	0	0	0	0	0	0
tcgtgggaagc	PBANKA_103310	0	0	0	0	0	0	0	0	0	0	0	0	1	1	0	0	0	0	0	0	0	0	0	0	0	0	0	0	0	0	0	0
tctagcagctg	PBANKA_132960	0	0	0	0	46	47	0	0	0	0	5	5	0	0	0	0	0	0	0	0	0	0	0	0	0	0	0	0	0	0	0	0
tctagtgatgt	PBANKA_110140	0	0	166	163	0	0	25	25	0	0	1	1	0	0	0	0	0	0	0	0	2	2	0	0	0	0	1	0	0	0	1	1
tctatcgttac	PBANKA_143990	511	520	682	700	738	768	22	22	122	126	235	243	13	13	2	2	11	11	0	0	2	2	2	2	0	0	1	1	0	0	1253	1277
tctcgtcatgc	PBANKA_113930	0	0	0	0	0	0	0	0	0	0	0	0	0	0	0	0	0	0	0	0	0	0	0	0	0	0	1	0	0	0	0	0
tctgctggtct	PBANKA_091100	0	0	0	0	0	0	0	0	0	0	0	0	0	0	0	0	0	0	0	0	0	0	0	0	0	0	0	0	0	0	0	0
tcttagcaaga	PBANKA_060860	0	0	0	0	0	0	0	0	0	0	0	0	5	5	0	0	0	0	0	0	0	0	0	0	0	0	0	0	0	0	0	0
tgaacgtggtg	PBANKA_083680	0	0	29	27	1	1	0	0	0	0	32	30	0	0	0	0	0	0	0	0	0	0	0	0	0	0	0	0	0	0	0	0
tgacttaacat	PBANKA_101390	0	0	0	0	0	0	0	0	0	0	0	0	3	3	0	0	0	0	0	0	0	0	0	0	0	0	0	0	0	0	0	0
tgagagccata	PBANKA_051970	0	0	0	0	0	0	0	0	89	90	0	0	0	0	0	0	0	0	0	0	0	0	0	0	0	0	0	0	0	0	0	0
tgagcgctgat	PBANKA_080390	1	1	1	1	3	3	3	3	1	1	0	1	0	0	3	4	0	0	2	2	8	8	0	0	0	0	0	0	6	8	6	10
tgaggcagact	PBANKA_114340	0	0	0	0	0	0	0	0	0	0	0	0	0	0	0	0	0	0	0	0	0	0	0	0	0	0	0	0	0	0	0	0
tgattggtata	PBANKA_030630	410	408	525	520	575	565	170	163	33	33	115	113	49	49	0	0	10	9	47	48	2	2	0	0	70	68	0	0	1	1	1668	1638
tgccaaatcat	PBANKA_145160	759	747	372	374	1096	1094	74	74	166	163	33	34	22	22	8	7	11	9	3	3	3	3	0	0	11	10	0	0	0	0	1751	1722
tgccatccttg	PBANKA_142810	0	0	0	0	0	0	0	0	0	0	0	0	0	0	0	0	0	0	0	0	0	0	0	0	0	0	2	2	0	0	0	0
tgccttgtatg	PBANKA_051490	2678	2657	1330	1313	920	906	7113	7064	1874	1862	1185	1190	7025	6977	3602	3576	1351	1342	7033	6974	4372	4322	2019	1992	4174	4140	2858	2825	4995	4939	510	508
tgcggctgtct	PBANKA_010080	0	0	0	0	0	0	0	0	0	0	0	0	0	0	0	0	0	0	0	0	0	0	0	0	0	0	0	0	0	0	0	0
tggactgagtc	PBANKA_133270	0	0	42	43	0	0	0	0	41	41	52	54	4	4	0	0	0	0	0	0	0	0	0	0	0	0	2	2	0	0	0	0
tggccagtcta	PBANKA_010430	0	0	0	0	63	63	0	0	82	80	0	0	0	0	1	1	0	0	0	0	0	0	0	0	0	0	0	0	0	0	0	0
tggcctcgggt	PBANKA_133490	0	0	22	22	0	0	0	0	0	0	0	0	1	0	0	0	0	0	0	0	0	0	0	0	0	0	0	0	0	0	0	0
tggcctgagac	PBANKA_122630	0	0	0	0	0	0	0	0	0	0	0	0	0	0	0	0	0	0	0	0	0	0	0	0	0	0	0	0	0	0	0	0
tggcgtgtgtg	PBANKA_120450	0	0	0	0	0	0	0	0	0	0	0	0	1	0	0	0	0	0	0	0	1	0	1	0	0	0	0	0	0	0	0	0
tggtcccccca	PBANKA_061910	340	335	628	616	705	709	198	195	100	102	113	113	6	6	15	15	0	0	1	1	0	0	0	0	0	0	0	0	0	0	1096	1089
tggtgaataaa	PBANKA_102910	0	0	0	0	0	0	0	0	0	0	34	34	0	0	0	0	1	1	0	0	0	0	0	0	0	0	0	0	0	0	0	0
tgtagacttcg	PBANKA_020020	0	0	0	0	69	69	0	0	0	0	0	0	0	0	0	0	0	0	0	0	0	0	0	0	0	0	0	0	0	0	0	0
tgtcacgatac	PBANKA_071830	0	0	35	38	0	0	0	0	0	0	0	0	0	0	0	0	0	0	0	0	0	0	0	0	0	0	0	0	0	0	0	0
tgtccggtgcc	PBANKA_092660	0	0	0	0	0	0	0	0	0	0	0	0	1	1	0	0	0	0	0	0	0	0	0	0	0	0	0	0	0	0	0	0
tgtcctaaaga	PBANKA_121950	0	0	9	9	0	0	0	0	0	0	0	0	0	0	0	0	0	0	0	0	0	0	0	0	0	0	0	0	0	0	0	0
tgtctattatc	PBANKA_091640	67	66	0	0	0	0	0	0	0	0	0	0	0	0	0	0	0	0	0	0	0	0	0	0	0	0	0	0	0	0	0	0
tgtgcaggtgc	PBANKA_030060	0	0	0	0	0	0	0	0	0	0	0	0	0	0	0	0	0	0	0	0	0	0	0	0	0	0	0	0	0	0	0	0
tgtggtgccac	PBANKA_041160	0	0	0	0	72	72	0	0	0	0	0	0	0	0	0	0	0	0	0	0	0	0	0	0	0	0	0	0	0	0	0	0
tgtgttttgtt	PBANKA_082530	0	0	0	0	0	0	0	0	0	0	0	0	0	0	0	0	0	0	0	0	0	0	1	0	0	0	0	0	0	0	0	0
tgttgccataa	PBANKA_050260	31	32	134	133	0	0	38	40	0	0	0	0	0	0	2	2	0	0	0	0	0	0	0	0	0	0	1	1	0	0	0	0
ttaaagattcc	PBANKA_120710	1	0	2	1	0	0	0	0	0	0	0	0	1	1	0	0	0	0	0	0	0	0	0	0	2	2	0	0	0	0	0	0
ttaattgcgac	PBANKA_121260	0	0	0	0	54	54	0	0	0	0	0	0	1	1	0	0	0	0	1	1	0	0	0	0	0	0	0	0	0	0	0	0
ttagagctgtg	PBANKA_100830	0	0	0	0	0	0	0	0	0	0	0	0	0	0	0	0	0	0	0	0	0	0	0	0	0	0	0	0	0	0	1	1
ttataagtcta	PBANKA_080690	0	0	47	48	0	0	0	0	0	0	0	0	0	0	1	1	0	0	0	0	0	0	0	0	0	0	0	0	0	0	0	0
ttatgcaccaa	PBANKA_135800	0	0	104	104	146	148	0	0	0	0	1	1	3	3	0	0	0	0	0	1	0	0	0	0	1	1	0	1	1	1	0	0
ttcaactttgt	PBANKA_123640	0	0	0	0	0	0	0	0	71	68	0	0	0	0	0	0	0	0	0	0	0	0	0	0	0	0	0	0	0	0	0	0
ttcaatagaga	PBANKA_130790	1830	1819	1955	1923	1975	1951	3968	3906	3496	3467	2809	2786	4336	4296	4772	4726	3185	3154	5805	5727	4534	4483	3604	3561	5243	5145	4129	4089	4453	4404	1468	1453
ttcactcaagt	PBANKA_010220	0	0	184	182	0	0	0	0	0	0	0	0	0	0	1	1	0	0	0	0	0	0	1	1	0	0	0	0	0	0	0	0
ttcagctcat	PBANKA_101330	0	0	0	0	75	76	0	0	0	0	0	0	0	0	0	0	0	0	0	0	0	0	0	0	0	0	0	0	0	0	0	0
ttcatccccag	PBANKA_140330	0	0	101	98	0	0	1	0	0	0	0	0	0	0	0	0	0	0	0	0	0	0	1	1	0	0	0	0	0	0	2	1
ttcatgagcat	PBANKA_143520	84	85	0	0	0	0	0	0	1	0	0	0	6	6	0	0	0	0	0	0	0	0	0	0	0	0	0	0	0	0	0	0
ttccaccttac	PBANKA_030600-ko	530	584	988	1065	509	549	336	366	661	718	190	215	167	178	435	475	76	82	392	426	513	548	64	66	428	470	59	63	580	628	1475	1596
ttcccagggcc	PBANKA_092730	0	0	0	0	0	0	0	0	0	0	0	0	5	5	0	0	0	0	0	0	0	0	0	0	0	0	0	0	0	0	0	0
ttcctcggatc	PBANKA_101050	0	0	0	0	0	0	0	0	0	0	0	0	3	2	0	0	0	0	0	0	0	0	0	0	0	0	0	0	0	0	0	0
ttcggggtcta	PBANKA_141200	0	0	0	0	0	0	0	0	82	82	0	0	0	0	0	0	0	0	0	0	0	0	0	0	0	0	0	0	0	0	0	0
ttcggtatcgg	PBANKA_133810	0	0	0	0	171	173	0	0	0	0	0	0	0	0	0	0	0	0	0	0	0	0	1	0	0	0	0	0	0	0	0	0
ttcttcccttt	PBANKA_123850	0	0	0	0	0	0	0	0	0	0	0	0	0	0	0	0	0	0	0	0	0	0	0	0	0	1	0	0	0	0	0	0
ttctttgttat	PBANKA_080040	0	0	45	44	2	1	0	0	0	0	0	0	0	0	0	1	1	1	2	2	3	2	0	0	2	2	3	2	0	0	0	0
ttctttttctc	PBANKA_135000	0	1	2	2	8	8	0	0	0	0	0	0	0	0	0	0	0	0	0	0	0	0	0	0	0	0	0	0	0	0	0	2
ttgaccaaacg	PBANKA_070070	1	0	1	3	1	1	0	0	3	0	2	1	1	0	0	0	3	3	1	1	2	3	0	0	5	5	3	3	0	0	2	1
ttgccagaata	PBANKA_100050	0	0	0	0	0	0	0	0	0	0	0	0	0	0	0	0	0	0	0	0	0	0	0	0	0	0	0	0	0	0	0	0
ttgctccgagt	PBANKA_090620	119	115	0	0	0	0	0	0	0	0	0	0	0	0	0	0	0	0	0	0	0	0	0	0	0	0	0	0	0	0	0	0
ttgctgtcggc	PBANKA_111510	0	0	0	0	0	0	0	0	0	0	0	0	2	2	0	0	0	0	0	0	0	0	0	0	0	0	0	0	0	0	0	0
ttgctttagct	PBANKA_100150	0	0	0	0	0	0	0	0	0	0	0	0	4	4	0	0	0	0	0	0	0	0	0	0	0	0	0	0	0	0	0	0
ttggcacggcg	PBANKA_124660	0	0	26	25	0	0	0	0	0	0	0	0	0	0	0	0	0	0	1	0	0	0	0	0	0	0	0	0	0	0	0	0
ttggggtgaca	PBANKA_092640	0	0	250	240	137	135	158	152	84	81	93	91	23	24	27	28	5	5	0	0	4	4	1	1	0	0	0	0	0	0	0	0
ttgggtcaccc	PBANKA_113870	0	0	0	0	52	54	0	0	0	0	0	0	0	0	0	0	0	0	0	0	2	3	0	0	0	0	0	0	0	0	0	0
ttgtacagaac	PBANKA_113310	0	0	0	0	0	0	0	0	0	0	0	0	1	1	0	0	0	0	0	0	0	0	0	0	0	0	0	0	0	0	0	0
ttgtccatgca	PBANKA_071270	0	0	0	0	0	0	0	0	0	0	0	0	0	0	8	8	0	0	0	0	0	0	0	0	0	0	0	0	0	0	0	0
tttagcgttgg	PBANKA_142680	675	666	1072	1048	700	683	110	105	85	83	46	46	6	6	369	362	1	1	0	1	395	391	2	2	0	0	2	2	316	311	1842	1806
tttcaaaatgc	PBANKA_050100	0	0	0	0	0	0	0	0	0	0	0	0	0	0	0	0	0	0	1	1	0	0	0	0	0	0	0	0	0	0	0	0
tttccagaata	PBANKA_140070	0	0	55	55	0	0	0	0	0	0	0	0	2	2	0	0	0	0	0	0	0	0	0	0	1	0	0	0	0	0	0	0
tttcgagtagc	PBANKA_092720	718	703	895	879	783	763	272	264	149	148	48	48	0	0	13	13	0	0	2	2	0	0	0	0	0	0	1	1	0	0	1733	1701
ttttctacttc	PBANKA_082420	103	102	110	110	0	0	0	0	0	0	0	0	0	0	0	0	0	0	0	0	0	0	0	0	0	0	0	0	0	0	0	0
