# Supplementary material for: Functional Profiling of a Plasmodium Genome Reveals an Abundance of Essential Genes
Source: Cell. 2017 Jul 13;170(2):260–272.e8. doi: 10.1016/j.cell.2017.06.030 (PMC5509546; doi:10.1016/j.cell.2017.06.030)
Supplement: Data S1. Reproducible Analysis Procedure — The file archive includes an R-markdown document, which will reproduce all bioinformatic procedures conducted. [file mmc9.zip › countfiles/stm26.csv]

barcode	gene	1.1	1.2	2.1	2.2	3.1	3.2	4.1	4.2	5.1	5.2	6.1	6.2	7.1	7.2	8.1	8.2	9.1	9.2	10.1	10.2	11.1	11.2	12.1	12.2	13.1	13.2	14.1	14.2	15.1	15.2	23.1	23.2
no_match		4489	4588	9627	9727	3933	4092	2991	3103	3650	3787	8013	8495	13611	13972	15628	16461	5001	7605	7257	10548	9002	9282	19210	20304	4317	4438	10524	10834	15339	16651	5917	6074
aacacaaccgc	PBANKA_140160	1016	1009	1239	1243	917	919	508	509	670	667	1677	1666	704	707	1584	1567	270	231	362	346	856	850	1907	1898	386	384	693	692	1069	1049	1335	1323
aaggatctatc	PBANKA_136210	269	264	679	677	466	465	356	351	638	638	1474	1473	827	831	3126	3121	445	389	800	756	3975	3973	5363	5341	823	823	3681	3677	3149	3111	744	744
aatcagcgcta	PBANKA_051100	0	0	0	0	0	0	0	0	0	0	1	1	0	0	0	0	0	0	0	0	0	0	0	0	0	0	0	0	0	0	0	0
aatcccggcga	PBANKA_080560	0	0	0	0	0	0	0	0	0	0	0	0	0	0	1	2	0	0	0	0	0	0	0	0	0	0	1	1	0	0	0	0
aatcctttact	PBANKA_040820	1873	1867	1947	1939	2034	2021	2485	2478	2567	2564	6112	6049	5984	5970	11716	11675	2201	1933	4266	3976	13678	13652	24871	24779	5364	5349	12578	12552	16812	16627	1883	1881
aatcctttagt	PBANKA_000310	0	0	0	0	0	0	1	0	0	0	1	0	0	0	1	3	1	4	0	5	1	1	1	4	1	1	0	1	1	2	0	0
aatgtcatgca	PBANKA_080800	29	29	96	97	46	47	0	0	0	0	0	0	0	0	110	108	2	2	9	9	28	28	1	1	2	2	14	14	0	0	684	682
acacgacaagc	PBANKA_103780	3384	3384	3209	3197	2918	2901	4473	4463	4094	4071	9323	9272	9611	9607	18183	18139	2944	2649	7748	7242	21150	21132	37662	37565	9948	9941	18235	18199	24837	24702	1870	1864
acacgtgagcc	PBANKA_130890	0	0	0	0	0	0	0	0	0	0	0	0	2	2	0	0	0	0	0	0	0	0	0	0	0	0	0	0	0	0	0	0
acagggattca	PBANKA_083330	19430	19422	37186	37200	9029	8999	2868	2857	5444	5427	7098	7078	36937	36914	10297	10296	584	545	1105	1109	633	634	646	654	742	741	897	905	278	290	7	7
acagtggtat	PBANKA_052140	52	51	109	109	72	71	0	0	0	0	27	27	6	6	3	3	11	11	14	12	1	1	152	147	10	8	0	0	93	94	872	864
acatcagaaag	PBANKA_134380	84	85	22	22	14	15	10	10	15	15	36	34	21	21	191	185	11	9	6	6	3	3	34	35	47	46	52	52	28	28	0	0
accccttgact	PBANKA_071130	0	0	0	0	0	0	0	0	0	0	0	0	0	0	0	0	0	0	0	0	0	0	0	0	0	0	0	0	0	1	0	0
acgcctaaatc	PBANKA_040740	0	0	0	0	0	0	0	0	0	0	0	0	0	0	0	0	0	0	0	0	0	0	0	0	0	0	0	0	0	0	4	4
acggaccaagg	PBANKA_030850	234	234	209	209	237	235	320	319	100	101	684	680	487	486	526	530	205	192	550	492	553	554	2840	2826	761	763	472	472	1854	1852	730	729
acgtatcaggg	PBANKA_082710	16	16	0	0	19	19	7	7	0	0	14	15	12	12	37	36	1	1	3	3	0	0	7	7	4	4	11	11	8	8	0	0
actgacatgaa	PBANKA_052240	0	0	0	0	7	7	0	0	0	0	0	0	0	0	0	0	0	0	0	0	0	0	0	0	0	0	0	0	0	0	0	0
agactacagac	PBANKA_101330	1983	1986	2960	2949	2240	2235	2640	2635	3498	3500	7109	7077	5737	5712	15882	15826	2226	1967	4726	4514	18674	18617	28296	28221	6037	6041	16223	16207	19010	18911	1083	1077
agaggtcgggt	PBANKA_112690	78	76	54	55	22	23	44	44	3	3	60	61	31	32	20	19	16	11	43	44	15	15	312	308	60	59	8	8	170	168	953	947
agcagtgcctt	PBANKA_040410	0	0	18	17	0	0	0	0	0	0	0	0	0	0	0	0	0	0	0	0	0	0	0	0	0	0	0	0	0	0	0	0
agctggagttt	PBANKA_131510	0	0	22	22	0	0	0	0	0	0	0	0	8	8	7	7	0	0	0	0	0	0	1	1	0	0	2	2	0	0	0	0
aggcacatctg	PBANKA_092520	0	0	0	0	0	0	9	10	8	8	5	5	2	2	6	4	0	0	2	2	0	0	1	1	0	0	0	0	0	0	0	0
agggttcctat	PBANKA_051500	1445	1439	1022	1016	1252	1244	1672	1663	1554	1542	4146	4096	4187	4175	7828	7717	1473	1233	3809	3521	8932	8895	15697	15610	4542	4522	7798	7744	9409	9266	773	769
agtaagccttc	PBANKA_110420	656	657	1442	1436	1106	1103	770	770	1089	1089	2361	2353	896	898	3116	3099	448	422	510	475	2097	2102	3582	3552	321	321	1204	1192	1297	1294	1132	1132
agtcaaacttc	PBANKA_134900_PBANKA_134910	0	0	0	0	0	0	0	0	0	0	0	0	0	0	0	0	0	0	1	1	0	0	0	0	0	0	0	0	0	0	0	0
atatagatatg	PBANKA_141970	0	0	0	0	0	0	0	0	0	0	0	0	0	0	0	0	0	0	0	0	0	0	2	2	0	0	0	0	0	0	0	0
atcgaatcgcc	PBANKA_031420	785	787	1453	1450	966	960	1176	1171	1434	1427	2500	2492	2510	2510	5954	5898	848	769	2221	2043	7165	7171	9858	9818	2408	2413	6472	6472	6184	6152	931	921
atgcgcgcaaa	PBANKA_040940	0	0	10	10	1	1	6	6	8	9	8	8	147	144	55	56	8	7	15	14	58	60	104	104	13	14	27	27	30	30	146	148
atgttagtccc	PBANKA_141110	0	0	0	0	0	0	1	1	0	0	0	0	0	0	0	0	0	0	2	2	0	0	2	2	0	0	0	0	0	0	0	0
attagaccgtg	PBANKA_144190	0	0	0	0	0	0	0	0	0	0	0	0	8	8	0	0	0	0	0	0	0	0	0	0	0	0	0	0	0	0	0	0
caaccccccgg	PBANKA_124070	10	10	1	1	6	6	5	5	0	0	4	3	13	13	51	50	5	4	0	0	4	4	8	7	13	13	24	24	7	6	0	0
cacaaaacgat	PBANKA_134910	0	0	0	0	0	0	0	0	0	0	0	0	0	0	0	0	0	0	0	0	1	1	0	0	0	0	0	0	0	0	0	0
cactccgagaa	PBANKA_130920	9	9	137	137	58	58	1	1	1	1	161	160	4	4	5	5	66	52	19	21	2	2	899	893	1	1	0	0	527	522	845	845
cataagggtcc	PBANKA_134900	0	0	0	0	0	0	0	0	0	0	0	0	0	0	0	0	0	0	1	1	3	3	0	0	0	0	0	0	0	0	0	0
catggatgggc	PBANKA_113980	0	0	0	0	10	11	3	3	9	9	23	23	5	5	91	86	3	3	1	1	2	2	7	7	7	6	10	10	19	19	0	0
cattactgggt	PBANKA_143370	0	0	0	0	0	0	0	0	0	0	0	0	0	0	0	0	0	0	0	0	0	1	0	0	0	0	0	0	0	0	0	0
ccctaatctta	PBANKA_093860	0	0	0	0	0	0	0	0	4	4	0	0	0	0	0	0	0	0	0	0	0	0	0	0	0	0	0	0	0	0	0	0
ccgacgcaatt	PBANKA_142090	20458	20402	39625	39569	9439	9414	3354	3347	5914	5891	7689	7645	45653	45499	14320	14236	643	577	1423	1413	901	901	929	916	824	817	1077	1072	387	380	6	6
ccgattcttcc	PBANKA_090110	2	2	69	69	19	19	0	0	0	0	0	0	1	1	1	1	1	1	6	5	0	0	1	1	1	1	1	1	0	0	816	808
cctcttacccg	PBANKA_061520	1122	1124	693	693	437	438	1181	1178	951	947	1380	1373	2418	2395	3707	3696	465	429	1787	1678	3761	3753	5095	5058	1920	1917	2672	2675	2127	2119	650	645
ccttaaatgtg	PBANKA_142210	12	12	0	0	0	0	0	0	0	0	0	0	19	19	3	3	0	0	0	0	1	1	0	0	0	0	0	0	0	0	0	0
ccttaatggac	PBANKA_061790	0	0	0	0	0	0	0	0	0	0	0	0	77	79	18	17	0	0	1	1	0	0	0	0	0	0	2	2	0	0	0	0
cgacaccagac	PBANKA_081210	0	0	0	0	0	0	0	0	0	0	0	0	0	0	0	0	0	0	0	0	0	0	0	0	0	0	0	0	0	0	0	0
cgatgtttat	PBANKA_130690	0	0	0	0	3	3	3	3	3	3	4	4	8	8	5	5	1	1	1	2	3	3	0	0	0	0	0	0	0	0	0	0
cgccctgtttg	PBANKA_131800	18	18	31	31	30	30	38	38	33	33	78	74	77	78	168	170	36	31	135	119	297	293	837	827	91	88	184	181	413	412	130	129
cggagtacgtt	PBANKA_103440	1006	1003	1750	1748	794	793	1115	1113	1260	1245	2370	2334	1914	1901	4855	4812	631	509	1404	1288	3669	3650	4327	4321	1034	1033	2086	2081	1804	1780	855	850
cggttgtggat	PBANKA_070710	0	0	2	2	0	0	0	0	0	0	0	0	0	0	0	0	0	0	0	0	0	0	0	0	0	0	0	0	0	0	0	0
cgtgttctagt	PBANKA_113320	0	0	0	0	0	0	0	0	0	0	0	0	1	1	24	22	0	0	0	0	0	0	4	4	2	2	9	9	3	3	0	0
cgttatgtggg	p230p-tag	968	956	1010	1008	1404	1401	1638	1626	1656	1650	4194	4168	4474	4460	8413	8354	1556	1346	3297	3031	8069	8050	15867	15741	3323	3311	7258	7249	9325	9184	1266	1265
ctacaagttca	PBANKA_070700	0	0	0	0	0	0	4	4	0	0	0	0	1	1	0	0	0	0	0	0	0	0	0	0	0	0	0	0	0	0	0	0
ctactagttaa	PBANKA_122560	0	0	0	0	2	2	0	0	0	0	0	0	0	0	0	0	0	0	0	0	0	0	0	0	0	0	0	0	0	0	0	0
ctttactgggt	PBANKA_135260	640	641	525	530	695	691	981	974	815	814	1570	1571	2149	2133	3916	3884	587	511	1933	1730	4021	4021	6063	6012	2412	2413	3480	3465	3960	3924	632	632
gaagaacaaga	PBANKA_051210	0	0	0	0	0	0	0	0	0	0	0	0	0	0	1	1	0	0	0	0	0	0	0	0	0	0	0	0	0	0	0	0
gaccgccctct	PBANKA_135150	71	71	55	55	10	10	26	26	28	28	51	51	42	42	201	196	14	15	34	31	141	138	158	156	62	62	133	133	55	53	238	238
gacggcaagtg	PBANKA_091500	0	0	0	0	0	0	0	0	0	0	0	0	0	0	0	0	0	0	0	1	0	0	0	0	0	0	0	0	0	2	0	0
gacgtcatgtg	PBANKA_142160	338	338	722	719	956	950	396	397	1069	1065	2737	2708	873	875	4281	4279	910	746	949	890	4847	4852	9734	9687	983	980	4222	4204	6168	6102	772	773
gagagagggtg	PBANKA_141450	211	211	183	183	153	152	363	360	101	100	491	490	857	854	584	579	138	124	663	601	568	562	1443	1416	787	784	423	419	913	912	650	639
gagtagatctg	PBANKA_093370	1060	1061	1084	1082	925	920	1187	1186	1473	1464	3077	3052	2898	2894	6457	6421	988	877	2416	2218	6555	6549	11710	11654	2780	2785	6256	6243	7543	7447	945	943
gatcagcgat	PBANKA_082960	1	0	0	0	0	0	1	1	0	0	1	1	2	2	4	3	0	0	0	0	4	4	3	3	1	1	1	1	1	2	0	0
gatcataggtc	PBANKA_040110	28	28	50	50	29	29	37	37	28	28	35	36	115	116	112	108	23	22	72	58	88	88	116	114	76	75	63	62	33	34	832	832
gcagaaatgta	PBANKA_133580	0	0	32	32	0	0	0	0	0	0	0	0	3	3	0	0	0	0	0	0	0	0	0	0	0	0	0	0	0	0	0	0
gcaggttccgg	PBANKA_130690	184	184	384	384	180	182	325	323	202	200	597	596	683	681	980	972	204	176	597	552	1131	1130	1736	1720	773	765	1154	1150	1160	1154	868	865
gccaatgtat	PBANKA_101090	0	0	0	0	0	0	0	0	0	0	0	0	0	0	1	1	0	0	0	0	0	0	0	0	0	0	0	0	0	0	0	0
gcccgacaaac	PBANKA_131980	0	0	0	0	0	0	0	0	0	0	0	0	0	0	0	0	0	0	0	0	0	0	1	0	0	0	0	0	0	0	0	0
gcccggcgggt	PBANKA_130520	933	932	1401	1387	1137	1118	1545	1531	1974	1955	2824	2786	3255	3210	8028	7937	1159	974	2929	2637	8107	8058	11522	11408	3439	3411	7134	7077	7995	7813	543	531
gcgtggaggca	PBANKA_101980	2	2	25	26	49	49	0	0	4	5	14	14	1	1	28	25	5	3	8	8	18	17	71	69	2	2	14	14	56	57	546	540
ggagaaacgga	PBANKA_020580	1	1	0	0	0	0	4	4	4	4	0	0	0	0	47	48	0	0	12	12	37	37	0	0	1	1	37	37	0	0	608	602
ggaggaggatg	PBANKA_144560	54	54	180	179	44	44	8	7	80	81	55	54	24	24	418	411	10	8	21	20	336	335	50	50	8	8	346	346	34	35	851	848
ggcattgatcc	PBANKA_091460	0	0	0	0	0	0	0	0	0	0	0	0	32	32	5	5	0	0	0	0	0	0	0	0	0	0	0	0	0	0	0	0
ggccctctctc	PBANKA_090380	10	11	71	71	10	10	0	0	4	4	0	0	0	0	2	2	0	0	4	4	0	0	0	0	2	2	1	1	3	3	516	513
ggcgatgtttc	PBANKA_092550	80	82	285	287	59	57	107	106	249	251	149	148	217	216	1148	1133	47	37	130	119	948	944	367	365	139	134	887	884	213	215	898	898
gggaattaaga	PBANKA_143750	0	0	0	0	5	5	0	0	0	0	0	0	0	0	0	0	0	0	0	0	0	0	0	0	0	0	0	0	0	0	0	0
gtatacggatt	PBANKA_134280	0	0	0	0	0	0	0	0	0	0	0	0	3	3	0	0	0	0	0	0	0	0	0	0	0	0	0	0	0	0	0	0
gtttatcgtcc	PBANKA_112270	75	77	89	88	92	92	21	21	34	34	20	21	39	39	40	40	20	18	13	12	39	39	22	22	7	7	5	5	9	9	1479	1467
taagttcgat	PBANKA_093370	10	10	0	0	6	6	1	1	8	8	8	8	19	18	12	10	0	0	1	1	7	7	5	5	1	1	17	16	11	11	0	0
tacctgatcta	PBANKA_083560	12	12	24	24	17	17	0	0	0	0	15	16	0	0	1	1	0	0	10	10	0	0	2	2	4	4	0	0	0	0	1313	1315
tagcttgtat	PBANKA_071990	0	0	0	0	0	0	0	0	0	0	0	0	0	0	0	0	0	0	0	0	0	0	0	0	0	0	0	0	0	0	1	1
tatacctaaag	PBANKA_093210	12	11	0	0	0	0	0	0	0	0	0	0	1	1	0	0	1	1	0	0	0	0	0	0	0	0	0	0	0	0	0	0
tcaaacaagcg	PBANKA_136440	0	0	8	8	0	0	0	0	0	0	0	0	0	0	0	0	0	0	0	0	0	0	0	0	0	0	0	0	0	0	0	0
tcaacaagtag	PBANKA_082960	0	0	0	0	0	0	1	1	0	0	23	23	0	0	24	24	0	0	1	1	1	1	5	5	3	3	6	6	5	5	0	0
tcagattcat	PBANKA_146050	958	960	465	464	841	834	877	878	566	569	1887	1876	1249	1248	2435	2421	486	432	887	846	2028	2019	4708	4680	1321	1318	2020	2016	3068	3051	648	638
tccagtcgat	PBANKA_080800	0	0	0	0	0	0	0	0	1	1	0	0	0	0	0	0	0	0	0	0	0	0	0	0	0	0	0	0	0	0	3	3
tccgtcttat	PBANKA_082710	84	84	195	193	152	152	54	53	94	96	169	166	73	73	341	344	60	48	71	66	292	292	598	593	74	73	197	196	312	307	3066	3058
tcctcaatat	PBANKA_092640	0	0	39	39	4	4	0	0	0	0	3	3	0	0	1	1	0	0	0	0	0	0	0	0	0	0	0	0	0	0	0	0
tcgaagtgat	PBANKA_040940	0	0	0	0	0	0	0	0	1	1	0	0	2	2	0	0	0	0	0	0	0	0	0	0	0	0	0	0	0	0	0	0
tcgagcgtat	PBANKA_093300	1	1	44	44	105	108	4	4	1	1	7	7	1	1	7	8	2	2	6	6	2	2	1	1	1	1	0	0	0	0	1073	1073
tcggcgcgaac	PBANKA_141510	0	0	0	0	0	0	0	0	0	0	0	0	0	0	0	0	1	1	0	0	0	0	0	0	0	0	0	0	0	0	0	0
tcgtgacgcgg	PBANKA_051200	563	563	1111	1111	227	223	107	107	128	128	218	218	518	516	195	196	9	9	37	38	17	16	31	31	24	23	32	32	9	9	0	0
tctcggttat	PBANKA_061670	0	0	0	0	0	0	0	0	0	0	4	4	4	4	3	3	0	0	0	0	0	0	1	1	0	0	0	0	0	0	0	0
tctgctgtat	PBANKA_082690	0	0	0	0	0	0	0	0	0	0	0	0	0	0	1	1	0	0	0	0	0	0	0	0	0	0	1	1	0	0	0	0
tgaccactat	PBANKA_031030	230	231	380	379	283	279	41	42	70	70	87	89	26	26	35	37	9	7	9	10	3	3	21	21	10	11	0	0	13	13	1159	1151
tgatacgtat	PBANKA_080560	75	74	114	115	61	61	10	10	7	7	8	9	5	5	22	21	2	2	8	8	1	1	6	6	3	3	1	1	2	2	817	822
tgattttgcag	PBANKA_110980	0	0	0	0	0	0	0	0	0	0	0	0	14	14	0	0	0	0	0	0	0	0	0	0	0	0	0	0	0	0	0	0
tgccagcggac	PBANKA_061670	389	387	371	377	141	138	446	445	268	264	429	433	916	916	1276	1257	190	153	830	761	1339	1334	2061	2049	1023	1017	1503	1502	1432	1420	659	658
tgccttgtatg	PBANKA_051490	949	947	1481	1480	1301	1302	1333	1329	1464	1466	3273	3262	3134	3118	7620	7586	1120	1003	2178	2027	8257	8237	12731	12668	2909	2905	6975	6948	8155	8094	1493	1494
tggctcagat	PBANKA_071730	55	54	19	19	35	34	8	8	2	2	5	5	10	11	21	20	5	5	32	27	12	12	1	1	28	28	5	5	1	1	1047	1044
tggtgtaactg	PBANKA_122500	13	13	37	36	19	19	9	9	21	21	6	6	13	13	54	52	5	5	12	12	39	39	7	7	0	0	25	25	4	3	496	496
tggttagtgtg	PBANKA_091210	0	0	68	69	30	30	0	0	0	0	10	10	1	1	0	0	2	2	4	5	0	0	3	3	1	1	0	0	1	1	626	628
tgtaccttat	PBANKA_041040	4	4	0	0	0	0	7	7	4	4	0	0	30	30	8	8	1	1	1	1	2	2	4	4	2	2	0	0	1	1	1	1
tgtcctaaaga	PBANKA_121950	0	0	0	0	0	0	0	0	0	0	0	0	13	12	5	5	0	0	0	0	0	0	0	0	0	0	0	0	0	0	0	0
ttaattgcgac	PBANKA_121260	26	26	1	1	0	0	26	26	14	14	3	3	14	14	53	53	2	2	3	3	0	0	14	13	13	13	8	8	1	1	0	0
ttcagctcat	PBANKA_101330	0	0	0	0	6	6	9	9	9	10	21	21	13	13	13	11	0	0	2	2	4	4	1	1	0	0	0	0	11	11	0	0
ttggaggtat	PBANKA_112270	0	0	0	0	0	0	0	0	0	0	0	0	1	1	0	0	0	0	0	0	0	0	0	0	0	0	0	0	0	0	0	0
ttggggtgaca	PBANKA_092640	490	487	128	128	68	68	1102	1098	286	286	215	211	139	139	718	718	84	69	29	29	36	37	182	179	119	117	135	134	78	75	0	0
ttgtacagaac	PBANKA_113310	0	0	0	0	0	0	0	0	1	1	0	0	1	1	13	12	2	2	0	0	1	1	3	4	3	4	4	3	2	1	0	0
tttctgtagac	PBANKA_041040	0	0	0	0	0	0	0	0	0	0	0	0	0	0	2	2	0	0	0	0	0	0	2	1	0	0	0	0	0	0	0	0
tttttcgtctc	PBANKA_031140	6	6	1	1	29	28	0	0	0	0	0	0	0	0	0	0	1	1	4	4	0	0	1	1	1	1	0	0	0	0	611	606
