# Supplementary material for: Functional Profiling of a Plasmodium Genome Reveals an Abundance of Essential Genes
Source: Cell. 2017 Jul 13;170(2):260–272.e8. doi: 10.1016/j.cell.2017.06.030 (PMC5509546; doi:10.1016/j.cell.2017.06.030)
Supplement: Data S1. Reproducible Analysis Procedure — The file archive includes an R-markdown document, which will reproduce all bioinformatic procedures conducted. [file mmc9.zip › countfiles/stm27.csv]

barcode	gene	35.1	35.2	36.1	36.2	37.1	37.2	38.1	38.2	39.1	39.2	40.1	40.2	41.1	41.2	42.1	42.2	43.1	43.2	44.1	44.2	45.1	45.2	46.1	46.2	47.1	47.2	48.1	48.2	49.1	49.2	56.1	56.2
no_match		22859	25946	13383	15785	10983	12395	11652	13567	9134	10663	11591	12929	13812	15258	15167	17004	12831	14500	10412	11823	14744	16894	13290	15116	11853	12977	13837	15658	11210	12937	24322	25833
aacacaaccgc	PBANKA_140160	7096	6935	4749	4621	4378	4292	3266	3219	3444	3365	4233	4208	1567	1554	2034	2027	2214	2203	1093	1084	1414	1405	1402	1385	868	861	1251	1239	1122	1112	3891	3860
aaccttcagat	PBANKA_130850	0	0	0	0	0	0	0	0	0	0	0	0	0	0	0	0	0	0	0	0	0	0	1	0	0	0	0	0	0	0	0	0
aagaaagcgcc	PBANKA_134360	0	0	0	1	0	0	0	0	0	0	0	0	0	0	0	0	0	0	0	0	0	0	0	0	0	0	0	0	0	0	0	0
aaggatctatc	PBANKA_136210	3725	3659	1371	1373	903	895	3581	3544	1650	1624	2535	2526	3832	3793	2703	2685	3553	3522	4305	4275	3870	3852	3415	3387	4332	4304	3244	3217	2619	2588	2993	2976
aagtgtctatc	PBANKA_000320	0	0	0	0	0	0	0	0	0	0	0	1	0	0	0	0	0	0	0	0	0	0	0	0	0	0	0	0	0	0	0	0
aatcatttctg	PBANKA_061360	0	0	0	0	0	0	0	0	0	0	0	0	0	0	0	0	0	1	0	0	0	0	0	0	0	0	0	0	0	0	0	0
aatccatcgcc	PBANKA_144080	0	0	0	0	1	0	0	0	0	0	0	0	0	0	0	0	0	0	0	0	0	0	0	0	0	0	0	0	0	0	0	0
aatcccggcga	PBANKA_080560	0	0	0	0	0	0	0	0	0	0	0	0	1	1	0	0	0	0	0	0	0	0	0	0	0	0	0	0	0	0	0	0
aatcctttact	PBANKA_040820	14335	14229	10787	10618	7990	7907	13245	13084	10624	10499	17532	17441	13838	13734	15131	14995	21981	21870	16278	16127	21880	21674	24807	24645	16862	16795	21591	21492	23497	23349	8949	8918
aatcctttagt	PBANKA_000310	1	0	1	3	2	1	0	4	1	4	1	3	1	5	0	1	0	3	0	4	1	1	3	2	0	2	1	6	5	4	1	2
aatcgtttcct	PBANKA_135290	0	0	0	0	0	0	0	0	0	0	0	0	0	0	0	0	0	0	0	1	0	0	0	0	0	0	0	0	0	0	0	0
aatgtcatgca	PBANKA_080800	151	146	69	66	84	85	0	0	13	13	13	13	3	2	0	0	15	16	0	0	4	4	0	0	1	1	1	1	0	0	2026	2012
acacgacaagc	PBANKA_103780	19592	19327	13731	13592	10561	10451	17965	17759	14078	13946	21808	21662	19563	19358	21571	21361	28218	28022	24006	23865	29803	29562	32376	32173	24866	24829	30464	30293	30452	30232	6152	6101
acacgtgagcc	PBANKA_130890	0	0	12	13	0	0	0	0	0	0	0	0	0	0	0	0	0	0	0	0	0	0	0	0	0	0	0	0	0	0	0	0
acagggattca	PBANKA_083330	24343	24018	33656	33243	43561	43204	3890	3833	5773	5706	9832	9757	1237	1238	1362	1353	2385	2365	454	453	2167	2152	1107	1101	620	618	534	537	619	605	2	3
acagtggtat	PBANKA_052140	172	170	146	147	290	285	16	16	3	3	11	11	0	0	4	4	1	1	1	1	1	1	0	0	0	0	1	1	0	0	3656	3637
acatcagaaag	PBANKA_134380	48	47	35	33	0	0	2	2	0	0	20	19	0	0	15	15	0	0	12	12	4	4	1	1	0	0	0	0	1	1	0	0
accaagcgggt	PBANKA_146340	0	0	0	0	0	0	0	0	0	0	0	0	0	0	0	0	0	0	1	0	0	0	0	0	0	0	0	0	0	0	0	0
accccttgact	PBANKA_071130	0	0	1	0	0	0	0	0	0	1	1	0	0	0	0	0	0	0	0	0	0	0	0	0	0	0	0	0	0	0	0	0
accgatggcaa	PBANKA_135090	0	0	0	0	0	0	0	0	0	0	0	0	0	0	0	0	0	0	0	0	0	0	0	0	0	0	0	0	0	0	1	1
acggaccaagg	PBANKA_030850	1275	1262	817	807	1046	1049	1107	1097	983	970	1585	1573	1162	1175	1781	1765	2197	2159	1526	1522	2396	2399	2685	2666	1624	1598	2660	2643	2318	2290	2090	2060
acgtatcaggg	PBANKA_082710	0	0	0	0	0	0	0	0	0	0	4	4	0	0	4	4	0	0	2	2	0	0	0	0	0	0	0	0	0	0	0	0
agaaaacatgc	PBANKA_094040	0	0	0	0	0	0	0	1	0	0	0	0	0	0	0	0	1	0	0	0	0	0	0	0	0	0	0	0	0	0	0	0
agacgactaac	PBANKA_021310	0	0	0	0	0	0	0	0	0	0	0	0	0	0	0	0	0	0	0	0	0	0	0	0	0	0	0	1	0	0	0	0
agactacagac	PBANKA_101330	13620	13318	9173	9024	7188	7039	12307	12069	11018	10786	17272	17044	13562	13303	14933	14702	20645	20333	16310	16072	21101	20801	23913	23641	17248	17080	22505	22239	22554	22321	3763	3694
agaggtcgggt	PBANKA_112690	234	226	98	96	48	45	167	165	60	58	328	326	144	143	101	101	361	356	135	133	153	153	492	476	150	150	96	100	314	305	3149	3095
agctggagttt	PBANKA_131510	0	0	14	12	0	0	0	0	0	0	0	0	0	0	0	0	0	0	0	0	0	0	0	0	0	0	0	0	0	0	0	0
aggcacatctg	PBANKA_092520	0	0	0	0	0	0	0	0	0	0	1	1	0	0	0	0	0	0	0	0	0	0	0	0	0	0	0	0	0	0	0	0
agggttcctat	PBANKA_051500	9414	9266	6687	6578	3506	3472	8138	8007	6566	6494	7677	7606	9471	9332	10066	9951	10420	10336	10862	10739	14022	13820	12607	12510	11068	10968	13619	13506	11222	11102	2864	2846
agtaagcagta	PBANKA_010500	0	0	0	0	0	0	0	0	0	0	0	0	0	0	0	0	0	0	0	0	0	0	0	0	0	0	0	0	0	0	0	1
agtaagccttc	PBANKA_110420	6360	6254	3870	3790	3492	3431	4109	4074	3729	3681	4737	4705	2659	2628	3542	3498	4185	4149	2060	2052	2944	2907	3128	3087	1464	1449	1813	1808	1779	1756	4230	4189
agtatgccgtc	PBANKA_021280	0	0	1	0	0	0	0	0	0	0	0	0	0	0	0	0	0	0	0	0	0	0	0	0	0	0	0	0	0	0	1	0
atcgaatcgcc	PBANKA_031420	6611	6483	5275	5169	2826	2799	5847	5712	5142	5043	6054	6006	5619	5571	6542	6431	7213	7107	7255	7180	9920	9783	8828	8736	7371	7275	10675	10550	8157	8069	3989	3950
atgcgcgcaaa	PBANKA_040940	19	19	0	1	2	2	5	5	5	5	6	6	11	10	9	9	7	6	26	25	28	27	22	21	27	26	35	36	17	18	189	193
caaccccccgg	PBANKA_124070	0	0	0	0	0	0	0	0	0	0	0	0	0	0	7	7	0	0	6	6	1	1	2	2	0	0	0	0	0	0	0	0
cacaaaacgat	PBANKA_134910	0	0	0	0	0	0	0	0	0	0	0	0	0	0	0	0	0	0	1	1	0	0	0	0	0	0	0	0	0	0	0	0
cactccgagaa	PBANKA_130920	120	123	122	121	170	171	5	5	6	6	8	8	15	16	3	3	4	4	0	0	1	1	1	1	0	0	2	2	0	0	2699	2676
catggatgggc	PBANKA_113980	0	0	10	11	0	0	0	1	0	0	2	2	0	0	7	7	0	0	3	3	3	4	3	3	0	0	2	2	1	1	0	0
cattactgggt	PBANKA_143370	0	2	1	2	1	0	1	0	0	0	0	0	1	0	0	0	0	0	0	0	1	1	0	0	0	0	0	2	0	1	0	2
cccacgcgggt	PBANKA_020470	0	1	0	0	0	0	0	0	0	0	0	0	0	0	0	0	0	0	0	0	0	0	0	0	0	0	0	0	0	0	0	0
ccgacgcaatt	PBANKA_142090	16295	16040	5448	5368	20209	20075	996	982	1986	1958	3918	3882	394	385	528	521	850	841	224	223	640	634	386	381	333	331	299	293	321	314	3	2
ccgattcttcc	PBANKA_090110	139	138	141	143	97	95	2	2	0	0	11	12	2	2	0	1	0	0	1	0	0	0	0	0	0	0	0	0	0	0	2758	2707
ccgtcgaaact	PBANKA_051360	15	15	0	0	0	0	0	0	0	0	0	0	0	0	0	0	0	0	0	0	0	0	0	0	0	0	0	0	0	0	0	0
cctctgaccct	PBANKA_060930	0	0	0	0	0	0	0	0	0	0	0	0	0	0	0	0	0	0	0	0	0	0	0	1	0	0	0	0	0	0	0	0
cctcttacccg	PBANKA_061520	5178	5119	3948	3862	2298	2263	3864	3836	3630	3586	5097	5061	3885	3819	5452	5386	5392	5349	4188	4153	6989	6884	6949	6907	3871	3845	5864	5821	4831	4765	2043	2012
ccttaatggac	PBANKA_061790	0	0	112	106	0	0	0	0	0	0	23	22	0	0	0	0	0	0	0	0	0	0	0	0	0	0	0	0	0	0	0	0
cgataactgag	PBANKA_143210	0	1	0	0	0	0	0	0	0	0	0	0	0	0	0	0	0	0	0	0	0	0	0	0	0	0	0	0	0	0	0	0
cgatgtttat	PBANKA_130690	1	1	0	0	0	0	0	0	0	0	7	7	0	0	1	1	0	0	0	0	1	1	2	2	0	0	0	0	0	0	0	0
cgccctgtttg	PBANKA_131800	63	64	4	4	21	20	30	29	4	3	32	34	47	47	16	16	49	48	84	84	36	35	116	118	108	103	27	28	88	86	160	158
cgctaagtgcg	PBANKA_041700	0	0	0	0	0	0	0	0	0	0	0	0	0	0	0	0	0	0	0	0	0	0	0	1	0	0	0	0	0	0	0	0
cggagtacgtt	PBANKA_103440	9274	9117	5392	5320	2939	2925	4477	4398	4927	4891	6031	5993	3579	3549	5215	5120	5337	5267	2868	2844	4331	4270	4370	4324	2514	2485	3339	3309	2699	2684	2919	2892
cggggtacatg	PBANKA_103660	0	0	0	0	0	0	0	0	0	0	0	0	0	0	0	0	0	0	0	0	0	0	0	0	0	0	0	0	1	0	0	0
cgtgttctagt	PBANKA_113320	0	0	0	0	0	0	0	0	0	0	5	5	0	0	2	1	0	0	1	1	0	0	0	0	0	0	0	0	0	0	0	0
cgttaggtgtg	PBANKA_060820	0	0	0	0	0	0	0	0	0	0	1	0	1	0	0	0	0	0	0	0	1	0	0	0	1	0	0	0	0	1	0	0
cgttatgtggg	p230p	10708	10560	6561	6435	4567	4514	7978	7851	7382	7286	10065	9973	8477	8365	11456	11279	13087	12955	8266	8182	14412	14286	14424	14273	9225	9155	15890	15712	11742	11625	3707	3684
ctttactgggt	PBANKA_135260	3053	3000	4238	4185	1168	1171	1772	1756	2218	2206	2601	2590	1981	1963	3256	3223	3202	3186	2297	2286	4090	4078	3859	3830	2648	2632	4331	4301	3276	3239	1921	1903
gaccgccctct	PBANKA_135150	100	97	61	62	20	21	19	19	7	7	46	45	6	6	2	2	9	9	0	0	0	0	1	1	0	0	0	0	1	1	806	807
gacggcaagtg	PBANKA_091500	0	0	0	0	1	0	0	0	1	0	0	1	0	0	0	0	0	0	0	0	0	0	0	0	0	0	0	0	1	0	0	0
gacgtcatgtg	PBANKA_142160	4438	4375	2349	2300	1835	1824	3776	3692	2348	2320	4586	4550	3949	3896	3431	3386	5773	5718	4873	4826	5268	5221	6498	6450	5077	5047	5203	5142	6824	6750	3090	3070
gagaagatctc	PBANKA_145190	0	0	0	0	0	0	0	0	0	0	1	0	0	0	0	0	0	0	0	0	0	0	0	0	0	0	0	0	0	0	0	0
gagagagggtg	PBANKA_141450	825	810	911	889	596	586	454	441	1229	1202	1065	1042	483	477	1561	1543	1758	1748	513	506	1780	1762	2110	2089	535	529	1683	1646	2111	2090	2311	2273
gagtagatctg	PBANKA_093370	7188	7089	4667	4584	3196	3157	6403	6281	5050	5001	6080	6020	7422	7368	6771	6734	7241	7217	8804	8721	9956	9833	9347	9264	9861	9779	10199	10098	8268	8178	3325	3294
gatagtttaat	PBANKA_082430	0	0	0	0	0	0	0	0	0	0	0	0	0	0	0	0	1	0	0	0	0	0	0	0	0	0	0	0	0	0	0	0
gatcagcgat	PBANKA_082960	1	1	0	2	1	1	1	4	2	1	1	0	3	2	1	2	6	5	1	1	3	2	1	0	0	0	0	0	2	1	3	4
gatcataggtc	PBANKA_040110	309	296	255	247	70	68	173	171	148	145	152	149	192	186	136	133	194	190	151	152	112	107	143	141	111	109	113	114	105	103	2958	2924
gcaggttccgg	PBANKA_130690	789	769	1464	1412	954	937	546	532	1275	1257	1199	1175	679	663	1739	1708	1757	1736	849	835	2157	2103	2188	2160	988	977	2177	2142	1750	1736	2673	2638
gcccggcgggt	PBANKA_130520	7591	7341	5771	5600	2846	2778	6134	5970	6063	5876	6484	6362	6772	6589	9081	8839	8614	8420	8118	7937	12211	11916	10438	10202	8850	8669	11803	11478	8164	7945	1707	1637
gcccttgtgtg	PBANKA_071020	0	0	0	0	0	0	0	0	0	0	0	0	0	0	0	0	0	0	0	0	0	0	0	0	0	0	0	0	0	1	0	0
gcggggcggat	PBANKA_133850	0	0	0	0	0	0	1	0	0	0	0	0	0	0	0	0	0	0	0	0	0	0	0	0	0	0	0	0	0	0	0	0
gcgtggaggca	PBANKA_101980	81	80	27	25	56	56	58	54	11	11	39	40	90	92	5	5	125	124	93	94	16	16	115	117	120	117	1	1	104	102	1518	1482
ggagaaacgga	PBANKA_020580	34	33	44	42	18	18	6	6	0	0	0	0	0	0	0	0	0	0	0	0	0	0	1	1	0	0	1	1	0	0	2027	2020
ggaggaggatg	PBANKA_144560	499	500	213	212	371	374	39	37	38	39	51	52	22	21	79	78	19	17	18	18	54	53	31	28	11	11	63	63	17	17	3185	3169
ggccctctctc	PBANKA_090380	71	69	1	1	142	142	1	1	8	9	3	3	0	0	1	1	6	6	0	0	0	0	0	0	0	0	1	1	0	0	1804	1785
ggcgatgtttc	PBANKA_092550	938	917	262	263	476	466	655	635	287	282	831	827	620	625	375	368	1066	1052	599	592	476	467	858	861	612	612	399	400	837	838	2834	2812
gggaattaaga	PBANKA_143750	0	0	70	68	0	0	0	0	0	0	0	0	0	0	0	0	0	0	0	0	0	0	0	0	0	0	0	0	0	0	0	0
ggtcagaccct	PBANKA_092700	0	0	0	0	0	0	0	0	0	0	0	0	0	0	0	0	0	0	0	0	0	0	0	0	0	0	0	0	0	0	0	0
gtttatcgtcc	PBANKA_112270	430	409	398	382	97	95	67	65	160	155	29	29	24	26	33	34	34	35	2	1	39	40	34	34	7	7	41	39	5	5	4712	4627
taagttcgat	PBANKA_093370	0	0	0	0	0	0	0	0	0	0	11	11	1	1	2	2	0	0	0	0	1	1	0	0	0	0	0	0	0	0	0	0
tacctgatcta	PBANKA_083560	174	172	261	264	74	76	13	13	0	0	0	0	4	4	0	0	0	0	0	0	0	0	0	0	0	1	0	0	0	0	4166	4159
tactagtcat	PBANKA_136210	0	0	0	0	0	0	0	0	0	0	7	7	0	0	0	0	0	0	0	0	0	0	0	0	0	0	0	0	0	0	0	0
tagcttgtat	PBANKA_071990	0	0	0	0	0	0	0	0	0	0	0	0	0	0	0	0	0	0	0	0	0	0	0	0	0	0	0	0	0	0	8	7
tatacctaaag	PBANKA_093210	0	0	0	0	0	0	1	1	2	2	0	0	0	0	0	0	0	0	0	0	0	0	0	0	0	0	0	0	0	0	0	0
tcaacaagtag	PBANKA_082960	0	0	0	0	0	0	0	0	0	0	3	3	0	0	1	1	1	1	1	1	0	0	0	0	0	0	0	0	0	0	0	0
tcagattcat	PBANKA_146050	3748	3688	3146	3080	2063	2038	2643	2611	2766	2765	4281	4245	2216	2197	3094	3100	4232	4189	2083	2059	3298	3282	3984	3970	2325	2312	4586	4563	4046	4013	2628	2591
tccagtcgat	PBANKA_080800	0	0	0	0	0	0	0	0	0	0	0	0	0	0	0	0	0	0	0	0	0	0	0	0	0	0	0	0	0	0	1	1
tccctggaatg	PBANKA_092140	0	0	0	0	0	0	0	0	0	0	0	0	0	0	0	0	0	0	0	0	0	0	0	0	0	0	0	0	0	0	0	0
tccgtcttat	PBANKA_082710	912	891	366	358	569	565	162	163	175	172	33	36	177	173	295	290	83	85	210	207	549	540	246	247	205	201	565	557	77	74	14352	14203
tcctcaatat	PBANKA_092640	0	0	0	0	0	0	0	0	0	0	0	0	0	0	0	0	0	0	0	0	1	1	0	0	0	0	0	0	0	0	0	0
tcgagcgtat	PBANKA_093300	314	311	135	130	50	50	0	0	7	7	0	0	1	1	7	6	0	0	0	0	0	0	1	1	0	0	0	0	0	0	3936	3896
tcgtgacgcgg	PBANKA_051200	300	287	114	109	393	390	18	17	31	31	69	66	3	4	14	15	22	22	7	7	6	6	8	8	10	11	11	13	7	7	0	0
tctcggcatgc	PBANKA_130250	0	0	0	0	0	0	0	0	1	0	0	0	0	0	0	0	0	0	0	0	0	0	0	0	0	0	0	0	0	0	0	0
tctcggttat	PBANKA_061670	0	0	0	0	0	0	0	0	0	0	8	8	0	0	0	0	0	0	0	0	0	0	0	0	0	0	0	0	0	0	0	0
tgaccactat	PBANKA_031030	1804	1767	1169	1157	450	448	171	167	154	152	196	193	10	10	13	12	35	37	0	0	6	5	9	9	2	2	0	0	9	9	3865	3812
tgatacgtat	PBANKA_080560	265	255	202	197	177	175	37	35	29	29	87	89	0	0	1	1	3	3	3	3	4	4	3	3	0	0	0	0	1	1	2599	2552
tgccagcggac	PBANKA_061670	1879	1849	2037	1985	956	943	1425	1397	1897	1849	2084	2056	1384	1366	2879	2823	2856	2850	1769	1742	3399	3372	3430	3387	1790	1770	3095	3044	2607	2577	2192	2150
tgccttgtatg	PBANKA_051490	8486	8378	4788	4714	4160	4110	6194	6091	6079	6037	7509	7466	7022	6986	7090	7014	10838	10755	7827	7748	9685	9614	12604	12478	8113	8033	10562	10486	10149	10079	5436	5419
tggctcagat	PBANKA_071730	160	162	85	81	70	69	0	0	16	16	9	9	1	1	15	15	5	5	0	0	8	8	7	6	0	0	15	15	0	0	2433	2397
tggtgtaactg	PBANKA_122500	191	197	16	17	64	62	18	18	11	10	148	144	19	18	7	7	60	61	6	6	10	10	25	25	3	3	2	1	19	18	1394	1368
tggttagtgtg	PBANKA_091210	149	149	36	35	88	89	0	0	0	0	0	0	0	0	0	0	0	0	0	0	1	1	1	1	0	0	1	1	0	0	2311	2290
tgtaccttat	PBANKA_041040	10	10	0	0	0	0	0	0	6	6	3	3	0	0	2	2	0	0	0	0	1	1	1	1	0	0	0	0	0	0	0	0
ttaaagtgatt	PBANKA_112620	15	15	0	0	0	0	0	0	0	0	0	0	0	0	0	0	0	0	0	0	0	0	0	0	0	0	0	0	0	0	0	0
ttaattgcgac	PBANKA_121260	0	0	17	16	0	0	0	0	0	0	10	12	0	0	29	28	1	1	3	3	1	1	1	1	0	0	0	0	0	0	0	0
ttcagctcat	PBANKA_101330	0	0	0	0	0	0	3	4	5	5	10	10	0	0	0	0	0	0	2	2	1	1	0	0	1	1	0	0	0	0	0	0
ttggggtgaca	PBANKA_092640	36	34	1388	1348	25	25	42	39	15	15	370	364	5	5	2085	2037	90	92	50	49	28	28	7	6	4	5	4	4	10	9	0	0
ttgtacagaac	PBANKA_113310	0	0	0	0	0	0	1	1	0	0	0	0	0	0	0	0	0	0	1	0	0	0	0	0	0	0	0	0	0	0	0	0
tttctgtagac	PBANKA_041040	0	0	0	0	0	0	0	0	0	0	0	0	0	0	0	0	0	0	0	0	0	0	0	0	0	0	0	0	0	0	0	0
tttttcgtctc	PBANKA_031140	38	39	36	33	0	0	14	14	1	0	0	0	16	17	0	0	0	0	22	19	5	5	1	1	21	20	0	0	0	0	1847	1805
