# Supplementary material for: Functional Profiling of a Plasmodium Genome Reveals an Abundance of Essential Genes
Source: Cell. 2017 Jul 13;170(2):260–272.e8. doi: 10.1016/j.cell.2017.06.030 (PMC5509546; doi:10.1016/j.cell.2017.06.030)
Supplement: Data S1. Reproducible Analysis Procedure — The file archive includes an R-markdown document, which will reproduce all bioinformatic procedures conducted. [file mmc9.zip › countfiles/stm28_2r.csv]

barcode	gene	1.1	1.2	2.1	2.2	3.1	3.2	4.1	4.2	5.1	5.2	6.1	6.2	7.1	7.2	8.1	8.2	9.1	9.2	10.1	10.2	11.1	11.2
no_match		61317	68404	70613	76637	66424	72532	68134	75518	62596	69117	61115	67305	61956	68063	59484	64725	62329	69067	66413	73831	36710	43551
aacacaaccgc	PBANKA_140160	5061	4949	5583	5500	4482	4449	4700	4636	2322	2270	2233	2207	1553	1531	1558	1538	1493	1479	1272	1254	3659	3587
aacactacctt	PBANKA_140280	1	0	0	0	0	0	0	0	0	0	0	0	1	0	0	0	0	0	0	0	0	0
aacgatctgcc	PBANKA_083270	0	0	0	0	1	1	0	0	0	0	0	0	0	0	0	0	0	0	0	0	0	0
aagaaagcgcc	PBANKA_134360	0	0	0	0	0	0	0	0	0	0	0	0	0	0	0	0	0	0	1	0	0	0
aaggatctatc	PBANKA_136210	11560	11178	10784	10570	16104	15674	16342	15851	18777	18269	17698	17158	19327	18783	19694	19333	20324	19742	21833	21165	11141	10854
aagtgtctatc	PBANKA_000320	0	0	0	0	0	1	0	0	0	3	0	1	1	1	0	0	0	2	0	2	0	2
aatcctttact	PBANKA_040820	70	70	1860	1817	0	1	0	0	0	0	3	3	1	1	0	0	0	0	0	0	0	0
aatcctttagt	PBANKA_000310	0	0	1	0	0	0	0	0	0	0	0	0	0	0	0	0	0	0	0	0	0	0
acacctcctat	PBANKA_142430	0	0	0	0	0	1	0	1	0	0	0	0	0	0	0	0	0	0	0	0	0	0
acacgacaagc	PBANKA_103780	41390	40309	40607	39927	51280	50397	52484	51178	59431	58060	55014	53860	60297	59030	60132	58988	68210	66729	70701	69199	13804	13539
acagggattca	PBANKA_083330	9442	9168	11119	10884	1227	1200	4309	4215	179	164	381	363	180	179	159	157	31	34	44	49	1	1
acagtggtat	PBANKA_052140	3923	3769	5591	5353	277	255	555	532	151	151	214	205	81	82	184	175	220	213	188	180	32124	30693
acatcagaaag	PBANKA_134380	0	0	0	0	0	0	8	8	1	1	0	0	1	1	1	1	0	0	1	2	0	0
acgcgaaaggg	PBANKA_091160	0	0	0	0	0	0	0	0	0	0	1	0	0	0	0	0	0	0	0	0	0	0
acggaccaagg	PBANKA_030850	1901	1849	1422	1374	1604	1529	2263	2194	2190	2130	2087	2032	2128	2079	2381	2348	2480	2398	3079	2964	2950	2850
acgtatcaggg	PBANKA_082710	0	0	0	0	0	1	0	0	0	0	0	0	0	0	0	0	0	0	0	0	0	0
agactacagac	PBANKA_101330	67	71	1787	1824	6	7	31	31	0	0	3	3	0	1	0	0	0	1	1	3	0	0
agaggtcgggt	PBANKA_112690	0	0	19	19	0	0	0	0	0	0	0	0	0	0	0	0	0	0	0	0	0	0
aggcacatctg	PBANKA_092520	491	471	1137	1094	42	40	48	47	7	6	16	17	8	7	1	1	34	33	10	9	8044	7901
aggggacgaga	PBANKA_070490	0	0	0	0	0	0	0	0	0	0	0	0	0	0	0	0	0	0	0	1	0	0
agggttcctat	PBANKA_051500	16361	15692	15567	15036	21700	20901	19861	19057	25765	24793	19493	18739	25626	24700	24170	23541	26922	25966	28827	27726	6248	6064
agtaagccttc	PBANKA_110420	9392	9175	9133	8972	7450	7332	7756	7553	5506	5388	5263	5141	3388	3293	3885	3788	2209	2157	2467	2409	5656	5528
atcgaatcgcc	PBANKA_031420	8866	8667	10451	10285	12475	12263	12276	12079	13134	12887	10890	10729	13247	13017	11810	11647	13369	13122	13389	13133	6133	6036
atgcgcgcaaa	PBANKA_040940	3	3	56	56	0	0	0	0	0	0	0	0	0	0	0	0	0	0	0	0	0	0
attaaggcttc	PBANKA_113920	0	0	0	0	0	0	1	0	0	0	0	0	0	0	0	0	0	0	0	0	0	0
caaccccccgg	PBANKA_124070	0	0	0	0	0	0	0	0	0	0	0	0	0	0	0	0	0	0	1	1	0	0
caggaagggtc	PBANKA_111120	0	0	0	0	0	0	0	0	0	1	0	0	0	0	0	0	0	0	0	0	0	0
cagggaggggc	PBANKA_144610	0	0	0	0	0	0	0	0	0	0	0	0	0	0	1	0	0	0	0	0	0	0
catggatgggc	PBANKA_113980	0	0	0	0	0	0	0	0	1	1	0	0	0	0	0	1	0	0	0	0	0	0
cattactgggt	PBANKA_143370	0	0	1	1	0	0	0	0	0	0	0	0	0	0	0	0	0	0	0	0	0	0
ccaagcccggc	PBANKA_134620	0	0	0	0	0	0	0	1	0	0	0	0	0	0	0	0	0	0	0	0	0	0
ccacttcctat	PBANKA_132450	0	0	0	0	0	2	0	0	0	0	0	0	0	0	0	0	0	1	0	0	0	0
ccgacgcaatt	PBANKA_142090	10138	9822	10994	10725	1266	1243	3645	3562	174	177	302	296	184	179	124	114	25	25	42	43	3	4
ccgattcttcc	PBANKA_090110	0	0	0	0	0	0	0	0	0	0	0	0	2	2	0	0	0	0	0	0	0	0
ccgcttcatgc	PBANKA_143660	0	0	0	0	1	0	0	0	0	0	0	0	0	0	0	0	0	0	0	0	0	0
cctcttacccg	PBANKA_061520	25	25	733	718	0	0	0	0	0	0	0	0	0	0	0	0	0	0	4	4	0	0
ccttaatggac	PBANKA_061790	1	1	18	21	0	0	0	0	0	0	0	0	0	0	0	0	0	0	0	0	0	0
cgaagtatttt	PBANKA_130600	0	0	0	1	0	0	0	0	0	0	0	0	0	0	0	0	0	0	0	0	0	0
cgatgtttat	PBANKA_130690	2	2	31	30	0	0	0	0	0	0	0	0	0	0	0	0	0	0	0	0	0	0
cgccctgtttg	PBANKA_131800	0	0	31	30	0	0	0	0	0	0	0	0	0	0	0	0	0	0	0	0	0	0
cggagtacgtt	PBANKA_103440	47381	45820	42389	41210	45606	44255	46614	45166	35197	34206	33999	32881	26428	25578	28426	27711	19282	18716	19817	19175	15817	15282
cggcgaacggt	PBANKA_020860	0	2	0	2	0	1	0	2	0	0	1	1	0	0	0	1	0	2	0	0	0	1
cggggtacatg	PBANKA_103660	0	0	1	0	0	0	0	0	0	0	0	0	1	0	0	0	0	0	0	0	0	0
cgttaggtgtg	PBANKA_060820	0	0	0	1	1	1	0	0	1	0	0	0	0	0	1	0	1	0	0	1	0	0
cgttatgtggg	p230p-tag	9251	8728	12421	11854	13594	12912	14536	13742	14955	14258	14057	13313	14815	14141	15659	14971	16543	15732	17716	16784	4924	4747
ctttactgggt	PBANKA_135260	22	22	665	656	0	0	11	11	0	0	0	0	0	0	0	0	0	0	0	0	0	0
gaccgccctct	PBANKA_135150	0	0	10	9	0	0	0	0	0	0	0	0	0	0	0	0	0	0	0	0	0	0
gacgtcatgtg	PBANKA_142160	11	10	295	289	0	0	0	0	0	0	5	5	0	0	0	0	0	0	0	0	0	0
gagagagggtg	PBANKA_141450	3754	3578	4737	4536	4717	4480	5667	5268	5345	5079	5542	5274	5308	5030	6219	5954	6459	6114	7334	6918	6988	6661
gagtagatctg	PBANKA_093370	31	30	1133	1098	0	0	16	15	0	0	1	1	0	0	0	0	0	0	0	0	0	0
gatcagcgat	PBANKA_082960	0	0	2	2	0	0	0	0	0	0	0	0	0	0	0	0	0	0	0	0	0	0
gatcataggtc	PBANKA_040110	0	0	36	33	0	0	0	0	0	0	0	0	0	0	0	0	0	0	0	0	0	0
gcaggttccgg	PBANKA_130690	9	7	290	282	17	18	0	0	0	0	1	1	0	0	0	0	0	0	0	0	0	0
gcccgacaaac	PBANKA_131980	0	0	0	0	0	0	0	0	0	1	0	0	0	0	0	0	0	1	0	0	0	0
gcccggcgggt	PBANKA_130520	29	24	812	728	0	0	7	6	0	0	3	2	2	1	2	1	0	0	0	0	0	0
ggcgatgtttc	PBANKA_092550	0	0	39	41	0	0	16	15	0	0	0	0	0	0	0	0	0	0	0	0	0	0
ggggaccaggg	PBANKA_113530	0	0	0	0	0	0	0	0	0	0	0	0	0	0	0	0	0	0	0	1	0	0
gggtaagcgtt	PBANKA_130720	0	0	0	0	0	0	0	1	0	0	0	0	0	0	0	0	0	0	0	0	0	0
ggtaagccatc	PBANKA_142640	0	0	0	1	0	0	0	1	0	0	0	0	0	0	0	0	0	0	0	0	1	0
gtcgacctgcc	PBANKA_094320	0	0	0	0	1	0	0	0	0	0	0	0	0	0	0	0	0	0	0	0	0	0
taactacaatc	PBANKA_050640	0	0	0	0	0	0	0	0	0	1	0	0	0	0	0	0	0	0	0	0	0	0
taagttcgat	PBANKA_093370	0	0	61	58	0	0	0	0	0	0	0	0	0	0	0	0	0	0	0	0	0	0
tactagtcat	PBANKA_136210	9388	9075	10526	10237	11526	11156	11869	11480	12295	12011	10991	10681	12946	12606	12563	12226	13248	12830	12770	12378	11261	10896
tatgccagat	PBANKA_093860	1029	995	1217	1180	113	110	247	241	49	48	41	40	59	61	13	12	81	79	17	19	6443	6276
tcaacaagtag	PBANKA_082960	7866	7502	8610	8303	11495	11041	10741	10200	12347	11792	12046	11526	13065	12611	13027	12581	15122	14422	15440	14737	12481	12022
tcagattcat	PBANKA_146050	9	8	362	360	15	13	0	0	0	0	4	4	0	0	0	0	0	0	0	0	0	0
tccgcaactcc	PBANKA_145510	0	0	1	0	0	0	0	0	0	0	0	0	0	0	0	0	0	0	0	0	0	0
tcgaagtgat	PBANKA_040940	0	0	0	0	1	0	0	0	0	0	0	0	0	0	0	0	0	0	0	0	0	0
tcgagcgtat	PBANKA_093300	18	18	0	0	0	0	0	0	0	0	0	0	0	0	0	0	0	0	0	0	0	0
tcgtgacgcgg	PBANKA_051200	623	592	419	403	66	66	136	132	5	5	16	14	6	6	8	8	2	2	0	0	0	0
tctcggttat	PBANKA_061670	0	0	0	0	0	0	0	0	0	0	2	2	0	0	0	0	0	0	0	0	0	0
tgaccactat	PBANKA_031030	0	0	18	18	0	0	0	0	0	0	1	0	0	0	0	0	0	0	0	0	0	0
tgatacgtat	PBANKA_080560	0	0	0	0	0	0	13	13	0	0	0	0	0	0	0	0	0	0	0	0	0	0
tgatctagggg	PBANKA_141180	0	0	0	0	0	0	0	0	0	0	0	0	0	0	0	0	0	0	0	1	0	0
tgccagcggac	PBANKA_061670	13	12	260	266	0	0	0	0	0	0	0	0	0	0	0	0	0	0	0	0	0	0
tgccttgtatg	PBANKA_051490	3944	3815	4188	4082	5750	5543	5366	5178	6444	6213	5787	5621	6253	6087	6322	6186	6338	6105	6986	6759	3579	3489
tggcgtgtgtg	PBANKA_120450	0	0	0	0	0	0	0	0	0	1	0	0	1	0	1	0	0	0	3	0	0	0
tgtaccttat	PBANKA_041040	9245	9064	8861	8729	7421	7321	7924	7764	8576	8472	8063	7923	12020	11869	13041	12912	12395	12215	14963	14666	19122	18787
ttaattgcgac	PBANKA_121260	0	0	0	0	0	0	0	0	0	0	0	0	0	0	1	1	0	0	0	0	0	0
ttcagctcat	PBANKA_101330	0	0	0	0	0	0	7	7	0	0	2	2	0	0	0	0	0	0	0	0	0	0
ttctgtgtat	PBANKA_144560	6791	6499	9821	9460	2106	2024	2811	2689	1506	1449	2012	1939	1488	1434	1915	1862	1476	1406	2089	1994	51615	49933
ttggggtgaca	PBANKA_092640	14	12	314	303	22	20	0	0	1	1	12	10	0	0	15	14	0	0	1	1	0	0
ttgtacagaac	PBANKA_113310	0	1	9	20	0	0	0	0	0	0	0	0	0	0	0	0	0	0	0	0	0	0
