# Supplementary material for: Functional Profiling of a Plasmodium Genome Reveals an Abundance of Essential Genes
Source: Cell. 2017 Jul 13;170(2):260–272.e8. doi: 10.1016/j.cell.2017.06.030 (PMC5509546; doi:10.1016/j.cell.2017.06.030)
Supplement: Data S1. Reproducible Analysis Procedure — The file archive includes an R-markdown document, which will reproduce all bioinformatic procedures conducted. [file mmc9.zip › countfiles/stm37_4r.csv]

barcode	gene	1.1	1.2	2.1	2.2	3.1	3.2	4.1	4.2	5.1	5.2	6.1	6.2	7.1	7.2	8.1	8.2	9.1	9.2	10.1	10.2	11.1	11.2	12.1	12.2	13.1	13.2	14.1	14.2	15.1	15.2	16.1	16.2	17.1	17.2	18.1	18.2	19.1	19.2	20.1	20.2	21.1	21.2
no_match		22562	25095	23994	26522	25694	25296	23659	31858	24288	26961	23817	23152	22737	23562	22646	30966	22050	25140	25311	31816	19784	22417	20397	29716	20888	22353	23193	32234	19130	20899	21026	28467	23862	24164	23025	24435	25140	26781	16379	18138	15456	24379
aaacaacggtc	PBANKA_090040	0	0	0	0	0	0	0	0	0	0	0	0	0	0	0	0	0	0	0	0	0	0	0	0	0	0	0	0	0	0	0	0	0	0	0	0	0	0	0	0	0	0
aacacaaccgc	PBANKA_140160	6639	6629	8155	8132	8065	8282	6106	5828	5052	5052	5483	5631	5173	5218	4243	3981	2387	2354	3031	2886	2283	2259	2340	2141	1576	1584	1643	1549	1363	1348	1531	1459	1302	1319	1213	1224	919	914	777	775	4197	3973
aaccagcaagc	PBANKA_040260	0	0	0	0	0	0	0	0	0	1	0	0	0	0	0	0	0	0	0	0	0	0	0	0	0	0	0	0	0	0	0	0	0	0	0	0	0	0	0	0	0	0
aacgatctgcc	PBANKA_083270	0	0	0	0	0	0	0	0	2	0	0	0	0	0	0	0	0	0	0	0	0	0	0	0	0	0	0	0	0	0	0	0	0	0	0	0	0	0	0	0	0	0
aagaccacagg	PBANKA_090960	0	0	0	0	0	0	0	0	0	0	0	0	0	0	0	0	0	0	0	0	0	0	0	0	0	1	0	0	0	0	0	0	0	0	0	0	0	0	0	0	0	0
aaggatctatc	PBANKA_136210	6346	6202	7714	7485	7245	7258	5055	4816	9341	9118	9414	9473	7490	7417	6652	6170	7650	7381	10442	9789	7733	7534	6594	6039	8009	7879	11559	10806	8748	8662	7888	7377	9629	9667	11790	11703	9795	9631	5372	5265	4670	4409
aagtgaaccgt	PBANKA_101230	0	0	0	0	0	0	0	0	0	0	0	0	0	0	0	0	0	0	0	0	0	0	0	0	0	0	0	0	0	0	0	0	0	0	1	1	0	0	0	0	0	0
aagtgtctatc	PBANKA_000320	0	0	0	0	0	0	0	0	0	0	0	0	0	0	0	0	0	1	0	1	0	0	0	0	0	0	0	0	0	0	0	0	0	1	0	0	0	0	0	0	0	0
aatagatccca	PBANKA_070800	0	0	0	0	0	0	0	0	0	0	0	0	0	0	0	0	0	0	0	0	0	0	0	0	0	0	0	0	0	0	0	0	0	0	0	0	0	0	0	0	0	0
aatagtttatg	PBANKA_134790	0	0	0	0	0	0	0	0	0	0	0	0	0	0	0	0	0	0	0	0	0	0	0	0	0	0	0	0	0	0	0	0	0	0	0	0	0	0	0	0	0	0
aatcagcgcta	PBANKA_051100	0	0	0	0	0	0	0	0	0	0	0	0	0	0	0	0	0	0	0	0	0	0	0	0	0	0	0	0	0	0	0	0	1	1	0	0	2	2	1	1	0	0
aatcccggcga	PBANKA_080560	0	0	0	0	0	0	0	0	0	0	0	0	0	0	0	0	0	0	0	0	0	0	0	0	0	0	0	0	0	0	0	0	0	0	0	0	0	0	0	0	0	0
aatcctttact	PBANKA_040820	36	36	1	1	0	0	0	0	0	0	0	1	0	0	0	2	1	0	0	0	1	1	0	1	0	0	0	0	1	1	0	1	3	2	3	3	10	10	1	1	3	3
aatcctttagt	PBANKA_000310	0	0	0	0	0	0	0	0	0	0	0	0	0	0	0	0	0	0	0	0	0	0	0	0	0	0	0	0	0	0	0	0	0	0	0	0	0	0	0	0	0	0
aatgccccctg	PBANKA_061590	0	0	0	0	0	0	0	0	0	0	0	0	0	0	0	0	0	0	0	0	0	0	0	0	0	0	0	0	0	0	0	0	0	0	0	0	2	2	0	0	0	0
aatgtcatgca	PBANKA_080800	0	0	0	0	0	0	0	0	0	0	0	0	0	0	0	0	0	0	0	0	0	0	0	0	0	0	0	0	0	0	0	0	0	0	1	1	0	0	0	0	0	0
acacgaacacg	PBANKA_134180	0	0	0	0	0	0	0	0	0	0	0	0	0	0	0	0	0	0	0	0	0	0	0	0	0	0	0	0	0	0	0	0	0	0	0	0	0	0	0	0	0	0
acacgacaagc	PBANKA_103780	15386	15136	12866	12638	15423	15556	14398	13425	17978	17661	17072	17241	18091	18046	20372	18909	18982	18474	18815	17756	18974	18533	19633	17860	19806	19711	20153	18513	19993	19725	24241	22751	21836	21912	19941	19769	23037	22776	16948	16696	4069	3753
acagtggtat	PBANKA_052140	1612	1551	1084	1038	1346	1339	1423	1284	202	196	115	112	93	90	137	124	29	26	26	24	21	23	54	50	18	17	6	5	5	4	53	48	15	15	4	3	6	5	44	43	4600	4124
acatcagaaag	PBANKA_134380	1	1	1	1	0	0	0	0	0	0	0	2	0	0	1	2	0	0	0	3	0	0	0	1	2	1	0	1	0	0	0	1	2	1	0	0	1	1	0	0	5	4
accgatggcaa	PBANKA_135090	0	0	0	0	0	0	0	0	0	0	0	0	0	0	0	0	0	0	0	0	0	0	0	0	0	0	0	0	0	0	0	0	0	0	0	0	0	0	0	0	0	0
accgtgccgct	PBANKA_112760	0	0	0	0	0	0	0	0	0	0	0	0	0	0	0	0	0	0	0	0	0	0	0	0	0	0	0	0	0	0	0	0	0	0	0	0	0	0	0	0	0	0
acgaatgtgct	PBANKA_101610	0	0	0	0	0	0	0	0	0	0	0	0	0	0	0	0	0	0	0	0	0	0	1	1	0	0	0	0	0	0	0	0	0	0	1	0	0	0	0	0	0	0
acggaccaagg	PBANKA_030850	4037	3961	2934	2863	3350	3358	3566	3279	2995	2897	2400	2427	2990	2976	3769	3514	3107	2993	2741	2561	3042	2939	3568	3232	3178	3140	2822	2559	3471	3396	4467	4136	3359	3316	2882	2847	4116	4061	3168	3102	3565	3258
acgtatcaggg	PBANKA_082710	0	0	0	0	0	0	0	1	0	0	0	0	0	0	0	0	0	0	0	0	0	0	0	0	0	0	0	0	0	0	0	0	0	0	0	0	0	0	0	0	0	0
acttttatccg	PBANKA_010990	0	0	0	0	0	0	0	0	0	0	0	0	0	0	0	0	0	0	0	0	0	0	0	0	0	0	0	1	0	0	0	0	0	0	0	0	0	0	0	0	0	0
agaaaacatgc	PBANKA_094040	0	0	0	1	0	0	0	0	0	0	0	0	0	0	0	0	0	0	0	0	0	0	0	0	0	0	0	0	0	0	0	1	0	0	0	0	0	0	0	0	0	0
agacgggataa	PBANKA_091260	0	0	0	0	0	0	0	0	0	0	0	0	0	0	0	0	0	0	0	0	0	0	0	0	0	0	0	0	0	0	0	0	0	0	0	0	0	0	0	0	0	0
agactacagac	PBANKA_101330	0	0	1	0	0	1	0	2	0	0	0	2	1	1	1	1	0	1	1	0	2	3	1	10	3	2	0	2	0	2	0	2	3	4	2	3	240	253	2	2	5	6
agacttccagt	PBANKA_071300	0	0	0	0	0	0	0	0	0	1	0	0	0	0	0	0	0	0	0	0	0	0	0	1	0	0	0	1	0	0	0	0	0	0	0	0	0	1	0	0	0	0
agaggtcgggt	PBANKA_112690	748	727	598	575	761	754	705	652	1217	1161	286	283	469	461	617	572	659	627	330	299	403	391	655	576	774	739	327	291	476	466	737	678	815	808	315	306	507	501	548	521	4873	4466
agcaaatcggc	PBANKA_113510	0	0	0	0	0	0	0	0	0	0	0	0	0	0	0	1	0	0	0	0	0	0	0	1	0	0	0	0	0	0	0	0	1	0	0	0	0	0	0	0	0	0
agcagtgcctt	PBANKA_040410	0	0	0	0	0	0	0	0	1	1	0	0	0	0	0	0	0	0	0	0	1	1	0	0	0	0	0	1	0	0	0	0	0	0	0	0	0	0	0	0	0	0
agccccggaag	PBANKA_114350	0	0	0	0	0	0	0	0	0	0	0	0	0	0	0	0	0	0	0	0	0	0	0	0	0	0	0	0	0	0	0	0	0	0	0	0	0	0	0	0	0	0
agcccgttgta	PBANKA_123730	0	0	0	0	0	0	0	0	0	0	0	0	0	0	0	0	0	0	0	0	0	0	0	0	0	0	0	0	0	0	0	0	0	0	0	0	0	0	0	0	0	0
agccctcatgc	PBANKA_114110	0	0	0	0	0	0	0	0	0	0	0	0	0	0	0	0	0	0	0	0	0	0	0	0	0	0	0	0	0	0	1	0	0	0	0	0	0	0	0	0	0	0
agctggagttt	PBANKA_131510	0	0	0	0	0	0	0	0	0	0	0	0	0	0	0	0	0	0	0	0	0	0	0	0	1	1	0	0	0	0	0	0	0	0	0	0	0	0	0	0	0	0
aggcacatctg	PBANKA_092520	1262	1242	1110	1089	1441	1458	1753	1632	188	184	230	233	173	176	383	356	70	70	51	46	61	59	52	47	19	19	12	13	14	13	18	17	15	17	6	6	4	5	12	12	4754	4394
aggcgggaaaa	PBANKA_092850	0	0	0	0	0	0	0	0	0	0	0	0	0	0	0	0	0	0	0	0	0	0	0	0	0	0	0	0	0	0	0	0	0	0	0	0	0	0	0	0	0	0
agggacattat	PBANKA_101290	0	0	0	0	0	0	0	0	0	0	0	0	0	0	0	0	0	0	0	0	0	0	0	0	0	0	0	0	0	0	0	0	0	0	0	0	0	0	0	0	0	1
agggagaagag	PBANKA_121800	0	0	0	0	0	0	0	0	0	0	0	0	0	0	0	0	0	0	0	0	0	0	0	0	0	0	0	0	0	0	0	0	0	0	0	0	0	0	0	0	0	0
aggggatggtc	PBANKA_146060	0	0	1	0	0	0	1	1	0	0	2	1	0	0	2	1	0	0	0	0	0	0	1	0	1	1	0	1	0	0	0	0	2	1	0	0	1	1	1	1	3	2
agggttcctat	PBANKA_051500	15927	15366	14101	13642	12742	12655	12441	11414	19098	18483	16752	16672	15592	15244	17250	15766	17316	16620	21186	19630	15601	15022	16776	14959	18971	18482	21549	19316	17202	16766	20380	18889	20673	20452	21916	21350	17644	17201	16072	15545	3905	3534
agtaagccttc	PBANKA_110420	10953	10831	11790	11600	10372	10475	10520	9939	6000	5902	8026	8098	6516	6559	6548	6080	4169	4071	5261	4914	3891	3843	3554	3198	2721	2709	3641	3366	2586	2572	2741	2531	1760	1759	2076	2070	2151	2140	1561	1566	4157	3872
agtatgccgtc	PBANKA_021280	0	0	0	1	0	0	0	0	0	0	0	0	0	0	0	0	0	0	0	0	0	0	0	0	0	0	0	0	0	0	0	0	0	0	0	0	0	0	0	0	0	1
ataaaatcacc	PBANKA_124600	0	0	0	0	0	0	0	0	0	1	0	0	0	0	0	0	0	0	0	0	0	0	0	0	0	0	0	0	0	0	0	0	0	0	0	0	0	0	0	0	0	0
atagaatagga	PBANKA_101970	0	0	0	0	0	0	0	0	0	0	0	0	0	0	0	0	0	0	0	0	0	1	0	1	0	0	0	0	0	0	0	0	0	0	0	0	0	0	0	0	0	0
atcaggtacca	PBANKA_112190	0	0	0	0	0	0	0	0	1	0	0	0	0	0	0	0	0	0	0	0	0	0	0	0	0	0	0	0	0	0	0	0	0	0	0	1	0	0	0	0	0	0
atcctggcaca	PBANKA_081240	0	0	0	0	0	0	0	0	0	0	0	0	0	0	0	0	0	0	0	0	0	0	0	0	0	0	0	0	0	0	0	1	1	1	0	0	0	0	0	0	0	0
atcgaatcgcc	PBANKA_031420	8652	8599	8145	8002	8440	8645	9171	8619	8163	8163	7492	7659	8983	9062	10479	9777	9339	9254	8289	7923	8307	8219	9466	8640	10262	10306	8571	7932	9134	9137	11329	10707	11121	11375	8484	8477	10319	10358	7810	7694	4261	3971
atcgagtcgac	PBANKA_100290	0	0	0	0	0	0	0	0	0	0	0	0	0	1	0	0	1	0	0	0	0	0	0	1	0	0	0	0	0	0	0	0	0	0	0	1	0	1	0	2	0	0
atgcgcgcaaa	PBANKA_040940	212	217	306	312	265	276	295	293	322	321	287	293	232	236	346	318	336	332	316	295	250	255	321	304	295	306	357	327	294	297	358	351	323	337	345	343	318	317	268	267	1073	1029
attaaggcttc	PBANKA_113920	0	0	0	0	0	0	0	0	0	0	0	0	0	0	0	0	0	0	0	0	0	0	0	0	0	1	0	0	0	0	0	0	0	0	0	0	0	0	0	0	0	0
attctccggcc	PBANKA_040260	0	0	0	0	0	0	0	0	0	0	0	0	0	0	0	0	0	0	0	0	0	0	0	0	0	0	0	0	0	0	0	0	0	0	2	2	0	0	0	0	0	0
attgactcgcg	PBANKA_010960	0	0	0	0	0	0	0	0	0	0	0	0	0	0	0	0	0	0	0	0	0	0	0	0	0	0	0	0	0	1	0	0	0	0	0	0	0	0	0	0	0	0
caacggactat	PBANKA_144820	0	0	0	0	1	0	0	0	0	0	0	0	0	0	0	0	0	0	0	0	0	0	0	0	0	0	0	0	0	0	0	0	0	0	0	0	0	0	1	1	0	0
caacgtcaatc	PBANKA_092510	0	0	0	0	0	0	0	0	0	0	0	0	0	0	0	0	0	1	0	0	0	0	0	0	0	0	0	0	0	0	0	0	0	0	0	0	0	0	0	0	0	0
cacctctcatc	PBANKA_141050	0	0	0	0	0	0	0	0	0	0	0	0	0	0	0	0	0	0	0	0	0	0	0	0	1	0	0	0	0	0	0	0	0	0	0	0	0	0	0	0	0	1
cacgaatcgtc	PBANKA_000250	0	0	0	0	1	0	0	0	0	0	0	0	0	0	0	0	0	0	0	0	0	0	0	0	0	0	0	0	0	0	0	1	0	0	0	0	0	0	0	0	0	0
cactccgagaa	PBANKA_130920	1492	1511	1725	1758	1558	1616	1361	1290	1	1	315	338	257	259	224	225	62	66	212	205	66	64	27	25	41	42	188	180	51	51	26	27	30	31	111	116	61	67	16	17	4261	4063
cagacgctgaa	PBANKA_040280	0	0	0	0	0	0	0	0	0	0	0	0	0	0	0	0	0	0	0	0	0	0	0	0	0	0	0	0	0	0	0	0	0	0	1	1	0	0	0	0	0	0
cagcatcgctg	PBANKA_135900	0	0	0	0	0	0	0	0	0	0	0	0	0	0	0	0	0	0	0	0	0	0	0	0	0	0	0	0	0	0	0	0	0	0	1	0	0	0	0	0	0	0
cagccggtcat	PBANKA_083310	0	0	0	0	0	0	0	0	0	0	0	0	0	0	0	0	0	0	1	0	0	0	0	0	0	0	0	0	0	0	1	1	0	0	0	0	0	0	0	0	0	0
catggatgggc	PBANKA_113980	0	0	0	0	0	0	0	0	0	0	0	0	0	0	0	0	0	0	0	0	0	0	0	0	0	0	0	0	0	0	0	0	0	0	0	0	0	0	0	0	0	0
cattactgggt	PBANKA_143370	0	0	0	0	0	0	0	0	0	0	0	0	0	0	0	0	0	0	0	0	0	0	0	0	0	0	0	0	0	0	0	0	0	0	0	0	0	0	0	0	0	0
ccaagcgaggc	PBANKA_030500	0	0	0	0	1	1	0	0	0	0	0	0	0	0	0	0	0	0	0	0	0	0	0	0	0	0	0	0	0	0	0	0	0	0	0	0	1	1	1	1	1	1
ccacttcctat	PBANKA_132450	0	0	0	0	0	0	0	0	0	0	0	0	0	0	0	0	0	0	0	0	0	0	1	0	0	0	0	0	0	0	0	0	0	0	0	0	0	0	0	0	0	0
ccattaactac	PBANKA_144300	149	154	227	229	206	221	173	161	0	0	18	19	45	45	36	36	5	5	13	12	6	7	2	2	4	8	7	7	2	2	2	1	3	3	3	3	5	5	0	0	554	530
ccccatgtttt	PBANKA_102560	0	0	0	0	0	0	0	0	0	0	0	0	0	0	0	0	0	0	0	0	0	0	1	0	0	0	0	0	0	0	0	0	0	0	0	0	0	0	0	0	0	0
cccgatccttc	PBANKA_101530	0	0	0	0	0	0	0	0	0	0	0	0	0	0	1	1	0	0	0	0	0	0	0	0	0	0	0	0	0	0	0	0	0	0	0	0	0	0	0	0	0	0
ccgacgcaatt	PBANKA_142090	0	0	6	6	0	0	0	0	0	0	0	0	0	0	0	0	0	0	0	1	0	0	0	0	0	0	0	0	0	0	0	0	0	0	0	0	1	1	0	0	1	1
ccgctgaccag	PBANKA_132190	0	0	0	0	0	0	0	0	0	0	0	0	0	0	0	0	0	0	0	0	0	0	0	0	0	0	0	0	0	0	0	0	0	0	0	0	0	0	0	0	0	0
ccgcttcatgc	PBANKA_143660	0	0	0	0	0	0	1	0	0	0	0	0	0	0	0	0	0	0	0	0	0	0	0	0	0	0	0	0	0	0	0	0	1	0	0	0	0	0	0	0	0	0
cctaggcatcg	PBANKA_102590	0	0	0	0	0	0	0	0	0	0	0	0	0	0	0	0	0	0	1	1	0	0	0	0	0	0	0	0	0	0	0	0	0	0	0	0	0	0	0	0	2	2
cctcttacccg	PBANKA_061520	12	11	2	2	4	2	3	8	4	5	3	2	5	4	1	2	4	4	2	6	3	2	4	8	0	1	1	3	1	1	2	4	2	1	0	2	276	277	5	6	7	12
ccttacccggg	PBANKA_130420	0	0	0	0	0	0	0	0	0	0	0	0	1	0	0	0	0	0	0	0	0	0	0	0	0	0	0	0	0	0	0	0	0	0	0	0	0	0	0	0	0	0
cgatgtttat	PBANKA_130690	0	0	0	0	0	0	0	0	0	0	0	0	0	0	0	0	0	0	1	1	0	0	0	0	0	0	0	0	0	0	1	1	0	0	0	0	0	0	0	0	0	1
cgccccccccc	PBANKA_122850	0	0	0	0	0	0	0	0	0	0	0	0	0	0	0	0	0	0	0	0	0	0	0	0	0	0	0	0	0	0	0	0	0	0	0	0	0	0	0	0	0	0
cgccctgtttg	PBANKA_131800	907	863	1112	1071	1063	1062	1293	1181	1611	1558	1357	1386	1117	1121	1168	1084	1262	1210	1655	1534	1117	1106	1201	1084	1303	1304	1862	1698	1203	1184	1209	1124	1615	1581	1404	1383	1326	1331	924	894	1360	1260
cgctaagtgcg	PBANKA_041700	0	0	0	0	0	0	0	0	0	0	0	0	0	0	0	0	0	0	0	0	0	0	0	0	0	0	0	0	0	0	0	0	0	0	0	0	0	0	0	0	0	0
cggagatggtc	PBANKA_144870	0	0	0	0	0	0	0	0	0	0	0	0	0	0	0	0	0	0	0	0	0	0	0	0	0	0	0	0	0	0	0	0	0	0	0	0	0	0	0	0	0	0
cggagtacgtt	PBANKA_103440	15277	14847	8066	7838	14493	14425	14144	12928	12288	11962	5639	5639	13631	13470	15414	14089	9283	8968	4386	4113	9676	9304	10528	9307	6660	6509	2887	2572	7364	7147	8878	8190	4804	4761	2139	2079	5822	5730	5037	4911	3831	3468
cggcgaacggt	PBANKA_020860	0	0	0	0	0	0	0	1	0	0	0	0	0	0	0	0	0	0	0	1	0	0	0	0	0	0	0	0	0	0	0	2	0	0	0	0	0	0	0	0	0	1
cgggaggcggg	PBANKA_040400	0	0	0	0	0	0	0	0	0	0	0	0	0	0	0	0	0	0	0	0	0	1	0	0	0	0	0	0	0	0	0	0	0	0	0	0	0	0	0	0	0	0
cgggatccagg	PBANKA_010420	0	0	0	1	0	0	0	0	0	0	0	0	0	0	0	0	0	0	0	0	0	0	0	0	0	0	0	0	0	0	0	0	0	0	0	0	0	0	0	0	0	1
cgggccgcgat	PBANKA_113050	0	0	0	0	0	0	0	0	0	0	0	0	0	0	0	0	0	0	0	0	0	0	0	0	0	0	0	0	0	0	0	0	0	0	0	0	0	0	0	0	0	1
cggggtacatg	PBANKA_103660	0	0	0	0	1	0	0	0	0	0	0	0	0	0	0	0	0	0	0	0	0	0	0	0	0	0	0	0	0	0	0	0	0	0	0	0	0	0	0	0	0	0
cgggtagggtc	PBANKA_082790	0	0	0	0	0	0	0	0	0	0	0	0	0	0	0	0	0	0	0	0	0	0	0	0	0	0	0	0	0	0	0	0	0	0	0	0	0	0	0	0	0	0
cgggtgctagt	PBANKA_051880	0	0	0	0	0	0	0	0	0	0	0	0	0	0	0	0	0	0	0	0	0	0	0	0	0	0	0	0	0	0	0	0	0	0	0	0	0	0	0	0	0	0
cgggtgtaagt	PBANKA_071490	0	0	0	0	0	0	0	0	0	0	0	0	0	0	0	0	0	0	1	0	0	0	0	0	0	0	0	0	0	0	0	0	0	0	0	0	0	0	0	0	0	0
cggtatggggc	PBANKA_030380	0	0	0	0	0	0	0	0	0	0	0	0	0	0	0	0	0	0	0	1	0	0	0	0	0	0	0	0	0	0	0	0	0	0	0	0	0	0	0	0	0	0
cgtaccctgca	PBANKA_132910	1	1	0	0	0	0	0	0	0	0	0	0	0	0	0	0	0	0	0	0	0	0	0	0	0	0	0	0	0	0	0	0	0	0	0	0	0	0	0	0	1	0
cgttaggtgtg	PBANKA_060820	0	0	0	0	0	0	0	1	0	0	0	1	0	1	0	0	0	0	0	0	0	2	0	1	0	0	0	0	0	0	0	3	0	1	0	0	0	0	0	0	0	0
cgttatgtggg	p230p-tag	7508	7224	7866	7487	8175	8047	7699	6903	7480	7143	6682	6635	6595	6462	6277	5696	7203	6847	7651	6959	6512	6243	5926	5240	7267	7025	7877	6925	7165	6847	6906	6219	8092	7872	7428	7206	7916	7704	5035	4881	4802	4297
ctccaatcagc	PBANKA_090430	0	0	0	1	0	0	0	0	0	0	0	0	0	0	0	0	0	0	0	0	0	1	0	0	0	0	0	0	0	0	0	0	0	0	0	0	0	0	0	0	0	0
ctcgacatcta	PBANKA_083170	0	0	0	0	0	0	0	0	0	0	0	0	0	0	0	0	0	0	0	0	0	0	0	0	0	0	0	0	0	0	0	0	0	0	0	0	0	0	0	0	0	0
ctgggatcgcc	PBANKA_132000	0	0	0	0	0	0	0	0	0	0	0	0	0	0	0	0	0	0	0	0	0	0	0	0	0	0	0	0	0	0	0	1	0	0	0	0	0	0	0	0	0	0
ctgtatgtgtt	PBANKA_061150	0	0	0	0	0	0	0	0	0	0	0	0	0	0	0	0	0	0	0	0	0	0	0	0	0	0	0	0	0	0	0	0	0	0	0	1	0	0	0	0	0	0
cttatttgccc	PBANKA_113190	0	0	0	0	0	0	0	0	0	0	0	0	0	0	0	0	0	0	0	0	0	0	0	0	0	0	1	1	0	0	0	0	0	0	0	0	0	0	0	0	0	0
ctttactgggt	PBANKA_135260	0	1	0	0	0	0	0	0	0	0	1	1	0	0	0	0	0	0	0	0	1	1	0	0	0	0	1	1	0	0	0	0	1	1	1	1	23	23	0	0	0	0
gaaagtctaat	PBANKA_142370	1	0	0	0	0	0	1	1	0	0	0	0	0	0	0	0	0	0	0	1	0	0	0	0	0	0	0	0	0	0	0	0	0	0	0	0	0	0	0	0	2	2
gaccgccctct	PBANKA_135150	0	0	0	0	0	0	0	0	0	0	0	0	0	0	1	1	0	0	0	0	0	0	0	0	0	0	0	0	0	0	0	0	0	0	0	0	0	0	0	0	0	0
gacgacggagt	PBANKA_130300	0	0	0	0	0	0	0	0	0	0	0	0	0	0	0	0	0	0	0	0	0	0	0	0	0	0	0	0	0	0	0	0	0	0	0	0	0	0	0	0	0	0
gacgtcatgtg	PBANKA_142160	0	0	21	21	0	0	0	1	0	0	0	0	0	0	0	0	0	0	0	0	1	0	0	2	0	0	0	0	0	0	0	1	0	0	0	0	56	54	0	0	0	0
gactatagtgc	PBANKA_082180	0	0	0	0	0	0	0	1	0	0	0	0	0	0	0	0	0	0	0	0	0	0	0	0	0	0	0	0	0	0	0	0	0	0	0	0	0	0	0	0	0	0
gagaagatctc	PBANKA_145190	0	0	0	0	0	0	0	0	0	0	0	0	0	0	0	0	0	0	0	0	0	0	0	0	0	0	0	0	0	0	0	0	0	0	0	0	0	0	0	0	0	0
gagagagggtg	PBANKA_141450	3656	3498	3364	3210	3313	3229	3539	3098	4100	3949	3087	3055	3571	3493	3788	3412	3767	3577	3157	2879	3437	3251	3880	3324	3757	3624	3325	2894	3522	3386	4710	4245	4240	4152	2877	2783	4124	3969	3542	3345	5372	4690
gagtagatctg	PBANKA_093370	3	5	2	2	1	1	3	2	0	1	0	1	3	1	2	1	0	0	1	2	2	3	4	6	1	1	2	2	1	3	0	0	1	1	1	2	294	288	0	0	6	6
gataaagagtg	PBANKA_071460	0	0	0	0	0	0	0	0	0	0	0	0	0	0	0	0	0	0	0	0	0	0	0	0	0	0	0	0	0	0	0	0	0	0	0	0	0	0	0	0	0	0
gatcagcgat	PBANKA_082960	4	6	6	5	5	4	1	1	4	4	21	19	2	3	3	6	8	7	14	16	5	4	3	6	4	5	6	9	4	4	4	5	9	7	6	6	6	7	6	6	1	2
gatcataggtc	PBANKA_040110	1100	1077	694	669	777	763	640	595	553	539	364	369	665	649	501	454	499	475	176	159	366	351	314	287	363	352	175	166	321	303	276	260	256	257	143	136	294	294	187	179	5607	5131
gatcctgtgcg	PBANKA_093390	0	0	0	0	0	0	0	0	0	0	0	0	0	0	0	0	0	0	0	0	1	1	0	1	1	0	0	0	0	0	0	0	1	1	1	1	0	0	1	1	1	2
gatgtttgatc	PBANKA_093300	0	0	0	0	0	0	0	0	0	0	0	0	0	0	0	0	0	0	0	0	0	0	0	0	1	1	0	0	0	0	0	0	0	0	0	0	0	0	0	0	0	0
gcagaaatgta	PBANKA_133580	0	0	0	0	0	0	0	0	0	0	0	0	0	0	0	0	0	0	1	1	0	0	0	0	0	0	0	0	0	0	0	0	0	0	0	0	0	0	0	0	0	0
gcaggttccgg	PBANKA_130690	0	0	1	1	1	1	1	1	0	0	0	0	0	0	0	0	0	0	1	0	0	0	2	1	0	0	0	0	1	1	1	1	0	0	0	0	2	1	1	1	0	0
gcagttcaaat	PBANKA_122910	0	0	0	0	0	0	0	0	0	0	0	0	0	0	0	0	0	0	0	0	0	0	0	0	0	0	0	0	0	0	0	0	0	0	0	0	0	0	0	0	0	0
gccaatgtat	PBANKA_101090	772	760	720	710	761	758	609	555	0	0	171	175	65	62	87	78	88	85	126	115	33	30	11	12	54	51	174	153	28	30	25	23	41	40	149	140	29	30	21	20	6321	5697
gcccggcgggt	PBANKA_130520	0	0	0	0	0	0	1	0	0	0	0	0	0	0	0	0	0	0	0	0	0	0	0	0	0	0	0	0	1	0	0	0	0	0	0	0	17	14	0	0	5	2
gcgcataggcg	PBANKA_052280	0	0	0	0	0	0	0	0	0	0	0	0	0	0	0	0	0	0	0	1	0	0	0	0	0	0	0	0	0	0	0	0	0	0	0	0	0	0	0	0	0	0
gcgtggaggca	PBANKA_101980	1424	1412	1128	1107	1049	1054	971	904	377	366	255	250	213	210	207	190	145	142	156	149	94	92	143	129	120	118	154	146	82	83	129	121	128	125	160	158	90	88	121	116	3859	3518
gctctacttcc	PBANKA_093910	0	0	0	0	1	0	0	0	0	0	0	0	0	0	0	0	0	0	0	0	0	0	0	0	0	0	0	0	0	0	0	0	0	0	0	0	0	0	0	0	0	0
gctctcagtgg	PBANKA_071390	0	0	0	0	0	0	0	0	0	0	0	0	0	0	0	0	0	0	0	0	2	1	0	0	0	0	0	0	0	0	0	0	0	0	0	0	0	0	0	0	1	1
gctttcctcca	PBANKA_112020	0	0	0	0	0	0	0	0	0	0	0	0	0	0	0	0	0	0	0	0	0	0	0	0	0	0	0	0	0	0	1	1	0	0	0	0	0	0	0	0	0	0
ggagaaacgga	PBANKA_020580	525	529	724	724	551	555	941	864	0	0	132	135	77	76	234	219	19	19	65	61	40	41	67	62	5	5	26	26	19	18	53	46	14	15	24	24	23	23	51	45	5979	5515
ggaggaggatg	PBANKA_144560	0	0	0	0	0	0	0	0	0	0	0	0	0	0	0	0	0	0	0	0	0	0	0	0	0	0	0	0	0	0	0	0	0	0	0	0	0	0	0	0	0	0
ggccctccggt	PBANKA_122100	0	0	0	0	0	0	0	0	0	0	0	0	0	0	0	0	0	0	0	0	0	0	0	0	0	0	0	0	0	0	0	0	0	0	0	0	0	0	0	0	0	0
ggcgatgtttc	PBANKA_092550	17	17	2	2	3	5	4	8	4	5	4	2	8	6	3	6	5	3	4	7	6	6	4	10	5	2	5	5	5	5	4	4	4	5	3	3	861	835	5	7	4	3
ggcgtaactta	PBANKA_134040	0	0	0	0	0	0	0	0	0	0	0	0	0	0	0	0	0	0	0	0	0	0	0	0	0	0	0	0	0	0	0	0	0	0	1	1	0	0	0	0	0	0
gggatctatac	PBANKA_020420	0	0	0	0	0	0	0	0	0	0	0	0	0	0	0	0	0	0	0	0	0	1	0	0	0	0	0	0	0	0	0	0	0	0	0	0	0	0	0	0	0	0
gggccgacgtt	PBANKA_131660	0	0	0	0	0	0	0	1	0	0	0	0	0	0	0	0	0	0	0	0	0	0	0	0	0	0	0	0	0	0	0	0	0	0	0	0	0	0	0	0	0	0
gggcgagtgtg	PBANKA_113590	0	0	0	0	0	0	0	0	0	0	0	0	0	0	0	0	0	0	0	0	0	0	0	1	0	0	0	0	0	0	0	0	0	0	0	0	0	0	0	0	0	0
ggggtaactat	PBANKA_091380	0	0	0	0	0	0	0	1	0	0	0	0	0	0	0	0	0	0	0	0	0	0	0	0	0	0	0	0	0	0	0	0	0	0	0	0	0	0	0	0	0	0
ggtaagccatc	PBANKA_142640	0	0	0	1	0	1	0	0	0	0	0	0	0	0	0	0	0	0	0	1	0	0	0	0	0	0	0	0	0	0	0	0	0	0	0	0	0	0	0	0	0	0
ggttatattgt	PBANKA_091880	0	0	0	0	0	0	0	0	0	0	0	0	0	0	0	0	0	0	0	0	0	0	0	0	0	0	0	0	0	0	0	0	0	0	0	0	0	0	0	0	0	0
ggttttgtatt	PBANKA_051840	0	0	0	0	0	0	0	0	0	0	0	0	0	0	0	0	0	0	0	0	0	0	0	0	0	0	0	1	0	0	0	0	0	0	0	0	0	0	0	0	0	0
gtcagatcgcc	PBANKA_103970	0	0	1	0	0	0	0	0	0	0	0	0	0	0	0	0	0	0	0	0	1	0	0	0	0	0	1	0	0	0	1	0	0	0	0	0	0	0	0	0	0	0
gtctttgaact	PBANKA_100730	0	0	0	0	0	0	0	0	0	0	0	0	0	0	0	0	0	0	0	0	0	0	0	0	1	1	0	0	0	0	0	0	0	0	0	0	0	0	0	0	0	0
gtggttgtaac	PBANKA_123230	0	0	0	0	0	0	0	0	0	0	0	0	0	0	0	0	0	0	0	0	0	0	0	0	0	0	0	0	0	0	0	0	0	0	0	0	0	0	0	0	0	0
gtgtctggatg	PBANKA_111700	0	0	0	0	0	0	0	0	0	0	0	0	2	2	0	0	0	0	0	0	0	0	0	0	0	0	0	0	0	0	0	0	0	0	0	0	0	0	0	0	0	0
gttgcgagcac	PBANKA_030260	0	0	0	0	0	0	0	0	0	0	0	0	0	0	0	0	0	0	0	0	0	0	0	0	0	0	0	0	0	0	0	0	0	0	0	0	0	0	0	0	0	0
gtttatcgtcc	PBANKA_112270	3173	3130	3254	3197	3286	3309	3290	2995	3611	3549	1046	1073	928	928	1277	1186	448	427	330	307	358	342	406	368	189	184	193	176	191	195	359	333	176	176	129	130	117	114	161	162	8061	7408
taagccctcct	PBANKA_136190	1	1	11	11	1	0	1	1	0	0	2	1	1	0	0	1	0	0	0	1	1	0	1	1	1	1	0	0	0	0	0	0	1	0	0	0	0	0	0	0	0	1
taagttcgat	PBANKA_093370	1	1	2	1	5	4	4	2	3	5	1	0	3	0	2	3	2	2	5	7	1	1	3	12	3	4	2	4	1	1	2	5	6	5	4	4	539	519	1	2	10	13
taatggcgact	PBANKA_021380	0	0	0	0	0	0	0	0	0	0	0	0	0	0	0	0	0	0	0	0	0	0	0	0	0	0	0	0	0	0	0	0	0	0	0	0	0	0	0	0	0	0
taatggcgatt	PBANKA_140120	0	0	0	0	0	0	0	0	0	0	0	0	0	0	0	0	0	0	0	0	0	0	0	0	0	0	0	0	0	0	0	0	0	0	0	0	0	0	0	0	1	1
tcaacaagtag	PBANKA_082960	4	4	0	0	0	0	0	0	0	0	0	0	0	0	1	1	0	0	0	0	0	0	0	0	0	0	0	0	0	0	0	0	0	0	0	0	1	1	0	0	0	0
tcacctcgtgc	PBANKA_111180	0	0	0	0	0	0	0	0	0	0	0	0	0	0	0	0	0	0	0	0	0	0	0	0	0	0	0	0	0	0	0	0	0	0	0	0	0	0	0	0	0	0
tcagattcat	PBANKA_146050	0	0	5	4	0	0	1	1	0	0	1	1	0	0	1	1	0	0	0	0	0	0	1	1	2	0	0	0	1	1	0	0	1	1	2	1	24	23	0	0	5	4
tccgtcttat	PBANKA_082710	1060	1023	1210	1169	807	820	1044	976	901	883	423	437	192	193	359	343	592	573	301	282	111	108	240	211	530	525	280	245	87	83	274	251	627	613	161	158	97	92	277	267	5545	5063
tcgagacgggg	PBANKA_020210	0	0	0	0	0	0	0	0	0	0	0	0	0	0	0	0	0	0	0	0	0	0	0	0	0	0	0	0	0	0	0	0	0	0	0	0	0	0	0	1	0	0
tctcggttat	PBANKA_061670	0	0	0	0	0	0	0	0	0	0	0	0	1	1	0	0	0	0	0	0	0	0	0	1	0	0	0	0	0	0	0	0	0	0	0	0	6	6	0	0	0	0
tctgtctgtgc	PBANKA_145030	0	0	0	0	0	0	0	0	0	0	0	0	0	0	0	0	0	0	0	0	0	0	0	0	0	0	0	0	0	0	0	0	0	0	0	0	0	0	0	0	0	0
tgaccactat	PBANKA_031030	0	0	0	0	0	0	0	0	0	0	0	0	0	0	0	0	0	0	0	1	0	0	0	0	0	0	0	0	0	0	0	0	0	0	0	0	0	0	0	0	0	0
tgccagcggac	PBANKA_061670	0	0	0	0	0	0	0	0	1	1	0	0	0	0	0	0	0	0	0	0	0	0	0	0	0	0	0	0	0	0	0	0	0	0	0	0	15	17	0	0	0	1
tgccagcgtat	PBANKA_071030	0	0	0	0	0	0	0	0	0	0	0	0	0	0	0	0	0	0	0	0	0	0	0	0	0	0	0	0	0	0	0	0	0	0	0	0	0	0	0	0	0	0
tgccttgtatg	PBANKA_051490	6220	6081	5912	5780	7061	6982	6114	5621	8982	8706	7040	7064	7393	7268	6160	5797	6703	6480	7132	6621	7138	6961	6503	6012	6436	6288	8952	8207	8059	7935	6220	5825	8158	8101	5846	5709	8591	8381	4091	4002	3743	3482
tggccagtcta	PBANKA_010430	0	0	0	0	0	0	0	0	1	1	0	0	0	0	0	0	0	0	0	0	0	0	0	0	0	0	0	0	0	0	0	0	0	0	0	0	0	0	0	0	0	0
tggcgtgtgtg	PBANKA_120450	0	0	0	0	0	0	0	0	0	0	0	0	0	0	1	0	0	0	0	0	0	0	1	0	0	0	0	0	0	0	0	1	0	0	0	0	0	0	0	0	0	1
tgtaccttat	PBANKA_041040	3467	3395	3591	3544	3455	3511	3223	3009	2413	2401	3365	3420	2803	2816	2645	2466	2440	2396	3632	3436	2979	2886	2460	2252	3244	3214	4844	4456	3803	3760	3680	3418	2860	2893	5460	5470	5539	5509	3835	3787	5454	5032
ttaattgcgac	PBANKA_121260	0	0	0	0	0	0	0	0	0	0	0	0	0	0	0	0	0	0	0	0	0	0	0	0	0	0	0	0	0	0	0	0	0	0	0	0	21	23	0	0	0	0
ttaggcatat	PBANKA_083560	0	0	0	0	0	0	0	0	0	0	0	0	0	0	0	0	0	0	0	0	0	0	0	1	0	0	0	0	0	0	0	0	0	0	0	0	0	0	0	0	0	0
ttcagctcat	PBANKA_101330	1	1	2	1	0	0	0	0	0	0	0	0	1	0	1	2	0	0	0	0	0	1	2	2	0	0	1	2	0	0	0	3	1	0	1	0	5	6	1	1	0	0
ttccaccttac	PBANKA_030600-ko	42	44	0	0	0	0	0	0	0	0	0	0	0	0	0	0	0	0	0	0	0	0	0	0	0	0	0	0	0	0	0	0	0	0	0	0	0	0	0	0	0	0
ttcgggatacg	PBANKA_093290	0	0	0	0	1	1	0	0	0	0	0	0	0	0	0	0	0	0	0	0	0	0	0	0	0	0	0	0	0	0	0	0	2	2	0	0	0	0	0	0	0	0
ttggggtgaca	PBANKA_092640	0	1	1	2	0	0	1	1	2	2	0	0	0	0	0	0	0	0	0	0	0	0	0	0	1	1	1	1	0	0	0	0	1	1	0	0	0	0	0	0	0	0
ttggggtggcg	PBANKA_080240	0	0	0	0	0	0	0	0	0	0	0	0	0	0	0	0	0	0	0	0	0	0	0	0	0	0	0	0	0	0	0	0	0	0	0	0	0	0	0	0	0	0
ttgtacagaac	PBANKA_113310	0	0	0	0	0	0	0	1	0	0	0	0	0	0	0	0	0	0	0	0	0	0	0	0	0	0	0	0	0	0	0	0	0	0	0	0	0	0	0	0	0	0
