# Supplementary material for: Functional Profiling of a Plasmodium Genome Reveals an Abundance of Essential Genes
Source: Cell. 2017 Jul 13;170(2):260–272.e8. doi: 10.1016/j.cell.2017.06.030 (PMC5509546; doi:10.1016/j.cell.2017.06.030)
Supplement: Data S1. Reproducible Analysis Procedure — The file archive includes an R-markdown document, which will reproduce all bioinformatic procedures conducted. [file mmc9.zip › otherdata/Apicoplast.txt]

category	current_version_ID
apicoplast DNA replication, repair & transcription	PBANKA_1438200
apicoplast DNA replication, repair & transcription	PBANKA_1454000
apicoplast DNA replication, repair & transcription	PBANKA_0520500
apicoplast DNA replication, repair & transcription	PBANKA_1402600
apicoplast DNA replication, repair & transcription	PBANKA_1031100
apicoplast DNA replication, repair & transcription	PBANKA_1413400
apicoplast DNA replication, repair & transcription	PBANKA_1313100
apicoplast DNA replication, repair & transcription	PBANKA_1104000
apicoplast DNA replication, repair & transcription	PBANKA_1103800
apicoplast DNA replication, repair & transcription	PBANKA_1411800
apicoplast DNA replication, repair & transcription	PBANKA_1406100
apicoplast DNA replication, repair & transcription	PBANKA_1335900
apicoplast DNA replication, repair & transcription	PBANKA_1036800
apicoplast DNA replication, repair & transcription	PBANKA_0806100
apicoplast DNA replication, repair & transcription	PBANKA_0301700
apicoplast DNA replication, repair & transcription	PBANKA_0302400
apicoplast DNA replication, repair & transcription	PBANKA_1108400
apicoplast DNA replication, repair & transcription	PBANKA_0810600
apicoplast DNA replication, repair & transcription	PBANKA_0416700
iron sulphur cluster biosynthesis	PBANKA_0811900
iron sulphur cluster biosynthesis	PBANKA_1416600
iron sulphur cluster biosynthesis	PBANKA_1122100
iron sulphur cluster biosynthesis	PBANKA_1237400
iron sulphur cluster biosynthesis	PBANKA_1029200
iron sulphur cluster biosynthesis	PBANKA_0943500
iron sulphur cluster biosynthesis	PBANKA_0303800
iron sulphur cluster biosynthesis	PBANKA_0614300
iron sulphur cluster biosynthesis	PBANKA_0211300
iron sulphur cluster biosynthesis	PBANKA_1318200
iron sulphur cluster biosynthesis	PBANKA_1122400
iron sulphur cluster biosynthesis	PBANKA_0822300
isopentenyl diphosphate synthesis	PBANKA_1244600
isopentenyl diphosphate synthesis	PBANKA_1107900
isopentenyl diphosphate synthesis	PBANKA_0520000
isopentenyl diphosphate synthesis	PBANKA_0806500
isopentenyl diphosphate synthesis	PBANKA_1351000
isopentenyl diphosphate synthesis	PBANKA_1330600
isopentenyl diphosphate synthesis	PBANKA_0206400
isopentenyl diphosphate synthesis	PBANKA_1102800
isopentenyl diphosphate synthesis	PBANKA_0306400
isopentenyl diphosphate synthesis	PBANKA_0507000
isopentenyl diphosphate synthesis	PBANKA_0208700
fatty acid biosynthesis	PBANKA_0932900
fatty acid biosynthesis	PBANKA_1332800
fatty acid biosynthesis	PBANKA_0923800
fatty acid biosynthesis	PBANKA_1310100
fatty acid biosynthesis	PBANKA_1307600
fatty acid biosynthesis	PBANKA_0505000
fatty acid biosynthesis	PBANKA_1416700
fatty acid biosynthesis	PBANKA_1357500
fatty acid biosynthesis	PBANKA_0707000
fatty acid biosynthesis	PBANKA_0824500
fatty acid biosynthesis	PBANKA_0714900
fatty acid biosynthesis	PBANKA_1125100
fatty acid biosynthesis	PBANKA_1338200
fatty acid biosynthesis	PBANKA_0823800
fatty acid biosynthesis	PBANKA_1410500
fatty acid biosynthesis	PBANKA_1229800
fatty acid biosynthesis	PBANKA_0521600
fatty acid biosynthesis	PBANKA_0305600
fatty acid biosynthesis	PBANKA_0308200
fatty acid biosynthesis	PBANKA_0831200
fatty acid biosynthesis	PBANKA_0929100
protein translation	PBANKA_1332200
protein translation	PBANKA_0703600
protein translation	PBANKA_0101200
protein translation	PBANKA_0305700
protein translation	PBANKA_0403500
protein translation	PBANKA_1016100
protein translation	PBANKA_1007300
protein translation	PBANKA_0802600
protein translation	PBANKA_0703700
protein translation	PBANKA_0515800
protein translation	PBANKA_1008100
protein translation	PBANKA_1201600
protein translation	PBANKA_1143600
protein translation	PBANKA_0814900
protein translation	PBANKA_1109200
protein translation	PBANKA_1114000
protein translation	PBANKA_1213600
protein translation	PBANKA_1133500
protein translation	PBANKA_1022800
protein translation	PBANKA_0834800
protein translation	PBANKA_1440000
protein translation	PBANKA_0702500
protein translation	PBANKA_1025900
protein translation	PBANKA_1203300
protein translation	PBANKA_1446700
protein translation	PBANKA_0826100
protein translation	PBANKA_1431700
protein translation	PBANKA_0922300
protein translation	PBANKA_1464700
protein translation	PBANKA_0930500
protein translation	PBANKA_0409200
protein translation	PBANKA_0615100
protein translation	PBANKA_0833400
protein translation	PBANKA_1029300
protein translation	PBANKA_1324600
protein translation	PBANKA_0911200
protein translation	PBANKA_0940800
protein translation	PBANKA_0608400
protein translation	PBANKA_0819200
protein translation	PBANKA_0408100
protein translation	PBANKA_0715800
protein translation	PBANKA_1013100
protein translation	PBANKA_1015000
protein translation	PBANKA_1237200
protein translation	PBANKA_0111700
protein translation	PBANKA_0703200
protein translation	PBANKA_1330700
protein translation	PBANKA_0518000
protein translation	PBANKA_1102700
protein translation	PBANKA_0606500
protein translation	PBANKA_1427400
protein translation	PBANKA_0504600
protein translation	PBANKA_1451300
tRNA modification	PBANKA_0815300
tRNA modification	PBANKA_0927800
tRNA modification	PBANKA_1328700
tRNA modification	PBANKA_0504000
tRNA modification	PBANKA_0914600
tRNA modification	PBANKA_0502300
tRNA modification	PBANKA_0606100
tRNA modification	PBANKA_0314900
tRNA modification	PBANKA_1306200
tRNA modification	PBANKA_1417800
tRNA modification	PBANKA_1231100
tRNA modification	PBANKA_0718100
tRNA modification	PBANKA_0941200
tRNA modification	PBANKA_1411600
tRNA modification	PBANKA_0713700
chaperones & protein quality control & post-translational modification	PBANKA_1307800
chaperones & protein quality control & post-translational modification	PBANKA_0809300
chaperones & protein quality control & post-translational modification	PBANKA_1226200
chaperones & protein quality control & post-translational modification	PBANKA_1410300
chaperones & protein quality control & post-translational modification	PBANKA_0928500
chaperones & protein quality control & post-translational modification	PBANKA_0714200
chaperones & protein quality control & post-translational modification	PBANKA_0612000
chaperones & protein quality control & post-translational modification	PBANKA_1035600
chaperones & protein quality control & post-translational modification	PBANKA_0405700
chaperones & protein quality control & post-translational modification	PBANKA_1418400
chaperones & protein quality control & post-translational modification	PBANKA_1446800
chaperones & protein quality control & post-translational modification	PBANKA_1347800
chaperones & protein quality control & post-translational modification	PBANKA_0938300
chaperones & protein quality control & post-translational modification	PBANKA_1127800
chaperones & protein quality control & post-translational modification	PBANKA_0931200
chaperones & protein quality control & post-translational modification	PBANKA_0310000
chaperones & protein quality control & post-translational modification	PBANKA_1309900
chaperones & protein quality control & post-translational modification	PBANKA_1450200
protein import	PBANKA_1304200
chaperones & protein quality control & post-translational modification	PBANKA_1320700
protein import	PBANKA_1137000
protein import	PBANKA_1449200
protein import	PBANKA_0904300
protein import	PBANKA_1243800
protein import	PBANKA_1118600
protein import	PBANKA_1221600
protein import	PBANKA_1347900
protein import	PBANKA_1141200
protein import	PBANKA_0610600
protein import	PBANKA_0715100
protein import	PBANKA_1316000
apicoplast transporters	PBANKA_0211900
apicoplast transporters	PBANKA_1423800
apicoplast transporters	PBANKA_0906700
apicoplast transporters	PBANKA_0942100
apicoplast transporters	PBANKA_1364800
apicoplast transporters	PBANKA_0401200
apicoplast transporters	PBANKA_0903500
apicoplast transporters	PBANKA_1302900
apicoplast transporters	PBANKA_1021500
heme biosynthesis	PBANKA_0608000
heme biosynthesis	PBANKA_1304100
heme biosynthesis	PBANKA_0105900
heme biosynthesis	PBANKA_1459200
heme biosynthesis	PBANKA_1140700
heme biosynthesis	PBANKA_0512200
