# Supplementary material for: Functional Profiling of a Plasmodium Genome Reveals an Abundance of Essential Genes
Source: Cell. 2017 Jul 13;170(2):260–272.e8. doi: 10.1016/j.cell.2017.06.030 (PMC5509546; doi:10.1016/j.cell.2017.06.030)
Supplement: Data S1. Reproducible Analysis Procedure — The file archive includes an R-markdown document, which will reproduce all bioinformatic procedures conducted. [file mmc9.zip › otherdata/categories1.csv]

gene	category
PBANKA_040060	Bir
PBANKA_080010	Bir
PBANKA_094390	Bir
PBANKA_104020	Bir
PBANKA_090030	Bir
PBANKA_124670	Bir
PBANKA_090020	Bir
PBANKA_090040	Bir
PBANKA_140010	Bir
PBANKA_140020	Bir
PBANKA_146550	Bir
PBANKA_000330	Bir
PBANKA_083655	Bir
PBANKA_031665	Bir
PBANKA_142670	Drug-associated
PBANKA_121950	Drug-associated
PBANKA_123780	Drug-associated
PBANKA_121660	Drug-associated
PBANKA_010210	Drug-associated
PBANKA_135670	Drug-associated
PBANKA_136290	Drug-associated
PBANKA_102980	Drug-associated
PBANKA_061040	Drug-associated
PBANKA_110940	Drug-associated
PBANKA_100820	Drug-associated
PBANKA_131480	Drug-associated
PBANKA_010010	Fam
PBANKA_083660	Fam
PBANKA_083680	Fam
PBANKA_050060	Fam
PBANKA_104030	Fam
PBANKA_110090	Fam
PBANKA_110100	Fam
PBANKA_124660	Fam
PBANKA_140040	Fam
PBANKA_083100	Merozoite surface
PBANKA_110220	Merozoite surface
PBANKA_134900	Merozoite surface
PBANKA_134910	Merozoite surface
PBANKA_134920	Merozoite surface
PBANKA_144330	Merozoite surface
PBANKA_011110	Merozoite surface
PBANKA_110760	Merozoite surface
PBANKA_100260	Merozoite surface
PBANKA_111960	Merozoite surface
PBANKA_030440	Merozoite surface
PBANKA_090130	Merozoite surface
PBANKA_051280	Microneme
PBANKA_070280	Microneme
PBANKA_122890	Microneme
PBANKA_041290	Microneme
PBANKA_030950	Microneme
PBANKA_041380	Microneme
PBANKA_041290	Microneme
PBANKA_070190	Microneme
PBANKA_081300	Microneme
PBANKA_082420	Microneme
PBANKA_091170	Microneme
PBANKA_091500	Microneme
PBANKA_093350	Microneme
PBANKA_100630	Microneme
PBANKA_103780	Microneme
PBANKA_121510	Microneme
PBANKA_131270	Microneme
PBANKA_134980	Microneme
PBANKA_135560	Microneme
PBANKA_143230	Microneme
PBANKA_021520	Microneme
PBANKA_093450	Microneme
PBANKA_080050	Microneme
PBANKA_133270	Microneme
PBANKA_010220	Other exported
PBANKA_021460	Other exported
PBANKA_041850	Other exported
PBANKA_052480	Other exported
PBANKA_120060	Other exported
PBANKA_120710	Other exported
PBANKA_101935	Other exported
PBANKA_0216721	Other exported
PBANKA_100030	Other exported
PBANKA_136550	Other exported
PBANKA_010020	Other exported
PBANKA_140070	Other exported
PBANKA_070070	Other exported
PBANKA_132200	Other exported
PBANKA_083640	Other exported
PBANKA_122900	Other exported
PBANKA_070060	Other exported
PBANKA_114540	Other exported
PBANKA_124590	Other exported
PBANKA_110120	Other exported
PBANKA_010060	Other exported
PBANKA_021470	Other exported
PBANKA_070330	Other exported
PBANKA_110110	Other exported
PBANKA_021550	Other exported
PBANKA_120520	Other exported
PBANKA_080640	Other exported
PBANKA_030060	Other exported
PBANKA_110690	Other exported
PBANKA_070110	Other exported
PBANKA_072150	Other exported
PBANKA_114580	Other exported
PBANKA_114590	Other exported
PBANKA_110130	Other exported
PBANKA_093120	PTEX
PBANKA_135800	PTEX
PBANKA_100850	PTEX
PBANKA_094130	PTEX
PBANKA_133430	PTEX
PBANKA_050100	Rhoptry
PBANKA_100010	Rhoptry
PBANKA_031660	Rhoptry
PBANKA_010040	Rhoptry
PBANKA_011160	Rhoptry
PBANKA_041600	Rhoptry
PBANKA_061970	Rhoptry
PBANKA_071310	Rhoptry
PBANKA_080450	Rhoptry
PBANKA_083020	Rhoptry
PBANKA_093200	Rhoptry
PBANKA_103210	Rhoptry
PBANKA_110140	Rhoptry
PBANKA_114230	Rhoptry
PBANKA_133030	Rhoptry
PBANKA_050140	Rhoptry
PBANKA_052380	Rhoptry
PBANKA_072180	Rhoptry
PBANKA_011000	Ribosomal
PBANKA_021350	Ribosomal
PBANKA_030570	Ribosomal
PBANKA_031110	Ribosomal
PBANKA_031560	Ribosomal
PBANKA_031580	Ribosomal
PBANKA_040530	Ribosomal
PBANKA_040540	Ribosomal
PBANKA_040770	Ribosomal
PBANKA_040810	Ribosomal
PBANKA_041330	Ribosomal
PBANKA_041390	Ribosomal
PBANKA_041750	Ribosomal
PBANKA_050360	Ribosomal
PBANKA_051090	Ribosomal
PBANKA_051130	Ribosomal
PBANKA_052180	Ribosomal
PBANKA_060840	Ribosomal
PBANKA_061000	Ribosomal
PBANKA_061340	Ribosomal
PBANKA_061600	Ribosomal
PBANKA_070320	Ribosomal
PBANKA_070910	Ribosomal
PBANKA_071480	Ribosomal
PBANKA_071780	Ribosomal
PBANKA_080400	Ribosomal
PBANKA_080510	Ribosomal
PBANKA_080920	Ribosomal
PBANKA_081920	Ribosomal
PBANKA_090500	Ribosomal
PBANKA_090640	Ribosomal
PBANKA_091120	Ribosomal
PBANKA_091160	Ribosomal
PBANKA_093700	Ribosomal
PBANKA_094080	Ribosomal
PBANKA_094360	Ribosomal
PBANKA_100810	Ribosomal
PBANKA_101310	Ribosomal
PBANKA_101350	Ribosomal
PBANKA_101370	Ribosomal
PBANKA_101500	Ribosomal
PBANKA_101560	Ribosomal
PBANKA_103390	Ribosomal
PBANKA_103640	Ribosomal
PBANKA_103940	Ribosomal
PBANKA_110340	Ribosomal
PBANKA_112930	Ribosomal
PBANKA_113510	Ribosomal
PBANKA_113930	Ribosomal
PBANKA_120160	Ribosomal
PBANKA_120240	Ribosomal
PBANKA_120840	Ribosomal
PBANKA_122150	Ribosomal
PBANKA_123100	Ribosomal
PBANKA_123180	Ribosomal
PBANKA_123390	Ribosomal
PBANKA_123420	Ribosomal
PBANKA_123720	Ribosomal
PBANKA_124340	Ribosomal
PBANKA_130510	Ribosomal
PBANKA_130910	Ribosomal
PBANKA_131080	Ribosomal
PBANKA_131110	Ribosomal
PBANKA_131830	Ribosomal
PBANKA_132400	Ribosomal
PBANKA_133830	Ribosomal
PBANKA_134670	Ribosomal
PBANKA_135190	Ribosomal
PBANKA_135440	Ribosomal
PBANKA_135510	Ribosomal
PBANKA_136260	Ribosomal
PBANKA_140130	Ribosomal
PBANKA_140680	Ribosomal
PBANKA_140810	Ribosomal
PBANKA_140940	Ribosomal
PBANKA_142020	Ribosomal
PBANKA_142360	Ribosomal
PBANKA_143880	Ribosomal
PBANKA_145860	Ribosomal
