# Supplementary material for: Functional Profiling of a Plasmodium Genome Reveals an Abundance of Essential Genes
Source: Cell. 2017 Jul 13;170(2):260–272.e8. doi: 10.1016/j.cell.2017.06.030 (PMC5509546; doi:10.1016/j.cell.2017.06.030)
Supplement: Data S1. Reproducible Analysis Procedure — The file archive includes an R-markdown document, which will reproduce all bioinformatic procedures conducted. [file mmc9.zip › otherdata/ExpressionPatternOttoEtAl.csv]

Gene	Total	Ring	Tro	Sch	Gam	Ook
PBANKA_000010	15.21046633	0.226442104	0.301334943	0.114084273	0.25363555	0.10450313
PBANKA_000020	545.4297833	0.658128344	0.184467833	0.0726858	0.064289944	0.02042808
PBANKA_000030	42.00282883	0.181835729	0.13458534	0.041242591	0.596818136	0.045518204
PBANKA_000040	58.9225105	0.100472637	0.201294291	0.603754825	0.005681793	0.088796454
PBANKA_000050	28.848622	0.213388875	0.188219389	0.053491186	0.498704929	0.046195621
PBANKA_000060	12.7352415	0.4762446	0.385666028	0.020736356	0.088105907	0.029247109
PBANKA_000070	11.4387335	0.390864994	0.268566446	0.147261932	0.093606954	0.099699674
PBANKA_000080	12.75505702	0.390738618	0.328509704	0.145532866	0.072430096	0.062788717
PBANKA_000090	24.96480983	0.126254116	0.165788165	0.062748926	0.641586041	0.003622753
PBANKA_000100	3.69168635	0.46230902	0.345212155	0.133345294	0.035082978	0.024050553
PBANKA_000110	26.387853	0.465218788	0.231236698	0.100440911	0.086348935	0.116754667
PBANKA_000120	25.223495	0.170958664	0.223223031	0.03958698	0.0025772	0.563654125
PBANKA_000130	9.323058667	0.084758128	0.153837925	0.672255772	0.048616877	0.040531298
PBANKA_000140	59.08079133	0.541323149	0.393715952	0.034098485	0.013130824	0.017731589
PBANKA_000150	2247.6455	0.108575173	0.308279041	0	0.583145785	0
PBANKA_000160	139.4616417	0.156348045	0.101862418	0.677463702	0.01124094	0.053084895
PBANKA_000165	107.3994	0.222433272	0.041151999	0.736414729	0	0
PBANKA_000170	10.55090083	0.598726128	0.17219051	0.032465332	0.151361009	0.04525702
PBANKA_000180	14.658359	0.508374778	0.295657242	0.045713712	0.074066613	0.076187655
PBANKA_000190	17.5932535	0.282789934	0.149481448	0.047322941	0.465334624	0.055071053
PBANKA_000200	34.222306	0.21994003	0.178297307	0.043001193	0.520978919	0.03778255
PBANKA_000210	0	#DIV/0!	#DIV/0!	#DIV/0!	#DIV/0!	#DIV/0!
PBANKA_000220	139.4246413	0.20833516	0.075224436	0.690137691	0.005523794	0.020778919
PBANKA_000230	113.72273	0.341180255	0.425568837	0.120299609	0.074745831	0.038205467
PBANKA_000235	988.7883428	0.257550609	0.37113605	0.357756038	0.011666501	0.001890802
PBANKA_000240	10.98912567	0.06212123	0.114459106	0.1447809	0.643777787	0.034860978
PBANKA_000250	13.93774933	0.351226363	0.323885148	0.051758715	0.234371054	0.038758721
PBANKA_000260	2.1252695	0.45782429	0.298558606	0	0.146134408	0.097482696
PBANKA_000270	233.8442727	0.309592787	0.493412982	0.10369465	0.09047859	0.002820991
PBANKA_000280	0	#DIV/0!	#DIV/0!	#DIV/0!	#DIV/0!	#DIV/0!
PBANKA_000290	0.973369	0	0.547354087	0	0.452645913	0
PBANKA_000300	0	#DIV/0!	#DIV/0!	#DIV/0!	#DIV/0!	#DIV/0!
PBANKA_000310	20.26817283	0.542420133	0.362809221	0.026887969	0.049669425	0.018213252
PBANKA_000320	55.49946967	0.081268164	0.058556235	0.004863146	0.82992775	0.025384705
PBANKA_000330	26.08433043	0.069003746	0.143889835	0.050241293	0.717554934	0.019310192
PBANKA_000340	35.15835033	0.412184015	0.382910457	0.058694449	0.104390421	0.041820658
PBANKA_000350	339.16127	0.539810751	0.269821197	0.095627959	0.060103502	0.03463659
PBANKA_000360	15.811725	0.292863081	0.448461822	0.096453107	0.117020534	0.045201457
PBANKA_000370	30.957239	0.083570583	0.235392924	0.233193923	0.028136085	0.419706486
PBANKA_000378	201.829375	0.470505842	0.257607199	0.164945266	0.051247174	0.055694519
PBANKA_000380	149.987655	0.189894628	0.259278672	0.056589157	0.457906686	0.036330857
PBANKA_000390	30.98637867	0.16614978	0.256243883	0.499088815	0.054835546	0.023681976
PBANKA_000400	297.3132717	0.349663839	0.43670099	0.171872919	0.033360283	0.008401968
PBANKA_000410	1.662023	0.174918157	0.347926292	0.089003281	0.38815227	0
PBANKA_000420	32.11645633	0.439337075	0.333173277	0.151836023	0.053855412	0.021798212
PBANKA_000430	16.72189633	0.506941308	0.220966266	0.066974701	0.13209387	0.073023855
PBANKA_000440	8.495294833	0.061722402	0.149281458	0.705327492	0.005959004	0.077709644
PBANKA_000450	32.23413517	0.193787268	0.142508089	0.520384676	0.030937653	0.112382313
PBANKA_000460	6.569536667	0	0.175022998	0.216396539	0.196961379	0.411619084
PBANKA_000470	5.6625175	0.486219248	0.370895984	0.089258179	0.039283852	0.014342737
PBANKA_000480	248.2154483	0.138270403	0.170709157	0.661653016	0.018859281	0.010508143
PBANKA_000490	66.51619988	0.09622571	0.24610546	0.216588215	0.02067997	0.420400645
PBANKA_000500	61.15041833	0.506182964	0.212145728	0.221262509	0.040495389	0.01991341
PBANKA_000510	0	#DIV/0!	#DIV/0!	#DIV/0!	#DIV/0!	#DIV/0!
PBANKA_000520	367.1108533	0.253373468	0.093507587	0.16822303	0.166411043	0.318484873
PBANKA_000530	2.483094667	0.459690086	0.159537212	0.129113483	0.149641496	0.102017724
PBANKA_000540	7.182256167	0.187345587	0.375219839	0.104242522	0.255307658	0.077884394
PBANKA_000550	13.123872	0.256751437	0.287579001	0.151547805	0.148823076	0.15529868
PBANKA_000560	6.365162833	0.45170172	0.304108481	0.081801442	0.140111734	0.022276623
PBANKA_000570	2.879974667	0.442694866	0.375728131	0.060069278	0.082371384	0.03913634
PBANKA_000580	4.7116105	0.477682737	0.26265467	0.055781139	0.144868724	0.05901273
PBANKA_000590	369.1368477	0.55944917	0.269933497	0.163392656	0.006115754	0.001108924
PBANKA_000600	25.9449905	0.491576592	0.411298089	0.048315358	0.034799011	0.014010951
PBANKA_000610	2.3883125	0	0.880483605	0.050001413	0.069514982	0
PBANKA_000620	1.954491	0	0.940958541	0.030674483	0.028366976	0
PBANKA_000630	2.625854667	0.813495136	0.035665721	0.057366846	0.02653517	0.066937127
PBANKA_000640	2.411698333	0.311052585	0.246882038	0	0.220601803	0.221463574
PBANKA_000650	1.879499	0	0.595972118	0.310545789	0.093482093	0
PBANKA_000660	4.8390035	0	0.768281114	0.128790463	0.102928423	0
PBANKA_000670	5.1652995	0	0.637270888	0.304673524	0.058055588	0
PBANKA_000680	2.490024833	0	0.850493526	0.024119237	0.111793263	0.013593974
PBANKA_000690	2.101114	0	0.644512863	0.223792236	0.131694901	0
PBANKA_000700	4.1115685	0	0.793665483	0.054224683	0.152109834	0
PBANKA_000710	1.9756695	0	0.871019925	0.046635077	0.082344997	0
PBANKA_000720	2.9799475	0	0.720975789	0.14902578	0.129998431	0
PBANKA_000730	3.4783505	0.05034714	0.709353471	0.144838336	0.095461053	0
PBANKA_000740	2.602339	0	0.586083519	0.308389683	0.105526797	0
PBANKA_000750	2.7330745	0	0.582117319	0.160736379	0.257146302	0
PBANKA_000760	4.964778167	0	0.671781274	0.225848761	0.094371286	0.007998679
PBANKA_000770	1.648255	0	0.829471471	0.036225887	0.134302641	0
PBANKA_000780	2.8329525	0	0.788986049	0.093643822	0.117370129	0
PBANKA_000790	1.946085	0	1	0	0	0
PBANKA_000800	0	#DIV/0!	#DIV/0!	#DIV/0!	#DIV/0!	#DIV/0!
PBANKA_000810	2.086337	0	0.767685182	0.126316841	0.105997976	0
PBANKA_000820	2.5707865	0	0.696394664	0.195970572	0.107634765	0
PBANKA_000830	3.1297685	0	0.80091387	0.164732951	0.03435318	0
PBANKA_000840	1.666741	0	0.824540226	0.108786548	0.066673226	0
PBANKA_000850	2.470289167	0.07089251	0.761649699	0.13143016	0.02240264	0.013624991
PBANKA_000860	2.219695167	0.078895969	0.610081519	0.146268057	0.149591261	0.015163193
PBANKA_000870	2.1345855	0	0.744196004	0.152100021	0.103703974	0
PBANKA_000880	8.66629	0	1	0	0	0
PBANKA_000890	1.7784115	0	0.841951933	0.033574625	0.124473442	0
PBANKA_000900	2.0501175	0.085421933	0.752613204	0	0.161964863	0
PBANKA_000910	2.2488455	0.254083707	0.715584952	0	0.030331341	0
PBANKA_000920	0	#DIV/0!	#DIV/0!	#DIV/0!	#DIV/0!	#DIV/0!
PBANKA_000930	2.900989	0	0.63507135	0.264522892	0.100405758	0
PBANKA_000935	1.824886	0	0.759050154	0.111541488	0.129408358	0
PBANKA_000940	1.983663	0	0.754834365	0.133571579	0.111594056	0
PBANKA_000950	1.8742105	0	0.524500049	0.268805718	0.206694232	0
PBANKA_000960	3.960137	0	0.695171657	0.185052436	0.111298927	0.008476979
PBANKA_000970	3.330636	0	0.690040881	0.177032705	0.132926414	0
PBANKA_000980	0	#DIV/0!	#DIV/0!	#DIV/0!	#DIV/0!	#DIV/0!
PBANKA_000990	4.3778605	0.040002417	0.522010694	0.349498802	0.088488087	0
PBANKA_001000	2.5069735	0	0.802339953	0.085374257	0.11228579	0
PBANKA_001010	3.3859685	0	0.703735135	0.181854911	0.114409954	0
PBANKA_001020	2.618755667	0	0.696468183	0.176546062	0.111821429	0.015164327
PBANKA_001030	1.226358333	0.284416056	0.201706543	0.050617343	0.375074305	0.088185753
PBANKA_001040	1.998860167	0	0.840358935	0.059743549	0.083059087	0.01683843
PBANKA_001050	2.9686645	0.107004513	0.677619515	0.150374183	0.065001788	0
PBANKA_010005	55.4397655	0.206419894	0.546311835	0.091607621	0.154737307	0.000923344
PBANKA_010010	107.163825	0.128315222	0.593212308	0.077731315	0.17245605	0.028285105
PBANKA_010020	1089.361533	0.244750702	0.49009533	0.106437575	0.131310401	0.027405992
PBANKA_010030	250.115258	0.567516757	0.220280444	0.117471242	0.070090886	0.024640672
PBANKA_010040	433.30175	0.1219987	0.026072258	0.82168835	0.020572257	0.009668435
PBANKA_010050	376.57032	0.378275962	0.289145199	0.221626203	0.089537195	0.021415442
PBANKA_010060	2937.397277	0.154726943	0.090302051	0.709233312	0.034279156	0.011458537
PBANKA_010070	2016.58864	0.462006718	0.262073776	0.226697449	0.034515492	0.014706564
PBANKA_010080	144.3132167	0.196214184	0.139006326	0.169649742	0.37346129	0.121668459
PBANKA_010090	211.6466	0.400356065	0.236523762	0.088142451	0.078916458	0.196061264
PBANKA_010100	282.8044783	0.273455535	0.509680755	0.13467308	0.010313716	0.071876915
PBANKA_010110	57.926095	0.146905725	0.266606958	0.237195343	0.25281352	0.096478452
PBANKA_010120	138.8362783	0.159456521	0.286887192	0.192621484	0.022351471	0.338683332
PBANKA_010130	150.9294433	0.238854654	0.4562569	0.138395462	0.020956945	0.145536039
PBANKA_010140	223.71795	0.171833329	0.28421613	0.346972158	0.074492011	0.122486372
PBANKA_010150	595.9600167	0.078044162	0.032870158	0.056901888	0.785536759	0.046647033
PBANKA_010160	89.75491833	0.425895881	0.252874722	0.211700934	0.042102595	0.067425869
PBANKA_010170	196.8920167	0.177991981	0.225941106	0.191702034	0.242883134	0.161481746
PBANKA_010180	1073.799067	0.161887364	0.112401383	0.059747584	0.423683084	0.242280586
PBANKA_010190	239.5412	0.102297016	0.265180061	0.473290816	0.109470312	0.049761795
PBANKA_010200	133.43278	0.087997979	0.392692485	0.35585521	0.047262037	0.116192288
PBANKA_010210	256.7655333	0.290594688	0.144508492	0.114436115	0.319326932	0.131133774
PBANKA_010220	197.4344	0.443166439	0.316945527	0.082349378	0.074309492	0.083229164
PBANKA_010230	229.3102667	0.068121895	0.388681681	0.196885646	0.209829462	0.136481315
PBANKA_010240	22.76373667	0.090844708	0.375376201	0.189082533	0.246349933	0.098346625
PBANKA_010250	109.66053	0.085947332	0.356367054	0.186633696	0.230065913	0.140986005
PBANKA_010260	219.03277	0.069079389	0.027875829	0.347841786	0.096759722	0.458443273
PBANKA_010270	117.4870733	0.10659428	0.069010699	0.105899012	0.588397072	0.130098937
PBANKA_010280	111.7172333	0.185747976	0.352546772	0.188637862	0.131131067	0.141936323
PBANKA_010290	302.69397	0.057492886	0.00517635	0.797638949	0.109761354	0.029930461
PBANKA_010300	886.7689167	0.079228927	0.113962723	0.143338809	0.213246649	0.450222893
PBANKA_010310	119.3092333	0.151769477	0.344393714	0.19934375	0.110152413	0.194340645
PBANKA_010320	1659.938787	0.038908272	0.004334178	0.024900497	0.830325799	0.101531254
PBANKA_010330	506.67395	0.37628765	0.419373248	0.10997161	0.043687365	0.050680127
PBANKA_010340	234.0269333	0.085865117	0.288163841	0.104917839	0.19384115	0.327212053
PBANKA_010350	88.18222833	0.136379974	0.179909833	0.239192186	0.078455207	0.366062799
PBANKA_010360	42.30141	0.184350829	0.26668851	0.140159512	0.13699366	0.271807488
PBANKA_010370	607.2751167	0.068284784	0.452822769	0.101708103	0.224458398	0.152725946
PBANKA_010380	341.9144	0.09044252	0.469621929	0.108275492	0.057428555	0.274231504
PBANKA_010390	540.9483167	0.280334545	0.221121587	0.145533774	0.137509532	0.215500563
PBANKA_010400	414.4416333	0.061765754	0.16940757	0.172582685	0.352340326	0.243903665
PBANKA_010410	246.94905	0.070894786	0.085469655	0.179685648	0.529975718	0.133974194
PBANKA_010420	263.3195	0.061737547	0.109798173	0.129830491	0.407544827	0.291088962
PBANKA_010430	50.40348833	0.105947131	0.417424482	0.2342942	0.188803301	0.053530885
PBANKA_010440	66.75265167	0.097410138	0.023535694	0.248133963	0.577000299	0.053919905
PBANKA_010450	1701.953965	0.026982722	0.002599844	0.019352639	0.556493019	0.394571777
PBANKA_010460	222.7167933	0.049742814	0.378385701	0.220890617	0.07250733	0.278473538
PBANKA_010470	705.6183167	0.069914639	0.225864318	0.27695001	0.319084687	0.108186345
PBANKA_010480	180.81835	0.408987528	0.191823452	0.274765808	0.069981282	0.05444193
PBANKA_010490	627.0822833	0.343520309	0.374613518	0.104562753	0.074225028	0.103078392
PBANKA_010500	608.8749333	0.102279215	0.124498228	0.195292159	0.196868016	0.381062383
PBANKA_010510	2844.457857	0.03643675	0.002265121	0.017423232	0.914437876	0.029437021
PBANKA_010520	296.226475	0.332946101	0.281848711	0.216250421	0.023304045	0.145650722
PBANKA_010530	364.587735	0.148253342	0.169887777	0.074939575	0.020081956	0.586837349
PBANKA_010540	434.1726	0.148193253	0.40314497	0.317025994	0.054382865	0.077252917
PBANKA_010550	608.2815333	0.211748167	0.332395427	0.09264978	0.056242954	0.306963672
PBANKA_010560	549.0959617	0.461310987	0.405008442	0.0835252	0.01605101	0.034104361
PBANKA_010570	83.62345667	0.04297879	0.063563086	0.058384814	0.367957164	0.467116144
PBANKA_010580	247.51295	0.060612384	0.188149953	0.245687953	0.273281459	0.232268251
PBANKA_010590	176.4498833	0.083372682	0.18960823	0.325016934	0.30726175	0.094740405
PBANKA_010600	329.5191	0.077224052	0.218939813	0.37084345	0.160453673	0.172539012
PBANKA_010610	182.6424333	0.094462714	0.318114465	0.184861751	0.197096038	0.205465032
PBANKA_010620	98.87154	0.088228625	0.057239323	0.185173104	0.493022057	0.176336891
PBANKA_010630	445.8262567	0.117648746	0.010876412	0.459458134	0.370049986	0.041966722
PBANKA_010640	229.95116	0.092135652	0.147271273	0.102112118	0.023383487	0.63509747
PBANKA_010650	359.4725917	0.095376395	0.270588224	0.051032124	0.013519598	0.569483659
PBANKA_010660	205.0493067	0.111657534	0.398116684	0.135339155	0.039558729	0.315327897
PBANKA_010670	202.115455	0.088921453	0.416996315	0.164446356	0.03781554	0.291820336
PBANKA_010680	221.3185367	0.079758434	0.230334751	0.146139137	0.293969502	0.249798176
PBANKA_010690	212.8876333	0.140851066	0.371602139	0.238278284	0.144544563	0.104723947
PBANKA_010695	179.2016667	0.182376373	0.293574837	0.185431311	0.102445755	0.236171725
PBANKA_010700	2986.213883	0.035964788	0.093544371	0.13216267	0.126729201	0.611598969
PBANKA_010710	883.1703	0.098395915	0.583788314	0.205351108	0.0724392	0.040025463
PBANKA_010720	457.8582283	0.040284522	0.025401083	0.05351045	0.406407461	0.474396483
PBANKA_010730	717.9746333	0.138329748	0.645958058	0.117826517	0.043541789	0.054343888
PBANKA_010740	391.4434	0.072854977	0.449246302	0.269048986	0.113456377	0.095393357
PBANKA_010750	93.69613333	0.134873762	0.289852943	0.236688529	0.136724425	0.20186034
PBANKA_010760	125.3670183	0.229714325	0.285829164	0.415644008	0.021417236	0.047395267
PBANKA_010770	995.843	0.284550376	0.202690083	0.036484165	0.13266298	0.343612397
PBANKA_010780	162.85003	0.076555712	0.060213161	0.053382643	0.185126463	0.624722022
PBANKA_010790	337.9656667	0.090114331	0.073522409	0.26953729	0.087974469	0.478851501
PBANKA_010800	171.9612333	0.159953493	0.219377933	0.340757326	0.133107617	0.14680363
PBANKA_010810	50.89755667	0.101595741	0.078496204	0.218477089	0.3743942	0.227036766
PBANKA_010820	185.5756533	0.316436984	0.212815363	0.341319289	0.061508069	0.067920296
PBANKA_010830	1206.676843	0.047709542	0.003907848	0.37631492	0.494890163	0.077177526
PBANKA_010840	173.35915	0.089799702	0.296133778	0.396702164	0.112162525	0.105201831
PBANKA_010850	264.8447333	0.268636454	0.352031354	0.091039756	0.056052464	0.232239972
PBANKA_010860	411.39595	0.265960688	0.349512434	0.165649054	0.042665588	0.176212235
PBANKA_010870	597.5108667	0.217531776	0.308784342	0.097980059	0.081065388	0.294638435
PBANKA_010880	3784.707783	0.054509889	0.024117833	0.56898184	0.248760949	0.103629489
PBANKA_010890	606.3523033	0.212485381	0.595516003	0.106532951	0.055775743	0.029689923
PBANKA_010900	1473.430433	0.11352012	0.607394472	0.167787698	0.026658944	0.084638766
PBANKA_010910	887.3796167	0.099089384	0.431626435	0.131569283	0.041743859	0.295971038
PBANKA_010920	263.2226133	0.249695112	0.29496269	0.203131484	0.018874632	0.233336082
PBANKA_010930	417.3226333	0.135425078	0.12193827	0.499201297	0.152072869	0.091362486
PBANKA_010940	601.7255	0.051042876	0.371249847	0.325134966	0.10948032	0.143091991
PBANKA_010950	383.2737	0.100503635	0.459961119	0.197260339	0.141625162	0.100649745
PBANKA_010960	679.1898333	0.071989667	0.277752244	0.252177656	0.133466441	0.264613992
PBANKA_010970	256.5678667	0.246590701	0.27944653	0.210665703	0.177595506	0.085701561
PBANKA_010980	658.380485	0.057086595	0.00405994	0.039729914	0.8519686	0.047154952
PBANKA_010990	913.84682	0.076405037	0.00728122	0.262652334	0.617431705	0.036229704
PBANKA_011000	52589.255	0.385973332	0.277611843	0.09621224	0.046074336	0.194128249
PBANKA_011010	127.0736933	0.200050454	0.179233793	0.323878994	0.124750053	0.172086706
PBANKA_011020	421.61285	0.196309244	0.267423064	0.143829463	0.22738325	0.165054979
PBANKA_011030	3747.312583	0.124207546	0.013795153	0.750384425	0.0436753	0.067937576
PBANKA_011040	563.8012667	0.359675496	0.310524311	0.090213614	0.065059361	0.174527218
PBANKA_011050	250.8218667	0.100605144	0.098503971	0.683054481	0.088930843	0.028905561
PBANKA_011060	251.3043867	0.069393536	0.115111003	0.520941961	0.165801324	0.128752176
PBANKA_011070	294.5094333	0.043768547	0.06209122	0.245807067	0.584093345	0.064239821
PBANKA_011080	3921.186067	0.030643802	0.004720179	0.020260872	0.752292788	0.192082358
PBANKA_011090	344.1520133	0.132348347	0.139684204	0.031322438	0.29335772	0.403287292
PBANKA_011100	566.5204783	0.075353145	0.027459378	0.722111584	0.019272816	0.155803076
PBANKA_011110	414.4561167	0.093752748	0.097726269	0.100269964	0.03589596	0.672355059
PBANKA_011120	554.1246333	0.344219492	0.184010498	0.06953174	0.064813578	0.337424691
PBANKA_011130.1	678.2041667	0.032792116	0.632072938	0.127151313	0.103548759	0.104434874
PBANKA_011130.2	556.3840859	0.024639676	0.536303082	0.107293597	0.168603313	0.163160333
PBANKA_011140	4115.6455	0.128669245	0.131401137	0.165005222	0.288120053	0.286804342
PBANKA_011150	2484.411167	0.08925133	0.178973797	0.204092828	0.332058361	0.195623685
PBANKA_011160	343.8936617	0.053609595	0.013762815	0.694048849	0.03131215	0.20726659
PBANKA_011170	487.6196333	0.066950955	0.169794845	0.228825897	0.351981315	0.182446988
PBANKA_011180	213.4074833	0.206263854	0.304052599	0.20621395	0.086967897	0.1965017
PBANKA_011185	1.20932	0	0.639881917	0.268360318	0.091757765	0
PBANKA_011190	263.3356	0.080889747	0.114718063	0.430659774	0.077285601	0.296446815
PBANKA_011200	434.5577833	0.144432691	0.143403484	0.107473279	0.039522132	0.565168414
PBANKA_011210	466.8201733	0.061707059	0.005711182	0.908148414	0.013259014	0.011174331
PBANKA_011220	232.1230017	0.110493897	0.011054893	0.666077894	0.00535115	0.207022166
PBANKA_011230	202.4524933	0.057243405	0.100074095	0.519198348	0.035665849	0.287818304
PBANKA_011240	243.4395417	0.241245525	0.152581621	0.119637097	0.043035223	0.443500534
PBANKA_011250	307.0275333	0.389808362	0.239759442	0.19853594	0.052567435	0.11932882
PBANKA_011260	612.2232733	0.397380352	0.417162351	0.165023864	0.013031471	0.007401962
PBANKA_020010	4.4918115	0.471695662	0.376898051	0.018966067	0.086851708	0.045588511
PBANKA_020020	200.0373067	0.439038105	0.220091446	0.124098901	0.062191649	0.154579899
PBANKA_020030	6.670147	0.214505617	0.136591742	0.272338826	0.172356771	0.204207044
PBANKA_020035	1.0492925	0.15182087	0.739525442	0.108653688	0	0
PBANKA_020040	566.90109	0.451435011	0.134375293	0.242505267	0.092843092	0.078841337
PBANKA_020050	58.80294233	0.514019857	0.231319207	0.174860808	0.054162341	0.025637787
PBANKA_020060	734.3935	0.387955503	0.226431062	0.13306252	0.151420934	0.10112998
PBANKA_020065	17.0898345	0.251731519	0.334453795	0.22768155	0.018510097	0.167623039
PBANKA_020067	3.313186917	0.456524198	0.425559902	0.013957845	0.051486229	0.052471826
PBANKA_020070	99.34234333	0.424097103	0.445640786	0.071018508	0.028005128	0.031238475
PBANKA_020080	88.15079017	0.538090355	0.231653057	0.166309513	0.046382097	0.017564978
PBANKA_020090	46.6191855	0.098014046	0.256159559	0.270762989	0.034184435	0.340878971
PBANKA_020100	196.117525	0.431027773	0.441617851	0.079881948	0.023843433	0.023628995
PBANKA_020105	0.2796925	0	0.597819033	0.203813116	0.19836785	0
PBANKA_020110	7.583255667	0.226099722	0.234669656	0	0.481568229	0.057662393
PBANKA_020120	42.99040667	0.378847661	0.202917597	0.16975043	0.200504384	0.047979929
PBANKA_020125	333.7774367	0.250964388	0.30417874	0.391257124	0.026832161	0.026767587
PBANKA_020130	178.3696167	0.245090789	0.185873584	0.477660386	0.036437203	0.054938037
PBANKA_020134	1891.2178	0.168845175	0.459972141	0.250560512	0.107878902	0.012743271
PBANKA_020136	13.08122737	0.413033949	0.361860158	0.119696719	0.091535447	0.013873726
PBANKA_020140	45.862073	0.253724684	0.459675035	0.166805914	0.067351513	0.052442854
PBANKA_020145	62.52351333	0.064860878	0.638629339	0.213105427	0.070410791	0.012993565
PBANKA_020150	1648.572857	0.412881661	0.334014355	0.223666487	0.011720289	0.017717207
PBANKA_020160	13565.8745	0.218298496	0.297549929	0.419715662	0.031555688	0.032880225
PBANKA_020170	25055.9249	0.000960677	0.001578377	0.000793241	0.012127451	0.984540254
PBANKA_020180	178.4283967	0.053479016	0.618385313	0.063621908	0.071408477	0.193105287
PBANKA_020190	1755.7924	0.058608808	0.274859944	0.07055931	0.260597437	0.335374501
PBANKA_020200	341.6975	0.240667403	0.354897241	0.102636104	0.142868034	0.158931218
PBANKA_020210	137.7100067	0.204387108	0.389529064	0.125533724	0.185445492	0.095104611
PBANKA_020220	177.74065	0.155666416	0.434998409	0.129598097	0.177188786	0.102548292
PBANKA_020230	290.5696	0.332339825	0.302815745	0.120107713	0.182608745	0.062127972
PBANKA_020240	198.1506167	0.074083292	0.057222633	0.344181114	0.084235418	0.440277543
PBANKA_020250	224.3542667	0.124122667	0.089737317	0.388595017	0.33591182	0.061633179
PBANKA_020260	262.9005817	0.083948464	0.166507239	0.048125093	0.331383253	0.370035951
PBANKA_020270	57.75646833	0.089121879	0.181647187	0.2332189	0.408980166	0.087031868
PBANKA_020280	201.06531	0.241373562	0.381473065	0.115784518	0.136261198	0.125107658
PBANKA_020290	388.5132833	0.217759736	0.226995328	0.090348005	0.08769121	0.377205721
PBANKA_020300	1509.1885	0.09337601	0.334623541	0.372317308	0.151542369	0.048140772
PBANKA_020310	270.0218167	0.217617416	0.263427233	0.275746793	0.084844811	0.158363747
PBANKA_020320	161.11618	0.317514355	0.308420917	0.241808427	0.065509249	0.066747052
PBANKA_020330	310.34405	0.325330226	0.245572615	0.143196075	0.076758681	0.209142402
PBANKA_020340	768.1556533	0.026304656	0.10446841	0.060053584	0.056607993	0.752565357
PBANKA_020350	292.29865	0.071528897	0.202714929	0.128125806	0.103601402	0.494028967
PBANKA_020360	1004.097883	0.050934476	0.047273479	0.05483574	0.640781652	0.206174654
PBANKA_020370	258.604555	0.048753801	0.149995038	0.366698297	0.164905255	0.269647609
PBANKA_020380	393.8501667	0.336177844	0.358305041	0.170204067	0.058676883	0.076636166
PBANKA_020390	638.23105	0.207617602	0.161112108	0.233699066	0.1997999	0.197771324
PBANKA_020400	215.9097017	0.134224399	0.606424811	0.0676716	0.09641878	0.09526041
PBANKA_020410	2052.230067	0.117869826	0.173488833	0.036251345	0.039213586	0.63317641
PBANKA_020420	575.7327833	0.075681117	0.197089784	0.175331513	0.402375905	0.149521681
PBANKA_020430	139.7673483	0.089612954	0.119757942	0.121282976	0.541060562	0.128285566
PBANKA_020440	377.5383	0.18619197	0.309759301	0.145867188	0.255146961	0.10303458
PBANKA_020450	299.29153	0.060731922	0.020279825	0.120013754	0.608787693	0.190186805
PBANKA_020460	2840.694715	0.030989039	0.001619433	0.12565377	0.066189091	0.775548667
PBANKA_020470	488.4281167	0.129835584	0.161134663	0.119097873	0.112797868	0.477134012
PBANKA_020480	489.3541167	0.217130594	0.175188676	0.159057618	0.043211857	0.405411255
PBANKA_020490	215.8044	0.094455674	0.346715822	0.219042336	0.141152127	0.198634041
PBANKA_020500	4532.595167	0.557853703	0.071352611	0.072297324	0.043542494	0.254953867
PBANKA_020510	274.6726667	0.351940916	0.155079137	0.11870748	0.173819807	0.20045266
PBANKA_020520	610.6769167	0.257285802	0.269845634	0.290158339	0.039405534	0.143304691
PBANKA_020530	113.2721033	0.138495707	0.432301057	0.158744735	0.121118083	0.149340419
PBANKA_020540	768.39105	0.094392692	0.476239279	0.208129702	0.06499913	0.156239196
PBANKA_020550	175.9575	0.350073171	0.186230482	0.111656508	0.079014251	0.273025589
PBANKA_020560	65.706315	0.201346705	0.437296628	0.110354918	0.097981602	0.153020147
PBANKA_020570	60.08312667	0.050748274	0.526931632	0.081408297	0.026070214	0.314841582
PBANKA_020580	148.2461317	0.124476368	0.066338493	0.092485381	0.321370949	0.395328809
PBANKA_020590	481.7415167	0.31739739	0.238639802	0.317490801	0.056676971	0.069795036
PBANKA_020600	1113.15185	0.065691891	0.248497094	0.404648746	0.21156817	0.069594099
PBANKA_020610	196.5139333	0.067337719	0.346935959	0.152482318	0.151998637	0.281245367
PBANKA_020620	203.0626267	0.059143872	0.503872877	0.139064241	0.175731254	0.122187756
PBANKA_020630	1320.599917	0.09835352	0.082395734	0.444659274	0.274824718	0.099766754
PBANKA_020640	106.6083167	0.101970469	0.196193418	0.226604741	0.230911159	0.244320213
PBANKA_020650	494.2783833	0.078449617	0.250970211	0.489493387	0.130266571	0.050820214
PBANKA_020660	249.6159433	0.484345464	0.247163499	0.132818239	0.016953885	0.118718912
PBANKA_020670	83.96580167	0.160437342	0.108932623	0.12175445	0.471449081	0.137426505
PBANKA_020680	117.8016767	0.093945522	0.180167639	0.317956425	0.131923419	0.276006994
PBANKA_020690	308.5610883	0.277339896	0.285627557	0.023337405	0.069616523	0.34407862
PBANKA_020700	446.4913667	0.146663082	0.395905751	0.267234059	0.108092796	0.082104312
PBANKA_020710	267.1558133	0.071865739	0.018783271	0.384785563	0.469549955	0.055015473
PBANKA_020720	323.74415	0.236214461	0.356954713	0.13257506	0.187329099	0.086926667
PBANKA_020730	181.6282083	0.118493158	0.108030301	0.342909015	0.054683549	0.375883977
PBANKA_020740	93.96155667	0.092868193	0.22995628	0.26103069	0.260845508	0.155299329
PBANKA_020750	226.8446433	0.108718679	0.063263561	0.625161335	0.134626939	0.068229486
PBANKA_020760	111.282565	0.03268459	0.121277758	0.074686273	0.105148996	0.666202383
PBANKA_020770	166.4351283	0.093481497	0.266179985	0.09113701	0.045952378	0.503249129
PBANKA_020780	85.57535067	0.118055315	0.553418124	0.236228655	0.069540761	0.022757145
PBANKA_020790	610.6498983	0.043915016	0.008610277	0.635819315	0.094866142	0.21678925
PBANKA_020800	819.5053667	0.078617545	0.065742706	0.545990933	0.223279197	0.086369619
PBANKA_020810	416.1018	0.219503737	0.298720169	0.137225914	0.11416401	0.23038617
PBANKA_020820	813.2738667	0.107225811	0.201094006	0.337505004	0.130900247	0.223274931
PBANKA_020830	341.57645	0.107505216	0.203947462	0.478045252	0.140082696	0.070419375
PBANKA_020840	158.5625767	0.058310133	0.050502616	0.07849349	0.358063997	0.454629763
PBANKA_020850	88.10231667	0.146301147	0.409654949	0.060264931	0.214529546	0.169249428
PBANKA_020860	266.54945	0.137662449	0.326298741	0.069086243	0.14305807	0.323894497
PBANKA_020870	443.61309	0.34266685	0.410816326	0.114461005	0.071201686	0.060854133
PBANKA_020880	478.6103267	0.290806199	0.24674875	0.353242483	0.016178736	0.093023832
PBANKA_020890	570.275655	0.099826723	0.006790497	0.569184389	0.031550444	0.292647948
PBANKA_020900	153.1563652	0.077342199	0.007164466	0.670721063	0.058833761	0.185938512
PBANKA_020910	1285.194205	0.02404123	0.001638044	0.154497273	0.038812305	0.781011147
PBANKA_020920	354.8345667	0.096296847	0.26776464	0.206003464	0.105092213	0.324842835
PBANKA_020930	901.439595	0.049140564	0.004040864	0.1009173	0.576969886	0.268931386
PBANKA_020940	247.5499933	0.076121998	0.342403564	0.123298933	0.347795	0.110380505
PBANKA_020950	309.2255833	0.296283377	0.250440307	0.09286101	0.075149021	0.285266285
PBANKA_020960	55.44806167	0.060766777	0.293018358	0.120383198	0.259618633	0.266213033
PBANKA_020970	381.4060017	0.010858259	0.02636803	0.017121742	0.026022323	0.919629647
PBANKA_020980	201.58301	0.069124824	0.091742107	0.058241664	0.014381371	0.766510035
PBANKA_020990	241.0468167	0.170276258	0.527544822	0.113607391	0.052133026	0.136438502
PBANKA_021000	165.1456167	0.125440205	0.277879613	0.281692914	0.175327693	0.139659575
PBANKA_021010	125.6726633	0.065670407	0.021715582	0.387891437	0.328712298	0.196010275
PBANKA_021020	463.3106667	0.304479284	0.27599084	0.073299197	0.195873539	0.15035714
PBANKA_021030	131.6455483	0.076649535	0.077906508	0.230301749	0.29073296	0.324409248
PBANKA_021040	229.41545	0.094813797	0.197464905	0.332374302	0.153847529	0.221499467
PBANKA_021050	74.97751333	0.139319038	0.374768364	0.392761759	0.063039234	0.030111606
PBANKA_021060	342.5609667	0.147085205	0.568377658	0.163789531	0.063205537	0.057542069
PBANKA_021070	167.15895	0.071368599	0.394736267	0.391374198	0.093215469	0.049305466
PBANKA_021080	663.1434833	0.206202735	0.35391285	0.313425383	0.045521747	0.080937285
PBANKA_021090	521.4110933	0.240462855	0.416733558	0.163597977	0.051148221	0.128057389
PBANKA_021100	157.32475	0.310614191	0.288733337	0.119157666	0.143848314	0.137646492
PBANKA_021110	117.9230617	0.151177808	0.196464115	0.295374794	0.041599963	0.31538332
PBANKA_021120	74.47264333	0.193794585	0.288865133	0.182752342	0.08700799	0.24757995
PBANKA_021130	309.9427667	0.113838275	0.193897088	0.144161616	0.076329899	0.471773122
PBANKA_021140	140.8815583	0.073803663	0.460766482	0.167671342	0.082975729	0.214782784
PBANKA_021150	837.1352	0.097751415	0.455363721	0.158413659	0.051224103	0.237247102
PBANKA_021160	135.5994167	0.157450899	0.251349533	0.19492488	0.17157854	0.224696149
PBANKA_021170	49.21205833	0.13772275	0.318949268	0.118409699	0.285505229	0.139413054
PBANKA_021180	89.9153	0.163193027	0.426344015	0.233126064	0.093413357	0.083923537
PBANKA_021190	148.3371933	0.204404906	0.357375644	0.314046996	0.069357184	0.05481527
PBANKA_021200	71.34126833	0.357325439	0.127662785	0.3186767	0.083321759	0.113013316
PBANKA_021210	1501.046467	0.353759535	0.346490273	0.123259342	0.073486732	0.103004118
PBANKA_021220	79.80875667	0.075926255	0.425170137	0.387257004	0.030258584	0.08138802
PBANKA_021230	105.3754833	0.129612217	0.332321607	0.209274485	0.196049872	0.132741819
PBANKA_021240	283.3884	0.080341503	0.483694816	0.141638825	0.140171051	0.154153804
PBANKA_021250	365.843085	0.049700912	0.274649581	0.109120554	0.331512348	0.235016606
PBANKA_021260	251.8769983	0.041944084	0.044992159	0.028536647	0.712474744	0.172052365
PBANKA_021270	120.3043683	0.071703839	0.366332084	0.121104081	0.117697721	0.323162275
PBANKA_021280	221.20465	0.05362975	0.060516133	0.616065259	0.204995013	0.064793846
PBANKA_021290	303.5208933	0.042401068	0.297060769	0.203054555	0.072542288	0.38494132
PBANKA_021300	288.4122667	0.285432034	0.342968769	0.132997811	0.181610861	0.056990526
PBANKA_021310	573.3785	0.264080359	0.397705006	0.143459076	0.150638801	0.044116757
PBANKA_021320	155.7093633	0.092111577	0.225655987	0.591279471	0.052980276	0.03797269
PBANKA_021330	142.20413	0.381869711	0.314241928	0.166247984	0.109576986	0.02806339
PBANKA_021340	310.3980017	0.42065477	0.192796828	0.061949014	0.021248317	0.303351072
PBANKA_021350	528.3341	0.311463901	0.114247311	0.034482726	0.125346727	0.414459335
PBANKA_021360	145.6964833	0.230107476	0.213551826	0.325394264	0.092201608	0.138744827
PBANKA_021370	513.01655	0.130632335	0.197282134	0.093752141	0.258991645	0.319341744
PBANKA_021380	172.1674033	0.055253084	0.052276969	0.243170596	0.440098117	0.209201235
PBANKA_021390	505.7696567	0.065313032	0.017611555	0.271781726	0.552670561	0.092623126
PBANKA_021400	23.91950483	0.078827761	0.034852206	0.205952842	0.206529568	0.473837624
PBANKA_021410	445.2957367	0.250020247	0.338563762	0.049206737	0.122401127	0.239808127
PBANKA_021420	143.69577	0.263215125	0.527015165	0.094881359	0.050068071	0.06482028
PBANKA_021430	183.8122533	0.291037453	0.332468042	0.23793898	0.097396118	0.041159407
PBANKA_021440	307.5463233	0.086282612	0.493442738	0.33411926	0.050826002	0.035329388
PBANKA_021450	421.6536167	0.085123069	0.119747105	0.47178298	0.279721305	0.04362554
PBANKA_021455	355.7933767	0.194184756	0.572616056	0.173499857	0.053508304	0.006191028
PBANKA_021460	267.110937	0.477367761	0.300007933	0.180982668	0.022410314	0.019231324
PBANKA_021470	1756.335233	0.288005097	0.302451087	0.312222854	0.066319059	0.031001902
PBANKA_021480	897.3544333	0.443360489	0.111912413	0.11990045	0.28675793	0.038068719
PBANKA_021490	119.1731917	0.487078505	0.17080813	0.119658623	0.022643557	0.199811185
PBANKA_021500	84.012531	0.049267174	0.560500909	0.23086675	0.150425179	0.008939988
PBANKA_021510	69.18667867	0.885098131	0.046839075	0.038352181	0.029043019	0.000667595
PBANKA_021520	65.503993	0.071637083	0.067711597	0.854552485	0.001988291	0.004110543
PBANKA_021530	54.99030267	0.059646789	0.044230344	0.892180032	0.001723831	0.002219003
PBANKA_021540	82.81948333	0.020381617	0.720667379	0.18618928	0.043024719	0.029737004
PBANKA_021550	218.1920056	0.293106011	0.581975951	0.107763572	0.007703925	0.009450541
PBANKA_021555	58.55511	0.383176635	0.213830185	0.161073901	0.080827275	0.161092004
PBANKA_021560	303.0627917	0.721625538	0.205405618	0.04738622	0.010014839	0.015567786
PBANKA_021570	15.807954	0.458013415	0.311196186	0.076720745	0.135577634	0.01849202
PBANKA_021580	191.0610907	0.327644942	0.493971324	0.151922351	0.014902145	0.011559238
PBANKA_021590	2.982070333	0.294450634	0.463815519	0.109355905	0.076065275	0.056312667
PBANKA_021600	33.12041583	0.123367563	0.124511797	0.557466431	0.084528981	0.110125228
PBANKA_021610	13.91386783	0.311620036	0.423962271	0.04432646	0.209212207	0.010879026
PBANKA_021620	1.6341845	0.357242404	0.347221504	0.200511631	0.09502446	0
PBANKA_030010	3.108091333	0.08636651	0.209340695	0.621164339	0.048752267	0.034376188
PBANKA_030020	12.610408	0.566589915	0.321864289	0.029801494	0.06953748	0.012206822
PBANKA_030030	81.076736	0.449448902	0.273495223	0.041596704	0.222532392	0.012926778
PBANKA_030040	8.378356133	0.57915478	0.162432102	0.010686345	0.148352491	0.099374283
PBANKA_030050	42.35087933	0.59253079	0.304969701	0.022438991	0.05723671	0.022823808
PBANKA_030060	737.39655	0.506283898	0.30234953	0.107986266	0.052198983	0.031181323
PBANKA_030070	223.6376833	0.112504072	0.076917493	0.39508525	0.103750404	0.311742781
PBANKA_030080	114.0143183	0.080805684	0.366901724	0.249032318	0.171210075	0.132050198
PBANKA_030090	227.52275	0.054999555	0.395823714	0.189221737	0.304586025	0.055368969
PBANKA_030100	313.3445667	0.181726304	0.205979477	0.454033722	0.086626682	0.071633815
PBANKA_030110	422.81865	0.175100365	0.176893214	0.233681509	0.310630811	0.103694101
PBANKA_030120	318.67213	0.086216827	0.223058414	0.287667767	0.356292532	0.04676446
PBANKA_030130	19528.96817	0.050667833	0.053908429	0.078049695	0.538566857	0.278807186
PBANKA_030140	223.7376133	0.042500275	0.550803677	0.107041456	0.246492752	0.053161841
PBANKA_030150	336.7233133	0.54129813	0.195463745	0.049217115	0.027011287	0.187009722
PBANKA_030160	2318.044167	0.04099154	0.005369376	0.023959358	0.782215467	0.14746426
PBANKA_030170	147.8459783	0.066139743	0.284199817	0.14881974	0.302668023	0.198172677
PBANKA_030180	74.065725	0.070245718	0.038243736	0.141559473	0.527500406	0.222450668
PBANKA_030190	176.42014	0.14204274	0.145306256	0.387914328	0.065714436	0.259022241
PBANKA_030200	1143.008267	0.272742559	0.162156308	0.274129251	0.192786007	0.098185875
PBANKA_030210	272.0902333	0.093619494	0.113263345	0.102823794	0.114472135	0.575821232
PBANKA_030220	413.83865	0.038394432	0.091978359	0.11145032	0.19728196	0.560894928
PBANKA_030230	266.7568333	0.448050191	0.182566832	0.074992643	0.104166029	0.190224305
PBANKA_030240	105.4355967	0.215211472	0.231237843	0.157748432	0.189131571	0.206670682
PBANKA_030250	1441.7874	0.173648001	0.280967568	0.250994356	0.062029187	0.232360888
PBANKA_030260	262.57791	0.053153824	0.094724457	0.039660762	0.703659725	0.108801232
PBANKA_030270	121.5144217	0.067477546	0.51174255	0.079282688	0.134256904	0.207240312
PBANKA_030280	59.370095	0.111291973	0.220726445	0.225672538	0.395721112	0.046587933
PBANKA_030290	137.9063173	0.073247478	0.003178201	0.049328777	0.835172037	0.039073506
PBANKA_030300	50.6056235	0.070046464	0.018957942	0.08838326	0.616364306	0.206248027
PBANKA_030310	372.3869333	0.20138314	0.392738002	0.154949314	0.086433887	0.164495657
PBANKA_030320	780.3930667	0.177037067	0.296408963	0.201686825	0.052761104	0.27210604
PBANKA_030330	281.76645	0.073778124	0.225254284	0.269987254	0.36159557	0.069384769
PBANKA_030340	562.6677167	0.119125903	0.197818796	0.393009041	0.195627893	0.094418366
PBANKA_030350	1071.957617	0.034806973	0.033275429	0.128471031	0.440365825	0.363080742
PBANKA_030360	833.5848833	0.146299438	0.341617279	0.263193952	0.052647608	0.196241722
PBANKA_030370	232.4639833	0.122355298	0.282209093	0.344949565	0.101433132	0.149052911
PBANKA_030380	360.4499333	0.075804703	0.088477059	0.341154731	0.271200355	0.223363152
PBANKA_030390	694.5223833	0.044539745	0.02507565	0.180490223	0.129913884	0.619980498
PBANKA_030400	83.03201333	0.128856143	0.437372268	0.119273634	0.100427108	0.214070846
PBANKA_030410	247.81955	0.082671646	0.10713037	0.051650889	0.065672381	0.692874715
PBANKA_030420	613.0765333	0.310654526	0.213248254	0.034765562	0.072824921	0.368506738
PBANKA_030430	153.5205883	0.277773493	0.302644098	0.056386378	0.033052472	0.330143558
PBANKA_030440	856.4083167	0.121108294	0.108441439	0.60983177	0.071137504	0.089480993
PBANKA_030450	259.7300833	0.0589666	0.07184805	0.258345699	0.072852939	0.537986711
PBANKA_030460	177.1276217	0.128713973	0.220677609	0.088450095	0.209238964	0.352919359
PBANKA_030470	7.828285167	0.105726923	0.204843074	0.168325817	0.117855377	0.403248809
PBANKA_030480	578.4946767	0.099036694	0.076416779	0.799175029	0.015971677	0.009399821
PBANKA_030490	1092.732847	0.184777094	0.177338862	0.593689484	0.021192417	0.023002143
PBANKA_030500	3061.337538	0.083488017	0.008658307	0.898061702	0.004821945	0.004970029
PBANKA_030510	2336.97222	0.099909403	0.010336323	0.873773758	0.008011328	0.007969188
PBANKA_030520	146.672205	0.069069903	0.34371543	0.220346452	0.032876509	0.333991706
PBANKA_030530	482.0032	0.284421971	0.140057058	0.045005718	0.061290153	0.469225101
PBANKA_030540	156.3176833	0.274427685	0.243452943	0.210717043	0.068381579	0.20302075
PBANKA_030550	66.92750833	0.100163523	0.265138363	0.166730098	0.170349984	0.297618032
PBANKA_030560	176.435245	0.051199833	0.418161349	0.402076977	0.085129533	0.043432309
PBANKA_030570	360.7936333	0.058921633	0.196839948	0.2874477	0.092561362	0.364229358
PBANKA_030580	381.73385	0.162786847	0.353143951	0.120855931	0.148053939	0.215159332
PBANKA_030590	461.54565	0.188522089	0.268192323	0.078032151	0.330529602	0.134723835
PBANKA_030600	30.17385	0.127010971	0.103680836	0.152950651	0.512385725	0.103971817
PBANKA_030610	18.59291333	0.115705912	0.08151708	0.259481121	0.476508971	0.066786916
PBANKA_030620	202.8368167	0.27024729	0.349735818	0.122722543	0.065014331	0.192280018
PBANKA_030630	383.6108667	0.225693685	0.337198477	0.142680916	0.040286659	0.254140263
PBANKA_030640	186.0507	0.246038849	0.320961706	0.080248556	0.164127574	0.188623316
PBANKA_030650	283.86025	0.056837652	0.374948588	0.176536518	0.162486998	0.229190244
PBANKA_030660	370.4004852	0.030734301	0.002603583	0.049041377	0.272422699	0.645198039
PBANKA_030670	290.31692	0.082046716	0.013375934	0.840998175	0.019945134	0.04363404
PBANKA_030680	2073.42175	0.223685557	0.324657779	0.09198418	0.031619592	0.328052891
PBANKA_030690	6936.477167	0.074132515	0.116226289	0.191891355	0.362202591	0.25554725
PBANKA_030700	11573.3895	0.421279782	0.27312353	0.121091578	0.060001307	0.124503802
PBANKA_030710	207.10461	0.098219687	0.303501211	0.477405356	0.066603298	0.054270448
PBANKA_030720	346.4127667	0.068488527	0.30527137	0.156943696	0.378314579	0.090981828
PBANKA_030730	360.9408833	0.045101707	0.510141712	0.107928616	0.27267831	0.064149656
PBANKA_030740	127.5816667	0.192708331	0.194437027	0.232888085	0.101433069	0.278533488
PBANKA_030750	231.1466017	0.109635183	0.034467238	0.699058515	0.057162207	0.099676857
PBANKA_030760	714.7873333	0.070339033	0.056648877	0.128302288	0.601541857	0.143167945
PBANKA_030770	137.3545833	0.233324577	0.270077264	0.299343852	0.114650706	0.082603602
PBANKA_030780	1445.808667	0.207345555	0.16068447	0.142540299	0.360730304	0.128699371
PBANKA_030790	63.64627667	0.220754469	0.476056913	0.100872515	0.143335329	0.058980774
PBANKA_030800	395.3469	0.076936609	0.302595012	0.351204221	0.132143568	0.13712059
PBANKA_030810	236.36944	0.164684572	0.470449987	0.242198399	0.082426053	0.040240989
PBANKA_030820	30.35590683	0.041286973	0.079544651	0.13691701	0.50567753	0.236573836
PBANKA_030830	274.2112833	0.062842235	0.214689196	0.540163768	0.087774287	0.094530513
PBANKA_030840	262.9931633	0.030799774	0.203318783	0.05241391	0.041235863	0.67223167
PBANKA_030850	277.4995833	0.328886079	0.23164233	0.047576288	0.067147668	0.324747635
PBANKA_030860	788.8207667	0.26964744	0.492080098	0.124112351	0.024665679	0.089494432
PBANKA_030870	98.44340167	0.051303946	0.261599046	0.18831836	0.310738957	0.188039689
PBANKA_030880	432.1004	0.064549929	0.305840957	0.287824311	0.134295293	0.207489509
PBANKA_030890	162.3836117	0.108949726	0.260756301	0.276522979	0.041094941	0.312676052
PBANKA_030900	248.4479	0.141464871	0.42094097	0.220524504	0.121471343	0.095598313
PBANKA_030910	498.0766667	0.393852017	0.26988817	0.181406008	0.05001981	0.104833995
PBANKA_030920	425.8483167	0.163708056	0.221071673	0.239156751	0.057785716	0.318277803
PBANKA_030930	91.358265	0.210591839	0.304433321	0.327172369	0.061064207	0.096738264
PBANKA_030940	191.2844317	0.225510773	0.296471069	0.324436753	0.013770671	0.139810733
PBANKA_030950	175.6338317	0.086848017	0.047517525	0.41194569	0.05692713	0.396761638
PBANKA_030960	115.5001583	0.067651336	0.52472309	0.239361144	0.079642791	0.088621639
PBANKA_030970	151.8137367	0.167790482	0.438064443	0.204151157	0.128385615	0.061608303
PBANKA_030980	161.7826633	0.12609942	0.351692813	0.321893267	0.155011356	0.045303144
PBANKA_030990	143.3100567	0.147406613	0.520467312	0.147706312	0.126126878	0.058292885
PBANKA_031000	1207.184933	0.279509784	0.254737275	0.120327463	0.050844819	0.294580659
PBANKA_031010	619.8765667	0.052098679	0.330218968	0.145584064	0.20570063	0.26639766
PBANKA_031020	1041.101583	0.061113009	0.331131472	0.108990805	0.112110578	0.386654136
PBANKA_031030	250.7345167	0.052281793	0.206644066	0.167094266	0.454716014	0.119263861
PBANKA_031040	151.9957833	0.178604955	0.35944484	0.102083753	0.108730319	0.251136133
PBANKA_031050	64.083575	0.167041633	0.03990102	0.180646133	0.328842453	0.283568762
PBANKA_031060	2696.661583	0.075301996	0.054154181	0.023855941	0.007493469	0.839194413
PBANKA_031070	266.4587783	0.067091991	0.012129981	0.040493149	0.787480155	0.092804724
PBANKA_031080	157.7235	0.274462271	0.320959464	0.165560934	0.087280906	0.151736425
PBANKA_031090	733.3205	0.219579979	0.455073191	0.134260327	0.086858952	0.104227551
PBANKA_031100	484.85475	0.195975805	0.270983217	0.279175361	0.051329496	0.20253612
PBANKA_031110	456.66415	0.068399173	0.37607616	0.176748273	0.155988378	0.222788016
PBANKA_031120	418.2447167	0.414657958	0.171262654	0.05602115	0.058868407	0.299189832
PBANKA_031130	169.2317717	0.144864937	0.063205153	0.038944135	0.073704541	0.679281234
PBANKA_031140	252.5220133	0.04077302	0.004334771	0.117625191	0.102664317	0.734602702
PBANKA_031150	974.0849828	0.015258012	0.001661251	0.069324547	0.069717582	0.844038608
PBANKA_031160	539.6648833	0.375243982	0.27519393	0.247310885	0.056517203	0.045733999
PBANKA_031170	456.1269567	0.078448334	0.125215686	0.761232141	0.007195453	0.027908385
PBANKA_031180	915.13256	0.579678861	0.091593561	0.244001809	0.029392736	0.055333033
PBANKA_031190	350.7368667	0.077240811	0.088310078	0.271244084	0.100086713	0.463118315
PBANKA_031200	1677.35967	0.017425124	0.001226803	0.009282851	0.33442738	0.637637842
PBANKA_031210	272.8963167	0.108307068	0.203079326	0.367329619	0.134761255	0.186522732
PBANKA_031220	188.2459667	0.191285373	0.278026143	0.137841997	0.196046166	0.196800321
PBANKA_031230	444.1749	0.230286876	0.17262513	0.192076027	0.15182409	0.253187877
PBANKA_031240	238.8128	0.234378559	0.296026218	0.188589766	0.079666584	0.201338873
PBANKA_031250	219.1107433	0.091533166	0.026300673	0.450372029	0.217383225	0.214410908
PBANKA_031260	184.5312447	0.048187124	0.045274691	0.655570281	0.216014096	0.034953808
PBANKA_031270	240.9311567	0.163377375	0.053772622	0.146173706	0.582143472	0.054532825
PBANKA_031280	177.060925	0.10041233	0.225851356	0.058989017	0.043424742	0.571322555
PBANKA_031290	153.6894983	0.338930445	0.248710227	0.154575949	0.022039665	0.235743715
PBANKA_031300	87.816515	0.120006926	0.168031036	0.066715526	0.125451346	0.519795166
PBANKA_031310	174.28865	0.164443296	0.284566149	0.128655251	0.062723821	0.359611484
PBANKA_031320	68.05101	0.06944232	0.086790042	0.133771123	0.0411218	0.668874716
PBANKA_031330	919.4666167	0.093693179	0.064398586	0.27236606	0.082964785	0.48657739
PBANKA_031340	216.4103367	0.125611676	0.031481052	0.629614103	0.010691171	0.202601998
PBANKA_031350	173.3783362	0.07269305	0.00451221	0.461981305	0.096367288	0.364446147
PBANKA_031360	89.49221567	0.071758252	0.004507811	0.266797507	0.276324592	0.380611838
PBANKA_031370	86.393025	0.058235373	0.021489408	0.196385646	0.591143787	0.132745786
PBANKA_031380	975.7180333	0.065357919	0.354266282	0.311291264	0.108787064	0.160297471
PBANKA_031390	82.717355	0.089467984	0.322720667	0.13746692	0.169915975	0.280428454
PBANKA_031400	328.9341333	0.083046565	0.156564323	0.271962806	0.062710883	0.425715422
PBANKA_031410	901.3501667	0.12987239	0.174356211	0.151503273	0.149466328	0.394801798
PBANKA_031420	714.8143833	0.084546004	0.068601935	0.679825436	0.10718349	0.059843135
PBANKA_031430	155.77595	0.154793471	0.16527808	0.179052671	0.106183272	0.394692505
PBANKA_031440	392.4338833	0.146539079	0.208469639	0.028293046	0.13733256	0.479365675
PBANKA_031450	6568.3745	0.39250807	0.332861654	0.078326	0.082660177	0.113644099
PBANKA_031460	308.9694333	0.253216472	0.412974509	0.133137927	0.123358805	0.077312286
PBANKA_031470	472.4273333	0.045317446	0.226969509	0.201086375	0.25967274	0.26695393
PBANKA_031480	508.9659283	0.063118076	0.01599163	0.084948221	0.803679534	0.032262539
PBANKA_031490	278.70305	0.38180368	0.254734205	0.043660986	0.067968219	0.25183291
PBANKA_031500	185.3347133	0.306555361	0.540946961	0.079289248	0.015327889	0.05788054
PBANKA_031510	415.2158333	0.278348851	0.114288392	0.09627788	0.050299623	0.460785254
PBANKA_031520	1358.999383	0.295519266	0.386009741	0.119943027	0.058042079	0.140485887
PBANKA_031530	95.44155333	0.244818941	0.251024309	0.29813534	0.077179905	0.128841505
PBANKA_031540	372.1651	0.355692541	0.197659856	0.130364588	0.047910188	0.268372827
PBANKA_031550	115.6927267	0.200852298	0.21668	0.086900104	0.286271237	0.209296361
PBANKA_031560	29436.815	0.35637721	0.298028336	0.15713113	0.04789173	0.140571594
PBANKA_031570	567.5939833	0.111613674	0.153670234	0.249759519	0.199218285	0.285738288
PBANKA_031580	10676.9645	0.049634426	0.084409431	0.191672455	0.48979792	0.184485768
PBANKA_031590	560.3115	0.084768473	0.547450838	0.178658211	0.113916277	0.075206202
PBANKA_031600	394.7480167	0.082567229	0.16391064	0.427861554	0.260988012	0.064672565
PBANKA_031610	3198.767	0.264968658	0.268523309	0.202968206	0.063906343	0.199633484
PBANKA_031620	1194.271383	0.427079228	0.4232296	0.082569549	0.029875454	0.037246169
PBANKA_031630	695.51235	0.40861388	0.095835466	0.365189777	0.058583	0.071777877
PBANKA_031640	76.899521	0.055368745	0.544094416	0.219406438	0.174571308	0.006559092
PBANKA_031650	75.164859	0.87397889	0.062804415	0.031662668	0.029706369	0.001847659
PBANKA_031660	62.00369247	0.061181356	0.061379651	0.870710241	0.002099731	0.004629021
PBANKA_031665	3.442688333	0	0.09493424	0.667263423	0.120236269	0.117566069
PBANKA_031670	81.45867	0.015541562	0.733327711	0.173199489	0.049211398	0.02871984
PBANKA_031680	220.7871659	0.273502964	0.604088555	0.104865697	0.008914943	0.008627841
PBANKA_031690	2.491871133	0.624749402	0.231429504	0	0.137098783	0.006722311
PBANKA_040010	20.67577607	0.552301639	0.368037697	0.044033655	0.007028679	0.02859833
PBANKA_040020	6.225368667	0.117236671	0.577295128	0.027126185	0.214812178	0.063529839
PBANKA_040030	173.8454217	0.427881559	0.361933316	0.145545679	0.04643076	0.018208686
PBANKA_040040	1.806749567	0.090833673	0.370980579	0.168015925	0.239558657	0.130611165
PBANKA_040050	12.79252333	0.070054826	0.083410127	0.152691533	0.638282987	0.055560527
PBANKA_040060	29.02066633	0.241473091	0.09483018	0.024113368	0.602539576	0.037043785
PBANKA_040070	5.174080167	0.137667755	0.468713553	0	0.185036947	0.208581744
PBANKA_040080	265.0450083	0.445333043	0.328809814	0.206553032	0.009850761	0.00945335
PBANKA_040090	175.4803833	0.164493315	0.324107168	0.087866232	0.265477252	0.158056033
PBANKA_040100	347.1280167	0.362757957	0.271050723	0.180421911	0.098155719	0.087613691
PBANKA_040110	360.0461333	0.252689424	0.291626656	0.144567307	0.069749117	0.241367495
PBANKA_040120	104.423385	0.075488599	0.398716245	0.307230033	0.116713799	0.101851324
PBANKA_040130	457.5020833	0.183227581	0.316158123	0.164405699	0.242197804	0.094010792
PBANKA_040140	396.5929667	0.238039648	0.170665155	0.189982693	0.207464219	0.193848286
PBANKA_040150	413.7042333	0.110644988	0.357919954	0.420602416	0.078300625	0.032532017
PBANKA_040160	242.2129833	0.238017175	0.439884553	0.210903021	0.05989522	0.05130003
PBANKA_040170	119.6690467	0.381695194	0.251151829	0.109260835	0.096932752	0.160959389
PBANKA_040180	374.4366167	0.212674713	0.342369027	0.302567898	0.055422598	0.086965765
PBANKA_040190	800.6913333	0.261073139	0.214035663	0.131910382	0.171805282	0.221175534
PBANKA_040200	208.30407	0.170277758	0.145001247	0.326310715	0.28470255	0.073707729
PBANKA_040210	207.5543833	0.072639516	0.209025458	0.379882124	0.072839946	0.265612956
PBANKA_040220	107.1146017	0.085444186	0.516515948	0.1018778	0.077960566	0.218201499
PBANKA_040230	169.3574033	0.086849171	0.075479251	0.483358852	0.125512375	0.228800351
PBANKA_040240	231.6820533	0.063597071	0.01205635	0.392822615	0.504266508	0.027257456
PBANKA_040250	2180.934912	0.036527248	0.001871855	0.065965793	0.862928091	0.032707013
PBANKA_040260	23.26657805	0.053141807	0.006682119	0.115340339	0.412266685	0.41256905
PBANKA_040270	3106.260872	0.056410909	0.002326448	0.042429035	0.770360282	0.128473326
PBANKA_040280	383.7752	0.394787105	0.154756873	0.277188833	0.099145151	0.074122038
PBANKA_040290	264.0804	0.115548522	0.178115263	0.078974244	0.11297317	0.5143888
PBANKA_040300	6507.492	0.414584451	0.265768287	0.106997827	0.057623966	0.155025469
PBANKA_040310	1587.4393	0.020843285	0.057149051	0.049950382	0.071900702	0.800156579
PBANKA_040320	225.4532267	0.011063603	0.015207367	0.023536589	0.039849884	0.910342556
PBANKA_040330	84.88455167	0.051002861	0.15895354	0.052680728	0.326534681	0.410828189
PBANKA_040340	484.5012667	0.215656712	0.19778875	0.06126919	0.056902741	0.468382608
PBANKA_040350	136.2669267	0.117954887	0.300777313	0.23917359	0.026439725	0.315654486
PBANKA_040360	241.3708917	0.101620269	0.205941776	0.17384097	0.050550627	0.468046358
PBANKA_040370	335.5494667	0.148434001	0.07847308	0.282626734	0.104449875	0.386016309
PBANKA_040380	1113.29185	0.263964027	0.395785705	0.12300099	0.055183149	0.162066128
PBANKA_040390	617.3872	0.125709927	0.274817003	0.189023193	0.179201156	0.23124872
PBANKA_040400	176.646	0.273321785	0.39874608	0.198969408	0.059189283	0.069773445
PBANKA_040410	216.94925	0.095749582	0.108242365	0.503767586	0.212544178	0.079696288
PBANKA_040420	1242.289167	0.200948786	0.421317366	0.226517712	0.1165892	0.034626935
PBANKA_040430	57.926525	0.148017942	0.094354529	0.227691028	0.343290919	0.186645582
PBANKA_040440	1189.933183	0.051572518	0.158197538	0.37807585	0.121036628	0.291117466
PBANKA_040450	398.1725333	0.288095337	0.216308868	0.239988929	0.054489946	0.201116919
PBANKA_040460	385.2852167	0.175821176	0.371418351	0.055449441	0.111418498	0.285892533
PBANKA_040470	3041.887733	0.061383889	0.318251061	0.210122975	0.155635593	0.254606482
PBANKA_040480	984.9385333	0.086435597	0.144348602	0.503994902	0.070326165	0.194894734
PBANKA_040490	524.27915	0.072556671	0.223943676	0.230975235	0.17218518	0.300339237
PBANKA_040500	841.35755	0.067225997	0.283763425	0.318266592	0.129464518	0.201279468
PBANKA_040510	1293.3205	0.209807236	0.210390232	0.237251323	0.185010985	0.157540223
PBANKA_040520	1079.515983	0.204160479	0.554888032	0.113037974	0.044211156	0.083702358
PBANKA_040530	3356.912333	0.380200426	0.371639732	0.085070884	0.065738684	0.097350273
PBANKA_040540	6273.856667	0.402141798	0.36059638	0.085156631	0.083672696	0.068432495
PBANKA_040550	4463.113	0.519311297	0.277434159	0.082876235	0.038381282	0.081997028
PBANKA_040560	172.267695	0.09701819	0.042008689	0.052591724	0.367509997	0.440871401
PBANKA_040570	238.26815	0.110631446	0.150217727	0.107732192	0.366443648	0.264974987
PBANKA_040580	372.3492	0.070875404	0.114563157	0.386282554	0.146179984	0.282098901
PBANKA_040590	188.0398	0.068738905	0.187685533	0.316245018	0.101328283	0.326002261
PBANKA_040600	258.9235933	0.09248095	0.15139698	0.519570265	0.203674757	0.032877048
PBANKA_040610	212.64055	0.132912561	0.35710804	0.315262776	0.074661442	0.120055182
PBANKA_040620	16.47305483	0.116080261	0.176860335	0.225317043	0.142642942	0.33909942
PBANKA_040630	159.5044633	0.070019232	0.470949831	0.222739535	0.209370317	0.026921086
PBANKA_040640	136.9701017	0.046568557	0.015295053	0.622732983	0.01929808	0.296105326
PBANKA_040650	526.7846833	0.193275361	0.594557909	0.113069821	0.072686244	0.026410664
PBANKA_040660	182.4347333	0.106563041	0.136627492	0.561835173	0.070679797	0.124294497
PBANKA_040670	612.7459667	0.278397589	0.492291286	0.108508507	0.085355356	0.035447262
PBANKA_040680	244.1793667	0.336315272	0.352801923	0.185551714	0.063871081	0.061460011
PBANKA_040690	591.8053567	0.010930258	0.004247773	0.06831807	0.032102193	0.884401705
PBANKA_040700	965.00385	0.03611255	0.351680462	0.079340202	0.133840399	0.399026387
PBANKA_040710	157.28992	0.253133513	0.401771137	0.210823109	0.08243122	0.051841021
PBANKA_040720	174.8656833	0.088847049	0.204639351	0.098659724	0.521839095	0.08601478
PBANKA_040730	373.66235	0.036519601	0.006288966	0.091737634	0.727877722	0.137576076
PBANKA_040740	184.2681083	0.050607943	0.020173024	0.219493489	0.058352745	0.651372798
PBANKA_040750	113.1679067	0.397315381	0.243592029	0.078841257	0.136463159	0.143788174
PBANKA_040760	723.7107	0.240855911	0.293007275	0.067940615	0.073062137	0.325134063
PBANKA_040770	9042.399	0.376423336	0.322047833	0.132453235	0.064176332	0.104899264
PBANKA_040780	147.9854833	0.279596681	0.22963874	0.149762325	0.157871904	0.18313035
PBANKA_040790	266.3742833	0.20407413	0.19791813	0.277780757	0.180752809	0.139474175
PBANKA_040800	72.388675	0.044406394	0.484154462	0.115221407	0.116963461	0.239254276
PBANKA_040810	267.270585	0.025564111	0.277390421	0.094346334	0.206264936	0.396434198
PBANKA_040820	2622.52946	0.002929489	0.000887155	0.001426314	0.017742279	0.977014763
PBANKA_040830	193.9906167	0.27311888	0.276479352	0.118829717	0.109636231	0.22193582
PBANKA_040840	261.65295	0.257896003	0.262962638	0.116665988	0.261127765	0.101347606
PBANKA_040850	148.0250483	0.115224418	0.148762998	0.67094658	0.035965231	0.029100773
PBANKA_040860	825.3434167	0.261409973	0.370568776	0.116563418	0.075180705	0.176277127
PBANKA_040870	732.3127	0.184266229	0.247990374	0.245421116	0.16893125	0.153391031
PBANKA_040880	1754.570667	0.207776755	0.266042861	0.237580343	0.133697949	0.154902092
PBANKA_040890	323.3905	0.101420883	0.103071983	0.268359151	0.073285548	0.453862436
PBANKA_040900	1011.331717	0.164946374	0.282445409	0.098080727	0.020715656	0.433811834
PBANKA_040910	329.25442	0.296124043	0.517244385	0.140607831	0.029578677	0.016445064
PBANKA_040920	116.9098867	0.220048541	0.386698262	0.249867234	0.109862821	0.033523141
PBANKA_040930	273.52065	0.214990349	0.39398305	0.115632586	0.197908458	0.077485557
PBANKA_040940	219.9070133	0.048929681	0.433110107	0.117476244	0.053893916	0.346590053
PBANKA_040950	2323.096433	0.215794313	0.434026322	0.089995403	0.242022024	0.018161938
PBANKA_040960	123.2739733	0.037870443	0.448170027	0.095256522	0.215436797	0.20326621
PBANKA_040970	487.6929667	0.042546749	0.006740255	0.034439445	0.662733568	0.253539983
PBANKA_040980	428.9223167	0.075227142	0.288652502	0.450846208	0.102029548	0.0832446
PBANKA_040990	106.4845567	0.066718642	0.14002406	0.083851455	0.537217807	0.172188036
PBANKA_041000	400.7771833	0.065669282	0.478021225	0.177699113	0.168231259	0.110379121
PBANKA_041010	127.2756567	0.128641253	0.34429679	0.226110403	0.235436224	0.06551533
PBANKA_041020	82.09337	0.084485994	0.224954829	0.258260807	0.394089072	0.038209298
PBANKA_041030	946.5060333	0.142061429	0.344347514	0.278991354	0.129755644	0.104844058
PBANKA_041040	494.3855567	0.08268941	0.025360854	0.361672176	0.226759254	0.303518306
PBANKA_041050	660.7858833	0.251288661	0.196511462	0.348167244	0.053277394	0.150755238
PBANKA_041060	7515.130167	0.516265842	0.269197599	0.077493335	0.039878351	0.097164873
PBANKA_041065	1086.511272	0.031851994	0.007781627	0.005537384	0.006140571	0.948688425
PBANKA_041070	98.80826167	0.117589408	0.351404826	0.242021766	0.195032274	0.093951725
PBANKA_041080	175.6579483	0.286187448	0.462573147	0.194894397	0.028903076	0.027441931
PBANKA_041090	169.5042333	0.154544223	0.447792356	0.164019502	0.144584	0.089059919
PBANKA_041100	117.4348333	0.077362225	0.598228379	0.188241848	0.099370431	0.036797117
PBANKA_041110	143.7976067	0.322081856	0.382053994	0.165060466	0.092593683	0.038210001
PBANKA_041120	59.67654	0.225014721	0.430447208	0.155437715	0.153404085	0.035696272
PBANKA_041130	156.6211617	0.076797062	0.072881914	0.101309745	0.532985767	0.216025512
PBANKA_041140	114.227635	0.086251764	0.43181407	0.256462895	0.186987151	0.03848412
PBANKA_041150	148.2697333	0.096670775	0.344928792	0.350887864	0.149601335	0.057911235
PBANKA_041160	168.1372667	0.080216303	0.293469146	0.360009718	0.169013096	0.097291737
PBANKA_041170	863.229	0.145244194	0.309445697	0.218714849	0.146444918	0.180150342
PBANKA_041180	322.1030167	0.225591802	0.380739992	0.241032359	0.098132269	0.054503577
PBANKA_041190	111.175485	0.075355507	0.45784689	0.285768935	0.148458988	0.03256968
PBANKA_041195	98.72141333	0.11485654	0.293639941	0.323861348	0.190216077	0.077426093
PBANKA_041200	88.878545	0.128161526	0.372402586	0.414088124	0.04128066	0.044067103
PBANKA_041210	406.07805	0.251189396	0.224053849	0.204259009	0.250672746	0.069825
PBANKA_041220	436.46165	0.3214956	0.150236796	0.124807873	0.131263308	0.272196423
PBANKA_041230	481.06455	0.190262928	0.118187778	0.221913982	0.144123902	0.32551141
PBANKA_041240	54.82631317	0.037098336	0.02775483	0.020492259	0.014762464	0.899892111
PBANKA_041250	71.84694333	0.063050629	0.065557347	0.498571663	0.153694082	0.219126279
PBANKA_041260	92.307155	0.052156033	0.160199932	0.273366675	0.267804267	0.246473093
PBANKA_041270	165.0199733	0.038889171	0.346868314	0.137284291	0.322585193	0.15437303
PBANKA_041280	536.8432167	0.255026972	0.36047396	0.129815089	0.14486222	0.10982176
PBANKA_041290	4042.554147	0.001573059	0.000470099	0.000650147	0.004628175	0.99267852
PBANKA_041300	46.39137333	0.068551754	0.052522696	0.1175752	0.217949034	0.543401316
PBANKA_041320	637.3429167	0.243807526	0.232636146	0.335197104	0.057146552	0.131212671
PBANKA_041330	285.2506033	0.036171773	0.394652101	0.097969819	0.169740745	0.301465562
PBANKA_041340	99.09792	0.077266354	0.135674896	0.056856743	0.656809447	0.07339256
PBANKA_041350	302.14925	0.060850391	0.069956818	0.121341522	0.470514158	0.277337111
PBANKA_041360	285.9288667	0.385131803	0.344967618	0.127402491	0.043196583	0.099301505
PBANKA_041370	84.88657	0.221470251	0.19422507	0.182019959	0.24656845	0.155716269
PBANKA_041380	89.28739333	0.047471595	0.242049288	0.084519715	0.21964075	0.406318652
PBANKA_041390	104.691335	0.119933851	0.415723995	0.139759895	0.104777057	0.219805202
PBANKA_041400	100.6354583	0.090967291	0.400597371	0.234264845	0.114431833	0.159738661
PBANKA_041410	916.0606333	0.109997959	0.218444056	0.212588548	0.240427863	0.218541575
PBANKA_041420	207.0050667	0.020094726	0.416383287	0.130432798	0.019582564	0.413506626
PBANKA_041430	671.7762	0.024820171	0.023611286	0.170411664	0.058024681	0.723132198
PBANKA_041440	1761.402617	0.207214408	0.224360119	0.329225127	0.024144196	0.215056151
PBANKA_041450	606.4518	0.119393742	0.332426254	0.335811519	0.094911335	0.11745715
PBANKA_041460	3869.3885	0.390752957	0.319276547	0.109715398	0.057892352	0.122362745
PBANKA_041470	541.82635	0.282656611	0.139087182	0.063797839	0.051498234	0.462960135
PBANKA_041480	322.3697833	0.220769761	0.265055239	0.047864443	0.058227542	0.408083016
PBANKA_041490	110.4581133	0.104693758	0.073726228	0.096024137	0.148560386	0.576995491
PBANKA_041500	191.2508833	0.071237057	0.179511328	0.258260768	0.098666211	0.392324637
PBANKA_041510	193.08812	0.064957492	0.09245416	0.314459792	0.238201863	0.289926693
PBANKA_041520	350.1002333	0.080613771	0.124982207	0.488612928	0.181897908	0.123893186
PBANKA_041530	131.72178	0.16711701	0.287226228	0.27309303	0.056544028	0.216019705
PBANKA_041540	271.3879667	0.117976307	0.122272923	0.226683595	0.067602666	0.465464509
PBANKA_041550	283.9943667	0.101218557	0.471451253	0.26874019	0.048076306	0.110513694
PBANKA_041560	231.03725	0.331408247	0.279520294	0.166853613	0.100958612	0.121259234
PBANKA_041570	723.1603333	0.069698029	0.099899216	0.206858691	0.260151161	0.363392904
PBANKA_041580	48.35632117	0.072857383	0.025987388	0.147871154	0.526147345	0.22713673
PBANKA_041590	430.25915	0.083138732	0.053103112	0.684893046	0.075532269	0.10333284
PBANKA_041600	2159.650313	0.085161704	0.235755528	0.664107514	0.008241404	0.006733851
PBANKA_041610	31.05731	0.193506456	0.131477903	0.360230812	0.212263071	0.102521757
PBANKA_041620	247.5455667	0.306362384	0.288324291	0.101022815	0.072765997	0.231524513
PBANKA_041630	158.2496	0.238740888	0.196021033	0.304582444	0.063946133	0.196709502
PBANKA_041640	204.9974833	0.073344071	0.250904544	0.268765495	0.203256886	0.203729005
PBANKA_041650	222.13432	0.049798878	0.595178179	0.233893619	0.048791425	0.072337899
PBANKA_041660	361.8952333	0.082749777	0.27160098	0.337079599	0.28176359	0.026806054
PBANKA_041670	834.0070367	0.125286833	0.179138776	0.615192651	0.057606648	0.022775092
PBANKA_041680	210.7179783	0.281160395	0.352477043	0.276677389	0.044615154	0.045070019
PBANKA_041690	363.8349967	0.230865367	0.493743047	0.149254609	0.099589787	0.02654719
PBANKA_041700	448.3961833	0.186989437	0.37393717	0.120986088	0.279318836	0.038768469
PBANKA_041710	16.92991	0.14500018	0.1131589	0.095695724	0.349542319	0.296602876
PBANKA_041720	3355.529848	0.041080099	0.002054151	0.026280574	0.849323394	0.081261781
PBANKA_041730	181.25063	0.296670693	0.406970447	0.137724211	0.105346117	0.053288532
PBANKA_041740	514.2385333	0.092104144	0.117069407	0.371545475	0.28684451	0.132436465
PBANKA_041750	4908.511	0.415615856	0.298999024	0.105362502	0.049855649	0.130166969
PBANKA_041760	240.72316	0.076768268	0.005957279	0.053619498	0.835592637	0.028062319
PBANKA_041770	1205.52435	0.058660906	0.201788126	0.494912442	0.185460791	0.059177735
PBANKA_041780	571.5115367	0.06746198	0.006055906	0.858248642	0.029811559	0.038421913
PBANKA_041790	122.0452083	0.239042158	0.250791493	0.301063438	0.046497319	0.162605592
PBANKA_041800	320.34731	0.392195583	0.469373381	0.098074337	0.009793371	0.030563328
PBANKA_041810	134.7703483	0.074082542	0.174414478	0.710668936	0.022883186	0.017950858
PBANKA_041820	1214.07965	0.102225624	0.340689344	0.408251633	0.117609664	0.031223734
PBANKA_041830	1519.771	0.219625852	0.167217956	0.266135819	0.246028843	0.100991531
PBANKA_041840	179.6221667	0.111812759	0.354612135	0.348542728	0.162251411	0.022780967
PBANKA_041850	258.086534	0.331906313	0.037141554	0.591916004	0.013441209	0.025594919
PBANKA_050010	313.873396	0.118648954	0.033810225	0.802484388	0.01668942	0.028367014
PBANKA_050020	486.5922117	0.686845149	0.24440198	0.023364914	0.031365895	0.014022063
PBANKA_050025	80.83567833	0.477618928	0.231982342	0.108739608	0.162191192	0.01946793
PBANKA_050030	77.83180333	0.141130033	0.10101038	0.017359934	0.702689616	0.037810037
PBANKA_050040	32.40770633	0.519751377	0.405037921	0.051704832	0.021372694	0.002133176
PBANKA_050050	10.32919567	0.457309083	0.373512626	0.053579341	0.098368308	0.017230641
PBANKA_050060	407.490566	0.576355429	0.25999743	0.15456321	0.00575497	0.003328961
PBANKA_050070	1543.08316	0.55920447	0.299766086	0.117725023	0.010213772	0.013090649
PBANKA_050080	346.541911	0.324878886	0.560722942	0.081724026	0.024860211	0.007813935
PBANKA_050090	21.91477232	0.009622185	0.043017892	0.935062418	0.007983261	0.004314244
PBANKA_050095	249.1515442	0.30384319	0.480874001	0.105660794	0.109058624	0.000563391
PBANKA_050100	0	#DIV/0!	#DIV/0!	#DIV/0!	#DIV/0!	#DIV/0!
PBANKA_050110	2145.704233	0.160065863	0.496441207	0.138215694	0.178645544	0.026631692
PBANKA_050120	206.3585333	0.030053494	0.035677105	0.183238848	0.07693285	0.674097703
PBANKA_050130	212.9059267	0.064342502	0.336758122	0.31871823	0.249940435	0.030240711
PBANKA_050140	1383.753393	0.061344312	0.006906722	0.915192336	0.004364752	0.012191879
PBANKA_050150	209.0635867	0.059105463	0.444294731	0.395996746	0.074902809	0.025700251
PBANKA_050160	172.9119917	0.038604523	0.014035204	0.391194384	0.056195553	0.499970337
PBANKA_050170	241.884545	0.049041848	0.026172735	0.205395926	0.570451907	0.148937585
PBANKA_050180	1911.278517	0.047613783	0.008840234	0.231169867	0.048600714	0.663775402
PBANKA_050190	209.9906567	0.190350612	0.369528108	0.236595289	0.042752807	0.160773185
PBANKA_050200	416.4578	0.084289092	0.051734053	0.043793753	0.794656746	0.025526356
PBANKA_050210	84.31162	0.224862836	0.512138185	0.114809975	0.105449581	0.042739423
PBANKA_050220	467.0211133	0.105837506	0.590359819	0.219651097	0.057475881	0.026675696
PBANKA_050230	163.751645	0.28762795	0.440234051	0.226815737	0.01972313	0.025599132
PBANKA_050240	199.51171	0.169375772	0.257925462	0.174096047	0.379552909	0.019049809
PBANKA_050250	324.39866	0.101076558	0.027922403	0.488332782	0.31964682	0.063021438
PBANKA_050260	335.7523	0.156783736	0.260854356	0.436486958	0.045891123	0.099983827
PBANKA_050265	1273.315225	0.045289532	0.004863858	0.032737102	0.844178236	0.072931273
PBANKA_050270	858.0581167	0.218267267	0.394050232	0.102242434	0.212429084	0.073010983
PBANKA_050280	204.44345	0.321166073	0.125796889	0.117269348	0.068945471	0.366822219
PBANKA_050290	432.5961167	0.40006716	0.170144153	0.135798491	0.124843585	0.16914661
PBANKA_050300	105.0136517	0.154115534	0.27735632	0.127787195	0.184140345	0.256600606
PBANKA_050310	110.8458333	0.177412172	0.203984663	0.112483705	0.300358606	0.205760854
PBANKA_050320	359.60115	0.19251023	0.282152602	0.377315256	0.039624317	0.108397596
PBANKA_050330	254.3722267	0.112275622	0.038150549	0.348464536	0.413474778	0.087634515
PBANKA_050340	99.28652333	0.075754843	0.049618365	0.400412349	0.336347763	0.13786668
PBANKA_050350	207.4716317	0.113587409	0.01995627	0.16685486	0.574555659	0.125045802
PBANKA_050360	5110.691167	0.435978213	0.315667675	0.089983817	0.069183206	0.089187089
PBANKA_050370	285.973425	0.031994844	0.294553069	0.130450233	0.071053805	0.471948049
PBANKA_050380	314.503255	0.017331951	0.025270708	0.039932814	0.165086686	0.752377841
PBANKA_050390	104.894065	0.081771547	0.105198087	0.626987332	0.111502019	0.074541014
PBANKA_050400	233.1892	0.127514911	0.263670873	0.082139739	0.271326888	0.255347589
PBANKA_050410	724.4781833	0.035154406	0.040895572	0.474244094	0.239578643	0.210127284
PBANKA_050420	456.10795	0.316570343	0.171654539	0.099746233	0.086833062	0.325195823
PBANKA_050430	1719.750382	0.036680614	0.004016813	0.03101863	0.494826464	0.43345748
PBANKA_050440	723.93957	0.087923775	0.003660969	0.05650741	0.574483724	0.277424123
PBANKA_050450	199.3795833	0.053277772	0.122244964	0.143440213	0.095481943	0.585555107
PBANKA_050460	189.18307	0.139681368	0.351847816	0.154798735	0.015818382	0.337853699
PBANKA_050470	179.0669033	0.154053315	0.448222416	0.235993359	0.016996832	0.144734079
PBANKA_050480	184.9435833	0.150793553	0.309815561	0.199897987	0.174796008	0.164696892
PBANKA_050490	191.1994183	0.399160472	0.309813704	0.108550801	0.033720735	0.148754288
PBANKA_050500	57.70713367	0.020126039	0.021809366	0.040276996	0.061218168	0.856569431
PBANKA_050510	1697.7773	0.149286069	0.258030603	0.456430299	0.072970112	0.063282917
PBANKA_050520	646.4928	0.050627401	0.153389334	0.217863215	0.0913335	0.48678655
PBANKA_050530	119.5717483	0.176565119	0.323423388	0.290587037	0.062663757	0.146760699
PBANKA_050540	521.4993667	0.060226056	0.083398663	0.210769192	0.199677136	0.445928953
PBANKA_050550	310.146	0.144518066	0.174636139	0.189211694	0.284444262	0.20718984
PBANKA_050560	342.8294333	0.147296279	0.359403213	0.362839324	0.04291026	0.087550923
PBANKA_050570	600.579	0.157470624	0.112306125	0.080952298	0.095881641	0.553389313
PBANKA_050580	577.1711833	0.106843172	0.185999584	0.132010489	0.356262589	0.218884166
PBANKA_050590	212.7520767	0.255757786	0.260748571	0.421285195	0.033587921	0.028620528
PBANKA_050600	414.3711067	0.037308719	0.061144949	0.369658978	0.009538274	0.522349081
PBANKA_050610	676.05529	0.065651435	0.22289671	0.405039357	0.008395896	0.298016602
PBANKA_050620	252.2343017	0.362838636	0.116493077	0.152544677	0.035130967	0.332992643
PBANKA_050630	321.7867333	0.223376207	0.163790003	0.052036639	0.164379835	0.396417317
PBANKA_050640	356.9962267	0.313123758	0.341464393	0.269352987	0.053474375	0.022584487
PBANKA_050650	367.3451833	0.230280412	0.284370137	0.137557132	0.222266695	0.125525624
PBANKA_050660	867.3006833	0.078930585	0.296426608	0.284288949	0.309970931	0.030382927
PBANKA_050670	223.3808933	0.055398024	0.331298478	0.159149243	0.356163183	0.097991073
PBANKA_050680	128.6560483	0.196890471	0.548946986	0.073020236	0.070068839	0.111073467
PBANKA_050690	424.42317	0.048932531	0.005726879	0.447955044	0.22166615	0.275719396
PBANKA_050700	151.7623583	0.048584215	0.30595169	0.449772926	0.152808972	0.042882197
PBANKA_050710	510.3091667	0.062228257	0.322789616	0.370615526	0.176721007	0.067645594
PBANKA_050720	236.4184233	0.034178978	0.069702055	0.186770131	0.090067008	0.619281828
PBANKA_050730	41.62472467	0.098068877	0.379884795	0.273727696	0.152875366	0.095443266
PBANKA_050740	288.8708667	0.109339513	0.397871552	0.1024662	0.082400487	0.307922248
PBANKA_050750	691.8338633	0.049950619	0.390356001	0.151468446	0.300854022	0.107370913
PBANKA_050760	127.055616	0.027094953	0.369337472	0.21924572	0.219483805	0.16483805
PBANKA_050770	562.3091333	0.065429224	0.178557921	0.157617305	0.205589671	0.392805879
PBANKA_050780	178.68755	0.113371357	0.062559199	0.133466489	0.642873552	0.047729403
PBANKA_050790	36.68764933	0.094028919	0.021627196	0.122836161	0.742023555	0.019484168
PBANKA_050800	6.386327233	0.075720126	0.344452284	0.377254392	0.065538687	0.137034512
PBANKA_050810	660.1603167	0.300277819	0.307207196	0.289496347	0.029889482	0.073129156
PBANKA_050820	242.09701	0.209685572	0.258222727	0.203886863	0.033063234	0.295141605
PBANKA_050830	559.924025	0.006076583	0.006243535	0.019535061	0.011211423	0.956933398
PBANKA_050840	304.2668167	0.122033025	0.274415399	0.351637097	0.16723332	0.084681159
PBANKA_050850	609.9579167	0.093969188	0.297510689	0.282259637	0.242656085	0.083604402
PBANKA_050860	267.9068167	0.084670298	0.118203226	0.178892238	0.387873669	0.230360569
PBANKA_050870	226.8440167	0.085996978	0.205844089	0.160987054	0.255804852	0.291367027
PBANKA_050880	237.1357167	0.153040421	0.130726828	0.063773607	0.163857645	0.488601499
PBANKA_050890	425.9103	0.114805042	0.184886935	0.132697542	0.06946897	0.49814151
PBANKA_050900	899.5872333	0.30435014	0.428936723	0.126402972	0.100408606	0.039901559
PBANKA_050910	114.9500217	0.130303151	0.3792048	0.084264055	0.083111337	0.323116657
PBANKA_050920	595.64395	0.260486991	0.209249166	0.18821504	0.104730855	0.237317948
PBANKA_050930	335.1441	0.055428247	0.142391885	0.283827166	0.181750328	0.336602375
PBANKA_050940	94.76923	0.05916968	0.55318166	0.094231693	0.113766884	0.179650083
PBANKA_050950	524.3185	0.083330647	0.193930884	0.100624716	0.126081857	0.496031897
PBANKA_050960	232.6308017	0.05660149	0.018421615	0.673590938	0.047553247	0.20383271
PBANKA_050970	32.10448367	0.111393787	0.174496187	0.430430532	0.233475956	0.050203538
PBANKA_050980	2351.470033	0.050061323	0.48267466	0.159984178	0.223135312	0.084144527
PBANKA_050990	622.3585	0.047718638	0.492524003	0.166440243	0.202110199	0.091206917
PBANKA_051000	1430.433667	0.064357056	0.120303027	0.354598407	0.349748829	0.11099268
PBANKA_051010	314.67496	0.060027496	0.015365887	0.571575508	0.102381041	0.250650068
PBANKA_051020	1207.994333	0.281683441	0.296904538	0.103094027	0.14726228	0.171055714
PBANKA_051030	2723.01825	0.046341592	0.033227504	0.02490771	0.817884713	0.077638481
PBANKA_051040	387.59089	0.028245955	0.146058386	0.025140593	0.195532072	0.605022992
PBANKA_051050	75.09852	0.044745622	0.112207604	0.038806957	0.13902764	0.665212177
PBANKA_051060	78.18624833	0.09093108	0.03444231	0.086076006	0.595703221	0.192847382
PBANKA_051070	5046.290288	0.00538337	0.011337021	0.023187647	0.002857427	0.957234534
PBANKA_051080	210.646125	0.130078965	0.040013197	0.560633859	0.02890497	0.240369008
PBANKA_051090	3359.835333	0.429982382	0.298389921	0.064482327	0.040932363	0.166213007
PBANKA_051100	344.10486	0.032415744	0.021026599	0.022535849	0.00486885	0.919152958
PBANKA_051110	74.36599833	0.042517415	0.064179398	0.507836926	0.027485411	0.357980851
PBANKA_051120	351.8052	0.396256081	0.167160406	0.111879671	0.04326002	0.281443822
PBANKA_051130	202.5262	0.212547068	0.193040703	0.115469505	0.082439457	0.396503267
PBANKA_051140	4395.507267	0.145602194	0.011257973	0.76608109	0.029890065	0.047168678
PBANKA_051150	556.7657167	0.205953773	0.350193976	0.291073058	0.084934917	0.067844275
PBANKA_051160	707.8120167	0.233225766	0.325673335	0.23715972	0.023208069	0.180733109
PBANKA_051170	823.0525167	0.057118834	0.033399631	0.069579278	0.597342199	0.242560059
PBANKA_051180	592.8549667	0.105885678	0.072955027	0.552986006	0.214657053	0.053516237
PBANKA_051190	2593.217217	0.485466467	0.326665462	0.092764501	0.034981354	0.060122216
PBANKA_051200	1098.971153	0.054026532	0.0043151	0.035065206	0.832196093	0.07439707
PBANKA_051210	211.8668917	0.269291722	0.138511731	0.054970835	0.033824893	0.503400818
PBANKA_051220	197.1195583	0.218319787	0.093635559	0.056189122	0.295725348	0.336130184
PBANKA_051230	240.3913833	0.064867758	0.234160223	0.204317432	0.174479008	0.32217558
PBANKA_051240	470.7833	0.366664344	0.126617809	0.038821046	0.1285241	0.339372701
PBANKA_051250	601.2466333	0.293741021	0.062647419	0.02927559	0.150597267	0.463738702
PBANKA_051260	389.6521667	0.15697064	0.150525533	0.271413479	0.082965534	0.338124815
PBANKA_051270	1361.50525	0.093663539	0.077599664	0.524953907	0.224902181	0.078880709
PBANKA_051280	381.1485167	0.107807713	0.071523301	0.508795106	0.203287686	0.108586194
PBANKA_051290	1479.318983	0.059336526	0.222705518	0.453593855	0.138453236	0.125910865
PBANKA_051300	1071.884097	0.007407779	0.00164612	0.060667334	0.024305193	0.905973575
PBANKA_051310	96.232615	0.081216228	0.156281735	0.073811722	0.062725823	0.625964492
PBANKA_051320	262.1181667	0.288761557	0.189874096	0.05332118	0.059196774	0.408846392
PBANKA_051330	128.80396	0.150032654	0.229740607	0.047436003	0.043337293	0.529453442
PBANKA_051340	327.12975	0.182015087	0.290403273	0.395838349	0.064754276	0.066989016
PBANKA_051350	196.9490917	0.042805859	0.243388784	0.083267457	0.529266214	0.101271686
PBANKA_051360	2058.428767	0.111285852	0.777126722	0.051905002	0.044293226	0.015389197
PBANKA_051370	89.807715	0.014081697	0.029372421	0.064984673	0.023312863	0.868248346
PBANKA_051380	413.9663167	0.112677887	0.217054133	0.361029374	0.061011003	0.248227603
PBANKA_051390	517.6840833	0.062077435	0.045553651	0.620856446	0.138571674	0.132940794
PBANKA_051400	578.8163667	0.153156778	0.153410313	0.123331775	0.164641509	0.405459624
PBANKA_051410	315.0264167	0.301608833	0.253867282	0.140483298	0.048112314	0.255928273
PBANKA_051420	171.6618983	0.092774519	0.04822599	0.616733539	0.107222978	0.135042974
PBANKA_051430	568.9085333	0.206870425	0.129089995	0.098633694	0.346446728	0.218959158
PBANKA_051440	82.94457667	0.15527718	0.212567243	0.133635018	0.318815902	0.179704657
PBANKA_051450	625.1225333	0.191240907	0.422218823	0.210833865	0.092414362	0.083292044
PBANKA_051460	113.156785	0.388480019	0.374333276	0.143693549	0.031261625	0.062231531
PBANKA_051470	217.441315	0.382404788	0.428717974	0.130716649	0.01908554	0.039075049
PBANKA_051480	260.9794167	0.109048255	0.137239942	0.257691587	0.31416309	0.181857126
PBANKA_051490	59429.9099	0.032119433	0.001423574	0.017490217	0.598255997	0.350710779
PBANKA_051500	41026.80017	0.034893777	0.002099993	0.0259208	0.71630373	0.2207817
PBANKA_051510	126.5367633	0.087858893	0.353641889	0.182333967	0.218700868	0.157464383
PBANKA_051520	107.11306	0.103232696	0.100459739	0.63460002	0.064049706	0.097657839
PBANKA_051530	343.4072833	0.055347836	0.072680025	0.398979598	0.081398244	0.391594296
PBANKA_051535	45.37007	0.04491353	0.078529744	0.08086807	0.329030791	0.466657865
PBANKA_051540	268.321	0.159296701	0.152251594	0.19462994	0.192331759	0.301490006
PBANKA_051550	567.2852833	0.132513926	0.217546892	0.372751605	0.046059894	0.231127683
PBANKA_051560	49.179535	0.113821735	0.086506715	0.696691215	0.034390016	0.068590319
PBANKA_051570	35.65718167	0.054196516	0.326531696	0.149254365	0.298618665	0.171398758
PBANKA_051580	183.5684667	0.333399309	0.251858071	0.13159368	0.074833931	0.208315008
PBANKA_051590	470.6321	0.232956061	0.189880163	0.227908381	0.10677491	0.242480485
PBANKA_051600	1257.327067	0.040888247	0.003738208	0.023980037	0.864298184	0.067095324
PBANKA_051610	106.398985	0.096155664	0.382665305	0.165591805	0.230059056	0.125528171
PBANKA_051620	310.8757167	0.092020697	0.374422941	0.373897007	0.121364095	0.038295261
PBANKA_051630	692.27348	0.203161762	0.445512516	0.147592394	0.159988795	0.043744533
PBANKA_051640	157.4921133	0.171865114	0.26617936	0.12903281	0.379941247	0.052981468
PBANKA_051650	447.3653333	0.335017018	0.222152663	0.259595439	0.073986287	0.109248593
PBANKA_051660	257.92376	0.166065158	0.440820187	0.087845145	0.268650899	0.036618612
PBANKA_051670	73.889105	0.308819548	0.447718916	0.141309331	0.053096394	0.049055811
PBANKA_051680	157.74847	0.168105592	0.503438797	0.136435555	0.129616154	0.062403902
PBANKA_051690	583.8355333	0.224045031	0.28401149	0.094540152	0.039635905	0.357767421
PBANKA_051700	5047.028833	0.444017673	0.321805176	0.139399838	0.066083435	0.028693879
PBANKA_051710	273.9355333	0.436425675	0.352847069	0.082910748	0.105781458	0.022035051
PBANKA_051720	575.19908	0.591111863	0.277887266	0.057977492	0.058125354	0.014898025
PBANKA_051730	137.1196367	0.386032966	0.378753921	0.134173707	0.030026917	0.071012489
PBANKA_051740	303.4961167	0.201666666	0.307427657	0.325645188	0.059464188	0.105796302
PBANKA_051750	569.8798833	0.503597352	0.158025582	0.132568901	0.118476019	0.087332146
PBANKA_051760	1846.278353	0.039697075	0.002655326	0.017927633	0.908221665	0.031498302
PBANKA_051770	596.4750167	0.156176365	0.299324356	0.163034406	0.299645408	0.081819465
PBANKA_051780	222.7759167	0.173158529	0.379828535	0.254658586	0.135629338	0.056725013
PBANKA_051790	166.8093167	0.101200582	0.213195526	0.202486592	0.332854909	0.15026239
PBANKA_051800	331.1721	0.09227755	0.214692753	0.157294047	0.42278018	0.112955469
PBANKA_051810	425.1482783	0.003238952	0.007753683	0.005661319	0.010320505	0.973025541
PBANKA_051820	133.469735	0.036985726	0.484518831	0.205733157	0.199131286	0.073631
PBANKA_051830	70.24011433	0.077281053	0.45257899	0.278461961	0.169949894	0.021728101
PBANKA_051840	179.1514667	0.095611274	0.290397288	0.404146566	0.166941698	0.042903175
PBANKA_051850	1253.262617	0.045766585	0.021345327	0.13630543	0.729968714	0.066613945
PBANKA_051860	77.398541	0.109107354	0.58150967	0.055732252	0.235309345	0.018341379
PBANKA_051870	440.00876	0.464155532	0.31772322	0.140218004	0.054028015	0.023875229
PBANKA_051880	90.19865717	0.48354711	0.421316694	0.03749945	0.011263366	0.046373381
PBANKA_051890	33.7627	0.078155331	0.26538858	0.473178982	0.065523492	0.117753616
PBANKA_051900	1211.447792	0.111530848	0.002501664	0.814548103	0.014589774	0.056829611
PBANKA_051910	2527.48914	0.108659023	0.000855608	0.873475563	0.008429294	0.008580512
PBANKA_051920	675.370985	0.143021468	0.001542626	0.806108808	0.017687094	0.031640003
PBANKA_051930	411.7926488	0.082592052	0.000971097	0.878897428	0.016995677	0.020543745
PBANKA_051940	890.799989	0.10968012	0.001234878	0.854653131	0.01900348	0.01542839
PBANKA_051950	137.82081	0.204713642	0.357666596	0.232345536	0.058197089	0.147077136
PBANKA_051960	209.9015833	0.160160059	0.397015585	0.116011274	0.210400747	0.116412335
PBANKA_051970	458.48505	0.16287205	0.583698422	0.089217195	0.138291532	0.025920802
PBANKA_051980	343.0167	0.120117184	0.280933406	0.39463239	0.167459631	0.036857389
PBANKA_051990	522.5131	0.348548678	0.290723812	0.144975217	0.051969415	0.163782879
PBANKA_052000	103.4767367	0.136640857	0.418794614	0.261461183	0.108564498	0.074538847
PBANKA_052010	78.93827167	0.142826791	0.056442077	0.135666196	0.565171356	0.099893581
PBANKA_052020	1453.239433	0.348288787	0.229585705	0.141444689	0.20433522	0.076345598
PBANKA_052030	106.7256767	0.107619838	0.311565605	0.356547751	0.07110838	0.153158426
PBANKA_052040	195.76915	0.084730664	0.062568081	0.669232103	0.096768566	0.086700586
PBANKA_052050	102.8789067	0.201664274	0.405791637	0.286199581	0.062284682	0.044059825
PBANKA_052060	1494.635083	0.337560991	0.412062119	0.159603841	0.040455393	0.050317656
PBANKA_052070	69.474715	0.264117672	0.149293667	0.113404136	0.43333751	0.039847015
PBANKA_052080	304.5886333	0.20773395	0.266085274	0.283191132	0.169213964	0.073775679
PBANKA_052090	9510.9685	0.239324733	0.247277656	0.440146027	0.045225731	0.028025852
PBANKA_052100	125.2307033	0.221541517	0.497970932	0.203812239	0.048337188	0.028338125
PBANKA_052110	1282.390167	0.239570614	0.214850758	0.181225267	0.261712861	0.102640499
PBANKA_052120	168.03807	0.065122564	0.031364797	0.140679728	0.699151091	0.063681819
PBANKA_052130	199.094105	0.407922676	0.344113905	0.181043281	0.016778473	0.050141665
PBANKA_052140	283.5023	0.487117918	0.212943246	0.106524004	0.062947461	0.130467372
PBANKA_052150	38.89769833	0.046386935	0.075505367	0.090981604	0.637662408	0.149463685
PBANKA_052160	201.00321	0.132501367	0.563478563	0.161341453	0.08460835	0.058070267
PBANKA_052170	270.9120383	0.285298691	0.206996708	0.177992275	0.030237434	0.299474892
PBANKA_052180	170.51594	0.086208069	0.512658523	0.203551058	0.110625728	0.086956621
PBANKA_052190	393.8019	0.059188516	0.171256919	0.201587016	0.437071279	0.13089627
PBANKA_052200	374.64805	0.083110936	0.13372297	0.450668301	0.138314479	0.194183314
PBANKA_052210	37.5835965	0.11750512	0.026552714	0.18547706	0.27592064	0.394544466
PBANKA_052220	1769.705018	0.042144114	0.002513263	0.030348391	0.907501523	0.017492708
PBANKA_052230	6808.947017	0.034797304	0.001979065	0.055237763	0.583376547	0.324609321
PBANKA_052240	262.40791	0.020022434	0.06227962	0.055413154	0.317706696	0.544578096
PBANKA_052250	333.1081333	0.268696531	0.276685979	0.166246016	0.103113814	0.18525766
PBANKA_052260	249.06126	0.238488113	0.340386538	0.227161181	0.037548031	0.156416136
PBANKA_052270	3200.011867	0.072664887	0.235876782	0.351869008	0.309449009	0.030140315
PBANKA_052280	5462.225	0.370137627	0.283402826	0.112283914	0.059284998	0.174890635
PBANKA_052290	259.6688767	0.343477051	0.344468506	0.218505586	0.02545977	0.068089087
PBANKA_052300	278.4837	0.198881479	0.391169393	0.23323699	0.108493064	0.068219074
PBANKA_052310	235.9412833	0.320736791	0.36366993	0.121656751	0.084045911	0.109890618
PBANKA_052320	129.0516933	0.079844477	0.322402201	0.217759638	0.064032441	0.315961242
PBANKA_052330	235.57886	0.071676041	0.497525542	0.236972664	0.167440746	0.026385008
PBANKA_052340	277.1868667	0.106044346	0.319502511	0.322233882	0.120591211	0.13162805
PBANKA_052350	294.4076	0.141938082	0.452490017	0.256480132	0.10022924	0.048862529
PBANKA_052360	757.4304833	0.089490589	0.202016559	0.135967659	0.517019065	0.055506128
PBANKA_052370	3770.938963	0.075278864	0.000747859	0.724010658	0.028566493	0.171396127
PBANKA_052380	788.3532112	0.064296624	0.001104447	0.845952031	0.041896195	0.046750703
PBANKA_052390	7225.88	0.067066226	0.006457553	0.357000116	0.539310091	0.030166014
PBANKA_052400	220.8086667	0.157650968	0.284039802	0.300651243	0.051391325	0.206266662
PBANKA_052410	240.5235433	0.565042399	0.254936582	0.091015415	0.050005084	0.03900052
PBANKA_052420	4358.4478	0.277637832	0.337117723	0.284712599	0.082281472	0.018250373
PBANKA_052430	3232.994667	0.48760829	0.147978902	0.264458525	0.067534136	0.032420148
PBANKA_052440	258.94355	0.452204737	0.298869194	0.165913382	0.059243414	0.023769273
PBANKA_052450	88.79136667	0.259182293	0.04679875	0.630763464	0.023281824	0.039973669
PBANKA_052460	391.4418167	0.145449586	0.280556382	0.248466045	0.207644397	0.11788359
PBANKA_052470	836.4383167	0.530592025	0.216789447	0.156503471	0.043554975	0.052560082
PBANKA_052480	8829.634	0.312583455	0.370132556	0.26295484	0.039114135	0.015215013
PBANKA_060010	25.78597867	0.361394466	0.250096771	0.044665165	0.29219814	0.051645458
PBANKA_060020	32.695886	0.3008484	0.284318798	0.019716089	0.37637151	0.018745202
PBANKA_060030	54.51200567	0.270716511	0.37356358	0.116061406	0.223136167	0.016522336
PBANKA_060040	244.1602067	0.248344932	0.428049892	0.120577593	0.161041189	0.041986394
PBANKA_060050	214.5322	0.349198395	0.191515306	0.107110028	0.060495581	0.291680689
PBANKA_060060	4218.192517	0.078271558	0.005732408	0.019121662	0.872673541	0.024200832
PBANKA_060070	447.462575	0.071957415	0.024206326	0.047779415	0.48998623	0.366070615
PBANKA_060080	408.4551667	0.143146188	0.246791223	0.28653818	0.210188674	0.113335735
PBANKA_060090	279.24725	0.074640663	0.095211502	0.250785639	0.478208827	0.101153369
PBANKA_060100	91.80237667	0.149411164	0.243313417	0.187546887	0.261166986	0.158561545
PBANKA_060110	917.5863667	0.07005455	0.271050235	0.231383124	0.355591595	0.071920496
PBANKA_060120	11.03096067	0.203783067	0.047824574	0.27241825	0.37004574	0.105928369
PBANKA_060140	229.3902267	0.048577309	0.345027341	0.078272733	0.252555224	0.275567393
PBANKA_060150	139.7086667	0.132089515	0.186174921	0.204016334	0.271629892	0.206089338
PBANKA_060160	420.8170167	0.069827499	0.322058031	0.349287206	0.028496115	0.230331148
PBANKA_060170	402.9468667	0.343365866	0.197956993	0.038441793	0.036691066	0.383544282
PBANKA_060180	444.9640833	0.072572037	0.26927061	0.111943867	0.145330943	0.400882543
PBANKA_060190	9671.178667	0.086150771	0.074304594	0.667882398	0.083820652	0.087841585
PBANKA_060200	259.8810667	0.119185481	0.142001495	0.344841012	0.294715968	0.099256044
PBANKA_060210	548.0837167	0.147689573	0.377978753	0.120143872	0.180712174	0.173475627
PBANKA_060220	776.0153167	0.190050373	0.297579822	0.106199901	0.130697678	0.275472226
PBANKA_060230	190.4402	0.100623188	0.322174362	0.269536841	0.127331834	0.180333774
PBANKA_060240	288.2638333	0.067258177	0.168931008	0.409942165	0.195990941	0.157877708
PBANKA_060250	166.9119883	0.323264078	0.107927239	0.025644982	0.117405587	0.425758114
PBANKA_060260	305.7135717	0.149264391	0.201290867	0.034528415	0.079612429	0.535303898
PBANKA_060270	1638.964833	0.167778768	0.438814784	0.183741282	0.101809079	0.107856087
PBANKA_060280	5172.941333	0.153677656	0.157310986	0.131301315	0.447908617	0.109801426
PBANKA_060290	290.888385	0.043190535	0.011521636	0.051116101	0.854932726	0.039239002
PBANKA_060300	175.608075	0.054841299	0.201227079	0.066803876	0.386009015	0.291118731
PBANKA_060310	78.81670667	0.055123402	0.222515641	0.062399144	0.246387483	0.41357433
PBANKA_060320	3344.2112	0.295950656	0.473598976	0.108253181	0.032300891	0.089896296
PBANKA_060330	1570.619765	0.054390567	0.004162347	0.030827449	0.858692874	0.051926763
PBANKA_060340	931.3075	0.10362732	0.108140169	0.078031048	0.056632154	0.65356931
PBANKA_060350	310.984055	0.078366719	0.081070234	0.037977478	0.012934152	0.789651418
PBANKA_060360	517.9869	0.049491889	0.507427891	0.099168821	0.097928731	0.245982669
PBANKA_060365	891.9830333	0.105343203	0.012227307	0.498973056	0.235977022	0.147479412
PBANKA_060370	362.3594333	0.074728288	0.085881854	0.334400015	0.358856395	0.146133448
PBANKA_060380	140.0756217	0.322949486	0.498856612	0.118332868	0.017241366	0.042619669
PBANKA_060390	849.1244645	0.016944512	0.001196308	0.179753389	0.006804244	0.795301547
PBANKA_060400	263.7059117	0.060341082	0.242872068	0.222999551	0.036469205	0.437318094
PBANKA_060410	191.3455667	0.119208406	0.329176166	0.282568606	0.107393917	0.161652905
PBANKA_060420	476.54255	0.219199524	0.276536691	0.246748166	0.111146318	0.146369301
PBANKA_060430	1622.6735	0.06518286	0.36375802	0.25332268	0.219263148	0.098473291
PBANKA_060440	226.579845	0.054377277	0.161838093	0.10029577	0.568115403	0.115373457
PBANKA_060450	841.031945	0.304368106	0.227503844	0.268466616	0.010836503	0.188824932
PBANKA_060460	234.6066167	0.136463542	0.195450796	0.26519819	0.178699137	0.224188335
PBANKA_060470	269.9239667	0.063736097	0.388555716	0.292988433	0.111903364	0.142816391
PBANKA_060480	540.1912167	0.442199896	0.420932427	0.077245147	0.025844367	0.033778162
PBANKA_060490	348.1788267	0.024452535	0.005872083	0.29936628	0.003644305	0.666664797
PBANKA_060500	169.0727883	0.026276198	0.031102669	0.142605148	0.104653151	0.695362835
PBANKA_060510	96.731025	0.124538999	0.02023539	0.150856977	0.362155782	0.342212853
PBANKA_060520	277.20947	0.357162943	0.324363017	0.182179923	0.030088041	0.106206076
PBANKA_060530	510.5713667	0.30322049	0.415337627	0.120004184	0.066668643	0.094769056
PBANKA_060540	114.85689	0.245899919	0.506043651	0.112903632	0.095015632	0.040137165
PBANKA_060550	60.78099833	0.120256827	0.071075914	0.214578575	0.440051179	0.154037505
PBANKA_060560	355.6087167	0.108398636	0.167893241	0.513137028	0.037005983	0.173565112
PBANKA_060570	477.4923333	0.36561875	0.299248784	0.12978533	0.071675392	0.133671745
PBANKA_060580	4568.435467	0.037753187	0.003217808	0.014111932	0.692409912	0.25250716
PBANKA_060590	119.8748267	0.0760306	0.086323295	0.087871368	0.35809228	0.391682457
PBANKA_060600	194.5350833	0.097485501	0.448836521	0.269736179	0.149444509	0.034497291
PBANKA_060610	73.015195	0.350581821	0.362595074	0.176953578	0.071365899	0.038503629
PBANKA_060620	1836.46195	0.044492427	0.006383715	0.034066619	0.882874268	0.03218297
PBANKA_060630	66.90357833	0.16300862	0.147204458	0.195992506	0.395718744	0.098075671
PBANKA_060640	147.41435	0.128528193	0.24072012	0.119907933	0.412899423	0.097944332
PBANKA_060650	223.9284833	0.071856424	0.284754753	0.271509899	0.253142651	0.118736272
PBANKA_060660	83.23731	0.550843726	0.267620374	0.055076504	0.029172495	0.097286902
PBANKA_060670	10.04539567	0.157481701	0.274980209	0.200575474	0.256724582	0.110238034
PBANKA_060680	600.6546	0.293101893	0.431022255	0.126153616	0.113178605	0.036543631
PBANKA_060690	47.6959	0.085960953	0.540946916	0.215723364	0.120539606	0.036829161
PBANKA_060700	43.953535	0.080513206	0.081740979	0.14353453	0.41749088	0.276720405
PBANKA_060710	1116.685333	0.034754374	0.352970965	0.102567211	0.159498379	0.350209071
PBANKA_060720	81.90087	0.165259539	0.349908371	0.057774234	0.346796072	0.080261785
PBANKA_060730	240.0829	0.282777741	0.263012693	0.124852915	0.175620171	0.15373648
PBANKA_060740	440.4369667	0.106161729	0.16121081	0.509134149	0.168484155	0.055009158
PBANKA_060750	283.71547	0.120406194	0.659442363	0.081978963	0.089530014	0.048642466
PBANKA_060760	1838.625	0.092877014	0.308055204	0.123540961	0.332983344	0.142543477
PBANKA_060770	1081.895517	0.116245051	0.154689152	0.543319101	0.083612649	0.102134046
PBANKA_060780	250.5630833	0.090823036	0.057901586	0.478001182	0.210166635	0.163107561
PBANKA_060790	49.633385	0.067867827	0.203896027	0.139412514	0.474515288	0.114308343
PBANKA_060800	407.0893633	0.007909787	0.010885042	0.019848111	0.141759783	0.819597276
PBANKA_060810	356.6283667	0.098129603	0.18835546	0.514028095	0.092888573	0.106598269
PBANKA_060820	792.6443167	0.069478136	0.213340961	0.389710736	0.1773595	0.150110666
PBANKA_060830	138.1418	0.207800608	0.271623795	0.183972556	0.23951295	0.097090091
PBANKA_060840	327.4656167	0.295860527	0.317595176	0.117528675	0.188863492	0.08015213
PBANKA_060850	537.3278833	0.06772457	0.048254149	0.169987363	0.229595381	0.484438536
PBANKA_060860	2612.63455	0.041685623	0.005007417	0.018842551	0.594706213	0.339758195
PBANKA_060870	279.41445	0.235455432	0.361481842	0.066448067	0.131972058	0.204642602
PBANKA_060880	59.99897167	0.089898791	0.04298732	0.429748199	0.169425987	0.267939703
PBANKA_060890	96.23274667	0.054111102	0.576168216	0.181056871	0.117403383	0.071260427
PBANKA_060900	97.830715	0.052119879	0.513133835	0.145632688	0.192275504	0.096838094
PBANKA_060910	273.5151333	0.318486582	0.162622629	0.095896888	0.045082332	0.37791157
PBANKA_060920	217.1971167	0.093028399	0.156462022	0.18220776	0.247808768	0.320493051
PBANKA_060930	226.9236	0.099404822	0.231282687	0.292930748	0.137145277	0.239236465
PBANKA_060950	537.1957667	0.080318485	0.007756018	0.048551853	0.397306742	0.466066902
PBANKA_060960	3205.786513	0.000382173	0.001505273	0.001011379	0.001262352	0.995838823
PBANKA_060970	149.750775	0.296511988	0.377317246	0.2080046	0.060356249	0.057809918
PBANKA_060980	50.883645	0.110750812	0.264490683	0.333010735	0.241547161	0.05020061
PBANKA_060990	1192.508833	0.206597631	0.292188192	0.206296166	0.131096723	0.163821288
PBANKA_061000	348.8440833	0.259014139	0.276631609	0.202542922	0.150494454	0.111316875
PBANKA_061010	285.9680217	0.295000467	0.289534471	0.274816392	0.022009297	0.118639373
PBANKA_061020	474.6749667	0.083976937	0.077418344	0.465682868	0.272298961	0.100622889
PBANKA_061030	5147.311983	0.028752648	0.179964028	0.421567608	0.042002661	0.327713055
PBANKA_061040	502.51125	0.443391068	0.360387952	0.063983941	0.036727337	0.095509703
PBANKA_061050	837.5799667	0.169146238	0.233421891	0.308822453	0.114478025	0.174131393
PBANKA_061060	253.93765	0.170220722	0.218297484	0.259832876	0.21006377	0.141585149
PBANKA_061070	112.7998983	0.06518614	0.017970983	0.114817036	0.504270845	0.297754996
PBANKA_061080	602.3677	0.246478189	0.271126755	0.142347357	0.052511863	0.287535836
PBANKA_061090	1663.24465	0.356862714	0.412939552	0.066225555	0.035450798	0.128521381
PBANKA_061100	406.04365	0.114144501	0.343067796	0.198099268	0.08664204	0.258046395
PBANKA_061110	199.1271333	0.082921397	0.419017482	0.268645709	0.056459408	0.172956004
PBANKA_061120	170.3903417	0.020287153	0.206739711	0.041136017	0.034387571	0.697449547
PBANKA_061130	580.81465	0.034744475	0.166644901	0.148701053	0.291717848	0.358191723
PBANKA_061140	144.6682167	0.039944157	0.265962358	0.237938234	0.058354213	0.397801037
PBANKA_061150	1401.476923	0.023933359	0.005741008	0.315690892	0.062026815	0.592607926
PBANKA_061160	2396.179117	0.072251068	0.046090148	0.20003826	0.483811912	0.197808613
PBANKA_061170	331.1386833	0.099712452	0.074600466	0.428287322	0.230378098	0.167021662
PBANKA_061180	496.5902167	0.186017962	0.177035908	0.208610836	0.089003868	0.339331427
PBANKA_061190	367.45375	0.060763974	0.219006746	0.222286886	0.31797335	0.179969044
PBANKA_061200	120.7115017	0.046401751	0.663316659	0.149010241	0.087991201	0.053280148
PBANKA_061210	129.0126033	0.053194183	0.473938192	0.137672983	0.199165038	0.136029604
PBANKA_061220	363.3248	0.058776059	0.073056532	0.556554356	0.074373261	0.237239792
PBANKA_061230	131.6122467	0.158263767	0.387343893	0.227539236	0.166941531	0.059911573
PBANKA_061240	1490.066827	0.087601809	0.006332139	0.055437245	0.744835722	0.105793085
PBANKA_061250	163.5895717	0.064978806	0.3885862	0.208202452	0.103465947	0.234766595
PBANKA_061260	163.4563567	0.212314166	0.248039298	0.169492032	0.237992274	0.13216223
PBANKA_061270	132.6025133	0.067814175	0.103740115	0.233132082	0.254442764	0.340870864
PBANKA_061280	109.3105667	0.196632866	0.238995651	0.254463963	0.117477206	0.192430314
PBANKA_061290	588.887345	0.044721966	0.008790977	0.053165602	0.775498071	0.117823384
PBANKA_061300	93.32624667	0.060835137	0.139563097	0.388513964	0.075118364	0.335969438
PBANKA_061310	108.7388067	0.060202886	0.31232548	0.349372052	0.10422544	0.173874142
PBANKA_061320	178.1052733	0.076700143	0.133037891	0.519725487	0.095130535	0.175405943
PBANKA_061330	379.4950667	0.097662403	0.221730287	0.518810433	0.089212095	0.072584782
PBANKA_061340	192.3638433	0.142426713	0.498677653	0.085181028	0.035909347	0.237805258
PBANKA_061350	239.4183667	0.145764089	0.240825509	0.113184508	0.146430704	0.353795191
PBANKA_061360	118.6364333	0.13412996	0.198351378	0.146599569	0.332437927	0.188481166
PBANKA_061370	481.2804333	0.405502253	0.322433636	0.117290141	0.103185683	0.051588287
PBANKA_061380	243.2657233	0.43433431	0.297656813	0.11001591	0.022891799	0.135101168
PBANKA_061390	215.3357483	0.428191792	0.160477999	0.07953417	0.038512486	0.293283553
PBANKA_061400	1550.154717	0.179161794	0.33465337	0.430810546	0.036258284	0.019116006
PBANKA_061410	455.7491833	0.088381069	0.416742381	0.3051503	0.069492061	0.120234189
PBANKA_061420	107.5380183	0.050344195	0.562679143	0.173772032	0.122505512	0.090699117
PBANKA_061430	118.5215183	0.124926682	0.20831618	0.561001926	0.046867143	0.058888069
PBANKA_061440	120.1483883	0.149262926	0.444314741	0.086714105	0.084818408	0.23488982
PBANKA_061450	629.6312333	0.446867921	0.3855884	0.071880567	0.037494725	0.058168387
PBANKA_061460	282.1828	0.223618874	0.469361705	0.138245846	0.093690331	0.075083244
PBANKA_061470	454.23225	0.100012163	0.260733358	0.157353534	0.440067829	0.041833115
PBANKA_061480	213.2793667	0.19907997	0.268925217	0.194783727	0.235466753	0.101744332
PBANKA_061490	309.3973833	0.123083135	0.143681887	0.420709764	0.172960577	0.139564636
PBANKA_061500	234.82595	0.251539917	0.264878733	0.186098683	0.096313248	0.201169419
PBANKA_061510	295.4374667	0.240201423	0.161960331	0.080797471	0.121480361	0.395560414
PBANKA_061520	565.304955	0.100665666	0.021291791	0.469798642	0.284982466	0.123261435
PBANKA_061530	584.2015	0.087368999	0.021351366	0.169380085	0.662857764	0.059041786
PBANKA_061540	366.6202817	0.365687625	0.43357394	0.154834315	0.026152768	0.019751353
PBANKA_061550	250.5780583	0.020895964	0.013367671	0.024551511	0.08385411	0.857330745
PBANKA_061560	123.9988517	0.138003294	0.315906555	0.075305012	0.108410278	0.362374861
PBANKA_061570	25.966615	0.18808651	0.185121549	0.221426628	0.108446365	0.296918948
PBANKA_061580	95.73743833	0.077300376	0.348957008	0.456581049	0.080665047	0.03649652
PBANKA_061590	2.677972417	0.028606101	0.17326168	0.074636691	0.186866002	0.536629525
PBANKA_061600	228.7720267	0.032219848	0.507183949	0.121823024	0.28341271	0.055360469
PBANKA_061610	498.9040333	0.159077487	0.54086053	0.144722522	0.105257818	0.050081642
PBANKA_061620	288.7566867	0.009988046	0.012391904	0.061020751	0.010430616	0.906168684
PBANKA_061630	149.0934583	0.091906111	0.42619878	0.234462332	0.050850152	0.196582624
PBANKA_061640	919.21341	0.009758729	0.016004281	0.014519104	0.087183835	0.872534051
PBANKA_061650	1701.621633	0.018731426	0.061425847	0.028423563	0.054797611	0.836621553
PBANKA_061660	810.9122833	0.038147283	0.15377736	0.158390621	0.208714313	0.440970424
PBANKA_061670	455.16585	0.044595283	0.037829727	0.078821599	0.540346997	0.298406394
PBANKA_061680	288.027775	0.190372265	0.297877522	0.132391919	0.023782168	0.355576125
PBANKA_061690	123.4876833	0.1963544	0.2496666	0.160559332	0.255727123	0.137692545
PBANKA_061700	235.1641633	0.061147922	0.018092595	0.098452926	0.380228002	0.442078554
PBANKA_061710	4496.919667	0.43417609	0.308087558	0.089096433	0.087030129	0.081609789
PBANKA_061720	5834.601167	0.45406874	0.298996444	0.079693365	0.050962952	0.116278499
PBANKA_061730	235.9512633	0.151299042	0.345751274	0.378504437	0.040019663	0.084425585
PBANKA_061740	95.35573217	0.131544268	0.494654584	0.340266906	0.009230651	0.024303591
PBANKA_061750	859.3467167	0.080648647	0.143273952	0.029377316	0.022738901	0.723961184
PBANKA_061760	558.64815	0.119715155	0.137697941	0.125057069	0.092134736	0.525395099
PBANKA_061770	784.6305667	0.106805169	0.154432551	0.132770573	0.081207581	0.524784127
PBANKA_061780	2495.136988	0.009304399	0.00560765	0.009999671	0.060411713	0.914676566
PBANKA_061790	325.91855	0.092838993	0.210123971	0.059115383	0.074477197	0.563444456
PBANKA_061800	209.4795733	0.105042605	0.390812329	0.21974744	0.23454769	0.049849936
PBANKA_061810	479.8308	0.227056808	0.27853881	0.210594026	0.100017235	0.18379312
PBANKA_061820	441.84435	0.30717729	0.317847224	0.241562328	0.042088464	0.091324694
PBANKA_061830	228.9958983	0.216336626	0.322983078	0.043623773	0.056467387	0.360589137
PBANKA_061840	781.19975	0.119345788	0.210329048	0.170231749	0.104087143	0.396006271
PBANKA_061850	102.5239983	0.137346916	0.220319636	0.113271041	0.185314173	0.343748234
PBANKA_061860	1873.59445	0.240049014	0.357331332	0.315973129	0.034523079	0.052123446
PBANKA_061870	175.7830833	0.059886423	0.140993943	0.109723869	0.051026981	0.638368785
PBANKA_061880	227.63127	0.186882496	0.077589735	0.100884646	0.016009751	0.618633371
PBANKA_061890	410.5903433	0.15481197	0.53566043	0.264756836	0.027761491	0.017009273
PBANKA_061900	207.3381967	0.137799983	0.041705919	0.574587808	0.156845678	0.089060612
PBANKA_061910	3907.580833	0.418640092	0.33522915	0.074479073	0.066114435	0.105537249
PBANKA_061920	8701.6338	0.007378511	0.00093059	0.010047544	0.043744774	0.937898582
PBANKA_061930	3125.711	0.148460782	0.417119497	0.16002871	0.05503004	0.219360971
PBANKA_061940	8796.2995	0.038171108	0.071650925	0.086439985	0.221609098	0.582128883
PBANKA_061950	458.7540667	0.085086112	0.087330234	0.112620691	0.277428603	0.437534359
PBANKA_061960	430.5220833	0.048668235	0.057883442	0.087137342	0.025158407	0.781152573
PBANKA_061970	423.34332	0.076609689	0.013889743	0.864474488	0.018495816	0.026530264
PBANKA_061980	282.9131167	0.44250352	0.252121926	0.099690146	0.04573754	0.159946867
PBANKA_061990	525.8901167	0.307769617	0.413304021	0.09197197	0.080654682	0.10629971
PBANKA_062000	294.4282	0.185995261	0.215705731	0.12743888	0.05480725	0.416052878
PBANKA_062010	735.32765	0.330825993	0.131117944	0.168894098	0.056665896	0.312496069
PBANKA_062020	3959.491167	0.048893277	0.078802802	0.22187952	0.207234457	0.443189944
PBANKA_062030	1386.111648	0.054619157	0.005875512	0.029042862	0.876412085	0.034050384
PBANKA_062040	867.2863333	0.046243782	0.019625756	0.095611849	0.659708885	0.178809728
PBANKA_062050	395.090155	0.055251946	0.171614375	0.123431195	0.026040019	0.623662465
PBANKA_062060	175.9762833	0.038881177	0.013999529	0.071708243	0.449714862	0.42569619
PBANKA_062070	242.5571267	0.029822335	0.005373889	0.068597923	0.399804579	0.496401274
PBANKA_062080	165.052405	0.051307735	0.036652844	0.090621824	0.062227812	0.759189786
PBANKA_062090	389.7591883	0.18555932	0.160499872	0.154509763	0.024376346	0.475054698
PBANKA_062100	564.2846333	0.048567954	0.082418955	0.100843434	0.372953626	0.395216031
PBANKA_062110	319.106	0.109043233	0.469181087	0.074021642	0.214078707	0.13367533
PBANKA_062120	85.83788167	0.393081695	0.302240683	0.063778776	0.136379181	0.104519665
PBANKA_062130	269.8208333	0.107532838	0.170734407	0.596140031	0.075750266	0.049842457
PBANKA_062140	296.7891333	0.345690891	0.303866752	0.224591949	0.047905056	0.077945352
PBANKA_062150	160.2243583	0.077126382	0.261662149	0.17494687	0.108967826	0.377296773
PBANKA_062160	237.6891833	0.160006019	0.25607034	0.22936151	0.119134786	0.235427345
PBANKA_062170	193.9661167	0.105733158	0.488449228	0.092253226	0.16740862	0.146155768
PBANKA_062180	221.3148583	0.049704977	0.079117598	0.043082851	0.511095373	0.316999201
PBANKA_062190	1644.2482	0.117101846	0.113689344	0.032313066	0.113818887	0.623076857
PBANKA_062200	899.897035	0.076906854	0.005719749	0.045292515	0.798171315	0.073909567
PBANKA_062210	189.0293783	0.088245542	0.05160592	0.563729834	0.127178908	0.169239796
PBANKA_062220	186.346875	0.232129999	0.442014925	0.24626171	0.021274813	0.058318552
PBANKA_062230	443.7734117	0.009849768	0.06350741	0.02367634	0.040922573	0.862043909
PBANKA_062240	359.6476667	0.088162118	0.034347783	0.052861319	0.277421652	0.547207128
PBANKA_062250	202.46071	0.071789731	0.06071252	0.459647702	0.04973118	0.358118867
PBANKA_062260	165.82485	0.236679846	0.147271353	0.177875934	0.103794154	0.334378713
PBANKA_062270	780.24409	0.24316429	0.344800433	0.303704319	0.055336401	0.052994557
PBANKA_062280	387.8519	0.226459636	0.170349817	0.142611136	0.090001622	0.37057779
PBANKA_062290	490.6999217	0.125247829	0.007095487	0.695363877	0.087005312	0.085287494
PBANKA_062300	1082.10289	0.534016687	0.155937112	0.204575278	0.038075908	0.067395015
PBANKA_062310	2495.3043	0.440731016	0.167841052	0.354554953	0.0152801	0.021592877
PBANKA_062315	2224.2965	0.278622477	0.135472047	0.067522473	0.39816297	0.120220034
PBANKA_062320	666.5705033	0.582521276	0.247857502	0.079993864	0.069617467	0.020009891
PBANKA_062330	1311.1645	0.680315857	0.182687222	0.084356311	0.040848154	0.011792456
PBANKA_062340	311.26315	0.222060658	0.052764357	0.57163368	0.033171321	0.120369983
PBANKA_062345	3151.436048	0.082237906	0.002287597	0.524560859	0.33532808	0.055585559
PBANKA_062350	514.16665	0.371664518	0.284721889	0.196585096	0.054180196	0.092848301
PBANKA_062360	22.70707933	0.102596858	0.158167854	0.048748652	0.671216816	0.01926982
PBANKA_062370	0	#DIV/0!	#DIV/0!	#DIV/0!	#DIV/0!	#DIV/0!
PBANKA_062380	0	#DIV/0!	#DIV/0!	#DIV/0!	#DIV/0!	#DIV/0!
PBANKA_062390	23.9711865	0.321872678	0.11052999	0.019992023	0.401129289	0.14647602
PBANKA_070010	51.71912833	0.406466634	0.316381976	0.094400856	0.143479313	0.039271221
PBANKA_070020	98.09805667	0.222274026	0.151796585	0.046731507	0.545859437	0.033338445
PBANKA_070030	51.37622833	0.218684893	0.126972925	0.065823244	0.560925761	0.027593176
PBANKA_070040	8.692063333	0.597276481	0.246587021	0.023722676	0.068462686	0.063951137
PBANKA_070050	17.17140383	0.634011646	0.070513163	0.036513992	0.106384138	0.152577061
PBANKA_070060	1092.66815	0.694229991	0.224695394	0.033201068	0.030183638	0.017689909
PBANKA_070070	956.4717167	0.608453956	0.239395997	0.07627293	0.054786722	0.021090395
PBANKA_070080	307.5727067	0.085197904	0.081716776	0.651775972	0.15127984	0.030029507
PBANKA_070090	42.366897	0.395935298	0.267459285	0.269648731	0.043714436	0.02324225
PBANKA_070100	366.44792	0.664430023	0.195798765	0.097660672	0.024376342	0.017734198
PBANKA_070110	3223.287033	0.250380897	0.434387315	0.245457352	0.054898152	0.014876284
PBANKA_070120	74.73994167	0.103256436	0.024515138	0.797756844	0.019727805	0.054743777
PBANKA_070130	74.58625117	0.080377414	0.021135658	0.736637103	0.032368097	0.129481728
PBANKA_070140	1083.6239	0.136528827	0.333147875	0.13115067	0.100315248	0.29885738
PBANKA_070150	405.3104833	0.173003297	0.600472995	0.073151945	0.051720967	0.101650796
PBANKA_070160	430.0022833	0.355235323	0.39968625	0.04654173	0.084569086	0.113967612
PBANKA_070170	97.51180333	0.228099566	0.330669713	0.186527675	0.098626214	0.156076832
PBANKA_070180	516.4769	0.062856441	0.107935708	0.4975663	0.066934455	0.264707095
PBANKA_070190	1922.609602	0.00622726	0.000837835	0.025235362	0.00367301	0.964026532
PBANKA_070200	215.79872	0.142157238	0.025979162	0.285288068	0.264590077	0.281985454
PBANKA_070210	156.2466583	0.071618812	0.039599727	0.413974614	0.392703759	0.082103089
PBANKA_070220	184.596705	0.088333402	0.278895281	0.29140363	0.246020914	0.095346772
PBANKA_070230	228.5214167	0.061187919	0.386042811	0.142361712	0.219132415	0.191275143
PBANKA_070240	464.8594	0.1080915	0.142929454	0.512870128	0.126756069	0.109352849
PBANKA_070250	270.6737	0.153685046	0.110876491	0.080662067	0.04038682	0.614389577
PBANKA_070260	98.09281667	0.122663926	0.164764868	0.085171833	0.101283716	0.526115657
PBANKA_070270	381.51215	0.060540667	0.06205438	0.074139054	0.59278846	0.210477438
PBANKA_070280	2912.640367	0.13964563	0.262936169	0.460963192	0.091796263	0.044658746
PBANKA_070290	248.472375	0.275241262	0.17087795	0.487354178	0.034970427	0.031556184
PBANKA_070300	31.76443	0.115561967	0.064646997	0.313543797	0.236873604	0.269373636
PBANKA_070310	106.59826	0.320927846	0.426175343	0.195342776	0.033554957	0.023999078
PBANKA_070320	579.8003167	0.151390224	0.259125419	0.209621307	0.038836215	0.341026835
PBANKA_070330	1446.628767	0.055706171	0.02909302	0.034889497	0.761805672	0.118505639
PBANKA_070340	524.3548333	0.250236084	0.19439508	0.118347436	0.054569822	0.382451578
PBANKA_070350	447.8981867	0.106991056	0.01728232	0.085831337	0.644045921	0.145849366
PBANKA_070360	239.1037833	0.270887182	0.22004357	0.244085431	0.087676572	0.177307246
PBANKA_070370	376.6768167	0.434941819	0.159064342	0.130832448	0.050455322	0.224706069
PBANKA_070380	141.1220333	0.167475974	0.100781924	0.356254079	0.24773736	0.127750663
PBANKA_070390	3726.4076	0.498085609	0.359413179	0.056943315	0.041335253	0.044222645
PBANKA_070400	142.2978667	0.310640989	0.292476978	0.191137792	0.09550108	0.110243161
PBANKA_070410	265.6108633	0.116885656	0.406575803	0.277905049	0.104631827	0.094001665
PBANKA_070420	299.5310833	0.101368278	0.253537293	0.350228093	0.212674756	0.082191581
PBANKA_070430	210.9179167	0.095424089	0.196147158	0.461119906	0.182149059	0.065159788
PBANKA_070440	331.8544333	0.063313001	0.057324984	0.220434753	0.582848926	0.076078337
PBANKA_070450	238.9995067	0.413105037	0.425365941	0.123819921	0.0067006	0.031008502
PBANKA_070460	169.7378517	0.403380267	0.353471246	0.167222277	0.046325171	0.029601038
PBANKA_070470	226.137825	0.074678352	0.011666889	0.143994487	0.633323947	0.136336325
PBANKA_070480	4150.940768	0.059768499	0.002148341	0.023518596	0.847312741	0.067251823
PBANKA_070490	2794.92964	0.041335567	0.001869364	0.026492939	0.874440617	0.055861514
PBANKA_070500	720.3416167	0.201743168	0.231429777	0.147646544	0.165331278	0.253849233
PBANKA_070510	253.3178333	0.480044766	0.215091252	0.088763589	0.090288353	0.12581204
PBANKA_070520	775.9191667	0.080295091	0.290130093	0.306881838	0.137916428	0.18477655
PBANKA_070530	254.88265	0.101456494	0.275809475	0.411471711	0.15892392	0.0523384
PBANKA_070540	192.1369833	0.093155933	0.189681858	0.501055801	0.168145661	0.047960747
PBANKA_070550	163.7349017	0.081665545	0.018215695	0.08986111	0.77405305	0.0362046
PBANKA_070560	214.8630667	0.119103299	0.064765668	0.33371673	0.440969923	0.04144438
PBANKA_070570	269.47885	0.402810647	0.261506051	0.171657627	0.03859468	0.125430994
PBANKA_070580	315.3187833	0.260994601	0.313694284	0.285942369	0.088965046	0.0504037
PBANKA_070590	374.6758667	0.081943095	0.251826868	0.299188472	0.267314121	0.099727444
PBANKA_070600	366.6417833	0.304516302	0.179531229	0.163545872	0.089227828	0.263178769
PBANKA_070610	65.549545	0.155010458	0.52774737	0.094018273	0.170029403	0.053194496
PBANKA_070620	199.8084777	0.168856199	0.668052235	0.095305265	0.058787295	0.008999006
PBANKA_070630	101.4155267	0.096986234	0.66268058	0.06582991	0.091516904	0.082986372
PBANKA_070640	156.39065	0.089141199	0.321970335	0.207190136	0.252493036	0.129205295
PBANKA_070650	302.842485	0.012480184	0.083935878	0.010804643	0.014837086	0.877942208
PBANKA_070660	994.0694562	0.000820219	0.003743561	0.003034476	0.001317408	0.991084336
PBANKA_070670	1237.78215	0.153825534	0.037258697	0.10679666	0.534364226	0.167754883
PBANKA_070680	349.8621167	0.083340404	0.305811904	0.401859742	0.107675276	0.101312674
PBANKA_070690	1040.769167	0.147770519	0.331888675	0.213986451	0.210404485	0.09594987
PBANKA_070700	63.27608	0.042385764	0.026709145	0.106401266	0.64912207	0.175381756
PBANKA_070710	4940.329555	0.025797166	0.001407205	0.018970799	0.390486096	0.563338735
PBANKA_070720	125.8557583	0.138463271	0.042418401	0.063321735	0.671973624	0.083822969
PBANKA_070730	584.9817833	0.280726947	0.263301361	0.304835133	0.033867038	0.117269521
PBANKA_070740	842.6770667	0.323518357	0.295982898	0.153933227	0.135245166	0.091320352
PBANKA_070750	435.38765	0.213889278	0.315939141	0.045405055	0.266847257	0.15791927
PBANKA_070760	126.0749833	0.114198706	0.222968897	0.243334952	0.087269494	0.332227951
PBANKA_070770	421.0030717	0.138992098	0.01665476	0.717761984	0.02714707	0.099444088
PBANKA_070780	240.01355	0.258563527	0.366365357	0.235717525	0.060820108	0.078533483
PBANKA_070790	33.28277	0.089121038	0.081301677	0.205948153	0.165103295	0.458525838
PBANKA_070800	479.2985333	0.256439341	0.327925059	0.341514711	0.036710315	0.037410574
PBANKA_070810	264.2202617	0.083387057	0.021442508	0.20032983	0.572217661	0.122622945
PBANKA_070820	190.9158833	0.140934319	0.080352141	0.088101365	0.549346645	0.141265529
PBANKA_070840	1315.269667	0.145640096	0.45631707	0.173081616	0.150886928	0.07407429
PBANKA_070850	98.753585	0.07300054	0.150101386	0.104888547	0.369593165	0.302416363
PBANKA_070860	142.587585	0.09140382	0.179952904	0.060533566	0.182655103	0.485454607
PBANKA_070870	158.20805	0.164628159	0.43607642	0.133853176	0.138513811	0.126928434
PBANKA_070880	268.6900667	0.167832405	0.310334137	0.205231443	0.100876636	0.21572538
PBANKA_070890	648.3462	0.059464681	0.25888823	0.144474202	0.227225825	0.309947062
PBANKA_070900	3325.526167	0.109367806	0.104665242	0.289476147	0.301503116	0.19498769
PBANKA_070910	4210.534833	0.474214103	0.285534985	0.077958624	0.064231508	0.098060781
PBANKA_070920	282.02735	0.132043577	0.272394504	0.09534554	0.056387084	0.443829295
PBANKA_070930	203.4169967	0.332514741	0.323829872	0.051075181	0.042393311	0.250186894
PBANKA_070940	4239.732667	0.274190637	0.1480933	0.420295368	0.058139043	0.099281653
PBANKA_070950	470.52285	0.268652203	0.208876678	0.133183649	0.186330908	0.202956562
PBANKA_070960	1717.781667	0.208071845	0.091758169	0.131073992	0.369174973	0.199921022
PBANKA_070970	248.5869167	0.055431316	0.150189924	0.341022976	0.120633259	0.332722525
PBANKA_070980	400.7803	0.077504308	0.084327623	0.630866837	0.046917101	0.160384131
PBANKA_070990	121.22076	0.105466258	0.423538839	0.275763821	0.088328105	0.106902976
PBANKA_071000	143.1075667	0.087078904	0.314229366	0.270242174	0.111305435	0.21714412
PBANKA_071010	360.5206167	0.040793229	0.312949093	0.229188696	0.11917765	0.297891332
PBANKA_071020	200.43305	0.072891921	0.108636275	0.318011426	0.416068109	0.08439227
PBANKA_071030	317.7883667	0.185028013	0.134122908	0.305228763	0.129569249	0.246051067
PBANKA_071040	86.62412	0.065212784	0.420793885	0.189086481	0.139817293	0.185089557
PBANKA_071050	361.7603	0.200968017	0.236039582	0.208567938	0.178936163	0.1754883
PBANKA_071060	123.02075	0.18952128	0.288656995	0.107268083	0.229040223	0.185513419
PBANKA_071070	309.2084333	0.131904876	0.203497522	0.041558537	0.228035178	0.395003888
PBANKA_071080	297.3671167	0.156543368	0.418117852	0.221698689	0.067696793	0.135943298
PBANKA_071090	2744.45055	0.051215916	0.239377605	0.170509722	0.084078943	0.454817814
PBANKA_071100	113.2932483	0.050170465	0.045170962	0.070250215	0.241560732	0.592847626
PBANKA_071110	279.6857383	0.043565343	0.132660858	0.215854589	0.057111242	0.550807968
PBANKA_071120	882.1792833	0.132972631	0.345350436	0.283327329	0.062490416	0.175859189
PBANKA_071130	147.4593883	0.03186691	0.023309503	0.056012202	0.48434929	0.404462096
PBANKA_071140	858.395456	0.000925118	0.000784631	0.003271144	0.004423229	0.990595878
PBANKA_071150	75.92457667	0.082015472	0.159468785	0.078495268	0.345274233	0.334746241
PBANKA_071160	710.6632283	0.010897138	0.005005451	0.001980361	0.004638118	0.977478932
PBANKA_071170	439.4761	0.349281793	0.18143114	0.055715203	0.128904962	0.284666902
PBANKA_071180	546.3699	0.308407363	0.321301558	0.144973122	0.034997627	0.190320331
PBANKA_071190	11018.23117	0.28135006	0.294821369	0.075113599	0.053306696	0.295408275
PBANKA_071200	988.9645833	0.20989326	0.083509866	0.043724468	0.166151552	0.496720855
PBANKA_071210	394.4406833	0.090124704	0.143071702	0.470941533	0.211460692	0.084401368
PBANKA_071220	3069.790567	0.091335547	0.027670585	0.047006464	0.423198251	0.410789153
PBANKA_071230	855.7745	0.231309183	0.204137305	0.196603194	0.170238188	0.197712131
PBANKA_071240	747.1116833	0.180212414	0.077693873	0.04608742	0.088854319	0.607151974
PBANKA_071250	68.95580333	0.049885721	0.089531333	0.082078298	0.542235	0.236269647
PBANKA_071260	4699.090833	0.099830375	0.365733513	0.315860036	0.126149828	0.092426248
PBANKA_071270	101.7364333	0.061374965	0.023812806	0.213055926	0.157522231	0.544234072
PBANKA_071280	285.6909167	0.533259166	0.281589107	0.059863471	0.045188171	0.080100085
PBANKA_071290	43728.984	0.065464818	0.017776505	0.020783824	0.643503403	0.25247145
PBANKA_071300	4601.820333	0.071134785	0.23618697	0.478607342	0.137165177	0.076905726
PBANKA_071310	891.03245	0.058993923	0.005109747	0.862829968	0.014091855	0.058974508
PBANKA_071320	615.177	0.02453871	0.003117395	0.196256525	0.085047718	0.691039652
PBANKA_071330	737.4839	0.050238114	0.624527532	0.187935628	0.05790879	0.079389937
PBANKA_071340	64.82332167	0.037849881	0.364588691	0.119990149	0.347856287	0.129714992
PBANKA_071350	88.00769833	0.066679224	0.396448841	0.155632408	0.118316922	0.262922605
PBANKA_071360	129.1179	0.311250028	0.145820603	0.096545096	0.224384845	0.221999428
PBANKA_071370	205.7556333	0.100978766	0.280370938	0.150835724	0.152604084	0.315210487
PBANKA_071380	76.35590333	0.073602953	0.250839151	0.176682475	0.202249588	0.296625832
PBANKA_071390	148.65859	0.076225834	0.08004223	0.550945963	0.197055885	0.095730089
PBANKA_071400	3131.347183	0.055494964	0.00557538	0.029954807	0.869799751	0.039175098
PBANKA_071410	314.3159133	0.152080751	0.343561033	0.113125675	0.350683804	0.040548737
PBANKA_071420	249.86337	0.214299719	0.50907622	0.158194056	0.070988997	0.047441007
PBANKA_071430	4059.536962	0.005679934	0.001251405	0.004107185	0.095404723	0.893556753
PBANKA_071440	558.7540833	0.166437889	0.287256066	0.156996616	0.33405304	0.05525639
PBANKA_071450	79.03287183	0.051462384	0.006708519	0.029863207	0.309786921	0.60217897
PBANKA_071460	381.3349667	0.073238235	0.063107641	0.27775069	0.484427121	0.101476314
PBANKA_071470	110.7301483	0.209815939	0.475695651	0.120096922	0.028754545	0.165636944
PBANKA_071480	171.5230933	0.376191326	0.282796031	0.065498469	0.019244697	0.256269476
PBANKA_071490	11.765705	0.296383005	0.19463772	0.093696043	0.139400061	0.275883171
PBANKA_071500	375.0433167	0.140266064	0.123608788	0.420476764	0.037593658	0.278054726
PBANKA_071510	167.5982417	0.111585896	0.421861824	0.348861954	0.057252182	0.060438144
PBANKA_071520	1052.564867	0.339305929	0.378122539	0.087145508	0.066519511	0.128906513
PBANKA_071530	335.2659167	0.124963046	0.057304364	0.615445799	0.099954389	0.102332402
PBANKA_071540	924.71185	0.084327945	0.179999856	0.428433463	0.205906845	0.101331891
PBANKA_071550	441.78985	0.068360556	0.23625588	0.451198686	0.16235253	0.081832346
PBANKA_071560	917.0532833	0.142711937	0.386221288	0.284041838	0.046850168	0.14017477
PBANKA_071570	390.8051667	0.132431847	0.106153279	0.461709607	0.095192703	0.204512564
PBANKA_071580	333.8799333	0.097726448	0.233477194	0.322035526	0.126790339	0.219970492
PBANKA_071590	175.7205517	0.121162265	0.373555907	0.302800381	0.049880364	0.152601084
PBANKA_071600	249.7149317	0.069622248	0.379534173	0.360750955	0.084442688	0.105649936
PBANKA_071610	51.395288	0.200474798	0.508016416	0.089841213	0.152510674	0.049156899
PBANKA_071620	236.9237983	0.063929416	0.080634386	0.378021544	0.421435714	0.055978941
PBANKA_071630	834.2857667	0.067089602	0.060737822	0.098355867	0.084904481	0.688912228
PBANKA_071640	267.2147567	0.033593747	0.012965021	0.047238783	0.123264151	0.782938298
PBANKA_071650	337.95515	0.061619715	0.168062093	0.136238196	0.518679772	0.115400224
PBANKA_071660	357.3158167	0.070302653	0.109146302	0.342796468	0.375968523	0.101786053
PBANKA_071670	303.7599	0.066081468	0.260673479	0.262604445	0.23746798	0.173172627
PBANKA_071680	4462.206775	0.000437954	0.001047552	0.002367337	0.001311144	0.994836014
PBANKA_071690	422.0172	0.077831662	0.018649121	0.394386295	0.117954553	0.391178369
PBANKA_071700	356.9127167	0.276267405	0.451754708	0.179011554	0.048899911	0.044066423
PBANKA_071710	75.31318333	0.164242825	0.191554776	0.235389068	0.165093938	0.243719393
PBANKA_071720	166.70372	0.130692944	0.23003056	0.427227119	0.147021014	0.065028363
PBANKA_071730	263.5820833	0.368370258	0.278584755	0.172823203	0.091202709	0.089019075
PBANKA_071740	450.5460833	0.206424278	0.287279159	0.265258104	0.107810947	0.133227511
PBANKA_071750	296.30595	0.335540005	0.2182889	0.170807572	0.084236749	0.191126773
PBANKA_071760	473.3414667	0.061844782	0.132950744	0.051476369	0.297829389	0.455898716
PBANKA_071770	227.9993333	0.167876149	0.208861356	0.184285846	0.151196275	0.287780374
PBANKA_071780	4820.134833	0.4419088	0.322205717	0.107768355	0.052398223	0.075718905
PBANKA_071790	661.29995	0.27641239	0.151247025	0.185251791	0.057589298	0.329499496
PBANKA_071800	41.20402667	0.111266795	0.094573767	0.067051578	0.04392544	0.68318242
PBANKA_071810	164.5128217	0.128703038	0.254207542	0.09500992	0.036085972	0.485993528
PBANKA_071820	203.7422	0.313860359	0.292274502	0.255580091	0.048481267	0.089803781
PBANKA_071830	242.3113133	0.006463008	0.062036311	0.023092277	0.006802117	0.901606286
PBANKA_071840	260.3996983	0.050652344	0.38306304	0.27022612	0.045585114	0.250473383
PBANKA_071850	284.7887467	0.124354457	0.21319013	0.129750387	0.496787537	0.035917489
PBANKA_071860	154.3764667	0.221894248	0.382351023	0.111383233	0.161045272	0.123326224
PBANKA_071870	1406.795233	0.025870432	0.07916575	0.075633964	0.083074635	0.73625522
PBANKA_071880	1602.638167	0.146723699	0.126175081	0.510443665	0.11645673	0.100200825
PBANKA_071890	0	#DIV/0!	#DIV/0!	#DIV/0!	#DIV/0!	#DIV/0!
PBANKA_071900	324.4003167	0.085034288	0.152299636	0.04764422	0.046731921	0.668289935
PBANKA_071910	436.9962133	0.029263068	0.013981654	0.103129498	0.474627683	0.378998097
PBANKA_071920	91.99006333	0.032002206	0.086324378	0.072183449	0.187980086	0.621509881
PBANKA_071930	243.9419833	0.059297296	0.348652367	0.321604133	0.180695629	0.089750575
PBANKA_071940	360.9585667	0.207601667	0.228831388	0.174893757	0.07834902	0.310324167
PBANKA_071950	207.3998567	0.17763602	0.20450424	0.34413476	0.040599136	0.233125844
PBANKA_071960	349.6084333	0.167415584	0.397009874	0.049572603	0.073911833	0.312090107
PBANKA_071970	158.0677483	0.0820861	0.007079876	0.138246102	0.157232581	0.615355342
PBANKA_071980	326.1396417	0.037156323	0.004996571	0.027691344	0.492039236	0.438116526
PBANKA_071990	162.593605	0.047725463	0.124268725	0.193102306	0.136441098	0.498462409
PBANKA_072000	118.0314717	0.095389389	0.119586876	0.123872894	0.543505466	0.117645374
PBANKA_072010	43.2830615	0.08064656	0.022381307	0.202241239	0.131172329	0.563558564
PBANKA_072020	251.0842833	0.174720813	0.288115604	0.147316071	0.173094665	0.216752847
PBANKA_072030	559.8466167	0.316507227	0.331057641	0.091872217	0.054705698	0.205857217
PBANKA_072040	1227.375333	0.20224661	0.147786496	0.163832525	0.108936522	0.377197847
PBANKA_072050	261.9945317	0.073082728	0.502756676	0.110070809	0.24237586	0.071713927
PBANKA_072060	303.7278167	0.139182675	0.466411017	0.249825653	0.072965658	0.071614997
PBANKA_072070	58.33438167	0.094171393	0.048227648	0.634268316	0.053492382	0.169840262
PBANKA_072080	280.7723333	0.314080981	0.173534548	0.071263966	0.07544155	0.365678955
PBANKA_072090	4536.4827	0.041015256	0.003234301	0.025468928	0.896752015	0.033529501
PBANKA_072100	379.1819617	0.022554343	0.007363866	0.102992505	0.147208875	0.719880412
PBANKA_072110	273.7290333	0.112731922	0.048237484	0.057705242	0.596507787	0.184817565
PBANKA_072120	84.21812167	0.228720371	0.277604149	0.09335752	0.262930348	0.137387613
PBANKA_072130	745.1452333	0.25927563	0.248430094	0.251788499	0.147207544	0.093298233
PBANKA_072140	153.59018	0.203101526	0.438129248	0.160301915	0.143104527	0.055362784
PBANKA_072150	116.2918533	0.228503969	0.30598661	0.198528094	0.20393045	0.063050877
PBANKA_072160	157.7304	0.135781054	0.312720947	0.29892367	0.187221043	0.065353286
PBANKA_072170	2181.63365	0.238878329	0.470267545	0.165547731	0.047161287	0.078145109
PBANKA_072180	347.6479183	0.05333442	0.01341324	0.485852183	0.326699784	0.120700373
PBANKA_072190	466.27965	0.405869096	0.246370392	0.122522074	0.069533165	0.155705273
PBANKA_072200	115.1409133	0.132674603	0.235086289	0.453097848	0.043005174	0.136136086
PBANKA_072210	1.141172283	0.276605956	0.151576061	0	0.235676509	0.336141474
PBANKA_072220	4.914104067	0.258091807	0.458733264	0.136103141	0.102471578	0.044600209
PBANKA_072230	85.91026667	0.446756267	0.193929907	0.214567487	0.085935131	0.058811209
PBANKA_072240	21.1653994	0.340739377	0.388647521	0.064586213	0.188299305	0.017727584
PBANKA_072250	70.58969	0.39019225	0.338154198	0.077448137	0.152715928	0.041489487
PBANKA_072260	313.07509	0.641391495	0.08657578	0.039308525	0.156253728	0.076470472
PBANKA_072270	1.7436335	0.215223555	0.430943487	0.076995252	0.184331455	0.092506252
PBANKA_072280	48.08028167	0.410297825	0.185937971	0.105646116	0.084633552	0.213484537
PBANKA_072290	43.19633667	0.28090808	0.561914664	0.053476526	0.089226779	0.014473951
PBANKA_072300	3.464934167	0.075539963	0.185171916	0.616613303	0.079818111	0.042856707
PBANKA_080010	102.598546	0.295177185	0.191984202	0.033948044	0.444663709	0.034226859
PBANKA_080020	55.097393	0.183593895	0.1950909	0.035019806	0.554963644	0.031331755
PBANKA_080030	216.378315	0.58061895	0.129561735	0.040888871	0.131805491	0.117124953
PBANKA_080040	47389.96167	0.504013913	0.172290813	0.179379867	0.046260535	0.098054873
PBANKA_080050	24756.22656	0.001940316	0.000570457	0.000171758	0.000366933	0.996950536
PBANKA_080060	780.2940833	0.128155592	0.391663869	0.317023421	0.142404643	0.020752475
PBANKA_080070	49.00111833	0.150347691	0.425032136	0.327925169	0.069341887	0.027353117
PBANKA_080080	288.7550167	0.13137867	0.114801122	0.340469063	0.128731097	0.284620048
PBANKA_080090	120.0556833	0.122676825	0.532958109	0.228512297	0.070635973	0.045216796
PBANKA_080100	313.5967833	0.278908792	0.342442129	0.158108127	0.102043776	0.118497176
PBANKA_080110	153.88045	0.083536928	0.154252213	0.158140622	0.368884416	0.235185821
PBANKA_080120	360.0082333	0.462647336	0.291068204	0.084693063	0.050724951	0.110866446
PBANKA_080130	204.204285	0.090638646	0.03055095	0.795921104	0.064602954	0.018286345
PBANKA_080140	699.85732	0.514573456	0.298909498	0.081258491	0.087499192	0.017759363
PBANKA_080150	63.54364333	0.135360747	0.07965604	0.26713451	0.339513897	0.178334806
PBANKA_080160	83.23636833	0.355715003	0.382701103	0.16489601	0.038533817	0.058154067
PBANKA_080170	44.10475167	0.206431952	0.472027372	0.146933148	0.090885105	0.083722423
PBANKA_080180	184.9054462	0.092876118	0.006733655	0.689344217	0.189096648	0.021949363
PBANKA_080190	119.42562	0.341601325	0.412939033	0.115414096	0.029468802	0.100576744
PBANKA_080200	409.5623535	0.062130991	0.079384738	0.849113687	0.002284508	0.007086076
PBANKA_080210	217.6786833	0.128513732	0.187660314	0.311831407	0.168688773	0.203305775
PBANKA_080220	184.6183967	0.087384845	0.048333916	0.809621374	0.039471202	0.015188663
PBANKA_080230	609.4528	0.282876049	0.396359652	0.20195838	0.026850808	0.091955111
PBANKA_080240	72.01256	0.132940004	0.156100547	0.378120844	0.244476797	0.088361808
PBANKA_080250	81.42621667	0.102027889	0.064659212	0.544459166	0.177682331	0.111171402
PBANKA_080260	145.7994133	0.147728304	0.396299263	0.17494069	0.198203472	0.082828271
PBANKA_080270	199.26353	0.238795328	0.348088283	0.294398328	0.076286664	0.042431397
PBANKA_080280	101.6936683	0.053971059	0.073291289	0.521379068	0.156762955	0.194595629
PBANKA_080290	99.76337667	0.286560569	0.333321717	0.096263682	0.145021655	0.138832376
PBANKA_080300	188.2203633	0.087936022	0.076423187	0.70277465	0.101759181	0.03110696
PBANKA_080310	408.43355	0.088816406	0.322511459	0.419186915	0.135694411	0.033790809
PBANKA_080320	191.1879067	0.105431093	0.317781606	0.452481287	0.04356128	0.080744734
PBANKA_080330	72.67591333	0.330425156	0.40249993	0.077204946	0.0898299	0.100040068
PBANKA_080340	23701.07233	0.449734925	0.290136661	0.099343184	0.094059879	0.066725349
PBANKA_080350	1698.78455	0.080869319	0.409189912	0.307459825	0.119053061	0.083427884
PBANKA_080360	313.8084367	0.240063335	0.503987406	0.145663866	0.02566126	0.084624132
PBANKA_080370	139.0352733	0.089043231	0.325396562	0.453354019	0.081083381	0.051122806
PBANKA_080380	1669.27335	0.037831641	0.329998379	0.162576129	0.314444006	0.155149844
PBANKA_080390	328.9805283	0.094603471	0.021296169	0.795427016	0.033794493	0.054878851
PBANKA_080400	6931.3505	0.496202724	0.271463692	0.095730046	0.054383918	0.082219619
PBANKA_080410	860.9068167	0.495377074	0.362173343	0.098871212	0.026529875	0.017048496
PBANKA_080420	83.99165667	0.12426133	0.628839841	0.092199932	0.12828298	0.026415917
PBANKA_080430	57.31424833	0.095156268	0.069831327	0.112433735	0.685275497	0.037303173
PBANKA_080440	103.254225	0.084051234	0.432400708	0.299015851	0.145767401	0.038764806
PBANKA_080450	1046.653332	0.059102091	0.00266551	0.918557244	0.006891948	0.012783207
PBANKA_080460	310.5084267	0.422928297	0.345848746	0.047652008	0.019587101	0.163983848
PBANKA_080470	148.58182	0.287005503	0.417978121	0.146953376	0.096658864	0.051404135
PBANKA_080480	210.9612033	0.311909721	0.333565124	0.17182804	0.041570061	0.141127055
PBANKA_080490	182.0814267	0.327087453	0.305986728	0.25091741	0.056243243	0.059765166
PBANKA_080500	96.86947167	0.169549289	0.456163838	0.193695183	0.09643291	0.084158781
PBANKA_080510	681.0364667	0.302386157	0.222621706	0.094168893	0.04378745	0.337035795
PBANKA_080520	71.88018333	0.049616735	0.538052328	0.168037273	0.170139382	0.074154281
PBANKA_080530	803.1461333	0.113602427	0.181361142	0.1640491	0.111463588	0.429523743
PBANKA_080540	3117.928333	0.15296503	0.239825429	0.168655256	0.080392002	0.358162284
PBANKA_080550	94.282042	0.168597855	0.446012296	0.124371511	0.231905244	0.029113095
PBANKA_080560	360.3076067	0.234676838	0.465915781	0.090694866	0.174694896	0.034017618
PBANKA_080570	5227.596333	0.282036888	0.509257952	0.072307898	0.052120417	0.084276846
PBANKA_080580	190.1319217	0.292912939	0.383265994	0.253661508	0.022986487	0.047173071
PBANKA_080590	163.7656733	0.104520072	0.284284545	0.409991292	0.182692132	0.018511958
PBANKA_080600	414.7933	0.374062214	0.252381126	0.065026243	0.163638492	0.144891926
PBANKA_080610	191.803025	0.380646499	0.380898059	0.081200492	0.036170311	0.121084639
PBANKA_080620	631.1936133	0.044956412	0.540441939	0.190446319	0.208844794	0.015310537
PBANKA_080630	54.05536833	0.064234971	0.40140324	0.218104147	0.21305192	0.103205722
PBANKA_080640	337.5128233	0.300243851	0.303586391	0.24449871	0.112206403	0.039464644
PBANKA_080650	197.4297167	0.080690994	0.513615436	0.069143087	0.170738735	0.165811749
PBANKA_080660	76.88276667	0.156813425	0.544266964	0.08112013	0.108471513	0.109327968
PBANKA_080670	104.6528417	0.056388149	0.260803238	0.608708746	0.028510597	0.04558927
PBANKA_080680	126.3145305	0.120923143	0.0069648	0.078333624	0.450291425	0.343487007
PBANKA_080690	87.84038333	0.16710025	0.563126527	0.146621628	0.072949818	0.050201777
PBANKA_080700	392.6276167	0.249386304	0.407933607	0.178793205	0.077821704	0.08606518
PBANKA_080710	157.904075	0.48398751	0.33185749	0.080437443	0.06710571	0.036611848
PBANKA_080720	2943.797817	0.036999144	0.004631789	0.029503419	0.70458813	0.224277518
PBANKA_080730	127.8841383	0.101754605	0.648020944	0.167092262	0.030192055	0.052940133
PBANKA_080740	135.9297867	0.132523933	0.641740505	0.184103136	0.019245524	0.022386901
PBANKA_080750	184.3153267	0.131163536	0.509943485	0.185462059	0.081387155	0.092043765
PBANKA_080760	4718.094167	0.363085165	0.279079847	0.09145695	0.058853637	0.207524401
PBANKA_080770	205.0356667	0.136522345	0.110103527	0.308560706	0.12144253	0.323370893
PBANKA_080780	127.5042017	0.086526168	0.087868987	0.55814396	0.207766094	0.059694791
PBANKA_080790	491.1677333	0.22191757	0.192501143	0.389518665	0.031086733	0.164975889
PBANKA_080800	397.74396	0.056542656	0.047031512	0.537378368	0.05172335	0.307324114
PBANKA_080810	32.237125	0.051329019	0.276627801	0.097407415	0.061475861	0.513159905
PBANKA_080820	1015.530267	0.085882226	0.514785248	0.206260716	0.08685108	0.10622073
PBANKA_080830	264.3226833	0.271263325	0.219070302	0.167104084	0.134020091	0.208542198
PBANKA_080838	189.9448833	0.06094689	0.207367786	0.14499206	0.259293902	0.32739936
PBANKA_080842	287.636	0.089501314	0.284859336	0.157288552	0.181751763	0.286599035
PBANKA_080850	663.1582333	0.187066968	0.395997496	0.195727043	0.070376718	0.150831775
PBANKA_080860	160.9876517	0.044412133	0.227829275	0.065662987	0.067931608	0.594163998
PBANKA_080870	239.90165	0.231660766	0.419348304	0.11396837	0.082916062	0.152106499
PBANKA_080880	154.0719667	0.176833272	0.404846848	0.123375786	0.131482387	0.163461707
PBANKA_080890	422.5215833	0.253771178	0.35592383	0.178476445	0.070556869	0.141271679
PBANKA_080900	383.5316333	0.029956981	0.191778314	0.06508733	0.071083185	0.64209419
PBANKA_080910	495.3789167	0.367594368	0.300883818	0.251808254	0.037756451	0.041957108
PBANKA_080920	508.2135833	0.135616997	0.251890158	0.312090242	0.092603684	0.207798919
PBANKA_080930	348.06663	0.036308652	0.185055229	0.140573085	0.0256573	0.612405734
PBANKA_080940	389.67925	0.074501273	0.059272337	0.657921868	0.060822972	0.147481551
PBANKA_080950	50.82619667	0.086344057	0.081525183	0.283505376	0.14777173	0.400853654
PBANKA_080960	156.518375	0.074000257	0.081576045	0.63617834	0.058013476	0.150231882
PBANKA_080970	782.1554333	0.050651313	0.334354898	0.161595758	0.289336992	0.164061039
PBANKA_080980	128.6907167	0.340259975	0.156740133	0.124334532	0.215116915	0.163548446
PBANKA_080990	332.2976667	0.19243966	0.312071105	0.176783817	0.167991249	0.150714169
PBANKA_081000	206.8845	0.260246176	0.191682557	0.124650469	0.224169525	0.199251273
PBANKA_081010	70.59826667	0.235965425	0.296572437	0.082185587	0.242150421	0.14312613
PBANKA_081020	971.91255	0.031589519	0.036183554	0.011149306	0.017604876	0.903472746
PBANKA_081030	89.610995	0.041728864	0.049472612	0.076892796	0.408635123	0.423270604
PBANKA_081040	79.84612833	0.054511535	0.057458077	0.05534088	0.380607058	0.45208245
PBANKA_081050	1229.307683	0.296135382	0.262544524	0.094850339	0.21434951	0.132120246
PBANKA_081060	254.3351333	0.337965891	0.301678337	0.223507658	0.050598397	0.086249717
PBANKA_081070	2497.981595	0.044550949	0.003613315	0.038779769	0.641067574	0.271988393
PBANKA_081080	128.3120433	0.119226922	0.02458982	0.536421198	0.236783697	0.082978363
PBANKA_081090	218.55365	0.148479332	0.174648422	0.121818144	0.235666163	0.31938794
PBANKA_081100	1214.93915	0.309766543	0.385855539	0.160749614	0.063146825	0.080481479
PBANKA_081110	86.50104833	0.33211794	0.376289081	0.130939569	0.054662864	0.105990546
PBANKA_081120	24.94537667	0.152177698	0.552475121	0.140879011	0.101036759	0.053431411
PBANKA_081130	535.7025	0.179064686	0.383747509	0.282137007	0.116466509	0.038584289
PBANKA_081140	186.1834067	0.31995977	0.259800274	0.319321958	0.027423121	0.073494878
PBANKA_081150	169.3783167	0.247368145	0.323198099	0.091607948	0.203606345	0.134219463
PBANKA_081160	78.60381667	0.154954944	0.553060295	0.161461625	0.07829747	0.052225666
PBANKA_081170	378.6284217	0.05753637	0.250452804	0.325060516	0.172056682	0.194893628
PBANKA_081180	59.40807417	0.074053739	0.021054756	0.118786126	0.708115868	0.077989511
PBANKA_081190	146.9537	0.197821491	0.307919093	0.099427915	0.114247889	0.280583612
PBANKA_081200	159.86245	0.098517194	0.219790201	0.401447307	0.241639297	0.038606002
PBANKA_081210	210.41447	0.104058433	0.075745979	0.480889694	0.302757933	0.036547962
PBANKA_081220	164.4071083	0.104706847	0.025344555	0.483900914	0.280804464	0.105243219
PBANKA_081230	318.5901983	0.074161572	0.062748682	0.420240487	0.260486043	0.182363217
PBANKA_081240	22.318892	0.186340567	0.519465751	0.218013735	0.039304505	0.036875442
PBANKA_081250	43.12084067	0.270191857	0.518015179	0.087373181	0.099317985	0.025101799
PBANKA_081260	2735.44098	0.044779617	0.002445412	0.031515357	0.913903834	0.007355779
PBANKA_081270	487.89005	0.106969285	0.214219372	0.534170557	0.102217907	0.042422878
PBANKA_081280	185.7439867	0.10632861	0.395229753	0.125389254	0.30193575	0.071116632
PBANKA_081290	1570.5722	0.052897982	0.0486105	0.027449486	0.851600455	0.019441577
PBANKA_081300	1260.261667	0.198575428	0.339753252	0.188955204	0.104175191	0.168540925
PBANKA_081310	95.41158167	0.081173007	0.145231845	0.476714139	0.040616767	0.256264242
PBANKA_081320	137.3905	0.255946008	0.310588068	0.083225187	0.117624217	0.23261652
PBANKA_081330	995.6219667	0.058903733	0.054510599	0.113774107	0.725503278	0.047308284
PBANKA_081340	331.5020667	0.08237641	0.370649273	0.355880134	0.123157151	0.067937032
PBANKA_081350	680.2096167	0.219765343	0.209880155	0.177537184	0.10831786	0.284499457
PBANKA_081360	38.68789167	0.150012439	0.141429392	0.09094874	0.474417168	0.143192261
PBANKA_081370	610.2202	0.159221376	0.291662747	0.183064245	0.08790122	0.278150412
PBANKA_081380	173.5994083	0.236181969	0.194509592	0.059810544	0.126712989	0.382784907
PBANKA_081390	548.5692833	0.167599614	0.459975627	0.194292778	0.050591786	0.127540195
PBANKA_081400	949.3115667	0.315335882	0.175914848	0.072418374	0.108543184	0.327787712
PBANKA_081410	100.0695583	0.153714579	0.495005183	0.089764611	0.187848835	0.073666792
PBANKA_081420	3330.6945	0.235929323	0.496301897	0.140608513	0.057167056	0.06999321
PBANKA_081430	225.9985167	0.175257787	0.320611618	0.057168738	0.049568688	0.397393169
PBANKA_081440	480.3443	0.069910999	0.288333806	0.248020847	0.105138023	0.288596326
PBANKA_081450	439.0783667	0.07490804	0.111371349	0.144369103	0.608344706	0.061006801
PBANKA_081460	54.66203833	0.13270151	0.349060346	0.26101844	0.202071681	0.055148023
PBANKA_081470	113.864175	0.172306171	0.504560368	0.21481603	0.049462221	0.058855211
PBANKA_081480	3315.966167	0.063812322	0.058396253	0.277030722	0.042976464	0.55778424
PBANKA_081490	122.0231833	0.104022446	0.354309721	0.233384339	0.114373348	0.193910146
PBANKA_081500	124.5180783	0.120095413	0.19578402	0.143921672	0.063972197	0.476226698
PBANKA_081510	191.1145767	0.097750262	0.026504048	0.328345441	0.424932527	0.122467721
PBANKA_081520	682.8042667	0.243641565	0.217603356	0.320944831	0.107351409	0.110458839
PBANKA_081530	296.0195	0.325663512	0.189542074	0.07590902	0.080193872	0.328691522
PBANKA_081540	3439.80746	0.034725345	0.003026466	0.117582599	0.784192148	0.060473443
PBANKA_081550	77.112795	0.108705241	0.128905456	0.235320222	0.342568312	0.184500769
PBANKA_081560	1043.252183	0.111637293	0.190617382	0.160294417	0.192848386	0.344602522
PBANKA_081570	1264.7401	0.065135319	0.044359588	0.176982607	0.530151214	0.183371271
PBANKA_081580	248.3050967	0.065910246	0.042635371	0.327961855	0.352854215	0.210638313
PBANKA_081590	515.7243167	0.083860114	0.088708732	0.288284836	0.463450127	0.075696192
PBANKA_081600	191.4388833	0.094822429	0.154165912	0.441306377	0.223202305	0.086502977
PBANKA_081610	469.0029167	0.205504799	0.312374283	0.187488493	0.185320169	0.109312256
PBANKA_081620	373.8039333	0.056661121	0.069418745	0.087105691	0.298934789	0.487879653
PBANKA_081630	215.35785	0.145710964	0.143200956	0.063014188	0.515771772	0.132302119
PBANKA_081640	702.60185	0.335960544	0.329789197	0.053938301	0.043143496	0.237168462
PBANKA_081650	309.32957	0.044373061	0.049863807	0.011816911	0.0446805	0.84926572
PBANKA_081660	567.96785	0.341126703	0.232241138	0.139806857	0.155844649	0.130980653
PBANKA_081670	581.1595833	0.056295467	0.108601324	0.327805831	0.355928055	0.151369324
PBANKA_081680	982.5839167	0.035251239	0.014544712	0.039853644	0.775435041	0.134915364
PBANKA_081690	1159.484	0.149040004	0.131607249	0.261019988	0.27850449	0.179828268
PBANKA_081700	207.5900517	0.083942606	0.017136828	0.49772785	0.333813444	0.067379273
PBANKA_081710	901.87885	0.056703736	0.082305345	0.126195996	0.486524326	0.248270596
PBANKA_081720	197.9244833	0.319469572	0.378652245	0.072651194	0.063884972	0.165342017
PBANKA_081730	113.8320367	0.080537125	0.040869997	0.447365272	0.25453511	0.176692496
PBANKA_081740	190.6979833	0.287139376	0.363998081	0.167313778	0.075631109	0.105917656
PBANKA_081750	94.90605767	0.112542447	0.550917942	0.256277635	0.041635857	0.038626119
PBANKA_081760	156.298055	0.453239805	0.309069425	0.095384744	0.036280586	0.10602544
PBANKA_081770	1052.85325	0.433327722	0.216965185	0.15084011	0.090555593	0.108311391
PBANKA_081780	6629.936633	0.249506155	0.362748565	0.212486948	0.118260934	0.056997397
PBANKA_081790	403.2483667	0.206549132	0.091870924	0.415448676	0.02670885	0.259422419
PBANKA_081800	115.213585	0.08706508	0.212129064	0.56679731	0.08935409	0.044654456
PBANKA_081810	91.44344167	0.053020041	0.306125289	0.313458784	0.230089765	0.097306122
PBANKA_081820	133.7018517	0.03568881	0.022558588	0.142906024	0.526677074	0.272169504
PBANKA_081830	152.5512412	0.040801766	0.003584891	0.859294549	0.056133762	0.040185033
PBANKA_081840	152.5761213	0.007440185	0.000605807	0.043538726	0.015764623	0.932650659
PBANKA_081850	179.0482733	0.082500935	0.139946337	0.49985179	0.228707316	0.048993621
PBANKA_081860	172.089606	0.417393599	0.377432441	0.122674172	0.02757944	0.054920348
PBANKA_081870	71.06985167	0.22907463	0.379296556	0.143679208	0.106430432	0.141519173
PBANKA_081880	70.68426667	0.165031068	0.355229688	0.21576796	0.221634187	0.042337097
PBANKA_081890	3142.816167	0.221071632	0.308536977	0.315874982	0.063127778	0.091388631
PBANKA_081900	4510.086437	0.057202784	0.002583602	0.2793605	0.572246239	0.088606875
PBANKA_081910	986.51825	0.238337709	0.536259719	0.057542575	0.075142604	0.092717393
PBANKA_081920	568.76345	0.151581207	0.292175948	0.307972497	0.163240623	0.085029725
PBANKA_081930	1145.775417	0.327509209	0.362418319	0.069535529	0.075661992	0.164874952
PBANKA_081940	56.242995	0.157308568	0.108617527	0.082638647	0.478562708	0.172872551
PBANKA_081950	115.876725	0.084055922	0.111398126	0.411406173	0.106146856	0.286992923
PBANKA_081960	253.147995	0.028098445	0.010543358	0.204416985	0.123946666	0.632994545
PBANKA_081970	313.7857833	0.314782744	0.195768589	0.064307247	0.111365147	0.313776272
PBANKA_081980	312.3887833	0.159970693	0.271782646	0.137556475	0.112110139	0.318580047
PBANKA_081990	1986.1171	0.284339227	0.338578727	0.168204332	0.138171611	0.070706103
PBANKA_082000	836.18095	0.235778512	0.31598065	0.269721524	0.05087015	0.127649165
PBANKA_082010	237.7758967	0.088669837	0.155575693	0.356859342	0.361619496	0.037275631
PBANKA_082020	5803.567808	0.000214713	0.000313637	0.001757309	0.002416186	0.995298155
PBANKA_082030	224.8336817	0.052415834	0.52686501	0.244465151	0.13777095	0.038483054
PBANKA_082040	26.95229167	0.072928864	0.260611791	0.087140085	0.240565258	0.338754002
PBANKA_082050	43.07036833	0.202313106	0.455092463	0.117466026	0.095683649	0.129444756
PBANKA_082060	251.0749233	0.067465121	0.240125932	0.039014071	0.024441848	0.628953028
PBANKA_082070	219.84035	0.09304775	0.159933561	0.402078827	0.122052662	0.2228872
PBANKA_082080	271.042	0.084551287	0.02150318	0.79845559	0.02737762	0.068112322
PBANKA_082090	17.556647	0.158271964	0.091376617	0.110854026	0.067805658	0.571691736
PBANKA_082100	614.03147	0.083383837	0.098385023	0.013261079	0.058824265	0.746145796
PBANKA_082110	135.42362	0.073139309	0.373969844	0.354727262	0.076108954	0.122054631
PBANKA_082120	2301.45325	0.040678862	0.007182027	0.023718427	0.88604233	0.042378354
PBANKA_082130	60.47963	0.053563737	0.18325046	0.110488358	0.291916468	0.360780977
PBANKA_082140	2084.860532	0.023020365	0.001713407	0.015135017	0.752335696	0.207795514
PBANKA_082150	116.7325467	0.061094187	0.334473984	0.189816813	0.109413359	0.305201657
PBANKA_082160	251.9987167	0.120535931	0.187148771	0.323754427	0.261957683	0.106603188
PBANKA_082170	550.8723833	0.358564898	0.430567055	0.096438307	0.069277842	0.045151897
PBANKA_082180	167.081	0.197312681	0.344156726	0.102137885	0.119854741	0.236537967
PBANKA_082190	509.6475833	0.210327594	0.304592831	0.058073267	0.148929187	0.278077122
PBANKA_082200	182.763195	0.044401418	0.228901393	0.437886578	0.189798334	0.099012277
PBANKA_082210	139.5214333	0.356453835	0.195677821	0.178462186	0.130520448	0.13888571
PBANKA_082220	159.3983167	0.200367863	0.283922384	0.18057217	0.18063177	0.154505814
PBANKA_082230	142.7032933	0.046515815	0.381714036	0.364776795	0.05894468	0.148048674
PBANKA_082240	163.3336167	0.047603734	0.356991422	0.375175982	0.029840826	0.190388037
PBANKA_082250	151.4255183	0.259919863	0.269039528	0.148403652	0.056970814	0.265666143
PBANKA_082260	224.4205833	0.116324	0.332558622	0.310417605	0.112901631	0.127798141
PBANKA_082270	302.6306833	0.273464505	0.179155165	0.057222882	0.206884673	0.283272775
PBANKA_082280	944.43465	0.448295708	0.233987603	0.087269511	0.11688633	0.113560848
PBANKA_082290	173.86487	0.083004117	0.030023144	0.088604443	0.303647885	0.494720411
PBANKA_082300	581.4495333	0.230881344	0.355244932	0.24539275	0.089999986	0.078480987
PBANKA_082310	2220.79185	0.167295057	0.068245477	0.049289333	0.471977597	0.243192535
PBANKA_082320	1605.247775	0.046908958	0.004531652	0.02210285	0.820421632	0.106034908
PBANKA_082330	190.2743333	0.10975206	0.282529436	0.101272987	0.205727432	0.300718086
PBANKA_082340	2338.822433	0.339540099	0.509346064	0.092965801	0.04568346	0.012464577
PBANKA_082350	449.1936667	0.214855211	0.483575384	0.12077441	0.10008801	0.080706985
PBANKA_082360	331.9847667	0.283937426	0.232963701	0.104859631	0.178337098	0.199902144
PBANKA_082370	72.23753333	0.088992034	0.25389502	0.314197467	0.072419901	0.270495578
PBANKA_082380	49.85525667	0.042811835	0.057303285	0.120357318	0.075464058	0.704063503
PBANKA_082390	223.69657	0.339034255	0.444885677	0.088836856	0.023524143	0.103719069
PBANKA_082400	82.78431167	0.094406897	0.048646113	0.062439367	0.508779975	0.285727648
PBANKA_082410	66.17481167	0.289570903	0.112207497	0.053391312	0.083823057	0.461007231
PBANKA_082420	664.0930267	0.008268503	0.002585504	0.004010417	0.046685026	0.938450551
PBANKA_082430	207.5569	0.288011866	0.206589615	0.197985227	0.08466859	0.222744703
PBANKA_082440	1180.69013	0.069437652	0.002986457	0.246939051	0.571671587	0.108965254
PBANKA_082450	252.0478083	0.009371555	0.019062237	0.050363263	0.043500279	0.877702666
PBANKA_082460	52.53206067	0.12444924	0.207788346	0.241498046	0.340624369	0.08564
PBANKA_082470	383.05815	0.069168088	0.334460969	0.1612374	0.175995342	0.259138201
PBANKA_082480	937.4964167	0.281844811	0.302239555	0.096422502	0.11692898	0.202564152
PBANKA_082490	221.77265	0.149452153	0.236117934	0.141230896	0.148038994	0.325160023
PBANKA_082500	378.6549817	0.208675321	0.17510241	0.036875258	0.023998007	0.555349003
PBANKA_082510	145.2454233	0.206731815	0.244064145	0.04604541	0.060724495	0.442434136
PBANKA_082520	221.3769333	0.145786643	0.137007951	0.119060733	0.23784637	0.360298303
PBANKA_082530	366.95725	0.134508448	0.124958016	0.137917155	0.049493095	0.553123286
PBANKA_082540	264.7575383	0.062207672	0.011846141	0.496074638	0.189233517	0.240638033
PBANKA_082550	210.6142183	0.077780741	0.007287993	0.08720209	0.488119942	0.339609234
PBANKA_082560	229.4084167	0.252964128	0.217250094	0.123733472	0.117264878	0.288787428
PBANKA_082570	4692.85525	0.040150077	0.001283494	0.07400452	0.737007603	0.147554306
PBANKA_082580	174.5612275	0.089034863	0.005008629	0.110405101	0.729703851	0.065847555
PBANKA_082590	1850.469705	0.040480371	0.002429386	0.020382933	0.501766928	0.434940382
PBANKA_082600	467.1197167	0.293813331	0.203528874	0.282989553	0.043967102	0.17570114
PBANKA_082610	126.6844933	0.205407144	0.334808143	0.282978201	0.020753211	0.156053301
PBANKA_082620	266.9469333	0.069294109	0.269106669	0.168582008	0.28621269	0.206804523
PBANKA_082630	402.70655	0.033857036	0.323064028	0.107408236	0.237718259	0.297952442
PBANKA_082640	1021.185483	0.074840615	0.225410079	0.227929699	0.305534112	0.166285495
PBANKA_082650	1067.220917	0.102835737	0.183514019	0.219639623	0.034440667	0.459569953
PBANKA_082660	53.925165	0.086368581	0.078729847	0.150380717	0.25861766	0.425903194
PBANKA_082670	8202.615667	0.645177735	0.231453	0.081866264	0.028263728	0.013239273
PBANKA_082680	165.7835167	0.127472866	0.217744808	0.070785686	0.219742896	0.364253744
PBANKA_082690	209.069205	0.343081613	0.370466803	0.172120519	0.049128589	0.065202477
PBANKA_082700	3144.263333	0.089196728	0.232535072	0.296602543	0.134752072	0.246913585
PBANKA_082710	119.3567467	0.11749273	0.09820643	0.190282918	0.460924091	0.133093831
PBANKA_082720	709.3314667	0.09485227	0.262403416	0.601825127	0.018048967	0.02287022
PBANKA_082730	74.47947	0.105280891	0.093756441	0.08675874	0.063806442	0.650397485
PBANKA_082740	197.68751	0.054287395	0.010478684	0.043374035	0.511854543	0.380005343
PBANKA_082750	401.7421533	0.370829645	0.346111303	0.225671614	0.013712576	0.043674863
PBANKA_082760	135.9723167	0.056768982	0.107377004	0.225631958	0.078942907	0.531279149
PBANKA_082770	304.7082	0.070922771	0.386026697	0.302539774	0.103437321	0.137073436
PBANKA_082780	355.7047	0.076894964	0.240097896	0.352018121	0.256353515	0.074635505
PBANKA_082790	316.5679167	0.057896581	0.321126351	0.240921129	0.196264835	0.183791103
PBANKA_082800	198.5741517	0.033661783	0.129776961	0.062452917	0.175886941	0.598221398
PBANKA_082810	215.6406833	0.062130901	0.08535982	0.312435246	0.353455567	0.186618465
PBANKA_082820	115.7789167	0.075658421	0.024722118	0.150548135	0.516974089	0.232097237
PBANKA_082830	281.7572648	0.034561966	0.003110289	0.113829541	0.554521638	0.293976567
PBANKA_082840	459.955	0.092909524	0.094779054	0.488212977	0.231630268	0.092468176
PBANKA_082850	312.6198333	0.066065226	0.201027393	0.210245938	0.420566727	0.102094717
PBANKA_082860	531.7395	0.074018481	0.327310647	0.345997429	0.187085688	0.065587755
PBANKA_082870	389.1244167	0.059177217	0.271702303	0.33657487	0.073224781	0.25932083
PBANKA_082880	2292.681033	0.02320711	0.048938862	0.160490489	0.360898218	0.406465322
PBANKA_082890	59.42305167	0.147580775	0.03703243	0.113903692	0.592401417	0.109081686
PBANKA_082900	152.6580333	0.133885191	0.41534958	0.094856783	0.175140144	0.180768301
PBANKA_082910	519.3518167	0.161228761	0.491815936	0.10062052	0.101845509	0.144489273
PBANKA_082920	989.1878667	0.084399741	0.085213389	0.316708292	0.057439999	0.456238579
PBANKA_082930	602.1737167	0.047659088	0.063097573	0.108746277	0.067610307	0.712886755
PBANKA_082940	596.94195	0.146667109	0.149672426	0.101642965	0.332304506	0.269712993
PBANKA_082950	141.30312	0.244870389	0.343007642	0.101778715	0.071069698	0.239273556
PBANKA_082960	124.5843437	0.031594058	0.025732567	0.010482272	0.096049388	0.836141714
PBANKA_082970	462.36424	0.634043411	0.099424644	0.025967493	0.176291748	0.064272704
PBANKA_082980	408.0393167	0.052995873	0.23856304	0.118716379	0.136820639	0.452904069
PBANKA_082990	214.8126167	0.053484521	0.194056572	0.09947763	0.34630438	0.306676897
PBANKA_083000	782.5315167	0.300770633	0.282971989	0.154473012	0.111961561	0.149822805
PBANKA_083010	134.6748417	0.097364696	0.336703941	0.205366494	0.24850187	0.112062999
PBANKA_083020	1929.0495	0.085521393	0.272244699	0.608166872	0.019926549	0.014140487
PBANKA_083030	184.2704967	0.064722569	0.032855775	0.121146089	0.733823387	0.047452179
PBANKA_083040	3650.25768	0.029674617	0.002463218	0.019081749	0.585527157	0.363253259
PBANKA_083045	350.3660433	0.037266482	0.316356714	0.211740554	0.265774757	0.168861493
PBANKA_083050	525.0814883	0.037317836	0.354501166	0.232019225	0.181285671	0.194876101
PBANKA_083060	391.3805833	0.0712299	0.284334238	0.374088563	0.185752317	0.084594982
PBANKA_083070	212.191055	0.075444038	0.0508988	0.033210801	0.77632396	0.064122401
PBANKA_083080	272.0690833	0.154581511	0.357355194	0.095645744	0.054384533	0.338033018
PBANKA_083090	151.3078785	0.077652268	0.007214287	0.100359612	0.723640441	0.091133391
PBANKA_083100	2875.504067	0.080083177	0.00113826	0.905646433	0.00663155	0.006500581
PBANKA_083110	250.2532	0.185122308	0.205651516	0.169710517	0.16434675	0.275168909
PBANKA_083120	304.6761667	0.080961535	0.036270806	0.720809581	0.07805796	0.083900119
PBANKA_083130	188.80005	0.233080182	0.26530422	0.204755242	0.058107241	0.238753115
PBANKA_083140	143.1893167	0.147651029	0.359432192	0.138258569	0.160725678	0.193932532
PBANKA_083150	68.75470667	0.056780476	0.661204915	0.165379078	0.060108976	0.056526554
PBANKA_083160	106.2163717	0.074025594	0.013670397	0.082512939	0.789137293	0.040653777
PBANKA_083170	146.4165067	0.051560375	0.287365823	0.127846583	0.342966795	0.190260424
PBANKA_083180	132.27035	0.171552808	0.254213057	0.167348918	0.206665742	0.200219475
PBANKA_083190	681.2373	0.171576043	0.105485343	0.040695144	0.039628922	0.642614549
PBANKA_083200	426.7219833	0.156424329	0.198675258	0.083724653	0.375155268	0.186020492
PBANKA_083210	143.7283967	0.181719136	0.017121251	0.359394881	0.047241674	0.394523059
PBANKA_083220	903.9903667	0.144645347	0.28597318	0.142964466	0.008793457	0.417623551
PBANKA_083230	251.5785333	0.114426098	0.145401317	0.196709351	0.222808955	0.320654279
PBANKA_083240	676.9035533	0.022725468	0.015303022	0.044216934	0.218707672	0.699046904
PBANKA_083250	175.8238283	0.054707573	0.099038624	0.138399045	0.258253392	0.449601366
PBANKA_083260	479.1883333	0.12425939	0.544872406	0.22655393	0.051285994	0.05302828
PBANKA_083270	157.3030245	0.032191562	0.008727706	0.108751247	0.391573526	0.45875596
PBANKA_083280	6751.332933	0.007158372	0.00325906	0.041732204	0.003136573	0.944713792
PBANKA_083290	321.7074783	0.099739988	0.120592627	0.714282432	0.02547841	0.039906543
PBANKA_083300	3059.1995	0.100116877	0.116234329	0.541461909	0.077482361	0.164704525
PBANKA_083310	407.8329667	0.183586434	0.443346945	0.093013447	0.091254884	0.18879829
PBANKA_083320	453.07155	0.112222562	0.196966793	0.278378768	0.135824353	0.276607525
PBANKA_083330	293.2794983	0.081494275	0.021406423	0.376903263	0.187474407	0.332721632
PBANKA_083340	496.0818833	0.11395649	0.329448636	0.296942914	0.075804018	0.183847942
PBANKA_083350	127.5569867	0.229286539	0.313894605	0.14507163	0.060192156	0.25155507
PBANKA_083360	295.86994	0.192410388	0.26217415	0.404444433	0.074978891	0.065992138
PBANKA_083370	210.88355	0.080355248	0.067358502	0.082956447	0.326716807	0.442612997
PBANKA_083380	202.3750333	0.070152675	0.141401089	0.147418629	0.085962926	0.555064681
PBANKA_083390	75.710775	0.10576414	0.262806714	0.121751362	0.222874485	0.286803298
PBANKA_083400	304.6532967	0.105563768	0.340963322	0.27868909	0.191847423	0.082936397
PBANKA_083410	97.77027167	0.050210099	0.14163252	0.165543674	0.212027129	0.430586578
PBANKA_083420	230.4692333	0.035200577	0.31535424	0.109921397	0.177677946	0.36184584
PBANKA_083430	164.5383	0.076584297	0.32366446	0.286949604	0.122677516	0.190124123
PBANKA_083440	702.1672667	0.126850331	0.274132688	0.218504917	0.137280609	0.243231456
PBANKA_083450	190.255195	0.048072248	0.113943275	0.111915998	0.324599284	0.401469195
PBANKA_083460	228.937	0.124152715	0.131606293	0.161145861	0.182173917	0.400921214
PBANKA_083470	456.1131333	0.211186421	0.226593782	0.228283275	0.104628428	0.229308094
PBANKA_083480	198.8840333	0.11519527	0.157676056	0.081057035	0.150443952	0.495627687
PBANKA_083490	259.7792333	0.129118096	0.258828811	0.106727161	0.085865024	0.419460909
PBANKA_083500	217.5034167	0.053766052	0.355423152	0.228105152	0.254264741	0.108440902
PBANKA_083510	357.4940267	0.04037301	0.295752494	0.29398673	0.122149733	0.247738032
PBANKA_083520	712.5783833	0.052489524	0.412617765	0.299458284	0.090049532	0.145384895
PBANKA_083530	782.0786333	0.170908646	0.259300013	0.127059219	0.141104737	0.301627385
PBANKA_083540	689.9927	0.091556983	0.034868195	0.189908169	0.575933629	0.107733024
PBANKA_083550	803.5232167	0.116293591	0.112204287	0.290064425	0.384468045	0.096969652
PBANKA_083560	532.281515	0.068784279	0.018029172	0.737341029	0.163272155	0.012573365
PBANKA_083570	180.86052	0.173717846	0.120133736	0.16950189	0.053706414	0.482940113
PBANKA_083580	505.306	0.173355353	0.285288518	0.166566101	0.053519353	0.321270676
PBANKA_083590	3075.338783	0.113223461	0.247452412	0.160187392	0.028480586	0.450656149
PBANKA_083600	120.404485	0.170536837	0.386486849	0.257318072	0.063412796	0.122245446
PBANKA_083610	535.0416333	0.160625538	0.315507223	0.353470624	0.105576737	0.064819878
PBANKA_083620	275.227222	0.433710551	0.397384384	0.125317364	0.020667959	0.022919742
PBANKA_083630	472.2399967	0.09215939	0.328349994	0.474677074	0.084329473	0.020484069
PBANKA_083640	852.6930333	0.055093214	0.783327615	0.11386366	0.042671569	0.005043941
PBANKA_083650	140.9013923	0.395172461	0.225582228	0.071695849	0.289915872	0.01763359
PBANKA_083655	44.80646633	0.158357612	0.540619513	0.238685415	0.034927436	0.027410024
PBANKA_083660	250.340587	0.448403518	0.1910669	0.290116161	0.049843895	0.020569525
PBANKA_083670	256.6654357	0.162827145	0.357432818	0.409343781	0.056740012	0.013656243
PBANKA_083680	901.10746	0.378222926	0.501120588	0.069804105	0.042468464	0.008383917
PBANKA_083685	4.1894415	0.412521574	0.215510707	0.086390274	0.143357533	0.142219912
PBANKA_083690	40.53401567	0.15137792	0.14903717	0.045595038	0.642841563	0.011148307
PBANKA_083700	39.4278385	0.199447403	0.056409509	0.022449557	0.688715157	0.032978374
PBANKA_083710	21.58413017	0.576998003	0.02210462	0.010855869	0.123947548	0.26609396
PBANKA_090005	62.77499167	0.530035913	0.193410619	0.112157323	0.148317025	0.016079121
PBANKA_090010	121.7426665	0.116299161	0.056096726	0.023175125	0.763154387	0.041274601
PBANKA_090020	45.63947027	0.569180029	0.360494982	0.039601906	0.025295977	0.005427107
PBANKA_090030	144.589823	0.734606335	0.147387275	0.035421822	0.055418285	0.027166283
PBANKA_090040	68.91592667	0.36536402	0.382594435	0.130748079	0.097707893	0.023585574
PBANKA_090050	49.067105	0.377778554	0.294787108	0.072827508	0.209515112	0.045091717
PBANKA_090060	49.32954667	0.204106477	0.236478962	0.061159086	0.471418279	0.026837195
PBANKA_090070	24.69006117	0.416986411	0.192576275	0.306666717	0.04647447	0.037296127
PBANKA_090080	101.7525183	0.208263592	0.119549375	0.62036843	0.012722044	0.039096559
PBANKA_090090	185.0003933	0.210967957	0.130399452	0.61225005	0.017244909	0.029137632
PBANKA_090100	394.0955167	0.264695856	0.305008545	0.12144023	0.242673276	0.066182094
PBANKA_090110	105.8929067	0.084702274	0.26994726	0.516139388	0.05062341	0.078587669
PBANKA_090120	249.4254	0.056347509	0.280974993	0.355549796	0.261629128	0.045498574
PBANKA_090130.1	12.30266695	0.141956578	0.187432124	0.16005303	0.166126988	0.344431281
PBANKA_090130.2	38.88987333	0.082486512	0.381613483	0.21117644	0.17447794	0.150245625
PBANKA_090140	798.3904333	0.06146241	0.388217327	0.262002137	0.182093865	0.10622426
PBANKA_090150	116.0815083	0.119593682	0.388865984	0.337264742	0.119537558	0.034738034
PBANKA_090160	50.90345833	0.214545541	0.462589395	0.169707821	0.097552507	0.055604735
PBANKA_090170	1229.482033	0.097498619	0.203316513	0.246008068	0.294774539	0.158402261
PBANKA_090180	202.3514417	0.045036497	0.37772575	0.500483215	0.014664264	0.062090275
PBANKA_090190	135.3231367	0.193042673	0.087526422	0.260193496	0.363457064	0.095780345
PBANKA_090200	332.521285	0.049247374	0.004331557	0.218293244	0.594555924	0.133571901
PBANKA_090210	12.39828667	0.326163212	0.272734055	0.122342711	0.110912099	0.167847923
PBANKA_090220	392.9423267	0.065089196	0.226060656	0.353434819	0.319698316	0.035717014
PBANKA_090230	28.15410617	0.079266217	0.149767141	0.205976349	0.275310818	0.289679474
PBANKA_090240	49.36889167	0.093777576	0.151454079	0.18945635	0.206982568	0.358329427
PBANKA_090250	45.64789167	0.123752703	0.055983747	0.175762663	0.605167051	0.039333836
PBANKA_090260	220.46045	0.101678328	0.168748408	0.351992387	0.101762244	0.275818633
PBANKA_090270	73.97241967	0.068010754	0.010652889	0.063655482	0.841083072	0.016597803
PBANKA_090280	89.73071217	0.073190882	0.008366985	0.147630613	0.439346786	0.331464734
PBANKA_090290	74.72396333	0.127624922	0.322122903	0.294851866	0.155478905	0.099921404
PBANKA_090300	6794.958833	0.046879386	0.019846257	0.054766557	0.842070591	0.036437209
PBANKA_090310	245.6371533	0.374061288	0.253968706	0.060977746	0.150884545	0.160107715
PBANKA_090315	102.2852033	0.079670957	0.026618904	0.073508579	0.610153257	0.210048303
PBANKA_090320	100.1982317	0.216345634	0.267573584	0.071408596	0.169646707	0.275025479
PBANKA_090330	93.52733333	0.09756581	0.085063154	0.218293939	0.347162149	0.251914948
PBANKA_090340	311.29765	0.235597024	0.174170605	0.305503431	0.086724554	0.198004386
PBANKA_090350	93.74213	0.104124474	0.211474819	0.432358428	0.154043865	0.097998413
PBANKA_090360	370.2754	0.11847749	0.501526701	0.239849177	0.103886053	0.036260578
PBANKA_090370	2006.22	0.060717917	0.304125669	0.215238359	0.3163666	0.103551455
PBANKA_090380	1235.146338	0.068736916	0.006626709	0.224161698	0.457789885	0.242684793
PBANKA_090390	230.9738917	0.151356284	0.291393757	0.450596382	0.041006042	0.065647535
PBANKA_090400	122.848305	0.080537945	0.028454646	0.176849408	0.382661364	0.331496637
PBANKA_090410	1305.34475	0.142810932	0.1071556	0.409384571	0.065890065	0.274758833
PBANKA_090420	416.5674333	0.093910366	0.038111717	0.061281555	0.750746398	0.055949965
PBANKA_090430	369.74855	0.050097695	0.325266996	0.111001111	0.465551521	0.048082677
PBANKA_090440	308.6909333	0.133001639	0.173669176	0.105664587	0.067513483	0.520151116
PBANKA_090450	385.5555167	0.047459313	0.193465264	0.125158759	0.071142543	0.56277412
PBANKA_090460	87.59721	0.120035787	0.051354204	0.05618244	0.458739496	0.313688073
PBANKA_090470	81704.155	0.275678758	0.367540672	0.086348363	0.069840573	0.200591635
PBANKA_090480	209.6725367	0.348770999	0.068372569	0.085334733	0.437115425	0.060406274
PBANKA_090490	388.9157667	0.146807882	0.348977881	0.121521815	0.262404507	0.120287915
PBANKA_090500	10463.22267	0.339463291	0.339772469	0.083920321	0.049129605	0.187714314
PBANKA_090510	116.16894	0.142057335	0.414963328	0.192610434	0.153513925	0.096854977
PBANKA_090520	284.4418667	0.057717945	0.184279483	0.215465996	0.145491416	0.397045161
PBANKA_090530	90.48419817	0.044979566	0.008792436	0.056850424	0.493357414	0.39602016
PBANKA_090540	107.14367	0.085910395	0.011559059	0.035879348	0.771920077	0.094731121
PBANKA_090550	82.68865333	0.050764643	0.020287729	0.113389741	0.269428139	0.546129747
PBANKA_090560	3142.515167	0.257489927	0.241216179	0.062850452	0.217423135	0.221020307
PBANKA_090570	219.8579667	0.306490827	0.288975883	0.071482058	0.129373069	0.203678163
PBANKA_090580	579.4416667	0.197539298	0.220350913	0.329441272	0.105385587	0.14728293
PBANKA_090590	362.3788083	0.133722224	0.017808561	0.140509872	0.63542899	0.072530354
PBANKA_090600	68.89749	0.047993766	0.070554747	0.153352394	0.220860005	0.507239088
PBANKA_090610	109.1333417	0.060943016	0.018863255	0.343134824	0.145094063	0.431964842
PBANKA_090620	547.7879333	0.169168933	0.259259088	0.185950609	0.136653065	0.248968305
PBANKA_090630	203.8473333	0.211739341	0.181934683	0.117319906	0.051328854	0.437677216
PBANKA_090640	3428.326833	0.470617324	0.299113401	0.086763169	0.066512766	0.07699334
PBANKA_090650	8146.3415	0.514686869	0.265185912	0.103278447	0.048288057	0.068560715
PBANKA_090660	371.7991167	0.318213236	0.178226755	0.09094481	0.124294808	0.288320391
PBANKA_090670	204.0410167	0.096108372	0.224463447	0.30404132	0.158165993	0.217220868
PBANKA_090680	237.1025717	0.017721929	0.013026957	0.005688108	0.141004797	0.822558209
PBANKA_090690	270.1439667	0.249336496	0.318243828	0.209734649	0.050273564	0.172411464
PBANKA_090700	330.1999617	0.026816554	0.071799524	0.02422099	0.145238357	0.731924575
PBANKA_090710	1101.477228	0.049989095	0.003645554	0.032512565	0.769094429	0.144758357
PBANKA_090720	322.3239783	0.092871775	0.008813787	0.619083635	0.190184268	0.089046535
PBANKA_090730	451.6871833	0.120312136	0.351804315	0.366668584	0.113062318	0.048152647
PBANKA_090740	147.0258417	0.08284445	0.116755325	0.24750513	0.473178723	0.079716372
PBANKA_090750	110.7336022	0.087580146	0.01125657	0.068512808	0.710280335	0.122370142
PBANKA_090760	191.4339167	0.064444954	0.082886827	0.304985924	0.361810494	0.1858718
PBANKA_090770	173.3103017	0.097181759	0.031249643	0.602585357	0.125129319	0.143853922
PBANKA_090780	541.4232167	0.073201977	0.219970249	0.328866577	0.247704561	0.130256636
PBANKA_090790	181.286695	0.231192091	0.02221473	0.116105873	0.536672589	0.093814717
PBANKA_090800	154.748915	0.05109325	0.56007921	0.280289203	0.039877759	0.068660578
PBANKA_090810	94.12855	0.058133903	0.595470768	0.181528346	0.120653617	0.044213366
PBANKA_090820	204.4488833	0.23436396	0.235991017	0.140746183	0.104647184	0.284251654
PBANKA_090830	146.7422667	0.337230718	0.352455371	0.134750883	0.050524979	0.125038049
PBANKA_090840	64.0686925	0.069575362	0.053799443	0.060775081	0.069136419	0.746713693
PBANKA_090850	29.76119767	0.145854177	0.033872494	0.204271685	0.455240416	0.160761227
PBANKA_090860	1521.180953	0.00438482	0.001746087	0.057894756	0.036190961	0.899783376
PBANKA_090870	374.2645333	0.043462841	0.229058306	0.221534483	0.281646244	0.224298126
PBANKA_090880	578.3186667	0.082783857	0.159909502	0.321861477	0.317690766	0.117754398
PBANKA_090890	1013.145983	0.101991422	0.174015396	0.108201041	0.242894908	0.372897233
PBANKA_090900	23.77569833	0.098593529	0.160056287	0.15095729	0.280912043	0.30948085
PBANKA_090910	321.7377167	0.157102657	0.437011245	0.189080412	0.198542467	0.01826322
PBANKA_090920	59.36576333	0.090801747	0.37377183	0.265819036	0.118945577	0.15066181
PBANKA_090930	95.19599	0.086575916	0.279451372	0.376733306	0.17001609	0.087223317
PBANKA_090940	487.4800695	0.006379348	0.002157338	0.013251629	0.084192981	0.894018704
PBANKA_090950	118.1004617	0.054639922	0.020386076	0.087206179	0.586636996	0.251130828
PBANKA_090960	242.7673433	0.380526469	0.413355432	0.100370584	0.058858205	0.04688931
PBANKA_090970	105.7465167	0.289185412	0.449869192	0.116681621	0.10779348	0.036470295
PBANKA_090980	335.6767533	0.006242806	0.085807104	0.011900571	0.007218135	0.888831384
PBANKA_090990	126.7600383	0.261589934	0.344943095	0.255815637	0.069553111	0.068098223
PBANKA_091000	133.4208767	0.288453733	0.28990628	0.302851405	0.087387374	0.031401208
PBANKA_091010	245.2844767	0.253802038	0.354800684	0.286947429	0.072907182	0.031542667
PBANKA_091020	393.6063333	0.096235113	0.517749545	0.181805383	0.066693541	0.137516419
PBANKA_091030	106.08549	0.07586801	0.027779954	0.818159486	0.066280554	0.011911997
PBANKA_091040	83.61377	0.154518209	0.448736494	0.241578032	0.134945954	0.02022131
PBANKA_091050	6.598752167	0.038984189	0.09521338	0.273870719	0.418853433	0.173078279
PBANKA_091060	294.4094	0.149238272	0.246869326	0.320935405	0.178003488	0.10495351
PBANKA_091070	106.0838233	0.05474435	0.011297811	0.842790137	0.021162557	0.070005144
PBANKA_091080	24.404145	0.146968271	0.069431238	0.1520504	0.526890002	0.10466009
PBANKA_091090	338.3212025	0.051151509	0.005373185	0.083641226	0.56237977	0.29745431
PBANKA_091100	35.2175165	0.099479332	0.009229967	0.107882536	0.708090816	0.07531735
PBANKA_091110	50.09185133	0.104950004	0.015411748	0.106874768	0.726184979	0.046578501
PBANKA_091120	370.0381167	0.099107628	0.25084605	0.39350811	0.147300096	0.109238116
PBANKA_091130	134.6939967	0.279104496	0.556032948	0.11014819	0.038855963	0.015858403
PBANKA_091140	298.62345	0.350173605	0.389919144	0.139038143	0.072141187	0.048727921
PBANKA_091150	156.3018317	0.054228699	0.025093948	0.480786112	0.326735774	0.113155466
PBANKA_091160	155.4270567	0.071063818	0.280703701	0.2698507	0.278250138	0.100131644
PBANKA_091170	200.5589667	0.10878646	0.059534611	0.273792047	0.238880618	0.319006264
PBANKA_091180	368.6738167	0.291112347	0.212262972	0.185108074	0.116421748	0.19509486
PBANKA_091190	251.5133967	0.103717139	0.454683534	0.364983143	0.034109555	0.042506629
PBANKA_091200	277.2362667	0.44442526	0.266490207	0.058131103	0.051052123	0.179901307
PBANKA_091210	1732.543	0.151572573	0.17973147	0.249525409	0.097513308	0.32165724
PBANKA_091220	196.65902	0.3363624	0.484051278	0.09439028	0.060996439	0.024199602
PBANKA_091230	488.4066783	0.289704474	0.464417278	0.127731362	0.018315259	0.099831627
PBANKA_091240	242.1854717	0.239613052	0.01490814	0.547852846	0.164074871	0.03355109
PBANKA_091250	496.3408783	0.064962511	0.004957127	0.073603347	0.776630572	0.079846442
PBANKA_091260	67.09893	0.142849074	0.167091115	0.54135364	0.073636122	0.07507005
PBANKA_091270	693.5965833	0.169371509	0.325221469	0.396837307	0.087807238	0.020762477
PBANKA_091280	211.7547833	0.12044781	0.208544994	0.077388807	0.113885975	0.479732414
PBANKA_091290	3568.126333	0.118429803	0.134570207	0.06816827	0.085822073	0.593009646
PBANKA_091300	52.71556667	0.116726811	0.305288381	0.22866775	0.286662004	0.062655054
PBANKA_091310	120.6848183	0.059290598	0.331510629	0.136682478	0.394809808	0.077706488
PBANKA_091320	377.9287	0.199107133	0.276751144	0.290143352	0.174114324	0.059884047
PBANKA_091330	49.75580667	0.10387662	0.397513402	0.324099861	0.074975269	0.099534848
[truncated: 3,021 more rows]
