# Supplementary material for: Functional Profiling of a Plasmodium Genome Reveals an Abundance of Essential Genes
Source: Cell. 2017 Jul 13;170(2):260–272.e8. doi: 10.1016/j.cell.2017.06.030 (PMC5509546; doi:10.1016/j.cell.2017.06.030)
Supplement: Data S1. Reproducible Analysis Procedure — The file archive includes an R-markdown document, which will reproduce all bioinformatic procedures conducted. [file mmc9.zip › otherdata/geneid2gopf.csv]

ID	GO
PF3D7_0307400	GO:0004252
PF3D7_1463700	GO:0004693
PF3D7_1373400	GO:0020035
PF3D7_1348100	GO:0007264
PF3D7_1343900	GO:0000398
PF3D7_1319100	GO:0005737
PF3D7_0900200	GO:0020013
PF3D7_0807500	GO:0019773
PF3D7_1427000	GO:0005524
PF3D7_0409400	GO:0051082
PF3D7_1303800	GO:0006974
PF3D7_1230400	GO:0009408
PF3D7_0927100	GO:0005737
PF3D7_0303000	GO:0016887
PF3D7_1407000	GO:0005044
PF3D7_0706500	GO:0005622
PF3D7_0630500	GO:0005730
PF3D7_1129000	GO:0004766
PF3D7_1122200	GO:0020011
PF3D7_1200100	GO:0009405
PF3D7_0407300	GO:0030528
PF3D7_1405400	GO:0003677
PF3D7_1020300	GO:0007018
PF3D7_0601900	GO:0008270
PF3D7_1132400	GO:0016021
PF3D7_0503800	GO:0005840
PF3D7_0922800	GO:0005622
PF3D7_0907900	GO:0020011
PF3D7_1128700	GO:0016255
PF3D7_1406800	GO:0016020
PF3D7_0526400	GO:0016020
PF3D7_1012600	GO:0016462
PF3D7_0902600	GO:0020011
PF3D7_1406500	GO:0005524
PF3D7_0532200	GO:0016020
PF3D7_1325100	GO:0004749
PF3D7_1106100	GO:0020011
PF3D7_1308000	GO:0008233
PF3D7_0527300	GO:0004177
PF3D7_0401200	GO:0020036
PF3D7_0316600	GO:0009986
PF3D7_1329300	GO:0051082
PF3D7_0907900	GO:0042586
PF3D7_1436300	GO:0005515
PF3D7_1017200	GO:0006631
PF3D7_1016100	GO:0016020
PF3D7_0602500	GO:0004663
PF3D7_0404300	GO:0016020
PF3D7_1428800	GO:0003677
PF3D7_0323600	GO:0005737
PF3D7_0113400	GO:0003723
PF3D7_0607700	GO:0007155
PF3D7_0516600	GO:0008135
PF3D7_1247500	GO:0006468
PF3D7_1243000	GO:0016020
PF3D7_1219000	GO:0003779
PF3D7_0628600	GO:0043968
PF3D7_0819600	GO:0016020
PF3D7_0927200	GO:0005634
PF3D7_1459800	GO:0016021
PF3D7_0712400	GO:0020002
PF3D7_0312800	GO:0022625
PF3D7_1211900	GO:0000166
PF3D7_0801900	GO:0055114
PF3D7_0416200	GO:0006364
PF3D7_1106000	GO:0006310
PF3D7_1009200	GO:0008270
PF3D7_0509500	GO:0006310
PF3D7_0815600	GO:0006413
PF3D7_1145000	GO:0006355
PF3D7_1107500	GO:0016272
PF3D7_0425800	GO:0016337
PF3D7_1454300	GO:0006468
PF3D7_0315500	GO:0006412
PF3D7_0201900	GO:0005515
PF3D7_1469900	GO:0005516
PF3D7_0510500	GO:0006265
PF3D7_0313300	GO:0016020
PF3D7_1248200	GO:0017070
PF3D7_1001100	GO:0000062
PF3D7_0207800	GO:0002377
PF3D7_0907400	GO:0070011
PF3D7_1007900	GO:0005737
PF3D7_0629800	GO:0051726
PF3D7_1320300	GO:0008270
PF3D7_1132800	GO:0005215
PF3D7_1032900	GO:0005524
PF3D7_1446300	GO:0005737
PF3D7_1103900	GO:0020037
PF3D7_0814200	GO:0003723
PF3D7_0209800	GO:0003723
PF3D7_0421100	GO:0020030
PF3D7_1237900	GO:0005524
PF3D7_1419100	GO:0030686
PF3D7_0632100	GO:0020036
PF3D7_1449900	GO:0016020
PF3D7_0317500	GO:0005524
PF3D7_0517700	GO:0005852
PF3D7_1232200	GO:0045454
PF3D7_0614400	GO:0005681
PF3D7_1018800	GO:0016020
PF3D7_0214800	GO:0005737
PF3D7_1040300	GO:0020035
PF3D7_1450100	GO:0006614
PF3D7_0937000	GO:0051082
PF3D7_1446600	GO:0005813
PF3D7_1246500	GO:0005506
PF3D7_0917000	GO:0005524
PF3D7_1307000	GO:0000175
PF3D7_0919600	GO:0018279
PF3D7_0407700	GO:0006350
PF3D7_1208200	GO:0031362
PF3D7_1132200	GO:0006457
PF3D7_0206900	GO:0016021
PF3D7_1440200	GO:0020011
PF3D7_0906700	GO:0016020
PF3D7_1416800	GO:0005739
PF3D7_1100200	GO:0016021
PF3D7_0820800	GO:0005622
PF3D7_0724000	GO:0004707
PF3D7_0603700	GO:0005739
PF3D7_1406500	GO:0003779
PF3D7_1304900	GO:0046983
PF3D7_1431400	GO:0005576
PF3D7_0607100	GO:0003677
PF3D7_1435600	GO:0005516
PF3D7_1239500	GO:0046983
PF3D7_0425900	GO:0020036
PF3D7_1147500	GO:0004660
PF3D7_0316500	GO:0051301
PF3D7_0217300	GO:0006886
PF3D7_1233000	GO:0005739
PF3D7_1203200	GO:0005634
PF3D7_0723800	GO:0005198
PF3D7_1210900	GO:0000030
PF3D7_0304400	GO:0005622
PF3D7_1013500	GO:0035556
PF3D7_0925100	GO:0016020
PF3D7_0629700	GO:0019904
PF3D7_0626100	GO:0016491
PF3D7_1446400	GO:0004739
PF3D7_1003400	GO:0016020
PF3D7_1443100	GO:0005634
PF3D7_1021600	GO:0009264
PF3D7_0823000	GO:0005524
PF3D7_1450100	GO:0005048
PF3D7_1423600	GO:0004683
PF3D7_1019500	GO:0005524
PF3D7_1134800	GO:0006890
PF3D7_1142100	GO:0005737
PF3D7_0504400	GO:0008026
PF3D7_0419900	GO:0048015
PF3D7_1137500	GO:0003735
PF3D7_1025500	GO:0016887
PF3D7_0930300	GO:0005515
PF3D7_0928100	GO:0005524
PF3D7_1342000	GO:0022627
PF3D7_0613800	GO:0003700
PF3D7_1417000	GO:0070258
PF3D7_1343300	GO:0007090
PF3D7_0317300	GO:0005524
PF3D7_0210700	GO:0031338
PF3D7_1476600	GO:0020011
PF3D7_1364300	GO:0005634
PF3D7_1354800	GO:0006508
PF3D7_0933900	GO:0006508
PF3D7_1230600	GO:0008168
PF3D7_1255100	GO:0020013
PF3D7_0900700	GO:0020033
PF3D7_0205500	GO:0006366
PF3D7_0708400	GO:0006950
PF3D7_0217300	GO:0030117
PF3D7_1476300	GO:0000166
PF3D7_1234200	GO:0003677
PF3D7_1202900	GO:0006355
PF3D7_1228800	GO:0005737
PF3D7_0409500	GO:0004316
PF3D7_0614800	GO:0051539
PF3D7_0724100	GO:0003774
PF3D7_0316800	GO:0003735
PF3D7_1039600	GO:0006457
PF3D7_1238700	GO:0016020
PF3D7_0831300	GO:0006817
PF3D7_1321200	GO:0008270
PF3D7_0528900	GO:0006412
PF3D7_0203100	GO:0005524
PF3D7_1349200	GO:0005524
PF3D7_1137200	GO:0044311
PF3D7_1438700	GO:0003896
PF3D7_1247100	GO:0016020
PF3D7_1124400	GO:0006397
PF3D7_0828200	GO:0020011
PF3D7_1000100	GO:0016021
PF3D7_1202900	GO:0005829
PF3D7_0308000	GO:0003677
PF3D7_0218100	GO:0016787
PF3D7_1450500	GO:0016020
PF3D7_1148900	GO:0020036
PF3D7_0712000	GO:0016021
PF3D7_1406600	GO:0020011
PF3D7_0501100	GO:0044164
PF3D7_1434600	GO:0006464
PF3D7_1108700	GO:0006457
PF3D7_1426200	GO:0006396
PF3D7_1468600	GO:0004012
PF3D7_1458800	GO:0003899
PF3D7_1300300	GO:0020030
PF3D7_1240600	GO:0009405
PF3D7_0729100	GO:0004037
PF3D7_1433300	GO:0016020
PF3D7_1348000	GO:0005856
PF3D7_1101300	GO:0020033
PF3D7_0612600	GO:0002098
PF3D7_0401400	GO:0020036
PF3D7_0309000	GO:0005515
PF3D7_1320900	GO:0006457
PF3D7_1439800	GO:0005789
PF3D7_1471200	GO:0055085
PF3D7_1207600	GO:0008033
PF3D7_0825800	GO:0005737
PF3D7_1028300	GO:0042254
PF3D7_0903400	GO:0005524
PF3D7_0506300	GO:0003677
PF3D7_0200200	GO:0020036
PF3D7_0623400	GO:0005737
PF3D7_1226700	GO:0031428
PF3D7_0903600	GO:0016459
PF3D7_0732400	GO:0020003
PF3D7_0204500	GO:0030170
PF3D7_1369000	GO:0005783
PF3D7_1427600	GO:0000287
PF3D7_1421800	GO:0006512
PF3D7_1337400	GO:0008270
PF3D7_0523500	GO:0030286
PF3D7_1218600	GO:0005737
PF3D7_1336600	GO:0005746
PF3D7_0304400	GO:0022625
PF3D7_1353600	GO:0016021
PF3D7_1316600	GO:0003824
PF3D7_1414300	GO:0005840
PF3D7_1479700	GO:0020033
PF3D7_1456500	GO:0007059
PF3D7_0504400	GO:0005524
PF3D7_0307900	GO:0016020
PF3D7_1246800	GO:0006614
PF3D7_1108500	GO:0005759
PF3D7_0209300	GO:0020011
PF3D7_1356200	GO:0006626
PF3D7_0716800	GO:0006446
PF3D7_0616700	GO:0005525
PF3D7_0314000	GO:0051879
PF3D7_1318900	GO:0005524
PF3D7_1451800	GO:0005319
PF3D7_1008100	GO:0008270
PF3D7_1209300	GO:0005634
PF3D7_1130100	GO:0022625
PF3D7_0937000	GO:0030430
PF3D7_1467400	GO:0005840
PF3D7_1223700	GO:0006879
PF3D7_0905300	GO:0003777
PF3D7_1316200	GO:0006886
PF3D7_1315200	GO:0005524
PF3D7_1112100	GO:0006468
PF3D7_1479900	GO:0020013
PF3D7_0733000	GO:0050839
PF3D7_0810600	GO:0005524
PF3D7_1406000	GO:0005737
PF3D7_0619100	GO:0006281
PF3D7_1469000	GO:0020011
PF3D7_1101300	GO:0020013
PF3D7_0219200	GO:0006412
PF3D7_0423000	GO:0016020
PF3D7_1416100	GO:0016020
PF3D7_1129200	GO:0006508
PF3D7_1129500	GO:0019104
PF3D7_1011800	GO:0003700
PF3D7_1338300	GO:0006414
PF3D7_1143900	GO:0052855
PF3D7_0914200	GO:0016746
PF3D7_1301100	GO:0005886
PF3D7_0618900	GO:0006506
PF3D7_0720900	GO:0005634
PF3D7_1329600	GO:0000166
PF3D7_1316900	GO:0035267
PF3D7_1204300	GO:0003743
PF3D7_0111800	GO:0005737
PF3D7_0507700	GO:0005783
PF3D7_0322900	GO:0005840
PF3D7_0223500	GO:0020033
PF3D7_1008400	GO:0005524
PF3D7_0924100	GO:0005581
PF3D7_0918000	GO:0005886
PF3D7_1123900	GO:0005634
PF3D7_0420100	GO:0005524
PF3D7_1253300	GO:0016020
PF3D7_1104000	GO:0000287
PF3D7_0217500	GO:0005886
PF3D7_1422800	GO:0005200
PF3D7_0603000	GO:0016020
PF3D7_1462900	GO:0005524
PF3D7_1017700	GO:0006413
PF3D7_0510500	GO:0042493
PF3D7_1144900	GO:0005525
PF3D7_0114200	GO:0020036
PF3D7_0826500	GO:0006511
PF3D7_1012600	GO:0003922
PF3D7_0624000	GO:0006096
PF3D7_1235700	GO:0015991
PF3D7_0803000	GO:0006457
PF3D7_1149000	GO:0020036
PF3D7_1122700	GO:0020011
PF3D7_0924000	GO:0006629
PF3D7_0207600	GO:0008234
PF3D7_1238500	GO:0003779
PF3D7_0903300	GO:0005622
PF3D7_1206900	GO:0016020
PF3D7_1441500	GO:0016020
PF3D7_1340700	GO:0005525
PF3D7_1311700	GO:0020037
PF3D7_0302600	GO:0006855
PF3D7_1367000	GO:0019005
PF3D7_1344900	GO:0005737
PF3D7_1027700	GO:0005509
PF3D7_1319200	GO:0050660
PF3D7_1352200	GO:0044822
PF3D7_1307600	GO:0020011
PF3D7_1117700	GO:0003924
PF3D7_0411100	GO:0005737
PF3D7_0425700	GO:0020035
PF3D7_0832300	GO:0005737
PF3D7_1417800	GO:0006270
PF3D7_0810100	GO:0005622
PF3D7_0301300	GO:0016787
PF3D7_0803200	GO:0005200
PF3D7_0915000	GO:0003960
PF3D7_0407200	GO:0004045
PF3D7_1237500	GO:0016020
PF3D7_0937000	GO:0006457
PF3D7_0632800	GO:0020013
PF3D7_0628600	GO:0035267
PF3D7_0411800	GO:0005737
PF3D7_1208100	GO:0016020
PF3D7_0904900	GO:0031410
PF3D7_0209500	GO:0006412
PF3D7_0622700	GO:0016020
PF3D7_0302200	GO:0020008
PF3D7_1369100	GO:0005737
PF3D7_1103900	GO:0005743
PF3D7_0503100	GO:0050515
PF3D7_1457200	GO:0005829
PF3D7_1218900	GO:0005737
PF3D7_0425300	GO:0005737
PF3D7_1135100	GO:0004722
PF3D7_0626300	GO:0004312
PF3D7_0416700	GO:0005739
PF3D7_0318600	GO:0006379
PF3D7_1248600	GO:0042765
PF3D7_0410400	GO:0000178
PF3D7_0409800	GO:0008270
PF3D7_0623900	GO:0016070
PF3D7_1455200	GO:0008168
PFI0905w	GO:0016021
PF3D7_1124700	GO:0051082
PF3D7_0916500	GO:0030433
PF3D7_1240300	GO:0020030
PF3D7_0724200	GO:0005737
PF3D7_0503200	GO:0017111
PF3D7_1429900	GO:0006281
PF3D7_0829400	GO:0031418
PF3D7_1202000	GO:0003676
PF3D7_1429200	GO:0006355
PF3D7_0802200	GO:0016209
PF3D7_0702400	GO:0033644
PF3D7_1337100	GO:0006468
PF3D7_1340800	GO:0006850
PF3D7_0515300	GO:0005515
PF3D7_1117700	GO:0006886
PF3D7_1145000	GO:0005634
PF3D7_1034000	GO:0006904
PF3D7_1333300	GO:0008320
PF3D7_0914500	GO:0005737
PF3D7_1463300	GO:0071897
PF3D7_1444700	GO:0016020
PF3D7_1308500	GO:0016301
PF3D7_0322000	GO:0006457
PF3D7_1474100	GO:0019843
PF3D7_1411400	GO:0003678
PF3D7_1444400	GO:0016740
PF3D7_0902000	GO:0020011
PF3D7_1357200	GO:0020011
PF3D7_0902400	GO:0006468
PF3D7_1325100	GO:0000287
PF3D7_0313100	GO:0010564
PF3D7_0420900	GO:0020030
PF3D7_1223900	GO:0030529
PF3D7_1019500	GO:0016021
PF3D7_0215800	GO:0005634
PF3D7_1412600	GO:0034038
PF3D7_1142500	GO:0005840
PF3D7_0922900	GO:0006633
PF3D7_0730500	GO:0005737
PF3D7_1116200	GO:0005829
PF3D7_0915400	GO:0005737
PF3D7_0623900	GO:0090502
PF3D7_0417200	GO:0006545
PF3D7_1301400	GO:0030430
PF3D7_0317100	GO:0006412
PF3D7_0216700	GO:0003779
PF3D7_1310000	GO:0005754
PF3D7_1140000	GO:0005737
PF3D7_1477600	GO:0016020
PF3D7_0319100	GO:0008270
PF3D7_1433000	GO:0042254
PF3D7_0927300	GO:0016836
PF3D7_0616700	GO:0015031
PF3D7_0202400	GO:0005524
PF3D7_1145800	GO:0006412
PF3D7_0507800	GO:0005737
PF3D7_1120500	GO:0003723
PF3D7_0520000	GO:0003735
PF3D7_0600500	GO:0020033
PF3D7_0801400	GO:0003677
PF3D7_0506600	GO:0003723
PF3D7_0705300	GO:0003688
PF3D7_1417400	GO:0030551
PF3D7_1404900	GO:0016020
PF3D7_0817000	GO:0019781
PF3D7_0504000	GO:0000166
PF3D7_1232200	GO:0042803
PF3D7_1474900	GO:0000932
PF3D7_1454400	GO:0070006
PF3D7_1366200	GO:0020011
PF3D7_1015000	GO:0016020
PF3D7_0425800	GO:0020030
PF3D7_0424200	GO:0020008
PF3D7_1132100	GO:0005737
PF3D7_1362500	GO:0003676
PF3D7_0919500	GO:0022857
PF3D7_0826900	GO:0007059
PF3D7_0211400	GO:0006633
PF3D7_0601700	GO:0000166
PF3D7_0819000	GO:0003723
PF3D7_1452000	GO:1990225
PF3D7_1336700	GO:0005737
PF3D7_1008700	GO:0043234
PF3D7_1141900	GO:0020038
PF3D7_1402100	GO:0003723
PF3D7_0905800	GO:0005634
PF3D7_1041100	GO:0020002
PF3D7_0524700	GO:0005739
PF3D7_0619000	GO:0005201
PF3D7_1119300	GO:0005686
PF3D7_0612100	GO:0003743
PF3D7_0811000	GO:0019005
PF3D7_1411400	GO:0003697
PF3D7_1213800	GO:0005737
PF3D7_1448600	GO:0016192
PF3D7_1242300	GO:0005886
PF3D7_0115400	GO:0016020
PF3D7_1136500	GO:0005515
PF3D7_1237000	GO:0005783
PF3D7_0204600	GO:0008270
PF3D7_0813300	GO:0005634
PF3D7_1037300	GO:0055085
PF3D7_1452500	GO:0031201
PF3D7_0815900	GO:0050660
PF3D7_1413200	GO:0000166
PF3D7_1451700	GO:0005955
PF3D7_0520700	GO:0006350
PF3D7_1101600	GO:0030430
PF3D7_1014100	GO:0005737
PF3D7_0530200	GO:0009670
PF3D7_0507900	GO:0016021
PF3D7_1010200	GO:0005737
PF3D7_0908300	GO:0005216
PF3D7_1403700	GO:0065002
PF3D7_0201900	GO:0020036
PF3D7_0910700	GO:0005524
PF3D7_0501200	GO:0030430
PF3D7_0419700	GO:0020008
PF3D7_1014600	GO:0006355
PF3D7_1354700	GO:0003924
PF3D7_0925700	GO:0016575
PF3D7_0821700	GO:0005840
PF3D7_0617300	GO:0055114
PF3D7_0614300	GO:0016021
PF3D7_0508100	GO:0008270
PF3D7_1411400	GO:0006261
PF3D7_1318100	GO:0055114
PF3D7_0520400	GO:0003677
PF3D7_0503600	GO:0003779
PF3D7_1460700	GO:0006412
PF3D7_1354200	GO:0004445
PF3D7_1354800	GO:0006915
PF3D7_0828200	GO:0005524
PF3D7_1414400	GO:0005737
PF3D7_0727400	GO:0005839
PF3D7_0409200	GO:0005730
PF3D7_1216700	GO:0031982
PF3D7_0306500	GO:0005737
PF3D7_0530500	GO:0016021
PF3D7_1304000	GO:0007076
PF3D7_0523100	GO:0005739
PF3D7_1446200	GO:0008235
PF3D7_1351200	GO:0005975
PF3D7_1368300	GO:0005634
PF3D7_1326800	GO:0031201
PF3D7_1029200	GO:0005874
PF3D7_1464600	GO:0016787
PF3D7_1024600	GO:0005737
PF3D7_1003400	GO:0005524
PF3D7_0804400	GO:0020011
PF3D7_1419800	GO:0006979
PF3D7_0316900	GO:0020011
PF3D7_1101800	GO:0031072
PF3D7_0933900	GO:0005737
PF3D7_0621800	GO:0051083
PF3D7_1328500	GO:0016787
PF3D7_0406700	GO:0005524
PF3D7_0303700	GO:0008152
PF3D7_1348800	GO:0008152
PF3D7_1317100	GO:0003678
PF3D7_0516300	GO:0009982
PF3D7_0722500	GO:0008380
PF3D7_1304200	GO:0055085
PF3D7_1010900	GO:0005524
PF3D7_1416900	GO:0016272
PF3D7_1343300	GO:0000076
PF3D7_1309300	GO:0000398
PF3D7_0619900	GO:0005634
PF3D7_1470100	GO:0016020
PF3D7_0723900	GO:0006417
PF3D7_1140300	GO:0006974
PF3D7_0104200	GO:0044164
PF3D7_1311300	GO:0046933
PF3D7_1477200	GO:0016020
PF3D7_0106500	GO:0016740
PF3D7_1123400	GO:0003746
PF3D7_1231600	GO:0005524
PF3D7_1034900	GO:0004825
PF3D7_0525000	GO:0003676
PF3D7_1339300	GO:0005634
PF3D7_1303200	GO:0016192
PF3D7_1040500	GO:0020002
PF3D7_1461300	GO:0006412
PF3D7_1440400	GO:0008270
PF3D7_1346000	GO:0016020
PF3D7_1200400	GO:0016337
PF3D7_1017100	GO:1990225
PF3D7_1300300	GO:0016021
PF3D7_0304500	GO:0009055
PF3D7_0724500	GO:0005737
PF3D7_1011900	GO:0006788
PF3D7_0901400	GO:0020035
PF3D7_0930300	GO:0016020
PF3D7_1475800	GO:0016020
PF3D7_0935900	GO:0005737
PF3D7_0414700	GO:0020011
PF3D7_0103200	GO:0005345
PF3D7_0722600	GO:0032040
PF3D7_1405600	GO:0004748
PF3D7_1345200	GO:0016021
PF3D7_1005900	GO:0005737
PF3D7_1426900	GO:0006122
PF3D7_1123100	GO:0004672
PF3D7_1027100	GO:0005732
PF3D7_1320600	GO:0005829
PF3D7_1204300	GO:0045901
PF3D7_1444500	GO:0006468
PF3D7_1349200	GO:0006424
PF3D7_1025300	GO:0020011
PF3D7_1411300	GO:0005524
PF3D7_1245100	GO:0003774
PF3D7_1322400	GO:0000166
PF3D7_1146700	GO:0007018
PF3D7_1122900	GO:0016887
PF3D7_1011800	GO:0003723
PF3D7_1353800	GO:0006511
PF3D7_1215700	GO:0003684
mal_mito_3	GO:0016020
PF3D7_0701500	GO:0020036
PF3D7_0515600	GO:0006817
PF3D7_0222600	GO:0020033
PF3D7_0219600	GO:0005524
PF3D7_0828600	GO:0005886
PF3D7_1315100	GO:0006468
PF3D7_1011300	GO:0016021
PF3D7_1145000	GO:0003700
PF3D7_0310000	GO:0005840
PF3D7_0109850	GO:0004168
PF3D7_1122500	GO:0005634
PF3D7_0310300	GO:0003924
PF3D7_1234300	GO:0003677
PF3D7_0722100	GO:0071025
PF3D7_0320100	GO:0005783
PF3D7_1423700	GO:0005524
PF3D7_0209200	GO:0016020
PF3D7_1435600	GO:0003774
PF3D7_1034600	GO:0006413
PF3D7_1343000	GO:0008152
PF3D7_1147400	GO:0018343
PF3D7_1103700	GO:0005956
PF3D7_0620400	GO:0046658
PF3D7_1480000	GO:0020002
PF3D7_1022800	GO:0020011
PF3D7_1318700	GO:0005737
PF3D7_0102900	GO:0005524
PF3D7_1306600	GO:0015991
PF3D7_1204900	GO:0006810
PF3D7_1364200	GO:0005634
PF3D7_0930400	GO:0008270
PF3D7_1457800	GO:0005737
PF3D7_1113100	GO:0005737
PF3D7_0726300	GO:0006298
PF3D7_0322000	GO:0000413
PF3D7_1431700	GO:0005840
PF3D7_1202300	GO:0020011
PF3D7_1142400	GO:0005737
PF3D7_1015900	GO:0020020
PF3D7_0403500	GO:0000502
PF3D7_0407800	GO:0016020
PF3D7_1319000	GO:0016020
PF3D7_1245600	GO:0005524
PF3D7_0611400	GO:0005515
PF3D7_1011100	GO:0004519
PF3D7_0920600	GO:0005737
PF3D7_1105300	GO:0016020
PF3D7_0410700	GO:0005622
PF3D7_0111500	GO:0006139
PF3D7_1441700	GO:0008233
PF3D7_1114800	GO:0055114
PF3D7_0529000	GO:0020011
PF3D7_0413100	GO:0050839
PF3D7_1340700	GO:0016020
PF3D7_1015200	GO:0004817
PF3D7_1420500	GO:0016021
PF3D7_1218600	GO:0005524
PF3D7_1453500	GO:0055114
PF3D7_1148000	GO:0006468
PF3D7_0816400	GO:0005509
PF3D7_1359900	GO:0005737
PF3D7_1012500	GO:0005975
PF3D7_0500100	GO:0016021
PF3D7_0732500	GO:0020035
PF3D7_1451300	GO:0030915
PF3D7_1013900	GO:0003743
PF3D7_0610400	GO:0000786
PF3D7_1421400	GO:0003677
PF3D7_1418900	GO:0005524
PF3D7_1107600	GO:0005524
PF3D7_0935800	GO:0016337
PF3D7_1414400	GO:0005515
PF3D7_0213100	GO:0005829
PF3D7_1408900	GO:0055114
PF3D7_1353300	GO:0005737
PF3D7_1125100	GO:0015986
PF3D7_1313200	GO:0004479
PF3D7_0319200	GO:0020011
PF3D7_1017800	GO:0000166
PF3D7_0630200	GO:0005737
PF3D7_0510500	GO:0003918
PF3D7_0221400	GO:0020036
PF3D7_0217400	GO:0005622
PF3D7_1100400	GO:0020002
PF3D7_0623000	GO:0009073
PF3D7_1011700	GO:0043161
PF3D7_0919900	GO:0003774
PF3D7_0706400	GO:0005840
PF3D7_0608500	GO:0004298
PF3D7_0517300	GO:0005737
PF3D7_0420200	GO:0000287
PF3D7_1322700	GO:0016020
PF3D7_1100200	GO:0016337
PF3D7_0519600	GO:0008270
PF3D7_0532400	GO:0044164
PF3D7_0517200	GO:0005737
PF3D7_0511700	GO:0000408
PF3D7_0506100	GO:0042254
PF3D7_1201600	GO:0046777
PF3D7_1106700	GO:0008270
PF3D7_0632000	GO:0020003
PF3D7_0317100	GO:0003924
PF3D7_1034600	GO:0020011
PF3D7_0526200	GO:0005096
PF3D7_0913400	GO:0006412
PF3D7_1431800	GO:0017111
PF3D7_1401200	GO:0016020
PF3D7_0115200	GO:0020003
PF3D7_0221800	GO:0005524
PF3D7_1369000	GO:0006506
PF3D7_0200600	GO:0020013
PF3D7_1330600	GO:0005739
PF3D7_1108200	GO:0005737
PF3D7_0803600	GO:0015031
PF3D7_1250800	GO:0006289
PF3D7_1211500	GO:0003735
PF3D7_1310300	GO:0016020
PF3D7_0800500	GO:0020013
PF3D7_1133400	GO:0005515
PF3D7_1004800	GO:0005471
PF3D7_1005100	GO:0042274
PF3D7_0423300	GO:0005525
PF3D7_1444500	GO:0003824
PF3D7_0910900	GO:0006269
PF3D7_0209800	GO:0004004
PF3D7_1402100	GO:0031119
PF3D7_0522900	GO:0008270
PF3D7_0216600	GO:0016020
PF3D7_1420000	GO:0005681
PF3D7_0901500	GO:0020003
PF3D7_1320400	GO:0016020
PF3D7_1014600	GO:0016573
PF3D7_1117600	GO:0006415
PF3D7_0310100	GO:0006468
PF3D7_0733000	GO:0004872
PF3D7_1404900	GO:0009055
PF3D7_1215300	GO:0006986
PF3D7_0929300	GO:0005634
PF3D7_1217200	GO:0034462
PF3D7_1409600	GO:0003924
PF3D7_1115700	GO:0006508
PF3D7_1238600	GO:0006684
PF3D7_1223200	GO:0005634
PF3D7_0613900	GO:0003774
PF3D7_1424100	GO:0022625
PF3D7_0715500	GO:0046961
PF3D7_0205400	GO:0005634
PF3D7_1425900	GO:0006270
PF3D7_0209000	GO:0005886
PF3D7_1216200	GO:0006072
PF3D7_1219300	GO:0046789
PF3D7_0509800	GO:0048015
PF3D7_0416000	GO:0003723
PF3D7_1208000	GO:0020011
PF3D7_0604300	GO:0016020
PF3D7_0200600	GO:0020036
PF3D7_1344300	GO:0016021
PF3D7_1424100	GO:0005840
PF3D7_0808600	GO:0020002
PF3D7_1023600	GO:0005737
PF3D7_0814600	GO:0005524
PF3D7_0800400	GO:0020036
PF3D7_1230400	GO:0070011
PF3D7_1032900	GO:0016779
PF3D7_1212800	GO:0055114
PF3D7_0912000	GO:0020011
PF3D7_0511900	GO:0000166
PF3D7_1404600	GO:0035556
PF3D7_1200800	GO:0020036
PF3D7_1231100	GO:0006886
PF3D7_1114800	GO:0051287
PF3D7_1033800	GO:0006508
PF3D7_0812100	GO:0016020
PF3D7_0518900	GO:0005737
PF3D7_1033700	GO:0006355
PF3D7_1320400	GO:0008233
PF3D7_1311200	GO:0005634
PF3D7_0210100	GO:0005840
PF3D7_1021500	GO:0030490
PF3D7_1348800	GO:0000287
PF3D7_0707600	GO:0016020
PF3D7_1437200	GO:0004748
PF3D7_1225400	GO:0016787
PF3D7_1203200	GO:0005737
PF3D7_1102300	GO:0005737
PF3D7_0617300	GO:0006777
PF3D7_0902500	GO:0004672
PF3D7_1119200	GO:0051082
PF3D7_0930900	GO:0051536
PF3D7_0516100	GO:0008324
PF3D7_1127000	GO:0016311
PF3D7_1111900	GO:0005634
PF3D7_1323300	GO:0008080
PF3D7_1458700	GO:0008360
PF3D7_0912500	GO:0003677
PF3D7_1304100	GO:0051103
PF3D7_1104100	GO:0016192
PF3D7_API01800	GO:0006412
PF3D7_1405800	GO:0006364
PF3D7_1358300	GO:0020011
PF3D7_1223300	GO:0003918
PF3D7_0629200	GO:0020011
PF3D7_1019400	GO:0003735
PF3D7_1121100	GO:0016459
PF3D7_1248500	GO:0016021
PF3D7_1217100	GO:0003677
PF3D7_1115700	GO:0005515
PF3D7_0611700	GO:0022625
PF3D7_0215900	GO:0008270
PF3D7_0317900	GO:0016021
PF3D7_0726500	GO:0006511
PF3D7_1346700	GO:0016020
PF3D7_0625600	GO:0016779
PF3D7_1041000	GO:0020036
PF3D7_1472600	GO:0045454
PF3D7_0316300	GO:0000287
PF3D7_1421300	GO:0004252
PF3D7_0216800	GO:0005319
PF3D7_1244400	GO:0005634
PF3D7_1105100	GO:0051276
PF3D7_0528300	GO:0005737
PF3D7_1205700	GO:0004416
PF3D7_0517100	GO:0005737
PF3D7_1418000	GO:0006511
PF3D7_1352700	GO:0003677
PF3D7_1336600	GO:0009055
PF3D7_1216000	GO:0004828
PF3D7_0932800	GO:0015031
PF3D7_1450400	GO:0008270
PF3D7_1324900	GO:0019752
PF3D7_0522500	GO:0006412
PF3D7_0424900	GO:0005737
PF3D7_1426200	GO:0005634
PF3D7_0523100	GO:0004222
PF3D7_1200200	GO:0020033
PF3D7_0223400	GO:0020033
PF3D7_1030100	GO:0008380
PF3D7_1240600	GO:0020002
PF3D7_0831300	GO:0005576
PF3D7_1455300	GO:0048256
PF3D7_1036300	GO:0046812
PF3D7_0712600	GO:0020035
PF3D7_1110100	GO:0005509
PF3D7_0307300	GO:0008017
PF3D7_1213700	GO:0006351
PF3D7_0320900	GO:0005634
PF3D7_1463300	GO:0006260
PF3D7_0926800	GO:0007275
PF3D7_1119500	GO:0006886
PF3D7_0929900	GO:0016021
PF3D7_1216500	GO:0044310
PF3D7_1303200	GO:0016192
PF3D7_1002600	GO:0020011
PF3D7_0918000	GO:0005515
PF3D7_API02000	GO:0005840
PF3D7_1229600	GO:0020011
PF3D7_0632700	GO:0020035
PF3D7_1236000	GO:0005794
PF3D7_1028900	GO:0070258
PF3D7_0615300	GO:0005789
PF3D7_1365400	GO:0020011
PF3D7_0718300	GO:0030522
PF3D7_0305700	GO:0006511
PF3D7_0223500	GO:0020002
PF3D7_0712600	GO:0016337
PF3D7_1300500	GO:0020033
PF3D7_1134500	GO:0006886
PF3D7_0412700	GO:0050839
PF3D7_1025900	GO:0016459
PF3D7_1462800	GO:0005829
PF3D7_0632300	GO:0020033
PF3D7_1127900	GO:0005737
PF3D7_1308200	GO:0046872
PF3D7_1105400	GO:0003735
PF3D7_0808700	GO:0020035
PF3D7_1229100	GO:0006810
PF3D7_0937300	GO:0020003
PF3D7_1232200	GO:0048037
PF3D7_1027800	GO:0003735
PF3D7_0816800	GO:0006281
PF3D7_0306400	GO:0009331
PF3D7_1404100	GO:0020037
PF3D7_0500100	GO:0020013
PF3D7_0400900	GO:0020002
PF3D7_1368200	GO:0005524
PF3D7_1320600	GO:0005515
PF3D7_1113900	GO:0006468
PF3D7_0803400	GO:0003684
PF3D7_1005500	GO:0005737
PF3D7_1311900	GO:0046034
PF3D7_1446600	GO:0007067
PF3D7_1431700	GO:0020011
PF3D7_1430400	GO:0005737
PF3D7_1224300	GO:0005737
PF3D7_1201300	GO:0020036
PF3D7_0223400	GO:0020003
PF3D7_0204700	GO:0008646
PF3D7_1415800	GO:0008649
PF3D7_0714500	GO:0003677
PF3D7_1340000	GO:0016020
PF3D7_1104700	GO:0003899
PF3D7_1310600	GO:0005622
PF3D7_1472400	GO:0004177
PF3D7_1411500	GO:0006397
PF3D7_1230200	GO:0005886
PF3D7_0628400	GO:0016020
PF3D7_1243000	GO:0008565
PF3D7_1143300	GO:0003899
PF3D7_0517500	GO:0020011
PF3D7_1468000	GO:0005516
PF3D7_0833500	GO:0009405
PF3D7_1246900	GO:0004674
PF3D7_0826700	GO:0005080
PF3D7_1438900	GO:0055114
PF3D7_1420000	GO:0000375
PF3D7_1408500	GO:0003779
PF3D7_1319300	GO:0006400
PF3D7_1116400	GO:0006888
PF3D7_1101500	GO:0020036
PF3D7_1460700	GO:0022625
PF3D7_0213100	GO:0051082
PF3D7_1402000	GO:0006797
PF3D7_0102200	GO:0020002
PF3D7_1241100	GO:0005847
PF3D7_1237200	GO:0016020
PF3D7_1014000	GO:0005737
PF3D7_0719500	GO:0016021
PF3D7_1006200	GO:0005515
PF3D7_0211600	GO:0006488
PF3D7_0615600	GO:0016020
PF3D7_1336700	GO:0004386
PF3D7_1210600	GO:0005634
PF3D7_0718000	GO:0007018
PF3D7_0625400	GO:0005737
PF3D7_0517900	GO:0008270
PF3D7_0511200	GO:0055114
PF3D7_1441000	GO:0002143
PF3D7_0630900	GO:0016070
PF3D7_1411900	GO:0004519
PF3D7_1242000	GO:0016021
PF3D7_1245500	GO:0020011
PF3D7_1127800	GO:0006351
PF3D7_1449300	GO:0017025
PF3D7_0206800	GO:0007155
PF3D7_0933800	GO:0051258
PF3D7_0912800	GO:0006350
PF3D7_0828700	GO:0005737
PF3D7_0111700	GO:0005524
PF3D7_0821300	GO:0005524
PF3D7_0316100	GO:0003735
PF3D7_1309700	GO:0031902
PF3D7_0300100	GO:0009405
PF3D7_1227800	GO:0003824
PF3D7_0216300	GO:0016020
PF3D7_1141500	GO:0046961
PF3D7_1419600	GO:0005524
PF3D7_1111100	GO:0006260
PF3D7_0730100	GO:0003723
PF3D7_1425200	GO:0009062
PF3D7_1438500	GO:0006379
PF3D7_0505300	GO:0016021
PF3D7_0807000	GO:0006355
PF3D7_0509500	GO:0004519
PF3D7_1245400	GO:0005840
PF3D7_1038400	GO:0007276
PF3D7_1471100	GO:0097619
PF3D7_0600300	GO:0020002
PF3D7_0632400	GO:0020013
PF3D7_1231600	GO:0005681
PF3D7_0503300	GO:0005681
PF3D7_1421300	GO:0008233
PF3D7_0503300	GO:0005634
PF3D7_1122100	GO:0005789
PF3D7_1116800	GO:0019538
PF3D7_1108500	GO:0048037
PF3D7_0910600	GO:0016192
PF3D7_1200400	GO:0020013
PF3D7_1136900	GO:0051604
PF3D7_1133000	GO:0016021
PF3D7_1458700	GO:0045145
PF3D7_1133100	GO:0005634
PF3D7_1408400	GO:0005524
PF3D7_1329400	GO:0003876
PF3D7_1300700	GO:0020035
PF3D7_0506900	GO:0008233
PF3D7_1350700	GO:0008168
PF3D7_0719600	GO:0022625
PF3D7_1306600	GO:0046961
PF3D7_1142500	GO:0003735
PF3D7_1019400	GO:0006412
PF3D7_0933600	GO:0006508
PF3D7_0900400	GO:0020002
PF3D7_0701800	GO:0020003
PF3D7_0521400	GO:0006353
PF3D7_0704300	GO:0003779
PF3D7_1006100	GO:0006355
PF3D7_0629300	GO:0020005
PF3D7_0106300	GO:0000166
PF3D7_1118600	GO:0043982
PF3D7_1334000	GO:0006512
PF3D7_0207600	GO:0050776
PF3D7_1425200	GO:0006635
PF3D7_0830900	GO:0020011
PF3D7_0914400	GO:0000166
PF3D7_1442000	GO:0003924
PF3D7_0914400	GO:0022857
PF3D7_1332200	GO:0006413
PF3D7_0422300	GO:0043234
PF3D7_1469100	GO:0005801
PF3D7_1457300	GO:0003743
PF3D7_0704700	GO:0015937
PF3D7_0719200	GO:0006468
PF3D7_1034900	GO:0005737
PF3D7_0926100	GO:0006468
PF3D7_1337400	GO:0017006
PF3D7_1026900	GO:0004077
PF3D7_0305200	GO:0003774
PF3D7_0304800	GO:0000166
PF3D7_1477900	GO:0004467
PF3D7_1210900	GO:0005783
PF3D7_1251600	GO:0000166
PF3D7_1466400	GO:0003700
PF3D7_1311700	GO:0055114
PF3D7_1435000	GO:0006784
PF3D7_1337100	GO:0005737
PF3D7_1321100	GO:0005524
PF3D7_0507500	GO:0004252
PF3D7_1105000	GO:0046982
PF3D7_1462300	GO:0005525
PF3D7_1137100	GO:0015935
PF3D7_0709000	GO:0020020
PF3D7_1041300	GO:0009405
PF3D7_1351000	GO:0006810
PF3D7_1439600	GO:0005739
PF3D7_1426000	GO:0006412
PF3D7_1211700	GO:0004003
PF3D7_1449000	GO:0005783
PF3D7_0711000	GO:0010564
PF3D7_1113300	GO:0015785
PF3D7_0714000	GO:0000786
PF3D7_1115200	GO:0046974
PF3D7_1241700	GO:0006272
PF3D7_1030300	GO:0003924
PF3D7_1025100	GO:0030246
PF3D7_0806600	GO:0003777
PF3D7_0310400	GO:0016757
PF3D7_0716600	GO:0005515
PF3D7_1136400	GO:0005786
PF3D7_1006800	GO:0000723
PF3D7_1359400	GO:0005634
PF3D7_1150400	GO:0016021
PF3D7_1023100	GO:0003777
PF3D7_1134000	GO:0005524
PF3D7_1206000	GO:0004725
PF3D7_1358100	GO:0005634
PF3D7_1239300	GO:0005737
PF3D7_0800100	GO:0020002
PF3D7_1121700	GO:0006417
PF3D7_0800200	GO:0004872
PF3D7_1002700	GO:0005737
PF3D7_0324400	GO:0020013
PF3D7_1244900	GO:0016020
PF3D7_1145500	GO:0042626
PF3D7_1032300	GO:0016020
PF3D7_1451100	GO:0005525
PF3D7_0109400	GO:0006457
PF3D7_0729900	GO:0007018
PF3D7_0212700	GO:0005198
PF3D7_1126800	GO:0005634
PF3D7_0418200	GO:0003743
PF3D7_1345700	GO:0055114
PF3D7_1332100	GO:0006310
PF3D7_0219500	GO:0004730
PF3D7_0105300	GO:0003785
PF3D7_0414000	GO:0005694
PF3D7_1460100	GO:0032266
PF3D7_1030900	GO:0016020
PF3D7_0322200	GO:0016459
PF3D7_0829000	GO:0005525
PF3D7_0714000	GO:0003677
PF3D7_1132700	GO:0003723
PF3D7_1121300	GO:0006468
PF3D7_1120900	GO:0005515
PF3D7_1103100	GO:0015934
PF3D7_0112200	GO:0043190
PF3D7_0102500	GO:0016021
PF3D7_0107600	GO:0005524
PF3D7_0617700	GO:0020003
PF3D7_1405100	GO:0005097
PF3D7_1011700	GO:0005634
PF3D7_1008200	GO:0004518
PF3D7_0608100	GO:0005524
PF3D7_0501800	GO:0005634
PF3D7_0918600	GO:0005524
PF3D7_0813900	GO:0003735
PF3D7_1325900	GO:0005524
PF3D7_1017300	GO:0007030
PF3D7_1104000	GO:0004826
PF3D7_1028100	GO:0019353
PF3D7_1100100	GO:0020002
PF3D7_1435800	GO:0003723
PF3D7_1140500	GO:0030048
PF3D7_1337400	GO:0018298
PF3D7_1242700	GO:0005739
PF3D7_1244800	GO:0046872
PF3D7_1323100	GO:0005840
PF3D7_1001900	GO:0016020
PF3D7_1325000	GO:0000375
PF3D7_1304600	GO:0000166
PF3D7_0321400	GO:0005524
PF3D7_1451000	GO:0007264
PF3D7_0610000	GO:0005840
PF3D7_1106800	GO:0006468
PF3D7_1019700	GO:0005201
PF3D7_API01800	GO:0019843
PF3D7_1454600	GO:0003735
PF3D7_0703900	GO:0007155
PF3D7_0504800	GO:0005737
PF3D7_0223100	GO:0020013
PF3D7_0213500	GO:0005737
PF3D7_1475400	GO:0046907
PF3D7_1117700	GO:0007264
PF3D7_1323000	GO:0003824
PF3D7_1239400	GO:0006412
PF3D7_0612700	GO:0005515
PF3D7_0311300	GO:0016773
PF3D7_1302700	GO:0042254
PF3D7_0108800	GO:0005739
PF3D7_1437700	GO:0048037
PF3D7_0822400	GO:0005524
PF3D7_0827500	GO:0006412
PF3D7_1111600	GO:0046856
PF3D7_0928800	GO:0006468
PF3D7_0506800	GO:0005737
PF3D7_1011100	GO:0005524
PF3D7_0308100	GO:0005737
PF3D7_0304600	GO:0030430
PF3D7_1349400	GO:0016787
PF3D7_0809100	GO:0020013
PF3D7_1006200	GO:0005634
PF3D7_0309000	GO:0006470
PF3D7_1362300	GO:0005789
PF3D7_0618500	GO:0006099
PF3D7_0214100	GO:0020036
PF3D7_1217100	GO:0005694
PF3D7_1100300	GO:0020035
PF3D7_1404900	GO:0006397
PF3D7_0901100	GO:0020036
PF3D7_1221800	GO:0020011
PF3D7_1030600	GO:0005737
PF3D7_0221400	GO:0020013
PF3D7_1144100	GO:0003735
PF3D7_1112600	GO:0006260
PF3D7_0106900	GO:0050518
PF3D7_1246400	GO:0005515
PF3D7_1035700	GO:0009986
PF3D7_1404100	GO:0005746
PF3D7_1459400	GO:0005576
PF3D7_0911800	GO:0016021
PF3D7_1254700	GO:0020002
PF3D7_1149000	GO:0009405
PF3D7_1022500	GO:0005739
PF3D7_1211700	GO:0006271
PF3D7_1226600	GO:0051259
PF3D7_0624600	GO:0005524
PF3D7_1463200	GO:0006260
PF3D7_0916600	GO:0006744
PF3D7_0705400	GO:0003677
PF3D7_0218700	GO:0005634
PF3D7_1128600	GO:0006355
PF3D7_1136500	GO:0005515
PF3D7_1138700	GO:0016459
PF3D7_0516500	GO:0055085
PF3D7_0522900	GO:0003723
PF3D7_1410600	GO:0005850
PF3D7_0914600	GO:0008023
PF3D7_1338200	GO:0005840
PF3D7_1212600	GO:0016020
PF3D7_1411400	GO:0008408
PF3D7_1203200	GO:0008312
PF3D7_1035700	GO:0009405
PF3D7_API02800	GO:0006412
PF3D7_1361400	GO:0005622
PF3D7_0832600	GO:0020013
PF3D7_0532400	GO:0005515
PF3D7_1338900	GO:0006468
PF3D7_1020800	GO:0004742
PF3D7_0718400	GO:0005840
PF3D7_0716300	GO:0004527
PF3D7_0507600	GO:0006402
PF3D7_1367800	GO:0020011
PF3D7_1218600	GO:0006420
PF3D7_0301500	GO:0000166
PF3D7_0301000	GO:0016208
PF3D7_0617700	GO:0020002
PF3D7_1365400	GO:0003824
PF3D7_0809600	GO:0005634
PF3D7_0520300	GO:0000398
PF3D7_1437200	GO:0006260
PF3D7_1313900	GO:0005737
PF3D7_0917500	GO:0008270
PF3D7_1219300	GO:0016021
PF3D7_1112300	GO:0004386
PF3D7_1255200	GO:0020033
PF3D7_0915000	GO:0005739
PF3D7_1246700	GO:0016491
PF3D7_1032700	GO:0031982
PF3D7_1430300	GO:0003993
PF3D7_0201900	GO:0020003
PF3D7_1123500	GO:0016020
PF3D7_1431600	GO:0004775
PF3D7_1447900	GO:0005773
PF3D7_1220900	GO:0034399
PF3D7_1128400	GO:0008299
PF3D7_0615100	GO:0016631
PF3D7_1306700	GO:0005737
PF3D7_1457000	GO:0016021
PF3D7_1339700	GO:0016459
PF3D7_1234900	GO:0005739
PF3D7_1136800	GO:0016020
PF3D7_0937300	GO:0020013
PF3D7_1117600	GO:0006412
PF3D7_0305300	GO:0016020
PF3D7_0112000	GO:0004536
PF3D7_1013500	GO:0006629
PF3D7_0700300	GO:0020036
PF3D7_0524600	GO:0015934
PF3D7_1009100	GO:0016020
PF3D7_0406100	GO:0046961
PF3D7_0316600	GO:0015650
PF3D7_1462900	GO:0005737
PF3D7_0826600	GO:0016021
PF3D7_0818400	GO:0032040
PF3D7_0937800	GO:0020035
PF3D7_0608700	GO:0006457
PF3D7_1027300	GO:0016209
PF3D7_1026000	GO:0005737
PF3D7_1201100	GO:0016020
PF3D7_1312700	GO:0005581
PF3D7_1439900	GO:0006096
PF3D7_0732000	GO:0020036
PF3D7_0223200	GO:0020033
PF3D7_0301500	GO:0020011
PF3D7_0317200	GO:0006468
PF3D7_1033200	GO:0020036
PF3D7_0305900	GO:0017038
PF3D7_1131000	GO:0003676
PF3D7_1028400	GO:0005730
PF3D7_0400100	GO:0020002
PF3D7_1366500	GO:0006165
PF3D7_0103900	GO:0016459
PF3D7_0632200	GO:0020036
PF3D7_0514000	GO:0006464
PF3D7_1325400	GO:0005737
PF3D7_1417500	GO:0009982
PF3D7_1105400	GO:0006412
PF3D7_1229800	GO:0007015
PF3D7_0201800	GO:0051082
PF3D7_1036000	GO:0009986
PF3D7_0908100	GO:0016020
PF3D7_0406900	GO:0005737
PF3D7_1430700	GO:0004354
PF3D7_0617600	GO:0020036
PF3D7_1320000	GO:0005794
PF3D7_1400200	GO:0020002
PF3D7_0727200	GO:0006534
PF3D7_1311900	GO:0000221
PF3D7_0901100	GO:0020013
PF3D7_1233400	GO:0005576
PF3D7_1218300	GO:0035690
PF3D7_1002600	GO:0016020
PF3D7_0403300	GO:0005737
PF3D7_1479800	GO:0020002
PF3D7_1141800	GO:0008270
PF3D7_1418900	GO:0003676
PF3D7_0425500	GO:0020036
PF3D7_1333900	GO:0006508
PF3D7_1323200	GO:0016820
PF3D7_0215000	GO:0015909
PF3D7_0401300	GO:0020033
PF3D7_0408100	GO:0005516
PF3D7_1311500	GO:0005737
PF3D7_1034000	GO:0005737
PF3D7_0510000	GO:0020011
PF3D7_1150200	GO:0020035
PF3D7_1318400	GO:0000796
PF3D7_1200900	GO:0030430
PF3D7_1100800	GO:0020036
PF3D7_0730200	GO:0016192
PF3D7_0302500	GO:0020002
PF3D7_0103900	GO:0003779
PF3D7_0324000	GO:0020036
PF3D7_1331000	GO:0004672
PF3D7_1210100	GO:0031338
PF3D7_1134100	GO:0006457
PF3D7_1200400	GO:0004872
PF3D7_0422300	GO:0051258
PF3D7_1320100	GO:0030163
PF3D7_0807300	GO:0003924
PF3D7_0111800	GO:0006412
PF3D7_1372800	GO:0020036
PF3D7_0828500	GO:0006446
PF3D7_1146000	GO:0000027
PF3D7_1138500	GO:0006470
PF3D7_0208600	GO:0032790
PF3D7_0204200	GO:0020011
PF3D7_1359300	GO:0003723
PF3D7_1136100	GO:0000166
PF3D7_1004700	GO:0016020
PF3D7_1478600	GO:0016020
PF3D7_1410300	GO:0005198
PF14_0739	GO:0008152
PF3D7_1452800	GO:0016020
PF3D7_0607600	GO:0007052
PF3D7_1211300	GO:0006270
PF3D7_1023100	GO:0007018
PF3D7_1254500	GO:0020002
PF3D7_1440300	GO:0004655
PF3D7_0108600	GO:0031072
PF3D7_1009400	GO:0005634
PF3D7_0511200	GO:0005783
PF3D7_0626500	GO:0003779
PF3D7_0518400	GO:0051726
PF3D7_1460800	GO:0006350
PF3D7_1472100	GO:0016192
PF3D7_1004600	GO:0005737
PF3D7_0829400	GO:0005788
PF3D7_0810300	GO:0004722
PF3D7_0922900	GO:0055114
PF3D7_0919300	GO:0005875
PF3D7_0728000	GO:0003723
PF3D7_0508300	GO:0020011
PF3D7_1435500	GO:0005198
PF3D7_1314600	GO:0006464
PF3D7_0724300	GO:0008425
PF3D7_1304000	GO:0051301
PF3D7_0101000	GO:0020003
PF3D7_1365300	GO:0005737
PF3D7_1245100	GO:0005871
PF3D7_1467700	GO:0005739
PF3D7_1004000	GO:0005840
PF3D7_0905800	GO:0006354
PF3D7_1405400	GO:0030983
PF3D7_1338200	GO:0022625
PF3D7_0420500	GO:0005737
PF3D7_0724600	GO:0006468
PF3D7_0306100	GO:0016021
PF3D7_0415000	GO:0016020
PF3D7_1473500	GO:0006810
PF3D7_1243400	GO:0005737
PF3D7_0905900	GO:0006886
PF3D7_1364300	GO:0004004
PF3D7_1300900	GO:0020036
PF3D7_1012300	GO:0005750
PF3D7_0308200	GO:0051082
PF3D7_1213900	GO:0016779
PF3D7_0923200	GO:0005506
PF3D7_1128600	GO:0005634
PF3D7_1119600	GO:0008270
PF3D7_0620200	GO:0006412
PF3D7_1147800	GO:0030260
PF3D7_1006700	GO:0016192
PF3D7_0820200	GO:0006655
PF3D7_0718800	GO:0016020
PF3D7_1469600	GO:0009374
PF3D7_0623600	GO:0045131
PF3D7_0109500	GO:0006474
PF3D7_1331300	GO:0016021
PF3D7_1126100	GO:0006914
PF3D7_1213800	GO:0002161
PF3D7_0603100	GO:0003676
PF3D7_0722100	GO:0070966
PF3D7_1327600	GO:0009058
PF3D7_1313500	GO:0016020
PF3D7_0937600	GO:0004872
PF3D7_0907300	GO:0005737
PF3D7_0708600	GO:0070258
PF3D7_1313400	GO:0004386
PF3D7_1440400	GO:0005622
PF3D7_0422100	GO:0005794
PF3D7_1222000	GO:0020011
PF3D7_1025900	GO:0003774
PF3D7_0221500	GO:0042000
PF3D7_1243900	GO:0020002
PF3D7_1200500	GO:0020013
PF3D7_1216200	GO:0005975
PF3D7_1477200	GO:0005737
PF3D7_1338700	GO:0005737
PF3D7_1472000	GO:0000350
PF3D7_1431000	GO:0003735
PF3D7_1306400	GO:0005737
PF3D7_0809100	GO:0016337
PF3D7_0712800	GO:0050839
PF3D7_0711000	GO:0020011
PF3D7_1029300	GO:0005737
PF3D7_1419200	GO:0005634
PF3D7_1349100	GO:0016787
PF3D7_1435600	GO:0005737
PF3D7_API02900	GO:0003924
PF3D7_1027300	GO:0005634
PF3D7_1416200	GO:0004197
PF3D7_1342900	GO:0006355
PF3D7_0618900	GO:0006506
PF3D7_0523000	GO:0015238
PF3D7_0319900	GO:0016021
PF3D7_1136600	GO:0005737
PF3D7_API02300	GO:0003723
PF3D7_1215300	GO:0005739
PF3D7_1142600	GO:0005622
PF3D7_1015900	GO:0005634
PF3D7_1104200	GO:0008094
PF3D7_1458000	GO:0016020
PF3D7_0629000	GO:0008080
PF3D7_0923400	GO:0003676
PF3D7_0500100	GO:0020035
PF3D7_1362200	GO:0004003
PF3D7_0607500	GO:0006743
PF3D7_1400900	GO:0045261
PF3D7_1114100	GO:0006508
PF3D7_0508500	GO:0006323
PF3D7_1113300	GO:0016020
PF3D7_0316300	GO:0004427
PF3D7_1248200	GO:0036002
PF3D7_0319300	GO:0006512
PF3D7_1140000	GO:0006730
PF3D7_0305800	GO:0020011
PF3D7_0922200	GO:0042301
PF3D7_1227700	GO:0005516
PF3D7_1110700	GO:0005884
PF3D7_0100200	GO:0020035
PF3D7_1201000	GO:0005524
PF3D7_0631600	GO:0020036
PF3D7_0601100	GO:0020036
PF3D7_1338100	GO:0030234
PF3D7_1330600	GO:0003924
PF3D7_1237700	GO:0016021
PF3D7_0522300	GO:0008152
PF3D7_1477300	GO:0020003
PF3D7_0412100	GO:0003735
PF3D7_0704900	GO:0003747
PF3D7_0114500	GO:0016021
PF3D7_0902000	GO:0004672
PF3D7_1479900	GO:0016020
PF3D7_1362200	GO:0005524
PF3D7_0710100	GO:0006974
PF3D7_1433500	GO:0006265
PF3D7_1400200	GO:0020033
PF3D7_1114800	GO:0020011
PF3D7_0903500	GO:0005524
PF3D7_1215000	GO:0005739
PF3D7_0619300	GO:0005737
PF3D7_1366800	GO:0016020
PF3D7_0923500	GO:0005622
PF3D7_1118800	GO:0007015
PF3D7_1460500	GO:0016021
PF3D7_0930800	GO:0016984
PF3D7_0420900	GO:0016021
PF3D7_0425500	GO:0020013
PF3D7_1022800	GO:0055114
PF3D7_1242900	GO:0006626
PF3D7_0827200	GO:0005201
PF3D7_1458800	GO:0006351
PF3D7_0632500	GO:0016021
PF3D7_1030500	GO:0004175
PF3D7_1472300	GO:0016021
PF3D7_0822000	GO:0003735
PF3D7_1125500	GO:0000398
PF3D7_0806600	GO:0005524
PF3D7_1322200	GO:0007067
PF3D7_1202800	GO:0003676
PF3D7_0931200	GO:0016491
PF3D7_0818900	GO:0016887
PF3D7_0708100	GO:0005665
PF3D7_API04200	GO:0003899
PF3D7_1468100	GO:0005737
PF3D7_1108000	GO:0005634
PF3D7_0807700	GO:0006508
PF3D7_1407600	GO:0005524
PF3D7_1112600	GO:0009378
PF3D7_1302500	GO:0005524
PF3D7_0803400	GO:0005524
PF3D7_1406900	GO:0008173
PF3D7_0423700	GO:0020005
PF3D7_1040100	GO:0020033
PF3D7_0107500	GO:0008158
PF3D7_1005100	GO:0019843
PF3D7_0909100	GO:0016020
PF3D7_0304600	GO:0030260
PF3D7_1438100	GO:0015031
PF3D7_1463700	GO:0031952
PF3D7_0903500	GO:0016020
PF3D7_1116100	GO:0020020
PF3D7_0920800	GO:0055114
PF3D7_1360700	GO:0016925
PF3D7_1462700	GO:0005739
PF3D7_1144600	GO:0006366
PF3D7_1104400	GO:0020011
PF3D7_1460400	GO:0006511
PF3D7_0516200	GO:0003735
PF3D7_1226100	GO:0003824
PF3D7_1225400	GO:0005524
PF3D7_1253000	GO:0051082
PF3D7_0406600	GO:0003677
PF3D7_1341500	GO:0070258
PF3D7_0318200	GO:0005665
PF3D7_0514100	GO:0005634
PF3D7_0410500	GO:0005524
PF3D7_1255200	GO:0004872
PF3D7_1028500	GO:0003924
PF3D7_0416800	GO:0006886
PF3D7_1104400	GO:0005783
PF3D7_0715300	GO:0005524
PF3D7_0417200	GO:0004146
PF3D7_1454500	GO:0016226
PF3D7_1434500	GO:0005634
PF3D7_0307500	GO:0016020
PF3D7_0916000	GO:0016021
PF3D7_1140700	GO:0005737
PF3D7_0816800	GO:0005524
PF3D7_0622200	GO:0009451
PF3D7_1470000	GO:0000045
PF3D7_1113100	GO:0006470
PF3D7_0322600	GO:0005524
PF3D7_1316400	GO:0007049
PF3D7_1117000	GO:0005737
PF3D7_0207700	GO:0002377
PF3D7_0210400	GO:0006412
PF3D7_1233000	GO:0005525
PF3D7_0720000	GO:0000175
PF3D7_1302500	GO:0004386
PF3D7_0922900	GO:0070402
PF3D7_0115600	GO:0020013
PF3D7_1032900	GO:0003899
PF3D7_0415600	GO:0006139
PF3D7_0528400	GO:0016409
PF3D7_1367500	GO:0016491
PF3D7_1314200	GO:0007004
PF3D7_0212800	GO:0055085
PF3D7_1350100	GO:0003676
PF3D7_1335900	GO:0005737
PF3D7_0833500	GO:0016021
PF3D7_1211600	GO:0055114
PF3D7_1465800	GO:0030286
PF3D7_0632400	GO:0020033
PF3D7_0732000	GO:0020013
PF3D7_0413300	GO:0020003
PF3D7_1426100	GO:0005854
PF3D7_1216300	GO:0005634
PF3D7_0709300	GO:0020005
PF3D7_0932800	GO:0008262
PF3D7_1327100	GO:0005576
PF3D7_0923800	GO:0004791
PF3D7_0903100	GO:0033116
PF3D7_1443000	GO:0005524
PF3D7_1328800	GO:0005677
PF3D7_1311400	GO:0030131
PF3D7_0413600	GO:0005737
PF3D7_0602100	GO:0004004
PF3D7_1029900	GO:0005664
PF3D7_1005900	GO:0020011
PF3D7_0904700	GO:0051262
PF3D7_0500100	GO:0020033
PF3D7_1127300	GO:0006400
PF3D7_1353300	GO:0020011
mal_mito_2	GO:0009055
PF3D7_1150000	GO:0020036
PF3D7_0202600	GO:0019836
PF3D7_1239200	GO:0003700
PF3D7_0731600	GO:0004467
PF3D7_0407600	GO:0005524
PF3D7_1254200	GO:0020035
PF3D7_0207400	GO:0008234
PF3D7_0616000	GO:0000304
PF3D7_1329300	GO:0003682
PF3D7_0723700	GO:0020011
PF3D7_1234200	GO:0005524
PF3D7_0409100	GO:0000398
PF3D7_1360800	GO:0020020
PF3D7_1333200	GO:0020011
PF3D7_1209900	GO:0005524
PF3D7_0531100	GO:0008104
PF3D7_0716300	GO:0008234
PF3D7_1336900	GO:0005524
PF3D7_0710400	GO:0003684
PF3D7_1149300	GO:0006468
PF3D7_0519800	GO:0005737
PF3D7_1478200	GO:0000166
PF3D7_1437000	GO:0016020
PF3D7_0527000	GO:0005524
PF3D7_0218000	GO:0006260
PF3D7_1357200	GO:0000049
PF3D7_0610400	GO:0003677
PF3D7_1454600	GO:0005739
PF3D7_1228300	GO:0004672
PF3D7_1209000	GO:0034399
PF3D7_1251500	GO:0003676
PF3D7_1324500	GO:0004003
PF3D7_0310400	GO:0009986
PF3D7_0303300	GO:0005736
PF3D7_1344500	GO:0004518
PF3D7_0807800	GO:0008540
PF3D7_1204200	GO:0020011
PF3D7_0935900	GO:0030430
PF3D7_1443500	GO:0005634
PF3D7_1004900	GO:0005634
PF3D7_0316500	GO:0005634
PF3D7_0900100	GO:0020030
PF3D7_1104100	GO:0031338
PF3D7_1448400	GO:0010564
PF3D7_1360800	GO:0042540
PF3D7_1467600	GO:0005201
PF3D7_1227100	GO:0016070
PF3D7_0901400	GO:0020003
PF3D7_0421300	GO:0020033
PF3D7_0218600	GO:0016021
PF3D7_1452300	GO:0016021
PF3D7_0800500	GO:0020003
PF3D7_0825200	GO:0003743
PF3D7_0931700	GO:0005737
PF3D7_0911300	GO:0030522
PF3D7_1349300	GO:0005524
PF3D7_0933700	GO:0016021
PF3D7_0619200	GO:0006413
PF3D7_0609100	GO:0005215
PF3D7_0926300	GO:0005524
PF3D7_0908700	GO:0003723
PF3D7_0522500	GO:0005762
PF3D7_0212500	GO:0016020
PF3D7_1407000	GO:0044312
PF3D7_1035400	GO:0005886
PF3D7_0817400	GO:0005737
PF3D7_0113800	GO:0009405
PF3D7_API00100	GO:0003723
PF3D7_1150200	GO:0020036
PF3D7_1221200	GO:0006810
PF3D7_API04400	GO:0003677
PF3D7_1468700	GO:0008026
PF3D7_0303300	GO:0006366
PF3D7_1337800	GO:0005509
PF3D7_0315200	GO:0034235
PF3D7_1357300	GO:0007017
PF3D7_1124000	GO:0016491
PF3D7_0727500	GO:0020011
PF3D7_1113700	GO:0009438
PF3D7_1435500	GO:0030130
PF3D7_0710100	GO:0005622
PF3D7_1400400	GO:0020036
PF3D7_1435800	GO:0005524
PF3D7_1034200	GO:0020011
PF3D7_0515300	GO:0005737
PF3D7_0415300	GO:0006468
PF3D7_1220900	GO:0003682
PF3D7_0513800	GO:0006913
PF3D7_1123100	GO:0005509
PF3D7_0307500	GO:0007067
PF3D7_1422400	GO:0006468
PF3D7_1464100	GO:0016020
PF3D7_0101200	GO:0020036
PF3D7_0210300	GO:0008028
PF3D7_1110500	GO:0030117
PF3D7_1034500	GO:0005524
PF3D7_0305900	GO:0006605
PF3D7_1134800	GO:0030126
PF3D7_0903200	GO:0003924
PF3D7_1334000	GO:0008270
PF3D7_1470500	GO:0007165
PF3D7_0509000	GO:0005483
PF3D7_1472700	GO:0003899
PF3D7_0526000	GO:0020011
PF3D7_0309600	GO:0044228
PF3D7_0308000	GO:0003887
PF3D7_1471600	GO:0005737
PF3D7_1437300	GO:0005737
PF3D7_1010800	GO:0006412
PF3D7_1452000	GO:0016020
PF3D7_0522600	GO:0015693
PF3D7_1135300	GO:0016021
PF3D7_0930700	GO:0016020
PF3D7_0904100	GO:0030117
PF3D7_1317800	GO:0022627
PF3D7_0517500	GO:0008152
PF3D7_1150400	GO:0020035
PF3D7_1442100	GO:0006310
PF3D7_1015500	GO:0005634
PF3D7_1408600	GO:0005622
PF3D7_1142300	GO:0004872
PF3D7_1041100	GO:0016020
PF3D7_1020700	GO:0042254
PF3D7_1472800	GO:0016020
PF3D7_1441700	GO:0005743
PF3D7_1333000	GO:0006457
PF3D7_0711500	GO:0030261
PF3D7_1118400	GO:0008152
PF3D7_0311200	GO:0006438
PF3D7_0608800	GO:0006591
PF3D7_0518400	GO:0005829
PF3D7_1114100	GO:0004252
PF3D7_1009300	GO:0003824
PF3D7_1011100	GO:0006410
PF3D7_0204600	GO:0020011
PF3D7_1246300	GO:0006897
PF3D7_1024600	GO:0016020
PF3D7_0820700	GO:0030976
PF3D7_0628000	GO:0006729
PF3D7_0108000	GO:0004175
PF3D7_1442000	GO:0007264
PF3D7_1307300	GO:0005524
PF3D7_1430800	GO:0003723
PF3D7_1339900	GO:0006810
PF3D7_0604700	GO:0020011
PF3D7_0300700	GO:0020035
PF3D7_1216300	GO:0006614
PF3D7_0933800	GO:0005874
PF3D7_0324400	GO:0020002
PF3D7_1330400	GO:0046923
PF3D7_1474900	GO:0006402
PF3D7_1215000	GO:0006979
PF3D7_1337900	GO:0016260
PF3D7_0320800	GO:0005515
PF3D7_0401500	GO:0020002
PF3D7_0732000	GO:0016020
PF3D7_0717400	GO:0008616
PF3D7_1320600	GO:0006913
PF3D7_1231100	GO:0003924
PF3D7_1040300	GO:0020036
PF3D7_1458500	GO:0005524
PF3D7_0524000	GO:0005643
PF3D7_1353600	GO:0005046
PF3D7_1432800	GO:0016020
PF3D7_1026600	GO:0005198
PF3D7_0729000	GO:0005786
PF3D7_0706100	GO:0005737
PF3D7_0103500	GO:0005198
PF3D7_1253500	GO:0020011
PF3D7_1360000	GO:0016787
PF3D7_1453800	GO:0004345
PF3D7_0708900	GO:0008535
PF3D7_1442800	GO:0006412
PF3D7_1444300	GO:0016746
PF3D7_1408200	GO:0003700
PF3D7_0406900	GO:0003774
PF3D7_0709600	GO:0000172
PF3D7_0619200	GO:0003743
PF3D7_0606700	GO:0006888
PF3D7_0906400	GO:0007018
PF3D7_1416900	GO:0051082
PF3D7_1474800	GO:0004298
PF3D7_0508400	GO:0000126
PF3D7_1106000	GO:0006281
PF3D7_1229400	GO:0020036
PF3D7_1026400	GO:0007049
PF3D7_0632500	GO:0020035
PF3D7_1015900	GO:0006094
PF3D7_1427300	GO:0005524
PF3D7_1312600	GO:0003826
PF3D7_1116800	GO:0009408
PF3D7_1033100	GO:0006596
PF3D7_0907900	GO:0031365
PF3D7_1232900	GO:0016779
PF3D7_1231300	GO:0005634
PF3D7_1213900	GO:0009058
PF3D7_1122400	GO:0003774
PF3D7_0624500	GO:0005680
PF3D7_1373000	GO:0020013
PF3D7_1131300	GO:0020011
PF3D7_1010900	GO:0031410
PF3D7_0212500	GO:0003743
PF3D7_0217800	GO:0006412
PF3D7_1436100	GO:0005576
PF3D7_1325500	GO:0008168
PF3D7_1135600	GO:0016020
PF3D7_0800300	GO:0020030
PF3D7_1112000	GO:0005886
PF3D7_0212600	GO:0020009
PF3D7_1229100	GO:0055085
PF3D7_0416800	GO:0005622
PF3D7_1100300	GO:0020036
PF3D7_1426000	GO:0022625
PF3D7_0931000	GO:0005525
PF3D7_0820000	GO:0005524
PF3D7_1326700	GO:0016787
PF3D7_0522800	GO:0000380
PF3D7_0628500	GO:0005737
PF3D7_1329100	GO:0007010
PF3D7_1311800	GO:0004222
PF3D7_0918600	GO:0043138
PF3D7_0730300	GO:0003700
PF3D7_0911100	GO:0005525
PF3D7_0923800	GO:0050660
PF3D7_0908000	GO:0006308
PF3D7_1333700	GO:0007059
PF3D7_0911900	GO:0031982
PF3D7_0710400	GO:0020011
PF3D7_1447000	GO:0003735
PF3D7_1430000	GO:0016020
PF3D7_1414200	GO:0005737
PF3D7_1203000	GO:0003688
PF3D7_1419900	GO:0005634
PF3D7_1345200	GO:0005743
PF3D7_1238900	GO:0004683
PF3D7_1132400	GO:0016020
PF3D7_0306800	GO:0005524
PF3D7_0920200	GO:0020011
PF3D7_0807700	GO:0020003
PF3D7_1308000	GO:0004252
PF3D7_0719200	GO:0004674
PF3D7_1301900	GO:0004609
PF3D7_1110500	GO:0030904
PF3D7_1423800	GO:0016020
PF3D7_1240300	GO:0004872
PF3D7_1150400	GO:0016337
PF3D7_0420700	GO:0020035
PF3D7_0114100	GO:0020005
PF3D7_0303700	GO:0016746
PF3D7_1424400	GO:0006412
PF3D7_0219200	GO:0022627
PF3D7_1215700	GO:0005524
PF3D7_0202700	GO:0016117
PF3D7_1366500	GO:0032552
PF3D7_0324800	GO:0020036
PF3D7_1140300	GO:0005622
PF3D7_0905800	GO:0003702
PF3D7_1222000	GO:0008452
PF3D7_0829500	GO:0005737
PF3D7_0403900	GO:0018024
PF3D7_0206200	GO:0015887
PF3D7_1336700	GO:0006508
PF3D7_0802600	GO:0006182
PF3D7_1352100	GO:0006810
PF3D7_0500900	GO:0006468
PF3D7_1037500	GO:0020011
PF3D7_0323100	GO:0016020
PF3D7_1213400	GO:0005634
PF3D7_1204400	GO:0016021
PF3D7_1335900	GO:0006928
PF3D7_0320000	GO:0005634
PF3D7_0628300	GO:0016021
PF3D7_1235000	GO:0000492
PF3D7_0107000	GO:0005813
PF3D7_0820700	GO:0005759
PF3D7_0303400	GO:0016409
PF3D7_0110800	GO:0006355
PF3D7_0100600	GO:0016020
PF3D7_1426600	GO:0016020
PF3D7_1415700	GO:0009058
PF3D7_1037100	GO:0006096
PF3D7_0935900	GO:0020036
PF3D7_0715900	GO:0006829
PF3D7_1037000	GO:0016035
PF3D7_0614500	GO:0005622
PF3D7_1364100	GO:0009986
PF3D7_0205900	GO:0000502
PF3D7_1463300	GO:0005658
PF3D7_1136300	GO:0005634
PF3D7_1454300	GO:0005524
PF3D7_0102500	GO:0020009
PF3D7_1223100	GO:0008603
PF3D7_0506600	GO:0004831
PF3D7_0927700	GO:0016787
PF3D7_0800100	GO:0016021
PF3D7_1246800	GO:0007264
PF3D7_0609100	GO:0016020
PF3D7_1333300	GO:0006886
PF3D7_0106800	GO:0006886
PF3D7_1219100	GO:0030132
PF3D7_1216500	GO:0005774
PF3D7_0530200	GO:0046323
PF3D7_1402400	GO:0003676
PF3D7_0503600	GO:0016459
PF3D7_0917100	GO:0008534
PF3D7_1207500	GO:0000166
PF3D7_1461200	GO:0006364
PF3D7_0710800	GO:0005789
PF3D7_1431900	GO:0006810
PF3D7_0934300	GO:0005737
PF3D7_0902200	GO:0020036
PF3D7_1474800	GO:0004175
PF3D7_1316000	GO:0005524
PF3D7_1410600	GO:0003924
PF3D7_1433400	GO:0016020
PF3D7_1037700	GO:0006221
PF3D7_0531400	GO:0003676
PF3D7_1318800	GO:0043952
PF3D7_1240400	GO:0020033
PF3D7_0623000	GO:0010181
PF3D7_0825300	GO:0017038
PF3D7_1464700	GO:0005524
PF3D7_1465900	GO:0015935
PF3D7_0905100	GO:0005643
PF3D7_0808000	GO:0005737
PF3D7_0921900	GO:0016020
PF3D7_0712400	GO:0020033
PF3D7_1133400	GO:0016021
PF3D7_1367500	GO:0009055
PF3D7_1234100	GO:0005634
PF3D7_1205700	GO:0005829
PF3D7_1115900	GO:0008270
PF3D7_1010000	GO:0005739
PF3D7_0519200	GO:0006818
PF3D7_1475200	GO:0004386
PF3D7_0909000	GO:0005576
PF3D7_0917600	GO:0005524
PF3D7_0826200	GO:0004091
PF3D7_0700500	GO:0020035
PF3D7_1253900	GO:0016020
PF3D7_1250300	GO:0042147
PF3D7_1132800	GO:0051475
PF3D7_0215400	GO:0016020
PF3D7_0215600	GO:0006817
PF3D7_1041000	GO:0020002
PF3D7_1029400	GO:0016020
PF3D7_1211400	GO:0006986
PF3D7_1138200	GO:0006810
PF3D7_0726800	GO:0016021
PF3D7_0314100	GO:0006886
PF3D7_1225200	GO:0006350
PF3D7_1124000	GO:0003756
PF3D7_0902300	GO:0006468
PF3D7_0610600	GO:0005509
PF3D7_1241500	GO:0008270
PF3D7_1339900	GO:0005886
PF3D7_0515000	GO:0000398
PF3D7_1225800	GO:0006464
PF3D7_1101200	GO:0016020
PF3D7_0818700	GO:0005524
PF3D7_0630800	GO:0005524
PF3D7_0424300	GO:0016021
PF3D7_0402100	GO:0006457
PF3D7_0425800	GO:0020033
PF3D7_0813700	GO:0005524
PF3D7_0105400	GO:0016021
PF3D7_1219300	GO:0020035
PF3D7_0518200	GO:0005739
PF3D7_0108600	GO:0005524
PF3D7_0419600	GO:0005525
PF3D7_1254800	GO:0020002
PF3D7_0406800	GO:0006412
PF3D7_0211900	GO:0003723
PF3D7_0629300	GO:0035891
PF3D7_1462800	GO:0006096
PF3D7_1128100	GO:0006457
PF3D7_0215700	GO:0006366
PF3D7_1308800	GO:0020011
PF3D7_1421400	GO:0003899
PF3D7_1127100	GO:0004170
PF3D7_1448300	GO:0016020
PF3D7_0727400	GO:0004175
PF3D7_0821800	GO:0005789
PF3D7_0732200	GO:0020002
PF3D7_1413400	GO:0005840
PF3D7_1215900	GO:0016021
PF3D7_0605600	GO:0004550
PF3D7_1101700	GO:0042000
PF3D7_1454700	GO:0055114
PF3D7_0808700	GO:0009405
PF3D7_0710200	GO:0003774
PF3D7_1022500	GO:0006101
PF3D7_1426000	GO:0005840
PF3D7_0917200	GO:0016021
PF3D7_0821100	GO:0006468
PF3D7_0115300	GO:0016020
PF3D7_1436000	GO:0006094
PF3D7_1332300	GO:0016192
PF3D7_0219500	GO:0001522
PF3D7_1103600	GO:0005885
PF3D7_0718000	GO:0003777
PF3D7_0303000	GO:0030430
PF3D7_0114900	GO:0016020
PF3D7_1315600	GO:0006661
PF3D7_1336200	GO:0003743
PF3D7_0520600	GO:0033644
PF3D7_0806800	GO:0033179
PF3D7_0526100	GO:0020011
mal_mito_1	GO:0016020
PF3D7_0106800	GO:0016020
PF3D7_1221000	GO:0020033
PF3D7_1464600	GO:0006470
PF3D7_1360400	GO:0005524
PF3D7_0931700	GO:0005524
PF3D7_0803400	GO:0006310
PF3D7_0424500	GO:0006468
PF3D7_1473700	GO:0005638
PF3D7_1318100	GO:0051537
PF3D7_0612700	GO:0020004
PF3D7_1118700	GO:0003779
PF3D7_1349700	GO:0006810
PF3D7_1324000	GO:0006529
PF3D7_0401300	GO:0020002
PF3D7_1200500	GO:0020033
PF3D7_1219600	GO:0000287
PF3D7_1004000	GO:0006412
PF3D7_0214200	GO:0006412
PF3D7_1460000	GO:0005737
PF3D7_1144800	GO:0019134
PF3D7_0932800	GO:0000059
PF3D7_0305100	GO:0006350
PF3D7_0320300	GO:0005832
PF3D7_1100300	GO:0020033
PF3D7_0305400	GO:0006412
PF3D7_0416100	GO:0020011
PF3D7_1012600	GO:0006164
PF3D7_1440800	GO:0016021
PF3D7_1029900	GO:0005737
PF3D7_1467400	GO:0005622
PF3D7_1253300	GO:0046872
PF3D7_1240900	GO:0016021
PF3D7_1239100	GO:0005840
PF3D7_0727200	GO:0005739
PF3D7_0724000	GO:0006468
PF3D7_1450000	GO:0004672
PF3D7_1246700	GO:0006412
PF3D7_1226900	GO:0018055
PF3D7_0825300	GO:0020011
PF3D7_1448400	GO:0005783
PF3D7_1364900	GO:0006783
PF3D7_0935700	GO:0006438
PF3D7_0200700	GO:0020033
PF3D7_0804800	GO:0000413
PF3D7_0313400	GO:0006468
[truncated: 14,083 more rows]
