# Supplementary material for: Functional Profiling of a Plasmodium Genome Reveals an Abundance of Essential Genes
Source: Cell. 2017 Jul 13;170(2):260–272.e8. doi: 10.1016/j.cell.2017.06.030 (PMC5509546; doi:10.1016/j.cell.2017.06.030)
Supplement: Data S1. Reproducible Analysis Procedure — The file archive includes an R-markdown document, which will reproduce all bioinformatic procedures conducted. [file mmc9.zip › otherdata/geneinfo.csv]

Old Gene ID	current_version_ID	gene_name	gene_product	PfID
PBANKA_000010	PBANKA_0837121		BIR protein;PIR protein	#N/A
PBANKA_000030	PBANKA_1200081;PBANKA_1466161.1		BIR protein;PIR protein;	#N/A
PBANKA_000040	PBANKA_0623700		BIR protein;PIR protein	#N/A
PBANKA_000050	PBANKA_1465921		BIR protein;PIR protein	#N/A
PBANKA_000060	PBANKA_0000600.1;PBANKA_0000600;PBANKA_14659210		;BIR protein;PIR protein	#N/A
PBANKA_000070	PBANKA_1300031		fam-b protein	#N/A
PBANKA_000080	PBANKA_1300041		fam-b protein	#N/A
PBANKA_000090	PBANKA_0623600		BIR protein;PIR protein	#N/A
PBANKA_000100	PBANKA_1465821		BIR protein;PIR protein	#N/A
PBANKA_000110	PBANKA_1246961.1;PBANKA_1200041		;fam-b protein	#N/A
PBANKA_000130	PBANKA_1300061.1;PBANKA_1246921;PBANKA_1466201.1		;BIR protein;PIR protein	#N/A
PBANKA_000150	PBANKA_0700071		BIR protein;PIR protein	#N/A
PBANKA_000160	PBANKA_0944041	Pb235	reticulocyte binding protein, putative	#N/A
PBANKA_000170	PBANKA_0317001		BIR protein;PIR protein	#N/A
PBANKA_000180	PBANKA_0317021		fam-b protein	#N/A
PBANKA_000190	PBANKA_0600081		BIR protein;PIR protein	#N/A
PBANKA_000200	PBANKA_0600086		BIR protein;PIR protein	#N/A
PBANKA_000210	PBANKA_0837141		BIR protein;PIR protein	#N/A
PBANKA_000220	PBANKA_0800021	Pb235	reticulocyte binding protein, putative	#N/A
PBANKA_000230	PBANKA_1327000		DNA-directed RNA polymerase III subunit RPC4, putative	PF3D7_1463400
PBANKA_000235	PBANKA_1327021		fam-a protein	#N/A
PBANKA_000240	PBANKA_0317181		BIR protein;PIR protein	#N/A
PBANKA_000250	PBANKA_0316861		BIR protein;PIR protein	#N/A
PBANKA_000260	PBANKA_0316900		BIR protein;PIR protein	#N/A
PBANKA_000280				#N/A
PBANKA_000290	PBANKA_1100400		BIR protein;PIR protein	#N/A
PBANKA_000300	PBANKA_0623651			#N/A
PBANKA_000310	PBANKA_0837081		BIR protein;PIR protein	#N/A
PBANKA_000320	PBANKA_0837161		BIR protein;PIR protein	#N/A
PBANKA_000330	PBANKA_1466100		BIR protein;PIR protein	#N/A
PBANKA_000340	PBANKA_1466121		BIR protein;PIR protein	#N/A
PBANKA_000360	PBANKA_1040521;PBANKA_0837101.1;PBANKA_10405211		fam-b protein;;BIR protein;PIR protein	#N/A
PBANKA_000370	PBANKA_0201051;PBANKA_07000211		conserved rodent malaria protein, unknown function	#N/A
PBANKA_000378	PBANKA_0600061		fam-b protein	#N/A
PBANKA_000380	PBANKA_0600051		BIR protein;PIR protein	#N/A
PBANKA_000390	PBANKA_0722921.1;PBANKA_0600041		;BIR protein;PIR protein	#N/A
PBANKA_000400	PBANKA_0722941		fam-b protein	#N/A
PBANKA_000410	PBANKA_0944081		BIR protein;PIR protein	#N/A
PBANKA_000420	PBANKA_0944101		BIR protein;PIR protein	#N/A
PBANKA_000430	PBANKA_10405411;PBANKA_0837001		BIR protein;PIR protein	#N/A
PBANKA_000440	PBANKA_1200061		BIR protein;PIR protein	#N/A
PBANKA_000450	PBANKA_1400091	Pb235	reticulocyte binding protein, putative	#N/A
PBANKA_000460				#N/A
PBANKA_000480	PBANKA_1000081		BIR protein;PIR protein	#N/A
PBANKA_000490	PBANKA_0201051;PBANKA_07000211		conserved rodent malaria protein, unknown function	#N/A
PBANKA_000500				#N/A
PBANKA_000510	PBANKA_0600351	Pb235	reticulocyte binding protein, putative	#N/A
PBANKA_000520	PBANKA_0100061		fam-c protein	#N/A
PBANKA_000530	PBANKA_0836981		BIR protein;PIR protein	#N/A
PBANKA_000540	PBANKA_0836961		BIR protein;PIR protein	#N/A
PBANKA_000550	PBANKA_0836941		fam-b protein	#N/A
PBANKA_000570				#N/A
PBANKA_000580				#N/A
PBANKA_000600	PBANKA_0216061		BIR protein;PIR protein	#N/A
PBANKA_000630	PBANKA_0006300;PBANKA_09440410		BIR protein;PIR protein	#N/A
PBANKA_000640	PBANKA_0316900		BIR protein;PIR protein	#N/A
PBANKA_000880				#N/A
PBANKA_001030	PBANKA_0700031		BIR protein;PIR protein	#N/A
PBANKA_010010	PBANKA_0100100		fam-a protein	#N/A
PBANKA_010020	PBANKA_0100200		Plasmodium exported protein, unknown function	#N/A
PBANKA_010040	PBANKA_0216761.1;PBANKA_0100400	;Pb235	;reticulocyte binding protein, putative	#N/A
PBANKA_010050	PBANKA_0100500		BIR protein;PIR protein	#N/A
PBANKA_010060	PBANKA_0100600	SMAC	schizont membrane associated cytoadherence protein	#N/A
PBANKA_010070	PBANKA_0100700		Plasmodium exported protein, unknown function	#N/A
PBANKA_010080	PBANKA_0100800		conserved Plasmodium protein, unknown function	PF3D7_0602000
PBANKA_010090	PBANKA_0100900		ATP-dependent RNA helicase, putative	PF3D7_0602100
PBANKA_010100	PBANKA_0101000		MYND finger protein, putative	PF3D7_0602200
PBANKA_010110	PBANKA_0101100	PALM	liver merozoite formation protein	PF3D7_0602300
PBANKA_010120	PBANKA_0101200	EF-G	elongation factor G, putative	PF3D7_0602400
PBANKA_010130	PBANKA_0101300		geranylgeranyltransferase, putative	PF3D7_0602500
PBANKA_010140	PBANKA_0101400		conserved Plasmodium protein, unknown function	PF3D7_0602600
PBANKA_010150	PBANKA_0101500		conserved Plasmodium protein, unknown function	PF3D7_0602700
PBANKA_010160	PBANKA_0101600		conserved Plasmodium protein, unknown function	PF3D7_0602800
PBANKA_010170	PBANKA_0101700		conserved Plasmodium protein, unknown function	PF3D7_0602900
PBANKA_010180	PBANKA_0101800		conserved Plasmodium protein, unknown function	PF3D7_0603000
PBANKA_010190	PBANKA_0101900		conserved Plasmodium protein, unknown function	PF3D7_0603100
PBANKA_010200	PBANKA_0102000		mitochondrial chaperone BCS1, putative	PF3D7_0603200
PBANKA_010210	PBANKA_0102100	DHODH	dihydroorotate dehydrogenase, putative	PF3D7_0603300
PBANKA_010220	PBANKA_0102200	TEX1	trophozoite exported protein 1, putative	PF3D7_0603400
PBANKA_010230	PBANKA_0102300	CAX	cation/H+ antiporter	PF3D7_0603500
PBANKA_010240	PBANKA_0102400		conserved Plasmodium protein, unknown function	PF3D7_0603600
PBANKA_010250	PBANKA_0102500		phenylalanine--tRNA ligase, putative	PF3D7_0603700
PBANKA_010260	PBANKA_0102600	CEP76	centrosomal protein CEP76, putative	PF3D7_0603800
PBANKA_010270	PBANKA_0102700		conserved Plasmodium protein, unknown function	PF3D7_0603900
PBANKA_010280	PBANKA_0102800		conserved Plasmodium protein, unknown function	PF3D7_0604000
PBANKA_010290	PBANKA_0102900	SIP2	transcription factor with AP2 domain(s), putative;SPE2-interacting protein, putative	PF3D7_0604100
PBANKA_010300	PBANKA_0103000		mitochondrial ribosomal protein L41, putative	PF3D7_0604200
PBANKA_010310	PBANKA_0103100		conserved Plasmodium protein, unknown function	PF3D7_0604300
PBANKA_010320	PBANKA_0103200		conserved Plasmodium protein, unknown function	PF3D7_0604400
PBANKA_010330	PBANKA_0103300		conserved Plasmodium protein, unknown function	PF3D7_0604500
PBANKA_010340	PBANKA_0103400	GILP	glyoxalase I, putative	PF3D7_0604700
PBANKA_010350	PBANKA_0103500		RAP protein, putative	PF3D7_0604800
PBANKA_010360	PBANKA_0103500		RAP protein, putative	PF3D7_0604800
PBANKA_010370	PBANKA_0103700		conserved Plasmodium protein, unknown function	PF3D7_0604900
PBANKA_010380	PBANKA_0103800		50S ribosomal protein L24, putative	PF3D7_0605000
PBANKA_010390	PBANKA_0103900		RNA-binding protein, putative	PF3D7_0605100
PBANKA_010400	PBANKA_0104000		conserved Plasmodium protein, unknown function	PF3D7_0605200
PBANKA_010410	PBANKA_0104100	ARK1	serine/threonine protein kinase, putative	PF3D7_0605300
PBANKA_010420	PBANKA_0104200		calcium-binding protein, putative	PF3D7_0605400
PBANKA_010430	PBANKA_0104300		cyclin dependent kinase binding protein, putative	PF3D7_0605500
PBANKA_010440	PBANKA_0104400		nucleoside diphosphate kinase, putative	PF3D7_0605600
PBANKA_010450	PBANKA_0104500		conserved Plasmodium protein, unknown function	PF3D7_0605700
PBANKA_010460	PBANKA_0104600	RAD50	DNA repair protein RAD50, putative	PF3D7_0605800
PBANKA_010470	PBANKA_0104700		long chain polyunsaturated fatty acid elongation enzyme, putative	PF3D7_0605900
PBANKA_010480	PBANKA_0104800		conserved Plasmodium protein, unknown function	PF3D7_0606000
PBANKA_010490	PBANKA_0104900		RNA-binding protein, putative	PF3D7_0606100
PBANKA_010500	PBANKA_0105000		ubiquitin-conjugating enzyme E2, putative	PF3D7_0606200
PBANKA_010510	PBANKA_0105100		conserved Plasmodium protein, unknown function	PF3D7_0606400
PBANKA_010520	PBANKA_0105200		polypyrimidine tract-binding protein, putative	PF3D7_0606500
PBANKA_010530	PBANKA_0105300		conserved Plasmodium protein, unknown function	PF3D7_0606600
PBANKA_010540	PBANKA_0105400		coatomer alpha subunit, putative	PF3D7_0606700
PBANKA_010550	PBANKA_0105500	GLP2	glutaredoxin-like protein	PF3D7_0606900
PBANKA_010560	PBANKA_0105600		translation initiation factor IF-2, putative	PF3D7_0607000
PBANKA_010570	PBANKA_0105700		MYND finger protein, putative	PF3D7_0607100
PBANKA_010580	PBANKA_0105800		RING zinc finger protein, putative	PF3D7_0607200
PBANKA_010590	PBANKA_0105900	UROD	uroporphyrinogen III decarboxylase, putative	PF3D7_0607300
PBANKA_010600	PBANKA_0106000		G-protein associated signal transduction protein, putative	PF3D7_0607400
PBANKA_010610	PBANKA_0106100	COQ2	para-hydroxybenzoate--polyprenyltransferase, putative	PF3D7_0607500
PBANKA_010620	PBANKA_0106200	SAS6	spindle assembly abnormal protein 6, putative	PF3D7_0607600
PBANKA_010630	PBANKA_0106300		conserved Plasmodium protein, unknown function	PF3D7_0607700
PBANKA_010640	PBANKA_0106400		GTP-binding protein, putative	PF3D7_0607800
PBANKA_010650	PBANKA_0106500		conserved Plasmodium protein, unknown function	PF3D7_0607900
PBANKA_010660	PBANKA_0106600	DPH7	diphthine methyltransferase, putative	PF3D7_0608000
PBANKA_010670	PBANKA_0106700		conserved Plasmodium protein, unknown function	PF3D7_0608100
PBANKA_010680	PBANKA_0106800		conserved Plasmodium protein, unknown function	PF3D7_0608200
PBANKA_010690	PBANKA_0106900		conserved Plasmodium protein, unknown function	#N/A
PBANKA_010695	PBANKA_0106950	SAM50	sorting assembly machinery 50 kDa subunit, putative	#N/A
PBANKA_010700	PBANKA_0107000		conserved Plasmodium protein, unknown function	PF3D7_0608400
PBANKA_010710	PBANKA_0107100		proteasome subunit alpha type-2, putative	PF3D7_0608500
PBANKA_010720	PBANKA_0107200		conserved Plasmodium protein, unknown function	#N/A
PBANKA_010730	PBANKA_0107300	CCT6	T-complex protein 1 subunit zeta, putative	PF3D7_0608700
PBANKA_010740	PBANKA_0107400	OAT	ornithine aminotransferase, putative	PF3D7_0608800
PBANKA_010750	PBANKA_0107500		conserved Plasmodium protein, unknown function	PF3D7_0608900
PBANKA_010760	PBANKA_0107600		conserved Plasmodium protein, unknown function	PF3D7_0609000
PBANKA_010770	PBANKA_0107700		permease, putative	PF3D7_0609100
PBANKA_010780	PBANKA_0107800		citrate synthase-like protein, putative	PF3D7_0609200
PBANKA_010790	PBANKA_0107900		conserved Plasmodium protein, unknown function	PF3D7_0609300
PBANKA_010800	PBANKA_0108000	CLS	mitochondrial cardiolipin synthase, putative	PF3D7_0609400
PBANKA_010810	PBANKA_0108100		conserved Plasmodium protein, unknown function	PF3D7_0609500
PBANKA_010820	PBANKA_0108200		conserved Plasmodium protein, unknown function	PF3D7_0609700
PBANKA_010830	PBANKA_0108300	DHHC2	palmitoyltransferase	PF3D7_0609800
PBANKA_010840	PBANKA_0108400		conserved Plasmodium protein, unknown function	PF3D7_0609900
PBANKA_010850	PBANKA_0108500		mitochondrial ribosomal protein L19 precursor, putative	PF3D7_0610000
PBANKA_010860	PBANKA_0108600	SLU7	pre-mRNA-splicing factor SLU7, putative	PF3D7_0610100
PBANKA_010870	PBANKA_0108700	RBM25	RNA-binding protein 25, putative	PF3D7_0610200
PBANKA_010880	PBANKA_0108800		histone H3, putative	PF3D7_0610400
PBANKA_010890	PBANKA_0108900		peptidyl-tRNA hydrolase PTRHD1, putative	PF3D7_0610500
PBANKA_010900	PBANKA_0109000		conserved Plasmodium protein, unknown function	PF3D7_0610700
PBANKA_010910	PBANKA_0109100	TK	transketolase, putative	PF3D7_0610800
PBANKA_010920	PBANKA_0109200	SPT5	transcription elongation factor SPT5, putative	PF3D7_0610900
PBANKA_010930	PBANKA_0109300		SNARE associated Golgi protein, putative	PF3D7_0611000
PBANKA_010940	PBANKA_0109400	SDH3	succinate dehydrogenase subunit 3, putative	PF3D7_0611100
PBANKA_010950	PBANKA_0109500	ApiAP2	transcription factor with AP2 domain(s), putative	PF3D7_0611200
PBANKA_010960	PBANKA_0109600		conserved Plasmodium protein, unknown function	PF3D7_0611300
PBANKA_010970	PBANKA_0109700		SWI/SNF-related matrix-associated actin-dependent regulator of chromatin	PF3D7_0611400
PBANKA_010980	PBANKA_0109800		conserved Plasmodium protein, unknown function	PF3D7_0611500
PBANKA_010990	PBANKA_0109900		conserved Plasmodium protein, unknown function	PF3D7_0611600
PBANKA_011000	PBANKA_0110000		60S ribosomal protein L39, putative	PF3D7_0611700
PBANKA_011010	PBANKA_0110100		conserved Plasmodium protein, unknown function	PF3D7_0611800
PBANKA_011020	PBANKA_0110200		lsm12, putative	PF3D7_0611900
PBANKA_011030	PBANKA_0110300		conserved Plasmodium protein, unknown function	PF3D7_0612000
PBANKA_011040	PBANKA_0110400	EIF3L	eukaryotic translation initiation factor 3 subunit L, putative	PF3D7_0612100
PBANKA_011050	PBANKA_0110500	LRR6	leucine-rich repeat protein	PF3D7_0612200
PBANKA_011060	PBANKA_0110600		conserved protein, unknown function	PF3D7_0612300
PBANKA_011070	PBANKA_0110700		conserved Plasmodium protein, unknown function	PF3D7_0612400
PBANKA_011080	PBANKA_0110800		conserved Plasmodium protein, unknown function	PF3D7_0612500
PBANKA_011090	PBANKA_0110900	NCS6	cytoplasmic tRNA 2-thiolation protein 1, putative	PF3D7_0612600
PBANKA_011100	PBANKA_0111000	P12	6-cysteine protein	PF3D7_0612700
PBANKA_011110	PBANKA_0111100	P12p	6-cysteine protein	PF3D7_0612800
PBANKA_011120	PBANKA_0111200		nucleolar GTP-binding protein 1, putative	PF3D7_0612900
PBANKA_011130	PBANKA_0111300		conserved Plasmodium protein, unknown function	#N/A
PBANKA_011140	PBANKA_0111400		conserved Plasmodium protein, unknown function	PF3D7_0613100
PBANKA_011150	PBANKA_0111500		conserved Plasmodium protein, unknown function	PF3D7_0613200
PBANKA_011160	PBANKA_0111600	ROP14	rhoptry protein ROP14, putative	PF3D7_0613300
PBANKA_011170	PBANKA_0111700		apicoplast ribosomal protein L18 precursor, putative	PF3D7_0613400
PBANKA_011180	PBANKA_0111800		AP-3 complex subunit beta, putative	PF3D7_0613500
PBANKA_011190	PBANKA_0111900		conserved Plasmodium protein, unknown function	PF3D7_0613600
PBANKA_011200	PBANKA_0112000		syntaxin binding protein, putative	PF3D7_0613700
PBANKA_011210	PBANKA_0112100	ApiAP2	transcription factor with AP2 domain(s), putative	PF3D7_0613800
PBANKA_011220	PBANKA_0112200		myosin-like protein, putative	PF3D7_0613900
PBANKA_011230	PBANKA_0112300		conserved Plasmodium protein, unknown function	#N/A
PBANKA_011240	PBANKA_0112400	NAR1	cytosolic Fe-S cluster assembly factor NAR1, putative	#N/A
PBANKA_011250	PBANKA_0112500		organic anion transporter, putative	PF3D7_0614300
PBANKA_011260	PBANKA_0112600		fam-b protein	#N/A
PBANKA_020010	PBANKA_0007401;PBANKA_0600011.1;PBANKA_13000710;PBANKA_0008201.1		BIR protein;PIR protein;	#N/A
PBANKA_020020	PBANKA_0001601;PBANKA_1300011.1;PBANKA_0007501;PBANKA_0600021.1;PBANKA_0008101.1		fam-a protein;	#N/A
PBANKA_020030	PBANKA_0600031		BIR protein;PIR protein	#N/A
PBANKA_020040	PBANKA_0200400		Plasmodium exported protein, unknown function	#N/A
PBANKA_020060	PBANKA_0200600		fam-a protein	#N/A
PBANKA_020065	PBANKA_0200650		fam-a protein	#N/A
PBANKA_020070	PBANKA_0200700		fam-b protein	#N/A
PBANKA_020080	PBANKA_0100021		fam-b protein	#N/A
PBANKA_020090	PBANKA_0600071.1;PBANKA_0100041;PBANKA_1365721		;conserved rodent malaria protein, unknown function	#N/A
PBANKA_020100	PBANKA_0201000		fam-b protein	#N/A
PBANKA_020130	PBANKA_0201300		lysophospholipase, putative	#N/A
PBANKA_020134	PBANKA_0201340		fam-c protein	#N/A
PBANKA_020150	PBANKA_0201500		Plasmodium exported protein, unknown function	#N/A
PBANKA_020160	PBANKA_0201600	ETRAMP	early transcribed membrane protein	#N/A
PBANKA_020170	PBANKA_0201700		conserved Plasmodium protein, unknown function	PF3D7_0112100
PBANKA_020180	PBANKA_0201800		TatD-like deoxyribonuclease, putative	PF3D7_0112000
PBANKA_020190	PBANKA_0201900		conserved protein, unknown function	PF3D7_0111900
PBANKA_020200	PBANKA_0202000		eukaryotic translation initiation factor 4E, putative	PF3D7_0111800
PBANKA_020210	PBANKA_0202100		conserved Plasmodium protein, unknown function	PF3D7_0111700
PBANKA_020220	PBANKA_0202200		conserved Plasmodium protein, unknown function	PF3D7_0111600
PBANKA_020230	PBANKA_0202300		UMP-CMP kinase, putative	PF3D7_0111500
PBANKA_020240	PBANKA_0202400		conserved Plasmodium protein, unknown function	PF3D7_0111400
PBANKA_020250	PBANKA_0202500		replication factor c protein, putative	PF3D7_0111300
PBANKA_020260	PBANKA_0202600		conserved Plasmodium protein, unknown function	PF3D7_0111200
PBANKA_020270	PBANKA_0202700		kinesin-8, putative	PF3D7_0111000
PBANKA_020280	PBANKA_0202800	AKLP1	adenylate kinase-like protein 1, putative	PF3D7_0110900
PBANKA_020290	PBANKA_0202900		transcription initiation factor TFIIB, putative	PF3D7_0110800
PBANKA_020300	PBANKA_0203000		chromatin assembly factor 1 protein WD40 domain, putative	PF3D7_0110700
PBANKA_020310	PBANKA_0203100	PIP5K	phosphatidylinositol-4-phosphate 5-kinase, putative	PF3D7_0110600
PBANKA_020320	PBANKA_0203200		bromodomain protein, putative	PF3D7_0110500
PBANKA_020330	PBANKA_0203300	RPB9	DNA-directed RNA polymerase II subunit RPB9, putative	PF3D7_0110400
PBANKA_020340	PBANKA_0203400	ERV1	FAD-linked sulfhydryl oxidase ERV1, putative	PF3D7_0110200
PBANKA_020350	PBANKA_0203500		selenocysteine-specific elongation factor selB homologue, putative	PF3D7_0110100
PBANKA_020360	PBANKA_0203600		conserved Plasmodium protein, unknown function	PF3D7_0110000
PBANKA_020370	PBANKA_0203650;PBANKA_0203750		conserved Plasmodium protein, unknown function;phosphatidate cytidylyltransferase, putative	#N/A
PBANKA_020380	PBANKA_0203800		phenylalanine--tRNA ligase alpha subunit, putative	PF3D7_0109800
PBANKA_020390	PBANKA_0203900		conserved protein, unknown function	PF3D7_0109700
PBANKA_020400	PBANKA_0204000		cold-shock protein, putative	PF3D7_0109600
PBANKA_020410	PBANKA_0204100		N-terminal acetyltransferase, putative	PF3D7_0109500
PBANKA_020420	PBANKA_0204200		tubulin-specific chaperone a, putative	PF3D7_0109400
PBANKA_020440	PBANKA_0204400		cleavage and polyadenylation specificity factor subunit 5, putative	PF3D7_0109200
PBANKA_020450	PBANKA_0204500	CCp5	LCCL domain-containing protein	PF3D7_0109100
PBANKA_020460	PBANKA_0204600	PHIL1	photosensitized INA-labeled protein PHIL1, putative	PF3D7_0109000
PBANKA_020470	PBANKA_0204700		conserved Plasmodium protein, unknown function	PF3D7_0108800
PBANKA_020480	PBANKA_0204800	PSOP24	secreted ookinete protein, putative	PF3D7_0108700
PBANKA_020490	PBANKA_0204900		conserved Plasmodium protein, unknown function	PF3D7_0108600
PBANKA_020500	PBANKA_0205000		conserved Plasmodium protein, unknown function	PF3D7_0108500
PBANKA_020510	PBANKA_0205100		mitochondrial carrier protein, putative	PF3D7_0108400.1
PBANKA_020520	PBANKA_0205200		conserved Plasmodium protein, unknown function	PF3D7_0108300
PBANKA_020530	PBANKA_0205300		conserved Plasmodium protein, unknown function	PF3D7_0108100
PBANKA_020540	PBANKA_0205400		proteasome subunit beta type-3, putative	PF3D7_0108000
PBANKA_020550	PBANKA_0205500		conserved Plasmodium protein, unknown function	PF3D7_0107900
PBANKA_020560	PBANKA_0205600	MRE11	double-strand break repair protein MRE11, putative	PF3D7_0107800
PBANKA_020570	PBANKA_0205700		conserved Plasmodium membrane protein, unknown function	PF3D7_0107700
PBANKA_020580	PBANKA_0205800	IK2	serine/threonine protein kinase, putative	PF3D7_0107600
PBANKA_020590	PBANKA_0205900		lipid/sterol:H+ symporter, putative	PF3D7_0107500
PBANKA_020600	PBANKA_0206000		conserved Plasmodium protein, unknown function	PF3D7_0107400
PBANKA_020610	PBANKA_0206100		carbon catabolite repressor protein 4, putative	PF3D7_0107200
PBANKA_020620	PBANKA_0206200		conserved Plasmodium protein, unknown function	PF3D7_0107100
PBANKA_020630	PBANKA_0206300	CEN1	centrin-1, putative	PF3D7_0107000
PBANKA_020640	PBANKA_0206400	IspD	2-C-methyl-D-erythritol 4-phosphate cytidylyltransferase, putative	PF3D7_0106900
PBANKA_020650	PBANKA_0206500	RAB5c	ras-related protein Rab-5C, putative	PF3D7_0106800
PBANKA_020660	PBANKA_0206600		asparagine and aspartate rich protein 2, putative	PF3D7_0106700
PBANKA_020670	PBANKA_0206700		conserved Plasmodium protein, unknown function	PF3D7_0106600
PBANKA_020680	PBANKA_0206800		conserved Plasmodium protein, unknown function	PF3D7_0106500
PBANKA_020690	PBANKA_0206900		pre-rRNA-processing protein TSR2, putative	PF3D7_0106400
PBANKA_020700	PBANKA_0207000	SERCA	calcium-transporting ATPase, putative	PF3D7_0106300
PBANKA_020710	PBANKA_0207100		conserved Plasmodium protein, unknown function	PF3D7_0106200
PBANKA_020720	PBANKA_0207200		V-type proton ATPase subunit C, putative	PF3D7_0106100
PBANKA_020730	PBANKA_0207300		conserved Plasmodium protein, unknown function	PF3D7_0106000
PBANKA_020740	PBANKA_0207400		DNA binding protein, putative	PF3D7_0105900
PBANKA_020750	PBANKA_0207500		conserved Plasmodium protein, unknown function	PF3D7_0105800
PBANKA_020760	PBANKA_0207600		asparagine-rich antigen, putative	#N/A
PBANKA_020770	PBANKA_0207700		conserved Plasmodium protein, unknown function	PF3D7_0105600
PBANKA_020780	PBANKA_0207800		conserved Plasmodium protein, unknown function	PF3D7_0105500
PBANKA_020790	PBANKA_0207900		conserved Plasmodium protein, unknown function	PF3D7_0105400.1
PBANKA_020800	PBANKA_0208000	C-CAP	cyclase-associated protein	PF3D7_0105300
PBANKA_020810	PBANKA_0208100		RAP protein, putative	PF3D7_0105200
PBANKA_020820	PBANKA_0208200		conserved Plasmodium protein, unknown function	PF3D7_0105100
PBANKA_020830	PBANKA_0208300	NPT1	novel putative transporter 1	PF3D7_0104800
PBANKA_020840	PBANKA_0208400		transporter, putative	PF3D7_0104700
PBANKA_020850	PBANKA_0208500		conserved Plasmodium protein, unknown function	PF3D7_0104600
PBANKA_020860	PBANKA_0208600		conserved protein, unknown function	PF3D7_0104500
PBANKA_020870	PBANKA_0208700	LytB	4-hydroxy-3-methylbut-2-enyl diphosphate reductase, putative	PF3D7_0104400
PBANKA_020880	PBANKA_0208800	UBP1	ubiquitin carboxyl-terminal hydrolase 1, putative	PF3D7_0104300
PBANKA_020890	PBANKA_0208900		StAR-related lipid transfer protein, putative	PF3D7_0104200
PBANKA_020900	PBANKA_0209000		conserved Plasmodium protein, unknown function	PF3D7_0104100
PBANKA_020910	PBANKA_0209100	TRSP	thrombospondin related sporozoite protein	PF3D7_0104000
PBANKA_020920	PBANKA_0209200	PIESP15	parasite-infected erythrocyte surface protein	PF3D7_0103900
PBANKA_020930	PBANKA_0209300	ARP1	actin-related protein	PF3D7_0103800
PBANKA_020940	PBANKA_0209400	PSTK	L-seryl-tRNA(Sec) kinase, putative	PF3D7_0103700
PBANKA_020950	PBANKA_0209500		ATP dependent RNA helicase, putative	PF3D7_0103600
PBANKA_020960	PBANKA_0209600		conserved Plasmodium protein, unknown function	PF3D7_0103500
PBANKA_020970	PBANKA_0209700		zinc-carboxypeptidase, putative	PF3D7_0103400
PBANKA_020980	PBANKA_0209800		conserved Plasmodium protein, unknown function	PF3D7_0103300
PBANKA_020990	PBANKA_0209900	NT4	nucleoside transporter 4, putative	PF3D7_0103200
PBANKA_021000	PBANKA_0210000	VPS51	vacuolar protein sorting-associated protein 51, putative	PF3D7_0103100
PBANKA_021010	PBANKA_0210100		vacuolar protein sorting-associated protein VTA1, putative	PF3D7_0103000
PBANKA_021020	PBANKA_0210200		aspartate--tRNA ligase, putative	PF3D7_0102900
PBANKA_021030	PBANKA_0210300		conserved Plasmodium protein, unknown function	PF3D7_0102800
PBANKA_021040	PBANKA_0210400	PMS1	DNA mismatch repair protein PMS1, putative	PF3D7_0726300
PBANKA_021050	PBANKA_0210500		conserved Plasmodium protein, unknown function	PF3D7_0726400
PBANKA_021060	PBANKA_0210600		ubiquitin carboxyl-terminal hydrolase, putative	PF3D7_0726500
PBANKA_021070	PBANKA_0210700		conserved Plasmodium protein, unknown function	PF3D7_0726600
PBANKA_021080	PBANKA_0210800		conserved Plasmodium protein, unknown function	PF3D7_0726700
PBANKA_021090	PBANKA_0210900	DAD1	dolichyl-diphosphooligosaccharide--protein glycosyltransferase subunit DAD1, putative	PF3D7_0726800
PBANKA_021100	PBANKA_0211000	TIM50	mitochondrial import inner membrane translocase subunit TIM50, putative	PF3D7_0726900
PBANKA_021110	PBANKA_0211100	VPS53	vacuolar protein sorting-associated protein 53, putative	PF3D7_0727000
PBANKA_021120	PBANKA_0211200		conserved Plasmodium protein, unknown function	PF3D7_0727100
PBANKA_021130	PBANKA_0211300	NFS	cysteine desulfurase, putative	PF3D7_0727200
PBANKA_021140	PBANKA_0211400	DNMT	DNA (cytosine-5)-methyltransferase, putative	PF3D7_0727300
PBANKA_021150	PBANKA_0211500		proteasome subunit alpha type-5, putative	PF3D7_0727400
PBANKA_021160	PBANKA_0211600		conserved Plasmodium protein, unknown function	PF3D7_0727500
PBANKA_021170	PBANKA_0211700		conserved Plasmodium protein, unknown function	PF3D7_0727600
PBANKA_021180	PBANKA_0211800		conserved Plasmodium protein, unknown function	PF3D7_0727700
PBANKA_021190	PBANKA_0211900		cation transporting ATPase, putative	PF3D7_0727800
PBANKA_021200	PBANKA_0212000		conserved Plasmodium protein, unknown function	PF3D7_0727900
PBANKA_021210	PBANKA_0212100		eukaryotic translation initiation factor 2 subunit alpha, putative	PF3D7_0728000
PBANKA_021220	PBANKA_0212200		conserved Plasmodium protein, unknown function	PF3D7_0728100
PBANKA_021230	PBANKA_0212300	ALP3	actin-like protein, putative	PF3D7_0728200
PBANKA_021240	PBANKA_0212400		conserved Plasmodium protein, unknown function	PF3D7_0728300
PBANKA_021250	PBANKA_0212500		conserved Plasmodium protein, unknown function	PF3D7_0728400.1
PBANKA_021260	PBANKA_0212600		conserved Plasmodium protein, unknown function	PF3D7_0728500
PBANKA_021270	PBANKA_0212700		zinc finger protein, putative	PF3D7_0728600
PBANKA_021280	PBANKA_0212800		alpha/beta hydrolase, putative	PF3D7_0728700
PBANKA_021290	PBANKA_0212900		conserved Plasmodium protein, unknown function	PF3D7_0728800
PBANKA_021300	PBANKA_0213000		RNA-binding protein, putative	PF3D7_0728900
PBANKA_021310	PBANKA_0213100	SRP9	signal recognition particle subunit SRP9, putative	PF3D7_0729000
PBANKA_021320	PBANKA_0213200		conserved Plasmodium protein, unknown function	PF3D7_0729100
PBANKA_021330	PBANKA_0213300	AOP	1-cys peroxiredoxin, putative	PF3D7_0729200
PBANKA_021340	PBANKA_0213400	NMD3	60S ribosomal export protein NMD3, putative	PF3D7_0729300
PBANKA_021350	PBANKA_0213500		ribosome biogenesis protein BRX1 homolog, putative	PF3D7_0729400
PBANKA_021360	PBANKA_0213600		mRNA (N6-adenosine)-methyltransferase, putative	PF3D7_0729500
PBANKA_021370	PBANKA_0213700		conserved Plasmodium protein, unknown function	PF3D7_0729600
PBANKA_021380	PBANKA_0213800		conserved Plasmodium protein, unknown function	PF3D7_0729700
PBANKA_021390	PBANKA_0213900		dynein light chain, putative	PF3D7_0729800
PBANKA_021400	PBANKA_0214000		dynein heavy chain, putative	PF3D7_0729900
PBANKA_021410	PBANKA_0214100		conserved Plasmodium protein, unknown function	PF3D7_0730000
PBANKA_021420	PBANKA_0214200		tRNA pseudouridine synthase D, putative	PF3D7_0730100
PBANKA_021430	PBANKA_0214300		AP-4 complex subunit beta, putative	PF3D7_0730200
PBANKA_021440	PBANKA_0214400	AP2-L	transcription factor with AP2 domain(s)	PF3D7_0730300
PBANKA_021450	PBANKA_0214500		conserved Plasmodium protein, unknown function	PF3D7_0730400
PBANKA_021460	PBANKA_0214600		Plasmodium exported protein, unknown function	#N/A
PBANKA_021470	PBANKA_0214700		Plasmodium exported protein, unknown function	#N/A
PBANKA_021480	PBANKA_0214800		heat shock protein, putative	#N/A
PBANKA_021490	PBANKA_0214900		fam-a protein	#N/A
PBANKA_021520	PBANKA_0316600	Pb235	reticulocyte binding protein, putative	#N/A
PBANKA_021530	PBANKA_0316600	Pb235	reticulocyte binding protein, putative	#N/A
PBANKA_021540	PBANKA_0316700		fam-b protein	#N/A
PBANKA_021550	PBANKA_0316800	EMAP2	erythrocyte membrane associated protein 2	#N/A
PBANKA_021560	PBANKA_0316841		fam-b protein	#N/A
PBANKA_021570	PBANKA_0215700		BIR protein;PIR protein	#N/A
PBANKA_021580	PBANKA_0215800		fam-b protein	#N/A
PBANKA_021600	PBANKA_0216000		BIR protein;PIR protein	#N/A
PBANKA_021610	PBANKA_0316861		BIR protein;PIR protein	#N/A
PBANKA_021620	PBANKA_0316900		BIR protein;PIR protein	#N/A
PBANKA_030010	PBANKA_0300100		BIR protein;PIR protein	#N/A
PBANKA_030020	PBANKA_0300200		BIR protein;PIR protein	#N/A
PBANKA_030030	PBANKA_0300300		BIR protein;PIR protein	#N/A
PBANKA_030060	PBANKA_0300600		Plasmodium exported protein, unknown function	#N/A
PBANKA_030070	PBANKA_0300700		conserved Plasmodium protein, unknown function	PF3D7_0202600.1
PBANKA_030080	PBANKA_0300800	OPP	octaprenyl pyrophosphate synthase, putative	PF3D7_0202700
PBANKA_030090	PBANKA_0300900		conserved Plasmodium protein, unknown function	PF3D7_0202800
PBANKA_030100	PBANKA_0301000	ROPE	repetitive organellar protein, putative	#N/A
PBANKA_030110	PBANKA_0301100		conserved Plasmodium protein, unknown function	PF3D7_0203200
PBANKA_030120	PBANKA_0301200	ERCC1	ERCC1 nucleotide excision repair protein, putative	PF3D7_0203300
PBANKA_030130	PBANKA_0301300		conserved Plasmodium protein, unknown function	PF3D7_0203400
PBANKA_030140	PBANKA_0301400		conserved Plasmodium protein, unknown function	PF3D7_0203600
PBANKA_030150	PBANKA_0301500	MAK16	protein MAK16, putative	PF3D7_0203700
PBANKA_030160	PBANKA_0301600		conserved Plasmodium protein, unknown function	PF3D7_0203800
PBANKA_030170	PBANKA_0301700		5'-3' exonuclease, putative	PF3D7_0203900
PBANKA_030180	PBANKA_0301800		conserved Plasmodium protein, unknown function	PF3D7_0204000
PBANKA_030190	PBANKA_0301900		conserved Plasmodium protein, unknown function	PF3D7_0204100
PBANKA_030200	PBANKA_0302000		conserved Plasmodium protein, unknown function	PF3D7_0204200
PBANKA_030210	PBANKA_0302100		conserved Plasmodium protein, unknown function	PF3D7_0204300
PBANKA_030220	PBANKA_0302200		dynein light chain, putative	PF3D7_0204400
PBANKA_030230	PBANKA_0302300	AspAT	aspartate aminotransferase, putative	PF3D7_0204500
PBANKA_030240	PBANKA_0302400		conserved Plasmodium protein, unknown function	PF3D7_0204600
PBANKA_030250	PBANKA_0302500	HT	hexose transporter	PF3D7_0204700
PBANKA_030260	PBANKA_0302600		3'-5' exonuclease, putative	PF3D7_0204800
PBANKA_030270	PBANKA_0302700		methyltransferase, putative	PF3D7_0204900
PBANKA_030280	PBANKA_0302800		conserved Plasmodium protein, unknown function	PF3D7_0205100
PBANKA_030290	PBANKA_0302900		conserved Plasmodium protein, unknown function	PF3D7_0205200
PBANKA_030300	PBANKA_0303000		conserved Plasmodium protein, unknown function	PF3D7_0205300
PBANKA_030310	PBANKA_0303100		PCI domain-containing protein, putative	PF3D7_0205400
PBANKA_030320	PBANKA_0303200		DNA-directed RNA polymerase II 16 kDa subunit, putative	PF3D7_0205500
PBANKA_030330	PBANKA_0303300		conserved Plasmodium protein, unknown function	PF3D7_0205600
PBANKA_030340	PBANKA_0303400		RNA-binding protein, putative	PF3D7_0205700.1
PBANKA_030350	PBANKA_0303500		conserved Plasmodium protein, unknown function	PF3D7_0205800
PBANKA_030360	PBANKA_0303600	RPN1	26S proteasome regulatory subunit RPN1, putative	PF3D7_0205900
PBANKA_030370	PBANKA_0303700	RAD2	DNA repair protein RAD2, putative	PF3D7_0206000
PBANKA_030380	PBANKA_0303800	SufE	cysteine desulfuration protein SufE	PF3D7_0206100
PBANKA_030390	PBANKA_0303900	PAT	pantothenate transporter, putative	PF3D7_0206200
PBANKA_030400	PBANKA_0304000	AROM	pentafunctional AROM polypeptide, putative	PF3D7_0206300
PBANKA_030410	PBANKA_0304100		conserved Plasmodium protein, unknown function	PF3D7_0206500
PBANKA_030420	PBANKA_0304200		DNA-directed RNA polymerase III subunit RPC10, putative	PF3D7_0206600
PBANKA_030430	PBANKA_0304300	ASL	adenylosuccinate lyase, putative	PF3D7_0206700
PBANKA_030440	PBANKA_0304400	MSP4/5	merozoite surface protein 4/5	PF3D7_0207000
PBANKA_030450	PBANKA_0304500		conserved Plasmodium protein, unknown function	PF3D7_0207100
PBANKA_030460	PBANKA_0304600		iron-sulfur assembly protein, putative	PF3D7_0207200
PBANKA_030470	PBANKA_0304700	SERA5	serine repeat antigen 5	PF3D7_0207300
PBANKA_030480	PBANKA_0304800	SERA4	serine repeat antigen 4	#N/A
PBANKA_030490	PBANKA_0304900	SERA3	serine repeat antigen 3	#N/A
PBANKA_030500	PBANKA_0305000	SERA2	serine repeat antigen 2	#N/A
PBANKA_030510	PBANKA_0305100	SERA1	serine repeat antigen 1	#N/A
PBANKA_030520	PBANKA_0305200		conserved Plasmodium protein, unknown function	PF3D7_0208100.1
PBANKA_030530	PBANKA_0305300	KRR1	KRR1 small subunit processome component, putative	PF3D7_0208200
PBANKA_030540	PBANKA_0305400		conserved Plasmodium protein, unknown function	PF3D7_0208300
PBANKA_030550	PBANKA_0305500		conserved Plasmodium protein, unknown function	PF3D7_0208400
PBANKA_030560	PBANKA_0305600	ACP	acyl carrier protein, putative	PF3D7_0208500
PBANKA_030570	PBANKA_0305700	RRF1	ribosome-recycling factor, putative	PF3D7_0208600
PBANKA_030580	PBANKA_0305800		conserved Plasmodium protein, unknown function	PF3D7_0208700.1
PBANKA_030590	PBANKA_0305900		conserved Plasmodium protein, unknown function	PF3D7_0208800
PBANKA_030600	PBANKA_0306000	P230p	6-cysteine protein	PF3D7_0208900
PBANKA_030610	PBANKA_0306100	P230	transmission-blocking target antigen s230;6-cysteine protein	PF3D7_0209000
PBANKA_030620	PBANKA_0306200		phospholipase A2, putative	PF3D7_0209100
PBANKA_030630	PBANKA_0306300		3' exoribonuclease, putative	PF3D7_0209200
PBANKA_030640	PBANKA_0306400	IspF	2C-methyl-D-erythritol 2,4-cyclodiphosphate synthase, putative	PF3D7_0209300
PBANKA_030650	PBANKA_0306500		conserved protein, unknown function	PF3D7_0209400
PBANKA_030660	PBANKA_0306600		conserved Plasmodium protein, unknown function	PF3D7_0209500
PBANKA_030670	PBANKA_0306700		transporter, putative	PF3D7_0209600
PBANKA_030680	PBANKA_0306800	UAP56	ATP-dependent RNA helicase UAP56, putative	PF3D7_0209800
PBANKA_030690	PBANKA_0306900		Sec61-gamma subunit of protein translocation complex, putative	PF3D7_0210000
PBANKA_030700	PBANKA_0307000		60S ribosomal protein L37ae, putative	PF3D7_0210100.1
PBANKA_030710	PBANKA_0307100		conserved Plasmodium protein, unknown function	PF3D7_0210200
PBANKA_030720	PBANKA_0307200		monocarboxylate transporter, putative	PF3D7_0210300
PBANKA_030730	PBANKA_0307300		50S ribosomal protein L33, putative	PF3D7_0210400
PBANKA_030740	PBANKA_0307400		conserved Plasmodium protein, unknown function	PF3D7_0210500
PBANKA_030750	PBANKA_0307500		conserved Plasmodium protein, unknown function	PF3D7_0210600
PBANKA_030760	PBANKA_0307600		syntaxin, putative	PF3D7_0210700
PBANKA_030770	PBANKA_0307700		conserved Plasmodium protein, unknown function	PF3D7_0210800
PBANKA_030780	PBANKA_0307800		conserved Plasmodium protein, unknown function	PF3D7_0210900
PBANKA_030790	PBANKA_0307900		conserved Plasmodium protein, unknown function	PF3D7_0211100
PBANKA_030800	PBANKA_0308000	RAB5a	ras-related protein Rab-5A, putative	PF3D7_0211200
PBANKA_030810	PBANKA_0308100		ubiquinol-cytochrome-c reductase complex assembly factor 1, putative	PF3D7_0211300
PBANKA_030820	PBANKA_0308200		apicoplast beta-ketoacyl-acyl carrier protein synthase III precursor, putative	PF3D7_0211400
PBANKA_030830	PBANKA_0308300		GAF domain-related protein, putative	PF3D7_0211500
PBANKA_030840	PBANKA_0308400	ALG14	UDP-N-acetylglucosamine transferase subunit ALG14, putative	PF3D7_0211600
PBANKA_030850	PBANKA_0308500	TKL1	tyrosine kinase-like protein, putative	PF3D7_0211700
PBANKA_030860	PBANKA_0308600		asparagine--tRNA ligase, putative	PF3D7_0211800
PBANKA_030870	PBANKA_0308700		conserved Plasmodium protein, unknown function	PF3D7_0211900
PBANKA_030880	PBANKA_0308800		GDP-fructose:GMP antiporter, putative	PF3D7_0212000
PBANKA_030890	PBANKA_0308900		conserved Plasmodium protein, unknown function	#N/A
PBANKA_030900	PBANKA_0309000		mitochondrial ribosomal protein L12 precursor, putative	PF3D7_0212200
PBANKA_030910	PBANKA_0309100		peptide chain release factor subunit 1, putative	PF3D7_0212300
PBANKA_030920	PBANKA_0309200		conserved Plasmodium protein, unknown function	PF3D7_0212400
PBANKA_030930	PBANKA_0309200		conserved Plasmodium protein, unknown function	PF3D7_0212400
PBANKA_030940	PBANKA_0309400		conserved Plasmodium protein, unknown function	PF3D7_0212500
PBANKA_030950	PBANKA_0309500	SPATR	secreted protein with altered thrombospondin repeat domain, putative	PF3D7_0212600
PBANKA_030960	PBANKA_0309600		SRR1-like protein	PF3D7_0212700
PBANKA_030970	PBANKA_0309700		multidrug efflux pump, putative	PF3D7_0212800
PBANKA_030980	PBANKA_0309800		Leu/Phe-tRNA protein transferase, putative	PF3D7_0212900
PBANKA_030990	PBANKA_0309900		conserved Plasmodium protein, unknown function	PF3D7_0213000
PBANKA_031000	PBANKA_0310000	SIS1	protein SIS1, putative	PF3D7_0213100
PBANKA_031010	PBANKA_0310100		conserved Plasmodium protein, unknown function	PF3D7_0213200
PBANKA_031020	PBANKA_0310200		conserved Plasmodium protein, unknown function	PF3D7_0213300
PBANKA_031030	PBANKA_0310300	PK7	protein kinase 7	PF3D7_0213400
PBANKA_031040	PBANKA_0310400		conserved Plasmodium protein, unknown function	PF3D7_0213500
PBANKA_031050	PBANKA_0310500		conserved Plasmodium protein, unknown function	PF3D7_0213600
PBANKA_031060	PBANKA_0310600		conserved protein, unknown function	PF3D7_0213700
PBANKA_031070	PBANKA_0310700		conserved Plasmodium protein, unknown function	PF3D7_0213800
PBANKA_031080	PBANKA_0310800		conserved Plasmodium protein, unknown function	PF3D7_0213900
PBANKA_031090	PBANKA_0310900	CCT8	T-complex protein 1 subunit theta, putative	PF3D7_0214000
PBANKA_031100	PBANKA_0311000	SEC31	protein transport protein SEC31, putative	PF3D7_0214100
PBANKA_031110	PBANKA_0311100		mitochondrial large ribosomal subunit, putative	PF3D7_0214200
PBANKA_031120	PBANKA_0311200		conserved Plasmodium protein, unknown function	PF3D7_0214400
PBANKA_031130	PBANKA_0311300		conserved Plasmodium protein, unknown function	PF3D7_0214500
PBANKA_031140	PBANKA_0311400		serine/threonine protein kinase, putative	PF3D7_0214600
PBANKA_031150	PBANKA_0311500		conserved Plasmodium protein, unknown function	PF3D7_0214700
PBANKA_031160	PBANKA_0311600		conserved Plasmodium protein, unknown function	PF3D7_0214800
PBANKA_031170	PBANKA_0311700	RON6	rhoptry neck protein 6, putative	PF3D7_0214900
PBANKA_031180	PBANKA_0311800	ACS9	acyl-CoA synthetase, putative	PF3D7_0215300
PBANKA_031190	PBANKA_0311900		RING zinc finger protein, putative	PF3D7_0215100
PBANKA_031200	PBANKA_0312000		conserved Plasmodium protein, unknown function	PF3D7_0215200
PBANKA_031210	PBANKA_0312100		conserved Plasmodium protein, unknown function	PF3D7_0215400
PBANKA_031220	PBANKA_0312200		conserved Plasmodium protein, unknown function	PF3D7_0215500
PBANKA_031230	PBANKA_0312300		conserved Plasmodium protein, unknown function	PF3D7_0215600
PBANKA_031240	PBANKA_0312400	RPB2	DNA-directed RNA polymerase II subunit RPB2, putative	PF3D7_0215700
PBANKA_031250	PBANKA_0312500	ORC5	origin recognition complex subunit 5, putative	PF3D7_0215800
PBANKA_031260	PBANKA_0312600	DHHC11	palmitoyltransferase, putative	PF3D7_0215900
PBANKA_031270	PBANKA_0312700		DEAD/DEAH helicase, putative	PF3D7_0216000
PBANKA_031280	PBANKA_0312800		conserved Plasmodium protein, unknown function	PF3D7_0216100
PBANKA_031290	PBANKA_0312900		conserved Plasmodium protein, unknown function	PF3D7_0216200
PBANKA_031300	PBANKA_0313000		conserved Plasmodium protein, unknown function	PF3D7_0216300
PBANKA_031310	PBANKA_0313100	VPS45	vacuolar protein sorting-associated protein 45, putative	PF3D7_0216400
PBANKA_031320	PBANKA_0313200		conserved Plasmodium protein, unknown function	PF3D7_0216500
PBANKA_031330	PBANKA_0313300		MtN3-like protein	PF3D7_0216600
PBANKA_031340	PBANKA_0313400	ATG11	autophagy-related protein 11, putative	#N/A
PBANKA_031350	PBANKA_0313500		conserved Plasmodium protein, unknown function	PF3D7_0216800
PBANKA_031360	PBANKA_0313600		conserved Plasmodium protein, unknown function	PF3D7_0216900
PBANKA_031370	PBANKA_0313700		conserved Plasmodium membrane protein, unknown function	PF3D7_0217000
PBANKA_031380	PBANKA_0313800		ATP synthase F1, alpha subunit, putative	PF3D7_0217100
PBANKA_031390	PBANKA_0313900		conserved Plasmodium protein, unknown function	PF3D7_0217200
PBANKA_031400	PBANKA_0314000		AP-2 complex subunit sigma, putative	PF3D7_0217300
PBANKA_031410	PBANKA_0314100		conserved Plasmodium protein, unknown function	PF3D7_0217400
PBANKA_031420	PBANKA_0314200	CDPK1	calcium-dependent protein kinase 1	PF3D7_0217500
PBANKA_031430	PBANKA_0314300		conserved Plasmodium protein, unknown function	PF3D7_0217600
PBANKA_031440	PBANKA_0314400		E2F-associated phosphoprotein, putative	PF3D7_0217700
PBANKA_031450	PBANKA_0314500	RPS26	40S ribosomal protein S26, putative	PF3D7_0217800
PBANKA_031460	PBANKA_0314600		conserved Plasmodium protein, unknown function	PF3D7_0217900
PBANKA_031470	PBANKA_0314700	RFC2	replication factor C subunit 2, putative	PF3D7_0218000
PBANKA_031480	PBANKA_0314800		conserved Plasmodium membrane protein, unknown function	PF3D7_0218100
PBANKA_031490	PBANKA_0314900		conserved Plasmodium protein, unknown function	PF3D7_0218200
PBANKA_031500	PBANKA_0315000		apicoplast RNA methyltransferase precursor, putative	PF3D7_0218300
PBANKA_031510	PBANKA_0315100	DDX47	ATP-dependent RNA helicase DDX47, putative	PF3D7_0218400
PBANKA_031520	PBANKA_0315200	SNRPD2	small nuclear ribonucleoprotein Sm D2, putative	PF3D7_0218500
PBANKA_031530	PBANKA_0315300		conserved Plasmodium protein, unknown function	PF3D7_0218600
PBANKA_031540	PBANKA_0315400	PRP45	pre-mRNA-processing protein 45, putative	PF3D7_0218700
PBANKA_031560	PBANKA_0315600		40S ribosomal protein S30, putative	PF3D7_0219200
PBANKA_031570	PBANKA_0315700		conserved Plasmodium protein, unknown function	PF3D7_0219300
PBANKA_031580	PBANKA_0315800		ribosome associated membrane protein RAMP4, putative	PF3D7_0219400.1
PBANKA_031590	PBANKA_0315900		pseudouridine synthase, putative	PF3D7_0219500
PBANKA_031600	PBANKA_0316000	RFC1	replication factor C subunit 1, putative	PF3D7_0219600
PBANKA_031610	PBANKA_0316100		Plasmodium exported protein, unknown function	#N/A
PBANKA_031620	PBANKA_0316200		Plasmodium exported protein, unknown function	#N/A
PBANKA_031630	PBANKA_0316300		fam-b protein	#N/A
PBANKA_031660	PBANKA_0316600	Pb235	reticulocyte binding protein, putative	#N/A
PBANKA_031670	PBANKA_0316700		fam-b protein	#N/A
PBANKA_031680	PBANKA_0316800	EMAP2	erythrocyte membrane associated protein 2	#N/A
PBANKA_031690	PBANKA_0316900		BIR protein;PIR protein	#N/A
PBANKA_040010	PBANKA_0400100		BIR protein;PIR protein	#N/A
PBANKA_040030	PBANKA_0722801		fam-b protein	#N/A
PBANKA_040050	PBANKA_0400500		BIR protein;PIR protein	#N/A
PBANKA_040060	PBANKA_0400600		BIR protein;PIR protein	#N/A
PBANKA_040090	PBANKA_0400900		conserved Plasmodium protein, unknown function	PF3D7_0301900
PBANKA_040100	PBANKA_0401000	PRP46	pre-mRNA-splicing factor PRP46, putative	PF3D7_0302000
PBANKA_040110	PBANKA_0401100	SRPK1	serine/threonine protein kinase, putative	PF3D7_0302100
PBANKA_040120	PBANKA_0401200	ABCB4	ABC transporter B family member 4, putative	PF3D7_0302600
PBANKA_040130	PBANKA_0401300		CDGSH iron-sulfur domain-containing protein, putative	PF3D7_0302700
PBANKA_040140	PBANKA_0401400		conserved Plasmodium protein, unknown function	PF3D7_0302800
PBANKA_040150	PBANKA_0401500		exportin-1, putative	PF3D7_0302900
PBANKA_040160	PBANKA_0401600	NSF	N-ethylmaleimide-sensitive fusion protein, putative	PF3D7_0303000
PBANKA_040170	PBANKA_0401700		conserved Plasmodium protein, unknown function	PF3D7_0303100
PBANKA_040180	PBANKA_0401800		HAD superfamily protein, putative	PF3D7_0303200
PBANKA_040190	PBANKA_0401900	RPB6	DNA-directed RNA polymerases I, II, and III subunit RPABC2, putative	PF3D7_0303300
PBANKA_040200	PBANKA_0402000	DHHC1	palmitoyltransferase, putative	PF3D7_0303400
PBANKA_040210	PBANKA_0402100		spindle pole body protein, putative	PF3D7_0303500
PBANKA_040220	PBANKA_0402200	Plrx	plasmoredoxin	PF3D7_0303600
PBANKA_040230	PBANKA_0402300	BCKDH-E2	lipoamide acyltransferase component of branched-chain alpha-keto acid dehydrogenase complex, putative	PF3D7_0303700
PBANKA_040240	PBANKA_0402400		IBR domain protein, putative	PF3D7_0303800
PBANKA_040250	PBANKA_0402500		phosphatidylethanolamine-binding protein, putative	PF3D7_0303900
PBANKA_040260	PBANKA_0402600	IMC1a	inner membrane complex protein 1a	PF3D7_0304000
PBANKA_040270	PBANKA_0402700	IMC1e	inner membrane complex protein 1e	PF3D7_0304100
PBANKA_040280	PBANKA_0402800	EHD	EH domain-containing protein, putative	PF3D7_0304200
PBANKA_040290	PBANKA_0402900		conserved Plasmodium protein, unknown function	PF3D7_0304300
PBANKA_040300	PBANKA_0403000	RPL44	60S ribosomal protein L44, putative	PF3D7_0304400
PBANKA_040310	PBANKA_0403100	GLP1	1-cys-glutaredoxin-like protein-1, putative	PF3D7_0304500
PBANKA_040320	PBANKA_0403200	CSP	circumsporozoite (CS) protein	PF3D7_0304600
PBANKA_040330	PBANKA_0403300		conserved Plasmodium membrane protein, unknown function	PF3D7_0304800
PBANKA_040340	PBANKA_0403400		conserved Plasmodium protein, unknown function	PF3D7_0304900
PBANKA_040350	PBANKA_0403500	EF-Ts	elongation factor (EF-TS), putative	PF3D7_0305000
PBANKA_040360	PBANKA_0403600		conserved Plasmodium protein, unknown function	PF3D7_0305100
PBANKA_040370	PBANKA_0403700		conserved Plasmodium protein, unknown function	PF3D7_0305200
PBANKA_040380	PBANKA_0403800		conserved Plasmodium membrane protein, unknown function	PF3D7_0305300
PBANKA_040390	PBANKA_0403900		conserved Plasmodium protein, unknown function	PF3D7_0305400
PBANKA_040400	PBANKA_0404000		conserved Plasmodium protein, unknown function	PF3D7_0305500
PBANKA_040410	PBANKA_0404100		AP endonuclease (DNA-[apurinic or apyrimidinic site] lyase), putative	PF3D7_0305600
PBANKA_040420	PBANKA_0404200		ubiquitin-conjugating enzyme E2, putative	PF3D7_0305700
PBANKA_040430	PBANKA_0404300		P-loop containing nucleoside triphosphate hydrolase, putative	PF3D7_0305800
PBANKA_040440	PBANKA_0404400		conserved Plasmodium protein, unknown function	PF3D7_0306000
PBANKA_040450	PBANKA_0404500		conserved Plasmodium protein, unknown function	PF3D7_0306100
PBANKA_040460	PBANKA_0404600	AHA1	activator of Hsp90 ATPase, putative	PF3D7_0306200
PBANKA_040470	PBANKA_0404700	GRX1	glutaredoxin 1, putative	PF3D7_0306300
PBANKA_040480	PBANKA_0404800		FAD-dependent glycerol-3-phosphate dehydrogenase, putative	PF3D7_0306400
PBANKA_040490	PBANKA_0404900		conserved Plasmodium protein, unknown function	PF3D7_0306500
PBANKA_040500	PBANKA_0405000		conserved Plasmodium protein, unknown function	PF3D7_0306600
PBANKA_040510	PBANKA_0405100		membrane magnesium transporter, putative	PF3D7_0306700
PBANKA_040520	PBANKA_0405200	CCT2	T-complex protein 1 subunit beta, putative	PF3D7_0306800
PBANKA_040530	PBANKA_0405300		40S ribosomal protein S23, putative	PF3D7_0306900
PBANKA_040540	PBANKA_0405400		40S ribosomal protein S12, putative	PF3D7_0307100
PBANKA_040550	PBANKA_0405500		60S ribosomal protein L7, putative	PF3D7_0307200
PBANKA_040560	PBANKA_0405600		EB1 homolog, putative	PF3D7_0307300
PBANKA_040570	PBANKA_0405700	ClpP	ATP-dependent Clp protease proteolytic subunit, putative	PF3D7_0307400
PBANKA_040580	PBANKA_0405800		conserved protein, unknown function	PF3D7_0307500
PBANKA_040590	PBANKA_0405900		conserved Plasmodium protein, unknown function	PF3D7_0307600
PBANKA_040600	PBANKA_0406000		conserved Plasmodium protein, unknown function	PF3D7_0307700
PBANKA_040610	PBANKA_0406100		conserved Plasmodium protein, unknown function	PF3D7_0307800
PBANKA_040620	PBANKA_0406200		conserved Plasmodium protein, unknown function	PF3D7_0307900
PBANKA_040630	PBANKA_0406300		DNA polymerase delta small subunit, putative	PF3D7_0308000
PBANKA_040640	PBANKA_0406400		conserved Plasmodium protein, unknown function	PF3D7_0308100
PBANKA_040650	PBANKA_0406500	CCT7	T-complex protein 1 subunit eta, putative	PF3D7_0308200
PBANKA_040660	PBANKA_0406600		conserved rodent malaria protein, unknown function	#N/A
PBANKA_040670	PBANKA_0406700		activator of Hsp90 ATPase, putative	PF3D7_0308500
PBANKA_040680	PBANKA_0406800	PRPF19	pre-mRNA-processing factor 19, putative	PF3D7_0308600
PBANKA_040690	PBANKA_0406900		conserved Plasmodium protein, unknown function	PF3D7_0308700
PBANKA_040700	PBANKA_0407000		conserved Plasmodium protein, unknown function	PF3D7_0308800
PBANKA_040710	PBANKA_0407100	SF3B1	splicing factor 3B subunit 1, putative	PF3D7_0308900
PBANKA_040720	PBANKA_0407200	YVH1	dual specificity protein phosphatase	PF3D7_0309000
PBANKA_040730	PBANKA_0407300		conserved Plasmodium protein, unknown function	PF3D7_0309100
PBANKA_040740	PBANKA_0407400	ARK2	serine/threonine protein kinase, putative	PF3D7_0309200
PBANKA_040750	PBANKA_0407500		N2227-like protein, putative	PF3D7_0309300
PBANKA_040760	PBANKA_0407600	AS	asparagine synthetase [glutamine-hydrolyzing]	PF3D7_0309500
PBANKA_040770	PBANKA_0407700		60S acidic ribosomal protein P2, putative	PF3D7_0309600
PBANKA_040780	PBANKA_0407800	SBP2	SECIS-binding protein 2, putative	PF3D7_0309700
PBANKA_040790	PBANKA_0407900		YTH domain-containing protein, putative	PF3D7_0309800
PBANKA_040800	PBANKA_0408000		conserved Plasmodium protein, unknown function	PF3D7_0309900
PBANKA_040810	PBANKA_0408100		50S ribosomal protein L9, apicoplast, putative	PF3D7_0310000
PBANKA_040820	PBANKA_0408200	CDPK3	calcium-dependent protein kinase 3	PF3D7_0310100
PBANKA_040830	PBANKA_0408300		phd finger protein, putative	PF3D7_0310200
PBANKA_040840	PBANKA_0408400		phosphoglycerate mutase, putative	PF3D7_0310300
PBANKA_040850	PBANKA_0408500	PIESP1	parasite-infected erythrocyte surface protein	PF3D7_0310400
PBANKA_040860	PBANKA_0408600	EIF3K	eukaryotic translation initiation factor 3 subunit K, putative	PF3D7_0310600.1
PBANKA_040870	PBANKA_0408700	TRAPPC4	trafficking protein particle complex subunit 4, putative	PF3D7_0310700
PBANKA_040880	PBANKA_0408800		conserved Plasmodium protein, unknown function	PF3D7_0310800
PBANKA_040890	PBANKA_0408900		conserved Plasmodium protein, unknown function	PF3D7_0310900
PBANKA_040900	PBANKA_0409000		conserved Plasmodium protein, unknown function	PF3D7_0311000
PBANKA_040910	PBANKA_0409100		pre-mRNA splicing factor, putative	PF3D7_0311100
PBANKA_040920	PBANKA_0409200		valine--tRNA ligase, putative	PF3D7_0311200
PBANKA_040930	PBANKA_0409300		phosphatidylinositol 3- and 4-kinase, putative	PF3D7_0311300
PBANKA_040940	PBANKA_0409400	PKRP	protein kinase, putative	PF3D7_0311400
PBANKA_040950	PBANKA_0409500		conserved Plasmodium protein, unknown function	PF3D7_0311500
PBANKA_040960	PBANKA_0409600		dolichyl-diphosphooligosaccharide--protein glycosyltransferase subunit 1, putative	PF3D7_0311600
PBANKA_040970	PBANKA_0409700		plasmepsin VI	PF3D7_0311700
PBANKA_040980	PBANKA_0409800		conserved protein, unknown function	PF3D7_0311800
PBANKA_040990	PBANKA_0409900		conserved Plasmodium protein, unknown function	PF3D7_0311900
PBANKA_041000	PBANKA_0410000		conserved Plasmodium protein, unknown function	PF3D7_0312000
PBANKA_041010	PBANKA_0410100		E3 ubiquitin-protein ligase, putative	PF3D7_0312100
PBANKA_041020	PBANKA_0410200		conserved Plasmodium protein, unknown function	PF3D7_0312200
PBANKA_041030	PBANKA_0410300	RPN12	26S proteasome regulatory subunit RPN12, putative	PF3D7_0312300
PBANKA_041040	PBANKA_0410400	GSK3	glycogen synthase kinase 3	PF3D7_0312400
PBANKA_041050	PBANKA_0410500		transporter, putative	PF3D7_0312500
PBANKA_041060	PBANKA_0410600		60S ribosomal protein L26, putative	PF3D7_0312800
PBANKA_041065	PBANKA_0410650		conserved Plasmodium protein, unknown function	#N/A
PBANKA_041070	PBANKA_0410700		conserved Plasmodium protein, unknown function	PF3D7_0313000
PBANKA_041080	PBANKA_0410800		ubiquitin-protein ligase, putative	PF3D7_0313100
PBANKA_041090	PBANKA_0410900		conserved Plasmodium protein, unknown function	PF3D7_0313200
PBANKA_041100	PBANKA_0411000		conserved Plasmodium protein, unknown function	PF3D7_0313300
PBANKA_041110	PBANKA_0411100		conserved Plasmodium protein, unknown function	PF3D7_0313400
PBANKA_041120	PBANKA_0411200		Ras-like G protein, putative	PF3D7_0313500
PBANKA_041130	PBANKA_0411300		conserved Plasmodium protein, unknown function	PF3D7_0313600
PBANKA_041140	PBANKA_0411400		conserved Plasmodium protein, unknown function	PF3D7_0313700.1
PBANKA_041150	PBANKA_0411500		conserved Plasmodium protein, unknown function	PF3D7_0313800
PBANKA_041160	PBANKA_0411600		conserved Plasmodium protein, unknown function	PF3D7_0313900
PBANKA_041170	PBANKA_0411700		co-chaperone p23, putative	PF3D7_0314000
PBANKA_041180	PBANKA_0411800		vesicle transport v-SNARE protein, putative	PF3D7_0314100.1
PBANKA_041190	PBANKA_0411900		conserved Plasmodium protein, unknown function	#N/A
PBANKA_041195	PBANKA_0411950		conserved Plasmodium protein, unknown function	#N/A
PBANKA_041200	PBANKA_0412000;PBANKA_0411950		DER1-like protein, putative;conserved Plasmodium protein, unknown function	#N/A
PBANKA_041210	PBANKA_0412100	PPP6	serine/threonine protein phosphatase 6	PF3D7_0314400
PBANKA_041220	PBANKA_0412200		conserved Plasmodium protein, unknown function	PF3D7_0314500
PBANKA_041230	PBANKA_0412300		conserved Plasmodium protein, unknown function	PF3D7_0314600
PBANKA_041240	PBANKA_0412400		zinc finger protein, putative	PF3D7_0314700
PBANKA_041250	PBANKA_0412500		conserved Plasmodium protein, unknown function	PF3D7_0314800
PBANKA_041260	PBANKA_0412600		conserved Plasmodium protein, unknown function	PF3D7_0314900
PBANKA_041270	PBANKA_0412700		zinc finger protein, putative	PF3D7_0315000
PBANKA_041280	PBANKA_0412800	eIF4E	eukaryotic translation initiation factor 4E, putative	PF3D7_0315100
PBANKA_041290	PBANKA_0412900	CTRP	circumsporozoite- and TRAP-related protein	PF3D7_0315200
PBANKA_041300	PBANKA_0413000		conserved Plasmodium protein, unknown function	PF3D7_0315300
PBANKA_041320	PBANKA_0413200		conserved Plasmodium protein, unknown function	PF3D7_0315400
PBANKA_041330	PBANKA_0413300		mitochondrial ribosomal protein L29/L47 precursor, putative	PF3D7_0315500
PBANKA_041340	PBANKA_0413400		zinc finger protein, putative	PF3D7_0315600
PBANKA_041350	PBANKA_0413500		conserved Plasmodium protein, unknown function	PF3D7_0315700
PBANKA_041360	PBANKA_0413600		zinc finger protein, putative	PF3D7_0315800
PBANKA_041370	PBANKA_0413700		conserved Plasmodium protein, unknown function	PF3D7_0315900
PBANKA_041380	PBANKA_0413800	MA	microneme associated antigen, putative	PF3D7_0316000
PBANKA_041390	PBANKA_0413900		mitochondrial ribosomal protein L27 precursor, putative	PF3D7_0316100
PBANKA_041400	PBANKA_0414000		conserved Plasmodium protein, unknown function	PF3D7_0316200
PBANKA_041410	PBANKA_0414100		inorganic pyrophosphatase, putative	PF3D7_0316300.1
PBANKA_041420	PBANKA_0414200		conserved Plasmodium protein, unknown function	PF3D7_0316400
PBANKA_041430	PBANKA_0414300	NUF2	kinetochore protein NUF2, putative	PF3D7_0316500
PBANKA_041440	PBANKA_0414400	FNT	formate-nitrite transporter, putative	PF3D7_0316600
PBANKA_041450	PBANKA_0414500		HVA22/TB2/DP1 family protein, putative	PF3D7_0316700
PBANKA_041460	PBANKA_0414600		40S ribosomal protein S15A, putative	PF3D7_0316800
PBANKA_041470	PBANKA_0414700		zinc finger protein, putative	PF3D7_0906600
PBANKA_041480	PBANKA_0414800		arginase	PF3D7_0906500
PBANKA_041490	PBANKA_0414900		dynein light intermediate chain 2, putative	PF3D7_0906400
PBANKA_041500	PBANKA_0415000		Maf-like protein, putative	PF3D7_0906300
PBANKA_041510	PBANKA_0415100		conserved Plasmodium protein, unknown function	PF3D7_0906200
PBANKA_041520	PBANKA_0415200	VPS46	vacuolar protein sorting-associated protein 46, putative	PF3D7_0906100
PBANKA_041530	PBANKA_0415300	RNaseII	exoribonuclease II, putative	PF3D7_0906000
PBANKA_041550	PBANKA_0415500	SEC27	coatomer subunit beta, putative	PF3D7_0905900
PBANKA_041560	PBANKA_0415600		conserved Plasmodium protein, unknown function	PF3D7_0905800
PBANKA_041570	PBANKA_0415700	ATG3	autophagy-related protein 3, putative	PF3D7_0905700.1
PBANKA_041580	PBANKA_0415800	WDR66	WD repeat-containing protein 66, putative	PF3D7_0905600
PBANKA_041590	PBANKA_0415900		conserved Plasmodium protein, unknown function	PF3D7_0905500
PBANKA_041600	PBANKA_0416000	RhopH3	high molecular weight rhoptry protein 3, putative	PF3D7_0905400
PBANKA_041610	PBANKA_0416100		dynein heavy chain, putative	PF3D7_0905300
PBANKA_041620	PBANKA_0416200		mitochondrial carrier protein, putative	PF3D7_0905200
PBANKA_041630	PBANKA_0416300	NUP100	nucleoporin NUP100/NSP100, putative	PF3D7_0905100
PBANKA_041640	PBANKA_0416400		conserved Plasmodium protein, unknown function	PF3D7_0905000
PBANKA_041650	PBANKA_0416500	CuTP	copper-transporting ATPase	PF3D7_0904900
PBANKA_041660	PBANKA_0416600		replication protein A1, small fragment	PF3D7_0904800
PBANKA_041670	PBANKA_0416700	HU	bacterial histone-like protein, putative	PF3D7_0904700
PBANKA_041680	PBANKA_0416800		ubiquitin specific protease, putative	PF3D7_0904600
PBANKA_041690	PBANKA_0416900		prefoldin subunit 4, putative	PF3D7_0904500
PBANKA_041700	PBANKA_0417000	SPC3	signal peptidase complex subunit 3, putative	PF3D7_0904400
PBANKA_041710	PBANKA_0417100		conserved protein, unknown function	PF3D7_0904300
PBANKA_041720	PBANKA_0417200		conserved Plasmodium protein, unknown function	PF3D7_0904200
PBANKA_041730	PBANKA_0417300		AP-4 complex subunit epsilon, putative	PF3D7_0904100
PBANKA_041740	PBANKA_0417400		GTPase-activating protein, putative	PF3D7_0904000
PBANKA_041750	PBANKA_0417500	RPL32	60S ribosomal protein L32, putative	PF3D7_0903900
PBANKA_041760	PBANKA_0417600	CCp4	LCCL domain-containing protein	PF3D7_0903800
PBANKA_041770	PBANKA_0417700		alpha tubulin 1	PF3D7_0903700
PBANKA_041780	PBANKA_0417800		conserved Plasmodium protein, unknown function	PF3D7_0903600.1
PBANKA_041790	PBANKA_0417900		conserved Plasmodium protein, unknown function	PF3D7_0903500
PBANKA_041800	PBANKA_0418000		DEAD/DEAH box helicase, putative	PF3D7_0903400
PBANKA_041810	PBANKA_0418100		conserved Plasmodium protein, unknown function	PF3D7_0903300
PBANKA_041820	PBANKA_0418200	RAB7	ras-related protein RAB7, putative	PF3D7_0903200
PBANKA_041830	PBANKA_0418300	RER1	protein RER1, putative	PF3D7_0903100
PBANKA_041840	PBANKA_0418400		conserved Plasmodium protein, unknown function	PF3D7_0903000
PBANKA_041850	PBANKA_0418500		Plasmodium exported protein, unknown function	#N/A
PBANKA_050020	PBANKA_0500200		BIR protein;PIR protein	#N/A
PBANKA_050030	PBANKA_0000301.1;PBANKA_0000301;PBANKA_12000810;PBANKA_1400041.1		;fam-b protein	#N/A
PBANKA_050040	PBANKA_1040581		BIR protein;PIR protein	#N/A
PBANKA_050050	PBANKA_1400021.1;PBANKA_1000031;PBANKA_1465881.1		;BIR protein;PIR protein	#N/A
PBANKA_050060	PBANKA_1000041.1;PBANKA_0500600		;fam-b protein	#N/A
PBANKA_050070	PBANKA_1000051.1;PBANKA_0500700		;fam-a protein	#N/A
PBANKA_050090	PBANKA_0943900		BIR protein;PIR protein	#N/A
PBANKA_050100	PBANKA_0501000	Pb235	reticulocyte binding protein, putative	#N/A
PBANKA_050110	PBANKA_0501100	3-Sep	early transcribed membrane protein;small exported protein	#N/A
PBANKA_050120	PBANKA_0501200	UIS4	early transcribed membrane protein;up-regulated in infective sporozoites	#N/A
PBANKA_050130	PBANKA_0501300		DNA polymerase delta catalytic subunit, putative	PF3D7_1017000
PBANKA_050140	PBANKA_0501400	RON12	rhoptry neck protein 12, putative	PF3D7_1017100
PBANKA_050150	PBANKA_0501500		enoyl-CoA hydratase-related protein, putative	PF3D7_1017200
PBANKA_050160	PBANKA_0501600	GRASP	golgi re-assembly stacking protein, putative	PF3D7_1017300.1
PBANKA_050170	PBANKA_0501700		phosphomannomutase, putative	PF3D7_1017400
PBANKA_050180	PBANKA_0501800		conserved Plasmodium protein, unknown function	PF3D7_1017500
PBANKA_050190	PBANKA_0501900		conserved Plasmodium protein, unknown function	PF3D7_1017600
PBANKA_050200	PBANKA_0502000		conserved Plasmodium protein, unknown function	#N/A
PBANKA_050210	PBANKA_0502100		conserved Plasmodium protein, unknown function	PF3D7_1017800
PBANKA_050220	PBANKA_0502200	RPN5	26S proteasome regulatory subunit p55, putative	PF3D7_1017900
PBANKA_050230	PBANKA_0502300		tRNA pseudouridine synthase, putative	PF3D7_1018000
PBANKA_050240	PBANKA_0502400		conserved Plasmodium protein, unknown function	PF3D7_1018100
PBANKA_050250	PBANKA_0502500	PPP8	serine/threonine protein phosphatase 8	PF3D7_1018200
PBANKA_050260	PBANKA_0502600		conserved Plasmodium protein, unknown function	PF3D7_1018300
PBANKA_050265	PBANKA_0502650		conserved Plasmodium protein, unknown function	#N/A
PBANKA_050270	PBANKA_0502700		PHF5-like protein, putative	PF3D7_1018500
PBANKA_050280	PBANKA_0502800		conserved Plasmodium protein, unknown function	PF3D7_1018600
PBANKA_050290	PBANKA_0502900		conserved Plasmodium protein, unknown function	PF3D7_1018700
PBANKA_050300	PBANKA_0503000		conserved protein, unknown function	PF3D7_1018800
PBANKA_050310	PBANKA_0503100		conserved Plasmodium protein, unknown function	PF3D7_1018900
PBANKA_050320	PBANKA_0503200		eukaryotic translation initiation factor subunit eIF2A, putative	PF3D7_1019000
PBANKA_050330	PBANKA_0503300		conserved Plasmodium protein, unknown function	PF3D7_1019100
PBANKA_050340	PBANKA_0503400		conserved Plasmodium protein, unknown function	PF3D7_1019200
PBANKA_050350	PBANKA_0503500		zinc finger protein, putative	PF3D7_1019300
PBANKA_050360	PBANKA_0503600		60S ribosomal protein L30e, putative	PF3D7_1019400
PBANKA_050370	PBANKA_0503700		conserved Plasmodium protein, unknown function	PF3D7_1019500.1
PBANKA_050380	PBANKA_0503800		conserved Plasmodium protein, unknown function	PF3D7_1019600
PBANKA_050390	PBANKA_0503900		conserved Plasmodium protein, unknown function	#N/A
PBANKA_050400	PBANKA_0504000		tRNA methyltransferase, putative	PF3D7_1019800
PBANKA_050410	PBANKA_0504100	ATG8	autophagy-related protein 8	PF3D7_1019900
PBANKA_050420	PBANKA_0504200	RBM34	RNA-binding protein 34, putative	PF3D7_1020000
PBANKA_050430	PBANKA_0504300		flagellar outer arm dynein-associated protein, putative	#N/A
PBANKA_050440	PBANKA_0504400		conserved Plasmodium protein, unknown function	#N/A
PBANKA_050450	PBANKA_0504500		cytoplasmic dynein intermediate chain, putative	PF3D7_1020300
PBANKA_050460	PBANKA_0504600		S-adenosyl-L-methionine-dependent methyltransferase, putative	PF3D7_1020400
PBANKA_050470	PBANKA_0504700		conserved Plasmodium protein, unknown function	PF3D7_1020500
PBANKA_050480	PBANKA_0504800		conserved Plasmodium protein, unknown function	PF3D7_1020600
PBANKA_050490	PBANKA_0504900		histone acetyltransferase, putative	PF3D7_1020700
PBANKA_050500	PBANKA_0505000		dihydrolipoamide acyltransferase, putative	PF3D7_1020800
PBANKA_050510	PBANKA_0505100	ARF1	ADP-ribosylation factor, putative	PF3D7_1020900
PBANKA_050520	PBANKA_0505200		conserved Plasmodium protein, unknown function	PF3D7_1021000
PBANKA_050530	PBANKA_0505300		conserved Plasmodium protein, unknown function	PF3D7_1021100
PBANKA_050540	PBANKA_0505400		conserved Plasmodium protein, unknown function	PF3D7_1021200
PBANKA_050550	PBANKA_0505500		conserved Plasmodium protein, unknown function	PF3D7_1021300
PBANKA_050560	PBANKA_0505600		endomembrane protein 70, putative	PF3D7_1021400
PBANKA_050570	PBANKA_0505700	ROK1	ATP-dependent RNA helicase ROK1, putative	PF3D7_1021500
PBANKA_050580	PBANKA_0505800		deoxyribose-phosphate aldolase, putative	PF3D7_1021600
PBANKA_050590	PBANKA_0505900		conserved Plasmodium protein, unknown function	PF3D7_1021700
PBANKA_050600	PBANKA_0506000	SEA1	schizont egress antigen-1	PF3D7_1021800
PBANKA_050610	PBANKA_0506100		conserved Plasmodium protein, unknown function	#N/A
PBANKA_050620	PBANKA_0506200	UIS12	RNA-binding protein, putative	PF3D7_1022000
PBANKA_050630	PBANKA_0506300		conserved Plasmodium protein, unknown function	PF3D7_1022100
PBANKA_050640	PBANKA_0506400		conserved Plasmodium membrane protein, unknown function	PF3D7_1022200
PBANKA_050650	PBANKA_0506500	ZIPCO	ZIP domain-containing protein	PF3D7_1022300
PBANKA_050660	PBANKA_0506600	SRSF4	serine/arginine-rich splicing factor 4, putative	PF3D7_1022400
PBANKA_050670	PBANKA_0506700	CS	citrate synthase, mitochondrial precursor, putative	PF3D7_1022500
PBANKA_050680	PBANKA_0506800		kelch protein, putative	PF3D7_1022600
PBANKA_050690	PBANKA_0506900		phospholipid scramblase, putative	PF3D7_1022700
PBANKA_050700	PBANKA_0507000	GcpE	4-hydroxy-3-methylbut-2-en-1-yl diphosphate synthase, putative	PF3D7_1022800
PBANKA_050710	PBANKA_0507100		CDGSH iron-sulfur domain-containing protein, putative	PF3D7_1022900
PBANKA_050720	PBANKA_0507200		conserved Plasmodium protein, unknown function	PF3D7_1023000
PBANKA_050730	PBANKA_0507300		dynein heavy chain, putative	PF3D7_1023100
PBANKA_050740	PBANKA_0507400	OMPDC	orotidine 5'-phosphate decarboxylase, putative	PF3D7_1023200
PBANKA_050750	PBANKA_0507500		conserved Plasmodium protein, unknown function	PF3D7_1023300
PBANKA_050760	PBANKA_0507600		HORMA domain protein, putative	PF3D7_1023400
PBANKA_050770	PBANKA_0507700		conserved Plasmodium protein, unknown function	PF3D7_1023500
PBANKA_050780	PBANKA_0507800		conserved Plasmodium protein, unknown function	PF3D7_1023600
PBANKA_050790	PBANKA_0507900		conserved Plasmodium protein, unknown function	PF3D7_1023700
PBANKA_050800	PBANKA_0508000		conserved Plasmodium protein, unknown function	PF3D7_1023800
PBANKA_050810	PBANKA_0508100	CHD1	chromodomain-helicase-DNA-binding protein 1, putative;SNF2 helicase, putative	PF3D7_1023900
PBANKA_050820	PBANKA_0508200		conserved Plasmodium protein, unknown function	PF3D7_1024000
PBANKA_050830	PBANKA_0508300		conserved Plasmodium protein, unknown function	PF3D7_1024100
PBANKA_050840	PBANKA_0508400		RNA-binding protein, putative	PF3D7_1024200
PBANKA_050850	PBANKA_0508500		conserved Plasmodium protein, unknown function	PF3D7_1024300
PBANKA_050860	PBANKA_0508600		conserved Plasmodium protein, unknown function	PF3D7_1024400
PBANKA_050870	PBANKA_0508700		conserved Plasmodium protein, unknown function	PF3D7_1024500
PBANKA_050880	PBANKA_0508800		RAP protein, putative	PF3D7_1024600
PBANKA_050890	PBANKA_0508900		conserved Plasmodium protein, unknown function	PF3D7_1024700
PBANKA_050900	PBANKA_0509000		conserved Plasmodium protein, unknown function	PF3D7_1024800
PBANKA_050910	PBANKA_0509100		conserved Plasmodium protein, unknown function	PF3D7_1024900
PBANKA_050920	PBANKA_0509200		formin 2, putative	PF3D7_1025000
PBANKA_050930	PBANKA_0509300		glutamine--fructose-6-phosphate aminotransferase [isomerizing], putative	PF3D7_1025100
PBANKA_050940	PBANKA_0509400	ATP12	ATP synthase mitochondrial F1 complex assembly factor 2, putative	PF3D7_1025200
PBANKA_050950	PBANKA_0509500		conserved Plasmodium protein, unknown function	PF3D7_1025300
PBANKA_050960	PBANKA_0509600		conserved Plasmodium protein, unknown function	PF3D7_1025400
PBANKA_050970	PBANKA_0509700		conserved Plasmodium protein, unknown function	PF3D7_1025500
PBANKA_050980	PBANKA_0509800	COX17	cytochrome c oxidase copper chaperone, putative	PF3D7_1025600
PBANKA_050990	PBANKA_0509900		conserved Plasmodium protein, unknown function	PF3D7_1025700
PBANKA_051000	PBANKA_0510000		conserved Plasmodium protein, unknown function	PF3D7_1025800
PBANKA_051010	PBANKA_0510100		conserved Plasmodium protein, unknown function	PF3D7_1025900
PBANKA_051020	PBANKA_0510200		conserved Plasmodium protein, unknown function	PF3D7_1026000
PBANKA_051030	PBANKA_0510300		conserved Plasmodium protein, unknown function	PF3D7_1026100
PBANKA_051040	PBANKA_0510400		conserved Plasmodium protein, unknown function	PF3D7_1026200
PBANKA_051050	PBANKA_0510500		conserved Plasmodium protein, unknown function	PF3D7_1026300
PBANKA_051060	PBANKA_0510600	CDC20	cell division cycle protein 20 homolog	PF3D7_1026400
PBANKA_051070	PBANKA_0510700		conserved Plasmodium protein, unknown function	PF3D7_1026500
PBANKA_051080	PBANKA_0510800		conserved Plasmodium protein, unknown function	#N/A
PBANKA_051090	PBANKA_0510900	RPS2	40S ribosomal protein S2, putative	PF3D7_1026800
PBANKA_051100	PBANKA_0511000		biotin--acetyl-CoA-carboxylase, putative	PF3D7_1026900
PBANKA_051110	PBANKA_0511100		conserved Plasmodium protein, unknown function	PF3D7_1027000
PBANKA_051120	PBANKA_0511200	MPP10	U3 small nucleolar ribonucleoprotein protein MPP10, putative	PF3D7_1027100
PBANKA_051130	PBANKA_0511300		mitochondrial ribosomal protein S22 precursor, putative	PF3D7_1027200
PBANKA_051140	PBANKA_0511400	nPrx	merozoite capping protein 1, putative;peroxiredoxin, putative	PF3D7_1027300
PBANKA_051150	PBANKA_0511500	RPB7	DNA-directed RNA polymerase II subunit RPB7, putative	PF3D7_1027400
PBANKA_051160	PBANKA_0511600		conserved Plasmodium protein, unknown function	PF3D7_1027500
PBANKA_051170	PBANKA_0511700		topoisomerase, putative	PF3D7_1027600
PBANKA_051180	PBANKA_0511800	CEN3	centrin-3, putative	PF3D7_1027700.1
PBANKA_051190	PBANKA_0511900	RPL3	60S ribosomal protein L3, putative	PF3D7_1027800
PBANKA_051200	PBANKA_0512000	DHHC10	palmitoyltransferase, putative	PF3D7_1027900
PBANKA_051210	PBANKA_0512100		methyltransferase, putative	PF3D7_1028000
PBANKA_051220	PBANKA_0512200	PPO	protoporphyrinogen oxidase, putative	PF3D7_1028100
PBANKA_051230	PBANKA_0512300		zinc finger, C3HC4 type, putative	PF3D7_1028200
PBANKA_051240	PBANKA_0512400	EBP2	rRNA-processing protein EBP2, putative	PF3D7_1028300
PBANKA_051250	PBANKA_0512500		nucleolar preribosomal assembly protein, putative	PF3D7_1028400
PBANKA_051260	PBANKA_0512600		conserved Plasmodium protein, unknown function	PF3D7_1028500
PBANKA_051270	PBANKA_0512700		conserved Plasmodium protein, unknown function	PF3D7_1028600
PBANKA_051280	PBANKA_0512800	MTRAP	merozoite TRAP-like protein, putative	PF3D7_1028700
PBANKA_051290	PBANKA_0512900		conserved Plasmodium protein, unknown function	PF3D7_1028800
PBANKA_051300	PBANKA_0513000	IMC1m	inner membrane complex protein 1m, putative	PF3D7_1028900
PBANKA_051310	PBANKA_0513100		conserved Plasmodium protein, unknown function	PF3D7_1029100.1
PBANKA_051320	PBANKA_0513200		WD repeat-containing protein, putative	PF3D7_1029200
PBANKA_051330	PBANKA_0513300		conserved Plasmodium protein, unknown function	PF3D7_1029300
PBANKA_051340	PBANKA_0513400		LEM3/CDC50 family protein, putative	PF3D7_1029400
PBANKA_051350	PBANKA_0513500		conserved Plasmodium protein, unknown function	#N/A
PBANKA_051360	PBANKA_0513600	ADA	adenosine deaminase, putative	PF3D7_1029600
PBANKA_051370	PBANKA_0513700		conserved Plasmodium protein, unknown function	PF3D7_1029700
PBANKA_051380	PBANKA_0513800		RAP protein, putative	PF3D7_1029800
PBANKA_051390	PBANKA_0513900		conserved Plasmodium protein, unknown function	PF3D7_1029900
PBANKA_051400	PBANKA_0514000	SPT4	transcription elongation factor SPT4, putative	PF3D7_1030000
PBANKA_051410	PBANKA_0514100	PRP22	pre-mRNA-splicing factor ATP-dependent RNA helicase PRP22, putative	PF3D7_1030100
PBANKA_051420	PBANKA_0514200		conserved Plasmodium protein, unknown function	PF3D7_1030200
PBANKA_051430	PBANKA_0514300		conserved Plasmodium protein, unknown function	PF3D7_1030300
PBANKA_051440	PBANKA_0514400		conserved Plasmodium protein, unknown function	PF3D7_1030400
PBANKA_051450	PBANKA_0514500	RPN9	26S proteasome regulatory subunit RPN9, putative	PF3D7_1030500
PBANKA_051460	PBANKA_0514600	KAE1	tRNA N6-adenosine threonylcarbamoyltransferase, putative	PF3D7_1030600
PBANKA_051470	PBANKA_0514700		RNA methyltransferase, putative	PF3D7_1030700
PBANKA_051480	PBANKA_0514800		calmodulin, putative	PF3D7_1030800
PBANKA_051490	PBANKA_0514900	P28	28 kDa ookinete surface protein	PF3D7_1030900
PBANKA_051500	PBANKA_0515000	P25	25 kDa ookinete surface antigen precursor	PF3D7_1031000
PBANKA_051510	PBANKA_0515100		conserved Plasmodium protein, unknown function	PF3D7_1031100
PBANKA_051520	PBANKA_0515200	MORN1	MORN repeat-containing protein 1, putative	PF3D7_1031200
PBANKA_051530	PBANKA_0515300		conserved Plasmodium protein, unknown function	PF3D7_1031300
PBANKA_051535	PBANKA_0515350		OTU-like cysteine protease, putative	PF3D7_1031400.1
PBANKA_051540	PBANKA_0515400		conserved Plasmodium protein, unknown function	PF3D7_1031600
PBANKA_051550	PBANKA_0515500	I3	protein phosphatase inhibitor 3, putative	PF3D7_1031700
PBANKA_051560	PBANKA_0515600		conserved Plasmodium protein, unknown function	PF3D7_1031800
PBANKA_051570	PBANKA_0515700		conserved Plasmodium protein, unknown function	PF3D7_1031900
PBANKA_051580	PBANKA_0515800	RimM	ribosome maturation factor RimM, putative	PF3D7_1032000
PBANKA_051590	PBANKA_0515900	DCP1	mRNA-decapping enzyme subunit 1, putative	PF3D7_1032100
PBANKA_051600	PBANKA_0516000		conserved Plasmodium protein, unknown function	PF3D7_1032200
PBANKA_051610	PBANKA_0516100		conserved Plasmodium protein, unknown function	PF3D7_1032300
PBANKA_051620	PBANKA_0516200	PIGA	phosphatidylinositol N-acetylglucosaminyltransferase subunit A, putative	PF3D7_1032400
PBANKA_051630	PBANKA_0516300		DER1-like protein, putative	PF3D7_1032500
PBANKA_051640	PBANKA_0516400		conserved Plasmodium protein, unknown function	PF3D7_1032600
PBANKA_051650	PBANKA_0516500		conserved Plasmodium protein, unknown function	PF3D7_1032700
PBANKA_051660	PBANKA_0516600	LRR1	leucine-rich repeat protein	PF3D7_1032800
PBANKA_051670	PBANKA_0516700		RNA polymerase II-associated protein 1, putative	PF3D7_1032900
PBANKA_051680	PBANKA_0516800		conserved Plasmodium protein, unknown function	PF3D7_1033000
PBANKA_051690	PBANKA_0516900		S-adenosylmethionine decarboxylase, putative	PF3D7_1033100
PBANKA_051700	PBANKA_0517000	ETRAMP10.2	early transcribed membrane protein	#N/A
PBANKA_051710	PBANKA_0517100		conserved Plasmodium protein, unknown function	PF3D7_1033300
PBANKA_051720	PBANKA_0517200	HAD1	haloacid dehalogenase-like hydrolase, putative	PF3D7_1033400
PBANKA_051730	PBANKA_0517300	WDR70	WD repeat-containing protein 70, putative	PF3D7_1033500
PBANKA_051740	PBANKA_0517400	Myb2	myb2 transcription factor, putative	PF3D7_1033600
PBANKA_051750	PBANKA_0517500	BDP1	bromodomain protein 1, putative	PF3D7_1033700
PBANKA_051760	PBANKA_0517600		plasmepsin VII	PF3D7_1033800
PBANKA_051770	PBANKA_0517700		ubiquitin-conjugating enzyme, putative	PF3D7_1033900
PBANKA_051780	PBANKA_0517800		Sec1 family protein, putative	PF3D7_1034000
PBANKA_051790	PBANKA_0517900		conserved Plasmodium protein, unknown function	PF3D7_1034100
PBANKA_051800	PBANKA_0518000		apicoplast ribosomal protein L27 precursor, putative	PF3D7_1034200
PBANKA_051810	PBANKA_0518100	TLAP2	thioredoxin-like associated protein 2, putative	PF3D7_1034300
PBANKA_051820	PBANKA_0518200	SDHA	flavoprotein subunit of succinate dehydrogenase, putative	PF3D7_1034400
PBANKA_051830	PBANKA_0518300		conserved Plasmodium protein, unknown function	PF3D7_1034500
PBANKA_051840	PBANKA_0518400	IF3b	translation initiation factor IF-3, putative	PF3D7_1034600
PBANKA_051850	PBANKA_0518500		ADP-ribosylation factor, putative	PF3D7_1034700
PBANKA_051860	PBANKA_0518600		conserved Plasmodium protein, unknown function	PF3D7_1034800
PBANKA_051870	PBANKA_0518700		methionine--tRNA ligase, putative	PF3D7_1034900
PBANKA_051880	PBANKA_0518800		tRNA pseudouridine synthase D, putative	PF3D7_1035000
PBANKA_051890	PBANKA_0518900		conserved Plasmodium membrane protein, unknown function	#N/A
PBANKA_051900	PBANKA_0519000		S-antigen, putative	#N/A
PBANKA_051910	PBANKA_0519100		CCAT-binding transcription factor-like protein, putative	#N/A
PBANKA_051920	PBANKA_0519200		CCAT-binding transcription factor-like protein, putative	#N/A
PBANKA_051930	PBANKA_0519300		conserved Plasmodium protein, unknown function	#N/A
PBANKA_051940	PBANKA_0519400		conserved Plasmodium protein, unknown function	#N/A
PBANKA_051950	PBANKA_0519500		conserved Plasmodium protein, unknown function	#N/A
PBANKA_051960	PBANKA_0519600		conserved Plasmodium protein, unknown function	PF3D7_1036600.1
PBANKA_051970	PBANKA_0519700	PhLP2	phosducin-like protein, putative	PF3D7_1036700
PBANKA_051980	PBANKA_0519800		acetyl-CoA transporter, putative	PF3D7_1036800
PBANKA_051990	PBANKA_0519900		conserved Plasmodium protein, unknown function	PF3D7_1036900
PBANKA_052000	PBANKA_0520000		pyruvate kinase 2, putative	PF3D7_1037100
PBANKA_052010	PBANKA_0520100		conserved Plasmodium protein, unknown function	PF3D7_1037200
PBANKA_052020	PBANKA_0520200		ADP/ATP transporter on adenylate translocase, putative	PF3D7_1037300
PBANKA_052030	PBANKA_0520300		conserved Plasmodium protein, unknown function	PF3D7_1037400
PBANKA_052040	PBANKA_0520400	DYN2	dynamin-like protein, putative	PF3D7_1037500
PBANKA_052050	PBANKA_0520500		DNA repair helicase RAD25, putative	PF3D7_1037600
PBANKA_052060	PBANKA_0520600		enhancer of rudimentary homolog, putative	PF3D7_1037700
PBANKA_052070	PBANKA_0520700		conserved Plasmodium protein, unknown function	PF3D7_1037800
PBANKA_052080	PBANKA_0520800		conserved Plasmodium protein, unknown function	PF3D7_1037900
PBANKA_052090	PBANKA_0520900		antigen UB05, putative	PF3D7_1038000.1
PBANKA_052100	PBANKA_0521000		GDP dissociation inhibitor, putative	PF3D7_1038100
PBANKA_052110	PBANKA_0521100		conserved Plasmodium protein, unknown function	PF3D7_1038200
PBANKA_052120	PBANKA_0521200		conserved Plasmodium protein, unknown function	PF3D7_1038300
PBANKA_052130	PBANKA_0521300		zinc finger protein, putative	PF3D7_0420000
PBANKA_052140	PBANKA_0521400	RIO2	serine/threonine protein kinase RIO2, putative	PF3D7_0420100
PBANKA_052150	PBANKA_0521500		conserved Plasmodium protein, unknown function	#N/A
PBANKA_052160	PBANKA_0521600	ACPS	holo-[acyl-carrier-protein] synthase, putative	PF3D7_0420200
PBANKA_052170	PBANKA_0521700	ApiAP2	transcription factor with AP2 domain(s), putative	PF3D7_0420300
PBANKA_052180	PBANKA_0521800	RRF2	ribosome-recycling factor, putative	PF3D7_0420400
PBANKA_052190	PBANKA_0521900		conserved Plasmodium protein, unknown function	PF3D7_0420500
PBANKA_052200	PBANKA_0522000		conserved Plasmodium protein, unknown function	PF3D7_0420600
PBANKA_052210	PBANKA_0522100		conserved Plasmodium protein, unknown function	PF3D7_0421700
PBANKA_052220	PBANKA_0522200		conserved Plasmodium protein, unknown function	PF3D7_0421800
PBANKA_052230	PBANKA_0522300		conserved Plasmodium protein, unknown function	PF3D7_0421900
PBANKA_052240	PBANKA_0522400		steroid dehydrogenase, putative	PF3D7_0422000
PBANKA_052250	PBANKA_0522500		transmembrane emp24 domain-containing protein, putative	PF3D7_0422100
PBANKA_052260	PBANKA_0522600		erythrocyte membrane-associated antigen, putative	PF3D7_0422200
PBANKA_052270	PBANKA_0522700		alpha tubulin 2	PF3D7_0422300
PBANKA_052280	PBANKA_0522800	RPS19	40S ribosomal protein S19, putative	PF3D7_0422400
PBANKA_052290	PBANKA_0522900	BRR2	pre-mRNA-splicing helicase BRR2, putative	PF3D7_0422500
PBANKA_052300	PBANKA_0523000		conserved Plasmodium protein, unknown function	PF3D7_0422600
PBANKA_052310	PBANKA_0523100	EIF4A3	eukaryotic initiation factor 4A-III, putative	PF3D7_0422700
PBANKA_052320	PBANKA_0523200	SR12	serpentine receptor, putative	PF3D7_0422800
PBANKA_052330	PBANKA_0523300		conserved Plasmodium protein, unknown function	PF3D7_0422900
PBANKA_052340	PBANKA_0523400		conserved Plasmodium protein, unknown function	PF3D7_0423000
PBANKA_052350	PBANKA_0523500		AP-4 complex subunit sigma, putative	PF3D7_0423100
PBANKA_052360	PBANKA_0523600		BSD-domain protein, putative	PF3D7_0423200
PBANKA_052370	PBANKA_0523700		conserved Plasmodium protein, unknown function	PF3D7_0423300
PBANKA_052380	PBANKA_0523800		asparagine rich protein, putative	PF3D7_0423400
PBANKA_052390	PBANKA_0523900	GAPM2	glideosome associated protein with multiple membrane spans 2, putative	PF3D7_0423500
PBANKA_052400	PBANKA_0524000		conserved Plasmodium protein, unknown function	PF3D7_0423600
PBANKA_052410	PBANKA_0524100		conserved Plasmodium protein, unknown function	#N/A
PBANKA_052420	PBANKA_0524200	2-Sep	early transcribed membrane protein;small exported protein	#N/A
PBANKA_052430	PBANKA_0524300		tryptophan-rich antigen;tryptophan-rich protein	#N/A
PBANKA_052440	PBANKA_0524400		tryptophan-rich antigen;tryptophan-rich protein	#N/A
PBANKA_052450	PBANKA_0524500		conserved rodent malaria protein, unknown function	#N/A
PBANKA_052460	PBANKA_0524600		BIR protein;PIR protein	#N/A
PBANKA_052470	PBANKA_0524700		Plasmodium exported protein, unknown function	#N/A
PBANKA_052480	PBANKA_0524800	1-Sep	early transcribed membrane protein;small exported protein	#N/A
PBANKA_060010	PBANKA_0600100		BIR protein;PIR protein	#N/A
PBANKA_060020	PBANKA_0600200		BIR protein;PIR protein	#N/A
PBANKA_060030	PBANKA_0600300		BIR protein;PIR protein	#N/A
PBANKA_060040	PBANKA_0600400		fam-a protein	#N/A
PBANKA_060050	PBANKA_0600500		XPA binding protein 1, putative	PF3D7_1201500
PBANKA_060060	PBANKA_0600600	NEK3	NIMA related kinase 3, putative	PF3D7_1201600
PBANKA_060070	PBANKA_0600700		conserved Plasmodium protein, unknown function	PF3D7_1201700
PBANKA_060080	PBANKA_0600800	COX19	cytochrome c oxidase assembly protein COX19, putative	PF3D7_1201800
PBANKA_060090	PBANKA_0600900		conserved Plasmodium protein, unknown function	PF3D7_1201900
PBANKA_060100	PBANKA_0601000		ATP dependent RNA helicase, putative	PF3D7_1202000
PBANKA_060110	PBANKA_0601100		mitochondrial phosphate carrier protein, putative	PF3D7_1202200
PBANKA_060120	PBANKA_0601200		dynein heavy chain, putative	PF3D7_1202300
PBANKA_060140	PBANKA_0601300	CYP26	peptidyl-prolyl cis-trans isomerase, putative	PF3D7_1202400
PBANKA_060150	PBANKA_0601500	TGS1	trimethylguanosine synthase, putative	PF3D7_1202500
PBANKA_060160	PBANKA_0601600		conserved protein, unknown function	PF3D7_1202600
PBANKA_060170	PBANKA_0601700		conserved Plasmodium protein, unknown function	PF3D7_1202700
PBANKA_060180	PBANKA_0601800		conserved Plasmodium protein, unknown function	PF3D7_1202800
PBANKA_060190	PBANKA_0601900	HMGB1	high mobility group protein B1, putative	PF3D7_1202900
PBANKA_060200	PBANKA_0602000	ORC1	origin recognition complex subunit 1, putative	PF3D7_1203000
PBANKA_060210	PBANKA_0602100		conserved Plasmodium protein, unknown function	PF3D7_1203100
PBANKA_060220	PBANKA_0602200	SRP14	signal recognition particle subunit SRP14, putative	PF3D7_1203200
PBANKA_060230	PBANKA_0602300		conserved Plasmodium protein, unknown function	PF3D7_1203300
PBANKA_060240	PBANKA_0602400		transporter, putative	PF3D7_1203400
PBANKA_060250	PBANKA_0602500	SUA5	threonylcarbamoyl-AMP synthase, putative	PF3D7_1203500
PBANKA_060260	PBANKA_0602600		cytochrome c1 heme lyase, putative	PF3D7_1203600
PBANKA_060270	PBANKA_0602700	NAPL	nucleosome assembly protein, putative	PF3D7_1203700
PBANKA_060280	PBANKA_0602800	UBC	ubiquitin-conjugating enzyme E2, putative	PF3D7_1203900
PBANKA_060290	PBANKA_0602900		conserved Plasmodium protein, unknown function	PF3D7_1204000
PBANKA_060300	PBANKA_0603000		conserved Plasmodium protein, unknown function	PF3D7_1204100
PBANKA_060310	PBANKA_0603100		conserved Plasmodium protein, unknown function	PF3D7_1204200
PBANKA_060320	PBANKA_0603200	EIF5A	eukaryotic translation initiation factor 5A, putative	PF3D7_1204300
PBANKA_060330	PBANKA_0603300		conserved Plasmodium protein, unknown function	PF3D7_1204400
PBANKA_060340	PBANKA_0603400		conserved Plasmodium protein, unknown function	PF3D7_1204500
PBANKA_060350	PBANKA_0603500		cytidine deaminase, putative	PF3D7_1204600
PBANKA_060360	PBANKA_0603600		conserved Plasmodium protein, unknown function	PF3D7_1204700
PBANKA_060365	PBANKA_0603650		conserved Plasmodium protein, unknown function	#N/A
PBANKA_060370	PBANKA_0603700		conserved Plasmodium protein, unknown function	PF3D7_1205000
PBANKA_060380	PBANKA_0603800	SEPSECS	O-phosphoseryl-tRNA(Sec) selenium transferase, putative	PF3D7_1205100
PBANKA_060390	PBANKA_0603900	HADO	HAD domain ookinete protein	PF3D7_1205200
PBANKA_060400	PBANKA_0604000		conserved Plasmodium protein, unknown function	PF3D7_1205300
PBANKA_060410	PBANKA_0604100		conserved Plasmodium protein, unknown function	PF3D7_1205400
PBANKA_060420	PBANKA_0604200		zinc finger protein, putative	PF3D7_1205500
PBANKA_060430	PBANKA_0604300		conserved Plasmodium protein, unknown function	PF3D7_1205600
PBANKA_060440	PBANKA_0604400	tGloII	targeted glyoxalase II, putative	PF3D7_1205700
PBANKA_060450	PBANKA_0604500	HMGB3	high mobility group protein B3, putative	PF3D7_1205800
PBANKA_060460	PBANKA_0604600		conserved protein, unknown function	PF3D7_1205900
PBANKA_060470	PBANKA_0604700	SHLP2	shewanella-like protein phosphatase 2, putative	PF3D7_1206000
PBANKA_060480	PBANKA_0604800	EIF3C	eukaryotic translation initiation factor 3 subunit C, putative	PF3D7_1206200
PBANKA_060490	PBANKA_0604900		conserved Plasmodium protein, unknown function	PF3D7_1206300
PBANKA_060500	PBANKA_0605000		rhodanese like protein, putative	PF3D7_1206400
PBANKA_060510	PBANKA_0605100		Tat binding protein 1(TBP-1)-interacting protein, putative	PF3D7_1206500
PBANKA_060520	PBANKA_0605200	RPC2	DNA-directed RNA polymerase III subunit RPC2, putative	PF3D7_1206600
PBANKA_060530	PBANKA_0605300	EIF5	eukaryotic translation initiation factor 5, putative	PF3D7_1206700
PBANKA_060540	PBANKA_0605400		conserved Plasmodium protein, unknown function	PF3D7_1206800
PBANKA_060550	PBANKA_0605500		conserved Plasmodium protein, unknown function	PF3D7_1206900
PBANKA_060560	PBANKA_0605600		conserved Plasmodium protein, unknown function	PF3D7_1207000
PBANKA_060570	PBANKA_0605700		small subunit rRNA processing factor, putative	PF3D7_1207100
PBANKA_060580	PBANKA_0605800		conserved Plasmodium protein, unknown function	PF3D7_1207300
PBANKA_060590	PBANKA_0605900		conserved Plasmodium protein, unknown function	PF3D7_1207400
PBANKA_060600	PBANKA_0606000		RNA-binding protein, putative	PF3D7_1207500
PBANKA_060610	PBANKA_0606100	MiaA	tRNA delta(2)-isopentenylpyrophosphate transferase, putative	PF3D7_1207600
PBANKA_060620	PBANKA_0606200		blood stage antigen 41-3 precursor, putative	PF3D7_1207700
PBANKA_060630	PBANKA_0606300		conserved Plasmodium protein, unknown function	PF3D7_1207800
PBANKA_060640	PBANKA_0606400		conserved Plasmodium protein, unknown function	PF3D7_1207900
PBANKA_060650	PBANKA_0606500		50S ribosomal protein L29, putative	PF3D7_1208000
PBANKA_060660	PBANKA_0606600		conserved Plasmodium protein, unknown function	PF3D7_1208100
PBANKA_060670	PBANKA_0606700	CRMP3	cysteine repeat modular protein 3	PF3D7_1208200
PBANKA_060680	PBANKA_0606800		mitochondrial ACP precursor, putative	PF3D7_1208300
PBANKA_060690	PBANKA_0606900		amino acid transporter, putative	PF3D7_1208400
PBANKA_060700	PBANKA_0607000		conserved Plasmodium protein, unknown function	PF3D7_1208500
PBANKA_060710	PBANKA_0607100	TIM10	mitochondrial import inner membrane translocase subunit TIM10, putative	PF3D7_1208600
PBANKA_060720	PBANKA_0607200		conserved protein, unknown function	PF3D7_1208700
PBANKA_060730	PBANKA_0607300		zinc finger protein, putative	PF3D7_1208800
PBANKA_060740	PBANKA_0607400		protein phosphatase, putative	PF3D7_1208900
PBANKA_060750	PBANKA_0607500		conserved Plasmodium protein, unknown function	PF3D7_1209000
PBANKA_060760	PBANKA_0607600	LSM7	U6 snRNA-associated Sm-like protein LSm7, putative	PF3D7_1209200
PBANKA_060770	PBANKA_0607700	KROX1	zinc finger transcription factor, putative	PF3D7_1209300
PBANKA_060780	PBANKA_0607800	CIA1	cytosolic iron-sulfur protein assembly protein 1, putative	PF3D7_1209400
PBANKA_060790	PBANKA_0607900		3',5'-cyclic nucleotide phosphodiesterase, putative	PF3D7_1209500.1
PBANKA_060800	PBANKA_0608000	PBGD	porphobilinogen deaminase, putative	PF3D7_1209600
PBANKA_060810	PBANKA_0608100		conserved Plasmodium protein, unknown function	PF3D7_1209700
PBANKA_060820	PBANKA_0608200	ATP11	ATP synthase mitochondrial F1 complex assembly factor 1, putative	PF3D7_1209800
PBANKA_060830	PBANKA_0608300	ABCB7	ABC transporter B family member 7, putative	PF3D7_1209900
PBANKA_060840	PBANKA_0608400	RPL1	50S ribosomal protein L1, apicoplast, putative	PF3D7_1210000
PBANKA_060850	PBANKA_0608500		SNARE protein, putative	PF3D7_1210100
PBANKA_060860	PBANKA_0608600		zinc finger protein, putative	PF3D7_1210200
PBANKA_060870	PBANKA_0608700		conserved Plasmodium protein, unknown function	PF3D7_1210300
PBANKA_060880	PBANKA_0608800		conserved Plasmodium protein, unknown function	#N/A
PBANKA_060890	PBANKA_0608900		general transcription factor 3C polypeptide 5, putative	PF3D7_1210400
PBANKA_060900	PBANKA_0609000		conserved Plasmodium protein, unknown function	PF3D7_1210500
PBANKA_060910	PBANKA_0609100		conserved Plasmodium protein, unknown function	PF3D7_1210600
PBANKA_060920	PBANKA_0609200		conserved Plasmodium protein, unknown function	PF3D7_1210700
PBANKA_060930	PBANKA_0609300	PIGM	GPI mannosyltransferase I, putative	PF3D7_1210900
PBANKA_060950	PBANKA_0609500		kinesin-7, putative	PF3D7_1211000
PBANKA_060960	PBANKA_0609600		heat shock protein 20, putative	PF3D7_1211100
PBANKA_060970	PBANKA_0609700		conserved Plasmodium protein, unknown function	PF3D7_1211200
PBANKA_060980	PBANKA_0609800	MCM8	DNA helicase MCM8, putative	PF3D7_1211300
PBANKA_060990	PBANKA_0609900		heat shock protein DNAJ homologue Pfj4, putative	PF3D7_1211400
PBANKA_061000	PBANKA_0610000		mitochondrial ribosomal protein S18 precursor, putative	PF3D7_1211500
PBANKA_061010	PBANKA_0610100	LSD1	lysine-specific histone demethylase 1, putative	PF3D7_1211600
PBANKA_061020	PBANKA_0610200	MCM5	DNA replication licensing factor MCM5, putative	PF3D7_1211700
PBANKA_061030	PBANKA_0610300		polyubiquitin, putative	PF3D7_1211800
PBANKA_061040	PBANKA_0610400	ATP4	non-SERCA-type Ca2+ -transporting P-ATPase, putative	PF3D7_1211900
PBANKA_061050	PBANKA_0610500	TPx(Gl)	glutathione peroxidase-like thioredoxin peroxidase	PF3D7_1212000
PBANKA_061060	PBANKA_0610600	PPP1	peripheral plastid protein 1, putative	PF3D7_1212100
PBANKA_061070	PBANKA_0610700		conserved Plasmodium protein, unknown function	#N/A
PBANKA_061080	PBANKA_0610800		eukaryotic initiation factor 2a, putative	PF3D7_1438000
PBANKA_061090	PBANKA_0610900		HSP40, subfamily A, putative	PF3D7_1437900
PBANKA_061100	PBANKA_0611000		trafficking protein particle complex subunit 5, putative	PF3D7_1437800
PBANKA_061110	PBANKA_0611100		succinyl-CoA ligase, putative	PF3D7_1437700
PBANKA_061120	PBANKA_0611200		conserved Plasmodium protein, unknown function	PF3D7_1437600
PBANKA_061130	PBANKA_0611300		conserved Plasmodium protein, unknown function	PF3D7_1437500
PBANKA_061140	PBANKA_0611400		pantothenate kinase, putative	PF3D7_1437400
PBANKA_061150	PBANKA_0611500		conserved Plasmodium protein, unknown function	PF3D7_1437300
PBANKA_061160	PBANKA_0611600		ribonucleoside-diphosphate reductase, large subunit, putative	PF3D7_1437200
PBANKA_061170	PBANKA_0611700		conserved Plasmodium protein, unknown function	PF3D7_1437100
PBANKA_061180	PBANKA_0611800		N-acetyltransferase, putative	PF3D7_1437000
PBANKA_061190	PBANKA_0611900		histidine triad protein, putative	PF3D7_1436900
PBANKA_061200	PBANKA_0612000	ClpR	ATP-dependent Clp protease proteolytic subunit, putative	#N/A
PBANKA_061210	PBANKA_0612100		conserved Plasmodium protein, unknown function	#N/A
PBANKA_061220	PBANKA_0612200		conserved Plasmodium protein, unknown function	PF3D7_0410800
PBANKA_061230	PBANKA_0612300		conserved Plasmodium protein, unknown function	PF3D7_0410900
PBANKA_061240	PBANKA_0612400		conserved Plasmodium protein, unknown function	PF3D7_0411000
PBANKA_061250	PBANKA_0612500		conserved Plasmodium protein, unknown function	PF3D7_0411100
PBANKA_061260	PBANKA_0612600		conserved Plasmodium protein, unknown function	PF3D7_0411200
PBANKA_061270	PBANKA_0612700		conserved Plasmodium protein, unknown function	PF3D7_0411300
PBANKA_061280	PBANKA_0612800		DEAD box ATP-dependent RNA helicase, putative	PF3D7_0411400
PBANKA_061290	PBANKA_0612900		conserved Plasmodium protein, unknown function	PF3D7_0411700
PBANKA_061300	PBANKA_0613000		conserved Plasmodium protein, unknown function	PF3D7_0411800
PBANKA_061310	PBANKA_0613100		conserved Plasmodium protein, unknown function	#N/A
PBANKA_061320	PBANKA_0613200		DNA polymerase alpha catalytic subunit A, putative	PF3D7_0411900
PBANKA_061330	PBANKA_0613300		conserved Plasmodium protein, unknown function	PF3D7_0412000
PBANKA_061340	PBANKA_0613400		mitochondrial ribosomal protein S12 precursor, putative	PF3D7_0412100
PBANKA_061350	PBANKA_0613500		conserved Plasmodium protein, unknown function	PF3D7_0412200
PBANKA_061360	PBANKA_0613600		phosphopantothenoylcysteine synthetase, putative	PF3D7_0412300
PBANKA_061370	PBANKA_0613700		RNA-binding protein, putative	PF3D7_0716000
PBANKA_061380	PBANKA_0613800	SDA1	protein SDA1, putative	PF3D7_0716100
PBANKA_061390	PBANKA_0613900		conserved Plasmodium protein, unknown function	PF3D7_0716200
PBANKA_061400	PBANKA_0614000		conserved Plasmodium protein, unknown function	PF3D7_0716300
PBANKA_061410	PBANKA_0614100		transcription initiation factor IIA subunit 1, putative	PF3D7_0716400
PBANKA_061420	PBANKA_0614200		conserved Plasmodium protein, unknown function	PF3D7_0716500
PBANKA_061430	PBANKA_0614300	SufS	cysteine desulfurase	PF3D7_0716600
PBANKA_061440	PBANKA_0614400		conserved Plasmodium protein, unknown function	PF3D7_0716700
PBANKA_061450	PBANKA_0614500	EIF3I	eukaryotic translation initiation factor 3 subunit I, putative	PF3D7_0716800
PBANKA_061460	PBANKA_0614600		drug metabolite transporter, putative	PF3D7_0716900
PBANKA_061470	PBANKA_0614700		conserved Plasmodium membrane protein, unknown function	PF3D7_0717000
PBANKA_061480	PBANKA_0614800		conserved Plasmodium protein, unknown function	PF3D7_0717100
PBANKA_061490	PBANKA_0614900		conserved Plasmodium protein, unknown function	PF3D7_0717200
PBANKA_061500	PBANKA_0615000		transcription initiation factor IIE subunit alpha, putative	PF3D7_0717300
PBANKA_061510	PBANKA_0615100		queuine tRNA-ribosyltransferase, putative	PF3D7_0717400
PBANKA_061520	PBANKA_0615200	CDPK4	calcium-dependent protein kinase 4	PF3D7_0717500
PBANKA_061530	PBANKA_0615300		conserved Plasmodium protein, unknown function	PF3D7_0717600
PBANKA_061540	PBANKA_0615400		serine--tRNA ligase, putative	PF3D7_0717700
PBANKA_061550	PBANKA_0615500		conserved Plasmodium protein, unknown function	PF3D7_0717800
PBANKA_061560	PBANKA_0615600		conserved Plasmodium protein, unknown function	PF3D7_0717900
PBANKA_061570	PBANKA_0615700		dynein heavy chain, putative	PF3D7_0718000
PBANKA_061580	PBANKA_0615800	EST	exported serine/threonine protein kinase	PF3D7_0718100
PBANKA_061590	PBANKA_0615900	CRMP2	cysteine repeat modular protein 2	PF3D7_0718300
PBANKA_061600	PBANKA_0616000		mitochondrial ribosomal protein S8 precursor, putative	PF3D7_0718400
PBANKA_061610	PBANKA_0616100		prefoldin subunit 3, putative	PF3D7_0718500
PBANKA_061620	PBANKA_0616200		conserved Plasmodium protein, unknown function	PF3D7_0718600
PBANKA_061630	PBANKA_0616300		conserved Plasmodium protein, unknown function	PF3D7_0718700
PBANKA_061640	PBANKA_0616400		conserved Plasmodium protein, unknown function	PF3D7_0718800
PBANKA_061650	PBANKA_0616500		conserved Plasmodium protein, unknown function	PF3D7_0719000
PBANKA_061660	PBANKA_0616600		conserved Plasmodium protein, unknown function	PF3D7_0719100
PBANKA_061670	PBANKA_0616700	NEK4	NIMA related kinase 4	PF3D7_0719200
PBANKA_061680	PBANKA_0616800	ARP6	actin-related protein, putative	PF3D7_0719300
PBANKA_061690	PBANKA_0616900		conserved Plasmodium protein, unknown function	PF3D7_0719400
PBANKA_061700	PBANKA_0617000		LEM3/CDC50 family protein, putative	PF3D7_0719500
PBANKA_061710	PBANKA_0617100		60S ribosomal protein L11a, putative	PF3D7_0719600
PBANKA_061720	PBANKA_0617200		40S ribosomal protein S10, putative	PF3D7_0719700
PBANKA_061730	PBANKA_0617300		conserved Plasmodium protein, unknown function	PF3D7_0719800
PBANKA_061740	PBANKA_0617400		conserved Plasmodium protein, unknown function	PF3D7_0719900
PBANKA_061750	PBANKA_0617500	CSL4	exosome complex component CSL4, putative	PF3D7_0720000
PBANKA_061760	PBANKA_0617600		small subunit rRNA processing protein, putative	PF3D7_0720100
PBANKA_061770	PBANKA_0617700		conserved Plasmodium protein, unknown function	PF3D7_0720200
PBANKA_061780	PBANKA_0617800		conserved Plasmodium protein, unknown function	PF3D7_0720300
PBANKA_061790	PBANKA_0617900		ferrodoxin reductase-like protein, putative	PF3D7_0720400
PBANKA_061800	PBANKA_0618000		conserved Plasmodium protein, unknown function	PF3D7_0720500
PBANKA_061810	PBANKA_0618100		conserved Plasmodium protein, unknown function	PF3D7_0720600
PBANKA_061820	PBANKA_0618200		phosphoinositide-binding protein, putative	PF3D7_0720700
PBANKA_061830	PBANKA_0618300		Ham1-like protein, putative	PF3D7_0720800
PBANKA_061840	PBANKA_0618400		conserved Plasmodium protein, unknown function	PF3D7_0720900
PBANKA_061850	PBANKA_0618500		conserved Plasmodium protein, unknown function	PF3D7_0721000
PBANKA_061860	PBANKA_0618600		conserved Plasmodium protein, unknown function	PF3D7_0721100
PBANKA_061870	PBANKA_0618700		conserved Plasmodium protein, unknown function	PF3D7_0721200
PBANKA_061880	PBANKA_0618800	DBP7	ATP-dependent RNA helicase DBP7, putative	PF3D7_0721300
PBANKA_061890	PBANKA_0618900		conserved Plasmodium protein, unknown function	PF3D7_0721400
PBANKA_061900	PBANKA_0619000		conserved Plasmodium protein, unknown function	PF3D7_0721500
PBANKA_061910	PBANKA_0619100		40S ribosomal protein S5, putative	PF3D7_0721600
PBANKA_061920	PBANKA_0619200	PSOP1	secreted ookinete protein, putative	PF3D7_0721700
PBANKA_061930	PBANKA_0619300		conserved Plasmodium protein, unknown function	PF3D7_0721800
PBANKA_061940	PBANKA_0619400		V-type ATPase V0 subunit e, putative	PF3D7_0721900
PBANKA_061950	PBANKA_0619500		conserved Plasmodium protein, unknown function	PF3D7_0722000
PBANKA_061960	PBANKA_0619600		PelOta protein homologue, putative	PF3D7_0722100
PBANKA_061970	PBANKA_0619700	RALP1	rhoptry-associated leucine zipper-like protein 1, putative	PF3D7_0722200
PBANKA_061980	PBANKA_0619800		zinc finger protein, putative	PF3D7_0722300
PBANKA_061990	PBANKA_0619900		GTP-binding protein, putative	PF3D7_0722400
PBANKA_062000	PBANKA_0620000	CWC15	pre-mRNA-splicing factor CWC15, putative	PF3D7_0722500
PBANKA_062010	PBANKA_0620100	UTP7	U3 small nucleolar RNA-associated protein 7, putative	PF3D7_0722600
PBANKA_062020	PBANKA_0620200		conserved Plasmodium protein, unknown function	PF3D7_0722700
PBANKA_062030	PBANKA_0620300		conserved Plasmodium protein, unknown function	PF3D7_0722800
PBANKA_062040	PBANKA_0620400		conserved Plasmodium protein, unknown function	PF3D7_0722900
PBANKA_062050	PBANKA_0620500		tRNAHis guanylyltransferase, putative	PF3D7_0723000
PBANKA_062060	PBANKA_0620600		conserved Plasmodium protein, unknown function	PF3D7_0723100
PBANKA_062070	PBANKA_0620700		conserved Plasmodium protein, unknown function	PF3D7_0723200
PBANKA_062080	PBANKA_0620800		conserved Plasmodium protein, unknown function	PF3D7_0723300
PBANKA_062090	PBANKA_0620900		conserved Plasmodium protein, unknown function	PF3D7_0723400
PBANKA_062100	PBANKA_0621000		dynactin subunit 5, putative	PF3D7_0723500
PBANKA_062110	PBANKA_0621100		conserved Plasmodium protein, unknown function	PF3D7_0723600
PBANKA_062120	PBANKA_0621200		metallo-hydrolase/oxidoreductase, putative	PF3D7_0723700
PBANKA_062130	PBANKA_0621300		conserved Plasmodium protein, unknown function	PF3D7_0723800
PBANKA_062140	PBANKA_0621400		conserved Plasmodium protein, unknown function	PF3D7_0723900
PBANKA_062150	PBANKA_0621500		Rab GTPase activator and protein kinase, putative	PF3D7_0724000
PBANKA_062160	PBANKA_0621600		conserved Plasmodium protein, unknown function	PF3D7_0724100
PBANKA_062170	PBANKA_0621700	TAP42	type 2A phosphatase-associated protein 42, putative	PF3D7_0724200
PBANKA_062180	PBANKA_0621800	COQ3	3-demethylubiquinone-9 3-methyltransferase, putative	PF3D7_0724300
PBANKA_062190	PBANKA_0621900	PAM18	mitochondrial import inner membrane translocase subunit TIM14, putative	PF3D7_0724400
PBANKA_062200	PBANKA_0622000		conserved Plasmodium protein, unknown function	PF3D7_0724500
PBANKA_062210	PBANKA_0622100		protein kinase, putative	PF3D7_0724600
PBANKA_062220	PBANKA_0622200		conserved Plasmodium protein, unknown function	PF3D7_0724700
PBANKA_062230	PBANKA_0622300		kelch protein, putative	PF3D7_0724800
PBANKA_062240	PBANKA_0622400		kinesin-19, putative	PF3D7_0724900
PBANKA_062250	PBANKA_0622500		exonuclease I, putative	PF3D7_0725000
PBANKA_062260	PBANKA_0622600		conserved Plasmodium protein, unknown function	PF3D7_0725100
PBANKA_062270	PBANKA_0622700		mago nashi protein homologue, putative	PF3D7_0725200
PBANKA_062280	PBANKA_0622800		conserved Plasmodium protein, unknown function	PF3D7_0725300
PBANKA_062290	PBANKA_0622900		conserved Plasmodium protein, unknown function	#N/A
PBANKA_062300	PBANKA_0623000		Plasmodium exported protein, unknown function	#N/A
PBANKA_062310	PBANKA_0623100		tryptophan-rich antigen;tryptophan-rich protein	#N/A
PBANKA_062315	PBANKA_0623150		conserved rodent malaria protein, unknown function	#N/A
PBANKA_062320	PBANKA_0623200		lysophospholipase, putative	#N/A
PBANKA_062330	PBANKA_0623300		tryptophan-rich antigen;tryptophan-rich protein	#N/A
PBANKA_062340	PBANKA_0623400		fam-a protein	#N/A
PBANKA_062350	PBANKA_0623500		fam-a protein	#N/A
PBANKA_062360	PBANKA_0623600		BIR protein;PIR protein	#N/A
PBANKA_062370	PBANKA_0623700		BIR protein;PIR protein	#N/A
PBANKA_062380	PBANKA_1200031		BIR protein;PIR protein	#N/A
PBANKA_062390	PBANKA_1300021		BIR protein;PIR protein	#N/A
PBANKA_070010	PBANKA_0700100		BIR protein;PIR protein	#N/A
PBANKA_070020	PBANKA_0700200		BIR protein;PIR protein	#N/A
PBANKA_070030	PBANKA_0700300		BIR protein;PIR protein	#N/A
PBANKA_070040	PBANKA_0007801;PBANKA_0700400.1;PBANKA_08371610;PBANKA_0007801.1		fam-b protein;	#N/A
PBANKA_070050	PBANKA_0700500		fam-a protein	#N/A
PBANKA_070060	PBANKA_0700600		Plasmodium exported protein, unknown function	#N/A
PBANKA_070070	PBANKA_0700700		Plasmodium exported protein, unknown function	#N/A
PBANKA_070080	PBANKA_0700800		Plasmodium exported protein (PHIST), unknown function	#N/A
PBANKA_070090	PBANKA_0700900	Pb235	reticulocyte binding protein, putative	#N/A
PBANKA_070100	PBANKA_0701000	SLTRiP		#N/A
PBANKA_070110	PBANKA_0701100		conserved Plasmodium protein, unknown function	#N/A
PBANKA_070120	PBANKA_0701200		conserved Plasmodium protein, unknown function	#N/A
PBANKA_070130	PBANKA_0701300		prolyl 4-hydroxylase subunit alpha, putative	PF3D7_0829400
PBANKA_070140	PBANKA_0701400	LSM8	U6 snRNA-associated Sm-like protein LSm8, putative	PF3D7_0829300
PBANKA_070150	PBANKA_0701500		prohibitin, putative	PF3D7_0829200
PBANKA_070160	PBANKA_0701600		conserved protein, unknown function	PF3D7_0829100
PBANKA_070170	PBANKA_0701700		conserved Plasmodium protein, unknown function	PF3D7_0829000
PBANKA_070180	PBANKA_0701800		conserved Plasmodium protein, unknown function	PF3D7_0828900
PBANKA_070190	PBANKA_0701900	GAMA	GPI-anchored micronemal antigen, putative	PF3D7_0828800
PBANKA_070200	PBANKA_0702000		conserved Plasmodium protein, unknown function	PF3D7_0828700
PBANKA_070210	PBANKA_0702100	FT1	folate transporter 1, putative	PF3D7_0828600
PBANKA_070220	PBANKA_0702200		translation initiation factor eIF-2B subunit alpha, putative	PF3D7_0828500
PBANKA_070230	PBANKA_0702300	OXA1	mitochondrial inner membrane protein OXA1, putative	PF3D7_0828400
PBANKA_070240	PBANKA_0702400		conserved Plasmodium protein, unknown function	PF3D7_0828300
PBANKA_070250	PBANKA_0702500		leucine--tRNA ligase, putative	PF3D7_0828200
PBANKA_070260	PBANKA_0702600		conserved Plasmodium protein, unknown function	PF3D7_0828100
PBANKA_070270	PBANKA_0702700	ROM3	rhomboid protease ROM3	PF3D7_0828000
PBANKA_070280	PBANKA_0702800		protein disulfide isomerase	PF3D7_0827900
PBANKA_070290	PBANKA_0702900		SET domain protein, putative	PF3D7_0827800
PBANKA_070300	PBANKA_0703000		magnesium transporter, putative	PF3D7_0827700
PBANKA_070310	PBANKA_0703100		conserved Plasmodium protein, unknown function	PF3D7_0827600
PBANKA_070320	PBANKA_0703200		apicoplast ribosomal protein L21 precursor, putative	PF3D7_0827500
PBANKA_070330	PBANKA_0703300		conserved Plasmodium protein, unknown function	PF3D7_0827400
PBANKA_070340	PBANKA_0703400		conserved Plasmodium protein, unknown function	#N/A
PBANKA_070350	PBANKA_0703500		conserved Plasmodium protein, unknown function	PF3D7_0827200
PBANKA_070360	PBANKA_0703600	IF2c	translation initiation factor IF-2, putative	PF3D7_0827100
PBANKA_070370	PBANKA_0703700	DBP10	ATP-dependent RNA helicase DBP10, putative	PF3D7_0827000
PBANKA_070380	PBANKA_0703800		conserved Plasmodium protein, unknown function	PF3D7_0826900
PBANKA_070390	PBANKA_0703900	RACK	receptor for activated c kinase, putative	PF3D7_0826700
PBANKA_070400	PBANKA_0704000		SNARE protein, putative	PF3D7_0826600
PBANKA_070410	PBANKA_0704100	UBE4B	ubiquitin conjugation factor E4 B, putative	PF3D7_0826500
PBANKA_070420	PBANKA_0704200		dehydrodolichyl diphosphate synthetase, putative	PF3D7_0826400
PBANKA_070430	PBANKA_0704300		SPRY domain, putative	PF3D7_0826300
PBANKA_070440	PBANKA_0704400		alpha/beta hydrolase, putative	PF3D7_0826200
PBANKA_070450	PBANKA_0704500		E3 ubiquitin-protein ligase, putative	PF3D7_0826100
PBANKA_070460	PBANKA_0704600		conserved Plasmodium protein, unknown function	PF3D7_0826000
PBANKA_070470	PBANKA_0704700		conserved Plasmodium protein, unknown function	PF3D7_0825900
PBANKA_070480	PBANKA_0704800		conserved Plasmodium protein, unknown function	PF3D7_0825800
PBANKA_070490	PBANKA_0704900		conserved Plasmodium protein, unknown function	PF3D7_0825700
PBANKA_070500	PBANKA_0705000		cytochrome c oxidase assembly protein, putative	PF3D7_0825600
PBANKA_070510	PBANKA_0705100	KRI1	protein KRI1, putative	PF3D7_0825500
PBANKA_070520	PBANKA_0705200		conserved Plasmodium protein, unknown function	PF3D7_0825400
PBANKA_070530	PBANKA_0705300		conserved protein, unknown function	PF3D7_0825300
PBANKA_070540	PBANKA_0705400	IF3a	translation initiation factor IF-3, putative	PF3D7_0825200
PBANKA_070550	PBANKA_0705500		conserved Plasmodium protein, unknown function	PF3D7_0825100
PBANKA_070560	PBANKA_0705600		conserved Plasmodium protein, unknown function	PF3D7_0825000
PBANKA_070570	PBANKA_0705700		conserved Plasmodium protein, unknown function	PF3D7_0824900
PBANKA_070580	PBANKA_0705800		conserved Plasmodium protein, unknown function	PF3D7_0824800
PBANKA_070590	PBANKA_0705900	LMF1	lipase maturation factor, putative	PF3D7_0824700
PBANKA_070600	PBANKA_0706000	DRE2	Fe-S cluster assembly protein DRE2, putative	PF3D7_0824600
PBANKA_070610	PBANKA_0706100		conserved Plasmodium protein, unknown function	PF3D7_0824500
PBANKA_070620	PBANKA_0706200	NT2	nucleoside transporter 2, putative	PF3D7_0824400
PBANKA_070630	PBANKA_0706300		GTP-binding protein, putative	PF3D7_0824300
PBANKA_070640	PBANKA_0706400		conserved Plasmodium protein, unknown function	PF3D7_0824200
PBANKA_070650	PBANKA_0706500		exonuclease, putative	PF3D7_0824100
PBANKA_070660	PBANKA_0706600		conserved Plasmodium protein, unknown function	PF3D7_0824000
PBANKA_070670	PBANKA_0706700	DTC	dicarboxylate/tricarboxylate carrier, putative	PF3D7_0823900
PBANKA_070680	PBANKA_0706800		DnaJ protein, putative	PF3D7_0823800
PBANKA_070690	PBANKA_0706900		conserved Plasmodium protein, unknown function	PF3D7_0823700
PBANKA_070700	PBANKA_0707000	LipB	lipoate-protein ligase B	PF3D7_0823600
PBANKA_070710	PBANKA_0707100	IMC1i	inner membrane complex protein 1i	PF3D7_0823500
PBANKA_070720	PBANKA_0707200		alpha/beta hydrolase, putative	PF3D7_0823400
PBANKA_070730	PBANKA_0707300	GCN5	histone acetyltransferase GCN5, putative	PF3D7_0823300
PBANKA_070740	PBANKA_0707400		RNA-binding protein, putative	PF3D7_0823200
PBANKA_070750	PBANKA_0707500		RWD domain-containing protein, putative	PF3D7_0823100
PBANKA_070760	PBANKA_0707600	VPS15	serine/threonine protein kinase VPS15, putative	PF3D7_0823000
PBANKA_070770	PBANKA_0707700		conserved Plasmodium protein, unknown function	PF3D7_0822900
PBANKA_070780	PBANKA_0707800		conserved Plasmodium protein, unknown function	PF3D7_0822800
PBANKA_070790	PBANKA_0707900		conserved Plasmodium protein, unknown function	PF3D7_0822700
PBANKA_070800	PBANKA_0708000	SEC23	protein transport protein SEC23, putative	PF3D7_0822600
PBANKA_070810	PBANKA_0708100	DLC1	dynein light chain 1	PF3D7_0822500
PBANKA_070820	PBANKA_0708200		conserved Plasmodium protein, unknown function	PF3D7_0822400
PBANKA_070840	PBANKA_0708400	SNRPG	small nuclear ribonucleoprotein G, putative	PF3D7_0822300
PBANKA_070850	PBANKA_0708500		conserved Plasmodium protein, unknown function	PF3D7_0822200
PBANKA_070860	PBANKA_0708600		quinone oxidoreductase, putative	#N/A
PBANKA_070870	PBANKA_0708700	MED7	mediator of RNA polymerase II transcription subunit 7, putative	PF3D7_0822100
PBANKA_070880	PBANKA_0708800		mitochondrial ribosomal protein L4 precursor, putative	PF3D7_0822000
PBANKA_070890	PBANKA_0708900		conserved Plasmodium protein, unknown function	PF3D7_0821900
PBANKA_070900	PBANKA_0709000		protein transport protein SEC61 subunit beta, putative	PF3D7_0821800
PBANKA_070910	PBANKA_0709100		60S ribosomal protein L22, putative	PF3D7_0821700
PBANKA_070920	PBANKA_0709200		clp1-related protein, putative	PF3D7_0821600
PBANKA_070930	PBANKA_0709300	NEP1	ribosomal RNA small subunit methyltransferase NEP1, putative	PF3D7_0821500
PBANKA_070940	PBANKA_0709400		conserved Plasmodium protein, unknown function	PF3D7_0821400
PBANKA_070950	PBANKA_0709500	DHX36	ATP-dependent RNA helicase DHX36, putative	PF3D7_0821300
PBANKA_070960	PBANKA_0709600		conserved Plasmodium protein, unknown function	PF3D7_0821200
PBANKA_070970	PBANKA_0709700	PK1	protein kinase 1	PF3D7_0821100
PBANKA_070980	PBANKA_0709800		conserved Plasmodium protein, unknown function	PF3D7_0821000
PBANKA_070990	PBANKA_0709900		conserved Plasmodium protein, unknown function	PF3D7_0820900
PBANKA_071000	PBANKA_0710000		conserved Plasmodium protein, unknown function	PF3D7_0820800
PBANKA_071010	PBANKA_0710100	KDH	2-oxoglutarate dehydrogenase E1 component, putative	PF3D7_0820700
PBANKA_071020	PBANKA_0710200		conserved Plasmodium protein, unknown function	PF3D7_0820600
PBANKA_071030	PBANKA_0710300		conserved Plasmodium protein, unknown function	PF3D7_0820500
PBANKA_071040	PBANKA_0710400		conserved Plasmodium protein, unknown function	PF3D7_0820400
PBANKA_071050	PBANKA_0710500		conserved Plasmodium protein, unknown function	PF3D7_0820300
PBANKA_071060	PBANKA_0710600		phosphatidylglycerophosphate synthase, putative	PF3D7_0820200
PBANKA_071070	PBANKA_0710700		conserved Plasmodium protein, unknown function	PF3D7_0820100
PBANKA_071080	PBANKA_0710800	SRCAP	Snf2-related CBP activator, putative	PF3D7_0820000
PBANKA_071090	PBANKA_0710900	LSM3	U6 snRNA-associated Sm-like protein LSm3, putative	PF3D7_0819900
PBANKA_071100	PBANKA_0711000		conserved Plasmodium protein, unknown function	PF3D7_0819800
PBANKA_071110	PBANKA_0711100		conserved Plasmodium protein, unknown function	PF3D7_0819700
PBANKA_071120	PBANKA_0711200		conserved Plasmodium protein, unknown function	PF3D7_0819600
PBANKA_071130	PBANKA_0711300		conserved protein, unknown function	PF3D7_0819500
PBANKA_071140	PBANKA_0711400	PLP4	membrane attack complex;perforin-like protein 4	PF3D7_0819400
PBANKA_071150	PBANKA_0711500		conserved Plasmodium protein, unknown function	PF3D7_0819300
PBANKA_071160	PBANKA_0711600	PLP5	perforin-like protein 5	PF3D7_0819200
PBANKA_071170	PBANKA_0711700		BRIX domain, putative	PF3D7_0819100
PBANKA_071180	PBANKA_0711800		conserved Plasmodium protein, unknown function	PF3D7_0819000
PBANKA_071190	PBANKA_0711900	HSP70	heat shock protein 70	PF3D7_0818900
PBANKA_071200	PBANKA_0712000	IMP4	U3 small nucleolar ribonucleoprotein protein IMP4, putative	PF3D7_0818800
PBANKA_071210	PBANKA_0712100		DNA helicase, putative	PF3D7_0818700
PBANKA_071220	PBANKA_0712200	PBLP	BEM46-like protein, putative	PF3D7_0818600
PBANKA_071230	PBANKA_0712300		zinc finger protein, putative	PF3D7_0818500
PBANKA_071240	PBANKA_0712400	FCF1	rRNA-processing protein FCF1, putative	PF3D7_0818400
PBANKA_071250	PBANKA_0712500		dynactin subunit 6, putative	PF3D7_0818300
PBANKA_071260	PBANKA_0712600	14-3-3I	14-3-3 protein	PF3D7_0818200
PBANKA_071270	PBANKA_0712700		zinc finger protein, putative	PF3D7_0818100
PBANKA_071280	PBANKA_0712800		conserved protein, unknown function	PF3D7_0818000
PBANKA_071290	PBANKA_0712900	HMGB2	high mobility group protein B2	PF3D7_0817900
PBANKA_071300	PBANKA_0713000		conserved Plasmodium protein, unknown function	PF3D7_0817800
PBANKA_071310	PBANKA_0713100	RON5	rhoptry neck protein 5, putative	PF3D7_0817700
PBANKA_071320	PBANKA_0713200		conserved Plasmodium protein, unknown function	PF3D7_0817600
PBANKA_071330	PBANKA_0713300		protein kinase c inhibitor-like protein, putative	PF3D7_0817500
PBANKA_071340	PBANKA_0713400		phosphatase, putative	PF3D7_0817400
PBANKA_071350	PBANKA_0713500		asparagine-rich antigen, putative, fragment	#N/A
PBANKA_071360	PBANKA_0713600		conserved Plasmodium protein, unknown function	PF3D7_0817200
PBANKA_071370	PBANKA_0713700		GTPase, putative	PF3D7_0817100
PBANKA_071380	PBANKA_0713800		NEDD8-activating enzyme E1 catalytic subunit, putative	PF3D7_0817000
PBANKA_071390	PBANKA_0713900	AK2	adenylate kinase 2, putative	PF3D7_0816900
PBANKA_071400	PBANKA_0714000	DMC1	meiotic recombination protein DMC1	PF3D7_0816800
PBANKA_071410	PBANKA_0714100	TRAPPC2L	trafficking protein particle complex subunit 2-like protein, putative	PF3D7_0816700
PBANKA_071420	PBANKA_0714200	ClpB1	chaperone protein ClpB1, putative	PF3D7_0816600
PBANKA_071430	PBANKA_0714300	HSP20	small heat shock protein HSP20	PF3D7_0816500
PBANKA_071440	PBANKA_0714400		conserved Plasmodium protein, unknown function	PF3D7_0816400
PBANKA_071450	PBANKA_0714500		conserved Plasmodium protein, unknown function	PF3D7_0816300
PBANKA_071460	PBANKA_0714600	VPS2	vacuolar protein sorting-associated protein 2, putative	PF3D7_0816200
PBANKA_071470	PBANKA_0714700		phosphopantothenoylcysteine decarboxylase, putative	PF3D7_0816100
PBANKA_071480	PBANKA_0714800	RRB1	ribosome assembly protein RRB1, putative	PF3D7_0816000
PBANKA_071490	PBANKA_0714900	aLipDH	dihydrolipoyl dehydrogenase, apicoplast, putative	PF3D7_0815900
PBANKA_071500	PBANKA_0715000	VPS9	vacuolar protein sorting-associated protein 9, putative	PF3D7_0815800
PBANKA_071510	PBANKA_0715100		ubiquitin, putative	PF3D7_0815700
PBANKA_071520	PBANKA_0715200	EIF3G	eukaryotic translation initiation factor 3 subunit G, putative	PF3D7_0815600
PBANKA_071530	PBANKA_0715300		conserved Plasmodium protein, unknown function	PF3D7_0815500
PBANKA_071540	PBANKA_0715400		conserved Plasmodium protein, unknown function	PF3D7_0815400
PBANKA_071550	PBANKA_0715500	PGM2	phosphoglucomutase-2	PF3D7_0413500
PBANKA_071560	PBANKA_0715600	RPT3	26S protease regulatory subunit 6B, putative	PF3D7_0413600
PBANKA_071570	PBANKA_0715700		lysine decarboxylase-like protein, putative	PF3D7_0413700
PBANKA_071580	PBANKA_0715800		50S ribosomal protein L10, putative	PF3D7_0413800
PBANKA_071590	PBANKA_0715900	USP13	ubiquitin carboxyl-terminal hydrolase 13, putative	PF3D7_0413900
PBANKA_071600	PBANKA_0716000	SMC3	structural maintenance of chromosomes protein 3, putative	PF3D7_0414000
PBANKA_071610	PBANKA_0716100		conserved Plasmodium protein, unknown function	PF3D7_0414100
PBANKA_071620	PBANKA_0716200		calmodulin-like protein, putative	PF3D7_0414200.1
PBANKA_071630	PBANKA_0716300		Rab5-interacting protein, putative	PF3D7_0414300
PBANKA_071640	PBANKA_0716400		conserved Plasmodium protein, unknown function	PF3D7_0414400
PBANKA_071650	PBANKA_0716500		RNA-binding protein, putative	PF3D7_0414500
PBANKA_071660	PBANKA_0716600		conserved Plasmodium protein, unknown function	PF3D7_0414600
PBANKA_071670	PBANKA_0716700		GTP-binding protein, putative	PF3D7_0414700
PBANKA_071680	PBANKA_0716800		conserved Plasmodium protein, unknown function	PF3D7_0414800
PBANKA_071690	PBANKA_0716900	ARO	armadillo-domain containing rhoptry protein, putative	PF3D7_0414900
PBANKA_071700	PBANKA_0717000		ATPase, putative	PF3D7_0415000
PBANKA_071710	PBANKA_0717100		conserved Plasmodium protein, unknown function	PF3D7_0415100
PBANKA_071720	PBANKA_0717200		conserved Plasmodium protein, unknown function	PF3D7_0415200
PBANKA_071730	PBANKA_0717300	CRK3	cdc2-related protein kinase 3	PF3D7_0415300
PBANKA_071740	PBANKA_0717400		coatomer subunit zeta, putative	PF3D7_0415400
PBANKA_071750	PBANKA_0717500	CBP20	nuclear cap-binding protein subunit 2, putative	PF3D7_0415500
PBANKA_071760	PBANKA_0717600	GAK	GTP:AMP phosphotransferase, putative	PF3D7_0415600
PBANKA_071770	PBANKA_0717700		conserved Plasmodium protein, unknown function	PF3D7_0415700
PBANKA_071780	PBANKA_0717800		60S ribosomal protein L15, putative	PF3D7_0415900
PBANKA_071790	PBANKA_0717900		RNA-binding protein, putative	PF3D7_0416000
PBANKA_071800	PBANKA_0718000		conserved Plasmodium protein, unknown function	#N/A
PBANKA_071810	PBANKA_0718100	GATA	glutamyl-tRNA(Gln) amidotransferase subunit A	PF3D7_0416100
PBANKA_071820	PBANKA_0718200		conserved protein, unknown function	PF3D7_0416200
PBANKA_071830	PBANKA_0718300	MCM9	DNA helicase MCM9, putative	PF3D7_0416300
PBANKA_071840	PBANKA_0718400	HAT1	histone acetyltransferase, putative	PF3D7_0416400
PBANKA_071850	PBANKA_0718500		repressor of RNA polymerase III transcription MAF1, putative	PF3D7_0416500
PBANKA_071860	PBANKA_0718600		prohibitin-like protein, putative	PF3D7_0416600
PBANKA_071870	PBANKA_0718700		CDGSH iron-sulfur domain-containing protein, putative	PF3D7_0416700
PBANKA_071880	PBANKA_0718800	SAR1	small GTP-binding protein sar1, putative	PF3D7_0416800
PBANKA_071890	PBANKA_0718900		conserved Plasmodium protein, unknown function	PF3D7_0416900
PBANKA_071900	PBANKA_0718900		conserved Plasmodium protein, unknown function	PF3D7_0416900
PBANKA_071910	PBANKA_0719100		conserved Plasmodium protein, unknown function	PF3D7_0417000
PBANKA_071920	PBANKA_0719200	PUF2	mRNA-binding protein PUF2	PF3D7_0417100
PBANKA_071930	PBANKA_0719300	DHFR-TS	bifunctional dihydrofolate reductase-thymidylate synthase, putative	PF3D7_0417200
PBANKA_071940	PBANKA_0719400		LETM1-like protein, putative	PF3D7_0417300
PBANKA_071950	PBANKA_0719500		conserved Plasmodium protein, unknown function	PF3D7_0417400
PBANKA_071960	PBANKA_0719600		memo-like protein	PF3D7_0417500
PBANKA_071970	PBANKA_0719700		conserved Plasmodium protein, unknown function	PF3D7_0417600
PBANKA_071980	PBANKA_0719800		conserved Plasmodium protein, unknown function	PF3D7_0417700
PBANKA_071990	PBANKA_0719900	CRK1	cdc2-related protein kinase 1	PF3D7_0417800
PBANKA_072000	PBANKA_0720000		conserved Plasmodium protein, unknown function	PF3D7_0417900
PBANKA_072010	PBANKA_0720100		conserved Plasmodium protein, unknown function	PF3D7_0418000
PBANKA_072020	PBANKA_0720200		conserved Plasmodium protein, unknown function	PF3D7_0418100
PBANKA_072030	PBANKA_0720300	EIF3M	eukaryotic translation initiation factor 3 subunit M, putative	PF3D7_0418200
PBANKA_072040	PBANKA_0720400		conserved Plasmodium protein, unknown function	PF3D7_0418300
PBANKA_072050	PBANKA_0720500		conserved Plasmodium protein, unknown function	PF3D7_0418400
PBANKA_072060	PBANKA_0720600	BET3	trafficking protein particle complex subunit 3, putative	PF3D7_0418500
PBANKA_072070	PBANKA_0720700		regulator of chromosome condensation, putative	PF3D7_0418600
PBANKA_072080	PBANKA_0720800		RNA-binding protein NOB1, putative	PF3D7_0418700
PBANKA_072090	PBANKA_0720900		conserved Plasmodium protein, unknown function	PF3D7_0418800
PBANKA_072100	PBANKA_0721000		conserved Plasmodium protein, unknown function	PF3D7_0418900
PBANKA_072110	PBANKA_0721100		conserved Plasmodium protein, unknown function	PF3D7_0419000
PBANKA_072120	PBANKA_0721200		conserved Plasmodium protein, unknown function	PF3D7_0419100
PBANKA_072130	PBANKA_0721300	GOT1	protein transport protein GOT1, putative	PF3D7_0419200
PBANKA_072140	PBANKA_0721400		conserved Plasmodium protein, unknown function	PF3D7_0419300
PBANKA_072150	PBANKA_0721500		conserved Plasmodium protein, unknown function	PF3D7_0419400
PBANKA_072160	PBANKA_0721600		conserved Plasmodium protein, unknown function	PF3D7_0419500
PBANKA_072170	PBANKA_0721700		ran binding protein 1, putative	PF3D7_0419600
PBANKA_072180	PBANKA_0721800		apical merozoite protein, putative	PF3D7_0419700
PBANKA_072190	PBANKA_0721900		60S ribosomal protein L7ae/L30e, putative	PF3D7_0419800
PBANKA_072200	PBANKA_0722000		phosphatidylinositol 4-kinase, putative	PF3D7_0419900
PBANKA_072230	PBANKA_1300096		fam-b protein	#N/A
PBANKA_072240	PBANKA_1300091		BIR protein;PIR protein	#N/A
PBANKA_072250	PBANKA_1146721		BIR protein;PIR protein	#N/A
PBANKA_072260	PBANKA_0722600		fam-b protein	#N/A
PBANKA_072280	PBANKA_1200096		fam-b protein	#N/A
PBANKA_072300	PBANKA_0300100		BIR protein;PIR protein	#N/A
PBANKA_080010	PBANKA_0800100		BIR protein;PIR protein	#N/A
PBANKA_080030	PBANKA_0800300		conserved Plasmodium protein, unknown function	#N/A
PBANKA_080040	PBANKA_0800400		conserved Plasmodium protein, unknown function	#N/A
PBANKA_080050	PBANKA_0800500	CHT1	chitinase	#N/A
PBANKA_080060	PBANKA_0800600		centrin, putative	PF3D7_0702900
PBANKA_080070	PBANKA_0800700		conserved Plasmodium protein, unknown function	PF3D7_0703000
PBANKA_080080	PBANKA_0800800		conserved Plasmodium protein, unknown function	PF3D7_0703100
PBANKA_080090	PBANKA_0800900		conserved Plasmodium protein, unknown function	PF3D7_0703200
PBANKA_080100	PBANKA_0801000		conserved Plasmodium protein, unknown function	PF3D7_0703300
PBANKA_080110	PBANKA_0801100		conserved Plasmodium protein, unknown function	PF3D7_0703400
PBANKA_080120	PBANKA_0801200		erythrocyte membrane-associated antigen, putative	PF3D7_0703500
PBANKA_080130	PBANKA_0801300		conserved Plasmodium protein, unknown function	PF3D7_0703600
PBANKA_080140	PBANKA_0801400		conserved Plasmodium protein, unknown function	PF3D7_0703700
PBANKA_080150	PBANKA_0801500		conserved Plasmodium protein, unknown function	PF3D7_0703800
PBANKA_080160	PBANKA_0801600		conserved Plasmodium protein, unknown function	PF3D7_0703900
PBANKA_080170	PBANKA_0801700		conserved Plasmodium protein, unknown function	PF3D7_0704000
PBANKA_080180	PBANKA_0801800		conserved Plasmodium protein, unknown function	PF3D7_0704100
PBANKA_080190	PBANKA_0801900		methyltransferase, putative	PF3D7_0704200
PBANKA_080200	PBANKA_0802000		conserved Plasmodium protein, unknown function	PF3D7_0704300
PBANKA_080210	PBANKA_0802100		phosphoinositide-binding protein, putative	PF3D7_0704400
PBANKA_080220	PBANKA_0802200		serine/threonine protein kinase, putative	PF3D7_0704500
PBANKA_080230	PBANKA_0802300		E3 ubiquitin-protein ligase, putative	PF3D7_0704600
PBANKA_080240	PBANKA_0802400	PPAT	phosphopantetheine adenylyltransferase, putative	PF3D7_0704700
PBANKA_080250	PBANKA_0802500		conserved Plasmodium protein, unknown function	PF3D7_0704800
PBANKA_080260	PBANKA_0802600		peptide chain release factor, putative	PF3D7_0704900
PBANKA_080270	PBANKA_0802700		methyltransferase, putative	PF3D7_0705000
PBANKA_080280	PBANKA_0802800		conserved Plasmodium protein, unknown function	PF3D7_0705100
PBANKA_080290	PBANKA_0802900		conserved Plasmodium protein, unknown function	PF3D7_0705200
PBANKA_080300	PBANKA_0803000	ORC2	origin recognition complex subunit 2, putative	PF3D7_0705300
PBANKA_080310	PBANKA_0803100	MCM7	DNA replication licensing factor MCM7, putative	PF3D7_0705400
PBANKA_080320	PBANKA_0803200		inositol-phosphate phosphatase, putative	PF3D7_0705500
PBANKA_080330	PBANKA_0803300		RNA helicase, putative	PF3D7_0705600
PBANKA_080340	PBANKA_0803400		40S ribosomal protein S29, putative	PF3D7_0705700
PBANKA_080350	PBANKA_0803500		ATP synthase subunit C, putative	PF3D7_0705900
PBANKA_080360	PBANKA_0803600		importin-7, putative	PF3D7_0706000
PBANKA_080370	PBANKA_0803700		conserved Plasmodium protein, unknown function	PF3D7_0706100
PBANKA_080380	PBANKA_0803800		conserved Plasmodium protein, unknown function	PF3D7_0706200
PBANKA_080390	PBANKA_0803900		conserved Plasmodium protein, unknown function	PF3D7_0706300
PBANKA_080400	PBANKA_0804000	RPL37	60S ribosomal protein L37, putative	PF3D7_0706400
PBANKA_080410	PBANKA_0804100		conserved Plasmodium protein, unknown function	PF3D7_0706500
PBANKA_080420	PBANKA_0804200		conserved Plasmodium protein, unknown function	PF3D7_0706600
PBANKA_080430	PBANKA_0804300	MSH2-2	DNA mismatch repair protein MSH2	PF3D7_0706700
PBANKA_080440	PBANKA_0804400		conserved Plasmodium protein, unknown function	PF3D7_0707200
PBANKA_080450	PBANKA_0804500	RAMA	rhoptry-associated membrane antigen, putative	PF3D7_0707300
PBANKA_080460	PBANKA_0804600		AAA family ATPase, putative	PF3D7_0707400
PBANKA_080470	PBANKA_0804700		conserved Plasmodium protein, unknown function	PF3D7_0707500
PBANKA_080480	PBANKA_0804800		conserved Plasmodium protein, unknown function	PF3D7_0707600
PBANKA_080490	PBANKA_0804900		E3 ubiquitin-protein ligase, putative	PF3D7_0707700
PBANKA_080500	PBANKA_0805000		RAP protein, putative	PF3D7_0707800
PBANKA_080510	PBANKA_0805100		ribosomal protein S8e, putative	PF3D7_0707900
PBANKA_080520	PBANKA_0805200		cytoskeleton associated protein, putative	PF3D7_0708000
PBANKA_080530	PBANKA_0805300		conserved Plasmodium protein, unknown function	#N/A
PBANKA_080540	PBANKA_0805400	RPB10	DNA-directed RNA polymerases I, II, and III subunit RPABC5, putative	PF3D7_0708100
PBANKA_080550	PBANKA_0805500		conserved Plasmodium protein, unknown function	PF3D7_0708200
PBANKA_080560	PBANKA_0805600	BUD32	EKC/KEOPS complex subunit BUD32, putative	PF3D7_0708300
PBANKA_080570	PBANKA_0805700	HSP90	heat shock protein 90, putative	PF3D7_0708400
PBANKA_080580	PBANKA_0805800		RNA-binding protein, putative	PF3D7_0319500
PBANKA_080590	PBANKA_0805900		kinesin-8, putative	PF3D7_0319400
PBANKA_080600	PBANKA_0806000		ubiquitin-conjugating enzyme, putative	PF3D7_0319300
PBANKA_080610	PBANKA_0806100		conserved Plasmodium protein, unknown function	PF3D7_0319200
PBANKA_080620	PBANKA_0806200	RBX1	E3 ubiquitin-protein ligase RBX1, putative	PF3D7_0319100
PBANKA_080630	PBANKA_0806300		P-type ATPase, putative	PF3D7_0319000
PBANKA_080640	PBANKA_0806400		conserved protein, unknown function	PF3D7_0318900
PBANKA_080650	PBANKA_0806500		triosephosphate isomerase, putative	PF3D7_0318800
PBANKA_080660	PBANKA_0806600		cleavage and polyadenylation specificity factor, putative	PF3D7_0318600
PBANKA_080670	PBANKA_0806700		conserved Plasmodium protein, unknown function	PF3D7_0318500
PBANKA_080680	PBANKA_0806800		conserved Plasmodium protein, unknown function	PF3D7_0318400
PBANKA_080690	PBANKA_0806900		conserved Plasmodium protein, unknown function	PF3D7_0318300
PBANKA_080700	PBANKA_0807000	RPB1	DNA-directed RNA polymerase II subunit RPB1, putative	PF3D7_0318200
PBANKA_080710	PBANKA_0807100		stomatin-like protein	PF3D7_0318100
PBANKA_080720	PBANKA_0807200		conserved Plasmodium protein, unknown function	PF3D7_0318000
PBANKA_080730	PBANKA_0807300		conserved Plasmodium protein, unknown function	PF3D7_0317900
PBANKA_080740	PBANKA_0807400		26S proteasome non-ATPase regulatory subunit 9, putative	PF3D7_0317800
PBANKA_080750	PBANKA_0807500		conserved Plasmodium protein, unknown function	PF3D7_0317700
PBANKA_080760	PBANKA_0807600	RPS11	40S ribosomal protein S11, putative	PF3D7_0317600
PBANKA_080770	PBANKA_0807700	EG5	kinesin-5, putative	PF3D7_0317500
PBANKA_080780	PBANKA_0807800		conserved Plasmodium protein, unknown function	PF3D7_0317400
PBANKA_080790	PBANKA_0807900		conserved Plasmodium protein, unknown function	PF3D7_0317300
PBANKA_080800	PBANKA_0808000	CRK4	cdc2-related protein kinase 4	PF3D7_0317200
PBANKA_080810	PBANKA_0808100	B9	6-cysteine protein	PF3D7_0317100
PBANKA_080820	PBANKA_0808200		proteasome subunit alpha type-3, putative	PF3D7_0317000
PBANKA_080830	PBANKA_0808300		E3 ubiquitin-protein ligase, putative	PF3D7_0316900
PBANKA_080838	PBANKA_0808380		conserved Plasmodium protein, unknown function	#N/A
PBANKA_080842	PBANKA_0808420		tubulin-specific chaperone, putative	#N/A
PBANKA_080850	PBANKA_0808500		conserved Plasmodium protein, unknown function	PF3D7_0907000
PBANKA_080860	PBANKA_0808600		conserved Plasmodium protein, unknown function	PF3D7_0907100
PBANKA_080870	PBANKA_0808700		GTPase-activating protein, putative	PF3D7_0907200
PBANKA_080880	PBANKA_0808800		conserved Plasmodium protein, unknown function	PF3D7_0907300
PBANKA_080890	PBANKA_0808900	ClpY	ATP-dependent protease ATPase subunit ClpY, putative	PF3D7_0907400
PBANKA_080900	PBANKA_0809000		translation initiation factor SUI1, putative	PF3D7_0907600
PBANKA_080910	PBANKA_0809100		subunit of proteaseome activator complex, putative	PF3D7_0907700
PBANKA_080920	PBANKA_0809200		ribosomal protein L35, putative	PF3D7_0907800
PBANKA_080930	PBANKA_0809300	PDF	peptide deformylase, putative	PF3D7_0907900
PBANKA_080940	PBANKA_0809400		P1 nuclease, putative	PF3D7_0908000
PBANKA_080950	PBANKA_0809500		conserved Plasmodium protein, unknown function	PF3D7_0908100
PBANKA_080960	PBANKA_0809600		conserved Plasmodium protein, unknown function	PF3D7_0908200
PBANKA_080970	PBANKA_0809700		conserved Plasmodium protein, unknown function	PF3D7_0908300.1
PBANKA_080980	PBANKA_0809800		ribosomal RNA methyltransferase, putative	PF3D7_0908600
PBANKA_080990	PBANKA_0809900		tRNA pseudouridine synthase, putative	PF3D7_0908700
PBANKA_081000	PBANKA_0810000		transporter, putative	PF3D7_0908800
PBANKA_081010	PBANKA_0810100		conserved Plasmodium protein, unknown function	PF3D7_0908900
PBANKA_081020	PBANKA_0810200		conserved Plasmodium protein, unknown function	PF3D7_0909000
PBANKA_081030	PBANKA_0810300		conserved Plasmodium protein, unknown function	PF3D7_0909100
PBANKA_081040	PBANKA_0810400	POFUT2	GDP-fucose protein O-fucosyltransferase 2, putative	PF3D7_0909200
PBANKA_081050	PBANKA_0810500	ARP	apoptosis-related protein, putative	PF3D7_0909300
PBANKA_081060	PBANKA_0810600		exoribonuclease, putative	PF3D7_0909400
PBANKA_081070	PBANKA_0810700	SPM1	subpellicular microtubule protein 1, putative	PF3D7_0909500
PBANKA_081080	PBANKA_0810800		conserved Plasmodium protein, unknown function	PF3D7_0909600
PBANKA_081090	PBANKA_0810900		FHA domain protein, putative	PF3D7_0909700
PBANKA_081100	PBANKA_0811000	SNRPD3	small nuclear ribonucleoprotein Sm D3, putative	PF3D7_0909800
PBANKA_081110	PBANKA_0811100		helicase SKI2W, putative	PF3D7_0909900
PBANKA_081120	PBANKA_0811200		SET domain protein, putative	PF3D7_0910000
PBANKA_081130	PBANKA_0811300		Ran-binding protein, putative	PF3D7_0910100
PBANKA_081140	PBANKA_0811400		conserved Plasmodium protein, unknown function	PF3D7_0910200
PBANKA_081150	PBANKA_0811500		conserved Plasmodium protein, unknown function	PF3D7_0910300
PBANKA_081160	PBANKA_0811600		selenide water dikinase, putative	PF3D7_0910400
PBANKA_081170	PBANKA_0811700		SNARE protein, putative	PF3D7_0910600
PBANKA_081180	PBANKA_0811800	ALP5a	actin-like protein, putative	PF3D7_0910700
PBANKA_081190	PBANKA_0811900	NBP35	cytosolic Fe-S cluster assembly factor NBP35, putative	PF3D7_0910800
PBANKA_081200	PBANKA_0812000		DNA primase large subunit, putative	PF3D7_0910900
PBANKA_081210	PBANKA_0812100		phosphatidylinositol N-acetylglucosaminyltransferase, putative	PF3D7_0911000
PBANKA_081220	PBANKA_0812200		conserved Plasmodium protein, unknown function	PF3D7_0911100
PBANKA_081230	PBANKA_0812300		conserved Plasmodium protein, unknown function	PF3D7_0911200
PBANKA_081240	PBANKA_0812400	CRMP1	cysteine repeat modular protein 1	PF3D7_0911300
PBANKA_081250	PBANKA_0812500		conserved Plasmodium protein, unknown function	PF3D7_0911400
PBANKA_081260	PBANKA_0812600		conserved Plasmodium protein, unknown function	PF3D7_0911500.1
PBANKA_081270	PBANKA_0812700		conserved Plasmodium protein, unknown function	PF3D7_0911600
PBANKA_081280	PBANKA_0812800		GTP-binding protein, putative	PF3D7_0911700
PBANKA_081290	PBANKA_0812900		conserved Plasmodium protein, unknown function	PF3D7_0911800
PBANKA_081300	PBANKA_0813000	ICP	inhibitor of cysteine proteases	PF3D7_0911900
PBANKA_081310	PBANKA_0813100		conserved Plasmodium protein, unknown function	PF3D7_0912000
PBANKA_081320	PBANKA_0813200		zinc finger protein, putative	PF3D7_0912100
PBANKA_081330	PBANKA_0813300		conserved Plasmodium protein, unknown function	PF3D7_0912200
PBANKA_081340	PBANKA_0813400		alkaline phosphatase, putative	PF3D7_0912400
PBANKA_081350	PBANKA_0813500		conserved Plasmodium protein, unknown function	PF3D7_0912500
PBANKA_081360	PBANKA_0813600		conserved Plasmodium protein, unknown function	PF3D7_0912600
PBANKA_081370	PBANKA_0813700		conserved Plasmodium protein, unknown function	PF3D7_0912700
PBANKA_081380	PBANKA_0813800	GCD10	tRNA (adenine(58)-N(1))-methyltransferase non-catalytic subunit TRM6, putative	PF3D7_0912800
PBANKA_081390	PBANKA_0813900	RPN8	26S proteasome regulatory subunit RPN8, putative	PF3D7_0912900
PBANKA_081400	PBANKA_0814000		conserved protein, unknown function	PF3D7_0913000
PBANKA_081410	PBANKA_0814100		conserved Plasmodium protein, unknown function	PF3D7_0913100
PBANKA_081420	PBANKA_0814200		elongation factor 1-beta, putative	PF3D7_0913200
PBANKA_081430	PBANKA_0814300		conserved Plasmodium protein, unknown function	PF3D7_0913300
PBANKA_081440	PBANKA_0814400		conserved Plasmodium protein, unknown function	PF3D7_0913400
PBANKA_081450	PBANKA_0814500		protease, putative	PF3D7_0913500
PBANKA_081460	PBANKA_0814600		conserved Plasmodium protein, unknown function	PF3D7_0913600
PBANKA_081470	PBANKA_0814700		conserved Plasmodium protein, unknown function	PF3D7_0913700
PBANKA_081480	PBANKA_0814800		conserved Plasmodium protein, unknown function	PF3D7_0913800
PBANKA_081490	PBANKA_0814900		arginine--tRNA ligase, putative	PF3D7_0913900
PBANKA_081500	PBANKA_0815000		pseudouridylate synthase, putative	PF3D7_0914000
PBANKA_081510	PBANKA_0815100		conserved Plasmodium protein, unknown function	PF3D7_0914100
PBANKA_081520	PBANKA_0815200		phospholipid or glycerol acyltransferase, putative	PF3D7_0914200
PBANKA_081530	PBANKA_0815300		met-10+ like protein, putative	PF3D7_0914300
PBANKA_081540	PBANKA_0815400		conserved Plasmodium protein, unknown function	PF3D7_0914400
PBANKA_081550	PBANKA_0815500		conserved Plasmodium protein, unknown function	PF3D7_0914500
PBANKA_081560	PBANKA_0815600	ELF1	transcription elongation factor 1, putative	PF3D7_0914600
PBANKA_081570	PBANKA_0815700		transporter, putative	PF3D7_0914700
PBANKA_081580	PBANKA_0815800		GINS complex subunit Psf3, putative	PF3D7_0914800
PBANKA_081590	PBANKA_0815900		BSD-domain protein, putative	PF3D7_0914900
PBANKA_081600	PBANKA_0816000	NDH2	type II NADH:ubiquinone oxidoreductase	PF3D7_0915000
PBANKA_081610	PBANKA_0816100	UBC9	SUMO-conjugating enzyme UBC9, putative	PF3D7_0915100
PBANKA_081620	PBANKA_0816200		ribonuclease H2 subunit C, putative	PF3D7_0915200
PBANKA_081630	PBANKA_0816300		conserved Plasmodium protein, unknown function	PF3D7_0915300
PBANKA_081640	PBANKA_0816400	PFK9	6-phosphofructokinase, putative	PF3D7_0915400
PBANKA_081650	PBANKA_0816500		conserved Plasmodium protein, unknown function	PF3D7_0915500
PBANKA_081660	PBANKA_0816600		conserved Plasmodium protein, unknown function	PF3D7_0915600
PBANKA_081670	PBANKA_0816700		conserved Plasmodium protein, unknown function	PF3D7_0915700
PBANKA_081680	PBANKA_0816800	GLTP	glycolipid transfer protein, putative	PF3D7_0915800
PBANKA_081690	PBANKA_0816900		conserved Plasmodium protein, unknown function	PF3D7_0915900
PBANKA_081700	PBANKA_0817000		sugar transporter, putative	PF3D7_0916000
PBANKA_081710	PBANKA_0817100	TRX3	thioredoxin 3, putative	PF3D7_0916100
PBANKA_081720	PBANKA_0817200		conserved Plasmodium protein, unknown function	PF3D7_0916200
PBANKA_081730	PBANKA_0817300		conserved Plasmodium protein, unknown function	PF3D7_0916300
PBANKA_081740	PBANKA_0817400		conserved Plasmodium protein, unknown function	PF3D7_0916400
PBANKA_081750	PBANKA_0817500	UFD1	ubiquitin fusion degradation protein 1, putative	PF3D7_0916500
PBANKA_081760	PBANKA_0817600		methyltransferase, putative	PF3D7_0916600
PBANKA_081770	PBANKA_0817700	HoMu	RNA-binding protein musashi, putative	PF3D7_0916700
PBANKA_081780	PBANKA_0817800		conserved Plasmodium protein, unknown function	PF3D7_0916800
PBANKA_081790	PBANKA_0817900		conserved Plasmodium protein, unknown function	PF3D7_0916900
PBANKA_081800	PBANKA_0818000		conserved Plasmodium protein, unknown function	PF3D7_0917000
PBANKA_081810	PBANKA_0818100	OGG1	N-glycosylase/DNA lyase, putative	PF3D7_0917100
PBANKA_081820	PBANKA_0818200		conserved Plasmodium membrane protein, unknown function	PF3D7_0917200
PBANKA_081830	PBANKA_0818300		conserved Plasmodium protein, unknown function	PF3D7_0917300
PBANKA_081840	PBANKA_0818400		conserved Plasmodium protein, unknown function	PF3D7_0917400
PBANKA_081850	PBANKA_0818500		conserved Plasmodium protein, unknown function	PF3D7_0917500
PBANKA_081860	PBANKA_0818600	PRP43	pre-mRNA-splicing factor ATP-dependent RNA helicase PRP43, putative	PF3D7_0917600
PBANKA_081870	PBANKA_0818700		XPA binding protein 1, putative	PF3D7_0917700
PBANKA_081880	PBANKA_0818800		conserved Plasmodium protein, unknown function	PF3D7_0917800
PBANKA_081890	PBANKA_0818900	HSP70-2	heat shock protein 70, putative	PF3D7_0917900
PBANKA_081900	PBANKA_0819000	GAP50	glideosome-associated protein 50, putative;secreted acid phosphatase, putative	PF3D7_0918000
PBANKA_081910	PBANKA_0819100		cytochrome b5, putative	PF3D7_0918100
PBANKA_081920	PBANKA_0819200		50S ribosomal protein L3, apicoplast, putative	PF3D7_0918200
PBANKA_081930	PBANKA_0819300	EIF3F	eukaryotic translation initiation factor 3 subunit F, putative	PF3D7_0918300
PBANKA_081940	PBANKA_0819400		conserved Plasmodium protein, unknown function	PF3D7_0918400
PBANKA_081950	PBANKA_0819500	RECQ1	ATP-dependent DNA helicase Q1, putative	PF3D7_0918600
PBANKA_081960	PBANKA_0819600		conserved Plasmodium protein, unknown function	PF3D7_0918700
PBANKA_081970	PBANKA_0819700		dihydrouridine synthase, putative	PF3D7_0918800
PBANKA_081980	PBANKA_0819800	gammaGCS	gamma-glutamylcysteine synthetase	PF3D7_0918900
PBANKA_081990	PBANKA_0819900	NAPS	nucleosome assembly protein	PF3D7_0919000
PBANKA_082000	PBANKA_0820000		DNAJ-like molecular chaperone protein, putative	PF3D7_0919100
PBANKA_082010	PBANKA_0820100		PPPDE peptidase, putative	PF3D7_0919200
PBANKA_082020	PBANKA_0820200	TrxL1	thioredoxin-like protein 1, putative	PF3D7_0919300
PBANKA_082030	PBANKA_0820300		protein disulfide isomerase, putative	PF3D7_0919400
PBANKA_082040	PBANKA_0820400		sugar transporter, putative	PF3D7_0919500
PBANKA_082050	PBANKA_0820500		dolichyl-diphosphooligosaccharide--protein glycosyltransferase, putative	PF3D7_0919600
PBANKA_082060	PBANKA_0820600		pyridoxal 5'-phosphate dependent enzyme class III, putative	PF3D7_0919700
PBANKA_082070	PBANKA_0820700		TLD domain-containing protein	PF3D7_0919800
PBANKA_082080	PBANKA_0820800		regulator of chromosome condensation, putative	PF3D7_0919900
PBANKA_082090	PBANKA_0820900		long chain fatty acid elongation enzyme, putative	PF3D7_0920000
PBANKA_082100	PBANKA_0821000		chaperone protein, putative	PF3D7_0920100
PBANKA_082110	PBANKA_0821100		CS domain protein, putative	PF3D7_0920200
PBANKA_082120	PBANKA_0821200		conserved Plasmodium protein, unknown function	PF3D7_0920300
PBANKA_082130	PBANKA_0821300		conserved Plasmodium protein, unknown function	PF3D7_0920400
PBANKA_082140	PBANKA_0821400		ADP-ribosylation factor, putative	PF3D7_0920500
PBANKA_082150	PBANKA_0821500		conserved Plasmodium protein, unknown function	PF3D7_0920600
PBANKA_082160	PBANKA_0821600		conserved Plasmodium protein, unknown function	PF3D7_0920700
PBANKA_082170	PBANKA_0821700		inosine-5'-monophosphate dehydrogenase, putative	PF3D7_0920800
PBANKA_082180	PBANKA_0821800	PRP24	U4/U6 snRNA-associated-splicing factor, putative	PF3D7_0920900
PBANKA_082190	PBANKA_0821900		ubiquitin-conjugating enzyme, putative	PF3D7_0921000.1
PBANKA_082200	PBANKA_0822000		conserved Plasmodium protein, unknown function	PF3D7_0921100
PBANKA_082210	PBANKA_0822100		conserved Plasmodium protein, unknown function	PF3D7_0921200
PBANKA_082220	PBANKA_0822200		conserved Plasmodium protein, unknown function	PF3D7_0921300
PBANKA_082230	PBANKA_0822300	NFU	NifU-like scaffold protein	PF3D7_0921400
PBANKA_082240	PBANKA_0822400		conserved Plasmodium protein, unknown function	PF3D7_0921500
PBANKA_082250	PBANKA_0822500		conserved Plasmodium protein, unknown function	PF3D7_0921600
PBANKA_082260	PBANKA_0822600		conserved Plasmodium protein, unknown function	PF3D7_0921700
PBANKA_082270	PBANKA_0822700	RPF1	ribosome production factor 1, putative	PF3D7_0921800
PBANKA_082280	PBANKA_0822800		conserved Plasmodium protein, unknown function	PF3D7_0921900
PBANKA_082290	PBANKA_0822900		dynein intermediate chain, putative	PF3D7_0922000
PBANKA_082300	PBANKA_0823000		ubiquitin-like protein, putative	PF3D7_0922100
PBANKA_082310	PBANKA_0823100		S-adenosylmethionine synthetase, putative	PF3D7_0922200
PBANKA_082320	PBANKA_0823200		conserved Plasmodium protein, unknown function	PF3D7_0922300
PBANKA_082330	PBANKA_0823300		para-aminobenzoic acid synthetase, putative	PF3D7_0922400
PBANKA_082340	PBANKA_0823400	PGK	phosphoglycerate kinase, putative	PF3D7_0922500
PBANKA_082350	PBANKA_0823500		glutamine synthetase, putative	PF3D7_0922600
PBANKA_082360	PBANKA_0823600	PRP18	pre-mRNA-splicing factor 18, putative	PF3D7_0922700
PBANKA_082370	PBANKA_0823700		conserved Plasmodium protein, unknown function	PF3D7_0922800
PBANKA_082380	PBANKA_0823800	FabG	3-oxoacyl-[acyl-carrier-protein] reductase, putative	PF3D7_0922900
PBANKA_082390	PBANKA_0823900	RPB3	DNA-directed RNA polymerase II subunit RPB3, putative	PF3D7_0923000
PBANKA_082400	PBANKA_0824000		OTU-like cysteine protease, putative	PF3D7_0923100
PBANKA_082410	PBANKA_0824100	NOS	nitric oxide synthase, putative	PF3D7_0923200
PBANKA_082420	PBANKA_0824200	PLP3	perforin-like protein 3	PF3D7_0923300
PBANKA_082430	PBANKA_0824300		conserved Plasmodium protein, unknown function	PF3D7_0923400
PBANKA_082440	PBANKA_0824400		cyclin-dependent kinases regulatory subunit, putative	PF3D7_0923500
PBANKA_082450	PBANKA_0824500	LplA2	lipoate-protein ligase 2, putative	PF3D7_0923600
PBANKA_082460	PBANKA_0824600		conserved protein, unknown function	PF3D7_0923700
PBANKA_082470	PBANKA_0824700	TRXR	thioredoxin reductase, putative	PF3D7_0923800.1
PBANKA_082480	PBANKA_0824800		RNA-binding protein, putative	PF3D7_0923900
PBANKA_082490	PBANKA_0824900		patatin-like phospholipase, putative	PF3D7_0924000
PBANKA_082500	PBANKA_0825000		conserved Plasmodium protein, unknown function	PF3D7_0924100
PBANKA_082510	PBANKA_0825100		conserved Plasmodium protein, unknown function	PF3D7_0924200
PBANKA_082520	PBANKA_0825200	TPK	thiamine pyrophosphokinase, putative	PF3D7_0924300
PBANKA_082530	PBANKA_0825300		conserved Plasmodium protein, unknown function	#N/A
PBANKA_082540	PBANKA_0825400		conserved Plasmodium protein, unknown function	PF3D7_0924500
PBANKA_082550	PBANKA_0825500		conserved Plasmodium protein, unknown function	PF3D7_0924600
PBANKA_082560	PBANKA_0825600	SF3A3	splicing factor 3A subunit 3, putative	PF3D7_0924700
PBANKA_082570	PBANKA_0825700	TRF1	telomeric repeat binding factor 1, putative	PF3D7_0924800
PBANKA_082580	PBANKA_0825800		conserved Plasmodium protein, unknown function	PF3D7_0925000
PBANKA_082590	PBANKA_0825900		conserved Plasmodium protein, unknown function	PF3D7_0925100
PBANKA_082600	PBANKA_0826000	RRP8	ribosomal RNA-processing protein 8, putative	PF3D7_0925200
PBANKA_082610	PBANKA_0826100	aPRS	proline--tRNA ligase, putative	PF3D7_0925300
PBANKA_082620	PBANKA_0826200		protein phosphatase-beta, putative	PF3D7_0925400
PBANKA_082630	PBANKA_0826300	TLP2	thioredoxin-like protein 2, putative	#N/A
PBANKA_082640	PBANKA_0826400		zinc binding protein (Yippee), putative	PF3D7_0925600
PBANKA_082650	PBANKA_0826500	HDAC1	histone deacetylase 1, putative	PF3D7_0925700
PBANKA_082660	PBANKA_0826600		conserved Plasmodium protein, unknown function	PF3D7_0925800
PBANKA_082670	PBANKA_0826700		conserved Plasmodium protein, unknown function	PF3D7_0925900
PBANKA_082680	PBANKA_0826800		protein kinase, putative	PF3D7_0926000
PBANKA_082690	PBANKA_0826900		protein kinase, putative	PF3D7_0926100
PBANKA_082700	PBANKA_0827000		conserved Plasmodium protein, unknown function	PF3D7_0926200
PBANKA_082710	PBANKA_0827100		protein kinase, putative	PF3D7_0926300
PBANKA_082720	PBANKA_0827200		monocarboxylate transporter, putative	PF3D7_0926400
PBANKA_082730	PBANKA_0827300		conserved Plasmodium protein, unknown function	PF3D7_0926500
PBANKA_082740	PBANKA_0827400		conserved Plasmodium protein, unknown function	PF3D7_0926600
PBANKA_082750	PBANKA_0827500	NADSYN	glutamine-dependent NAD(+) synthetase, putative	PF3D7_0926700
PBANKA_082760	PBANKA_0827600		conserved Plasmodium protein, unknown function	PF3D7_0926800
PBANKA_082770	PBANKA_0827700		replication termination factor, putative	PF3D7_0926900
PBANKA_082780	PBANKA_0827800		CS domain protein, putative	PF3D7_0927000
PBANKA_082790	PBANKA_0827900		conserved Plasmodium protein, unknown function	PF3D7_0927100
PBANKA_082800	PBANKA_0828000		zinc finger protein, putative	PF3D7_0927200
PBANKA_082810	PBANKA_0828100	FH	fumarate hydratase, putative	PF3D7_0927300
PBANKA_082820	PBANKA_0828200		conserved Plasmodium protein, unknown function	PF3D7_0927400
PBANKA_082830	PBANKA_0828300		dynein light chain, putative	PF3D7_0927500
PBANKA_082840	PBANKA_0828400		conserved Plasmodium protein, unknown function	PF3D7_0927600
PBANKA_082850	PBANKA_0828500	PPP4	serine/threonine protein phosphatase 4	PF3D7_0927700
PBANKA_082860	PBANKA_0828600	COX5B	cytochrome c oxidase subunit 5B, putative	PF3D7_0927800
PBANKA_082870	PBANKA_0828700	PSD	phosphatidylserine decarboxylase, putative	PF3D7_0927900
PBANKA_082880	PBANKA_0828800	COX6B	cytochrome c oxidase subunit 6B, putative	PF3D7_0928000.1
PBANKA_082890	PBANKA_0828900		conserved Plasmodium protein, unknown function	PF3D7_0928100
PBANKA_082900	PBANKA_0829000		conserved Plasmodium protein, unknown function	PF3D7_0928200
PBANKA_082910	PBANKA_0829100		conserved Plasmodium protein, unknown function	PF3D7_0928300
PBANKA_082920	PBANKA_0829200		conserved Plasmodium protein, unknown function	PF3D7_0928400
PBANKA_082930	PBANKA_0829300		conserved Plasmodium protein, unknown function	PF3D7_0928500
PBANKA_082940	PBANKA_0829400		conserved Plasmodium protein, unknown function	PF3D7_0928600
PBANKA_082950	PBANKA_0829500		conserved Plasmodium protein, unknown function	PF3D7_0928700
PBANKA_082960	PBANKA_0829600		serine/threonine protein kinase, putative	PF3D7_0928800
PBANKA_082970	PBANKA_0829700	GK	guanylate kinase, putative	PF3D7_0928900
PBANKA_082980	PBANKA_0829800	TAF7	transcription initiation factor TFIID subunit 7, putative	PF3D7_0929000
PBANKA_082990	PBANKA_0829900		conserved Plasmodium protein, unknown function	PF3D7_0929100
PBANKA_083000	PBANKA_0830000		RNA-binding protein, putative	PF3D7_0929200
PBANKA_083010	PBANKA_0830100		conserved Plasmodium protein, unknown function	PF3D7_0929300
PBANKA_083020	PBANKA_0830200	RhopH2	high molecular weight rhoptry protein 2, putative	PF3D7_0929400
PBANKA_083030	PBANKA_0830300		conserved protein, unknown function	PF3D7_0929500
PBANKA_083040	PBANKA_0830400		G2 protein	PF3D7_0929600
PBANKA_083045	PBANKA_0830450		conserved Plasmodium protein, unknown function	#N/A
PBANKA_083050	PBANKA_0830500;PBANKA_0830450		conserved Plasmodium protein, unknown function	#N/A
PBANKA_083060	PBANKA_0830600		conserved Plasmodium protein, unknown function	PF3D7_0929900
PBANKA_083070	PBANKA_0830700		procollagen lysine 5-dioxygenase, putative	PF3D7_0930000
PBANKA_083080	PBANKA_0830800		conserved Plasmodium protein, unknown function	PF3D7_0930100
PBANKA_083090	PBANKA_0830900	LRR8	leucine-rich repeat protein	PF3D7_0930200
PBANKA_083100	PBANKA_0831000	MSP1	merozoite surface protein 1	PF3D7_0930300
PBANKA_083110	PBANKA_0831100		conserved Plasmodium protein, unknown function	PF3D7_0930400.1
PBANKA_083120	PBANKA_0831200		diacylglycerol kinase, putative	PF3D7_0930500
PBANKA_083130	PBANKA_0831300	CYP72	peptidyl-prolyl cis-trans isomerase, putative	PF3D7_0930600
PBANKA_083140	PBANKA_0831400		conserved Plasmodium protein, unknown function	PF3D7_0930700
PBANKA_083150	PBANKA_0831500		conserved Plasmodium protein, unknown function	PF3D7_0930800
PBANKA_083160	PBANKA_0831600		conserved Plasmodium protein, unknown function	#N/A
PBANKA_083170	PBANKA_0831700	NFU1	NifU-like protein, putative	PF3D7_0930900
PBANKA_083180	PBANKA_0831800		elongation factor Tu, putative	PF3D7_0931000
PBANKA_083190	PBANKA_0831900		nucleolar protein Nop52, putative	PF3D7_0931100
PBANKA_083200	PBANKA_0832000	Sel2	selenoprotein, putative	PF3D7_0931200
PBANKA_083210	PBANKA_0832100		conserved Plasmodium protein, unknown function	#N/A
PBANKA_083220	PBANKA_0832200		conserved Plasmodium protein, unknown function	PF3D7_0931400
PBANKA_083230	PBANKA_0832300		conserved Plasmodium protein, unknown function	PF3D7_0931500
PBANKA_083240	PBANKA_0832400		conserved protein, unknown function	PF3D7_0931600
PBANKA_083250	PBANKA_0832500		PIH1 domain-containing protein, putative	PF3D7_0931700
PBANKA_083260	PBANKA_0832600		proteasome subunit beta type-6, putative	PF3D7_0931800
PBANKA_083270	PBANKA_0832700	AKLP2	adenylate kinase-like protein 2, putative	PF3D7_0931900
PBANKA_083280	PBANKA_0832800		conserved Plasmodium protein, unknown function	PF3D7_0932000
PBANKA_083290	PBANKA_0832900		protein MAM3, putative	PF3D7_0932100
PBANKA_083300	PBANKA_0833000	PFN	profilin, putative	PF3D7_0932200
PBANKA_083310	PBANKA_0833100	M18AAP	M18 aspartyl aminopeptidase, putative	PF3D7_0932300
PBANKA_083320	PBANKA_0833200		peptide release factor, putative	PF3D7_0932400
PBANKA_083330	PBANKA_0833300	DHHC6	palmitoyltransferase, putative	PF3D7_0932500
PBANKA_083340	PBANKA_0833400	RPS6	apicoplast ribosomal protein S6, putative	PF3D7_0932600
PBANKA_083350	PBANKA_0833500		conserved Plasmodium protein, unknown function	PF3D7_0932700
PBANKA_083360	PBANKA_0833600		conserved Plasmodium protein, unknown function	PF3D7_0932800
PBANKA_083370	PBANKA_0833700		conserved Plasmodium protein, unknown function	PF3D7_0932900
PBANKA_083380	PBANKA_0833800		mRNA processing protein, putative	PF3D7_0933000
PBANKA_083390	PBANKA_0833900		conserved Plasmodium protein, unknown function	PF3D7_0933100
PBANKA_083400	PBANKA_0834000		calcyclin binding protein, putative	PF3D7_0933200
PBANKA_083410	PBANKA_0834100		conserved Plasmodium protein, unknown function	PF3D7_0933300
PBANKA_083420	PBANKA_0834200		conserved Plasmodium protein, unknown function	PF3D7_0933400
PBANKA_083430	PBANKA_0834300		gamma-tubulin complex component, putative	PF3D7_0933500
PBANKA_083440	PBANKA_0834400	MAS1	mitochondrial-processing peptidase subunit beta, putative	PF3D7_0933600
PBANKA_083450	PBANKA_0834500		conserved Plasmodium protein, unknown function	PF3D7_0933700
PBANKA_083460	PBANKA_0834600		delta tubulin, putative	PF3D7_0933800
PBANKA_083470	PBANKA_0834700		conserved Plasmodium protein, unknown function	PF3D7_0933900
PBANKA_083480	PBANKA_0834800		histidine--tRNA ligase, putative	PF3D7_0934000
PBANKA_083490	PBANKA_0834900	XPD	TFIIH basal transcription factor complex helicase XPD subunit, putative	PF3D7_0934100
PBANKA_083500	PBANKA_0835000		conserved Plasmodium protein, unknown function	PF3D7_0934200
PBANKA_083510	PBANKA_0835100		conserved Plasmodium protein, unknown function	PF3D7_0934300
PBANKA_083520	PBANKA_0835200	ApiAP2	transcription factor with AP2 domain(s), putative	PF3D7_0934400
PBANKA_083530	PBANKA_0835300		V-type proton ATPase subunit E, putative	PF3D7_0934500
PBANKA_083540	PBANKA_0835400		conserved Plasmodium protein, unknown function	PF3D7_0934600
PBANKA_083550	PBANKA_0835500		conserved Plasmodium protein, unknown function	PF3D7_0934700
PBANKA_083560	PBANKA_0835600	PKAc	cAMP-dependent protein kinase catalytic subunit	PF3D7_0934800
PBANKA_083570	PBANKA_0835700		conserved Plasmodium protein, unknown function	PF3D7_0934900
PBANKA_083580	PBANKA_0835800		U2 small nuclear ribonucleoprotein B'', putative	PF3D7_0935000
PBANKA_083590	PBANKA_0835900		conserved protein, unknown function	PF3D7_0935100
PBANKA_083600	PBANKA_0836000	VPS33	vacuolar protein sorting-associated protein 33, putative	PF3D7_0935200
PBANKA_083610	PBANKA_0836100		phosphatidylinositol N-acetylglucosaminyltransferase subunit P, putative	PF3D7_0935300
PBANKA_083620	PBANKA_0836200		conserved Plasmodium protein, unknown function	#N/A
PBANKA_083630	PBANKA_0836300	CLAG9	cytoadherence linked asexual protein 9	PF3D7_0935800
PBANKA_083640	PBANKA_0836400		Plasmodium exported protein, unknown function	#N/A
PBANKA_083650	PBANKA_0836500		conserved rodent malaria protein, unknown function	#N/A
PBANKA_083660	PBANKA_0836600		fam-b protein	#N/A
PBANKA_083670	PBANKA_0836700		fam-a protein	#N/A
PBANKA_083680	PBANKA_0836800	EMAP1	fam-a protein;erythrocyte membrane associated protein 1	#N/A
PBANKA_083690	PBANKA_0836900		BIR protein;PIR protein	#N/A
PBANKA_083700	PBANKA_1040541		BIR protein;PIR protein	#N/A
PBANKA_083710	PBANKA_1040521		fam-b protein	#N/A
PBANKA_090005	PBANKA_0216041			#N/A
PBANKA_090010	PBANKA_1465841		fam-b protein	#N/A
PBANKA_090020	PBANKA_1400051		BIR protein;PIR protein	#N/A
PBANKA_090030	PBANKA_1040561;PBANKA_1400061.1		BIR protein;PIR protein;	#N/A
PBANKA_090040	PBANKA_1400071		BIR protein;PIR protein	#N/A
PBANKA_090050	PBANKA_1400081		BIR protein;PIR protein	#N/A
PBANKA_090060	PBANKA_1400086.1;PBANKA_0900600		;BIR protein;PIR protein	#N/A
PBANKA_090070				#N/A
PBANKA_090080	PBANKA_0900900;PBANKA_1000011.1	Pb235;	reticulocyte binding protein, putative;	#N/A
PBANKA_090090	PBANKA_0900900	Pb235	reticulocyte binding protein, putative	#N/A
PBANKA_090100	PBANKA_0901000		fam-a protein	#N/A
PBANKA_090110	PBANKA_0901100		serine/threonine protein kinase, putative	PF3D7_1148000
PBANKA_090120	PBANKA_0901200		conserved Plasmodium protein, unknown function	PF3D7_1147900
PBANKA_090130	PBANKA_0901300	MAEBL	merozoite adhesive erythrocytic binding protein	#N/A
PBANKA_090140	PBANKA_0901400		mitochondrial ATP synthase delta subunit, putative	PF3D7_1147700
PBANKA_090150	PBANKA_0901500		conserved Plasmodium protein, unknown function	PF3D7_1147600
PBANKA_090160	PBANKA_0901600		farnesyltransferase beta subunit, putative	PF3D7_1147500
PBANKA_090170	PBANKA_0901700		conserved Plasmodium protein, unknown function	PF3D7_1147400
PBANKA_090180	PBANKA_0901800		conserved Plasmodium protein, unknown function	PF3D7_1147300
PBANKA_090190	PBANKA_0901900		tubulin--tyrosine ligase, putative	PF3D7_1147200
PBANKA_090200	PBANKA_0902000		dynein light chain, putative	PF3D7_1147100
PBANKA_090210	PBANKA_0902100	SLARP	sporozoite asparagine-rich protein;sporozoite and liver stage asparagine-rich protein	PF3D7_1147000
PBANKA_090220	PBANKA_0902200		protein YIPF6, putative	PF3D7_1146900
PBANKA_090230	PBANKA_0902300		conserved Plasmodium protein, unknown function	#N/A
PBANKA_090240	PBANKA_0902300		conserved Plasmodium protein, unknown function	#N/A
PBANKA_090250	PBANKA_0902400		kinesin-like protein, putative	PF3D7_1146700
PBANKA_090260	PBANKA_0902500	NFYB	CCAAT-box DNA binding protein subunit B, putative	PF3D7_1146600
PBANKA_090270	PBANKA_0902600	LRR10	leucine-rich repeat protein	#N/A
PBANKA_090280	PBANKA_0902700		conserved Plasmodium protein, unknown function	PF3D7_1146300
PBANKA_090290	PBANKA_0902800		conserved Plasmodium protein, unknown function	PF3D7_1146200
PBANKA_090300	PBANKA_0902900		conserved Plasmodium protein, unknown function	PF3D7_1146100
PBANKA_090310	PBANKA_0903000	RSA4	ribosome assembly protein 4, putative	PF3D7_1146000
PBANKA_090315	PBANKA_0903100		conserved Plasmodium protein, unknown function	#N/A
PBANKA_090320	PBANKA_0903200		conserved Plasmodium protein, unknown function	PF3D7_1145800
PBANKA_090330	PBANKA_0903300		bicoid-interacting protein BIN3, putative	PF3D7_1145700
PBANKA_090340	PBANKA_0903400		conserved protein, unknown function	PF3D7_1145600
PBANKA_090350	PBANKA_0903500	ABCB3	ABC transporter B family member 3, putative	PF3D7_1145500
PBANKA_090360	PBANKA_0903600	DYN1	dynamin-like protein, putative	PF3D7_1145400
PBANKA_090370	PBANKA_0903700	CRIPT	cysteine-rich PDZ-binding protein, putative	PF3D7_1145300
PBANKA_090380	PBANKA_0903800		serine/threonine protein kinase, putative	PF3D7_1145200
PBANKA_090390	PBANKA_0903900	SEC21	coatomer subunit gamma, putative	PF3D7_1145100
PBANKA_090400	PBANKA_0904000		conserved Plasmodium protein, unknown function	PF3D7_1145000
PBANKA_090410	PBANKA_0904100	RAB6	ras-related protein Rab-6, putative	PF3D7_1144900
PBANKA_090420	PBANKA_0904200		conserved Plasmodium protein, unknown function	PF3D7_1144800
PBANKA_090430	PBANKA_0904300	TIC20	apicoplast import protein Tic20, putative	PF3D7_1144700
PBANKA_090440	PBANKA_0904400	TFG2	transcription initiation factor IIF subunit beta, putative	PF3D7_1144600
PBANKA_090450	PBANKA_0904500		ubiquitin activating enzyme (E1) subunit Aos1, putative	PF3D7_1144500
PBANKA_090460	PBANKA_0904600		conserved Plasmodium protein, unknown function	PF3D7_1144400
PBANKA_090470	PBANKA_0904700		60S ribosomal protein L41, putative	PF3D7_1144300
PBANKA_090480	PBANKA_0904800		conserved Plasmodium protein, unknown function	PF3D7_1144200
PBANKA_090490	PBANKA_0904900		mitochondrial large subunit ribosomal protein, putative	PF3D7_1144100
PBANKA_090500	PBANKA_0905000	RPS21	40S ribosomal protein S21, putative	PF3D7_1144000
PBANKA_090510	PBANKA_0905100		carbohydrate kinase, putative	PF3D7_1143900
PBANKA_090520	PBANKA_0905200		conserved Plasmodium protein, unknown function	PF3D7_1143800
PBANKA_090530	PBANKA_0905300		conserved Plasmodium protein, unknown function	PF3D7_1143700
PBANKA_090540	PBANKA_0905400		conserved Plasmodium protein, unknown function	PF3D7_1143600
PBANKA_090550	PBANKA_0905500		conserved Plasmodium protein, unknown function	PF3D7_1143500
PBANKA_090560	PBANKA_0905600		translation initiation factor eIF-1A, putative	PF3D7_1143400
PBANKA_090570	PBANKA_0905700	RPC40	DNA-directed RNA polymerases I and III subunit RPAC1, putative	PF3D7_1143300
PBANKA_090580	PBANKA_0905800		DnaJ protein, putative	PF3D7_1143200
PBANKA_090590	PBANKA_0905900	AP2-O	transcription factor with AP2 domain(s)	PF3D7_1143100
PBANKA_090600	PBANKA_0906000		alpha/beta hydrolase, putative	PF3D7_1143000
PBANKA_090610	PBANKA_0906100		conserved Plasmodium protein, unknown function	PF3D7_1142900
PBANKA_090620	PBANKA_0906200		conserved Plasmodium protein, unknown function	PF3D7_1142800
PBANKA_090630	PBANKA_0906300		methyltransferase, putative	PF3D7_1142700
PBANKA_090640	PBANKA_0906400		60S ribosomal protein L35ae, putative	PF3D7_1142600
PBANKA_090650	PBANKA_0906500		60S ribosomal protein L28, putative	PF3D7_1142500
PBANKA_090660	PBANKA_0906600	CPO	coproporphyrinogen-III oxidase, putative	PF3D7_1142400
PBANKA_090670	PBANKA_0906700		conserved Plasmodium protein, unknown function	PF3D7_1142300
PBANKA_090680	PBANKA_0906800		conserved Plasmodium protein, unknown function	PF3D7_1142200
PBANKA_090690	PBANKA_0906900		conserved Plasmodium protein, unknown function	PF3D7_1142100
PBANKA_090700	PBANKA_0907000		conserved Plasmodium protein, unknown function	PF3D7_1142000
PBANKA_090710	PBANKA_0907100	IMC1b	inner membrane complex protein 1b	PF3D7_1141900
PBANKA_090720	PBANKA_0907200		phd finger protein, putative	PF3D7_1141800
PBANKA_090730	PBANKA_0907300		conserved Plasmodium protein, unknown function	PF3D7_1141700
PBANKA_090740	PBANKA_0907400	DPM1	dolichol-phosphate mannosyltransferase, putative	PF3D7_1141600
PBANKA_090750	PBANKA_0907500		conserved Plasmodium protein, unknown function	PF3D7_1141500
PBANKA_090760	PBANKA_0907600	PIGH	phosphatidylinositol N-acetylglucosaminyltransferase subunit H, putative	PF3D7_1141400
PBANKA_090770	PBANKA_0907700		conserved Plasmodium protein, unknown function	PF3D7_1141300
PBANKA_090780	PBANKA_0907800		conserved Plasmodium protein, unknown function	PF3D7_1141200
PBANKA_090790	PBANKA_0907900		conserved Plasmodium protein, unknown function	#N/A
PBANKA_090800	PBANKA_0908000		conserved Plasmodium protein, unknown function	PF3D7_1141000
PBANKA_090810	PBANKA_0908100		conserved Plasmodium protein, unknown function	PF3D7_1140900
PBANKA_090820	PBANKA_0908200		conserved Plasmodium protein, unknown function	PF3D7_1140800
PBANKA_090830	PBANKA_0908300		conserved Plasmodium protein, unknown function	PF3D7_1140700
PBANKA_090840	PBANKA_0908400		conserved Plasmodium protein, unknown function	PF3D7_1140600
PBANKA_090850	PBANKA_0908500		myosin heavy chain subunit, putative	PF3D7_1140500
PBANKA_090860	PBANKA_0908600		conserved Plasmodium protein, unknown function	PF3D7_1140400
PBANKA_090870	PBANKA_0908700		conserved Plasmodium protein, unknown function	PF3D7_1140300
PBANKA_090880	PBANKA_0908800		conserved Plasmodium protein, unknown function	PF3D7_1140200
PBANKA_090890	PBANKA_0908900		V-type proton ATPase subunit F, putative	PF3D7_1140100
PBANKA_090900	PBANKA_0909000	CA	carbonic anhydrase, putative	PF3D7_1140000
PBANKA_090910	PBANKA_0909100		conserved protein, unknown function	PF3D7_1139900
PBANKA_090920	PBANKA_0909200		conserved Plasmodium protein, unknown function	PF3D7_1139800
PBANKA_090930	PBANKA_0909300		adrenodoxin reductase, putative	PF3D7_1139700
PBANKA_090940	PBANKA_0909400		conserved Plasmodium protein, unknown function	PF3D7_1139600
PBANKA_090950	PBANKA_0909500		AAA family ATPase, putative	PF3D7_1139500.1
PBANKA_090960	PBANKA_0909600	ApiAP2	transcription factor with AP2 domain(s), putative	PF3D7_1139300
PBANKA_090970	PBANKA_0909700		conserved Plasmodium protein, unknown function	PF3D7_1139200
PBANKA_090980	PBANKA_0909800		RNA-binding protein, putative	PF3D7_1139100
PBANKA_090990	PBANKA_0909900		WD repeat-containing protein, putative	PF3D7_1138800
PBANKA_091000	PBANKA_0910000		conserved Plasmodium protein, unknown function	PF3D7_1138700
PBANKA_091010	PBANKA_0910100		beta-catenin-like protein 1, putative	PF3D7_1138600
PBANKA_091020	PBANKA_0910200	PPM2	protein phosphatase PPM2	PF3D7_1138500
PBANKA_091030	PBANKA_0910300	GCalpha	guanylyl cyclase, putative	PF3D7_1138400
PBANKA_091040	PBANKA_0910400		conserved Plasmodium protein, unknown function	PF3D7_1138300
PBANKA_091050	PBANKA_0910500		conserved Plasmodium protein, unknown function	PF3D7_1138200
PBANKA_091060	PBANKA_0910600	URM1	ubiquitin-related modifier 1, putative	PF3D7_1138100
PBANKA_091070	PBANKA_0910700		conserved Plasmodium protein, unknown function	PF3D7_1138000
PBANKA_091080	PBANKA_0910800		conserved Plasmodium protein, unknown function	PF3D7_1137900
PBANKA_091090	PBANKA_0910900		conserved Plasmodium protein, unknown function	PF3D7_1137800
PBANKA_091100	PBANKA_0911000		calcium-binding protein, putative	PF3D7_1137700
PBANKA_091110	PBANKA_0911100		conserved Plasmodium protein, unknown function	PF3D7_1137600
PBANKA_091120	PBANKA_0911200		apicoplast ribosomal protein S14p/S29e precursor, putative	PF3D7_1137500
PBANKA_091130	PBANKA_0911300		UVB-resistance protein UVR8 homologue, putative	PF3D7_1137400
PBANKA_091140	PBANKA_0911400		conserved Plasmodium protein, unknown function	PF3D7_1137300
PBANKA_091150	PBANKA_0911500	AEP	apical exonemal protein, putative	PF3D7_1137200
PBANKA_091160	PBANKA_0911600		mitochondrial ribosomal protein S9 precursor, putative	PF3D7_1137100
PBANKA_091170	PBANKA_0911700	SUB2	subtilisin-like protease 2	PF3D7_1136900
PBANKA_091180	PBANKA_0911800		DnaJ protein, putative	PF3D7_1136800
PBANKA_091190	PBANKA_0911900		conserved Plasmodium protein, unknown function	PF3D7_1136700.1
PBANKA_091200	PBANKA_0912000		conserved Plasmodium protein, unknown function	PF3D7_1136600
PBANKA_091210	PBANKA_0912100	CK1	casein kinase 1, putative	PF3D7_1136500.1
PBANKA_091220	PBANKA_0912200	SRP72	signal recognition particle subunit SRP72, putative	PF3D7_1136400
PBANKA_091230	PBANKA_0912300	TSN	tudor staphylococcal nuclease, putative	PF3D7_1136300
PBANKA_091240	PBANKA_0912400		conserved Plasmodium protein, unknown function	PF3D7_1136200
PBANKA_091250	PBANKA_0912500		conserved Plasmodium protein, unknown function	PF3D7_1136100
PBANKA_091260	PBANKA_0912600		conserved Plasmodium protein, unknown function	#N/A
PBANKA_091270	PBANKA_0912700		3-oxo-5-alpha-steroid 4-dehydrogenase, putative	PF3D7_1135900
PBANKA_091280	PBANKA_0912800		conserved Plasmodium protein, unknown function	PF3D7_1135800
PBANKA_091290	PBANKA_0912900		conserved Plasmodium protein, unknown function	PF3D7_1135700
PBANKA_091300	PBANKA_0913000		conserved Plasmodium protein, unknown function	PF3D7_1135600
PBANKA_091310	PBANKA_0913100		conserved Plasmodium protein, unknown function	PF3D7_1135500
PBANKA_091320	PBANKA_0913200		conserved Plasmodium membrane protein, unknown function	PF3D7_1135300
PBANKA_091330	PBANKA_0913300		regulator of chromosome condensation, putative	#N/A
PBANKA_091340	PBANKA_0913400	PPM8	protein phosphatase PPM8	#N/A
PBANKA_091350	PBANKA_0913500		conserved Plasmodium protein, unknown function	PF3D7_1135000.1
PBANKA_091360	PBANKA_0913600		conserved Plasmodium protein, unknown function	PF3D7_1134900
PBANKA_091370	PBANKA_0913700		coatomer subunit delta, putative	PF3D7_1134800
PBANKA_091380	PBANKA_0913800	RPA2	DNA-directed RNA polymerase I subunit RPA2, putative	PF3D7_1134700
PBANKA_091390	PBANKA_0913900		conserved Plasmodium protein, unknown function	PF3D7_1134500
PBANKA_091400	PBANKA_0914000		conserved Plasmodium protein, unknown function	PF3D7_1134400
PBANKA_091410	PBANKA_0914100		conserved Plasmodium protein, unknown function	PF3D7_1134300
PBANKA_091420	PBANKA_0914200		conserved Plasmodium protein, unknown function	PF3D7_1134200
PBANKA_091430	PBANKA_0914300		protein disulfide isomerase related protein, putative	PF3D7_1134100
PBANKA_091440	PBANKA_0914400	UIS24	heat shock protein 70, putative	PF3D7_1134000
PBANKA_091450	PBANKA_0914500		conserved Plasmodium protein, unknown function	PF3D7_1133900
PBANKA_091460	PBANKA_0914600		RNA (uracil-5-)methyltransferase, putative	PF3D7_1133800
PBANKA_091470	PBANKA_0914700		conserved Plasmodium protein, unknown function	PF3D7_1133700
PBANKA_091480	PBANKA_0914800		conserved Plasmodium protein, unknown function	PF3D7_1133600
PBANKA_091490	PBANKA_0914900		conserved Plasmodium protein, unknown function	PF3D7_1133500
PBANKA_091500	PBANKA_0915000	AMA1	apical membrane antigen 1	PF3D7_1133400
PBANKA_091510	PBANKA_0915100		LEM3/CDC50 family protein, putative	PF3D7_1133300
PBANKA_091520	PBANKA_0915200		conserved Plasmodium protein, unknown function	PF3D7_1133200
PBANKA_091530	PBANKA_0915300		conserved Plasmodium protein, unknown function	PF3D7_1133100
PBANKA_091540	PBANKA_0915400		conserved Plasmodium protein, unknown function	PF3D7_1133000
PBANKA_091550	PBANKA_0915500	GCVH	glycine cleavage system H protein, putative	PF3D7_1132900
PBANKA_091560	PBANKA_0915600	AQP	aquaglyceroporin	PF3D7_1132800
PBANKA_091570	PBANKA_0915700		mitochondrial ribosomal protein L2 precursor, putative	PF3D7_1132700
PBANKA_091580	PBANKA_0915800	PRP38A	pre-mRNA-splicing factor 38A, putative	PF3D7_1132600
PBANKA_091590	PBANKA_0915900		amino acid transporter, putative	PF3D7_1132500
PBANKA_091600	PBANKA_0916000		conserved Plasmodium protein, unknown function	PF3D7_1132400
PBANKA_091610	PBANKA_0916100		nucleic acid binding protein, putative	PF3D7_1132300
PBANKA_091620	PBANKA_0916200	TCP1	T-complex protein 1 subunit alpha, putative	PF3D7_1132200
PBANKA_091630	PBANKA_0916300		conserved Plasmodium protein, unknown function	PF3D7_1132100
PBANKA_091640	PBANKA_0916400		ubiquitin-like protein, putative	PF3D7_1132000
PBANKA_091650	PBANKA_0916500		conserved Plasmodium protein, unknown function	PF3D7_1131900
PBANKA_091660	PBANKA_0916600		oxysterol-binding protein, putative	PF3D7_1131800
PBANKA_091665	PBANKA_0916650		conserved Plasmodium protein, unknown function	PF3D7_1131700
PBANKA_091670	PBANKA_0916700		conserved Plasmodium protein, unknown function	PF3D7_1131500
PBANKA_091680	PBANKA_0916800		conserved Plasmodium protein, unknown function	PF3D7_1131400
PBANKA_091690	PBANKA_0916900		conserved Plasmodium protein, unknown function	PF3D7_1131300
PBANKA_091700	PBANKA_0917000		conserved Plasmodium protein, unknown function	PF3D7_1131200
PBANKA_091710	PBANKA_0917100		conserved Plasmodium protein, unknown function	PF3D7_1131100
PBANKA_091720	PBANKA_0917200		RNA-binding protein s1, putative	#N/A
PBANKA_091730	PBANKA_0917300		conserved Plasmodium protein, unknown function	PF3D7_1130900
PBANKA_091740	PBANKA_0917400	PF16	armadillo repeat protein PF16	PF3D7_1130800
PBANKA_091750	PBANKA_0917500	SMC1	structural maintenance of chromosomes protein 1, putative	PF3D7_1130700
PBANKA_091760	PBANKA_0917500	SMC1	structural maintenance of chromosomes protein 1, putative	PF3D7_1130700
PBANKA_091770	PBANKA_0917700		conserved Plasmodium protein, unknown function	PF3D7_1130600
PBANKA_091780	PBANKA_0917800		conserved Plasmodium protein, unknown function	PF3D7_1130500
PBANKA_091790	PBANKA_0917900	RPT5	26S protease regulatory subunit 6A, putative	PF3D7_1130400
PBANKA_091800	PBANKA_0918000		60S acidic ribosomal protein P0, putative	PF3D7_1130200
PBANKA_091810	PBANKA_0918100	RPL38	60S ribosomal protein L38, putative	PF3D7_1130100
PBANKA_091820	PBANKA_0918200		phosphoacetylglucosamine mutase, putative	PF3D7_1130000
PBANKA_091830	PBANKA_0918300		transporter, putative	PF3D7_1129900
PBANKA_091840	PBANKA_0918400		conserved Plasmodium protein, unknown function	PF3D7_1129800
PBANKA_091850	PBANKA_0918500		conserved Plasmodium protein, unknown function	PF3D7_1129700
PBANKA_091860	PBANKA_0918600		phosphatidylinositol-4-phosphate 5-kinase, putative	PF3D7_1129600
PBANKA_091870	PBANKA_0918700		A/G-specific adenine glycosylase, putative	PF3D7_1129500
PBANKA_091880	PBANKA_0918800		RNA methyltransferase, putative	PF3D7_1129400
PBANKA_091890	PBANKA_0918900		conserved Plasmodium protein, unknown function	PF3D7_1129300
PBANKA_091900	PBANKA_0919000	RPN7	26S proteasome regulatory subunit RPN7, putative	PF3D7_1129200
PBANKA_091910	PBANKA_0919100	PV1	parasitophorous vacuolar protein 1, putative	PF3D7_1129100
PBANKA_091920	PBANKA_0919200		fam-d protein	#N/A
PBANKA_091930	PBANKA_0919300		spermidine synthase, putative	PF3D7_1129000
PBANKA_091940	PBANKA_0919400		conserved Plasmodium protein, unknown function	PF3D7_1128900
PBANKA_091950	PBANKA_0919500	GPI8	GPI-anchor transamidase, putative	PF3D7_1128700
PBANKA_091960	PBANKA_0919600	NOT2	CCR4-NOT transcription complex subunit 2, putative	PF3D7_1128600
PBANKA_091970	PBANKA_0919700		conserved Plasmodium protein, unknown function	PF3D7_1128500
PBANKA_091980	PBANKA_0919800	GGPPS	geranylgeranyl pyrophosphate synthase, putative	PF3D7_1128400
PBANKA_091990	PBANKA_0919900		6-phosphofructokinase, putative	PF3D7_1128300
PBANKA_092000	PBANKA_0920000		multiprotein bridging factor type 1, putative	PF3D7_1128200
PBANKA_092010	PBANKA_0920100		cochaperone prefoldin complex subunit, putative	PF3D7_1128100
PBANKA_092030	PBANKA_0920300		conserved Plasmodium protein, unknown function	#N/A
PBANKA_092040	PBANKA_0920400		conserved Plasmodium protein, unknown function	PF3D7_1128000.1
PBANKA_092050	PBANKA_0920500		conserved Plasmodium protein, unknown function	PF3D7_1127900
PBANKA_092060	PBANKA_0920600		conserved Plasmodium protein, unknown function	PF3D7_1127800
PBANKA_092070	PBANKA_0920700		conserved Plasmodium protein, unknown function	PF3D7_1127700
PBANKA_092080	PBANKA_0920800		CRAL/TRIO domain-containing protein, putative	PF3D7_1127600
PBANKA_092090	PBANKA_0920900		conserved Plasmodium protein, unknown function	PF3D7_1127500
PBANKA_092100	PBANKA_0921000		conserved Plasmodium protein, unknown function	PF3D7_1127400
PBANKA_092110	PBANKA_0921100		methyltransferase, putative	PF3D7_1127300
PBANKA_092120	PBANKA_0921200		conserved Plasmodium protein, unknown function	PF3D7_1127200
PBANKA_092130	PBANKA_0921300		deoxyuridine 5'-triphosphate nucleotidohydrolase, putative	PF3D7_1127100
PBANKA_092140	PBANKA_0921400		protein phosphatase, putative	PF3D7_1127000
PBANKA_092150	PBANKA_0921500	SNRPF	small nuclear ribonucleoprotein F, putative	PF3D7_1126900
PBANKA_092160	PBANKA_0921600		RNA-binding protein, putative	PF3D7_1126800
PBANKA_092170	PBANKA_0921700	ATG23	autophagy-related protein 23, putative	PF3D7_1126700
PBANKA_092180	PBANKA_0921800		steryl ester hydrolase, putative	PF3D7_1126600
PBANKA_092190	PBANKA_0921900		conserved Plasmodium protein, unknown function	PF3D7_1126500
PBANKA_092200	PBANKA_0922000		DnaJ protein, putative	PF3D7_1126300
PBANKA_092210	PBANKA_0922100		40S ribosomal protein S18, putative	PF3D7_1126200
PBANKA_092220	PBANKA_0922200	ATG7	autophagy-related protein 7, putative	PF3D7_1126100
PBANKA_092230	PBANKA_0922300	ThrRS	threonine--tRNA ligase, putative	PF3D7_1126000
PBANKA_092240	PBANKA_0922400		conserved Plasmodium protein, unknown function	PF3D7_1125900
PBANKA_092250	PBANKA_0922500		conserved Plasmodium protein, unknown function	PF3D7_1125800
PBANKA_092260	PBANKA_0922600		conserved Plasmodium protein, unknown function	PF3D7_1125700
PBANKA_092270	PBANKA_0922700		conserved Plasmodium protein, unknown function	PF3D7_1125600
PBANKA_092280	PBANKA_0922800	SNRPD1	small nuclear ribonucleoprotein Sm D1, putative	PF3D7_1125500
[truncated: 2,870 more rows]
