# Supplementary material for: Functional Profiling of a Plasmodium Genome Reveals an Abundance of Essential Genes
Source: Cell. 2017 Jul 13;170(2):260–272.e8. doi: 10.1016/j.cell.2017.06.030 (PMC5509546; doi:10.1016/j.cell.2017.06.030)
Supplement: Data S1. Reproducible Analysis Procedure — The file archive includes an R-markdown document, which will reproduce all bioinformatic procedures conducted. [file mmc9.zip › otherdata/genomiclocations.csv]

gene	csome	start	end	strand
PBANKA_0000101	Not Assigned	2	1466	forward
PBANKA_0000201	Not Assigned	3142	3563	reverse
PBANKA_0000301	Not Assigned	5519	6295	reverse
PBANKA_0000401	Not Assigned	7677	8886	forward
PBANKA_0000600	Not Assigned	11314	12359	forward
PBANKA_0000701	Not Assigned	14967	16089	forward
PBANKA_0000801	Not Assigned	18408	19512	forward
PBANKA_0000901	Not Assigned	21684	23789	reverse
PBANKA_0001001	Not Assigned	27649	28863	forward
PBANKA_0001101	Not Assigned	31295	32438	forward
PBANKA_0001200	Not Assigned	3461	4899	reverse
PBANKA_0001201	Not Assigned	34779	35894	forward
PBANKA_0001301	Not Assigned	38189	39385	forward
PBANKA_0001401	Not Assigned	41897	43091	forward
PBANKA_0001501	Not Assigned	45928	47041	forward
PBANKA_0001601	Not Assigned	48795	50417	reverse
PBANKA_0006300	Not Assigned	53843	55016	forward
PBANKA_0006401	Not Assigned	733	1555	reverse
PBANKA_0006501	Not Assigned	3023	3845	reverse
PBANKA_0006600	Not Assigned	5313	6135	reverse
PBANKA_0006701	Not Assigned	7603	8428	reverse
PBANKA_0006800	Not Assigned	9893	10715	reverse
PBANKA_0006900	Not Assigned	12183	13005	reverse
PBANKA_0007000	Not Assigned	14473	15292	reverse
PBANKA_0007100	Not Assigned	16763	17585	reverse
PBANKA_0007200	Not Assigned	19053	19875	reverse
PBANKA_0007300	Not Assigned	21343	22165	reverse
PBANKA_0007401	Not Assigned	23498	24711	reverse
PBANKA_0007501	Not Assigned	28137	29759	forward
PBANKA_0007601	Not Assigned	31539	32626	reverse
PBANKA_0007701	Not Assigned	1120	2672	forward
PBANKA_0007801	Not Assigned	6017	6911	forward
PBANKA_0007901	Not Assigned	9729	10923	forward
PBANKA_0008001	Not Assigned	13760	14847	forward
PBANKA_0008101	Not Assigned	16627	18240	reverse
PBANKA_0008201	Not Assigned	21666	22876	forward
PBANKA_0008301	Not Assigned	403	888	forward
PBANKA_0008401	Not Assigned	2673	3454	forward
PBANKA_0008501	Not Assigned	4997	5774	forward
PBANKA_0008601	Not Assigned	7228	8044	forward
PBANKA_0008701	Not Assigned	9538	9984	forward
PBANKA_0008801	Not Assigned	11	697	forward
PBANKA_0008901	Not Assigned	2241	2994	forward
PBANKA_0009101	Not Assigned	4502	5286	forward
PBANKA_0100021	1	1098	2047	reverse
PBANKA_0100041	1	8896	14118	forward
PBANKA_0100061	1	21970	22548	reverse
PBANKA_0100081	1	24218	25286	reverse
PBANKA_0100100	1	26371	27916	forward
PBANKA_0100200	1	29285	30482	forward
PBANKA_0100300	1	33270	34584	forward
PBANKA_0100400	1	36844	38783	forward
PBANKA_0100500	1	40052	41483	reverse
PBANKA_0100600	1	42789	43271	forward
PBANKA_0100700	1	45315	46473	forward
PBANKA_0100800	1	47559	51707	reverse
PBANKA_0100900	1	56253	60273	forward
PBANKA_0101000	1	61396	62666	forward
PBANKA_0101100	1	63665	64618	forward
PBANKA_0101200	1	65221	68380	reverse
PBANKA_0101300	1	69076	70230	forward
PBANKA_0101400	1	70637	75081	reverse
PBANKA_0101500	1	77684	79087	reverse
PBANKA_0101600	1	79755	81779	forward
PBANKA_0101700	1	82175	83622	reverse
PBANKA_0101800	1	85535	87034	forward
PBANKA_0101900	1	88330	89766	reverse
PBANKA_0102000	1	92030	93454	forward
PBANKA_0102100	1	94042	95595	reverse
PBANKA_0102200	1	96818	99523	reverse
PBANKA_0102300	1	102681	104003	forward
PBANKA_0102400	1	104749	110663	reverse
PBANKA_0102500	1	112462	113895	forward
PBANKA_0102600	1	113956	121877	reverse
PBANKA_0102700	1	122663	123781	reverse
PBANKA_0102800	1	125050	129579	reverse
PBANKA_0102900	1	130777	136563	reverse
PBANKA_0103000	1	140282	141004	forward
PBANKA_0103100	1	141669	143660	forward
PBANKA_0103200	1	144470	145601	forward
PBANKA_0103300	1	148463	155002	forward
PBANKA_0103400	1	155566	157169	reverse
PBANKA_0103500	1	157943	162247	reverse
PBANKA_0103700	1	163005	163640	reverse
PBANKA_0103800	1	164310	164894	forward
PBANKA_0103900	1	168401	170608	forward
PBANKA_0104000	1	171686	173060	reverse
PBANKA_0104100	1	173897	175356	forward
PBANKA_0104200	1	175962	176435	reverse
PBANKA_0104300	1	176651	178580	reverse
PBANKA_0104400	1	179179	185103	reverse
PBANKA_0104500	1	187036	187815	forward
PBANKA_0104600	1	188330	193927	reverse
PBANKA_0104700	1	196519	198072	forward
PBANKA_0104800	1	198567	201569	reverse
PBANKA_0104900	1	204670	206858	forward
PBANKA_0105000	1	207928	208744	reverse
PBANKA_0105100	1	210136	210904	reverse
PBANKA_0105200	1	211904	214468	reverse
PBANKA_0105300	1	216483	221962	reverse
PBANKA_0105400	1	224533	229071	forward
PBANKA_0105500	1	230049	230699	reverse
PBANKA_0105600	1	233100	235901	forward
PBANKA_0105700	1	236912	240021	forward
PBANKA_0105800	1	240576	241896	reverse
PBANKA_0105900	1	242994	244392	forward
PBANKA_0106000	1	244883	248217	reverse
PBANKA_0106100	1	249342	250724	forward
PBANKA_0106200	1	251097	253855	reverse
PBANKA_0106300	1	258200	264727	forward
PBANKA_0106400	1	265588	267452	reverse
PBANKA_0106500	1	268315	270678	forward
PBANKA_0106600	1	270985	273139	reverse
PBANKA_0106700	1	273659	277192	forward
PBANKA_0106800	1	277341	278201	reverse
PBANKA_0106900	1	278666	281917	forward
PBANKA_0106950	1	282506	283870	forward
PBANKA_0107000	1	284338	284748	reverse
PBANKA_0107100	1	285801	286753	reverse
PBANKA_0107200	1	288589	289663	forward
PBANKA_0107300	1	291081	292796	forward
PBANKA_0107400	1	294827	296071	forward
PBANKA_0107500	1	297139	299950	forward
PBANKA_0107600	1	301998	318320	forward
PBANKA_0107700	1	318879	320670	reverse
PBANKA_0107800	1	322206	323736	forward
PBANKA_0107900	1	324834	327357	forward
PBANKA_0108000	1	327781	329589	reverse
PBANKA_0108100	1	330792	335330	forward
PBANKA_0108200	1	337150	342054	forward
PBANKA_0108300	1	343077	344303	reverse
PBANKA_0108400	1	347207	352450	forward
PBANKA_0108500	1	353132	354372	forward
PBANKA_0108600	1	354635	356417	reverse
PBANKA_0108700	1	357597	359636	reverse
PBANKA_0108800	1	363203	363613	forward
PBANKA_0108900	1	364126	364699	reverse
PBANKA_0109000	1	366467	367448	forward
PBANKA_0109100	1	367720	369732	forward
PBANKA_0109200	1	370462	373986	reverse
PBANKA_0109300	1	375602	376720	reverse
PBANKA_0109400	1	378228	378494	reverse
PBANKA_0109500	1	379499	380595	forward
PBANKA_0109600	1	381814	382954	forward
PBANKA_0109700	1	383303	385711	reverse
PBANKA_0109800	1	392770	393882	reverse
PBANKA_0109900	1	395262	397115	reverse
PBANKA_0110000	1	398398	398874	reverse
PBANKA_0110100	1	400224	408553	reverse
PBANKA_0110200	1	411711	412630	forward
PBANKA_0110300	1	413202	413673	reverse
PBANKA_0110400	1	414620	416326	reverse
PBANKA_0110500	1	417832	424673	reverse
PBANKA_0110600	1	425950	426303	forward
PBANKA_0110700	1	426330	427034	forward
PBANKA_0110800	1	427379	427738	reverse
PBANKA_0110900	1	428391	429608	reverse
PBANKA_0111000	1	430565	431569	reverse
PBANKA_0111100	1	432195	433178	reverse
PBANKA_0111200	1	435297	437330	forward
PBANKA_0111300.1	1	438265	440094	reverse
PBANKA_0111300.2	1	438290	440094	reverse
PBANKA_0111400	1	442214	442980	forward
PBANKA_0111500	1	443993	444279	forward
PBANKA_0111600	1	444999	448675	reverse
PBANKA_0111700	1	450549	451316	forward
PBANKA_0111800	1	451528	454530	reverse
PBANKA_0111900	1	457092	459260	forward
PBANKA_0112000	1	459663	461609	reverse
PBANKA_0112100	1	465529	473341	forward
PBANKA_0112200	1	473752	479628	reverse
PBANKA_0112300	1	482503	485040	reverse
PBANKA_0112400	1	486084	488519	reverse
PBANKA_0112500	1	489776	492033	reverse
PBANKA_0112600	1	494648	496159	forward
PBANKA_0112621	1	498163	499747	forward
PBANKA_0112641	1	501042	501904	forward
PBANKA_0112661.1	1	502777	504218	reverse
PBANKA_0112661.2	1	503125	504218	reverse
PBANKA_0112681	1	508005	509126	forward
PBANKA_0112701	1	510565	512140	reverse
PBANKA_0112721	1	513815	515305	reverse
PBANKA_0200400	2	2320	3535	forward
PBANKA_0200500	2	4858	5950	reverse
PBANKA_0200600	2	9308	10851	forward
PBANKA_0200650	2	12310	13879	forward
PBANKA_0200670	2	14312	15437	reverse
PBANKA_0200700	2	18570	19488	reverse
PBANKA_0200751	2	21872	23037	reverse
PBANKA_0201000	2	25817	26771	reverse
PBANKA_0201051	2	33333	38633	forward
PBANKA_0201100	2	44400	45526	reverse
PBANKA_0201200	2	48887	50086	forward
PBANKA_0201250	2	51408	52140	reverse
PBANKA_0201300	2	53529	54899	forward
PBANKA_0201340	2	56384	56843	reverse
PBANKA_0201360	2	58426	60011	reverse
PBANKA_0201400	2	64257	65897	forward
PBANKA_0201450	2	66310	66945	reverse
PBANKA_0201500	2	68633	69502	reverse
PBANKA_0201600	2	72746	73279	reverse
PBANKA_0201700	2	82166	82423	reverse
PBANKA_0201800	2	83766	85672	forward
PBANKA_0201900	2	85816	86292	forward
PBANKA_0202000	2	87321	89778	reverse
PBANKA_0202100	2	90934	91284	forward
PBANKA_0202200	2	91557	92360	forward
PBANKA_0202300	2	92992	94572	forward
PBANKA_0202400	2	95575	97197	reverse
PBANKA_0202500	2	99350	102481	forward
PBANKA_0202600	2	103116	103799	forward
PBANKA_0202700	2	104935	109753	forward
PBANKA_0202800	2	110329	110934	forward
PBANKA_0202900	2	111256	112556	reverse
PBANKA_0203000	2	115741	117081	forward
PBANKA_0203100	2	118344	122675	reverse
PBANKA_0203200	2	124260	127716	reverse
PBANKA_0203300	2	128960	129845	forward
PBANKA_0203400	2	130246	130665	reverse
PBANKA_0203500	2	131598	133697	forward
PBANKA_0203600	2	133870	134559	reverse
PBANKA_0203650	2	135119	136236	reverse
PBANKA_0203750	2	136373	139623	reverse
PBANKA_0203800	2	140319	141986	reverse
PBANKA_0203900	2	143027	143869	forward
PBANKA_0204000	2	144591	145226	forward
PBANKA_0204100	2	145808	146458	forward
PBANKA_0204200	2	147507	148166	forward
PBANKA_0204300	2	149116	150241	forward
PBANKA_0204400	2	150672	151397	forward
PBANKA_0204500	2	151574	154801	reverse
PBANKA_0204600	2	156215	156883	reverse
PBANKA_0204700	2	158791	161234	reverse
PBANKA_0204800	2	162512	165722	forward
PBANKA_0204900	2	166232	168005	forward
PBANKA_0205000	2	168589	169107	reverse
PBANKA_0205100	2	170399	172540	forward
PBANKA_0205200	2	173254	178908	reverse
PBANKA_0205300	2	181697	183685	reverse
PBANKA_0205400	2	184766	185813	forward
PBANKA_0205500	2	186553	187332	forward
PBANKA_0205600	2	187342	190494	reverse
PBANKA_0205700	2	191198	192460	reverse
PBANKA_0205800	2	193264	201438	reverse
PBANKA_0205900	2	206786	211194	forward
PBANKA_0206000	2	211994	212503	reverse
PBANKA_0206100	2	213722	215716	reverse
PBANKA_0206200	2	216165	217598	forward
PBANKA_0206300	2	217848	219296	reverse
PBANKA_0206400	2	220299	222227	reverse
PBANKA_0206500	2	223458	225365	reverse
PBANKA_0206600	2	226766	230323	reverse
PBANKA_0206700	2	231360	232178	reverse
PBANKA_0206800	2	232873	236811	reverse
PBANKA_0206900	2	238071	239009	reverse
PBANKA_0207000	2	241695	245253	forward
PBANKA_0207100	2	246014	246841	forward
PBANKA_0207200	2	247988	249139	forward
PBANKA_0207300	2	250559	252652	forward
PBANKA_0207400	2	253106	254641	reverse
PBANKA_0207500	2	256770	259326	forward
PBANKA_0207600	2	260565	267122	reverse
PBANKA_0207700	2	270966	274970	forward
PBANKA_0207800	2	275979	276968	forward
PBANKA_0207900	2	277689	278269	forward
PBANKA_0208000	2	279027	279777	forward
PBANKA_0208100	2	280842	282512	forward
PBANKA_0208200	2	283069	283497	reverse
PBANKA_0208300	2	286146	287666	reverse
PBANKA_0208400	2	288951	290825	reverse
PBANKA_0208500	2	291596	295393	reverse
PBANKA_0208600	2	295938	296759	forward
PBANKA_0208700	2	297100	298578	reverse
PBANKA_0208800	2	299759	308804	reverse
PBANKA_0208900	2	312305	313630	forward
PBANKA_0209000	2	314627	317168	reverse
PBANKA_0209100	2	319172	319980	reverse
PBANKA_0209200	2	320987	322504	reverse
PBANKA_0209300	2	324779	326996	forward
PBANKA_0209400	2	327499	329659	reverse
PBANKA_0209500	2	329946	333329	reverse
PBANKA_0209600	2	333603	339009	reverse
PBANKA_0209700	2	340868	345481	forward
PBANKA_0209800	2	346406	348634	forward
PBANKA_0209900	2	350351	351822	forward
PBANKA_0210000	2	352921	356811	forward
PBANKA_0210100	2	357472	359210	forward
PBANKA_0210200	2	360274	362334	forward
PBANKA_0210300	2	363312	364796	forward
PBANKA_0210400	2	365994	369314	forward
PBANKA_0210500	2	369489	382514	reverse
PBANKA_0210600	2	383882	392643	reverse
PBANKA_0210700	2	395695	397903	forward
PBANKA_0210800	2	398347	398859	reverse
PBANKA_0210900	2	399067	399676	reverse
PBANKA_0211000	2	400844	402160	forward
PBANKA_0211100	2	402591	405410	reverse
PBANKA_0211200	2	406241	408892	reverse
PBANKA_0211300	2	410134	411759	reverse
PBANKA_0211400	2	412707	415028	reverse
PBANKA_0211500	2	416055	417175	forward
PBANKA_0211600	2	417751	419913	reverse
PBANKA_0211700	2	420929	424258	forward
PBANKA_0211800	2	424829	427294	reverse
PBANKA_0211900	2	429151	434103	forward
PBANKA_0212000	2	436210	441618	forward
PBANKA_0212100	2	442872	444152	reverse
PBANKA_0212200	2	445464	460922	reverse
PBANKA_0212300	2	462404	464199	forward
PBANKA_0212400	2	464787	465497	reverse
PBANKA_0212500	2	466326	466832	forward
PBANKA_0212600	2	467067	468072	reverse
PBANKA_0212700	2	469835	475726	forward
PBANKA_0212800	2	476469	478970	reverse
PBANKA_0212900	2	480543	482143	forward
PBANKA_0213000	2	482223	484809	reverse
PBANKA_0213100	2	485406	486660	forward
PBANKA_0213200	2	487985	495028	forward
PBANKA_0213300	2	496254	497156	forward
PBANKA_0213400	2	497780	500251	reverse
PBANKA_0213500	2	501505	502554	forward
PBANKA_0213600	2	503640	506075	forward
PBANKA_0213700	2	507354	508499	forward
PBANKA_0213800	2	508715	511213	reverse
PBANKA_0213900	2	512827	513120	forward
PBANKA_0214000	2	514747	530043	forward
PBANKA_0214100	2	530402	530888	reverse
PBANKA_0214200	2	531512	533986	forward
PBANKA_0214300	2	534570	537816	reverse
PBANKA_0214400	2	543241	547059	forward
PBANKA_0214500	2	549040	549826	forward
PBANKA_0214521	2	550312	550384	forward
PBANKA_0214531	2	550904	550975	reverse
PBANKA_0214550	2	552819	553702	forward
PBANKA_0214600	2	555543	558710	forward
PBANKA_0214700	2	561706	563261	forward
PBANKA_0214800	2	564778	566528	reverse
PBANKA_0214900	2	567781	569274	reverse
PBANKA_0214951	2	571292	571803	reverse
PBANKA_0215700	2	575493	576610	forward
PBANKA_0215800	2	578486	579402	forward
PBANKA_0215900	2	582044	583293	forward
PBANKA_0216000	2	585291	587212	forward
PBANKA_0216021	2	591354	592130	reverse
PBANKA_0216041	2	593515	594725	forward
PBANKA_0216061	2	597154	598205	forward
PBANKA_0216081	2	599663	600724	reverse
PBANKA_0216701	2	601816	603353	forward
PBANKA_0216721	2	604722	605352	forward
PBANKA_0216741	2	608692	610004	forward
PBANKA_0216761	2	612280	614216	forward
PBANKA_0216781	2	614765	616333	reverse
PBANKA_0216801	2	617750	621636	reverse
PBANKA_0300100	3	239	2995	reverse
PBANKA_0300200	3	5045	6225	reverse
PBANKA_0300300	3	8909	10054	reverse
PBANKA_0300400	3	12739	13917	reverse
PBANKA_0300500	3	15290	16761	reverse
PBANKA_0300600	3	19615	21889	reverse
PBANKA_0300700	3	23740	27367	reverse
PBANKA_0300800	3	28242	29867	forward
PBANKA_0300900	3	30365	31102	reverse
PBANKA_0301000	3	31915	36786	reverse
PBANKA_0301100	3	39180	40385	reverse
PBANKA_0301200	3	41130	41777	forward
PBANKA_0301300	3	42182	43084	reverse
PBANKA_0301351	3	44671	44742	forward
PBANKA_0301400	3	45915	47393	forward
PBANKA_0301500	3	48172	49347	reverse
PBANKA_0301600	3	50728	53602	reverse
PBANKA_0301700	3	54902	56263	forward
PBANKA_0301800	3	56946	59397	forward
PBANKA_0301900	3	59868	65258	reverse
PBANKA_0302000	3	67983	69423	forward
PBANKA_0302100	3	70066	72033	reverse
PBANKA_0302200	3	72431	73227	reverse
PBANKA_0302300	3	74002	75234	reverse
PBANKA_0302400	3	76581	79532	reverse
PBANKA_0302500	3	80750	82267	reverse
PBANKA_0302600	3	83967	85118	reverse
PBANKA_0302700	3	85780	87109	forward
PBANKA_0302800	3	87712	89648	reverse
PBANKA_0302900	3	89952	91007	reverse
PBANKA_0303000	3	91934	94310	forward
PBANKA_0303100	3	95592	96947	forward
PBANKA_0303200	3	97434	97988	reverse
PBANKA_0303300	3	100992	102851	forward
PBANKA_0303400	3	104205	105369	forward
PBANKA_0303500	3	105623	106210	reverse
PBANKA_0303600	3	107784	111220	forward
PBANKA_0303700	3	111484	115347	reverse
PBANKA_0303800	3	116265	117410	forward
PBANKA_0303900	3	119590	121215	forward
PBANKA_0304000	3	122433	128889	forward
PBANKA_0304100	3	129264	132356	reverse
PBANKA_0304200	3	134644	135116	reverse
PBANKA_0304300	3	136142	137515	forward
PBANKA_0304400	3	137777	138480	reverse
PBANKA_0304500	3	141623	146846	forward
PBANKA_0304600	3	147576	148130	reverse
PBANKA_0304700	3	149412	152465	reverse
PBANKA_0304800	3	153928	157135	reverse
PBANKA_0304900	3	158235	161950	reverse
PBANKA_0305000	3	163296	167127	reverse
PBANKA_0305100	3	168669	173334	reverse
PBANKA_0305200	3	175108	181666	forward
PBANKA_0305300	3	182052	182948	reverse
PBANKA_0305400	3	183881	188383	forward
PBANKA_0305500	3	188501	191917	reverse
PBANKA_0305600	3	194325	194919	forward
PBANKA_0305700	3	195923	197128	forward
PBANKA_0305800	3	197497	198948	reverse
PBANKA_0305900	3	199807	200463	forward
PBANKA_0306000	3	201621	208484	forward
PBANKA_0306100	3	209919	218189	forward
PBANKA_0306200	3	219252	221667	reverse
PBANKA_0306300	3	223112	225036	reverse
PBANKA_0306400	3	225778	226611	forward
PBANKA_0306500	3	226723	229145	reverse
PBANKA_0306600	3	229839	231290	reverse
PBANKA_0306700	3	232877	236592	reverse
PBANKA_0306800	3	239595	241086	reverse
PBANKA_0306900	3	243883	244134	forward
PBANKA_0307000	3	245832	246676	forward
PBANKA_0307100	3	247008	253564	reverse
PBANKA_0307200	3	255838	257309	reverse
PBANKA_0307300	3	258253	259067	forward
PBANKA_0307400	3	259598	263575	forward
PBANKA_0307500	3	263666	265613	reverse
PBANKA_0307600	3	267347	268291	forward
PBANKA_0307700	3	268853	270040	reverse
PBANKA_0307800	3	272847	273695	reverse
PBANKA_0307900	3	280868	284185	forward
PBANKA_0308000	3	284581	285261	reverse
PBANKA_0308100	3	286038	287546	reverse
PBANKA_0308200	3	288142	290183	reverse
PBANKA_0308300	3	291742	295269	forward
PBANKA_0308400	3	296883	297497	forward
PBANKA_0308500	3	298439	300649	forward
PBANKA_0308600	3	301862	303589	forward
PBANKA_0308700	3	303859	305317	reverse
PBANKA_0308800	3	306218	307512	forward
PBANKA_0308900	3	309241	312136	forward
PBANKA_0309000	3	313276	314147	reverse
PBANKA_0309100	3	315531	317015	forward
PBANKA_0309200	3	317436	327310	reverse
PBANKA_0309400	3	328848	339818	forward
PBANKA_0309500	3	340792	341874	forward
PBANKA_0309600	3	342233	343264	reverse
PBANKA_0309700	3	343988	346024	forward
PBANKA_0309800	3	346711	347754	forward
PBANKA_0309900	3	348550	349050	forward
PBANKA_0310000	3	350597	352153	forward
PBANKA_0310100	3	353087	353574	reverse
PBANKA_0310200	3	353676	354434	reverse
PBANKA_0310300	3	354585	356253	forward
PBANKA_0310400	3	356238	358188	reverse
PBANKA_0310500	3	358607	366270	reverse
PBANKA_0310600	3	368048	368594	forward
PBANKA_0310700	3	369705	371705	forward
PBANKA_0310800	3	372034	374520	reverse
PBANKA_0310900	3	376168	377920	forward
PBANKA_0311000	3	378263	382812	reverse
PBANKA_0311100	3	384682	385484	reverse
PBANKA_0311200	3	386377	388283	reverse
PBANKA_0311300	3	389469	390374	forward
PBANKA_0311400	3	392827	397779	forward
PBANKA_0311500	3	398877	400911	reverse
PBANKA_0311600	3	403216	407019	forward
PBANKA_0311700	3	407928	410523	forward
PBANKA_0311800	3	411074	413335	reverse
PBANKA_0311900	3	414261	416145	reverse
PBANKA_0312000	3	418038	418775	forward
PBANKA_0312100	3	419562	421979	reverse
PBANKA_0312200	3	424073	425704	forward
PBANKA_0312300	3	426134	427177	reverse
PBANKA_0312400	3	428710	432778	forward
PBANKA_0312500	3	433314	435761	reverse
PBANKA_0312600	3	436826	438718	reverse
PBANKA_0312700	3	440439	444836	forward
PBANKA_0312800	3	445101	448585	reverse
PBANKA_0312900	3	449189	450070	reverse
PBANKA_0313000	3	450626	453973	forward
PBANKA_0313100	3	455123	457216	forward
PBANKA_0313200	3	458055	463068	forward
PBANKA_0313300	3	465211	466953	forward
PBANKA_0313400	3	468186	473291	forward
PBANKA_0313500	3	473899	476517	reverse
PBANKA_0313600	3	478002	479393	forward
PBANKA_0313700	3	479611	482564	reverse
PBANKA_0313800	3	484437	486083	forward
PBANKA_0313900	3	486308	490504	reverse
PBANKA_0314000	3	491467	492143	reverse
PBANKA_0314100	3	493504	494057	forward
PBANKA_0314200	3	496285	498239	forward
PBANKA_0314300	3	498867	503910	reverse
PBANKA_0314400	3	504931	506067	reverse
PBANKA_0314500	3	508148	508471	forward
PBANKA_0314600	3	509213	510727	reverse
PBANKA_0314700	3	512508	513500	forward
PBANKA_0314800	3	514381	515708	forward
PBANKA_0314900	3	516040	518334	reverse
PBANKA_0315000	3	520052	521566	reverse
PBANKA_0315100	3	522120	523619	reverse
PBANKA_0315200	3	524591	524991	forward
PBANKA_0315300	3	525990	531287	forward
PBANKA_0315400	3	532243	533765	reverse
PBANKA_0315410	3	534899	535418	reverse
PBANKA_0315420	3	535889	536009	reverse
PBANKA_0315430	3	536346	536429	reverse
PBANKA_0315500	3	537994	539184	forward
PBANKA_0315600	3	540466	540936	forward
PBANKA_0315700	3	541393	541794	reverse
PBANKA_0315800	3	543261	543573	forward
PBANKA_0315900	3	544328	545375	reverse
PBANKA_0316000	3	546414	548999	reverse
PBANKA_0316100	3	553245	554232	forward
PBANKA_0316200	3	555784	561044	forward
PBANKA_0316300	3	562854	563799	forward
PBANKA_0316400	3	565120	566413	forward
PBANKA_0316500	3	566797	568368	reverse
PBANKA_0316600	3	569850	578171	reverse
PBANKA_0316650	3	580469	581069	forward
PBANKA_0316700	3	582481	583235	forward
PBANKA_0316800	3	585675	586962	forward
PBANKA_0316821	3	589585	590504	reverse
PBANKA_0316841	3	592234	593185	forward
PBANKA_0316861	3	596181	597317	forward
PBANKA_0316900	3	599607	600893	forward
PBANKA_0316921	3	603128	604041	forward
PBANKA_0316941	3	606686	607797	forward
PBANKA_0316961	3	609277	610845	reverse
PBANKA_0316981	3	612064	620515	reverse
PBANKA_0317001	3	626054	627158	forward
PBANKA_0317021	3	628972	629888	forward
PBANKA_0317041	3	632815	634036	forward
PBANKA_0317061	3	635300	636780	reverse
PBANKA_0317081	3	638797	639308	reverse
PBANKA_0317101	3	642907	644012	forward
PBANKA_0317121	3	645384	646995	reverse
PBANKA_0317141	3	648450	649944	reverse
PBANKA_0317161	3	652753	653548	forward
PBANKA_0317181	3	656620	659073	forward
PBANKA_0400100	4	321	2396	reverse
PBANKA_0400200	4	5285	6319	reverse
PBANKA_0400500	4	8143	10959	reverse
PBANKA_0400600	4	13698	14831	reverse
PBANKA_0400700	4	18800	20293	forward
PBANKA_0400800	4	21899	23292	forward
PBANKA_0400900	4	25826	26944	reverse
PBANKA_0401000	4	28106	30106	reverse
PBANKA_0401100	4	34262	38182	forward
PBANKA_0401200	4	40580	44404	forward
PBANKA_0401300	4	45403	46305	reverse
PBANKA_0401400	4	47796	49220	reverse
PBANKA_0401500	4	52811	56822	reverse
PBANKA_0401600	4	59454	61787	reverse
PBANKA_0401700	4	62664	66626	reverse
PBANKA_0401800	4	68998	73498	forward
PBANKA_0401900	4	74403	75059	reverse
PBANKA_0402000	4	77345	80014	forward
PBANKA_0402100	4	81605	87079	forward
PBANKA_0402200	4	87845	88372	forward
PBANKA_0402300	4	88838	90169	reverse
PBANKA_0402400	4	91125	92846	forward
PBANKA_0402500	4	92973	93796	reverse
PBANKA_0402600	4	94549	97340	reverse
PBANKA_0402700	4	99776	101314	forward
PBANKA_0402800	4	102972	104561	reverse
PBANKA_0402900	4	107475	111140	forward
PBANKA_0403000	4	112358	112842	forward
PBANKA_0403100	4	113352	114087	reverse
PBANKA_0403200	4	115144	116166	reverse
PBANKA_0403300	4	118805	122911	forward
PBANKA_0403400	4	123368	123886	reverse
PBANKA_0403500	4	125196	126489	reverse
PBANKA_0403600	4	127356	137946	reverse
PBANKA_0403700	4	140698	143397	forward
PBANKA_0403800	4	144333	146745	reverse
PBANKA_0403900	4	148343	149023	forward
PBANKA_0404000	4	149758	159693	reverse
PBANKA_0404100	4	161768	163390	reverse
PBANKA_0404200	4	164544	165224	reverse
PBANKA_0404300	4	167234	169948	forward
PBANKA_0404400	4	171168	171578	reverse
PBANKA_0404500	4	173316	174535	reverse
PBANKA_0404600	4	176530	178052	forward
PBANKA_0404700	4	178601	179501	reverse
PBANKA_0404800	4	181072	182955	forward
PBANKA_0404900	4	183735	184637	reverse
PBANKA_0405000	4	185770	186027	forward
PBANKA_0405100	4	187262	187943	forward
PBANKA_0405200	4	188892	190669	reverse
PBANKA_0405300	4	193055	194284	forward
PBANKA_0405310	4	193746	193885	forward
PBANKA_0405400	4	195002	195648	reverse
PBANKA_0405500	4	196983	198204	reverse
PBANKA_0405600	4	201127	202434	forward
PBANKA_0405700	4	203138	204130	reverse
PBANKA_0405800	4	204664	206416	reverse
PBANKA_0405900	4	207370	209283	forward
PBANKA_0406000	4	209544	214856	reverse
PBANKA_0406100	4	216808	218658	forward
PBANKA_0406200	4	219037	230225	reverse
PBANKA_0406300	4	231953	233386	forward
PBANKA_0406400	4	234708	239279	forward
PBANKA_0406500	4	240132	241895	reverse
PBANKA_0406600	4	243301	244134	reverse
PBANKA_0406650	4	245880	246011	forward
PBANKA_0406700	4	247467	248138	forward
PBANKA_0406800	4	249319	250818	forward
PBANKA_0406900	4	252482	254165	forward
PBANKA_0407000	4	255013	255500	forward
PBANKA_0407100	4	256155	259964	reverse
PBANKA_0407200	4	261568	263657	forward
PBANKA_0407300	4	263937	264975	reverse
PBANKA_0407400	4	265656	271056	reverse
PBANKA_0407500	4	273695	275767	forward
PBANKA_0407550	4	276585	276669	reverse
PBANKA_0407600	4	277672	280203	forward
PBANKA_0407700	4	282316	282651	forward
PBANKA_0407800	4	283275	284855	reverse
PBANKA_0407900	4	285798	287480	forward
PBANKA_0408000	4	287998	292864	reverse
PBANKA_0408100	4	293710	294583	forward
PBANKA_0408200	4	296370	298501	forward
PBANKA_0408300	4	300183	310724	forward
PBANKA_0408400	4	312521	315844	forward
PBANKA_0408500	4	316756	319725	forward
PBANKA_0408600	4	321067	322194	reverse
PBANKA_0408700	4	323169	323778	forward
PBANKA_0408800	4	323904	324233	forward
PBANKA_0408900	4	325304	327601	forward
PBANKA_0409000	4	328578	329357	forward
PBANKA_0409100	4	329754	331302	reverse
PBANKA_0409200	4	332624	336176	forward
PBANKA_0409300	4	336850	340161	reverse
PBANKA_0409400	4	344922	353185	forward
PBANKA_0409500	4	354431	354676	reverse
PBANKA_0409600	4	356704	359288	forward
PBANKA_0409700	4	359895	362966	forward
PBANKA_0409800	4	363931	365897	forward
PBANKA_0409900	4	366592	368562	reverse
PBANKA_0410000	4	369245	370138	forward
PBANKA_0410100	4	370985	373042	forward
PBANKA_0410200	4	373190	376222	reverse
PBANKA_0410300	4	377264	378175	forward
PBANKA_0410400	4	379254	381512	reverse
PBANKA_0410500	4	384340	386508	forward
PBANKA_0410541	4	387217	387289	forward
PBANKA_0410561	4	387795	387868	reverse
PBANKA_0410600	4	388544	389322	forward
PBANKA_0410650	4	390315	391601	forward
PBANKA_0410700	4	392246	393271	reverse
PBANKA_0410800	4	393953	396494	forward
PBANKA_0410900	4	396912	397547	reverse
PBANKA_0411000	4	397669	398799	reverse
PBANKA_0411100	4	399444	401429	reverse
PBANKA_0411200	4	401895	404255	forward
PBANKA_0411300	4	404531	407187	reverse
PBANKA_0411400	4	407473	410933	reverse
PBANKA_0411500	4	411571	414125	forward
PBANKA_0411600	4	414205	417078	reverse
PBANKA_0411700	4	418781	420411	forward
PBANKA_0411800	4	420745	422336	reverse
PBANKA_0411900	4	422941	424179	forward
PBANKA_0411950	4	424426	428352	reverse
PBANKA_0412000	4	428593	429726	reverse
PBANKA_0412100	4	430838	431764	reverse
PBANKA_0412200	4	434797	435678	forward
PBANKA_0412300	4	437000	437698	forward
PBANKA_0412400	4	438447	441209	reverse
PBANKA_0412500	4	449951	452687	forward
PBANKA_0412600	4	454202	455656	forward
PBANKA_0412700	4	456347	457043	forward
PBANKA_0412800	4	457776	458459	reverse
PBANKA_0412900	4	462132	467849	forward
PBANKA_0413000	4	468932	475693	forward
PBANKA_0413200	4	476000	476698	reverse
PBANKA_0413300	4	478204	478899	reverse
PBANKA_0413400	4	482340	483739	forward
PBANKA_0413500	4	484860	488050	forward
PBANKA_0413600	4	488282	489079	reverse
PBANKA_0413700	4	490424	491372	forward
PBANKA_0413800	4	491571	492491	reverse
PBANKA_0413900	4	493878	494798	forward
PBANKA_0414000	4	495079	501032	reverse
PBANKA_0414100	4	504394	505710	forward
PBANKA_0414200	4	506032	508635	reverse
PBANKA_0414300	4	510334	511707	forward
PBANKA_0414400	4	512513	513798	reverse
PBANKA_0414500	4	516857	517734	forward
PBANKA_0414600	4	520129	520638	forward
PBANKA_0414700	4	525097	527133	forward
PBANKA_0414800	4	527620	528684	reverse
PBANKA_0414900	4	530327	532468	forward
PBANKA_0415000	4	532930	534303	reverse
PBANKA_0415100	4	535288	536910	forward
PBANKA_0415200	4	537804	539075	reverse
PBANKA_0415300	4	540178	544860	forward
PBANKA_0415400	4	545320	549710	reverse
PBANKA_0415500	4	552926	555925	forward
PBANKA_0415600	4	556650	559821	reverse
PBANKA_0415700	4	562277	564679	forward
PBANKA_0415800	4	564859	568367	reverse
PBANKA_0415900	4	570131	570841	reverse
PBANKA_0416000	4	574017	577578	forward
PBANKA_0416100	4	578979	596483	forward
PBANKA_0416200	4	598563	601838	forward
PBANKA_0416300	4	604336	610648	forward
PBANKA_0416400	4	611890	612702	forward
PBANKA_0416500	4	614163	620292	forward
PBANKA_0416600	4	620983	622728	reverse
PBANKA_0416700	4	625346	626022	forward
PBANKA_0416800	4	626770	631082	reverse
PBANKA_0416900	4	633246	633743	reverse
PBANKA_0417000	4	635115	635672	forward
PBANKA_0417100	4	636392	644664	forward
PBANKA_0417200	4	645124	646083	reverse
PBANKA_0417300	4	648481	652812	forward
PBANKA_0417400	4	653969	655003	forward
PBANKA_0417500	4	655862	656582	reverse
PBANKA_0417600	4	658002	662733	reverse
PBANKA_0417700	4	663999	666052	reverse
PBANKA_0417800	4	667839	672309	reverse
PBANKA_0417900	4	673685	677398	reverse
PBANKA_0418000	4	680493	687924	forward
PBANKA_0418100	4	689050	697380	reverse
PBANKA_0418200	4	701407	703442	forward
PBANKA_0418300	4	705421	706158	forward
PBANKA_0418400	4	706754	707242	reverse
PBANKA_0418500	4	710590	712172	forward
PBANKA_0500100	5	880	2464	forward
PBANKA_0500200	5	3944	5055	reverse
PBANKA_0500600	5	7721	8634	reverse
PBANKA_0500700	5	9747	11271	forward
PBANKA_0500721	5	11771	12850	reverse
PBANKA_0500741	5	15393	16302	reverse
PBANKA_0500781	5	17732	20594	reverse
PBANKA_0500950	5	23362	24464	reverse
PBANKA_0500971	5	26861	27929	reverse
PBANKA_0501000	5	33681	42012	forward
PBANKA_0501051	5	43366	44985	forward
PBANKA_0501100	5	47223	47687	forward
PBANKA_0501200	5	49812	50474	reverse
PBANKA_0501300	5	53651	56944	forward
PBANKA_0501400	5	58050	58817	reverse
PBANKA_0501500	5	60539	62366	forward
PBANKA_0501600	5	63289	64852	reverse
PBANKA_0501700	5	65922	67621	reverse
PBANKA_0501800	5	69538	70311	forward
PBANKA_0501900	5	72608	74221	forward
PBANKA_0502000	5	75586	77160	forward
PBANKA_0502100	5	77693	80763	reverse
PBANKA_0502200	5	82118	83709	forward
PBANKA_0502300	5	84710	86146	forward
PBANKA_0502400	5	86641	87399	forward
PBANKA_0502500	5	87950	94354	reverse
PBANKA_0502600	5	96257	98404	reverse
PBANKA_0502650	5	99859	100797	forward
PBANKA_0502700	5	101075	102061	reverse
PBANKA_0502800	5	102897	107624	reverse
PBANKA_0502900	5	110248	111888	forward
PBANKA_0503000	5	113639	115218	forward
PBANKA_0503100	5	115393	117297	reverse
PBANKA_0503200	5	119803	126263	forward
PBANKA_0503300	5	126963	131369	reverse
PBANKA_0503400	5	132988	133713	forward
PBANKA_0503500	5	134198	138815	reverse
PBANKA_0503600	5	146219	146762	forward
PBANKA_0503700	5	147413	154477	reverse
PBANKA_0503800	5	156155	158755	forward
PBANKA_0503900	5	159316	161013	reverse
PBANKA_0504000	5	161812	164604	reverse
PBANKA_0504100	5	166490	166864	reverse
PBANKA_0504200	5	168820	170904	reverse
PBANKA_0504300	5	172045	172736	reverse
PBANKA_0504400	5	173716	176514	reverse
PBANKA_0504500	5	178009	179988	forward
PBANKA_0504600	5	180235	181811	reverse
PBANKA_0504700	5	182380	183678	forward
PBANKA_0504800	5	184105	188972	forward
PBANKA_0504900	5	190127	193792	forward
PBANKA_0505000	5	194446	197361	forward
PBANKA_0505100	5	198487	199559	reverse
PBANKA_0505200	5	201996	203574	reverse
PBANKA_0505300	5	204299	209155	reverse
PBANKA_0505400	5	210532	212292	reverse
PBANKA_0505500	5	213631	215110	reverse
PBANKA_0505600	5	216802	219391	forward
PBANKA_0505700	5	219941	221770	reverse
PBANKA_0505800	5	222500	223288	forward
PBANKA_0505900	5	223927	241236	reverse
PBANKA_0506000	5	243122	249242	reverse
PBANKA_0506100	5	251165	256213	reverse
PBANKA_0506200	5	262315	266384	forward
PBANKA_0506300	5	267280	268202	reverse
PBANKA_0506400	5	268668	270956	reverse
PBANKA_0506500	5	274273	275717	forward
PBANKA_0506600	5	281228	283197	reverse
PBANKA_0506700	5	285160	286860	reverse
PBANKA_0506800	5	288595	291228	forward
PBANKA_0506900	5	291663	292958	reverse
PBANKA_0507000	5	295389	297848	forward
PBANKA_0507100	5	298175	299062	reverse
PBANKA_0507200	5	300222	301421	reverse
PBANKA_0507300	5	302326	318255	reverse
PBANKA_0507400	5	320328	321332	forward
PBANKA_0507500	5	322430	323463	reverse
PBANKA_0507600	5	323491	325135	forward
PBANKA_0507700	5	325188	325475	reverse
PBANKA_0507800	5	325576	328230	reverse
PBANKA_0507900	5	329191	331287	forward
PBANKA_0508000	5	332539	334421	forward
PBANKA_0508100	5	335539	343560	reverse
PBANKA_0508200	5	349420	350913	forward
PBANKA_0508300	5	351934	355029	reverse
PBANKA_0508400	5	356143	356631	reverse
PBANKA_0508500	5	357340	357735	forward
PBANKA_0508600	5	358042	359557	reverse
PBANKA_0508700	5	360650	361318	forward
PBANKA_0508800	5	361423	363368	reverse
PBANKA_0508900	5	364034	365488	forward
PBANKA_0509000	5	366840	369815	forward
PBANKA_0509100	5	370483	373875	reverse
PBANKA_0509200	5	374408	377565	reverse
PBANKA_0509300	5	380619	382892	forward
PBANKA_0509400	5	383256	384374	reverse
PBANKA_0509500	5	385203	387824	reverse
PBANKA_0509600	5	388944	393894	reverse
PBANKA_0509700	5	394391	409801	reverse
PBANKA_0509800	5	411060	411260	forward
PBANKA_0509900	5	411650	412231	forward
PBANKA_0510000	5	412543	413043	reverse
PBANKA_0510100	5	413821	419182	reverse
PBANKA_0510200	5	420547	421788	reverse
PBANKA_0510300	5	423213	424212	forward
PBANKA_0510400	5	424563	426131	reverse
PBANKA_0510500	5	426881	429610	forward
PBANKA_0510600	5	430340	431965	reverse
PBANKA_0510700	5	433227	433436	reverse
PBANKA_0510800	5	434702	439033	reverse
PBANKA_0510900	5	442527	443611	forward
PBANKA_0511000	5	444728	445591	forward
PBANKA_0511100	5	446047	449493	reverse
PBANKA_0511200	5	451463	453496	reverse
PBANKA_0511300	5	455375	456976	forward
PBANKA_0511400	5	457605	459183	reverse
PBANKA_0511500	5	461281	462040	reverse
PBANKA_0511600	5	462757	463281	forward
PBANKA_0511700	5	463458	465628	reverse
PBANKA_0511800	5	466127	467283	reverse
PBANKA_0511900	5	468739	469899	reverse
PBANKA_0512000	5	471904	474167	forward
PBANKA_0512100	5	474786	478150	forward
PBANKA_0512200	5	478871	480889	forward
PBANKA_0512300	5	481486	482304	reverse
PBANKA_0512400	5	483322	484479	reverse
PBANKA_0512500	5	485612	486808	forward
PBANKA_0512600	5	487226	489117	reverse
PBANKA_0512700	5	490695	491792	reverse
PBANKA_0512800	5	494522	496495	forward
PBANKA_0512900	5	496916	497384	reverse
PBANKA_0513000	5	498870	500094	reverse
PBANKA_0513100	5	503516	507740	forward
PBANKA_0513200	5	508497	510194	forward
PBANKA_0513300	5	510506	512734	reverse
PBANKA_0513400	5	513612	515171	reverse
PBANKA_0513500	5	516238	516579	reverse
PBANKA_0513600	5	517733	518824	forward
PBANKA_0513700	5	519374	521922	reverse
PBANKA_0513800	5	522782	524107	reverse
PBANKA_0513900	5	527453	531493	forward
PBANKA_0514000	5	532773	533577	forward
PBANKA_0514100	5	534064	538127	reverse
PBANKA_0514200	5	539168	540427	reverse
PBANKA_0514300	5	541764	544607	reverse
PBANKA_0514400	5	549581	550456	reverse
PBANKA_0514500	5	552514	553686	forward
PBANKA_0514600	5	554171	555913	reverse
PBANKA_0514700	5	556556	557275	forward
PBANKA_0514800	5	557902	558621	forward
PBANKA_0514900	5	559422	560063	reverse
PBANKA_0515000	5	561489	562142	reverse
PBANKA_0515100	5	563361	564034	reverse
PBANKA_0515200	5	565880	566974	forward
PBANKA_0515300	5	567818	569893	forward
PBANKA_0515350	5	571307	573179	forward
PBANKA_0515400	5	577225	579195	forward
PBANKA_0515500	5	581042	581859	forward
PBANKA_0515600	5	582346	584002	reverse
PBANKA_0515700	5	584376	586832	reverse
PBANKA_0515800	5	587381	589613	reverse
PBANKA_0515900	5	593038	596031	forward
PBANKA_0516000	5	596467	597415	reverse
PBANKA_0516100	5	598365	600641	forward
PBANKA_0516200	5	600815	602829	reverse
PBANKA_0516300	5	603979	605033	reverse
PBANKA_0516400	5	607049	608092	forward
PBANKA_0516500	5	608577	609932	reverse
PBANKA_0516600	5	610894	612335	reverse
PBANKA_0516700	5	613391	618007	reverse
PBANKA_0516800	5	618910	620406	forward
PBANKA_0516900	5	621343	625554	reverse
PBANKA_0517000	5	628632	629573	forward
PBANKA_0517100	5	630946	631615	reverse
PBANKA_0517200	5	632383	633273	forward
PBANKA_0517300	5	634479	636551	forward
PBANKA_0517400	5	637132	639843	reverse
PBANKA_0517500	5	641272	643118	forward
PBANKA_0517600	5	643900	646279	forward
PBANKA_0517700	5	647117	648319	reverse
PBANKA_0517800	5	651398	653326	reverse
PBANKA_0517900	5	654098	655163	reverse
PBANKA_0518000	5	655706	656338	forward
PBANKA_0518100	5	657588	659384	forward
PBANKA_0518200	5	660064	661959	reverse
PBANKA_0518300	5	664112	669331	forward
PBANKA_0518400	5	669798	670625	reverse
PBANKA_0518500	5	671730	672266	forward
PBANKA_0518600	5	672991	675457	forward
PBANKA_0518700	5	677079	679775	forward
PBANKA_0518800	5	680579	683761	reverse
PBANKA_0518900	5	686159	687592	forward
PBANKA_0519000	5	688663	690927	forward
PBANKA_0519100	5	693089	693973	forward
PBANKA_0519200	5	695401	696582	forward
PBANKA_0519300	5	697906	699636	forward
PBANKA_0519400	5	701104	702897	forward
PBANKA_0519500	5	704587	705303	forward
PBANKA_0519600	5	706751	707685	forward
PBANKA_0519700	5	707940	709565	reverse
PBANKA_0519800	5	710549	713590	reverse
PBANKA_0519900	5	714500	719748	reverse
PBANKA_0520000	5	723066	725270	reverse
PBANKA_0520100	5	726926	730614	forward
PBANKA_0520200	5	731281	732186	reverse
PBANKA_0520300	5	734381	737749	reverse
PBANKA_0520400	5	740192	742441	forward
PBANKA_0520500	5	743741	746701	forward
PBANKA_0520600	5	748232	748904	forward
PBANKA_0520700	5	749084	754290	reverse
PBANKA_0520800	5	754907	756380	reverse
PBANKA_0520900	5	757268	758230	forward
PBANKA_0521000	5	758778	761567	reverse
PBANKA_0521100	5	762207	762627	forward
PBANKA_0521200	5	762840	765014	reverse
PBANKA_0521221	5	768187	770234	forward
PBANKA_0521241	5	770761	770896	forward
PBANKA_0521261	5	772607	776624	forward
PBANKA_0521300	5	778441	786849	reverse
PBANKA_0521400	5	790041	791807	forward
PBANKA_0521500	5	792580	796248	reverse
PBANKA_0521600	5	798147	799709	forward
PBANKA_0521700	5	804391	812718	forward
PBANKA_0521800	5	814582	815379	forward
PBANKA_0521900	5	815782	816984	reverse
PBANKA_0522000	5	818241	819638	forward
PBANKA_0522100	5	819698	825741	reverse
PBANKA_0522200	5	827806	828165	forward
PBANKA_0522300	5	828981	829208	forward
PBANKA_0522400	5	830386	831932	forward
PBANKA_0522500	5	832747	833853	forward
PBANKA_0522600	5	834993	843971	reverse
PBANKA_0522700	5	848149	849830	forward
PBANKA_0522800	5	851991	852951	forward
PBANKA_0522900	5	854693	862054	forward
PBANKA_0523000	5	862161	862580	reverse
PBANKA_0523100	5	863845	865017	forward
PBANKA_0523200	5	866523	868666	forward
PBANKA_0523300	5	869087	870251	forward
PBANKA_0523400	5	871355	872089	forward
PBANKA_0523500	5	872537	873222	reverse
PBANKA_0523600	5	873622	874275	forward
PBANKA_0523700	5	874814	875812	reverse
PBANKA_0523800	5	878004	878507	forward
PBANKA_0523900	5	880573	881766	forward
PBANKA_0524000	5	882750	886316	reverse
PBANKA_0524100	5	888225	889206	reverse
PBANKA_0524200	5	890531	890998	reverse
PBANKA_0524300	5	894066	895250	reverse
PBANKA_0524400	5	897165	898375	reverse
PBANKA_0524500	5	900990	901852	reverse
PBANKA_0524600	5	903992	904803	reverse
PBANKA_0524700	5	910115	912994	forward
PBANKA_0524800	5	916590	916937	reverse
PBANKA_0524821	5	919110	920729	reverse
PBANKA_0524841	5	922083	930418	reverse
PBANKA_0600011	6	735	1948	reverse
PBANKA_0600021	6	5374	6996	forward
PBANKA_0600031	6	7709	10268	reverse
PBANKA_0600041	6	13291	15795	reverse
PBANKA_0600051	6	18416	19611	reverse
PBANKA_0600061	6	22712	23613	reverse
PBANKA_0600071	6	30467	35792	forward
PBANKA_0600081	6	42122	43332	reverse
PBANKA_0600086	6	45671	46929	reverse
PBANKA_0600091	6	50516	50918	reverse
PBANKA_0600096	6	53351	54540	reverse
PBANKA_0600100	6	57002	58209	reverse
PBANKA_0600200	6	60729	61856	reverse
PBANKA_0600251	6	64584	65743	reverse
PBANKA_0600300	6	68066	69301	reverse
PBANKA_0600351	6	75287	83735	forward
PBANKA_0600400	6	85034	86588	forward
PBANKA_0600500	6	89938	91356	forward
PBANKA_0600600	6	93181	94140	reverse
PBANKA_0600700	6	95250	95840	reverse
PBANKA_0600800	6	97292	97924	reverse
PBANKA_0600900	6	99080	100064	reverse
PBANKA_0601000	6	100982	104963	reverse
PBANKA_0601100	6	106713	107684	reverse
PBANKA_0601200	6	109744	131276	forward
PBANKA_0601300	6	131309	132868	reverse
PBANKA_0601500	6	133832	136687	reverse
PBANKA_0601600	6	137741	143773	reverse
PBANKA_0601700	6	146768	148612	forward
PBANKA_0601800	6	149276	149765	forward
PBANKA_0601900	6	151089	151406	reverse
PBANKA_0602000	6	154898	158014	forward
PBANKA_0602100	6	158273	158867	reverse
PBANKA_0602200	6	159485	159934	forward
PBANKA_0602300	6	160398	162836	reverse
PBANKA_0602400	6	164121	167192	forward
PBANKA_0602500	6	167691	169325	reverse
PBANKA_0602600	6	170295	171074	forward
PBANKA_0602700	6	172167	173845	reverse
PBANKA_0602800	6	176921	178217	forward
PBANKA_0602900	6	179400	180718	forward
PBANKA_0603000	6	180866	183553	reverse
PBANKA_0603100	6	184502	186058	forward
PBANKA_0603200	6	186374	186859	reverse
PBANKA_0603300	6	188330	190769	reverse
PBANKA_0603400	6	191376	192272	reverse
PBANKA_0603500	6	193599	194714	forward
PBANKA_0603600	6	195416	196345	forward
PBANKA_0603650	6	197020	197793	forward
PBANKA_0603700	6	198655	200875	forward
PBANKA_0603800	6	201367	203559	reverse
PBANKA_0603900	6	204453	205592	reverse
PBANKA_0604000	6	207993	208997	forward
PBANKA_0604100	6	210192	212897	reverse
PBANKA_0604200	6	218592	222220	forward
PBANKA_0604300	6	223498	225431	reverse
PBANKA_0604400	6	227334	228323	forward
PBANKA_0604500	6	229909	237120	forward
PBANKA_0604600	6	237659	241177	reverse
PBANKA_0604700	6	242888	243796	reverse
PBANKA_0604800	6	245012	248219	reverse
PBANKA_0604900	6	249778	257208	reverse
PBANKA_0605000	6	258731	259861	forward
PBANKA_0605100	6	260317	262446	forward
PBANKA_0605200	6	262915	267180	reverse
PBANKA_0605300	6	268546	270093	reverse
PBANKA_0605400	6	274508	276541	forward
PBANKA_0605500	6	277430	279871	forward
PBANKA_0605600	6	280779	288138	reverse
PBANKA_0605700	6	290664	293027	reverse
PBANKA_0605800	6	295419	296612	reverse
PBANKA_0605900	6	297841	298981	forward
PBANKA_0606000	6	300127	300954	forward
PBANKA_0606100	6	301339	302982	reverse
PBANKA_0606200	6	303504	305541	reverse
PBANKA_0606300	6	306125	308770	reverse
PBANKA_0606400	6	309309	310663	reverse
PBANKA_0606500	6	311298	311891	forward
PBANKA_0606600	6	312770	325994	forward
PBANKA_0606700	6	326737	337411	forward
PBANKA_0606800	6	338727	339447	forward
PBANKA_0606900	6	340936	345462	forward
PBANKA_0607000	6	345940	350322	reverse
PBANKA_0607100	6	351198	351425	forward
PBANKA_0607200	6	352453	353873	forward
PBANKA_0607300	6	354402	357056	reverse
PBANKA_0607400	6	362272	366489	forward
PBANKA_0607500	6	368568	369181	reverse
PBANKA_0607600	6	371352	372175	forward
PBANKA_0607700	6	372978	376724	reverse
PBANKA_0607800	6	379545	381464	forward
PBANKA_0607900	6	382560	385617	forward
PBANKA_0608000	6	386419	387735	forward
PBANKA_0608100	6	388811	390618	forward
PBANKA_0608200	6	390657	391229	reverse
PBANKA_0608300	6	392324	394690	reverse
PBANKA_0608400	6	396331	397502	forward
PBANKA_0608500	6	398505	399434	reverse
PBANKA_0608600	6	401380	404004	reverse
PBANKA_0608700	6	407339	407932	forward
PBANKA_0608800	6	408395	410050	reverse
PBANKA_0608900	6	411061	413661	reverse
PBANKA_0609000	6	414565	415959	forward
PBANKA_0609100	6	416829	420338	reverse
PBANKA_0609200	6	421994	423576	reverse
PBANKA_0609250	6	425023	425145	reverse
PBANKA_0609300	6	425980	428567	forward
PBANKA_0609500	6	429944	435041	forward
PBANKA_0609600	6	435884	436585	forward
PBANKA_0609700	6	437113	441468	reverse
PBANKA_0609800	6	442444	445982	reverse
PBANKA_0609900	6	448184	449389	forward
PBANKA_0610000	6	450413	451612	reverse
PBANKA_0610100	6	453269	461709	forward
PBANKA_0610200	6	463815	466958	forward
PBANKA_0610300	6	468199	469324	forward
PBANKA_0610400	6	470626	475104	reverse
PBANKA_0610500	6	477471	478383	reverse
PBANKA_0610600	6	479447	480904	forward
PBANKA_0610700	6	481308	482263	reverse
PBANKA_0610800	6	484623	486515	forward
PBANKA_0610900	6	487686	489406	reverse
PBANKA_0611000	6	491487	492041	forward
PBANKA_0611100	6	493782	496631	forward
PBANKA_0611200	6	496862	498508	reverse
PBANKA_0611300	6	499620	500237	reverse
PBANKA_0611400	6	501728	503791	reverse
PBANKA_0611500	6	505694	506689	forward
PBANKA_0611600	6	509994	512749	forward
PBANKA_0611700	6	513312	514016	reverse
PBANKA_0611800	6	514961	517207	reverse
PBANKA_0611900	6	518645	519415	forward
PBANKA_0612000	6	520123	520845	forward
PBANKA_0612100	6	521120	523739	forward
PBANKA_0612200	6	525768	529523	forward
PBANKA_0612300	6	530182	532680	reverse
PBANKA_0612400	6	535220	538483	forward
PBANKA_0612500	6	538973	539572	reverse
PBANKA_0612600	6	540189	543092	reverse
PBANKA_0612700	6	543843	545624	forward
PBANKA_0612800	6	545910	549485	reverse
PBANKA_0612841	6	550161	550232	forward
PBANKA_0612861	6	550645	550716	reverse
PBANKA_0612900	6	551102	551506	reverse
PBANKA_0613000	6	551872	555582	reverse
PBANKA_0613100	6	557112	569102	reverse
PBANKA_0613200	6	569753	575560	reverse
PBANKA_0613300	6	577355	579319	forward
PBANKA_0613400	6	580246	581271	reverse
PBANKA_0613500	6	581868	582971	reverse
PBANKA_0613600	6	583843	585345	forward
PBANKA_0613700	6	586754	589528	forward
PBANKA_0613800	6	590066	593137	reverse
PBANKA_0613900	6	594373	595899	forward
PBANKA_0614000	6	597898	599421	forward
PBANKA_0614100	6	600399	601397	forward
PBANKA_0614200	6	601793	604487	forward
PBANKA_0614300	6	604933	606645	forward
PBANKA_0614400	6	607279	610377	forward
PBANKA_0614500	6	611263	612498	reverse
PBANKA_0614600	6	615050	616036	forward
PBANKA_0614700	6	617102	619367	forward
PBANKA_0614800	6	620075	622744	forward
PBANKA_0614900	6	623119	624331	reverse
PBANKA_0615000	6	626039	627763	forward
PBANKA_0615100	6	628924	630975	forward
PBANKA_0615200	6	632420	634181	forward
PBANKA_0615300	6	635228	639188	reverse
PBANKA_0615400	6	641050	642660	reverse
PBANKA_0615500	6	643786	647532	reverse
PBANKA_0615600	6	648569	650591	reverse
PBANKA_0615700	6	651662	669302	reverse
PBANKA_0615800	6	670236	677606	reverse
PBANKA_0615900	6	683907	692308	reverse
PBANKA_0616000	6	693868	694338	forward
PBANKA_0616100	6	696071	697390	forward
PBANKA_0616200	6	698518	702877	forward
PBANKA_0616300	6	703263	704651	reverse
PBANKA_0616400	6	705586	707067	reverse
PBANKA_0616500	6	708724	709257	forward
PBANKA_0616600	6	709873	710816	reverse
PBANKA_0616700	6	711904	713513	forward
PBANKA_0616800	6	715236	717953	forward
PBANKA_0616900	6	718565	722587	reverse
PBANKA_0617000	6	723599	724958	reverse
PBANKA_0617100	6	726658	727475	reverse
PBANKA_0617200	6	728781	729697	forward
PBANKA_0617300	6	730373	731851	reverse
PBANKA_0617400	6	732783	741428	forward
PBANKA_0617500	6	742372	743115	forward
PBANKA_0617600	6	743330	744193	reverse
PBANKA_0617700	6	744860	745403	forward
PBANKA_0617800	6	745800	746189	reverse
PBANKA_0617900	6	747589	749643	forward
PBANKA_0618000	6	750709	751650	forward
PBANKA_0618100	6	751964	753595	reverse
PBANKA_0618200	6	755618	762228	forward
PBANKA_0618300	6	763090	764619	forward
PBANKA_0618400	6	764832	765815	forward
PBANKA_0618500	6	767196	774957	forward
PBANKA_0618600	6	776995	777702	forward
PBANKA_0618700	6	778518	781181	reverse
PBANKA_0618800	6	782317	784692	forward
PBANKA_0618900	6	785446	786680	forward
PBANKA_0619000	6	787294	789588	forward
PBANKA_0619100	6	790239	791013	reverse
PBANKA_0619200	6	793810	795249	forward
PBANKA_0619300	6	796646	797313	forward
PBANKA_0619400	6	798065	798570	reverse
PBANKA_0619500	6	799727	800392	forward
PBANKA_0619600	6	801752	802909	forward
PBANKA_0619700	6	803907	805541	forward
PBANKA_0619800	6	806402	809539	reverse
PBANKA_0619900	6	810245	811647	forward
PBANKA_0620000	6	812212	813218	reverse
PBANKA_0620100	6	814232	816043	reverse
PBANKA_0620200	6	817081	817524	forward
PBANKA_0620300	6	818314	819978	forward
PBANKA_0620400	6	820361	822494	reverse
PBANKA_0620500	6	823342	824349	reverse
PBANKA_0620600	6	825073	826434	reverse
PBANKA_0620700	6	827241	828643	forward
PBANKA_0620800	6	830151	831830	forward
PBANKA_0620900	6	832218	835586	reverse
PBANKA_0621000	6	836587	837252	reverse
PBANKA_0621100	6	838503	839245	forward
PBANKA_0621200	6	839885	842257	forward
PBANKA_0621300	6	844027	849515	forward
PBANKA_0621400	6	849876	853581	reverse
PBANKA_0621500	6	855765	860684	forward
PBANKA_0621600	6	861848	864078	reverse
PBANKA_0621700	6	867531	868799	reverse
PBANKA_0621800	6	869696	870883	forward
PBANKA_0621900	6	871703	872142	forward
PBANKA_0622000	6	872823	874298	forward
PBANKA_0622100	6	874748	880355	reverse
PBANKA_0622200	6	882387	892432	reverse
PBANKA_0622300	6	893514	895038	reverse
PBANKA_0622400	6	897627	903968	forward
PBANKA_0622500	6	904782	907418	reverse
PBANKA_0622600	6	908915	913203	forward
PBANKA_0622700	6	913634	914499	forward
PBANKA_0622800	6	914920	917518	reverse
PBANKA_0622900	6	921091	921843	forward
PBANKA_0622921	6	924285	926351	forward
PBANKA_0622941	6	926878	927013	forward
PBANKA_0622961	6	929844	933777	forward
PBANKA_0623000	6	935323	936309	reverse
PBANKA_0623100	6	940354	942905	reverse
PBANKA_0623150	6	945984	946426	forward
PBANKA_0623200	6	948561	950297	forward
PBANKA_0623300	6	951400	952526	reverse
PBANKA_0623400	6	955876	957514	forward
PBANKA_0623450	6	959514	960179	reverse
PBANKA_0623500	6	965095	966872	reverse
PBANKA_0623600	6	970830	971962	forward
PBANKA_0623651	6	974439	975562	forward
PBANKA_0623700	6	978317	981261	forward
PBANKA_0623751	6	982481	983178	reverse
PBANKA_0700011	7	75	862	reverse
PBANKA_0700021	7	2402	3188	reverse
PBANKA_0700031	7	4692	5883	reverse
PBANKA_0700041	7	8395	9597	reverse
PBANKA_0700051	7	11881	12996	reverse
PBANKA_0700061	7	15337	16478	reverse
PBANKA_0700071	7	19400	20540	reverse
PBANKA_0700081	7	22956	24111	reverse
PBANKA_0700100	7	26543	27681	reverse
PBANKA_0700200	7	30177	31342	reverse
PBANKA_0700300	7	34088	35364	reverse
PBANKA_0700400	7	37561	38525	reverse
PBANKA_0700500	7	39752	41243	forward
PBANKA_0700521	7	42938	44513	forward
PBANKA_0700541	7	45961	47138	reverse
PBANKA_0700561	7	50963	53064	forward
PBANKA_0700600	7	57648	58500	reverse
PBANKA_0700700	7	59803	60631	forward
PBANKA_0700721	7	63086	65127	forward
PBANKA_0700741	7	65493	65651	forward
PBANKA_0700761	7	65920	69708	forward
PBANKA_0700800	7	71322	72212	reverse
PBANKA_0700900	7	74062	77321	reverse
PBANKA_0701000	7	80106	81612	forward
PBANKA_0701100	7	82973	83652	reverse
PBANKA_0701200	7	86937	94418	forward
PBANKA_0701300	7	94998	96362	forward
PBANKA_0701400	7	97270	97905	reverse
PBANKA_0701500	7	99265	100083	reverse
PBANKA_0701600	7	101182	102725	reverse
PBANKA_0701700	7	103758	108783	reverse
PBANKA_0701800	7	111357	112187	forward
PBANKA_0701900	7	114560	116437	forward
PBANKA_0702000	7	117319	120273	reverse
PBANKA_0702100	7	122665	124484	forward
PBANKA_0702200	7	125354	126813	forward
PBANKA_0702300	7	128222	129493	forward
PBANKA_0702400	7	131004	132629	forward
PBANKA_0702500	7	132890	136501	reverse
PBANKA_0702600	7	137124	139976	forward
PBANKA_0702700	7	140162	141457	reverse
PBANKA_0702800	7	143845	145402	forward
PBANKA_0702900	7	146338	152472	reverse
PBANKA_0703000	7	155046	156781	forward
PBANKA_0703100	7	157435	161936	forward
PBANKA_0703200	7	162422	163375	reverse
PBANKA_0703300	7	164531	165172	reverse
PBANKA_0703400	7	165706	166896	reverse
PBANKA_0703500	7	167639	170701	reverse
PBANKA_0703600	7	171379	174600	reverse
PBANKA_0703700	7	175716	178931	forward
PBANKA_0703800	7	179485	181953	reverse
PBANKA_0703900	7	184777	186319	forward
PBANKA_0703910	7	185292	185382	forward
PBANKA_0704000	7	187108	187932	forward
PBANKA_0704100	7	188892	192548	reverse
PBANKA_0704200	7	194741	196675	forward
PBANKA_0704300	7	197195	198319	reverse
PBANKA_0704400	7	200318	201631	forward
PBANKA_0704500	7	204107	226549	forward
PBANKA_0704600	7	227114	229693	reverse
PBANKA_0704700	7	230803	232266	reverse
PBANKA_0704800	7	234041	235201	reverse
PBANKA_0704900	7	236271	237140	forward
PBANKA_0705000	7	237979	238236	forward
PBANKA_0705100	7	238773	240665	reverse
PBANKA_0705200	7	241755	242851	reverse
PBANKA_0705300	7	243543	243998	forward
PBANKA_0705400	7	244414	245233	reverse
PBANKA_0705500	7	245849	247090	reverse
PBANKA_0705600	7	247831	252616	reverse
PBANKA_0705700	7	255380	258487	forward
PBANKA_0705800	7	258799	262182	reverse
PBANKA_0705900	7	262909	266515	reverse
PBANKA_0706000	7	267568	268891	reverse
PBANKA_0706100	7	269931	271228	reverse
PBANKA_0706200	7	272118	273782	forward
PBANKA_0706300	7	274629	276881	forward
PBANKA_0706400	7	277306	280985	reverse
PBANKA_0706500	7	282153	283373	reverse
PBANKA_0706600	7	284380	286767	forward
PBANKA_0706700	7	288025	288984	reverse
PBANKA_0706800	7	289951	291891	reverse
PBANKA_0706900	7	293112	293663	forward
PBANKA_0707000	7	294407	295693	forward
PBANKA_0707100	7	296800	298284	forward
PBANKA_0707200	7	298730	300778	reverse
PBANKA_0707300	7	301494	305672	reverse
PBANKA_0707400	7	309068	310110	forward
PBANKA_0707500	7	312344	313700	forward
PBANKA_0707600	7	314453	318792	forward
PBANKA_0707700	7	320619	324059	forward
PBANKA_0707800	7	324552	325520	reverse
PBANKA_0707900	7	327594	330284	forward
PBANKA_0708000	7	330576	332985	reverse
PBANKA_0708100	7	335529	336667	forward
PBANKA_0708200	7	336745	339093	reverse
PBANKA_0708400	7	340657	341119	forward
PBANKA_0708500	7	341496	345666	reverse
PBANKA_0708600	7	346229	347407	forward
PBANKA_0708700	7	347859	348650	forward
PBANKA_0708800	7	349122	351033	reverse
PBANKA_0708900	7	351664	352390	forward
PBANKA_0709000	7	352935	353449	reverse
PBANKA_0709100	7	355109	355741	reverse
PBANKA_0709200	7	357475	359217	reverse
PBANKA_0709300	7	360077	360772	forward
PBANKA_0709400	7	361874	362625	reverse
PBANKA_0709500	7	365789	368355	forward
PBANKA_0709600	7	368595	369257	reverse
PBANKA_0709700	7	370984	373556	reverse
PBANKA_0709800	7	376654	378736	reverse
PBANKA_0709900	7	381692	385539	forward
PBANKA_0710000	7	385893	388037	forward
PBANKA_0710100	7	388509	391772	reverse
PBANKA_0710200	7	392940	394555	reverse
PBANKA_0710300	7	395649	397766	reverse
PBANKA_0710400	7	399051	400605	reverse
PBANKA_0710500	7	402461	404161	reverse
PBANKA_0710600	7	407168	408958	forward
PBANKA_0710700	7	410168	411716	forward
PBANKA_0710800	7	412980	419138	forward
PBANKA_0710900	7	420101	420864	forward
PBANKA_0711000	7	421536	427339	forward
PBANKA_0711100	7	428323	429912	forward
PBANKA_0711200	7	431866	433186	forward
PBANKA_0711300	7	433886	436596	reverse
PBANKA_0711400	7	437704	439752	reverse
PBANKA_0711500	7	440610	443486	reverse
PBANKA_0711600	7	444520	446583	reverse
PBANKA_0711700	7	447602	448621	reverse
PBANKA_0711800	7	449926	453935	forward
PBANKA_0711900	7	454582	456663	reverse
PBANKA_0712000	7	459481	460512	forward
PBANKA_0712100	7	462724	466531	forward
PBANKA_0712200	7	467048	469225	forward
PBANKA_0712300	7	471059	471887	reverse
PBANKA_0712400	7	475835	476615	forward
PBANKA_0712500	7	476992	479180	reverse
PBANKA_0712600	7	480414	481905	reverse
PBANKA_0712700	7	484712	486766	reverse
PBANKA_0712800	7	488391	489476	reverse
PBANKA_0712900	7	493607	493903	forward
PBANKA_0713000	7	494990	495283	reverse
PBANKA_0713100	7	496794	503841	forward
PBANKA_0713200	7	505213	508321	forward
PBANKA_0713300	7	508673	510011	reverse
PBANKA_0713400	7	510740	512881	forward
PBANKA_0713500	7	515945	521595	forward
PBANKA_0713600	7	523758	525638	forward
PBANKA_0713700	7	526187	528394	reverse
PBANKA_0713800	7	528921	530141	reverse
PBANKA_0713900	7	530833	531660	reverse
PBANKA_0714000	7	533360	534985	forward
PBANKA_0714100	7	535052	535874	reverse
PBANKA_0714200	7	536960	540094	forward
PBANKA_0714300	7	541000	541941	reverse
PBANKA_0714400	7	543400	544538	reverse
PBANKA_0714500	7	545989	549369	forward
PBANKA_0714600	7	551060	551689	forward
PBANKA_0714700	7	552326	553213	reverse
PBANKA_0714800	7	553946	555280	forward
PBANKA_0714900	7	555671	557728	reverse
PBANKA_0715000	7	559968	564434	forward
PBANKA_0715100	7	565524	566716	forward
PBANKA_0715200	7	567744	569834	forward
PBANKA_0715300	7	569908	571855	reverse
PBANKA_0715400	7	572719	573304	forward
PBANKA_0715500	7	574761	575657	forward
PBANKA_0715600	7	576357	577872	reverse
PBANKA_0715700	7	579151	580194	reverse
PBANKA_0715800	7	581360	582193	forward
PBANKA_0715900	7	582556	585474	reverse
PBANKA_0716000	7	585977	591864	reverse
PBANKA_0716100	7	592744	597471	reverse
PBANKA_0716200	7	602532	603425	reverse
PBANKA_0716300	7	605196	605951	reverse
PBANKA_0716400	7	607208	608560	forward
PBANKA_0716500	7	609015	610831	reverse
PBANKA_0716600	7	611932	612807	reverse
PBANKA_0716700	7	613846	615651	forward
PBANKA_0716800	7	616066	616389	reverse
PBANKA_0716900	7	618110	620199	forward
PBANKA_0717000	7	620766	621905	reverse
PBANKA_0717100	7	622583	623713	forward
PBANKA_0717200	7	623759	628555	reverse
PBANKA_0717300	7	630120	633916	forward
PBANKA_0717400	7	634615	635274	reverse
PBANKA_0717500	7	636156	636964	forward
PBANKA_0717600	7	637306	637986	reverse
PBANKA_0717700	7	638910	640223	reverse
PBANKA_0717800	7	641432	642319	reverse
PBANKA_0717900	7	645409	647316	reverse
PBANKA_0718000	7	648537	650120	reverse
PBANKA_0718100	7	652203	654173	forward
PBANKA_0718200	7	654617	655252	reverse
PBANKA_0718300	7	655881	659525	reverse
PBANKA_0718400	7	661718	665098	forward
PBANKA_0718500	7	665452	666186	reverse
PBANKA_0718600	7	668112	668987	forward
PBANKA_0718700	7	669678	669944	reverse
PBANKA_0718800	7	671468	672468	forward
PBANKA_0718900	7	673237	678938	reverse
PBANKA_0719100	7	680422	681410	forward
PBANKA_0719200	7	682064	683931	reverse
PBANKA_0719300	7	686685	688448	forward
PBANKA_0719400	7	689231	691585	reverse
PBANKA_0719500	7	693816	708310	forward
PBANKA_0719600	7	708710	710870	reverse
PBANKA_0719700	7	711743	714589	reverse
PBANKA_0719800	7	715757	717811	forward
PBANKA_0719900	7	718379	720115	reverse
PBANKA_0720000	7	721799	723982	forward
PBANKA_0720100	7	724590	738790	forward
PBANKA_0720200	7	739374	742547	reverse
PBANKA_0720300	7	744771	746075	forward
PBANKA_0720400	7	746806	748809	reverse
PBANKA_0720500	7	754412	755035	forward
PBANKA_0720600	7	755154	756400	reverse
PBANKA_0720700	7	757816	762099	forward
PBANKA_0720800	7	762750	764069	forward
PBANKA_0720900	7	764675	766449	forward
PBANKA_0721000	7	767840	769503	forward
PBANKA_0721100	7	770410	772917	forward
PBANKA_0721200	7	773205	774215	forward
PBANKA_0721300	7	775555	775965	forward
PBANKA_0721400	7	776608	777690	reverse
PBANKA_0721500	7	778662	785540	forward
PBANKA_0721600	7	786036	787580	reverse
PBANKA_0721700	7	789301	790457	forward
PBANKA_0721800	7	792292	793071	forward
PBANKA_0721900	7	794208	794912	reverse
PBANKA_0722000	7	796805	811397	forward
PBANKA_0722100	7	815928	818060	forward
PBANKA_0722200	7	820538	821677	forward
PBANKA_0722600	7	823713	824652	forward
PBANKA_0722700	7	827463	828656	forward
PBANKA_0722801	7	830914	831834	forward
PBANKA_0722900	7	835142	836188	forward
PBANKA_0722921	7	838367	840474	forward
PBANKA_0722941	7	841966	842876	forward
PBANKA_0722961	7	846040	846588	forward
PBANKA_0800021	8	537	5894	forward
PBANKA_0800041	8	7108	8724	forward
PBANKA_0800061	8	11218	12421	reverse
PBANKA_0800100	8	14900	16023	reverse
PBANKA_0800200	8	18805	20435	forward
PBANKA_0800300	8	22571	24247	forward
PBANKA_0800400	8	26272	26626	reverse
PBANKA_0800500	8	29721	31667	forward
PBANKA_0800541	8	32917	32989	reverse
PBANKA_0800561	8	33394	33477	forward
PBANKA_0800600	8	34583	35472	reverse
PBANKA_0800700	8	36744	41738	forward
PBANKA_0800800	8	42603	43136	forward
PBANKA_0800900	8	44081	47749	reverse
PBANKA_0801000	8	49102	49542	forward
PBANKA_0801100	8	50506	52566	reverse
PBANKA_0801200	8	55896	62009	forward
PBANKA_0801300	8	63273	65206	forward
PBANKA_0801400	8	65737	66348	reverse
PBANKA_0801500	8	68780	71017	forward
PBANKA_0801600	8	71892	83822	reverse
PBANKA_0801700	8	85222	94251	reverse
PBANKA_0801800	8	97389	106340	forward
PBANKA_0801900	8	107039	110383	reverse
PBANKA_0802000	8	113003	119143	forward
PBANKA_0802100	8	121091	123481	forward
PBANKA_0802200	8	124284	128156	reverse
PBANKA_0802300	8	129533	141175	reverse
PBANKA_0802400	8	144192	148010	forward
PBANKA_0802500	8	148565	151987	reverse
PBANKA_0802600	8	153387	154379	reverse
PBANKA_0802700	8	155526	158779	reverse
PBANKA_0802800	8	160362	163097	forward
PBANKA_0802900	8	164008	168201	forward
PBANKA_0803000	8	169482	171827	forward
PBANKA_0803100	8	172519	175002	reverse
PBANKA_0803200	8	177331	184960	reverse
PBANKA_0803300	8	187574	190609	reverse
PBANKA_0803400	8	191992	192720	reverse
PBANKA_0803500	8	194748	195763	reverse
PBANKA_0803600	8	197199	200882	forward
PBANKA_0803700	8	201301	206829	reverse
PBANKA_0803800	8	207866	208176	forward
PBANKA_0803900	8	208896	209544	forward
PBANKA_0804000	8	210562	210840	reverse
PBANKA_0804100	8	213087	217805	reverse
PBANKA_0804200	8	221470	223362	forward
PBANKA_0804300	8	224116	226677	forward
PBANKA_0804321	8	227258	227330	forward
PBANKA_0804341	8	227836	227907	reverse
PBANKA_0804361	8	228434	228506	forward
PBANKA_0804381	8	229376	229448	reverse
PBANKA_0804400	8	230335	235764	reverse
PBANKA_0804500	8	238238	241204	forward
PBANKA_0804600	8	243247	245196	forward
PBANKA_0804700	8	247721	252013	forward
PBANKA_0804800	8	253001	253774	forward
PBANKA_0804900	8	255566	258346	forward
PBANKA_0805000	8	259702	263563	forward
PBANKA_0805100	8	264755	265534	forward
PBANKA_0805200	8	266712	269765	forward
PBANKA_0805300	8	270678	270986	forward
PBANKA_0805400	8	271406	271615	reverse
PBANKA_0805500	8	272570	275655	reverse
PBANKA_0805600	8	276592	277928	forward
PBANKA_0805700	8	279866	283023	forward
PBANKA_0805750	8	281610	281929	forward
PBANKA_0805800	8	284158	285345	reverse
PBANKA_0805900	8	286985	291214	reverse
PBANKA_0806000	8	292703	293335	reverse
PBANKA_0806100	8	294160	296634	forward
PBANKA_0806200	8	297966	298289	forward
PBANKA_0806300	8	299055	304391	reverse
PBANKA_0806400	8	306038	307697	forward
PBANKA_0806500	8	308296	309836	reverse
PBANKA_0806600	8	310793	313696	forward
PBANKA_0806700	8	314297	328273	reverse
PBANKA_0806800	8	331061	334868	forward
PBANKA_0806900	8	335891	338901	forward
PBANKA_0807000	8	339820	346752	reverse
PBANKA_0807100	8	349387	350577	reverse
PBANKA_0807200	8	352148	352804	reverse
PBANKA_0807300	8	353380	355689	reverse
PBANKA_0807400	8	356364	357038	forward
PBANKA_0807500	8	357136	365389	reverse
PBANKA_0807600	8	367522	368685	reverse
PBANKA_0807700	8	371508	375913	forward
PBANKA_0807800	8	378549	380169	forward
PBANKA_0807900	8	382735	391257	forward
PBANKA_0808000	8	395154	399182	forward
PBANKA_0808100	8	400635	403292	reverse
PBANKA_0808200	8	405775	406632	forward
PBANKA_0808300	8	408388	410080	forward
PBANKA_0808380	8	410982	411311	forward
PBANKA_0808420	8	411410	412156	forward
PBANKA_0808500	8	412917	413234	forward
PBANKA_0808600	8	413639	417658	reverse
PBANKA_0808700	8	419581	422256	forward
PBANKA_0808800	8	422908	423816	reverse
PBANKA_0808900	8	424487	426814	reverse
PBANKA_0809000	8	429783	432519	forward
PBANKA_0809100	8	432825	433661	reverse
PBANKA_0809200	8	435202	435744	forward
PBANKA_0809300	8	436247	437036	reverse
PBANKA_0809400	8	438001	439616	reverse
PBANKA_0809500	8	441281	443094	reverse
PBANKA_0809600	8	446318	451374	forward
PBANKA_0809700	8	451945	453695	reverse
PBANKA_0809800	8	455273	456739	reverse
PBANKA_0809900	8	457283	459252	reverse
PBANKA_0810000	8	460100	461722	forward
PBANKA_0810100	8	461817	464181	reverse
PBANKA_0810200	8	465466	468105	reverse
PBANKA_0810300	8	469876	471702	forward
PBANKA_0810400	8	472106	473695	reverse
PBANKA_0810500	8	474225	475390	reverse
PBANKA_0810600	8	476825	480706	forward
PBANKA_0810700	8	482448	483437	forward
PBANKA_0810800	8	484817	486846	reverse
PBANKA_0810900	8	490146	492935	forward
PBANKA_0811000	8	494454	495194	forward
PBANKA_0811100	8	496480	500571	forward
PBANKA_0811200	8	500882	504142	reverse
PBANKA_0811300	8	505117	509696	reverse
PBANKA_0811400	8	512546	519931	forward
PBANKA_0811500	8	521786	523075	forward
PBANKA_0811600	8	523818	526850	reverse
PBANKA_0811700	8	529390	530968	forward
PBANKA_0811800	8	531579	533303	forward
PBANKA_0811900	8	534084	535388	forward
PBANKA_0812000	8	535771	537570	reverse
PBANKA_0812100	8	539538	542185	forward
PBANKA_0812200	8	544176	546826	forward
PBANKA_0812300	8	548657	549271	forward
PBANKA_0812400	8	550290	559914	forward
PBANKA_0812500	8	560890	564653	reverse
PBANKA_0812600	8	565788	567209	reverse
PBANKA_0812700	8	569281	570510	forward
PBANKA_0812800	8	571039	573873	forward
PBANKA_0812900	8	574033	574809	reverse
PBANKA_0813000	8	575920	577494	reverse
PBANKA_0813100	8	578723	583315	reverse
PBANKA_0813200	8	584290	585546	reverse
PBANKA_0813300	8	586799	588166	reverse
PBANKA_0813400	8	589058	590542	reverse
PBANKA_0813500	8	591721	593628	forward
PBANKA_0813600	8	594451	597601	forward
PBANKA_0813700	8	598220	598480	forward
PBANKA_0813800	8	598686	600410	reverse
PBANKA_0813900	8	602160	603273	forward
PBANKA_0814000	8	604199	605156	reverse
PBANKA_0814100	8	605906	608236	reverse
PBANKA_0814200	8	610087	610860	forward
PBANKA_0814300	8	611828	613890	reverse
PBANKA_0814400	8	614728	615443	reverse
PBANKA_0814500	8	616152	617728	reverse
PBANKA_0814600	8	618374	621586	forward
PBANKA_0814700	8	622120	623976	forward
PBANKA_0814800	8	625706	626154	forward
PBANKA_0814900	8	626726	629589	reverse
PBANKA_0815000	8	630346	632640	forward
PBANKA_0815100	8	632861	636037	reverse
PBANKA_0815200	8	637859	639453	reverse
PBANKA_0815300	8	641262	643612	reverse
PBANKA_0815400	8	646035	647377	forward
PBANKA_0815500	8	648109	652724	reverse
PBANKA_0815600	8	654442	654915	forward
PBANKA_0815700	8	656783	658258	forward
PBANKA_0815800	8	659310	659933	reverse
PBANKA_0815900	8	661422	662915	forward
PBANKA_0816000	8	663750	665387	reverse
PBANKA_0816100	8	667238	668141	reverse
PBANKA_0816200	8	669861	670802	forward
PBANKA_0816300	8	670995	673058	reverse
PBANKA_0816400	8	674000	677899	reverse
PBANKA_0816500	8	680408	682471	forward
PBANKA_0816600	8	683094	683798	forward
PBANKA_0816700	8	684682	685517	reverse
PBANKA_0816800	8	686769	687422	forward
PBANKA_0816900	8	688679	689149	forward
PBANKA_0817000	8	690057	694158	reverse
PBANKA_0817100	8	696479	697544	forward
PBANKA_0817200	8	698316	701438	forward
PBANKA_0817300	8	701901	703542	reverse
PBANKA_0817400	8	705381	711038	forward
PBANKA_0817500	8	711627	713395	reverse
PBANKA_0817600	8	714037	714699	reverse
PBANKA_0817700	8	716082	717116	reverse
PBANKA_0817800	8	721608	721754	forward
PBANKA_0817900	8	723203	724036	forward
PBANKA_0818000	8	724441	729969	reverse
PBANKA_0818100	8	731447	733129	reverse
PBANKA_0818200	8	734089	735163	forward
PBANKA_0818300	8	736124	737137	forward
PBANKA_0818400	8	738153	742577	forward
PBANKA_0818500	8	744142	746139	forward
PBANKA_0818600	8	746509	748857	reverse
PBANKA_0818700	8	750265	751281	forward
PBANKA_0818800	8	752120	753445	forward
PBANKA_0818900	8	755408	757677	forward
PBANKA_0819000	8	759414	760601	reverse
PBANKA_0819100	8	763310	764601	forward
PBANKA_0819200	8	764695	766396	reverse
PBANKA_0819300	8	767737	768758	reverse
PBANKA_0819400	8	770304	775666	forward
PBANKA_0819450	8	776467	777913	forward
PBANKA_0819500	8	779878	781779	forward
PBANKA_0819600	8	783662	785781	forward
PBANKA_0819700	8	786330	787925	reverse
PBANKA_0819800	8	790387	793290	forward
PBANKA_0819900	8	794165	795597	reverse
PBANKA_0820000	8	799426	801231	forward
PBANKA_0820100	8	801997	802857	reverse
PBANKA_0820200	8	805594	806514	forward
PBANKA_0820300	8	807700	809466	forward
PBANKA_0820400	8	810385	811848	forward
PBANKA_0820500	8	812547	814103	forward
PBANKA_0820600	8	814855	815583	forward
PBANKA_0820700	8	816294	819526	reverse
PBANKA_0820800	8	821070	828628	reverse
PBANKA_0820900	8	831936	833567	forward
PBANKA_0821000	8	834128	835820	reverse
PBANKA_0821100	8	836426	839218	reverse
PBANKA_0821200	8	840064	841015	forward
PBANKA_0821300	8	841901	846319	forward
PBANKA_0821400	8	847693	848743	forward
PBANKA_0821500	8	849431	852907	forward
PBANKA_0821600	8	854242	855750	forward
PBANKA_0821700	8	856490	858013	reverse
PBANKA_0821800	8	858982	860578	forward
PBANKA_0821900	8	860754	861932	reverse
PBANKA_0822000	8	863534	864892	forward
PBANKA_0822100	8	864889	871970	reverse
PBANKA_0822200	8	873142	874743	forward
PBANKA_0822300	8	875127	876060	reverse
PBANKA_0822400	8	876663	877976	forward
PBANKA_0822500	8	879279	884257	forward
PBANKA_0822600	8	884607	886664	reverse
PBANKA_0822700	8	887128	888484	reverse
PBANKA_0822800	8	889759	890421	forward
PBANKA_0822900	8	891058	894323	forward
PBANKA_0823000	8	896215	900850	forward
PBANKA_0823100	8	902860	904068	forward
PBANKA_0823200	8	905151	907847	forward
PBANKA_0823300	8	908359	911650	forward
PBANKA_0823400	8	912835	914085	forward
PBANKA_0823500	8	915352	917391	forward
PBANKA_0823600	8	917899	920181	reverse
PBANKA_0823700	8	921345	932729	reverse
PBANKA_0823800	8	933975	935313	reverse
PBANKA_0823900	8	936405	937412	reverse
PBANKA_0824000	8	938168	938863	reverse
PBANKA_0824100	8	940230	942485	forward
PBANKA_0824200	8	943326	945773	forward
PBANKA_0824300	8	946722	949694	forward
PBANKA_0824400	8	952313	953307	forward
PBANKA_0824500	8	953956	955119	forward
PBANKA_0824600	8	955424	956553	reverse
PBANKA_0824700	8	957403	959331	reverse
PBANKA_0824800	8	961612	963075	reverse
PBANKA_0824900	8	965958	969386	forward
PBANKA_0825000	8	970513	972303	reverse
PBANKA_0825100	8	973452	976097	forward
PBANKA_0825200	8	976656	977774	reverse
PBANKA_0825300	8	979947	982001	forward
PBANKA_0825400	8	983061	986901	reverse
PBANKA_0825500	8	988583	993904	forward
PBANKA_0825600	8	995035	996765	forward
PBANKA_0825700	8	997462	998194	forward
PBANKA_0825800	8	998916	1000517	forward
PBANKA_0825900	8	1001149	1002207	reverse
PBANKA_0826000	8	1004540	1005838	forward
PBANKA_0826100	8	1006011	1007678	reverse
PBANKA_0826200	8	1008377	1009915	reverse
PBANKA_0826300	8	1012066	1012974	forward
PBANKA_0826400	8	1013888	1014693	forward
PBANKA_0826500	8	1015617	1016960	reverse
PBANKA_0826600	8	1019789	1023898	forward
PBANKA_0826700	8	1025741	1026747	forward
PBANKA_0826800	8	1028097	1032455	forward
PBANKA_0826900	8	1033522	1042317	reverse
PBANKA_0827000	8	1046258	1046413	forward
PBANKA_0827100	8	1047819	1053029	forward
PBANKA_0827200	8	1053564	1055208	reverse
PBANKA_0827300	8	1057206	1061576	reverse
PBANKA_0827400	8	1064586	1068833	forward
PBANKA_0827500	8	1069441	1072071	forward
PBANKA_0827600	8	1072171	1075482	reverse
PBANKA_0827700	8	1076506	1077371	reverse
PBANKA_0827800	8	1078132	1078768	forward
PBANKA_0827900	8	1079454	1080032	reverse
PBANKA_0828000	8	1086981	1091262	forward
PBANKA_0828100	8	1092627	1094654	forward
PBANKA_0828200	8	1094849	1097923	reverse
PBANKA_0828300	8	1098327	1099601	reverse
PBANKA_0828400	8	1101819	1103564	forward
PBANKA_0828500	8	1104447	1105373	reverse
PBANKA_0828600	8	1106835	1107847	forward
PBANKA_0828700	8	1108302	1109363	reverse
PBANKA_0828800	8	1110815	1111713	forward
PBANKA_0828900	8	1112130	1113254	reverse
PBANKA_0829000	8	1115164	1117504	reverse
PBANKA_0829100	8	1118226	1119446	forward
PBANKA_0829200	8	1120387	1121058	forward
PBANKA_0829300	8	1121245	1121986	reverse
PBANKA_0829400	8	1122790	1123116	reverse
PBANKA_0829500	8	1124629	1128297	reverse
PBANKA_0829600	8	1129630	1131432	forward
PBANKA_0829700	8	1132305	1132910	forward
PBANKA_0829800	8	1133605	1135034	forward
PBANKA_0829900	8	1136253	1137622	forward
PBANKA_0830000	8	1139163	1140581	forward
PBANKA_0830100	8	1141934	1143763	forward
PBANKA_0830200	8	1145085	1149997	forward
PBANKA_0830300	8	1150275	1151268	reverse
PBANKA_0830400	8	1152377	1153316	reverse
PBANKA_0830450	8	1154911	1155945	reverse
PBANKA_0830500	8	1156554	1156850	reverse
PBANKA_0830600	8	1157840	1158844	forward
PBANKA_0830700	8	1159435	1161009	forward
PBANKA_0830800	8	1161078	1164311	reverse
PBANKA_0830900	8	1164896	1167658	reverse
PBANKA_0831000	8	1170535	1175910	forward
PBANKA_0831100	8	1177101	1180163	forward
PBANKA_0831200	8	1180550	1184450	reverse
PBANKA_0831300	8	1185960	1188370	reverse
PBANKA_0831400	8	1188989	1190538	forward
PBANKA_0831500	8	1192004	1204837	forward
PBANKA_0831600	8	1209204	1210466	reverse
PBANKA_0831700	8	1212019	1212708	reverse
PBANKA_0831800	8	1213689	1216079	reverse
PBANKA_0831900	8	1217724	1219364	forward
PBANKA_0832000	8	1219898	1220584	forward
PBANKA_0832100	8	1221774	1223417	forward
PBANKA_0832200	8	1225041	1226462	forward
PBANKA_0832300	8	1226768	1227747	reverse
PBANKA_0832400	8	1229750	1230627	forward
PBANKA_0832500	8	1231237	1233444	forward
PBANKA_0832600	8	1233915	1234742	reverse
PBANKA_0832700	8	1236108	1237329	reverse
PBANKA_0832800	8	1239131	1240142	forward
PBANKA_0832900	8	1240295	1243702	reverse
PBANKA_0833000	8	1246225	1247434	forward
PBANKA_0833100	8	1248278	1249759	reverse
PBANKA_0833200	8	1251035	1252391	reverse
PBANKA_0833300	8	1252400	1254842	reverse
PBANKA_0833400	8	1255612	1256368	reverse
PBANKA_0833500	8	1257271	1260135	reverse
PBANKA_0833600	8	1260568	1264813	reverse
PBANKA_0833700	8	1266550	1267200	reverse
PBANKA_0833800	8	1268605	1270782	forward
PBANKA_0833900	8	1271615	1274343	forward
PBANKA_0834000	8	1274538	1276174	reverse
PBANKA_0834100	8	1276808	1279483	forward
PBANKA_0834200	8	1280138	1280950	forward
PBANKA_0834300	8	1281358	1285086	reverse
PBANKA_0834400	8	1286317	1287756	reverse
PBANKA_0834500	8	1289452	1290262	reverse
PBANKA_0834600	8	1291005	1293125	forward
PBANKA_0834700	8	1293194	1294331	reverse
PBANKA_0834800	8	1295111	1296772	reverse
PBANKA_0834900	8	1297817	1300765	forward
PBANKA_0835000	8	1301032	1301478	reverse
PBANKA_0835100	8	1302465	1302881	forward
PBANKA_0835200	8	1303788	1304423	forward
PBANKA_0835300	8	1304781	1305707	reverse
PBANKA_0835400	8	1307474	1308358	forward
PBANKA_0835500	8	1309380	1310952	forward
PBANKA_0835600	8	1313185	1315004	forward
PBANKA_0835700	8	1315712	1317277	reverse
PBANKA_0835800	8	1317989	1318567	reverse
PBANKA_0835900	8	1318685	1318903	reverse
PBANKA_0836000	8	1320240	1323734	reverse
PBANKA_0836100	8	1324707	1325440	forward
PBANKA_0836200	8	1326359	1328673	forward
PBANKA_0836300	8	1329727	1334628	reverse
PBANKA_0836400	8	1337530	1338115	forward
PBANKA_0836500	8	1339453	1340121	forward
PBANKA_0836550	8	1342388	1342997	forward
PBANKA_0836600	8	1344276	1344937	forward
PBANKA_0836700	8	1346346	1348261	reverse
PBANKA_0836800	8	1349533	1351266	reverse
PBANKA_0836850	8	1355077	1356253	forward
PBANKA_0836900	8	1359121	1360382	forward
PBANKA_0836921	8	1362680	1363858	forward
PBANKA_0836941	8	1366150	1367057	forward
PBANKA_0836961	8	1370176	1371439	forward
PBANKA_0836981	8	1374059	1376208	forward
PBANKA_0837001	8	1378998	1380159	forward
PBANKA_0837021	8	1382895	1385116	forward
PBANKA_0837041	8	1389117	1389893	reverse
PBANKA_0837061	8	1391104	1391415	forward
PBANKA_0837081	8	1393844	1394889	forward
PBANKA_0837101	8	1397493	1398708	forward
PBANKA_0837121	8	1401242	1402388	forward
PBANKA_0837141	8	1405295	1406500	forward
PBANKA_0837161	8	1409096	1410218	forward
PBANKA_0837181	8	1412537	1413641	forward
PBANKA_0837201	8	1415813	1417965	reverse
PBANKA_0900600	9	2233	3383	reverse
PBANKA_0900900	9	9328	17788	forward
PBANKA_0901000	9	19065	20684	forward
PBANKA_0901100	9	23761	27708	forward
PBANKA_0901200	9	29091	29744	forward
PBANKA_0901300.1	9	30829	36760	reverse
PBANKA_0901300.2	9	30624	36760	reverse
PBANKA_0901400	9	37960	38685	reverse
PBANKA_0901500	9	40156	42443	forward
PBANKA_0901600	9	43138	46182	forward
PBANKA_0901700	9	46982	47462	forward
PBANKA_0901800	9	48100	51246	reverse
PBANKA_0901900	9	53283	61823	reverse
PBANKA_0902000	9	64358	65300	forward
PBANKA_0902100	9	69123	79055	forward
PBANKA_0902200	9	79717	81160	reverse
PBANKA_0902300	9	83432	91703	forward
PBANKA_0902400	9	92559	95806	forward
PBANKA_0902500	9	96381	99624	reverse
PBANKA_0902600	9	101503	102417	reverse
PBANKA_0902700	9	104402	105467	forward
PBANKA_0902800	9	106947	107560	forward
PBANKA_0902900	9	108009	109535	forward
PBANKA_0903000	9	110721	112709	forward
PBANKA_0903100	9	112972	115245	reverse
PBANKA_0903200	9	116679	119492	forward
PBANKA_0903300	9	119741	120868	reverse
PBANKA_0903400	9	122618	125030	forward
PBANKA_0903500	9	125204	127734	reverse
PBANKA_0903600	9	130352	133246	forward
PBANKA_0903700	9	133999	134667	forward
PBANKA_0903800	9	138535	141432	forward
PBANKA_0903900	9	144320	147259	forward
PBANKA_0904000	9	148049	150473	forward
PBANKA_0904100	9	151464	152622	forward
PBANKA_0904200	9	153286	154764	reverse
PBANKA_0904300	9	155684	156981	forward
PBANKA_0904400	9	157372	158295	reverse
PBANKA_0904500	9	159745	160842	reverse
PBANKA_0904600	9	161941	165516	reverse
PBANKA_0904700	9	167509	167920	forward
PBANKA_0904800	9	168674	169646	forward
PBANKA_0904900	9	170089	170718	forward
PBANKA_0905000	9	171212	171693	reverse
PBANKA_0905100	9	173159	174432	forward
PBANKA_0905200	9	174843	177200	reverse
PBANKA_0905300	9	178400	181580	reverse
PBANKA_0905400	9	182214	182930	forward
PBANKA_0905500	9	183645	186289	forward
PBANKA_0905600	9	186790	188110	reverse
PBANKA_0905700	9	189929	190933	forward
PBANKA_0905800	9	191771	192905	reverse
PBANKA_0905900	9	196868	201157	forward
PBANKA_0906000	9	201895	202941	reverse
PBANKA_0906100	9	203919	205118	reverse
PBANKA_0906200	9	206269	207096	reverse
PBANKA_0906300	9	208096	209700	forward
PBANKA_0906400	9	210862	211556	forward
PBANKA_0906500	9	212735	213540	forward
PBANKA_0906600	9	215254	216895	forward
PBANKA_0906700	9	217518	222380	reverse
PBANKA_0906800	9	224361	225320	forward
PBANKA_0906900	9	228144	235154	forward
PBANKA_0907000	9	236054	237952	reverse
PBANKA_0907100	9	239305	240912	forward
PBANKA_0907200	9	243537	245676	forward
PBANKA_0907300	9	246278	247648	reverse
PBANKA_0907400	9	248313	249083	forward
PBANKA_0907500	9	249363	251832	reverse
PBANKA_0907600	9	252285	253633	reverse
PBANKA_0907700	9	254846	257847	forward
PBANKA_0907800	9	258975	259492	forward
PBANKA_0907900	9	260352	266834	reverse
PBANKA_0908000	9	268131	270551	reverse
PBANKA_0908100	9	272822	278725	forward
PBANKA_0908200	9	279180	281282	reverse
PBANKA_0908300	9	283521	289379	forward
PBANKA_0908400	9	291337	295935	forward
PBANKA_0908500	9	296303	301743	reverse
PBANKA_0908600	9	302914	303574	reverse
PBANKA_0908700	9	305172	306266	reverse
PBANKA_0908800	9	307689	309058	forward
PBANKA_0908900	9	310598	311427	forward
PBANKA_0909000	9	312178	314267	reverse
PBANKA_0909100	9	315070	316041	reverse
PBANKA_0909200	9	317064	323171	forward
PBANKA_0909300	9	324254	325798	forward
PBANKA_0909400	9	326383	328167	reverse
PBANKA_0909500	9	330115	332558	forward
PBANKA_0909600	9	340404	347484	forward
PBANKA_0909700	9	348927	350211	forward
PBANKA_0909800	9	350819	355261	reverse
PBANKA_0909900	9	360201	365980	forward
PBANKA_0910000	9	367202	372838	forward
PBANKA_0910100	9	373899	375756	forward
PBANKA_0910200	9	376850	379213	reverse
PBANKA_0910300	9	383738	395317	forward
PBANKA_0910400	9	396653	397084	forward
PBANKA_0910500	9	397494	398194	reverse
PBANKA_0910600	9	398633	399010	reverse
PBANKA_0910700	9	399878	407749	reverse
PBANKA_0910800	9	409065	411543	reverse
PBANKA_0910900	9	413318	413934	forward
PBANKA_0911000	9	414799	416976	reverse
PBANKA_0911100	9	417615	418987	forward
PBANKA_0911200	9	419786	420467	forward
PBANKA_0911300	9	421412	422692	forward
PBANKA_0911400	9	424612	426558	forward
PBANKA_0911500	9	428696	430036	forward
PBANKA_0911600	9	430529	431425	reverse
PBANKA_0911650	9	432075	432274	forward
[truncated: 3,255 more rows]
