# Supplementary material for: Functional Profiling of a Plasmodium Genome Reveals an Abundance of Essential Genes
Source: Cell. 2017 Jul 13;170(2):260–272.e8. doi: 10.1016/j.cell.2017.06.030 (PMC5509546; doi:10.1016/j.cell.2017.06.030)
Supplement: Data S1. Reproducible Analysis Procedure — The file archive includes an R-markdown document, which will reproduce all bioinformatic procedures conducted. [file mmc9.zip › otherdata/homology_arm_lengths_and_cloneids.csv]

experiment	construct batch	gene	clone_id	cloneid	left_arm_length	right_arm_length
met1	barseq_0001	PBANKA_010740	22798	PbGEM-006127	8341	401
met1	barseq_0001	PBANKA_020230	22697	PbGEM-006938	762	4224
met1	barseq_0001	PBANKA_020380	22664	PbGEM-007164	5658	560
met1	barseq_0001	PBANKA_020640	22803	PbGEM-007536	3121	3759
met1	barseq_0001	PBANKA_021420	22748	PbGEM-008620	4459	835
met1	barseq_0001	PBANKA_030230	22730	PbGEM-009046	6741	1191
met1	barseq_0001	PBANKA_030260	22795	PbGEM-009087	5393	2932
met1	barseq_0001	PBANKA_030370	22855	PbGEM-009249	1171	4581
met1	barseq_0001	PBANKA_030500	22615	PbGEM-009429	1141	4658
met1	barseq_0001	PBANKA_040230	22689	PbGEM-011169	941	5066
met1	barseq_0001	PBANKA_040410	22860	PbGEM-011394	1131	5398
met1	barseq_0001	PBANKA_040480	22628	PbGEM-011485	1623	3409
met1	barseq_0001	PBANKA_040960	22715	PbGEM-012162	562	6374
met1	barseq_0001	PBANKA_050400	22698	PbGEM-013997	2231	4066
met1	barseq_0001	PBANKA_051100	22660	PbGEM-015012	1835	6483
met1	barseq_0001	PBANKA_051150	22624	PbGEM-015092	5629	987
met1	barseq_0001	PBANKA_051210	22695	PbGEM-015181	401	5226
met1	barseq_0001	PBANKA_051360	22737	PbGEM-015379	6446	401
met1	barseq_0001	PBANKA_051690	22831	PbGEM-015860	1121	9616
met1	barseq_0001	PBANKA_051880	22678	PbGEM-016150	1312	3328
met1	barseq_0001	PBANKA_061140	22685	PbGEM-018598	4808	886
met1	barseq_0001	PBANKA_070650	22712	PbGEM-021205	1857	2941
met1	barseq_0001	PBANKA_071390	22655	PbGEM-022249	1482	7008
met1	barseq_0001	PBANKA_071490	22671	PbGEM-022409	1063	4607
met1	barseq_0001	PBANKA_071560	22762	PbGEM-022521	4658	749
met1	barseq_0001	PBANKA_080820	22725	PbGEM-024572	5240	1917
met1	barseq_0001	PBANKA_082340	22637	PbGEM-026437	711	4652
met1	barseq_0001	PBANKA_082650	22642	PbGEM-026807	1757	3747
met1	barseq_0001	PBANKA_082870	22687	PbGEM-027131	3448	2722
met1	barseq_0001	PBANKA_083260	22683	PbGEM-027695	6137	551
met1	barseq_0001	PBANKA_083310	22645	PbGEM-027775	5408	594
met1	barseq_0001	PBANKA_091170	22623	PbGEM-029891	1318	1612
met1	barseq_0001	PBANKA_091260	22816	PbGEM-030028	1147	4862
met1	barseq_0001	PBANKA_091980	22722	PbGEM-030936	1094	4870
met1	barseq_0001	PBANKA_091990	22857	PbGEM-030952	4219	401
met1	barseq_0001	PBANKA_093130	22692	PbGEM-032467	5330	813
met1	barseq_0001	PBANKA_093290	22768	PbGEM-032706	1379	5753
met1	barseq_0001	PBANKA_093390	22679	PbGEM-032866	1703	3929
met1	barseq_0001	PBANKA_101140	22662	PbGEM-035962	1656	1713
met1	barseq_0001	PBANKA_101530	22794	PbGEM-036523	2615	671
met1	barseq_0001	PBANKA_101610	22717	PbGEM-036651	5114	2940
met1	barseq_0001	PBANKA_101680	22858	PbGEM-036749	959	7173
met1	barseq_0001	PBANKA_102230	22652	PbGEM-037559	5933	1743
met1	barseq_0001	PBANKA_103000	22869	PbGEM-038613	587	8336
met1	barseq_0001	PBANKA_103340	22790	PbGEM-039094	5076	796
met1	barseq_0001	PBANKA_103560	22716	PbGEM-039446	3828	995
met1	barseq_0001	PBANKA_111180	22807	PbGEM-041695	1062	6866
met1	barseq_0001	PBANKA_111300	22631	PbGEM-041880	804	5428
met1	barseq_0001	PBANKA_111330	22721	PbGEM-041928	4599	1227
met1	barseq_0001	PBANKA_112020	22760	PbGEM-042878	8063	939
met1	barseq_0001	PBANKA_112190	22632	PbGEM-043101	1669	3721
met1	barseq_0001	PBANKA_112240	22663	PbGEM-043181	5037	1158
met1	barseq_0001	PBANKA_112280	22861	PbGEM-043245	7100	1360
met1	barseq_0001	PBANKA_112360	22867	PbGEM-043373	7402	1154
met1	barseq_0001	PBANKA_112420	22641	PbGEM-043455	1753	1518
met1	barseq_0001	PBANKA_112490	22850	PbGEM-043567	2567	5283
met1	barseq_0001	PBANKA_112510	22700	PbGEM-043599	4652	1018
met1	barseq_0001	PBANKA_112560	22701	PbGEM-043672	695	2736
met1	barseq_0001	PBANKA_112620	22751	PbGEM-043765	1211	5835
met1	barseq_0001	PBANKA_113430	22666	PbGEM-044843	702	401
met1	barseq_0001	PBANKA_121100	22796	PbGEM-047958	3620	1359
met1	barseq_0001	PBANKA_121620	22745	PbGEM-048678	1017	5620
met1	barseq_0001	PBANKA_121730	22657	PbGEM-048854	1984	5271
met1	barseq_0001	PBANKA_121800	22799	PbGEM-048959	1269	7806
met1	barseq_0001	PBANKA_122010	22630	PbGEM-049260	2731	775
met1	barseq_0001	PBANKA_122100	22693	PbGEM-049404	4342	1456
met1	barseq_0001	PBANKA_122580	22797	PbGEM-050127	3147	5209
met1	barseq_0001	PBANKA_123230	22713	PbGEM-051034	1333	3922
met1	barseq_0001	PBANKA_124200	22646	PbGEM-052290	1715	3016
met1	barseq_0001	PBANKA_130380	22729	PbGEM-053579	6357	1310
met1	barseq_0001	PBANKA_130890	22750	PbGEM-054353	4384	854
met1	barseq_0001	PBANKA_131720	22649	PbGEM-055524	1041	1972
met1	barseq_0001	PBANKA_132810	22644	PbGEM-056941	1470	4041
met1	barseq_0001	PBANKA_132910	22808	PbGEM-057101	7654	1484
met1	barseq_0001	PBANKA_132950	22694	PbGEM-057165	3672	698
met1	barseq_0001	PBANKA_133410	22805	PbGEM-057754	8731	639
met1	barseq_0001	PBANKA_133560	22650	PbGEM-057987	757	4359
met1	barseq_0001	PBANKA_133580	22749	PbGEM-058012	4851	1387
met1	barseq_0001	PBANKA_134040	22640	PbGEM-058661	656	3932
met1	barseq_0001	PBANKA_134280	22747	PbGEM-058996	6739	1038
met1	barseq_0001	PBANKA_134620	22854	PbGEM-059503	979	7545
met1	barseq_0001	PBANKA_135520	22614	PbGEM-060754	577	6560
met1	barseq_0001	PBANKA_136190	22859	PbGEM-061754	2926	5796
met1	barseq_0001	PBANKA_140340	22638	PbGEM-062743	1863	4429
met1	barseq_0001	PBANKA_140510	22744	PbGEM-062994	5600	1548
met1	barseq_0001	PBANKA_140610	22667	PbGEM-063126	575	4863
met1	barseq_0001	PBANKA_141050	22680	PbGEM-063795	4869	1077
met1	barseq_0001	PBANKA_142370	22658	PbGEM-065557	5952	1019
met1	barseq_0001	PBANKA_142670	22852	PbGEM-065967	1224	5395
met1	barseq_0001	PBANKA_143420	22665	PbGEM-067050	3212	1598
met1	barseq_0001	PBANKA_143480	22647	PbGEM-067146	2084	746
met1	barseq_0001	PBANKA_144260	22853	PbGEM-068335	4725	1839
met1	barseq_0001	PBANKA_144530	22872	PbGEM-068725	8844	911
met1	barseq_0001	PBANKA_144890	22766	PbGEM-069252	1813	4983
met1	barseq_0001	PBANKA_145440	22673	PbGEM-070062	1266	4260
met1	barseq_0001	PBANKA_146060	22870	PbGEM-071005	5765	2650
met2	barseq_0002	PBANKA_010130	23083	PbGEM-081231	5190	1207
met2	barseq_0002	PBANKA_011010	23012	PbGEM-081763	401	401
met2	barseq_0002	PBANKA_020330	22921	PbGEM-007091	1230	6212
met2	barseq_0002	PBANKA_021020	23000	PbGEM-082529	4138	401
met2	barseq_0002	PBANKA_021140	23017	PbGEM-082644	1012	4120
met2	barseq_0002	PBANKA_030510	22886	PbGEM-083189	4811	754
met2	barseq_0002	PBANKA_030860	23081	PbGEM-083434	2701	1875
met2	barseq_0002	PBANKA_030980	23086	PbGEM-083560	1089	4316
met2	barseq_0002	PBANKA_031240	23011	PbGEM-083773	551	2512
met2	barseq_0002	PBANKA_031500	22914	PbGEM-010777	4189	882
met2	barseq_0002	PBANKA_031590	22892	PbGEM-010877	1227	4373
met2	barseq_0002	PBANKA_040190	23028	PbGEM-084099	3508	2322
met2	barseq_0002	PBANKA_040760	23042	PbGEM-084472	1214	5354
met2	barseq_0002	PBANKA_041030	22911	PbGEM-012274	3243	2295
met2	barseq_0002	PBANKA_050260	22941	PbGEM-013799	5018	703
met2	barseq_0002	PBANKA_050500	23115	PbGEM-085541	401	2595
met2	barseq_0002	PBANKA_050700	23114	PbGEM-085651	641	3733
met2	barseq_0002	PBANKA_051220	22923	PbGEM-015197	785	4234
met2	barseq_0002	PBANKA_051670	23136	PbGEM-086260	1360	1238
met2	barseq_0002	PBANKA_051760	22992	PbGEM-086320	3302	767
met2	barseq_0002	PBANKA_060100	22896	PbGEM-017095	2754	561
met2	barseq_0002	PBANKA_060350	22908	PbGEM-017450	2389	4024
met2	barseq_0002	PBANKA_060520	23016	PbGEM-087102	2506	882
met2	barseq_0002	PBANKA_061040	22994	PbGEM-087402	2232	658
met2	barseq_0002	PBANKA_061110	23117	PbGEM-087458	1035	2457
met2	barseq_0002	PBANKA_061160	23126	PbGEM-087493	2420	1268
met2	barseq_0002	PBANKA_061430	22894	PbGEM-018972	978	5770
met2	barseq_0002	PBANKA_061540	23005	PbGEM-087828	810	4428
met2	barseq_0002	PBANKA_061880	22912	PbGEM-019636	2746	1594
met2	barseq_0002	PBANKA_070250	22998	PbGEM-088659	3142	1584
met2	barseq_0002	PBANKA_070410	23033	PbGEM-088775	4984	1261
met2	barseq_0002	PBANKA_070700	23101	PbGEM-088924	4159	2536
met2	barseq_0002	PBANKA_071010	22898	PbGEM-021746	2894	989
met2	barseq_0002	PBANKA_071760	23131	PbGEM-089700	1413	4341
met2	barseq_0002	PBANKA_080260	22925	PbGEM-023719	6365	699
met2	barseq_0002	PBANKA_080630	23064	PbGEM-090491	4266	707
met2	barseq_0002	PBANKA_080650	23054	PbGEM-090509	6479	1120
met2	barseq_0002	PBANKA_080930	23127	PbGEM-090635	973	4179
met2	barseq_0002	PBANKA_081060	22927	PbGEM-024795	2611	1125
met2	barseq_0002	PBANKA_081210	23078	PbGEM-090803	1665	4654
met2	barseq_0002	PBANKA_082170	23022	PbGEM-091380	4600	701
met2	barseq_0002	PBANKA_082350	22972	PbGEM-026453	3228	1639
met2	barseq_0002	PBANKA_082520	22891	PbGEM-026648	1819	5250
met2	barseq_0002	PBANKA_082750	22893	PbGEM-026953	754	5215
met2	barseq_0002	PBANKA_090140	23014	PbGEM-092506	4971	612
met2	barseq_0002	PBANKA_090160	23002	PbGEM-092538	808	2713
met2	barseq_0002	PBANKA_091020	22951	PbGEM-029668	2180	7343
met2	barseq_0002	PBANKA_091790	23135	PbGEM-093561	1520	2966
met2	barseq_0002	PBANKA_091820	22993	PbGEM-093581	2042	3083
met2	barseq_0002	PBANKA_092110	23084	PbGEM-093744	5985	1412
met2	barseq_0002	PBANKA_092370	23107	PbGEM-093915	3717	1600
met2	barseq_0002	PBANKA_092980	23057	PbGEM-094275	401	6700
met2	barseq_0002	PBANKA_093140	23100	PbGEM-094412	785	4010
met2	barseq_0002	PBANKA_093850	22959	PbGEM-033491	7681	855
met2	barseq_0002	PBANKA_093960	23026	PbGEM-094941	401	1176
met2	barseq_0002	PBANKA_094290	22936	PbGEM-034097	6563	2438
met2	barseq_0002	PBANKA_100270	22949	PbGEM-034647	651	6932
met2	barseq_0002	PBANKA_100880	23093	PbGEM-095910	5172	709
met2	barseq_0002	PBANKA_101400	23008	PbGEM-096343	4739	747
met2	barseq_0002	PBANKA_101620	22939	PbGEM-036667	2254	1201
met2	barseq_0002	PBANKA_102010	23133	PbGEM-096670	1315	1996
met2	barseq_0002	PBANKA_102340	23018	PbGEM-096918	3985	616
met2	barseq_0002	PBANKA_102520	23109	PbGEM-097010	3616	797
met2	barseq_0002	PBANKA_103260	22903	PbGEM-038966	1011	4506
met2	barseq_0002	PBANKA_110650	22996	PbGEM-098459	4516	699
met2	barseq_0002	PBANKA_110920	23088	PbGEM-098688	579	4949
met2	barseq_0002	PBANKA_111100	23043	PbGEM-098813	5029	401
met2	barseq_0002	PBANKA_111370	22942	PbGEM-041992	7887	1370
met2	barseq_0002	PBANKA_111810	22919	PbGEM-042605	3190	1281
met2	barseq_0002	PBANKA_112290	23097	PbGEM-099513	731	3925
met2	barseq_0002	PBANKA_112450	23052	PbGEM-099615	5787	1052
met2	barseq_0002	PBANKA_113770	22926	PbGEM-045359	5057	958
met2	barseq_0002	PBANKA_113970	22986	PbGEM-100801	4395	919
met2	barseq_0002	PBANKA_114130	23060	PbGEM-100931	1205	6477
met2	barseq_0002	PBANKA_114240	23089	PbGEM-100993	4527	1099
met2	barseq_0002	PBANKA_114360	23140	PbGEM-101136	7721	598
met2	barseq_0002	PBANKA_120640	23128	PbGEM-101822	4887	940
met2	barseq_0002	PBANKA_120800	23120	PbGEM-101938	674	3851
met2	barseq_0002	PBANKA_121340	22950	PbGEM-048328	6162	1130
met2	barseq_0002	PBANKA_121370	22888	PbGEM-048376	1517	7228
met2	barseq_0002	PBANKA_122030	23059	PbGEM-102772	1296	6641
met2	barseq_0002	PBANKA_122840	23015	PbGEM-103204	1260	2520
met2	barseq_0002	PBANKA_123150	22909	PbGEM-050934	838	4393
met2	barseq_0002	PBANKA_123310	22900	PbGEM-051134	922	4805
met2	barseq_0002	PBANKA_130260	22960	PbGEM-053387	5830	567
met2	barseq_0002	PBANKA_130620	22937	PbGEM-053942	4897	2000
met2	barseq_0002	PBANKA_131460	22952	PbGEM-055150	723	8466
met2	barseq_0002	PBANKA_131750	23110	PbGEM-105499	4311	628
met2	barseq_0002	PBANKA_131810	23013	PbGEM-105546	882	2908
met2	barseq_0002	PBANKA_132970	23118	PbGEM-106501	3036	401
met2	barseq_0002	PBANKA_133040	23004	PbGEM-106571	4159	1215
met2	barseq_0002	PBANKA_133060	23094	PbGEM-106603	1078	4300
met2	barseq_0002	PBANKA_134000	23111	PbGEM-107204	777	4237
met2	barseq_0002	PBANKA_134400	23143	PbGEM-107445	3066	4098
met2	barseq_0002	PBANKA_134660	22953	PbGEM-059567	1558	5748
met2	barseq_0002	PBANKA_135080	23087	PbGEM-107959	957	3242
met2	barseq_0002	PBANKA_135200	23001	PbGEM-108060	4289	1427
met2	barseq_0002	PBANKA_135470	23121	PbGEM-108296	815	3740
met2	barseq_0002	PBANKA_135590	23003	PbGEM-108369	3609	811
met2	barseq_0002	PBANKA_135620	23080	PbGEM-108389	809	5305
met2	barseq_0002	PBANKA_135770	23051	PbGEM-108459	8751	665
met2	barseq_0002	PBANKA_135860	23050	PbGEM-108540	1005	7639
met2	barseq_0002	PBANKA_136000	23102	PbGEM-108701	3900	875
met2	barseq_0002	PBANKA_136050	23048	PbGEM-108739	834	5927
met2	barseq_0002	PBANKA_136200	23068	PbGEM-108832	1254	7633
met2	barseq_0002	PBANKA_140490	22965	PbGEM-062962	1367	7296
met2	barseq_0002	PBANKA_140550	23041	PbGEM-109462	9357	865
met2	barseq_0002	PBANKA_140670	22924	PbGEM-063222	1485	401
met2	barseq_0002	PBANKA_140810	23024	PbGEM-109598	5459	777
met2	barseq_0002	PBANKA_141030	23067	PbGEM-109859	1314	3219
met2	barseq_0002	PBANKA_141310	22933	PbGEM-064078	5539	583
met2	barseq_0002	PBANKA_141510	23090	PbGEM-110144	2285	1468
met2	barseq_0002	PBANKA_141910	23062	PbGEM-110413	1919	6314
met2	barseq_0002	PBANKA_142270	22915	PbGEM-065418	1311	6344
met2	barseq_0002	PBANKA_142700	22928	PbGEM-066015	575	4184
met2	barseq_0002	PBANKA_142880	23130	PbGEM-111006	2179	3146
met2	barseq_0002	PBANKA_142970	23055	PbGEM-111101	5693	584
met2	barseq_0002	PBANKA_143080	23073	PbGEM-111172	820	6970
met2	barseq_0002	PBANKA_143830	23021	PbGEM-079417	401	2487
met2	barseq_0002	PBANKA_143950	22897	PbGEM-067863	3199	2301
met2	barseq_0002	PBANKA_144000	22917	PbGEM-067943	401	4223
met2	barseq_0002	PBANKA_144160	23112	PbGEM-079665	4534	401
met2	barseq_0002	PBANKA_144850	23046	PbGEM-080062	401	4994
met2	barseq_0002	PBANKA_145330	22895	PbGEM-069893	1846	3530
met2	barseq_0002	PBANKA_145600	22990	PbGEM-080660	3988	1672
met2	barseq_0002	PBANKA_146030	23116	PbGEM-080872	1553	4251
met2	barseq_0002	PBANKA_146280	23063	PbGEM-080987	1008	5460
met3	barseq_0003	PBANKA_020970	23156	PbGEM-082477	2651	4748
met3	barseq_0003	PBANKA_021190	143871	PbGEM-226941	2457	756
met3	barseq_0003	PBANKA_030240	23177	PbGEM-083023	4469	3663
met3	barseq_0003	PBANKA_031000	143858	PbGEM-229258	1668	3949
met3	barseq_0003	PBANKA_031180	23151	PbGEM-083698	1377	9702
met3	barseq_0003	PBANKA_031250	143922	PbGEM-229775	1036	5061
met3	barseq_0003	PBANKA_031540	143881	PbGEM-230276	401	5426
met3	barseq_0003	PBANKA_040160	143879	PbGEM-230638	1504	3768
met3	barseq_0003	PBANKA_041170	143896	PbGEM-230293	834	5120
met3	barseq_0003	PBANKA_050570	143860	PbGEM-230776	4134	1144
met3	barseq_0003	PBANKA_050650	143890	PbGEM-230925	544	4452
met3	barseq_0003	PBANKA_050690	143870	PbGEM-230990	980	6386
met3	barseq_0003	PBANKA_051400	143861	PbGEM-231887	874	6851
met3	barseq_0003	PBANKA_051780	143874	PbGEM-232532	3567	1717
met3	barseq_0003	PBANKA_061100	143893	PbGEM-233650	1315	6157
met3	barseq_0003	PBANKA_070900	143907	PbGEM-234649	5967	709
met3	barseq_0003	PBANKA_072060	143982	PbGEM-236973	3468	3555
met3	barseq_0003	PBANKA_080570	143897	PbGEM-236235	4538	631
met3	barseq_0003	PBANKA_082030	143867	PbGEM-239637	3495	1837
met3	barseq_0003	PBANKA_083100	143864	PbGEM-259972	1406	627
met3	barseq_0003	PBANKA_091380	23165	PbGEM-093267	6101	2364
met3	barseq_0003	PBANKA_092150	143929	PbGEM-240466	2790	4683
met3	barseq_0003	PBANKA_093250	143856	PbGEM-239468	920	2397
met3	barseq_0003	PBANKA_093980	143866	PbGEM-241174	3601	765
met3	barseq_0003	PBANKA_094020	143996	PbGEM-241251	2953	1104
met3	barseq_0003	PBANKA_101520	143946	PbGEM-263108	4790	1679
met3	barseq_0003	PBANKA_101640	143852	PbGEM-263196	7222	401
met3	barseq_0003	PBANKA_103110	23182	PbGEM-097373	670	5694
met3	barseq_0003	PBANKA_103360	143892	PbGEM-242532	5453	958
met3	barseq_0003	PBANKA_103410	143895	PbGEM-242674	2569	1577
met3	barseq_0003	PBANKA_103830	143855	PbGEM-243678	2249	4015
met3	barseq_0003	PBANKA_110300	143914	PbGEM-244820	2612	2890
met3	barseq_0003	PBANKA_110480	143994	PbGEM-245297	783	6512
met3	barseq_0003	PBANKA_110860	143868	PbGEM-246508	5468	760
met3	barseq_0003	PBANKA_111190	143911	PbGEM-243555	5177	1726
met3	barseq_0003	PBANKA_111470	143894	PbGEM-244426	4560	1638
met3	barseq_0003	PBANKA_112110	143872	PbGEM-246288	557	3301
met3	barseq_0003	PBANKA_112210	143939	PbGEM-246569	789	5480
met3	barseq_0003	PBANKA_112610	144105	PbGEM-247646	5852	650
met3	barseq_0003	PBANKA_112640	143878	PbGEM-247776	401	2879
met3	barseq_0003	PBANKA_113200	143847	PbGEM-245029	4221	733
met3	barseq_0003	PBANKA_113720	144090	PbGEM-246799	3357	1202
met3	barseq_0003	PBANKA_114490	143839	PbGEM-248982	4646	703
met3	barseq_0003	PBANKA_120750	143912	PbGEM-245517	2838	1423
met3	barseq_0003	PBANKA_121010	143968	PbGEM-246270	5686	401
met3	barseq_0003	PBANKA_121840	144020	PbGEM-248852	7202	401
met3	barseq_0003	PBANKA_123000	143841	PbGEM-260988	5362	927
met3	barseq_0003	PBANKA_123140	143862	PbGEM-261084	3294	855
met3	barseq_0003	PBANKA_123490	143935	PbGEM-261356	2547	3339
met3	barseq_0003	PBANKA_123780	143905	PbGEM-261532	663	1772
met3	barseq_0003	PBANKA_123820	143916	PbGEM-261556	1164	3915
met3	barseq_0003	PBANKA_124180	143876	PbGEM-261796	401	5823
met3	barseq_0003	PBANKA_130360	143888	PbGEM-262428	5452	747
met3	barseq_0003	PBANKA_130740	143958	PbGEM-248987	3357	964
met3	barseq_0003	PBANKA_131400	143908	PbGEM-251416	4682	1246
met3	barseq_0003	PBANKA_131480	144123	PbGEM-251753	4601	2351
met3	barseq_0003	PBANKA_131820	143902	PbGEM-253089	1147	5922
met3	barseq_0003	PBANKA_132870	143898	PbGEM-248453	1949	2836
met3	barseq_0003	PBANKA_133180	144170	PbGEM-249676	2789	3882
met3	barseq_0003	PBANKA_133720	143924	PbGEM-251670	4480	1399
met3	barseq_0003	PBANKA_133990	143917	PbGEM-252668	401	6174
met3	barseq_0003	PBANKA_134570	143837	PbGEM-254751	557	3129
met3	barseq_0003	PBANKA_134800	143857	PbGEM-249320	5201	1602
met3	barseq_0003	PBANKA_140320	143859	PbGEM-256763	4666	1204
met3	barseq_0003	PBANKA_140980	23188	PbGEM-109800	669	10553
met3	barseq_0003	PBANKA_142110	143910	PbGEM-256982	1050	5497
met3	barseq_0003	PBANKA_142780	23182	PbGEM-110930	401	3861
met3	barseq_0003	PBANKA_142990	23184	PbGEM-255423	673	4388
met3	barseq_0003	PBANKA_143100	23194	PbGEM-111197	6821	1000
met3	barseq_0003	PBANKA_143400	143900	PbGEM-256341	3751	2085
met3	barseq_0003	PBANKA_143620	143882	PbGEM-257004	773	1370
met3	barseq_0003	PBANKA_143730	143909	PbGEM-257275	1298	3485
met3	barseq_0003	PBANKA_144490	143979	PbGEM-258539	957	4169
met3	barseq_0003	PBANKA_144690	143899	PbGEM-256413	1987	4511
met3	barseq_0003	PBANKA_144980	143906	PbGEM-257126	3726	653
met3	barseq_0003	PBANKA_145280	143869	PbGEM-257812	579	3438
met4	barseq_0004	PBANKA_010120	181135	PbGEM-226669	2796	1264
met4	barseq_0004	PBANKA_010160	181070	PbGEM-226701	3863	1008
met4	barseq_0004	PBANKA_020650	178787	PbGEM-228772	6280	620
met4	barseq_0004	PBANKA_020840	178770	PbGEM-229220	2881	4512
met4	barseq_0004	PBANKA_021230	178897	PbGEM-227009	5013	2176
met4	barseq_0004	PBANKA_030420	178777	PbGEM-228077	1606	6218
met4	barseq_0004	PBANKA_030570	178845	PbGEM-228342	2095	5046
met4	barseq_0004	PBANKA_030840	178929	PbGEM-228889	401	5594
met4	barseq_0004	PBANKA_031520	179024	PbGEM-230237	1335	6310
met4	barseq_0004	PBANKA_031600	178821	PbGEM-230365	3267	749
met4	barseq_0004	PBANKA_040150	178784	PbGEM-230619	1560	3668
met4	barseq_0004	PBANKA_040280	178995	PbGEM-228523	401	7825
met4	barseq_0004	PBANKA_040460	178819	PbGEM-228894	4118	3286
met4	barseq_0004	PBANKA_040670	178801	PbGEM-229398	2031	5705
met4	barseq_0004	PBANKA_041010	179043	PbGEM-230013	5368	1484
met4	barseq_0004	PBANKA_041080	180997	PbGEM-230154	4879	983
met4	barseq_0004	PBANKA_041690	178885	PbGEM-231102	1721	6496
met4	barseq_0004	PBANKA_051140	178833	PbGEM-231569	5217	1531
met4	barseq_0004	PBANKA_052100	181000	PbGEM-233017	3175	2535
met4	barseq_0004	PBANKA_060680	178816	PbGEM-232814	7948	660
met4	barseq_0004	PBANKA_061060	181310	PbGEM-233541	3836	1090
met4	barseq_0004	PBANKA_061680	178775	PbGEM-234694	4196	1869
met4	barseq_0004	PBANKA_070370	178993	PbGEM-233612	1247	3908
met4	barseq_0004	PBANKA_071510	179078	PbGEM-235843	5533	1762
met4	barseq_0004	PBANKA_071670	178891	PbGEM-236237	4947	1689
met4	barseq_0004	PBANKA_071810	181055	PbGEM-236470	3442	1312
met4	barseq_0004	PBANKA_081110	181009	PbGEM-237372	811	4554
met4	barseq_0004	PBANKA_081120	178782	PbGEM-237397	4384	1759
met4	barseq_0004	PBANKA_082000	178767	PbGEM-239551	401	7517
met4	barseq_0004	PBANKA_082090	178844	PbGEM-239778	926	4269
met4	barseq_0004	PBANKA_082230	178824	PbGEM-259332	4246	2178
met4	barseq_0004	PBANKA_082400	178934	PbGEM-259444	1076	6357
met4	barseq_0004	PBANKA_082620	181019	PbGEM-259604	2457	5741
met4	barseq_0004	PBANKA_082880	181023	PbGEM-259804	6424	1526
met4	barseq_0004	PBANKA_090390	178855	PbGEM-260652	631	3931
met4	barseq_0004	PBANKA_091660	178827	PbGEM-239300	664	2681
met4	barseq_0004	PBANKA_092290	178850	PbGEM-240654	5413	1587
met4	barseq_0004	PBANKA_092360	181041	PbGEM-240798	1236	4088
met4	barseq_0004	PBANKA_092490	178795	PbGEM-240994	5817	572
met4	barseq_0004	PBANKA_093030	178861	PbGEM-238826	7098	1027
met4	barseq_0004	PBANKA_094180	178835	PbGEM-241747	1437	4987
met4	barseq_0004	PBANKA_094350	178939	PbGEM-242212	3588	963
met4	barseq_0004	PBANKA_100550	178913	PbGEM-243822	7010	749
met4	barseq_0004	PBANKA_100980	178826	PbGEM-262716	774	5658
met4	barseq_0004	PBANKA_101010	181046	PbGEM-262740	635	5088
met4	barseq_0004	PBANKA_101290	181052	PbGEM-262932	3630	2043
met4	barseq_0004	PBANKA_101490	178791	PbGEM-263092	3400	1211
met4	barseq_0004	PBANKA_101590	178957	PbGEM-263156	1322	6887
met4	barseq_0004	PBANKA_102650	181065	PbGEM-263948	401	1400
met4	barseq_0004	PBANKA_103510	181345	PbGEM-242902	1481	4889
met4	barseq_0004	PBANKA_103640	178769	PbGEM-243206	3938	1404
met4	barseq_0004	PBANKA_103930	181051	PbGEM-243939	2708	401
met4	barseq_0004	PBANKA_110840	178815	PbGEM-246443	7689	622
met4	barseq_0004	PBANKA_111870	178817	PbGEM-245479	1440	3636
met4	barseq_0004	PBANKA_111910	178805	PbGEM-245649	5164	2614
met4	barseq_0004	PBANKA_113400	181016	PbGEM-245767	1467	3283
met4	barseq_0004	PBANKA_113550	178806	PbGEM-246246	1109	6227
met4	barseq_0004	PBANKA_113560	178930	PbGEM-246281	4158	595
met4	barseq_0004	PBANKA_113950	178907	PbGEM-247352	687	5813
met4	barseq_0004	PBANKA_114300	178848	PbGEM-248285	1189	5671
met4	barseq_0004	PBANKA_121690	178781	PbGEM-248306	1988	5271
met4	barseq_0004	PBANKA_121780	178811	PbGEM-248604	4541	2853
met4	barseq_0004	PBANKA_123250	178828	PbGEM-261164	1008	4035
met4	barseq_0004	PBANKA_123330	181106	PbGEM-261228	584	5936
met4	barseq_0004	PBANKA_124460	178772	PbGEM-261996	6352	742
met4	barseq_0004	PBANKA_131060	178797	PbGEM-250295	6681	1943
met4	barseq_0004	PBANKA_132630	178847	PbGEM-247742	2323	3058
met4	barseq_0004	PBANKA_132680	178763	PbGEM-247938	4683	1465
met4	barseq_0004	PBANKA_133710	181037	PbGEM-251636	401	6079
met4	barseq_0004	PBANKA_133760	178766	PbGEM-251952	4757	401
met4	barseq_0004	PBANKA_135180	178765	PbGEM-250995	1847	5232
met4	barseq_0004	PBANKA_135400	178773	PbGEM-251774	1085	6089
met4	barseq_0004	PBANKA_135690	178849	PbGEM-253011	3851	793
met4	barseq_0004	PBANKA_135720	178854	PbGEM-253069	2791	556
met4	barseq_0004	PBANKA_135810	178946	PbGEM-253334	6200	551
met4	barseq_0004	PBANKA_135840	181045	PbGEM-253402	960	3750
met4	barseq_0004	PBANKA_136260	178974	PbGEM-254893	6377	1464
met4	barseq_0004	PBANKA_140250	178851	PbGEM-256566	3520	795
met4	barseq_0004	PBANKA_140580	178774	PbGEM-252667	1347	6607
met4	barseq_0004	PBANKA_141090	181060	PbGEM-254268	3928	842
met4	barseq_0004	PBANKA_141130	178803	PbGEM-254414	2455	1516
met4	barseq_0004	PBANKA_142650	181077	PbGEM-254121	3251	979
met4	barseq_0004	PBANKA_142750	178780	PbGEM-254500	748	7491
met4	barseq_0004	PBANKA_144040	178886	PbGEM-257908	3524	3817
met4	barseq_0004	PBANKA_144410	181083	PbGEM-258433	4118	1848
met4	barseq_0004	PBANKA_145000	178812	PbGEM-257165	2186	927
met4	barseq_0004	PBANKA_145730	181015	PbGEM-258659	4624	886
met5	barseq_0005	PBANKA_010090	178420	PbGEM-226645	401	3657
met5	barseq_0005	PBANKA_020590	178563	PbGEM-228651	3096	1730
met5	barseq_0005	PBANKA_030170	178473	PbGEM-227680	1347	6712
met5	barseq_0005	PBANKA_030360	180671	PbGEM-228013	2398	2051
met5	barseq_0005	PBANKA_031310	180795	PbGEM-229966	3049	1768
met5	barseq_0005	PBANKA_031470	178543	PbGEM-230189	1208	6332
met5	barseq_0005	PBANKA_040180	178404	PbGEM-230686	2339	755
met5	barseq_0005	PBANKA_040650	180709	PbGEM-229366	6525	1158
met5	barseq_0005	PBANKA_041820	178398	PbGEM-231324	1628	3085
met5	barseq_0005	PBANKA_051535	180646	PbGEM-232086	2995	1657
met5	barseq_0005	PBANKA_051660	180649	PbGEM-232294	1609	3136
met5	barseq_0005	PBANKA_052040	178395	PbGEM-232916	759	5310
met5	barseq_0005	PBANKA_052180	180630	PbGEM-233197	4713	2243
met5	barseq_0005	PBANKA_061360	180664	PbGEM-234174	3337	1132
met5	barseq_0005	PBANKA_061500	178409	PbGEM-234414	639	4631
met5	barseq_0005	PBANKA_061610	178419	PbGEM-234590	6709	1139
met5	barseq_0005	PBANKA_071420	180706	PbGEM-235636	3955	1450
met5	barseq_0005	PBANKA_071840	180654	PbGEM-236544	2280	1530
met5	barseq_0005	PBANKA_072200	180638	PbGEM-237378	401	401
met5	barseq_0005	PBANKA_080300	178727	PbGEM-235651	4630	1778
met5	barseq_0005	PBANKA_080310	180695	PbGEM-235669	2875	845
met5	barseq_0005	PBANKA_082100	180697	PbGEM-239805	1800	3807
met5	barseq_0005	PBANKA_082360	178415	PbGEM-259412	5832	401
met5	barseq_0005	PBANKA_082860	178391	PbGEM-259788	1635	4606
met5	barseq_0005	PBANKA_083170	180663	PbGEM-260028	5163	650
met5	barseq_0005	PBANKA_083490	180670	PbGEM-260276	684	6032
met5	barseq_0005	PBANKA_091180	178456	PbGEM-238067	1092	6255
met5	barseq_0005	PBANKA_091970	180661	PbGEM-240156	2638	2472
met5	barseq_0005	PBANKA_092950	180653	PbGEM-242177	3389	1625
met5	barseq_0005	PBANKA_093160	180710	PbGEM-239261	6976	1441
met5	barseq_0005	PBANKA_093350	178485	PbGEM-239781	961	4055
met5	barseq_0005	PBANKA_094090	178555	PbGEM-241399	938	5464
met5	barseq_0005	PBANKA_100490	178621	PbGEM-243622	605	6388
met5	barseq_0005	PBANKA_100670	178444	PbGEM-244202	6111	710
met5	barseq_0005	PBANKA_100810	178475	PbGEM-262580	1150	6246
met5	barseq_0005	PBANKA_101910	178406	PbGEM-263388	3334	708
met5	barseq_0005	PBANKA_102020	180680	PbGEM-263492	4091	1629
met5	barseq_0005	PBANKA_102410	178553	PbGEM-263764	1501	4221
met5	barseq_0005	PBANKA_102490	178629	PbGEM-263820	1051	3238
met5	barseq_0005	PBANKA_102970	178564	PbGEM-241496	3133	3491
met5	barseq_0005	PBANKA_103130	178436	PbGEM-242021	4599	1229
met5	barseq_0005	PBANKA_103470	178399	PbGEM-242813	4108	2495
met5	barseq_0005	PBANKA_103760	180632	PbGEM-243448	4949	931
met5	barseq_0005	PBANKA_110830	180655	PbGEM-246413	1711	1110
met5	barseq_0005	PBANKA_111440	180662	PbGEM-244357	1267	3011
met5	barseq_0005	PBANKA_111710	178449	PbGEM-244963	7686	1131
met5	barseq_0005	PBANKA_112260	178431	PbGEM-246711	6167	616
met5	barseq_0005	PBANKA_112700	180690	PbGEM-248013	4415	401
met5	barseq_0005	PBANKA_112780	180683	PbGEM-248353	4968	1029
met5	barseq_0005	PBANKA_113270	180641	PbGEM-245292	2935	2482
met5	barseq_0005	PBANKA_113380	178467	PbGEM-245693	1053	4364
met5	barseq_0005	PBANKA_113690	180674	PbGEM-246710	3894	582
met5	barseq_0005	PBANKA_120870	178463	PbGEM-245936	6367	1564
met5	barseq_0005	PBANKA_122350	178442	PbGEM-250890	2327	745
met5	barseq_0005	PBANKA_122760	178422	PbGEM-252519	401	2704
met5	barseq_0005	PBANKA_123880	178394	PbGEM-261596	2560	1132
met5	barseq_0005	PBANKA_130090	178540	PbGEM-262228	1300	6340
met5	barseq_0005	PBANKA_132050	178433	PbGEM-253763	6081	962
met5	barseq_0005	PBANKA_132270	180637	PbGEM-254616	2759	2256
met5	barseq_0005	PBANKA_134020	180797	PbGEM-252781	706	7448
met5	barseq_0005	PBANKA_134790	178655	PbGEM-255530	2822	1116
met5	barseq_0005	PBANKA_134840	178446	PbGEM-249514	1197	6901
met5	barseq_0005	PBANKA_135110	178428	PbGEM-250699	3008	3485
met5	barseq_0005	PBANKA_141980	178438	PbGEM-256665	1318	2195
met5	barseq_0005	PBANKA_142640	178410	PbGEM-254102	792	4622
met5	barseq_0005	PBANKA_143870	180793	PbGEM-257534	1734	5189
met5	barseq_0005	PBANKA_144070	178550	PbGEM-257980	3847	856
met5	barseq_0005	PBANKA_144250	178417	PbGEM-258236	3578	947
met5	barseq_0005	PBANKA_144400	180625	PbGEM-258421	1892	4890
met5	barseq_0005	PBANKA_144760	178439	PbGEM-256592	1359	5990
met5	barseq_0005	PBANKA_146320	180627	PbGEM-259140	1808	4899
met5	barseq_0005	PBANKA_146340	178401	PbGEM-259156	579	6855
met6	barseq_103	PBANKA_135520	22614	PbGEM-060754	577	6560
met6	barseq_103	PBANKA_091170	22623	PbGEM-029891	1318	1612
met6	barseq_103	PBANKA_051150	22624	PbGEM-015092	5629	987
met6	barseq_103	PBANKA_062250	22627	PbGEM-020158	644	3371
met6	barseq_103	PBANKA_122010	22630	PbGEM-049260	2731	775
met6	barseq_103	PBANKA_111300	22631	PbGEM-041880	804	5428
met6	barseq_103	PBANKA_082340	22637	PbGEM-026437	711	4652
met6	barseq_103	PBANKA_140340	22638	PbGEM-062743	1863	4429
met6	barseq_103	PBANKA_112420	22641	PbGEM-043455	1753	1518
met6	barseq_103	PBANKA_082650	22642	PbGEM-026807	1757	3747
met6	barseq_103	PBANKA_132810	22644	PbGEM-056941	1470	4041
met6	barseq_103	PBANKA_143480	22647	PbGEM-067146	2084	746
met6	barseq_103	PBANKA_102230	22652	PbGEM-037559	5933	1743
met6	barseq_103	PBANKA_135700	22656	PbGEM-061042	630	5658
met6	barseq_103	PBANKA_121730	22657	PbGEM-048854	1984	5271
met6	barseq_103	PBANKA_101140	22662	PbGEM-035962	1656	1713
met6	barseq_103	PBANKA_020380	22664	PbGEM-007164	5658	560
met6	barseq_103	PBANKA_143420	22665	PbGEM-067050	3212	1598
met6	barseq_103	PBANKA_113430	22666	PbGEM-044843	702	401
met6	barseq_103	PBANKA_140610	22667	PbGEM-063126	575	4863
met6	barseq_103	PBANKA_145440	22673	PbGEM-070062	1266	4260
met6	barseq_103	PBANKA_083260	22683	PbGEM-027695	6137	551
met6	barseq_103	PBANKA_082870	22687	PbGEM-027131	3448	2722
met6	barseq_103	PBANKA_093130	22692	PbGEM-032467	5330	813
met6	barseq_103	PBANKA_051210	22695	PbGEM-015181	401	5226
met6	barseq_103	PBANKA_050400	22698	PbGEM-013997	2231	4066
met6	barseq_103	PBANKA_112560	22701	PbGEM-043672	695	2736
met6	barseq_103	PBANKA_070650	22712	PbGEM-021205	1857	2941
met6	barseq_103	PBANKA_040960	22715	PbGEM-012162	562	6374
met6	barseq_103	PBANKA_103560	22716	PbGEM-039446	3828	995
met6	barseq_103	PBANKA_091980	22722	PbGEM-030936	1094	4870
met6	barseq_103	PBANKA_080820	22725	PbGEM-024572	5240	1917
met6	barseq_103	PBANKA_080270	22728	PbGEM-023735	4983	895
met6	barseq_103	PBANKA_130380	22729	PbGEM-053579	6357	1310
met6	barseq_103	PBANKA_030230	22730	PbGEM-009046	6741	1191
met6	barseq_103	PBANKA_134330	22735	PbGEM-059074	647	7309
met6	barseq_103	PBANKA_140510	22744	PbGEM-062994	5600	1548
met6	barseq_103	PBANKA_121620	22745	PbGEM-048678	1017	5620
met6	barseq_103	PBANKA_141550	22746	PbGEM-064441	5653	612
met6	barseq_103	PBANKA_134280	22747	PbGEM-058996	6739	1038
met6	barseq_103	PBANKA_130890	22750	PbGEM-054353	4384	854
met6	barseq_103	PBANKA_071560	22762	PbGEM-022521	4658	749
met6	barseq_103	PBANKA_144890	22766	PbGEM-069252	1813	4983
met6	barseq_103	PBANKA_103340	22790	PbGEM-039094	5076	796
met6	barseq_103	PBANKA_020640	22803	PbGEM-007536	3121	3759
met6	barseq_103	PBANKA_133410	22805	PbGEM-057754	8731	639
met6	barseq_103	PBANKA_122430	22830	PbGEM-049887	744	12029
met6	barseq_103	PBANKA_051690	22831	PbGEM-015860	1121	9616
met6	barseq_103	PBANKA_081640	22845	PbGEM-025653	933	8507
met6	barseq_103	PBANKA_112490	22850	PbGEM-043567	2567	5283
met6	barseq_103	PBANKA_142670	22852	PbGEM-065967	1224	5395
met6	barseq_103	PBANKA_144260	22853	PbGEM-068335	4725	1839
met6	barseq_103	PBANKA_134620	22854	PbGEM-059503	979	7545
met6	barseq_103	PBANKA_050130	22856	PbGEM-013591	5130	681
met6	barseq_103	PBANKA_101680	22858	PbGEM-036749	959	7173
met6	barseq_103	PBANKA_112360	22867	PbGEM-043373	7402	1154
met6	barseq_103	PBANKA_103000	22869	PbGEM-038613	587	8336
met6	barseq_103	PBANKA_144530	22872	PbGEM-068725	8844	911
met6	barseq_103	PBANKA_061430	22894	PbGEM-018972	978	5770
met6	barseq_103	PBANKA_145330	22895	PbGEM-069893	1846	3530
met6	barseq_103	PBANKA_060100	22896	PbGEM-017095	2754	561
met6	barseq_103	PBANKA_143950	22897	PbGEM-067863	3199	2301
met6	barseq_103	PBANKA_123310	22900	PbGEM-051134	922	4805
met6	barseq_103	PBANKA_103260	22903	PbGEM-038966	1011	4506
met6	barseq_103	PBANKA_060350	22908	PbGEM-017450	2389	4024
met6	barseq_103	PBANKA_041030	22911	PbGEM-012274	3243	2295
met6	barseq_103	PBANKA_144000	22917	PbGEM-067943	401	4223
met6	barseq_103	PBANKA_111810	22919	PbGEM-042605	3190	1281
met6	barseq_103	PBANKA_020330	22921	PbGEM-007091	1230	6212
met6	barseq_103	PBANKA_140670	22924	PbGEM-063222	1485	401
met6	barseq_103	PBANKA_080260	22925	PbGEM-023719	6365	699
met6	barseq_103	PBANKA_113770	22926	PbGEM-045359	5057	958
met6	barseq_103	PBANKA_081060	22927	PbGEM-024795	2611	1125
met6	barseq_103	PBANKA_141310	22933	PbGEM-064078	5539	583
met6	barseq_103	PBANKA_094290	22936	PbGEM-034097	6563	2438
met6	barseq_103	PBANKA_050260	22941	PbGEM-013799	5018	703
met6	barseq_103	PBANKA_100270	22949	PbGEM-034647	651	6932
met6	barseq_103	PBANKA_131460	22952	PbGEM-055150	723	8466
met6	barseq_103	PBANKA_134660	22953	PbGEM-059567	1558	5748
met6	barseq_103	PBANKA_130260	22960	PbGEM-053387	5830	567
met6	barseq_103	PBANKA_140490	22965	PbGEM-062962	1367	7296
met6	barseq_103	PBANKA_113970	22986	PbGEM-100801	4395	919
met6	barseq_103	PBANKA_145600	22990	PbGEM-080660	3988	1672
met6	barseq_103	PBANKA_061040	22994	PbGEM-087402	2232	658
met6	barseq_103	PBANKA_070250	22998	PbGEM-088659	3142	1584
met6	barseq_103	PBANKA_021020	23000	PbGEM-082529	4138	401
met6	barseq_103	PBANKA_135200	23001	PbGEM-108060	4289	1427
met6	barseq_103	PBANKA_090160	23002	PbGEM-092538	808	2713
met6	barseq_103	PBANKA_061540	23005	PbGEM-087828	810	4428
met6	barseq_103	PBANKA_031240	23011	PbGEM-083773	551	2512
met6	barseq_103	PBANKA_011010	23012	PbGEM-081763	401	401
met6	barseq_103	PBANKA_131810	23013	PbGEM-105546	882	2908
met6	barseq_103	PBANKA_060520	23016	PbGEM-087102	2506	882
met6	barseq_103	PBANKA_143830	23021	PbGEM-079417	401	2487
met6	barseq_103	PBANKA_082170	23022	PbGEM-091380	4600	701
met6	barseq_103	PBANKA_140810	23024	PbGEM-109598	5459	777
met6	barseq_103	PBANKA_093960	23026	PbGEM-094941	401	1176
met6	barseq_103	PBANKA_040190	23028	PbGEM-084099	3508	2322
met6	barseq_103	PBANKA_140550	23041	PbGEM-109462	9357	865
met6	barseq_103	PBANKA_111100	23043	PbGEM-098813	5029	401
met6	barseq_103	PBANKA_144850	23046	PbGEM-080062	401	4994
met6	barseq_103	PBANKA_136050	23048	PbGEM-108739	834	5927
met6	barseq_103	PBANKA_135770	23051	PbGEM-108459	8751	665
met6	barseq_103	PBANKA_112450	23052	PbGEM-099615	5787	1052
met6	barseq_103	PBANKA_142970	23055	PbGEM-111101	5693	584
met6	barseq_103	PBANKA_146280	23063	PbGEM-080987	1008	5460
met6	barseq_103	PBANKA_141030	23067	PbGEM-109859	1314	3219
met6	barseq_103	PBANKA_136200	23068	PbGEM-108832	1254	7633
met6	barseq_103	PBANKA_081210	23078	PbGEM-090803	1665	4654
met6	barseq_103	PBANKA_030860	23081	PbGEM-083434	2701	1875
met6	barseq_103	PBANKA_010130	23083	PbGEM-081231	5190	1207
met6	barseq_103	PBANKA_135080	23087	PbGEM-107959	957	3242
met6	barseq_103	PBANKA_110920	23088	PbGEM-098688	579	4949
met6	barseq_103	PBANKA_141510	23090	PbGEM-110144	2285	1468
met6	barseq_103	PBANKA_100880	23093	PbGEM-095910	5172	709
met6	barseq_103	PBANKA_133060	23094	PbGEM-106603	1078	4300
met6	barseq_103	PBANKA_112290	23097	PbGEM-099513	731	3925
met6	barseq_103	PBANKA_093140	23100	PbGEM-094412	785	4010
met6	barseq_103	PBANKA_092370	23107	PbGEM-093915	3717	1600
met6	barseq_103	PBANKA_102520	23109	PbGEM-097010	3616	797
met6	barseq_103	PBANKA_134000	23111	PbGEM-107204	777	4237
met6	barseq_103	PBANKA_144160	23112	PbGEM-079665	4534	401
met6	barseq_103	PBANKA_050700	23114	PbGEM-085651	641	3733
met6	barseq_103	PBANKA_050500	23115	PbGEM-085541	401	2595
met6	barseq_103	PBANKA_146030	23116	PbGEM-080872	1553	4251
met6	barseq_103	PBANKA_132970	23118	PbGEM-106501	3036	401
met6	barseq_103	PBANKA_135470	23121	PbGEM-108296	815	3740
met6	barseq_103	PBANKA_061160	23126	PbGEM-087493	2420	1268
met6	barseq_103	PBANKA_080930	23127	PbGEM-090635	973	4179
met6	barseq_103	PBANKA_102010	23133	PbGEM-096670	1315	1996
met6	barseq_103	PBANKA_091790	23135	PbGEM-093561	1520	2966
met6	barseq_103	PBANKA_051670	23136	PbGEM-086260	1360	1238
met6	barseq_103	PBANKA_114360	23140	PbGEM-101136	7721	598
met6	barseq_103	PBANKA_134400	23143	PbGEM-107445	3066	4098
met7	barseq_0006	PBANKA_010920	142764	PbGEM-265388	1246	1894
met7	barseq_0006	PBANKA_020250	142111	PbGEM-265492	401	6424
met7	barseq_0006	PBANKA_020510	142766	PbGEM-265404	2244	1999
met7	barseq_0006	PBANKA_040420	142538	PbGEM-228827	3907	3564
met7	barseq_0006	PBANKA_040520	142016	PbGEM-264100	2184	4196
met7	barseq_0006	PBANKA_040840	142812	PbGEM-264140	1631	1723
met7	barseq_0006	PBANKA_040860	142693	PbGEM-229837	2653	4777
met7	barseq_0006	PBANKA_041010	142446	PbGEM-230013	5368	1484
met7	barseq_0006	PBANKA_041620	142117	PbGEM-265236	401	5670
met7	barseq_0006	PBANKA_041730	142792	PbGEM-264428	5055	401
met7	barseq_0006	PBANKA_041800	142084	PbGEM-264804	2427	401
met7	barseq_0006	PBANKA_050730	142771	PbGEM-265588	401	401
met7	barseq_0006	PBANKA_051230	142414	PbGEM-231686	6748	792
met7	barseq_0006	PBANKA_051410	142012	PbGEM-265476	2479	1987
met7	barseq_0006	PBANKA_051630	142417	PbGEM-232246	2539	4530
met7	barseq_0006	PBANKA_051720	142155	PbGEM-232399	7866	1057
met7	barseq_0006	PBANKA_051980	142036	PbGEM-265292	2683	1413
met7	barseq_0006	PBANKA_052290	142073	PbGEM-265140	2340	401
met7	barseq_0006	PBANKA_060110	142543	PbGEM-233966	412	6337
met7	barseq_0006	PBANKA_060200	142444	PbGEM-234148	2389	3193
met7	barseq_0006	PBANKA_060270	142431	PbGEM-232198	5949	603
met7	barseq_0006	PBANKA_060530	142773	PbGEM-265636	6102	1679
met7	barseq_0006	PBANKA_060710	142762	PbGEM-264108	5031	4295
met7	barseq_0006	PBANKA_061010	142725	PbGEM-233431	401	3738
met7	barseq_0006	PBANKA_061030	142168	PbGEM-264940	4747	2114
met7	barseq_0006	PBANKA_070220	143024	PbGEM-264356	3359	3557
met7	barseq_0006	PBANKA_071190	142172	PbGEM-265540	4252	3112
met7	barseq_0006	PBANKA_071210	142421	PbGEM-235204	401	5493
met7	barseq_0006	PBANKA_071750	142750	PbGEM-265044	4995	3628
met7	barseq_0006	PBANKA_071830	142740	PbGEM-265612	3338	2579
met7	barseq_0006	PBANKA_080660	142006	PbGEM-236468	6441	812
met7	barseq_0006	PBANKA_080890	142427	PbGEM-236907	883	5595
met7	barseq_0006	PBANKA_081190	142029	PbGEM-265092	3888	3307
met7	barseq_0006	PBANKA_081610	142797	PbGEM-238477	2080	7131
met7	barseq_0006	PBANKA_081760	142410	PbGEM-238901	4995	2654
met7	barseq_0006	PBANKA_081860	142112	PbGEM-264220	1093	3972
met7	barseq_0006	PBANKA_081950	142853	PbGEM-265460	8113	401
met7	barseq_0006	PBANKA_081970	142406	PbGEM-239470	968	4467
met7	barseq_0006	PBANKA_082630	142774	PbGEM-264724	5760	1615
met7	barseq_0006	PBANKA_083460	142110	PbGEM-264156	4297	1863
met7	barseq_0006	PBANKA_083600	142457	PbGEM-260340	3184	2219
met7	barseq_0006	PBANKA_091230	142877	PbGEM-265572	1336	3408
met7	barseq_0006	PBANKA_091370	142189	PbGEM-265052	3173	3978
met7	barseq_0006	PBANKA_092160	142445	PbGEM-240478	4606	1335
met7	barseq_0006	PBANKA_092280	142777	PbGEM-265324	3587	4299
met7	barseq_0006	PBANKA_092860	142882	PbGEM-264956	2450	3620
met7	barseq_0006	PBANKA_092900	142528	PbGEM-242008	2326	5652
met7	barseq_0006	PBANKA_093120	142030	PbGEM-265148	1822	2926
met7	barseq_0006	PBANKA_093400	142045	PbGEM-264516	3779	1946
met7	barseq_0006	PBANKA_093540	142416	PbGEM-240251	912	6318
met7	barseq_0006	PBANKA_093650	142244	PbGEM-264668	2298	5581
met7	barseq_0006	PBANKA_093830	142127	PbGEM-264172	2526	3309
met7	barseq_0006	PBANKA_094320	142049	PbGEM-264740	4234	2010
met7	barseq_0006	PBANKA_100310	142800	PbGEM-265628	401	3444
met7	barseq_0006	PBANKA_100360	142011	PbGEM-264676	2111	3261
met7	barseq_0006	PBANKA_100780	142585	PbGEM-262556	4559	640
met7	barseq_0006	PBANKA_101030	142794	PbGEM-265252	401	401
met7	barseq_0006	PBANKA_101440	142065	PbGEM-265348	401	2580
met7	barseq_0006	PBANKA_102040	142779	PbGEM-264908	3386	2572
met7	barseq_0006	PBANKA_103010	142624	PbGEM-241608	4707	1849
met7	barseq_0006	PBANKA_110320	142228	PbGEM-264084	2727	2379
met7	barseq_0006	PBANKA_110760	142847	PbGEM-265060	2489	6943
met7	barseq_0006	PBANKA_111320	142066	PbGEM-265068	3447	4718
met7	barseq_0006	PBANKA_111620	142428	PbGEM-244771	6366	2016
met7	barseq_0006	PBANKA_112350	142755	PbGEM-265220	401	3517
met7	barseq_0006	PBANKA_113160	142409	PbGEM-244900	889	4721
met7	barseq_0006	PBANKA_113820	142059	PbGEM-264828	4613	1710
met7	barseq_0006	PBANKA_114410	142325	PbGEM-265124	401	6105
met7	barseq_0006	PBANKA_120610	142217	PbGEM-264916	2819	2764
met7	barseq_0006	PBANKA_120620	142010	PbGEM-264924	401	2368
met7	barseq_0006	PBANKA_120690	142071	PbGEM-265212	3736	2585
met7	barseq_0006	PBANKA_121970	142720	PbGEM-249381	1864	4229
met7	barseq_0006	PBANKA_122210	142875	PbGEM-265108	4011	1540
met7	barseq_0006	PBANKA_122670	142781	PbGEM-265652	401	6191
met7	barseq_0006	PBANKA_124190	142023	PbGEM-264300	3457	3242
met7	barseq_0006	PBANKA_130720	142167	PbGEM-264308	1114	7040
met7	barseq_0006	PBANKA_130780	142809	PbGEM-264844	4589	401
met7	barseq_0006	PBANKA_130900	142009	PbGEM-264316	3488	1549
met7	barseq_0006	PBANKA_131540	142783	PbGEM-265356	3634	2767
met7	barseq_0006	PBANKA_131960	142751	PbGEM-264764	4659	2762
met7	barseq_0006	PBANKA_132890	142730	PbGEM-248549	401	7820
met7	barseq_0006	PBANKA_133200	142805	PbGEM-249762	401	8321
met7	barseq_0006	PBANKA_134650	143092	PbGEM-264324	2320	3665
met7	barseq_0006	PBANKA_134680	142804	PbGEM-255166	7557	949
met7	barseq_0006	PBANKA_134780	142069	PbGEM-264604	401	6708
met7	barseq_0006	PBANKA_135580	142757	PbGEM-252460	8017	1273
met7	barseq_0006	PBANKA_136110	142793	PbGEM-254367	4620	978
met7	barseq_0006	PBANKA_140400	142862	PbGEM-264076	3562	3038
met7	barseq_0006	PBANKA_141660	142810	PbGEM-265372	5931	401
met7	barseq_0006	PBANKA_142060	142520	PbGEM-256860	8441	681
met7	barseq_0006	PBANKA_142240	142443	PbGEM-257277	1395	3607
met7	barseq_0006	PBANKA_142510	142785	PbGEM-264580	2363	1156
met7	barseq_0006	PBANKA_143470	142741	PbGEM-264092	1312	958
met7	barseq_0006	PBANKA_143530	142121	PbGEM-265012	5856	401
met7	barseq_0006	PBANKA_143860	142787	PbGEM-264852	4886	2106
met7	barseq_0006	PBANKA_144100	142415	PbGEM-258021	5103	1885
met7	barseq_0006	PBANKA_144110	142027	PbGEM-265660	2743	4575
met7	barseq_0006	PBANKA_144140	142579	PbGEM-258076	971	7443
met7	barseq_0006	PBANKA_144580	142509	PbGEM-258683	6194	914
met7	barseq_0006	PBANKA_144610	142776	PbGEM-265644	401	2544
met7	barseq_0006	PBANKA_145430	142426	PbGEM-258147	3482	854
met7	barseq_0006	PBANKA_145500	142211	PbGEM-264372	401	5594
met7	barseq_0006	PBANKA_145510	142119	PbGEM-265036	3114	2640
met7	barseq_0006	PBANKA_145520	142064	PbGEM-264380	2819	2933
met7	barseq_0006	PBANKA_145700	142743	PbGEM-264860	5666	1656
met7	barseq_0006	PBANKA_145750	142050	PbGEM-258684	1727	5397
met7	barseq_0006	PBANKA_145930	142494	PbGEM-258900	5415	824
met7	barseq_0006	PBANKA_146350	142047	PbGEM-264404	2445	4462
met8	barseq_0007	PBANKA_010430	141818	PbGEM-266515	1589	7351
met8	barseq_0007	PBANKA_010470	143472	PbGEM-266563	4313	933
met8	barseq_0007	PBANKA_010610	143567	PbGEM-266731	4707	981
met8	barseq_0007	PBANKA_010730	141551	PbGEM-266931	1902	3256
met8	barseq_0007	PBANKA_010780	143490	PbGEM-266971	4504	1038
met8	barseq_0007	PBANKA_020270	141537	PbGEM-267699	1731	2228
met8	barseq_0007	PBANKA_020350	141495	PbGEM-267803	2668	3291
met8	barseq_0007	PBANKA_020420	141673	PbGEM-267883	5594	401
met8	barseq_0007	PBANKA_020700	143508	PbGEM-268267	621	3938
met8	barseq_0007	PBANKA_030080	143533	PbGEM-269307	1111	6810
met8	barseq_0007	PBANKA_030470	143539	PbGEM-269819	668	5707
met8	barseq_0007	PBANKA_030820	143538	PbGEM-270259	6711	1058
met8	barseq_0007	PBANKA_030970	141565	PbGEM-270434	3185	3361
met8	barseq_0007	PBANKA_040430	141535	PbGEM-228846	1187	5782
met8	barseq_0007	PBANKA_040920	141613	PbGEM-272178	1944	5560
met8	barseq_0007	PBANKA_050220	143670	PbGEM-273746	1147	4234
met8	barseq_0007	PBANKA_050930	143551	PbGEM-274634	720	7592
met8	barseq_0007	PBANKA_051820	143519	PbGEM-275858	725	5988
met8	barseq_0007	PBANKA_060610	143476	PbGEM-277538	1342	4367
met8	barseq_0007	PBANKA_061590	141567	PbGEM-341555	1001	1001
met8	barseq_0007	PBANKA_062180	141999	PbGEM-279650	1144	10045
met8	barseq_0007	PBANKA_070130	143468	PbGEM-280034	1245	3778
met8	barseq_0007	PBANKA_070280	143473	PbGEM-280178	1702	3257
met8	barseq_0007	PBANKA_070680	141554	PbGEM-280794	2216	1530
met8	barseq_0007	PBANKA_070730	143492	PbGEM-280906	1358	1912
met8	barseq_0007	PBANKA_070800	141808	PbGEM-281066	7218	761
met8	barseq_0007	PBANKA_080490	141647	PbGEM-283354	3900	2916
met8	barseq_0007	PBANKA_081240	141509	PbGEM-341547	1001	1001
met8	barseq_0007	PBANKA_082970	143578	PbGEM-286002	5022	1606
met8	barseq_0007	PBANKA_083530	143534	PbGEM-286690	8091	556
met8	barseq_0007	PBANKA_090190	143555	PbGEM-287138	4296	401
met8	barseq_0007	PBANKA_090240	143495	PbGEM-287226	401	5523
met8	barseq_0007	PBANKA_090510	141511	PbGEM-287562	1396	7388
met8	barseq_0007	PBANKA_090660	143529	PbGEM-287762	627	6812
met8	barseq_0007	PBANKA_091460	143504	PbGEM-288849	5486	401
met8	barseq_0007	PBANKA_091880	143636	PbGEM-289369	5304	2620
met8	barseq_0007	PBANKA_092230	143479	PbGEM-289689	3533	1212
met8	barseq_0007	PBANKA_092780	141620	PbGEM-290424	1413	8444
met8	barseq_0007	PBANKA_092880	141586	PbGEM-290592	3809	1540
met8	barseq_0007	PBANKA_093000	141490	PbGEM-290744	2336	3357
met8	barseq_0007	PBANKA_094270	141529	PbGEM-292328	888	4611
met8	barseq_0007	PBANKA_100110	143465	PbGEM-292592	699	3890
met8	barseq_0007	PBANKA_100220	141539	PbGEM-292744	7083	1106
met8	barseq_0007	PBANKA_100610	143607	PbGEM-293400	1714	5029
met8	barseq_0007	PBANKA_100730	141694	PbGEM-293552	2588	8992
met8	barseq_0007	PBANKA_101230	143499	PbGEM-294240	1255	3426
met8	barseq_0007	PBANKA_101410	143748	PbGEM-294448	888	3591
met8	barseq_0007	PBANKA_101840	143477	PbGEM-294894	4247	1315
met8	barseq_0007	PBANKA_102190	143675	PbGEM-295366	4317	1607
met8	barseq_0007	PBANKA_102280	141626	PbGEM-295438	8457	1524
met8	barseq_0007	PBANKA_102590	143506	PbGEM-295886	401	6051
met8	barseq_0007	PBANKA_102620	143765	PbGEM-295934	1114	4448
met8	barseq_0007	PBANKA_103230	141611	PbGEM-296702	3891	4659
met8	barseq_0007	PBANKA_103660	143669	PbGEM-297222	2154	3956
met8	barseq_0007	PBANKA_103800	141577	PbGEM-297398	4844	1621
met8	barseq_0007	PBANKA_110280	143799	PbGEM-298117	988	6375
met8	barseq_0007	PBANKA_110780	141543	PbGEM-298717	1439	7318
met8	barseq_0007	PBANKA_110980	143547	PbGEM-298981	1563	6061
met8	barseq_0007	PBANKA_111700	141914	PbGEM-299771	8483	713
met8	barseq_0007	PBANKA_112140	143530	PbGEM-300411	5578	2599
met8	barseq_0007	PBANKA_112170	143541	PbGEM-300475	1996	3741
met8	barseq_0007	PBANKA_112650	143548	PbGEM-300979	401	6684
met8	barseq_0007	PBANKA_113100	141571	PbGEM-301602	2355	2724
met8	barseq_0007	PBANKA_113190	143611	PbGEM-301794	1007	5236
met8	barseq_0007	PBANKA_113850	143633	PbGEM-302514	5089	2462
met8	barseq_0007	PBANKA_120220	141597	PbGEM-303778	1224	3874
met8	barseq_0007	PBANKA_120390	141612	PbGEM-304074	1475	7113
met8	barseq_0007	PBANKA_120720	141624	PbGEM-304514	1900	8884
met8	barseq_0007	PBANKA_120980	143564	PbGEM-304834	1126	4723
met8	barseq_0007	PBANKA_121430	143505	PbGEM-305506	723	5228
met8	barseq_0007	PBANKA_121770	141840	PbGEM-305946	1901	3047
met8	barseq_0007	PBANKA_122160	143513	PbGEM-306466	401	4562
met8	barseq_0007	PBANKA_122620	143586	PbGEM-307138	3298	1889
met8	barseq_0007	PBANKA_122650	141610	PbGEM-307194	7208	2833
met8	barseq_0007	PBANKA_122850	143544	PbGEM-307410	3735	1461
met8	barseq_0007	PBANKA_123110	143515	PbGEM-307722	2065	5126
met8	barseq_0007	PBANKA_123560	143614	PbGEM-308410	6166	1007
met8	barseq_0007	PBANKA_124270	141683	PbGEM-309177	401	4157
met8	barseq_0007	PBANKA_130050	141521	PbGEM-309911	1226	5915
met8	barseq_0007	PBANKA_130140	143536	PbGEM-310103	6763	1416
met8	barseq_0007	PBANKA_130190	141499	PbGEM-310183	2548	2375
met8	barseq_0007	PBANKA_130300	141492	PbGEM-310311	401	2321
met8	barseq_0007	PBANKA_131310	141562	PbGEM-311661	401	1880
met8	barseq_0007	PBANKA_131620	141669	PbGEM-312053	5287	401
met8	barseq_0007	PBANKA_131980	143821	PbGEM-312549	902	7800
met8	barseq_0007	PBANKA_132070	141598	PbGEM-312685	8189	1368
met8	barseq_0007	PBANKA_132560	143710	PbGEM-313397	4822	869
met8	barseq_0007	PBANKA_133280	143537	PbGEM-314277	1166	401
met8	barseq_0007	PBANKA_135640	141497	PbGEM-317219	2111	401
met8	barseq_0007	PBANKA_135750	143806	PbGEM-317331	975	7083
met8	barseq_0007	PBANKA_140120	141673	PbGEM-318531	1785	3252
met8	barseq_0007	PBANKA_140260	143487	PbGEM-318723	3529	621
met8	barseq_0007	PBANKA_140270	141511	PbGEM-318755	7977	493
met8	barseq_0007	PBANKA_140540	141488	PbGEM-319131	2610	2991
met8	barseq_0007	PBANKA_141110	143645	PbGEM-319971	4691	4441
met8	barseq_0007	PBANKA_141730	141547	PbGEM-320667	1855	5771
met8	barseq_0007	PBANKA_144190	143531	PbGEM-323747	5454	1465
met8	barseq_0007	PBANKA_144200	141483	PbGEM-323779	1392	401
met8	barseq_0007	PBANKA_144320	143500	PbGEM-323923	5151	1110
met8	barseq_0007	PBANKA_144820	141541	PbGEM-324603	401	6756
met8	barseq_0007	PBANKA_145030	143535	PbGEM-324795	1382	6546
met8	barseq_0007	PBANKA_145050	141558	PbGEM-324835	7012	401
met8	barseq_0007	PBANKA_145400	143481	PbGEM-325323	3448	624
met8	barseq_0007	PBANKA_146370	141648	PbGEM-326459	1188	2927
met9	barseq_104	PBANKA_061430	22894	PbGEM-018972	978	5770
met9	barseq_104	PBANKA_145330	22895	PbGEM-069893	1846	3530
met9	barseq_104	PBANKA_060100	22896	PbGEM-017095	2754	561
met9	barseq_104	PBANKA_143950	22897	PbGEM-067863	3199	2301
met9	barseq_104	PBANKA_123310	22900	PbGEM-051134	922	4805
met9	barseq_104	PBANKA_103260	22903	PbGEM-038966	1011	4506
met9	barseq_104	PBANKA_060350	22908	PbGEM-017450	2389	4024
met9	barseq_104	PBANKA_041030	22911	PbGEM-012274	3243	2295
met9	barseq_104	PBANKA_061880	22912	PbGEM-019636	2746	1594
met9	barseq_104	PBANKA_144000	22917	PbGEM-067943	401	4223
met9	barseq_104	PBANKA_111810	22919	PbGEM-042605	3190	1281
met9	barseq_104	PBANKA_020330	22921	PbGEM-007091	1230	6212
met9	barseq_104	PBANKA_140670	22924	PbGEM-063222	1485	401
met9	barseq_104	PBANKA_080260	22925	PbGEM-023719	6365	699
met9	barseq_104	PBANKA_113770	22926	PbGEM-045359	5057	958
met9	barseq_104	PBANKA_081060	22927	PbGEM-024795	2611	1125
met9	barseq_104	PBANKA_141310	22933	PbGEM-064078	5539	583
met9	barseq_104	PBANKA_094290	22936	PbGEM-034097	6563	2438
met9	barseq_104	PBANKA_101620	22939	PbGEM-036667	2254	1201
met9	barseq_104	PBANKA_050260	22941	PbGEM-013799	5018	703
met9	barseq_104	PBANKA_100270	22949	PbGEM-034647	651	6932
met9	barseq_104	PBANKA_131460	22952	PbGEM-055150	723	8466
met9	barseq_104	PBANKA_134660	22953	PbGEM-059567	1558	5748
met9	barseq_104	PBANKA_130260	22960	PbGEM-053387	5830	567
met9	barseq_104	PBANKA_140490	22965	PbGEM-062962	1367	7296
met9	barseq_104	PBANKA_113970	22986	PbGEM-100801	4395	919
met9	barseq_104	PBANKA_145600	22990	PbGEM-080660	3988	1672
met9	barseq_104	PBANKA_061040	22994	PbGEM-087402	2232	658
met9	barseq_104	PBANKA_110650	22996	PbGEM-098459	4516	699
met9	barseq_104	PBANKA_070250	22998	PbGEM-088659	3142	1584
met9	barseq_104	PBANKA_021020	23000	PbGEM-082529	4138	401
met9	barseq_104	PBANKA_135200	23001	PbGEM-108060	4289	1427
met9	barseq_104	PBANKA_090160	23002	PbGEM-092538	808	2713
met9	barseq_104	PBANKA_061540	23005	PbGEM-087828	810	4428
met9	barseq_104	PBANKA_101400	23008	PbGEM-096343	4739	747
met9	barseq_104	PBANKA_031240	23011	PbGEM-083773	551	2512
met9	barseq_104	PBANKA_011010	23012	PbGEM-081763	401	401
met9	barseq_104	PBANKA_131810	23013	PbGEM-105546	882	2908
met9	barseq_104	PBANKA_060520	23016	PbGEM-087102	2506	882
met9	barseq_104	PBANKA_143830	23021	PbGEM-079417	401	2487
met9	barseq_104	PBANKA_082170	23022	PbGEM-091380	4600	701
met9	barseq_104	PBANKA_140810	23024	PbGEM-109598	5459	777
met9	barseq_104	PBANKA_093960	23026	PbGEM-094941	401	1176
met9	barseq_104	PBANKA_040190	23028	PbGEM-084099	3508	2322
met9	barseq_104	PBANKA_140550	23041	PbGEM-109462	9357	865
met9	barseq_104	PBANKA_111100	23043	PbGEM-098813	5029	401
met9	barseq_104	PBANKA_144850	23046	PbGEM-080062	401	4994
met9	barseq_104	PBANKA_136050	23048	PbGEM-108739	834	5927
met9	barseq_104	PBANKA_135860	23050	PbGEM-108540	1005	7639
met9	barseq_104	PBANKA_135770	23051	PbGEM-108459	8751	665
met9	barseq_104	PBANKA_112450	23052	PbGEM-099615	5787	1052
met9	barseq_104	PBANKA_080650	23054	PbGEM-090509	6479	1120
met9	barseq_104	PBANKA_142970	23055	PbGEM-111101	5693	584
met9	barseq_104	PBANKA_146280	23063	PbGEM-080987	1008	5460
met9	barseq_104	PBANKA_141030	23067	PbGEM-109859	1314	3219
met9	barseq_104	PBANKA_136200	23068	PbGEM-108832	1254	7633
met9	barseq_104	PBANKA_081210	23078	PbGEM-090803	1665	4654
met9	barseq_104	PBANKA_030860	23081	PbGEM-083434	2701	1875
met9	barseq_104	PBANKA_010130	23083	PbGEM-081231	5190	1207
met9	barseq_104	PBANKA_135080	23087	PbGEM-107959	957	3242
met9	barseq_104	PBANKA_110920	23088	PbGEM-098688	579	4949
met9	barseq_104	PBANKA_114240	23089	PbGEM-100993	4527	1099
met9	barseq_104	PBANKA_141510	23090	PbGEM-110144	2285	1468
met9	barseq_104	PBANKA_100880	23093	PbGEM-095910	5172	709
met9	barseq_104	PBANKA_133060	23094	PbGEM-106603	1078	4300
met9	barseq_104	PBANKA_112290	23097	PbGEM-099513	731	3925
met9	barseq_104	PBANKA_093140	23100	PbGEM-094412	785	4010
met9	barseq_104	PBANKA_136000	23102	PbGEM-108701	3900	875
met9	barseq_104	PBANKA_092370	23107	PbGEM-093915	3717	1600
met9	barseq_104	PBANKA_102520	23109	PbGEM-097010	3616	797
met9	barseq_104	PBANKA_131750	23110	PbGEM-105499	4311	628
met9	barseq_104	PBANKA_134000	23111	PbGEM-107204	777	4237
met9	barseq_104	PBANKA_144160	23112	PbGEM-079665	4534	401
met9	barseq_104	PBANKA_050700	23114	PbGEM-085651	641	3733
met9	barseq_104	PBANKA_050500	23115	PbGEM-085541	401	2595
met9	barseq_104	PBANKA_146030	23116	PbGEM-080872	1553	4251
met9	barseq_104	PBANKA_132970	23118	PbGEM-106501	3036	401
met9	barseq_104	PBANKA_135470	23121	PbGEM-108296	815	3740
met9	barseq_104	PBANKA_061160	23126	PbGEM-087493	2420	1268
met9	barseq_104	PBANKA_080930	23127	PbGEM-090635	973	4179
met9	barseq_104	PBANKA_071760	23131	PbGEM-089700	1413	4341
met9	barseq_104	PBANKA_102010	23133	PbGEM-096670	1315	1996
met9	barseq_104	PBANKA_091790	23135	PbGEM-093561	1520	2966
met9	barseq_104	PBANKA_051670	23136	PbGEM-086260	1360	1238
met9	barseq_104	PBANKA_114360	23140	PbGEM-101136	7721	598
met9	barseq_104	PBANKA_134400	23143	PbGEM-107445	3066	4098
met9	barseq_104	PBANKA_091380	23165	PbGEM-093267	6101	2364
met9	barseq_104	PBANKA_103110	23182	PbGEM-097373	670	5694
met9	barseq_104	PBANKA_142780	23184	PbGEM-110930	401	3861
met9	barseq_104	PBANKA_143100	23194	PbGEM-111197	6821	1000
met9	barseq_104	PBANKA_134570	143837	PbGEM-254751	557	3129
met9	barseq_104	PBANKA_114490	143839	PbGEM-248982	4646	703
met9	barseq_104	PBANKA_142990	143840	PbGEM-255423	673	4388
met9	barseq_104	PBANKA_123000	143841	PbGEM-260988	5362	927
met9	barseq_104	PBANKA_131480	144123	PbGEM-251753	4601	2351
met9	barseq_104	PBANKA_112210	143939	PbGEM-246569	789	5480
met9	barseq_104	PBANKA_113200	143847	PbGEM-245029	4221	733
met9	barseq_104	PBANKA_093250	143856	PbGEM-239468	920	2397
met9	barseq_104	PBANKA_140320	143859	PbGEM-256763	4666	1204
met9	barseq_104	PBANKA_051400	143861	PbGEM-231887	874	6851
met9	barseq_104	PBANKA_123140	143862	PbGEM-261084	3294	855
met9	barseq_104	PBANKA_083100	143864	PbGEM-259972	1406	627
met9	barseq_104	PBANKA_130740	143958	PbGEM-248987	3357	964
met9	barseq_104	PBANKA_110860	143868	PbGEM-246508	5468	760
met9	barseq_104	PBANKA_145280	143869	PbGEM-257812	579	3438
met9	barseq_104	PBANKA_021190	143871	PbGEM-226941	2457	756
met9	barseq_104	PBANKA_112110	143872	PbGEM-246288	557	3301
met9	barseq_104	PBANKA_051780	143874	PbGEM-232532	3567	1717
met9	barseq_104	PBANKA_124180	143876	PbGEM-261796	401	5823
met9	barseq_104	PBANKA_112640	143878	PbGEM-247776	401	2879
met9	barseq_104	PBANKA_040160	143879	PbGEM-230638	1504	3768
met9	barseq_104	PBANKA_031540	143881	PbGEM-230276	401	5426
met9	barseq_104	PBANKA_143620	143882	PbGEM-257004	773	1370
met9	barseq_104	PBANKA_130360	143888	PbGEM-262428	5452	747
met9	barseq_104	PBANKA_072060	143982	PbGEM-236973	3468	3555
met9	barseq_104	PBANKA_061100	143893	PbGEM-233650	1315	6157
met9	barseq_104	PBANKA_080570	143897	PbGEM-236235	4538	631
met9	barseq_104	PBANKA_132870	143898	PbGEM-248453	1949	2836
met9	barseq_104	PBANKA_131820	143902	PbGEM-253089	1147	5922
met9	barseq_104	PBANKA_113720	144090	PbGEM-246799	3357	1202
met9	barseq_104	PBANKA_123780	143905	PbGEM-261532	663	1772
met9	barseq_104	PBANKA_070900	143907	PbGEM-234649	5967	709
met9	barseq_104	PBANKA_131400	143908	PbGEM-251416	4682	1246
met9	barseq_104	PBANKA_143730	143909	PbGEM-257275	1298	3485
met9	barseq_104	PBANKA_142110	143910	PbGEM-256982	1050	5497
met9	barseq_104	PBANKA_111190	143911	PbGEM-243555	5177	1726
met9	barseq_104	PBANKA_120750	143912	PbGEM-245517	2838	1423
met9	barseq_104	PBANKA_110300	143914	PbGEM-244820	2612	2890
met9	barseq_104	PBANKA_133990	143917	PbGEM-252668	401	6174
met9	barseq_104	PBANKA_112610	144105	PbGEM-247646	5852	650
met9	barseq_104	PBANKA_031250	143922	PbGEM-229775	1036	5061
met9	barseq_104	PBANKA_121840	144020	PbGEM-248852	7202	401
met9	barseq_104	PBANKA_092150	143929	PbGEM-240466	2790	4683
met10	barseq_105	PBANKA_082860	178391	PbGEM-259788	1635	4606
met10	barseq_105	PBANKA_123880	178394	PbGEM-261596	2560	1132
met10	barseq_105	PBANKA_052040	178395	PbGEM-232916	759	5310
met10	barseq_105	PBANKA_041820	178398	PbGEM-231324	1628	3085
met10	barseq_105	PBANKA_103470	178399	PbGEM-242813	4108	2495
met10	barseq_105	PBANKA_146340	178401	PbGEM-259156	579	6855
met10	barseq_105	PBANKA_040180	178404	PbGEM-230686	2339	755
met10	barseq_105	PBANKA_061500	178409	PbGEM-234414	639	4631
met10	barseq_105	PBANKA_142640	178410	PbGEM-254102	792	4622
met10	barseq_105	PBANKA_082360	178415	PbGEM-259412	5832	401
met10	barseq_105	PBANKA_144250	178417	PbGEM-258236	3578	947
met10	barseq_105	PBANKA_010090	178420	PbGEM-226645	401	3657
met10	barseq_105	PBANKA_122760	178422	PbGEM-252519	401	2704
met10	barseq_105	PBANKA_135110	178428	PbGEM-250699	3008	3485
met10	barseq_105	PBANKA_112260	178431	PbGEM-246711	6167	616
met10	barseq_105	PBANKA_132050	178433	PbGEM-253763	6081	962
met10	barseq_105	PBANKA_100490	178621	PbGEM-243622	605	6388
met10	barseq_105	PBANKA_103130	178436	PbGEM-242021	4599	1229
met10	barseq_105	PBANKA_141980	178438	PbGEM-256665	1318	2195
met10	barseq_105	PBANKA_144760	178439	PbGEM-256592	1359	5990
met10	barseq_105	PBANKA_122350	178442	PbGEM-250890	2327	745
met10	barseq_105	PBANKA_102490	178629	PbGEM-263820	1051	3238
met10	barseq_105	PBANKA_100670	178444	PbGEM-244202	6111	710
met10	barseq_105	PBANKA_134840	178446	PbGEM-249514	1197	6901
met10	barseq_105	PBANKA_130090	178540	PbGEM-262228	1300	6340
met10	barseq_105	PBANKA_080300	178727	PbGEM-235651	4630	1778
met10	barseq_105	PBANKA_111710	178449	PbGEM-244963	7686	1131
met10	barseq_105	PBANKA_031470	178543	PbGEM-230189	1208	6332
met10	barseq_105	PBANKA_091180	178456	PbGEM-238067	1092	6255
met10	barseq_105	PBANKA_144070	178550	PbGEM-257980	3847	856
met10	barseq_105	PBANKA_094090	178555	PbGEM-241399	938	5464
met10	barseq_105	PBANKA_120870	178463	PbGEM-245936	6367	1564
met10	barseq_105	PBANKA_134790	178655	PbGEM-255530	2822	1116
met10	barseq_105	PBANKA_020590	178563	PbGEM-228651	3096	1730
met10	barseq_105	PBANKA_030170	178473	PbGEM-227680	1347	6712
met10	barseq_105	PBANKA_100810	178475	PbGEM-262580	1150	6246
met10	barseq_105	PBANKA_132680	178763	PbGEM-247938	4683	1465
met10	barseq_105	PBANKA_135180	178765	PbGEM-250995	1847	5232
met10	barseq_105	PBANKA_133760	178766	PbGEM-251952	4757	401
met10	barseq_105	PBANKA_082000	178767	PbGEM-239551	401	7517
met10	barseq_105	PBANKA_093030	178861	PbGEM-238826	7098	1027
met10	barseq_105	PBANKA_103640	178769	PbGEM-243206	3938	1404
met10	barseq_105	PBANKA_101590	178957	PbGEM-263156	1322	6887
met10	barseq_105	PBANKA_124460	178772	PbGEM-261996	6352	742
met10	barseq_105	PBANKA_135400	178773	PbGEM-251774	1085	6089
met10	barseq_105	PBANKA_140580	178774	PbGEM-252667	1347	6607
met10	barseq_105	PBANKA_061680	178775	PbGEM-234694	4196	1869
met10	barseq_105	PBANKA_030420	178777	PbGEM-228077	1606	6218
met10	barseq_105	PBANKA_040150	178784	PbGEM-230619	1560	3668
met10	barseq_105	PBANKA_020650	178787	PbGEM-228772	6280	620
met10	barseq_105	PBANKA_136260	178974	PbGEM-254893	6377	1464
met10	barseq_105	PBANKA_101490	178791	PbGEM-263092	3400	1211
met10	barseq_105	PBANKA_144040	178886	PbGEM-257908	3524	3817
met10	barseq_105	PBANKA_092490	178795	PbGEM-240994	5817	572
met10	barseq_105	PBANKA_131060	178797	PbGEM-250295	6681	1943
met10	barseq_105	PBANKA_071510	179078	PbGEM-235843	5533	1762
met10	barseq_105	PBANKA_141130	178803	PbGEM-254414	2455	1516
met10	barseq_105	PBANKA_111910	178805	PbGEM-245649	5164	2614
met10	barseq_105	PBANKA_070370	178993	PbGEM-233612	1247	3908
met10	barseq_105	PBANKA_040280	178995	PbGEM-228523	401	7825
met10	barseq_105	PBANKA_121780	178811	PbGEM-248604	4541	2853
met10	barseq_105	PBANKA_110840	178815	PbGEM-246443	7689	622
met10	barseq_105	PBANKA_060680	178816	PbGEM-232814	7948	660
met10	barseq_105	PBANKA_031600	178821	PbGEM-230365	3267	749
met10	barseq_105	PBANKA_100980	178826	PbGEM-262716	774	5658
met10	barseq_105	PBANKA_123250	178828	PbGEM-261164	1008	4035
met10	barseq_105	PBANKA_094180	178835	PbGEM-241747	1437	4987
met10	barseq_105	PBANKA_030840	178929	PbGEM-228889	401	5594
met10	barseq_105	PBANKA_113560	178930	PbGEM-246281	4158	595
met10	barseq_105	PBANKA_031520	179024	PbGEM-230237	1335	6310
met10	barseq_105	PBANKA_030570	178845	PbGEM-228342	2095	5046
met10	barseq_105	PBANKA_094350	178939	PbGEM-242212	3588	963
met10	barseq_105	PBANKA_132630	178847	PbGEM-247742	2323	3058
met10	barseq_105	PBANKA_114300	178848	PbGEM-248285	1189	5671
met10	barseq_105	PBANKA_135690	178849	PbGEM-253011	3851	793
met10	barseq_105	PBANKA_092290	178850	PbGEM-240654	5413	1587
met10	barseq_105	PBANKA_140250	178851	PbGEM-256566	3520	795
met10	barseq_105	PBANKA_135810	178946	PbGEM-253334	6200	551
met10	barseq_105	PBANKA_135720	178854	PbGEM-253069	2791	556
met10	barseq_105	PBANKA_090390	178855	PbGEM-260652	631	3931
met10	barseq_105	PBANKA_146320	180627	PbGEM-259140	1808	4899
met10	barseq_105	PBANKA_132270	180637	PbGEM-254616	2759	2256
met10	barseq_105	PBANKA_072200	180638	PbGEM-237378	401	401
met10	barseq_105	PBANKA_113270	180641	PbGEM-245292	2935	2482
met10	barseq_105	PBANKA_092950	180653	PbGEM-242177	3389	1625
met10	barseq_105	PBANKA_071840	180654	PbGEM-236544	2280	1530
met10	barseq_105	PBANKA_110830	180655	PbGEM-246413	1711	1110
met10	barseq_105	PBANKA_091970	180661	PbGEM-240156	2638	2472
met10	barseq_105	PBANKA_083490	180670	PbGEM-260276	684	6032
met10	barseq_105	PBANKA_030360	180671	PbGEM-228013	2398	2051
met10	barseq_105	PBANKA_113690	180674	PbGEM-246710	3894	582
met10	barseq_105	PBANKA_112700	180690	PbGEM-248013	4415	401
met10	barseq_105	PBANKA_080310	180695	PbGEM-235669	2875	845
met10	barseq_105	PBANKA_031310	180795	PbGEM-229966	3049	1768
met10	barseq_105	PBANKA_134020	180797	PbGEM-252781	706	7448
met10	barseq_105	PBANKA_071420	180706	PbGEM-235636	3955	1450
met10	barseq_105	PBANKA_040650	180709	PbGEM-229366	6525	1158
met10	barseq_105	PBANKA_093160	180710	PbGEM-239261	6976	1441
met10	barseq_105	PBANKA_041080	180997	PbGEM-230154	4879	983
met10	barseq_105	PBANKA_052100	181000	PbGEM-233017	3175	2535
met10	barseq_105	PBANKA_123330	181106	PbGEM-261228	584	5936
met10	barseq_105	PBANKA_145730	181015	PbGEM-258659	4624	886
met10	barseq_105	PBANKA_113400	181016	PbGEM-245767	1467	3283
met10	barseq_105	PBANKA_082620	181019	PbGEM-259604	2457	5741
met10	barseq_105	PBANKA_082880	181023	PbGEM-259804	6424	1526
met10	barseq_105	PBANKA_061060	181310	PbGEM-233541	3836	1090
met10	barseq_105	PBANKA_133710	181037	PbGEM-251636	401	6079
met10	barseq_105	PBANKA_092360	181041	PbGEM-240798	1236	4088
met10	barseq_105	PBANKA_010120	181135	PbGEM-226669	2796	1264
met10	barseq_105	PBANKA_135840	181045	PbGEM-253402	960	3750
met10	barseq_105	PBANKA_101010	181046	PbGEM-262740	635	5088
met10	barseq_105	PBANKA_103930	181051	PbGEM-243939	2708	401
met10	barseq_105	PBANKA_101290	181052	PbGEM-262932	3630	2043
met10	barseq_105	PBANKA_071810	181055	PbGEM-236470	3442	1312
met10	barseq_105	PBANKA_141090	181060	PbGEM-254268	3928	842
met10	barseq_105	PBANKA_102650	181065	PbGEM-263948	401	1400
met10	barseq_105	PBANKA_103510	181345	PbGEM-242902	1481	4889
met10	barseq_105	PBANKA_142650	181077	PbGEM-254121	3251	979
met10	barseq_105	PBANKA_144410	181083	PbGEM-258433	4118	1848
met11	barseq_0008	PBANKA_010520	134615	PbGEM-227028	4385	753
met11	barseq_0008	PBANKA_010770	20027	PbGEM-006154	1419	4104
met11	barseq_0008	PBANKA_011250	144587	PbGEM-227922	6211	401
met11	barseq_0008	PBANKA_020290	134649	PbGEM-228217	5190	1281
met11	barseq_0008	PBANKA_020300	182845	PbGEM-264972	3984	3150
met11	barseq_0008	PBANKA_020370	134635	PbGEM-228308	2618	828
met11	barseq_0008	PBANKA_020830	134689	PbGEM-229203	747	3265
met11	barseq_0008	PBANKA_030560	182893	PbGEM-265580	497	6823
met11	barseq_0008	PBANKA_030670	20001	PbGEM-009687	401	3919
met11	barseq_0008	PBANKA_030680	182825	PbGEM-228630	1378	3415
met11	barseq_0008	PBANKA_030690	134688	PbGEM-228650	765	5477
met11	barseq_0008	PBANKA_040120	144582	PbGEM-230537	401	5111
met11	barseq_0008	PBANKA_040750	134663	PbGEM-229574	1420	5986
met11	barseq_0008	PBANKA_041050	20026	PbGEM-121322	2759	3481
met11	barseq_0008	PBANKA_041350	20004	PbGEM-121274	3409	6809
met11	barseq_0008	PBANKA_041470	134805	PbGEM-230718	401	7135
met11	barseq_0008	PBANKA_051770	182856	PbGEM-264508	4431	2943
met11	barseq_0008	PBANKA_052020	20014	PbGEM-121306	4202	4177
met11	barseq_0008	PBANKA_060240	20024	PbGEM-017291	5628	401
met11	barseq_0008	PBANKA_060440	22277	PbGEM-017603	6391	1344
met11	barseq_0008	PBANKA_061860	23530	PbGEM-088026	1905	5346
met11	barseq_0008	PBANKA_070100	143138	PbGEM-232966	2726	3087
met11	barseq_0008	PBANKA_070440	182863	PbGEM-265276	1819	6001
met11	barseq_0008	PBANKA_071080	134679	PbGEM-234960	1651	1053
met11	barseq_0008	PBANKA_071470	182823	PbGEM-235725	894	6013
met11	barseq_0008	PBANKA_071700	134753	PbGEM-236287	7325	1486
met11	barseq_0008	PBANKA_071740	134630	PbGEM-236341	718	5791
met11	barseq_0008	PBANKA_080450	186822	PbGEM-283290	2276	3464
met11	barseq_0008	PBANKA_080600	134787	PbGEM-236306	786	5971
met11	barseq_0008	PBANKA_080830	182883	PbGEM-236815	9553	1979
met11	barseq_0008	PBANKA_081180	143883	PbGEM-237576	1553	5194
met11	barseq_0008	PBANKA_081200	182923	PbGEM-237627	5973	707
met11	barseq_0008	PBANKA_081700	144679	PbGEM-238732	4397	401
met11	barseq_0008	PBANKA_082040	20020	PbGEM-026174	6180	401
met11	barseq_0008	PBANKA_082410	134646	PbGEM-259452	922	3209
met11	barseq_0008	PBANKA_090870	23551	PbGEM-029428	3998	3050
met11	barseq_0008	PBANKA_091030	20018	PbGEM-029684	718	401
met11	barseq_0008	PBANKA_092090	134870	PbGEM-240365	401	5000
met11	barseq_0008	PBANKA_092660	20009	PbGEM-121290	4608	3464
met11	barseq_0008	PBANKA_092810	22360	PbGEM-031990	7255	736
met11	barseq_0008	PBANKA_092970	134650	PbGEM-238659	1058	4848
met11	barseq_0008	PBANKA_093690	134642	PbGEM-240525	1390	3733
met11	barseq_0008	PBANKA_093710	182864	PbGEM-264164	6082	401
met11	barseq_0008	PBANKA_094280	183092	PbGEM-241999	1359	4251
met11	barseq_0008	PBANKA_100700	182959	PbGEM-265596	1967	6016
met11	barseq_0008	PBANKA_100720	182859	PbGEM-265308	5743	401
met11	barseq_0008	PBANKA_101160	134975	PbGEM-262852	4547	555
met11	barseq_0008	PBANKA_101480	144229	PbGEM-263084	4262	549
met11	barseq_0008	PBANKA_101810	19995	PbGEM-121258	6123	1911
met11	barseq_0008	PBANKA_102060	134645	PbGEM-263524	5020	657
met11	barseq_0008	PBANKA_102320	134641	PbGEM-263692	4890	912
met11	barseq_0008	PBANKA_102920	134779	PbGEM-241423	1077	3939
met11	barseq_0008	PBANKA_102990	134912	PbGEM-241559	998	2606
met11	barseq_0008	PBANKA_103530	134722	PbGEM-242943	5456	609
met11	barseq_0008	PBANKA_110380	134640	PbGEM-245058	401	5847
met11	barseq_0008	PBANKA_110900	144515	PbGEM-246641	4075	942
met11	barseq_0008	PBANKA_111510	19997	PbGEM-121266	3128	1397
met11	barseq_0008	PBANKA_111530	20028	PbGEM-121282	5408	2905
met11	barseq_0008	PBANKA_112250	134780	PbGEM-246676	1022	3961
met11	barseq_0008	PBANKA_112390	182829	PbGEM-247136	1395	3790
met11	barseq_0008	PBANKA_112710	20003	PbGEM-043881	2125	4288
met11	barseq_0008	PBANKA_112850	182832	PbGEM-248557	3311	401
met11	barseq_0008	PBANKA_113010	134637	PbGEM-249203	572	5129
met11	barseq_0008	PBANKA_113340	134817	PbGEM-245543	5337	551
met11	barseq_0008	PBANKA_113410	183002	PbGEM-245808	1236	2649
met11	barseq_0008	PBANKA_114120	183022	PbGEM-264284	2018	5239
met11	barseq_0008	PBANKA_114250	182828	PbGEM-248091	2050	3799
met11	barseq_0008	PBANKA_114470	20554	PbGEM-046313	2429	771
met11	barseq_0008	PBANKA_120310	144864	PbGEM-250526	7533	644
met11	barseq_0008	PBANKA_121230	134636	PbGEM-246982	2399	640
met11	barseq_0008	PBANKA_121820	134752	PbGEM-248755	1730	5146
met11	barseq_0008	PBANKA_121880	20010	PbGEM-049059	401	2483
met11	barseq_0008	PBANKA_121950	20012	PbGEM-049171	2534	1039
met11	barseq_0008	PBANKA_122230	134610	PbGEM-250360	5440	819
met11	barseq_0008	PBANKA_122740	23550	PbGEM-050376	1097	5625
met11	barseq_0008	PBANKA_123740	134741	PbGEM-261516	4436	1217
met11	barseq_0008	PBANKA_123970	182844	PbGEM-261652	5303	668
met11	barseq_0008	PBANKA_123980	182836	PbGEM-261660	2691	3800
met11	barseq_0008	PBANKA_124490	144677	PbGEM-262020	2447	4045
met11	barseq_0008	PBANKA_130240	134858	PbGEM-262332	4372	1689
met11	barseq_0008	PBANKA_130460	182835	PbGEM-247832	1514	3592
met11	barseq_0008	PBANKA_130470	20023	PbGEM-121314	1896	5949
met11	barseq_0008	PBANKA_131230	183099	PbGEM-250924	2402	6005
met11	barseq_0008	PBANKA_131600	182861	PbGEM-264692	8137	401
met11	barseq_0008	PBANKA_132090	134757	PbGEM-253918	4679	3762
met11	barseq_0008	PBANKA_132170	152617	PbGEM-312805	1564	4634
met11	barseq_0008	PBANKA_132330	187096	PbGEM-313077	401	5124
met11	barseq_0008	PBANKA_132530	134669	PbGEM-255621	1403	5400
met11	barseq_0008	PBANKA_133460	182933	PbGEM-265364	6200	401
met11	barseq_0008	PBANKA_133530	134618	PbGEM-250927	3134	2152
met11	barseq_0008	PBANKA_133740	134626	PbGEM-251821	4066	829
met11	barseq_0008	PBANKA_133820	152058	PbGEM-252132	8930	1315
met11	barseq_0008	PBANKA_134240	134917	PbGEM-253453	682	5819
met11	barseq_0008	PBANKA_134560	134639	PbGEM-254716	5709	824
met11	barseq_0008	PBANKA_134600	182960	PbGEM-264468	2017	3856
met11	barseq_0008	PBANKA_135330	182827	PbGEM-251495	1262	2861
met11	barseq_0008	PBANKA_135350	134674	PbGEM-251574	6645	1988
met11	barseq_0008	PBANKA_135410	134685	PbGEM-251811	4424	1016
met11	barseq_0008	PBANKA_135900	134652	PbGEM-253633	1314	4604
met11	barseq_0008	PBANKA_136480	19994	PbGEM-062141	1628	2823
met11	barseq_0008	PBANKA_140990	134634	PbGEM-253974	580	5453
met11	barseq_0008	PBANKA_141180	134788	PbGEM-254469	401	5315
met11	barseq_0008	PBANKA_142210	134240	PbGEM-321267	3416	1489
met11	barseq_0008	PBANKA_142380	20008	PbGEM-065573	4548	1960
met11	barseq_0008	PBANKA_142600	134676	PbGEM-253924	1346	6039
met11	barseq_0008	PBANKA_143040	134896	PbGEM-255566	1192	6349
met11	barseq_0008	PBANKA_143170	187011	PbGEM-322291	9638	401
met11	barseq_0008	PBANKA_143920	144402	PbGEM-323379	3066	796
met11	barseq_0008	PBANKA_144380	19996	PbGEM-068513	401	4547
met11	barseq_0008	PBANKA_144680	186820	PbGEM-324411	3432	3612
met11	barseq_0008	PBANKA_144940	134653	PbGEM-257067	1881	1308
met12	barseq_0009	PBANKA_010130	23083	PbGEM-081231	5190	1207
met12	barseq_0009	PBANKA_020380	22664	PbGEM-007164	5658	560
met12	barseq_0009	PBANKA_020970	23156	PbGEM-082477	2651	4748
met12	barseq_0009	PBANKA_040280	178995	PbGEM-228523	401	7825
met12	barseq_0009	PBANKA_040960	22715	PbGEM-012162	562	6374
met12	barseq_0009	PBANKA_050500	23115	PbGEM-085541	401	2595
met12	barseq_0009	PBANKA_051360	22737	PbGEM-015379	6446	401
met12	barseq_0009	PBANKA_052180	180630	PbGEM-233197	4713	2243
met12	barseq_0009	PBANKA_061040	22994	PbGEM-087402	2232	658
met12	barseq_0009	PBANKA_061360	180664	PbGEM-234174	3337	1132
met12	barseq_0009	PBANKA_061510	23105	PbGEM-122090	3777	568
met12	barseq_0009	PBANKA_070620	144676	PbGEM-234172	2335	4066
met12	barseq_0009	PBANKA_070650	22712	PbGEM-021205	1857	2941
met12	barseq_0009	PBANKA_080270	22728	PbGEM-023735	4983	895
met12	barseq_0009	PBANKA_080450	186822	PbGEM-283290	2276	3464
met12	barseq_0009	PBANKA_080930	23127	PbGEM-090635	973	4179
met12	barseq_0009	PBANKA_082520	22891	PbGEM-026648	1819	5250
met12	barseq_0009	PBANKA_090930	142586	PbGEM-237538	4340	838
met12	barseq_0009	PBANKA_092370	23107	PbGEM-093915	3717	1600
met12	barseq_0009	PBANKA_092810	23107	PbGEM-031990	7255	736
met12	barseq_0009	PBANKA_100270	22949	PbGEM-034647	651	6932
met12	barseq_0009	PBANKA_100650	143851	PbGEM-244127	4876	1172
met12	barseq_0009	PBANKA_101010	181046	PbGEM-262740	635	5088
met12	barseq_0009	PBANKA_103110	23182	PbGEM-097373	670	5694
met12	barseq_0009	PBANKA_110400	183101	PbGEM-245127	4739	406
met12	barseq_0009	PBANKA_110710	23045	PbGEM-122082	614	5850
met12	barseq_0009	PBANKA_111810	22919	PbGEM-042605	3190	1281
met12	barseq_0009	PBANKA_113770	22926	PbGEM-045359	5057	958
met12	barseq_0009	PBANKA_120800	23120	PbGEM-101938	674	3851
met12	barseq_0009	PBANKA_124340	141959	PbGEM-309297	2759	1931
met12	barseq_0009	PBANKA_130380	22729	PbGEM-053579	6357	1310
met12	barseq_0009	PBANKA_130740	143958	PbGEM-248987	3357	964
met12	barseq_0009	PBANKA_131750	23110	PbGEM-105499	4311	628
met12	barseq_0009	PBANKA_133040	23004	PbGEM-106571	4159	1215
met12	barseq_0009	PBANKA_133060	23094	PbGEM-106603	1078	4300
met12	barseq_0009	PBANKA_134000	23111	PbGEM-107204	777	4237
met12	barseq_0009	PBANKA_134400	23143	PbGEM-107445	3066	4098
met12	barseq_0009	PBANKA_135080	23087	PbGEM-107959	957	3242
met12	barseq_0009	PBANKA_135200	23001	PbGEM-108060	4289	1427
met12	barseq_0009	PBANKA_136000	23102	PbGEM-108701	3900	875
met12	barseq_0009	PBANKA_141030	23067	PbGEM-109859	1314	3219
met12	barseq_0009	PBANKA_141560	142032	PbGEM-264932	2412	2552
met12	barseq_0009	PBANKA_141910	23062	PbGEM-110413	1919	6314
met12	barseq_0009	PBANKA_142220	21862	PbGEM-065359	2391	2511
met12	barseq_0009	PBANKA_142720	22710	PbGEM-066047	5252	1003
met12	barseq_0009	PBANKA_143270	142087	PbGEM-264636	3901	2937
met12	barseq_0009	PBANKA_143420	22665	PbGEM-067050	3212	1598
met12	barseq_0009	PBANKA_144000	22917	PbGEM-067943	401	4223
met12	barseq_0009	PBANKA_144160	23112	PbGEM-079665	4534	401
met12	barseq_0009	PBANKA_145050	21862	PbGEM-065359	2391	2511
met12	barseq_0009	PBANKA_145600	22990	PbGEM-080660	3988	1672
met13	barseq_0010	PBANKA_020310	207228	PbGEM-341676	5946	1101
met13	barseq_0010	PBANKA_021150	207193	PbGEM-341740	1534	5255
met13	barseq_0010	PBANKA_021360	207499	PbGEM-341756	3330	2954
met13	barseq_0010	PBANKA_030270	207310	PbGEM-328403	7545	1001
met13	barseq_0010	PBANKA_031190	207282	PbGEM-341812	3597	1396
met13	barseq_0010	PBANKA_040220	207128	PbGEM-341828	1641	5170
met13	barseq_0010	PBANKA_041680	207423	PbGEM-341884	2937	1326
met13	barseq_0010	PBANKA_041770	207430	PbGEM-341892	4441	1101
met13	barseq_0010	PBANKA_050170	207308	PbGEM-341900	3514	1526
met13	barseq_0010	PBANKA_051850	207708	PbGEM-232621	6747	1396
met13	barseq_0010	PBANKA_052000	207439	PbGEM-341956	2330	1960
met13	barseq_0010	PBANKA_070290	207398	PbGEM-342028	6861	1101
met13	barseq_0010	PBANKA_080230	207224	PbGEM-342084	2342	1101
met13	barseq_0010	PBANKA_081420	207511	PbGEM-342108	3575	2705
met13	barseq_0010	PBANKA_081490	207420	PbGEM-342116	1101	6991
met13	barseq_0010	PBANKA_081600	207857	PbGEM-342124	1897	9256
met13	barseq_0010	PBANKA_081680	207431	PbGEM-238655	1109	5402
met13	barseq_0010	PBANKA_082380	207562	PbGEM-342140	5443	1942
met13	barseq_0010	PBANKA_083440	207965	PbGEM-342156	1920	3235
met13	barseq_0010	PBANKA_090210	207127	PbGEM-342172	1503	1101
met13	barseq_0010	PBANKA_091950	207774	PbGEM-240110	3767	1745
met13	barseq_0010	PBANKA_092010	207448	PbGEM-342244	3984	3122
met13	barseq_0010	PBANKA_092520	207752	PbGEM-342276	1101	4894
met13	barseq_0010	PBANKA_092870	207778	PbGEM-342300	5055	1101
met13	barseq_0010	PBANKA_093090	208041	PbGEM-342316	2211	3805
met13	barseq_0010	PBANKA_093150	207959	PbGEM-342324	4660	1383
met13	barseq_0010	PBANKA_093740	207808	PbGEM-342356	1155	2946
met13	barseq_0010	PBANKA_094010	207815	PbGEM-342364	1101	5045
met13	barseq_0010	PBANKA_094190	207820	PbGEM-292264	4865	1639
met13	barseq_0010	PBANKA_100140	207120	PbGEM-342372	3105	3293
met13	barseq_0010	PBANKA_101380	207507	PbGEM-342436	2168	5168
met13	barseq_0010	PBANKA_101770	207435	PbGEM-294798	5549	2619
met13	barseq_0010	PBANKA_102260	207461	PbGEM-342468	1101	6555
met13	barseq_0010	PBANKA_102430	207564	PbGEM-342476	1101	3053
met13	barseq_0010	PBANKA_102880	207867	PbGEM-342492	1621	7278
met13	barseq_0010	PBANKA_102980	207873	PbGEM-342508	901	8142
met13	barseq_0010	PBANKA_103820	207899	PbGEM-342532	1237	1513
met13	barseq_0010	PBANKA_110490	207330	PbGEM-342556	2542	2804
met13	barseq_0010	PBANKA_110800	207400	PbGEM-342572	1334	2980
met13	barseq_0010	PBANKA_111630	207417	PbGEM-342604	3027	1909
met13	barseq_0010	PBANKA_111860	207432	PbGEM-342628	4420	2347
met13	barseq_0010	PBANKA_112670	207474	PbGEM-342636	5701	1688
met13	barseq_0010	PBANKA_112910	207483	PbGEM-342644	1101	1101
met13	barseq_0010	PBANKA_113180	207872	PbGEM-342668	6032	1101
met13	barseq_0010	PBANKA_113420	207878	PbGEM-342684	7810	1101
met13	barseq_0010	PBANKA_113670	207803	PbGEM-342700	1101	1101
met13	barseq_0010	PBANKA_113700	207977	PbGEM-342708	1101	2587
met13	barseq_0010	PBANKA_113840	208065	PbGEM-342716	4394	1101
met13	barseq_0010	PBANKA_114060	207903	PbGEM-342740	1101	7543
met13	barseq_0010	PBANKA_114340	207825	PbGEM-342764	6618	2225
met13	barseq_0010	PBANKA_121040	207496	PbGEM-342804	5348	1101
met13	barseq_0010	PBANKA_121420	207405	PbGEM-342820	7005	1101
met13	barseq_0010	PBANKA_121650	207939	PbGEM-342844	1307	7084
met13	barseq_0010	PBANKA_122250	208030	PbGEM-342868	1101	5943
met13	barseq_0010	PBANKA_122310	207549	PbGEM-342884	2553	4737
met13	barseq_0010	PBANKA_122470	207653	PbGEM-342892	1101	6821
met13	barseq_0010	PBANKA_123400	207796	PbGEM-342924	3672	4370
met13	barseq_0010	PBANKA_124210	207823	PbGEM-342956	1101	5222
met13	barseq_0010	PBANKA_124450	207828	PbGEM-309473	4071	3762
met13	barseq_0010	PBANKA_130370	207238	PbGEM-342980	3195	4467
met13	barseq_0010	PBANKA_131840	207721	PbGEM-343028	1717	5778
met13	barseq_0010	PBANKA_131920	207447	PbGEM-343044	4158	1900
met13	barseq_0010	PBANKA_132360	207472	PbGEM-343052	1101	6510
met13	barseq_0010	PBANKA_132640	207480	PbGEM-343060	1708	3638
met13	barseq_0010	PBANKA_134300	207829	PbGEM-343124	1563	4102
met13	barseq_0010	PBANKA_134430	207831	PbGEM-343132	6997	1298
met13	barseq_0010	PBANKA_134720	208004	PbGEM-343156	3523	1951
met13	barseq_0010	PBANKA_135660	207931	PbGEM-343188	3556	4894
met13	barseq_0010	PBANKA_135970	207849	PbGEM-343204	1332	7138
met13	barseq_0010	PBANKA_141470	207410	PbGEM-343260	3973	3752
met13	barseq_0010	PBANKA_141780	207427	PbGEM-343268	3934	2109
met13	barseq_0010	PBANKA_141840	207526	PbGEM-343276	4245	1608
met13	barseq_0010	PBANKA_142530	207561	PbGEM-343316	3855	1101
met13	barseq_0010	PBANKA_142960	207949	PbGEM-343340	1989	5105
met13	barseq_0010	PBANKA_143610	207884	PbGEM-343364	5044	1101
met13	barseq_0010	PBANKA_143890	207809	PbGEM-257581	4820	1931
met13	barseq_0010	PBANKA_144770	207833	PbGEM-343380	2651	1278
met13	barseq_0010	PBANKA_145010	208005	PbGEM-343388	3076	1392
met13	barseq_0010	PBANKA_145920	207932	PbGEM-343452	1345	3880
met13	barseq_0010	PBANKA_146220	207935	PbGEM-343468	1101	8364
met14	barseq_0011	PBANKA_010200	207028	PbGEM-341612	3708	2058
met14	barseq_0011	PBANKA_010460	22388	PbGEM-005714	3568	607
met14	barseq_0011	PBANKA_020720	207159	PbGEM-341692	3618	4192
met14	barseq_0011	PBANKA_021040	207091	PbGEM-341716	5162	1101
met14	barseq_0011	PBANKA_021130	207098	PbGEM-341732	4996	1491
met14	barseq_0011	PBANKA_021150	207193	PbGEM-341740	1534	5255
met14	barseq_0011	PBANKA_021350	22540	PbGEM-008508	7174	654
met14	barseq_0011	PBANKA_030430	207137	PbGEM-228093	3084	4358
met14	barseq_0011	PBANKA_030460	142894	PbGEM-265332	4011	3214
met14	barseq_0011	PBANKA_030850	144888	PbGEM-228946	401	4284
met14	barseq_0011	PBANKA_031270	144375	PbGEM-229846	3582	3921
met14	barseq_0011	PBANKA_031380	207201	PbGEM-341820	3330	3020
met14	barseq_0011	PBANKA_040680	207158	PbGEM-341852	901	7378
met14	barseq_0011	PBANKA_040740	144602	PbGEM-229557	1867	401
met14	barseq_0011	PBANKA_040930	207177	PbGEM-341860	2924	2215
met14	barseq_0011	PBANKA_050230	207033	PbGEM-341908	1662	4625
met14	barseq_0011	PBANKA_050740	207169	PbGEM-341940	3480	3401
met14	barseq_0011	PBANKA_050810	207083	PbGEM-341948	1101	1101
met14	barseq_0011	PBANKA_060480	207147	PbGEM-341988	2221	1101
met14	barseq_0011	PBANKA_061580	23238	PbGEM-019212	728	401
met14	barseq_0011	PBANKA_070210	207032	PbGEM-343476	1001	6017
met14	barseq_0011	PBANKA_070270	207036	PbGEM-342020	4490	2135
met14	barseq_0011	PBANKA_070450	207048	PbGEM-342036	1101	1101
met14	barseq_0011	PBANKA_070950	207078	PbGEM-342044	2250	2071
met14	barseq_0011	PBANKA_071400	22387	PbGEM-022265	3700	4417
met14	barseq_0011	PBANKA_071650	144248	PbGEM-282066	4420	1266
met14	barseq_0011	PBANKA_080430	143192	PbGEM-235933	5545	1421
met14	barseq_0011	PBANKA_080560	144601	PbGEM-236212	10275	1255
met14	barseq_0011	PBANKA_080590	144502	PbGEM-236279	594	4025
met14	barseq_0011	PBANKA_080620	207071	PbGEM-342092	1310	6527
met14	barseq_0011	PBANKA_080700	207079	PbGEM-342100	1101	1101
met14	barseq_0011	PBANKA_080800	144607	PbGEM-236773	401	3060
met14	barseq_0011	PBANKA_081900	144261	PbGEM-239275	5607	1027
met14	barseq_0011	PBANKA_082450	22548	PbGEM-091576	4634	1665
met14	barseq_0011	PBANKA_082690	144806	PbGEM-259660	3891	401
met14	barseq_0011	PBANKA_082800	23454	PbGEM-091835	6088	401
met14	barseq_0011	PBANKA_083190	22541	PbGEM-027597	7234	1030
met14	barseq_0011	PBANKA_090410	22608	PbGEM-092737	6014	4471
met14	barseq_0011	PBANKA_090950	207086	PbGEM-342188	3209	1101
met14	barseq_0011	PBANKA_091270	207111	PbGEM-342196	4553	2624
met14	barseq_0011	PBANKA_092700	144605	PbGEM-241597	401	3350
met14	barseq_0011	PBANKA_093860	144608	PbGEM-240960	5866	401
met14	barseq_0011	PBANKA_100160	207030	PbGEM-342380	3336	1990
met14	barseq_0011	PBANKA_100950	207186	PbGEM-342396	1101	1101
met14	barseq_0011	PBANKA_101020	207097	PbGEM-342404	2431	2023
met14	barseq_0011	PBANKA_101080	207103	PbGEM-342412	4861	1101
met14	barseq_0011	PBANKA_101330	23235	PbGEM-036210	4233	7052
met14	barseq_0011	PBANKA_101700	22533	PbGEM-036774	5762	585
met14	barseq_0011	PBANKA_101980	144612	PbGEM-263460	4855	401
met14	barseq_0011	PBANKA_103680	144734	PbGEM-243303	4205	3312
met14	barseq_0011	PBANKA_110360	207039	PbGEM-342548	1669	1101
met14	barseq_0011	PBANKA_110540	207148	PbGEM-245477	5719	1503
met14	barseq_0011	PBANKA_110730	144226	PbGEM-246119	902	3789
met14	barseq_0011	PBANKA_110810	207069	PbGEM-342580	5895	1101
met14	barseq_0011	PBANKA_111080	22369	PbGEM-041570	2425	1125
met14	barseq_0011	PBANKA_112270	144786	PbGEM-246785	2029	401
met14	barseq_0011	PBANKA_112970	22552	PbGEM-100020	4861	401
met14	barseq_0011	PBANKA_121030	207085	PbGEM-342796	4577	1770
met14	barseq_0011	PBANKA_121240	142552	PbGEM-247010	6494	3331
met14	barseq_0011	PBANKA_121400	207203	PbGEM-342812	3771	1456
met14	barseq_0011	PBANKA_122770	144628	PbGEM-252597	401	9522
met14	barseq_0011	PBANKA_124300	143216	PbGEM-261876	1206	3778
met14	barseq_0011	PBANKA_130280	207045	PbGEM-342972	2132	3546
met14	barseq_0011	PBANKA_130680	143205	PbGEM-248737	401	2309
met14	barseq_0011	PBANKA_130860	186834	PbGEM-249472	860	4096
met14	barseq_0011	PBANKA_130970	144301	PbGEM-311255	1198	8875
met14	barseq_0011	PBANKA_131070	207200	PbGEM-342996	1728	3590
met14	barseq_0011	PBANKA_131510	23234	PbGEM-055230	401	3286
met14	barseq_0011	PBANKA_132800	22373	PbGEM-056925	5174	1161
met14	barseq_0011	PBANKA_134380	23233	PbGEM-059126	2923	3708
met14	barseq_0011	PBANKA_135090	144599	PbGEM-250625	5825	1785
met14	barseq_0011	PBANKA_135960	23382	PbGEM-061442	5926	560
met14	barseq_0011	PBANKA_140170	207026	PbGEM-343220	6111	1101
met14	barseq_0011	PBANKA_140410	22384	PbGEM-062848	6194	1095
met14	barseq_0011	PBANKA_140480	23467	PbGEM-109406	900	2987
met14	barseq_0011	PBANKA_140800	207075	PbGEM-343228	3715	2674
met14	barseq_0011	PBANKA_140910	23474	PbGEM-109737	7889	908
met14	barseq_0011	PBANKA_141000	207088	PbGEM-343236	4657	2501
met14	barseq_0011	PBANKA_141360	23226	PbGEM-064151	2175	5182
met14	barseq_0011	PBANKA_142090	23240	PbGEM-065186	448	2848
met14	barseq_0011	PBANKA_142160	23273	PbGEM-110533	3431	1715
met14	barseq_0011	PBANKA_143750	187953	PbGEM-340307	1764	2765
met14	barseq_0011	PBANKA_144540	144237	PbGEM-258596	4263	763
met14	barseq_0011	PBANKA_146070	144592	PbGEM-258996	5411	401
met15	barseq_0012	PBANKA_111380	22390	PbGEM-042008	4907	919
met15	barseq_0012	PBANKA_091870	22395	PbGEM-030788	1368	6058
met15	barseq_0012	PBANKA_051520	22410	PbGEM-086151	1372	6206
met15	barseq_0012	PBANKA_103320	22422	PbGEM-097527	1066	4536
met15	barseq_0012	PBANKA_052050	22429	PbGEM-086609	2996	615
met15	barseq_0012	PBANKA_110510	22431	PbGEM-098382	922	1550
met15	barseq_0012	PBANKA_101710	22432	PbGEM-096468	4194	597
met15	barseq_0012	PBANKA_141460	22183	PbGEM-064297	3492	1863
met15	barseq_0012	PBANKA_142310	22185	PbGEM-065482	2561	4586
met15	barseq_0012	PBANKA_100240	22196	PbGEM-034599	1280	5361
met15	barseq_0012	PBANKA_092180	22197	PbGEM-031109	5683	683
met15	barseq_0012	PBANKA_082490	22200	PbGEM-026600	2075	1997
met15	barseq_0012	PBANKA_112810	22241	PbGEM-099883	6460	854
met15	barseq_0012	PBANKA_111490	22242	PbGEM-098975	1763	2069
met15	barseq_0012	PBANKA_121190	22243	PbGEM-102240	1949	515
met15	barseq_0012	PBANKA_101750	22246	PbGEM-096504	2744	642
met15	barseq_0012	PBANKA_110940	22247	PbGEM-098706	4226	1340
met15	barseq_0012	PBANKA_080320	22248	PbGEM-090247	4953	1117
met15	barseq_0012	PBANKA_083560	22152	PbGEM-028140	5280	401
met15	barseq_0012	PBANKA_080220	22154	PbGEM-023655	2745	1034
met15	barseq_0012	PBANKA_130520	22156	PbGEM-053796	2512	7842
met15	barseq_0012	PBANKA_093020	22176	PbGEM-112473	1837	4440
met15	barseq_0012	PBANKA_020580	22006	PbGEM-082161	401	1145
met15	barseq_0012	PBANKA_130690	22007	PbGEM-104812	2625	668
met15	barseq_0012	PBANKA_122500	22011	PbGEM-111674	5110	401
met15	barseq_0012	PBANKA_082960	22012	PbGEM-091930	2952	1721
met15	barseq_0012	PBANKA_135150	22014	PbGEM-111682	4344	2542
met15	barseq_0012	PBANKA_082710	22018	PbGEM-091747	1225	3218
met15	barseq_0012	PBANKA_091210	22028	PbGEM-111738	2543	2694
met15	barseq_0012	PBANKA_090110	22032	PbGEM-111746	985	1434
met15	barseq_0012	PBANKA_040940	22033	PbGEM-111754	868	2114
met15	barseq_0012	PBANKA_031140	22035	PbGEM-111762	883	401
met15	barseq_0012	PBANKA_061520	22037	PbGEM-087803	1281	6714
met15	barseq_0012	PBANKA_093370	22038	PbGEM-111778	1348	8841
met15	barseq_0012	PBANKA_090380	22040	PbGEM-111794	5725	401
met15	barseq_0012	PBANKA_135260	22041	PbGEM-111802	2336	4312
met15	barseq_0012	PBANKA_136210	22044	PbGEM-108848	6252	790
met15	barseq_0012	PBANKA_040820	22050	PbGEM-111826	4748	3965
met15	barseq_0012	PBANKA_130920	22051	PbGEM-104970	4499	675
met15	barseq_0012	PBANKA_092550	22054	PbGEM-111850	401	4033
met15	barseq_0012	PBANKA_040110	22058	PbGEM-084034	2898	401
met15	barseq_0012	PBANKA_112690	22059	PbGEM-099789	1408	1002
met15	barseq_0012	PBANKA_071200	22077	PbGEM-111882	1889	3297
met15	barseq_0012	PBANKA_060280	21901	PbGEM-017355	3667	2285
met15	barseq_0012	PBANKA_051200	21821	PbGEM-015165	4793	2224
met15	barseq_0012	PBANKA_031030	23589	PbGEM-072470	5651	555
met15	barseq_0012	PBANKA_061670	23592	PbGEM-072498	2990	2923
met15	barseq_0012	PBANKA_041040	23587	PbGEM-226101	1528	4831
met15	barseq_0012	PBANKA_144560	23608	PbGEM-072506	2460	2257
met15	barseq_0012	PBANKA_093300	23601	PbGEM-072518	3978	1752
met15	barseq_0012	PBANKA_146050	23609	PbGEM-072542	2815	4647
met15	barseq_0012	PBANKA_010290	23253	PbGEM-005512	401	2506
met15	barseq_0012	PBANKA_010950	23295	PbGEM-081709	1154	6446
met15	barseq_0012	PBANKA_011210	26834	PbGEM-226461	401	3483
met15	barseq_0012	PBANKA_021440	188038	PbGEM-328299	1001	2258
met15	barseq_0012	PBANKA_052170	188033	PbGEM-329843	1001	1001
met15	barseq_0012	PBANKA_083520	188006	PbGEM-260292	7780	1826
met15	barseq_0012	PBANKA_090590	188072	PbGEM-260788	2920	3621
met15	barseq_0012	PBANKA_090960	23254	PbGEM-029572	401	907
met15	barseq_0012	PBANKA_093230	26814	PbGEM-226373	1198	4989
met15	barseq_0012	PBANKA_093910	23264	PbGEM-033587	3325	1753
met15	barseq_0012	PBANKA_122810	187942	PbGEM-336907	1001	1001
met15	barseq_0012	PBANKA_123160	188137	PbGEM-337003	3466	1001
met15	barseq_0012	PBANKA_131970	187965	PbGEM-337923	1001	4713
met15	barseq_0012	PBANKA_132980	188052	PbGEM-338243	1001	4177
met15	barseq_0012	PBANKA_136370	26849	PbGEM-226413	1287	5901
met15	barseq_0012	PBANKA_140370	23260	PbGEM-062791	8008	660
met15	barseq_0012	PBANKA_143750	187953	PbGEM-340307	1764	2765
PbSTM21	barseq_0013	PBANKA_010510	21891	PbGEM-005773	2578	4317
PbSTM21	barseq_0013	PBANKA_010770	21859	PbGEM-006154	1419	4104
PbSTM21	barseq_0013	PBANKA_020460	22415	PbGEM-082095	749	4380
PbSTM21	barseq_0013	PBANKA_021160	22500	PbGEM-082662	8763	609
PbSTM21	barseq_0013	PBANKA_021180	22439	PbGEM-008253	401	7577
PbSTM21	barseq_0013	PBANKA_021290	22501	PbGEM-082709	3775	1273
PbSTM21	barseq_0013	PBANKA_030670	21833	PbGEM-009687	401	3919
PbSTM21	barseq_0013	PBANKA_031260	21818	PbGEM-121242	4283	2104
PbSTM21	barseq_0013	PBANKA_031480	22440	PbGEM-010745	3081	4473
PbSTM21	barseq_0013	PBANKA_031580	21894	PbGEM-010861	4709	4256
PbSTM21	barseq_0013	PBANKA_041050	21858	PbGEM-121322	2759	3481
PbSTM21	barseq_0013	PBANKA_041350	21836	PbGEM-121274	3409	6809
PbSTM21	barseq_0013	PBANKA_041430	22504	PbGEM-084930	5158	401
PbSTM21	barseq_0013	PBANKA_041630	22272	PbGEM-013089	1164	3833
PbSTM21	barseq_0013	PBANKA_041790	22274	PbGEM-013345	1037	4000
PbSTM21	barseq_0013	PBANKA_050440	21919	PbGEM-014061	3049	617
PbSTM21	barseq_0013	PBANKA_050830	22532	PbGEM-014629	854	4342
PbSTM21	barseq_0013	PBANKA_051300	22416	PbGEM-086037	4046	1172
PbSTM21	barseq_0013	PBANKA_052020	21846	PbGEM-121306	4202	4177
PbSTM21	barseq_0013	PBANKA_060240	21856	PbGEM-017291	5628	401
PbSTM21	barseq_0013	PBANKA_060440	22277	PbGEM-017603	6391	1344
PbSTM21	barseq_0013	PBANKA_060600	22189	PbGEM-017859	7445	1317
PbSTM21	barseq_0013	PBANKA_060860	22445	PbGEM-018233	2012	4131
PbSTM21	barseq_0013	PBANKA_061400	22336	PbGEM-087702	5004	2311
PbSTM21	barseq_0013	PBANKA_070710	21909	PbGEM-021287	5929	1017
PbSTM21	barseq_0013	PBANKA_070940	22450	PbGEM-021641	401	6475
PbSTM21	barseq_0013	PBANKA_071120	22451	PbGEM-021894	4734	1368
PbSTM21	barseq_0013	PBANKA_080690	22454	PbGEM-024371	1017	5041
PbSTM21	barseq_0013	PBANKA_081070	22521	PbGEM-090719	3439	1710
PbSTM21	barseq_0013	PBANKA_081730	22508	PbGEM-090998	448	4706
PbSTM21	barseq_0013	PBANKA_082020	22524	PbGEM-026142	1389	4707
PbSTM21	barseq_0013	PBANKA_082040	21852	PbGEM-026174	6180	401
PbSTM21	barseq_0013	PBANKA_082320	22456	PbGEM-026405	4054	1522
PbSTM21	barseq_0013	PBANKA_082430	22457	PbGEM-026560	4906	401
PbSTM21	barseq_0013	PBANKA_083040	22458	PbGEM-027375	1672	8043
PbSTM21	barseq_0013	PBANKA_090710	22372	PbGEM-029200	7053	1157
PbSTM21	barseq_0013	PBANKA_091860	22174	PbGEM-030772	4528	2211
PbSTM21	barseq_0013	PBANKA_092660	21841	PbGEM-121290	4608	3464
PbSTM21	barseq_0013	PBANKA_092730	22061	PbGEM-111866	1741	5044
PbSTM21	barseq_0013	PBANKA_094250	22342	PbGEM-095104	4549	717
PbSTM21	barseq_0013	PBANKA_100150	21823	PbGEM-034462	696	5957
PbSTM21	barseq_0013	PBANKA_100640	22510	PbGEM-095750	7458	1105
PbSTM21	barseq_0013	PBANKA_101050	22403	PbGEM-096105	4024	685
PbSTM21	barseq_0013	PBANKA_101390	22379	PbGEM-036306	1189	6455
PbSTM21	barseq_0013	PBANKA_101810	21827	PbGEM-121258	6123	1911
PbSTM21	barseq_0013	PBANKA_103310	22267	PbGEM-039046	806	5315
PbSTM21	barseq_0013	PBANKA_103520	22244	PbGEM-097658	2424	901
PbSTM21	barseq_0013	PBANKA_103540	22368	PbGEM-039414	1877	3993
PbSTM21	barseq_0013	PBANKA_110690	22518	PbGEM-098495	3050	1135
PbSTM21	barseq_0013	PBANKA_111200	22535	PbGEM-041727	5726	1335
PbSTM21	barseq_0013	PBANKA_111510	21829	PbGEM-121266	3128	1397
PbSTM21	barseq_0013	PBANKA_111530	21839	PbGEM-121282	5408	2905
PbSTM21	barseq_0013	PBANKA_112040	22414	PbGEM-099323	1270	3006
PbSTM21	barseq_0013	PBANKA_112710	21835	PbGEM-043881	2125	4288
PbSTM21	barseq_0013	PBANKA_112980	22361	PbGEM-044263	3191	3503
PbSTM21	barseq_0013	PBANKA_113780	22346	PbGEM-100665	2058	4802
PbSTM21	barseq_0013	PBANKA_113980	22086	PbGEM-045681	1153	2109
PbSTM21	barseq_0013	PBANKA_114200	21908	PbGEM-045928	753	6493
PbSTM21	barseq_0013	PBANKA_114470	22386	PbGEM-046313	2429	771
PbSTM21	barseq_0013	PBANKA_121260	22081	PbGEM-102303	3330	835
PbSTM21	barseq_0013	PBANKA_121880	21842	PbGEM-049059	401	2483
PbSTM21	barseq_0013	PBANKA_121950	21844	PbGEM-049171	2534	1039
PbSTM21	barseq_0013	PBANKA_122540	22493	PbGEM-050063	829	6767
PbSTM21	barseq_0013	PBANKA_122550	21916	PbGEM-050079	1572	7698
PbSTM21	barseq_0013	PBANKA_122560	21822	PbGEM-121250	5229	4225
PbSTM21	barseq_0013	PBANKA_122990	21905	PbGEM-050692	4772	1959
PbSTM21	barseq_0013	PBANKA_123730	22417	PbGEM-103704	3814	1271
PbSTM21	barseq_0013	PBANKA_124060	22407	PbGEM-103910	1526	3809
PbSTM21	barseq_0013	PBANKA_124120	22479	PbGEM-052197	5283	2095
PbSTM21	barseq_0013	PBANKA_124220	22514	PbGEM-103970	643	5274
PbSTM21	barseq_0013	PBANKA_124370	22480	PbGEM-052527	5639	888
PbSTM21	barseq_0013	PBANKA_130470	21855	PbGEM-121314	1896	5949
PbSTM21	barseq_0013	PBANKA_131140	21893	PbGEM-054729	1367	5904
PbSTM21	barseq_0013	PBANKA_132880	22481	PbGEM-057053	6267	1493
PbSTM21	barseq_0013	PBANKA_133660	22482	PbGEM-058133	1363	4049
PbSTM21	barseq_0013	PBANKA_133890	22406	PbGEM-107133	2615	1097
PbSTM21	barseq_0013	PBANKA_134940	22484	PbGEM-059959	2021	2664
PbSTM21	barseq_0013	PBANKA_136030	22316	PbGEM-061533	2218	3525
PbSTM21	barseq_0013	PBANKA_136330	22353	PbGEM-108949	3483	1177
PbSTM21	barseq_0013	PBANKA_136440	22420	PbGEM-109041	5712	1833
PbSTM21	barseq_0013	PBANKA_136480	21826	PbGEM-062141	1628	2823
PbSTM21	barseq_0013	PBANKA_140500	22382	PbGEM-062978	5116	634
PbSTM21	barseq_0013	PBANKA_140820	22293	PbGEM-063455	7733	1832
PbSTM21	barseq_0013	PBANKA_142220	21862	PbGEM-065359	2391	2511
PbSTM21	barseq_0013	PBANKA_142380	21840	PbGEM-065573	4548	1960
PbSTM21	barseq_0013	PBANKA_142590	22319	PbGEM-065839	757	5267
PbSTM21	barseq_0013	PBANKA_142620	22324	PbGEM-110863	2261	2262
PbSTM21	barseq_0013	PBANKA_143520	22487	PbGEM-067210	6406	779
PbSTM21	barseq_0013	PBANKA_143660	22413	PbGEM-079278	811	4508
PbSTM21	barseq_0013	PBANKA_144210	22488	PbGEM-068269	5112	784
PbSTM21	barseq_0013	PBANKA_144380	21828	PbGEM-068513	401	4547
PbSTM21	barseq_0013	PBANKA_145770	22522	PbGEM-080757	2616	2865
PbSTM21	barseq_0013	PBANKA_146130	22517	PbGEM-080906	1832	6331
PbSTM22	barseq_0014	PBANKA_011250	144587	PbGEM-227922	6211	401
PbSTM22	barseq_0014	PBANKA_020850	23317	PbGEM-007823	2093	2417
PbSTM22	barseq_0014	PBANKA_030070	144633	PbGEM-227516	1328	1736
PbSTM22	barseq_0014	PBANKA_030960	23247	PbGEM-010018	5772	872
PbSTM22	barseq_0014	PBANKA_040730	23344	PbGEM-011857	6898	1051
PbSTM22	barseq_0014	PBANKA_041065	22549	PbGEM-084632	893	5649
PbSTM22	barseq_0014	PBANKA_050350	23393	PbGEM-013945	401	4188
PbSTM22	barseq_0014	PBANKA_052230	23329	PbGEM-016675	2561	5857
PbSTM22	barseq_0014	PBANKA_060430	23521	PbGEM-017587	2555	4236
PbSTM22	barseq_0014	PBANKA_060620	23433	PbGEM-087185	1920	3080
PbSTM22	barseq_0014	PBANKA_061240	23468	PbGEM-087565	5997	401
PbSTM22	barseq_0014	PBANKA_062030	23412	PbGEM-019862	8500	1521
PbSTM22	barseq_0014	PBANKA_062240	23477	PbGEM-088353	1122	4299
PbSTM22	barseq_0014	PBANKA_062270	143134	PbGEM-235866	1714	5114
PbSTM22	barseq_0014	PBANKA_070330	143191	PbGEM-233516	971	4276
PbSTM22	barseq_0014	PBANKA_070470	23392	PbGEM-020924	6053	561
PbSTM22	barseq_0014	PBANKA_070620	144676	PbGEM-234172	2335	4066
PbSTM22	barseq_0014	PBANKA_070660	144656	PbGEM-234257	401	4263
PbSTM22	barseq_0014	PBANKA_071130	23332	PbGEM-021910	895	4245
PbSTM22	barseq_0014	PBANKA_071220	144708	PbGEM-235245	457	4063
PbSTM22	barseq_0014	PBANKA_071430	23336	PbGEM-022313	7307	808
PbSTM22	barseq_0014	PBANKA_072090	144750	PbGEM-237100	2169	4214
PbSTM22	barseq_0014	PBANKA_080720	144780	PbGEM-236591	4229	1921
PbSTM22	barseq_0014	PBANKA_080960	144626	PbGEM-237098	401	1376
PbSTM22	barseq_0014	PBANKA_081700	144679	PbGEM-238732	4397	401
PbSTM22	barseq_0014	PBANKA_082890	23323	PbGEM-027163	3539	2184
PbSTM22	barseq_0014	PBANKA_091360	23426	PbGEM-093235	926	4290
PbSTM22	barseq_0014	PBANKA_091600	22551	PbGEM-093381	2500	1825
PbSTM22	barseq_0014	PBANKA_091670	23424	PbGEM-093488	4876	1713
PbSTM22	barseq_0014	PBANKA_093080	23417	PbGEM-032387	2553	4195
PbSTM22	barseq_0014	PBANKA_094340	23466	PbGEM-095192	564	2177
PbSTM22	barseq_0014	PBANKA_100790	23364	PbGEM-035437	8522	647
PbSTM22	barseq_0014	PBANKA_101800	23386	PbGEM-036911	1347	4524
PbSTM22	barseq_0014	PBANKA_101830	143209	PbGEM-263324	1466	3927
PbSTM22	barseq_0014	PBANKA_102030	23407	PbGEM-037288	5764	1387
PbSTM22	barseq_0014	PBANKA_102600	144593	PbGEM-263908	2877	4067
PbSTM22	barseq_0014	PBANKA_102630	23470	PbGEM-097088	1375	4178
PbSTM22	barseq_0014	PBANKA_103240	23401	PbGEM-038941	401	4694
PbSTM22	barseq_0014	PBANKA_110930	23484	PbGEM-098697	8906	2564
PbSTM22	barseq_0014	PBANKA_111060	23322	PbGEM-041538	6745	663
PbSTM22	barseq_0014	PBANKA_111430	23406	PbGEM-042088	686	3912
PbSTM22	barseq_0014	PBANKA_112100	23446	PbGEM-099377	3391	632
PbSTM22	barseq_0014	PBANKA_112470	23428	PbGEM-099647	4034	931
PbSTM22	barseq_0014	PBANKA_112530	23389	PbGEM-043631	806	10887
PbSTM22	barseq_0014	PBANKA_113230	23472	PbGEM-100268	401	5640
PbSTM22	barseq_0014	PBANKA_113740	23476	PbGEM-100629	1364	11930
PbSTM22	barseq_0014	PBANKA_113860	144589	PbGEM-247164	6269	1090
PbSTM22	barseq_0014	PBANKA_113890	23400	PbGEM-045551	1971	1407
PbSTM22	barseq_0014	PBANKA_120310	144864	PbGEM-250526	7533	644
PbSTM22	barseq_0014	PBANKA_121830	143110	PbGEM-248816	4618	2295
PbSTM22	barseq_0014	PBANKA_122440	23287	PbGEM-120990	6450	748
PbSTM22	barseq_0014	PBANKA_123320	23462	PbGEM-103538	1958	3191
PbSTM22	barseq_0014	PBANKA_123360	23394	PbGEM-051214	592	5310
PbSTM22	barseq_0014	PBANKA_124100	23307	PbGEM-052172	401	7151
PbSTM22	barseq_0014	PBANKA_124490	144677	PbGEM-262020	2447	4045
PbSTM22	barseq_0014	PBANKA_124670	23326	PbGEM-052974	5292	3009
PbSTM22	barseq_0014	PBANKA_130450	23339	PbGEM-053684	4924	1448
PbSTM22	barseq_0014	PBANKA_131530	23373	PbGEM-055262	1874	9636
PbSTM22	barseq_0014	PBANKA_132610	22603	PbGEM-106217	401	13183
PbSTM22	barseq_0014	PBANKA_132940	23442	PbGEM-106474	976	6637
PbSTM22	barseq_0014	PBANKA_134250	144931	PbGEM-253484	401	2561
PbSTM22	barseq_0014	PBANKA_134450	143119	PbGEM-254304	2177	401
PbSTM22	barseq_0014	PBANKA_134630	23380	PbGEM-059519	2635	5139
PbSTM22	barseq_0014	PBANKA_134810	144911	PbGEM-249387	4735	1769
PbSTM22	barseq_0014	PBANKA_135210	22606	PbGEM-108076	2329	8168
PbSTM22	barseq_0014	PBANKA_135250	23383	PbGEM-060427	700	4431
PbSTM22	barseq_0014	PBANKA_135790	23398	PbGEM-061170	1299	5448
PbSTM22	barseq_0014	PBANKA_135920	143220	PbGEM-253702	584	11251
PbSTM22	barseq_0014	PBANKA_136040	144591	PbGEM-254107	401	7129
PbSTM22	barseq_0014	PBANKA_136150	23312	PbGEM-061725	5501	401
PbSTM22	barseq_0014	PBANKA_136320	23469	PbGEM-108933	1059	4803
PbSTM22	barseq_0014	PBANKA_140790	23445	PbGEM-109573	2229	2616
PbSTM22	barseq_0014	PBANKA_141540	23438	PbGEM-110157	7890	962
PbSTM22	barseq_0014	PBANKA_141810	23349	PbGEM-064794	2891	1025
PbSTM22	barseq_0014	PBANKA_142690	143132	PbGEM-254316	3002	1021
PbSTM22	barseq_0014	PBANKA_142920	23447	PbGEM-111063	6477	1521
PbSTM22	barseq_0014	PBANKA_143030	22599	PbGEM-111148	9992	1198
PbSTM22	barseq_0014	PBANKA_143060	23334	PbGEM-066521	866	6794
PbSTM22	barseq_0014	PBANKA_143140	144637	PbGEM-255828	1396	3587
PbSTM22	barseq_0014	PBANKA_143310	143120	PbGEM-256196	5422	2222
PbSTM22	barseq_0014	PBANKA_143440	23432	PbGEM-111449	3255	2211
PbSTM22	barseq_0014	PBANKA_143630	23327	PbGEM-067386	2074	4102
PbSTM22	barseq_0014	PBANKA_144480	23439	PbGEM-079841	5553	1235
PbSTM22	barseq_0014	PBANKA_144600	23409	PbGEM-068823	615	5440
PbSTM22	barseq_0014	PBANKA_144900	23350	PbGEM-069268	4388	1430
PbSTM22	barseq_0014	PBANKA_145910	144654	PbGEM-258884	4251	1492
PbSTM22	barseq_0014	PBANKA_145990	23403	PbGEM-070907	4591	1324
PbSTM23	barseq_0015	PBANKA_010080	144231	PbGEM-266060	3695	1174
PbSTM23	barseq_0015	PBANKA_010150	143279	PbGEM-226693	1459	3628
PbSTM23	barseq_0015	PBANKA_010600	134445	PbGEM-327699	1001	3060
PbSTM23	barseq_0015	PBANKA_010620	134452	PbGEM-327715	1001	4196
PbSTM23	barseq_0015	PBANKA_010940	152430	PbGEM-267115	746	5359
PbSTM23	barseq_0015	PBANKA_011160	152418	PbGEM-267395	4006	1632
PbSTM23	barseq_0015	PBANKA_021390	144298	PbGEM-227253	742	8477
PbSTM23	barseq_0015	PBANKA_030540	152402	PbGEM-328483	3092	1001
PbSTM23	barseq_0015	PBANKA_031160	134239	PbGEM-270730	1593	1420
PbSTM23	barseq_0015	PBANKA_040470	134238	PbGEM-328843	1001	5958
PbSTM23	barseq_0015	PBANKA_040830	152393	PbGEM-328971	1001	1001
PbSTM23	barseq_0015	PBANKA_041360	144267	PbGEM-272730	6167	649
PbSTM23	barseq_0015	PBANKA_041490	144464	PbGEM-272922	5521	1825
PbSTM23	barseq_0015	PBANKA_041570	144224	PbGEM-273018	984	3662
PbSTM23	barseq_0015	PBANKA_041710	134335	PbGEM-329163	5205	1001
PbSTM23	barseq_0015	PBANKA_050410	144294	PbGEM-273986	6707	1806
PbSTM23	barseq_0015	PBANKA_050610	144214	PbGEM-274202	929	2869
PbSTM23	barseq_0015	PBANKA_051990	144476	PbGEM-276178	1233	6827
PbSTM23	barseq_0015	PBANKA_060120	144215	PbGEM-276866	3443	401
PbSTM23	barseq_0015	PBANKA_060660	152409	PbGEM-330043	1001	4056
PbSTM23	barseq_0015	PBANKA_061260	152062	PbGEM-278250	2987	3030
PbSTM23	barseq_0015	PBANKA_061570	134256	PbGEM-330283	1001	1001
PbSTM23	barseq_0015	PBANKA_070740	142643	PbGEM-234393	1354	6596
PbSTM23	barseq_0015	PBANKA_071020	152154	PbGEM-281330	1603	4031
PbSTM23	barseq_0015	PBANKA_071790	134358	PbGEM-282194	3895	1142
PbSTM23	barseq_0015	PBANKA_072070	134264	PbGEM-331075	1001	2956
PbSTM23	barseq_0015	PBANKA_080070	152395	PbGEM-331163	1001	1181
PbSTM23	barseq_0015	PBANKA_080900	142542	PbGEM-236932	1241	3557
PbSTM23	barseq_0015	PBANKA_080950	134241	PbGEM-331475	4511	1001
PbSTM23	barseq_0015	PBANKA_081180	144544	PbGEM-237576	1553	5194
PbSTM23	barseq_0015	PBANKA_082740	143288	PbGEM-259700	401	2512
PbSTM23	barseq_0015	PBANKA_083250	144225	PbGEM-286362	3113	1557
PbSTM23	barseq_0015	PBANKA_083330	143307	PbGEM-260164	5003	759
PbSTM23	barseq_0015	PBANKA_090180	152403	PbGEM-332211	1001	3165
PbSTM23	barseq_0015	PBANKA_090420	143382	PbGEM-260676	1456	4256
PbSTM23	barseq_0015	PBANKA_090520	134360	PbGEM-287586	4096	1566
PbSTM23	barseq_0015	PBANKA_090850	144230	PbGEM-237320	4455	401
PbSTM23	barseq_0015	PBANKA_090920	152401	PbGEM-332411	1001	2816
PbSTM23	barseq_0015	PBANKA_090980	144218	PbGEM-288170	1362	2766
PbSTM23	barseq_0015	PBANKA_091530	134548	PbGEM-332611	5150	1001
PbSTM23	barseq_0015	PBANKA_093210	143401	PbGEM-239370	5443	1135
PbSTM23	barseq_0015	PBANKA_093360	144473	PbGEM-291200	1533	6359
PbSTM23	barseq_0015	PBANKA_094230	143404	PbGEM-241876	401	5770
PbSTM23	barseq_0015	PBANKA_100230	152021	PbGEM-333427	1001	1001
PbSTM23	barseq_0015	PBANKA_100870	134245	PbGEM-333619	1001	6444
PbSTM23	barseq_0015	PBANKA_100990	143290	PbGEM-262724	844	4042
PbSTM23	barseq_0015	PBANKA_101480	144322	PbGEM-263084	4262	549
PbSTM23	barseq_0015	PBANKA_103080	152322	PbGEM-296470	1412	5891
PbSTM23	barseq_0015	PBANKA_103170	152142	PbGEM-334339	1001	6836
PbSTM23	barseq_0015	PBANKA_103450	152330	PbGEM-296942	6892	1769
PbSTM23	barseq_0015	PBANKA_103620	142060	PbGEM-264132	6638	662
PbSTM23	barseq_0015	PBANKA_103910	152413	PbGEM-334587	4402	1001
PbSTM23	barseq_0015	PBANKA_110200	152211	PbGEM-297989	1517	3533
PbSTM23	barseq_0015	PBANKA_110330	144541	PbGEM-298173	5417	1215
PbSTM23	barseq_0015	PBANKA_110900	144515	PbGEM-246641	4075	942
PbSTM23	barseq_0015	PBANKA_111390	152344	PbGEM-335067	1001	7092
PbSTM23	barseq_0015	PBANKA_111500	144241	PbGEM-299539	4895	401
PbSTM23	barseq_0015	PBANKA_111680	144286	PbGEM-299731	2165	5655
PbSTM23	barseq_0015	PBANKA_114030	152394	PbGEM-335899	1001	1001
PbSTM23	barseq_0015	PBANKA_114280	144420	PbGEM-303042	898	4094
PbSTM23	barseq_0015	PBANKA_120290	152115	PbGEM-303882	2130	1322
PbSTM23	barseq_0015	PBANKA_120400	152427	PbGEM-336155	1001	5040
PbSTM23	barseq_0015	PBANKA_121020	144243	PbGEM-304874	4541	863
PbSTM23	barseq_0015	PBANKA_121510	144213	PbGEM-305634	3392	401
PbSTM23	barseq_0015	PBANKA_121810	152023	PbGEM-336595	1001	2799
PbSTM23	barseq_0015	PBANKA_123220	141597	PbGEM-307882	10557	401
PbSTM23	barseq_0015	PBANKA_123240	134343	PbGEM-307922	4556	2079
PbSTM23	barseq_0015	PBANKA_123640	144159	PbGEM-261452	895	3131
PbSTM23	barseq_0015	PBANKA_124250	143226	PbGEM-261844	7080	2662
PbSTM23	barseq_0015	PBANKA_124360	152246	PbGEM-337283	4221	1001
PbSTM23	barseq_0015	PBANKA_131910	134355	PbGEM-337899	1001	7665
PbSTM23	barseq_0015	PBANKA_132790	144222	PbGEM-313645	1427	3130
PbSTM23	barseq_0015	PBANKA_134050	152396	PbGEM-338563	1001	1498
PbSTM23	barseq_0015	PBANKA_134150	144458	PbGEM-315365	6534	599
PbSTM23	barseq_0015	PBANKA_135460	152126	PbGEM-338923	1001	4937
PbSTM23	barseq_0015	PBANKA_141230	152432	PbGEM-320083	1435	4776
PbSTM23	barseq_0015	PBANKA_141330	142841	PbGEM-264796	2737	5835
PbSTM23	barseq_0015	PBANKA_142210	134240	PbGEM-321267	3416	1489
PbSTM23	barseq_0015	PBANKA_143090	144252	PbGEM-322203	1827	4144
PbSTM23	barseq_0015	PBANKA_143360	152141	PbGEM-322619	2589	5068
PbSTM23	barseq_0015	PBANKA_143590	152218	PbGEM-322939	4251	1594
PbSTM23	barseq_0015	PBANKA_143920	144402	PbGEM-323379	3066	796
PbSTM23	barseq_0015	PBANKA_145070	144228	PbGEM-324875	2523	2232
PbSTM23	barseq_0015	PBANKA_145690	143082	PbGEM-265676	401	8605
PbSTM23	barseq_0015	PBANKA_145830	144259	PbGEM-258806	4794	1738
PbSTM23	barseq_0015	PBANKA_145950	144264	PbGEM-325987	4980	1754
PbSTM23	barseq_0015	PBANKA_146110	144426	PbGEM-326131	1113	4147
PbSTM24	barseq_0016	PBANKA_010260	182615	PbGEM-327571	3000	1001
PbSTM24	barseq_0016	PBANKA_010630	182513	PbGEM-327723	1016	1964
PbSTM24	barseq_0016	PBANKA_010820	152433	PbGEM-327787	5211	1001
PbSTM24	barseq_0016	PBANKA_030140	152442	PbGEM-328363	5446	1001
PbSTM24	barseq_0016	PBANKA_030450	182545	PbGEM-328427	1001	4170
PbSTM24	barseq_0016	PBANKA_030770	152527	PbGEM-270187	1395	4848
PbSTM24	barseq_0016	PBANKA_040390	182280	PbGEM-271610	7328	1178
PbSTM24	barseq_0016	PBANKA_040440	182479	PbGEM-271634	5122	4152
PbSTM24	barseq_0016	PBANKA_040640	182334	PbGEM-328923	1001	2898
PbSTM24	barseq_0016	PBANKA_041590	152479	PbGEM-273050	1703	6432
PbSTM24	barseq_0016	PBANKA_041780	154268	PbGEM-273282	1429	4658
PbSTM24	barseq_0016	PBANKA_050720	152691	PbGEM-274330	3678	1619
PbSTM24	barseq_0016	PBANKA_051270	152459	PbGEM-275114	2458	4720
PbSTM24	barseq_0016	PBANKA_051390	182370	PbGEM-329643	1001	4616
PbSTM24	barseq_0016	PBANKA_061640	152460	PbGEM-278858	6000	1233
PbSTM24	barseq_0016	PBANKA_062020	152437	PbGEM-279442	3912	2363
PbSTM24	barseq_0016	PBANKA_070200	154272	PbGEM-330539	5286	1001
PbSTM24	barseq_0016	PBANKA_070600	152522	PbGEM-330691	1001	5046
PbSTM24	barseq_0016	PBANKA_070850	152500	PbGEM-330747	1001	3879
PbSTM24	barseq_0016	PBANKA_071270	182361	PbGEM-330859	4367	1001
PbSTM24	barseq_0016	PBANKA_071310	182331	PbGEM-330875	1001	2860
PbSTM24	barseq_0016	PBANKA_072040	152551	PbGEM-282530	5806	1359
PbSTM24	barseq_0016	PBANKA_072080	152504	PbGEM-282562	4257	1031
PbSTM24	barseq_0016	PBANKA_080250	182447	PbGEM-283042	1789	3091
PbSTM24	barseq_0016	PBANKA_080640	152485	PbGEM-283538	1642	6813
PbSTM24	barseq_0016	PBANKA_081400	182289	PbGEM-284306	7880	1105
PbSTM24	barseq_0016	PBANKA_081510	182348	PbGEM-284458	3484	1060
PbSTM24	barseq_0016	PBANKA_082160	182448	PbGEM-285114	1898	3006
PbSTM24	barseq_0016	PBANKA_083290	182371	PbGEM-286410	2113	3523
PbSTM24	barseq_0016	PBANKA_090260	182341	PbGEM-332267	1001	3253
PbSTM24	barseq_0016	PBANKA_090840	182418	PbGEM-288058	1537	1165
PbSTM24	barseq_0016	PBANKA_090860	154296	PbGEM-288074	1740	5742
PbSTM24	barseq_0016	PBANKA_091150	154258	PbGEM-332491	4890	1001
PbSTM24	barseq_0016	PBANKA_091240	182292	PbGEM-332523	1001	8164
PbSTM24	barseq_0016	PBANKA_091910	152722	PbGEM-289441	5109	1361
PbSTM24	barseq_0016	PBANKA_091940	182553	PbGEM-332699	1001	4517
PbSTM24	barseq_0016	PBANKA_092170	182622	PbGEM-332739	1001	3403
PbSTM24	barseq_0016	PBANKA_092510	154301	PbGEM-289985	5819	2062
PbSTM24	barseq_0016	PBANKA_092890	182284	PbGEM-332923	1001	7673
PbSTM24	barseq_0016	PBANKA_092940	152546	PbGEM-290680	1008	6078
PbSTM24	barseq_0016	PBANKA_093100	152584	PbGEM-290856	1837	1080
PbSTM24	barseq_0016	PBANKA_093190	154269	PbGEM-290936	4092	2016
PbSTM24	barseq_0016	PBANKA_093200	182365	PbGEM-333019	4420	1001
PbSTM24	barseq_0016	PBANKA_093280	182439	PbGEM-291056	1367	3157
PbSTM24	barseq_0016	PBANKA_093380	152454	PbGEM-291216	6056	1057
PbSTM24	barseq_0016	PBANKA_100520	182483	PbGEM-293248	1329	8109
PbSTM24	barseq_0016	PBANKA_101210	152472	PbGEM-333755	1001	6706
PbSTM24	barseq_0016	PBANKA_103580	152564	PbGEM-297102	6048	1627
PbSTM24	barseq_0016	PBANKA_103970	152548	PbGEM-297582	5412	1711
PbSTM24	barseq_0016	PBANKA_110990	182299	PbGEM-298997	3454	6129
PbSTM24	barseq_0016	PBANKA_111610	182295	PbGEM-299651	1644	7686
PbSTM24	barseq_0016	PBANKA_112010	182435	PbGEM-335251	3350	1001
PbSTM24	barseq_0016	PBANKA_112410	154267	PbGEM-300723	4793	1284
PbSTM24	barseq_0016	PBANKA_112920	152514	PbGEM-335547	4705	1001
PbSTM24	barseq_0016	PBANKA_113280	152478	PbGEM-335707	7086	1001
PbSTM24	barseq_0016	PBANKA_113650	182304	PbGEM-335811	8940	1001
PbSTM24	barseq_0016	PBANKA_113880	182525	PbGEM-335867	3179	1001
PbSTM24	barseq_0016	PBANKA_114560	152586	PbGEM-303418	2594	1041
PbSTM24	barseq_0016	PBANKA_120160	152573	PbGEM-336099	7166	1001
PbSTM24	barseq_0016	PBANKA_120180	182510	PbGEM-303714	1006	1655
PbSTM24	barseq_0016	PBANKA_120740	152606	PbGEM-336259	1001	4696
PbSTM24	barseq_0016	PBANKA_121140	152499	PbGEM-336355	1001	3764
PbSTM24	barseq_0016	PBANKA_121180	182338	PbGEM-336371	3122	1001
PbSTM24	barseq_0016	PBANKA_121210	182290	PbGEM-305202	2248	6742
PbSTM24	barseq_0016	PBANKA_121220	152441	PbGEM-305242	4337	2098
PbSTM24	barseq_0016	PBANKA_121290	152508	PbGEM-305298	1890	3578
PbSTM24	barseq_0016	PBANKA_130340	182421	PbGEM-310399	1074	2138
PbSTM24	barseq_0016	PBANKA_130430	182449	PbGEM-337499	1001	3948
PbSTM24	barseq_0016	PBANKA_131280	182332	PbGEM-337723	2862	1001
PbSTM24	barseq_0016	PBANKA_131420	154292	PbGEM-311741	3693	3535
PbSTM24	barseq_0016	PBANKA_132170	152617	PbGEM-312805	1564	4634
PbSTM24	barseq_0016	PBANKA_134230	152477	PbGEM-253428	1484	6550
PbSTM24	barseq_0016	PBANKA_134420	152643	PbGEM-315755	1523	5625
PbSTM24	barseq_0016	PBANKA_134700	182333	PbGEM-338747	1001	2884
PbSTM24	barseq_0016	PBANKA_135610	154278	PbGEM-317179	5414	1077
PbSTM24	barseq_0016	PBANKA_135820	152466	PbGEM-317435	4952	2540
PbSTM24	barseq_0016	PBANKA_140440	152609	PbGEM-339451	1001	4855
PbSTM24	barseq_0016	PBANKA_140450	152467	PbGEM-318995	1904	5588
PbSTM24	barseq_0016	PBANKA_140470	182312	PbGEM-339459	1001	10094
PbSTM24	barseq_0016	PBANKA_140920	154314	PbGEM-319715	7429	1265
PbSTM24	barseq_0016	PBANKA_141200	182352	PbGEM-339691	1001	3662
PbSTM24	barseq_0016	PBANKA_141350	182305	PbGEM-320179	2008	8047
PbSTM24	barseq_0016	PBANKA_142000	152510	PbGEM-320979	1187	4301
PbSTM24	barseq_0016	PBANKA_142710	152689	PbGEM-321755	3668	1596
PbSTM24	barseq_0016	PBANKA_143690	182294	PbGEM-323051	7839	1442
PbSTM24	barseq_0016	PBANKA_144170	152563	PbGEM-340435	1001	6663
PbSTM24	barseq_0016	PBANKA_144290	182360	PbGEM-340475	1001	4350
PbSTM24	barseq_0016	PBANKA_144720	154294	PbGEM-340635	6376	1001
PbSTM24	barseq_0016	PBANKA_145060	152714	PbGEM-324859	3683	2569
PbSTM24	barseq_0016	PBANKA_145870	182349	PbGEM-325915	3219	1353
PbSTM24	barseq_0016	PBANKA_145980	182596	PbGEM-341067	10376	1001
PbSTM25	barseq_0017	PBANKA_010240	188140	PbGEM-327555	1001	3612
PbSTM25	barseq_0017	PBANKA_020340	208870	PbGEM-327931	7806	884
PbSTM25	barseq_0017	PBANKA_021450	154322	PbGEM-269163	7225	2087
PbSTM25	barseq_0017	PBANKA_030110	154497	PbGEM-269371	7342	1205
PbSTM25	barseq_0017	PBANKA_030580	187995	PbGEM-269987	1445	6530
PbSTM25	barseq_0017	PBANKA_031340	187027	PbGEM-270978	2720	4925
PbSTM25	barseq_0017	PBANKA_040210	189311	PbGEM-328787	1001	7029
PbSTM25	barseq_0017	PBANKA_040510	208878	PbGEM-328859	1001	6754
PbSTM25	barseq_0017	PBANKA_040600	187947	PbGEM-328907	1001	2415
PbSTM25	barseq_0017	PBANKA_040690	154339	PbGEM-271986	9264	2553
PbSTM25	barseq_0017	PBANKA_040780	208894	PbGEM-328947	6994	1001
PbSTM25	barseq_0017	PBANKA_041000	187999	PbGEM-272274	7158	1312
PbSTM25	barseq_0017	PBANKA_041240	187160	PbGEM-272546	6199	2976
PbSTM25	barseq_0017	PBANKA_041300	187946	PbGEM-329059	1001	2410
PbSTM25	barseq_0017	PBANKA_050180	154416	PbGEM-273642	2839	6478
PbSTM25	barseq_0017	PBANKA_050270	208864	PbGEM-273802	5398	1308
PbSTM25	barseq_0017	PBANKA_050710	208896	PbGEM-329435	8088	1001
PbSTM25	barseq_0017	PBANKA_051530	187966	PbGEM-275466	4704	1026
PbSTM25	barseq_0017	PBANKA_060170	189142	PbGEM-276954	5145	1722
PbSTM25	barseq_0017	PBANKA_060770	189139	PbGEM-277730	2054	4688
PbSTM25	barseq_0017	PBANKA_060890	189135	PbGEM-277834	1908	2787
PbSTM25	barseq_0017	PBANKA_061560	189250	PbGEM-330275	4907	1001
PbSTM25	barseq_0017	PBANKA_070230	208861	PbGEM-330555	6227	1001
PbSTM25	barseq_0017	PBANKA_070630	208884	PbGEM-280690	4735	1121
PbSTM25	barseq_0017	PBANKA_071230	187964	PbGEM-281562	4184	1401
PbSTM25	barseq_0017	PBANKA_071660	154353	PbGEM-282090	4244	1700
PbSTM25	barseq_0017	PBANKA_080130	154465	PbGEM-331195	5573	1001
PbSTM25	barseq_0017	PBANKA_080510	208886	PbGEM-331355	6193	1001
PbSTM25	barseq_0017	PBANKA_083110	188149	PbGEM-286154	3755	1786
PbSTM25	barseq_0017	PBANKA_083300	186854	PbGEM-286426	4171	1545
PbSTM25	barseq_0017	PBANKA_083410	189344	PbGEM-332083	1001	4135
PbSTM25	barseq_0017	PBANKA_090250	208867	PbGEM-287242	2773	1501
PbSTM25	barseq_0017	PBANKA_090440	189233	PbGEM-332315	5815	1001
PbSTM25	barseq_0017	PBANKA_090610	154581	PbGEM-332331	1001	6935
PbSTM25	barseq_0017	PBANKA_090760	208893	PbGEM-287898	5216	2172
PbSTM25	barseq_0017	PBANKA_091120	188063	PbGEM-332475	1001	4956
PbSTM25	barseq_0017	PBANKA_092250	154348	PbGEM-289713	1447	4342
PbSTM25	barseq_0017	PBANKA_092560	154471	PbGEM-290017	5129	1845
PbSTM25	barseq_0017	PBANKA_092820	187957	PbGEM-290480	3826	1233
PbSTM25	barseq_0017	PBANKA_092840	187962	PbGEM-290512	1357	4073
PbSTM25	barseq_0017	PBANKA_093890	187949	PbGEM-291880	2832	1564
PbSTM25	barseq_0017	PBANKA_100100	187961	PbGEM-333355	1001	4364
PbSTM25	barseq_0017	PBANKA_100250	154367	PbGEM-292784	5083	1249
PbSTM25	barseq_0017	PBANKA_100530	154507	PbGEM-333507	1001	8135
PbSTM25	barseq_0017	PBANKA_101850	189231	PbGEM-333963	5341	1001
PbSTM25	barseq_0017	PBANKA_102760	154355	PbGEM-296182	4970	1031
PbSTM25	barseq_0017	PBANKA_103400	187069	PbGEM-296910	5560	1984
PbSTM25	barseq_0017	PBANKA_110310	187020	PbGEM-298157	1229	5503
PbSTM25	barseq_0017	PBANKA_110640	189136	PbGEM-334827	3917	1001
PbSTM25	barseq_0017	PBANKA_110910	187975	PbGEM-298869	1323	5045
PbSTM25	barseq_0017	PBANKA_112230	186837	PbGEM-300555	4743	748
PbSTM25	barseq_0017	PBANKA_114320	186895	PbGEM-335947	10115	1001
PbSTM25	barseq_0017	PBANKA_120440	188269	PbGEM-336171	6648	1001
PbSTM25	barseq_0017	PBANKA_120500	186926	PbGEM-304250	648	4760
PbSTM25	barseq_0017	PBANKA_120540	208876	PbGEM-304306	1480	3809
PbSTM25	barseq_0017	PBANKA_121300	187948	PbGEM-336419	2906	1001
PbSTM25	barseq_0017	PBANKA_121680	187119	PbGEM-305842	5688	2784
PbSTM25	barseq_0017	PBANKA_121960	187976	PbGEM-336643	5404	1001
PbSTM25	barseq_0017	PBANKA_123100	182907	PbGEM-307690	4404	1906
PbSTM25	barseq_0017	PBANKA_123690	189240	PbGEM-308553	3054	5592
PbSTM25	barseq_0017	PBANKA_130230	208868	PbGEM-337419	1001	3588
PbSTM25	barseq_0017	PBANKA_130390	187996	PbGEM-337491	1001	7051
PbSTM25	barseq_0017	PBANKA_130560	208889	PbGEM-310711	9838	1601
PbSTM25	barseq_0017	PBANKA_131200	189313	PbGEM-337699	1263	1001
PbSTM25	barseq_0017	PBANKA_132700	188071	PbGEM-313581	6090	401
PbSTM25	barseq_0017	PBANKA_132740	188062	PbGEM-338155	1001	4906
PbSTM25	barseq_0017	PBANKA_133140	187943	PbGEM-338275	1001	1170
PbSTM25	barseq_0017	PBANKA_133290	189242	PbGEM-314293	8204	1202
PbSTM25	barseq_0017	PBANKA_133380	188172	PbGEM-314437	2327	4968
PbSTM25	barseq_0017	PBANKA_134490	154410	PbGEM-338675	1001	7926
PbSTM25	barseq_0017	PBANKA_134640	154499	PbGEM-316019	6424	2208
PbSTM25	barseq_0017	PBANKA_135120	187960	PbGEM-338835	1001	4209
PbSTM25	barseq_0017	PBANKA_135630	187950	PbGEM-338995	3394	1001
PbSTM25	barseq_0017	PBANKA_135740	154338	PbGEM-317307	4556	7035
PbSTM25	barseq_0017	PBANKA_140560	208882	PbGEM-319171	5566	4943
PbSTM25	barseq_0017	PBANKA_140660	188005	PbGEM-339507	1001	8133
PbSTM25	barseq_0017	PBANKA_140780	208898	PbGEM-319523	2056	5788
PbSTM25	barseq_0017	PBANKA_140830	187981	PbGEM-319539	5547	1111
PbSTM25	barseq_0017	PBANKA_141380	154595	PbGEM-320219	2679	6211
PbSTM25	barseq_0017	PBANKA_142420	186928	PbGEM-321451	4688	1380
PbSTM25	barseq_0017	PBANKA_142890	189446	PbGEM-340043	4800	1001
PbSTM25	barseq_0017	PBANKA_143250	187991	PbGEM-340147	1001	6741
PbSTM25	barseq_0017	PBANKA_143320	189168	PbGEM-340155	1001	7152
PbSTM25	barseq_0017	PBANKA_144010	188064	PbGEM-340371	5074	1001
PbSTM25	barseq_0017	PBANKA_144220	189169	PbGEM-340459	1001	1001
PbSTM25	barseq_0017	PBANKA_146100	189357	PbGEM-341107	1001	8490
PbSTM25	barseq_0017	PBANKA_146360	189144	PbGEM-326427	1588	6059
PbSTM25	barseq_0017	PBANKA_146460	189342	PbGEM-326555	1806	5507
PbSTM26	barseq_0018	PBANKA_010010	212192	PbGEM-327491	1001	4362
PbSTM26	barseq_0018	PBANKA_010490	208968	PbGEM-327659	1001	9677
PbSTM26	barseq_0018	PBANKA_010550	209158	PbGEM-327683	1001	7181
PbSTM26	barseq_0018	PBANKA_010970	208902	PbGEM-267147	5410	1330
PbSTM26	barseq_0018	PBANKA_021010	208905	PbGEM-268731	1475	3077
PbSTM26	barseq_0018	PBANKA_021110	208915	PbGEM-328155	1001	2200
PbSTM26	barseq_0018	PBANKA_030380	209145	PbGEM-269731	5498	2414
PbSTM26	barseq_0018	PBANKA_040240	212229	PbGEM-271442	7842	1701
PbSTM26	barseq_0018	PBANKA_040560	209159	PbGEM-229156	2885	3687
PbSTM26	barseq_0018	PBANKA_041450	208928	PbGEM-272858	6607	1869
PbSTM26	barseq_0018	PBANKA_041740	209965	PbGEM-273242	1421	9126
PbSTM26	barseq_0018	PBANKA_050320	212241	PbGEM-329307	1001	4642
PbSTM26	barseq_0018	PBANKA_051060	209010	PbGEM-329547	1001	7026
PbSTM26	barseq_0018	PBANKA_051750	209961	PbGEM-329723	1001	4147
PbSTM26	barseq_0018	PBANKA_051970	209971	PbGEM-276154	1847	3856
PbSTM26	barseq_0018	PBANKA_052310	210079	PbGEM-276570	1719	3612
PbSTM26	barseq_0018	PBANKA_060080	208949	PbGEM-276826	2208	4120
PbSTM26	barseq_0018	PBANKA_060150	208952	PbGEM-276922	1132	2403
PbSTM26	barseq_0018	PBANKA_060380	208962	PbGEM-330011	3552	1001
PbSTM26	barseq_0018	PBANKA_060510	212255	PbGEM-277394	3660	1404
PbSTM26	barseq_0018	PBANKA_060570	212265	PbGEM-277490	1613	4763
PbSTM26	barseq_0018	PBANKA_070810	208988	PbGEM-234509	6748	1620
PbSTM26	barseq_0018	PBANKA_071250	209198	PbGEM-281602	1029	4081
PbSTM26	barseq_0018	PBANKA_071330	208923	PbGEM-281730	1547	4413
PbSTM26	barseq_0018	PBANKA_071630	209030	PbGEM-282042	4937	1274
PbSTM26	barseq_0018	PBANKA_080870	208911	PbGEM-283794	5963	1184
PbSTM26	barseq_0018	PBANKA_080910	209102	PbGEM-283834	2110	5663
PbSTM26	barseq_0018	PBANKA_081090	208924	PbGEM-283970	1175	4170
PbSTM26	barseq_0018	PBANKA_081130	209019	PbGEM-237430	2090	1234
PbSTM26	barseq_0018	PBANKA_081280	208935	PbGEM-284146	4746	2366
PbSTM26	barseq_0018	PBANKA_081620	210056	PbGEM-284562	1609	6787
PbSTM26	barseq_0018	PBANKA_081870	210066	PbGEM-284858	6331	1226
PbSTM26	barseq_0018	PBANKA_081910	210159	PbGEM-284922	2323	4172
PbSTM26	barseq_0018	PBANKA_082180	209986	PbGEM-285130	2641	5630
PbSTM26	barseq_0018	PBANKA_082300	209989	PbGEM-331755	2377	1001
PbSTM26	barseq_0018	PBANKA_082640	209999	PbGEM-331827	7666	1001
PbSTM26	barseq_0018	PBANKA_083180	210011	PbGEM-286250	2556	1348
PbSTM26	barseq_0018	PBANKA_083200	210012	PbGEM-286266	1517	7469
PbSTM26	barseq_0018	PBANKA_090040	212204	PbGEM-332171	6518	1001
PbSTM26	barseq_0018	PBANKA_090450	209156	PbGEM-287466	3130	7684
PbSTM26	barseq_0018	PBANKA_090600	212263	PbGEM-287658	7497	1774
PbSTM26	barseq_0018	PBANKA_091010	208910	PbGEM-288226	2177	3616
PbSTM26	barseq_0018	PBANKA_091130	208921	PbGEM-288370	1022	6438
PbSTM26	barseq_0018	PBANKA_092910	210003	PbGEM-290624	4369	2035
PbSTM26	barseq_0018	PBANKA_092960	210004	PbGEM-332931	8763	1001
PbSTM26	barseq_0018	PBANKA_093660	207886	PbGEM-342348	3543	2028
PbSTM26	barseq_0018	PBANKA_093990	210029	PbGEM-291976	5593	2664
PbSTM26	barseq_0018	PBANKA_094210	207906	PbGEM-333267	3765	1001
PbSTM26	barseq_0018	PBANKA_101240	208929	PbGEM-333763	5433	1001
PbSTM26	barseq_0018	PBANKA_103270	210201	PbGEM-334379	3896	1001
PbSTM26	barseq_0018	PBANKA_103490	210022	PbGEM-334483	9418	1001
PbSTM26	barseq_0018	PBANKA_103950	210034	PbGEM-297566	5027	1654
PbSTM26	barseq_0018	PBANKA_104010	207907	PbGEM-342540	2136	3007
PbSTM26	barseq_0018	PBANKA_110150	209043	PbGEM-334667	4335	1001
PbSTM26	barseq_0018	PBANKA_110720	208980	PbGEM-334875	5542	1001
PbSTM26	barseq_0018	PBANKA_111050	209095	PbGEM-299083	1462	6211
PbSTM26	barseq_0018	PBANKA_111310	208925	PbGEM-335051	1001	6282
PbSTM26	barseq_0018	PBANKA_111460	208931	PbGEM-335083	6696	1001
PbSTM26	barseq_0018	PBANKA_111550	209217	PbGEM-335115	5336	1001
PbSTM26	barseq_0018	PBANKA_112120	210254	PbGEM-300363	1103	5496
PbSTM26	barseq_0018	PBANKA_112930	210002	PbGEM-335555	6898	1001
PbSTM26	barseq_0018	PBANKA_120680	208981	PbGEM-336235	1001	6405
PbSTM26	barseq_0018	PBANKA_122200	209981	PbGEM-306506	1068	4791
PbSTM26	barseq_0018	PBANKA_122410	209988	PbGEM-306778	5388	2215
PbSTM26	barseq_0018	PBANKA_123270	210197	PbGEM-307994	3360	1041
PbSTM26	barseq_0018	PBANKA_123430	210018	PbGEM-337083	1001	2407
PbSTM26	barseq_0018	PBANKA_123510	210021	PbGEM-308354	5909	2568
PbSTM26	barseq_0018	PBANKA_123950	210030	PbGEM-308769	3884	2677
PbSTM26	barseq_0018	PBANKA_123960	207813	PbGEM-337179	1001	5582
PbSTM26	barseq_0018	PBANKA_124400	210129	PbGEM-309377	8176	1276
PbSTM26	barseq_0018	PBANKA_130440	212261	PbGEM-310535	1205	8841
PbSTM26	barseq_0018	PBANKA_130610	208985	PbGEM-310791	1247	7439
PbSTM26	barseq_0018	PBANKA_131870	208028	PbGEM-343036	2578	1798
PbSTM26	barseq_0018	PBANKA_132240	209991	PbGEM-312917	4235	1006
PbSTM26	barseq_0018	PBANKA_133630	210025	PbGEM-338403	6323	1001
PbSTM26	barseq_0018	PBANKA_135060	210041	PbGEM-316611	2654	3153
PbSTM26	barseq_0018	PBANKA_135070	207921	PbGEM-343164	4622	1101
PbSTM26	barseq_0018	PBANKA_135890	210138	PbGEM-253597	8279	2310
PbSTM26	barseq_0018	PBANKA_136540	210050	PbGEM-318323	1833	2189
PbSTM26	barseq_0018	PBANKA_140570	212262	PbGEM-319187	2780	5578
PbSTM26	barseq_0018	PBANKA_141440	209023	PbGEM-320323	2854	1009
PbSTM26	barseq_0018	PBANKA_141530	209029	PbGEM-320379	1729	5759
PbSTM26	barseq_0018	PBANKA_141850	209967	PbGEM-320835	6575	1649
PbSTM26	barseq_0018	PBANKA_143200	210283	PbGEM-322347	1180	4869
PbSTM26	barseq_0018	PBANKA_143290	210102	PbGEM-322491	3425	1606
PbSTM26	barseq_0018	PBANKA_143560	210019	PbGEM-322883	4125	1381
PbSTM26	barseq_0018	PBANKA_145800	210228	PbGEM-325811	1877	6030
PbSTM18	barseq_0019	PBANKA_020790	152050	PbGEM-268387	1466	6424
PbSTM18	barseq_0019	PBANKA_021330	207298	PbGEM-341748	1374	4889
PbSTM18	barseq_0019	PBANKA_030950	154307	PbGEM-270402	7070	1230
PbSTM18	barseq_0019	PBANKA_031660	134255	PbGEM-328723	1001	1001
PbSTM18	barseq_0019	PBANKA_041600	22505	PbGEM-085062	2123	1032
PbSTM18	barseq_0019	PBANKA_050100	189112	PbGEM-329227	3202	1001
PbSTM18	barseq_0019	PBANKA_061590	141567	PbGEM-341555	1001	1001
PbSTM18	barseq_0019	PBANKA_061920	23315	PbGEM-019700	558	5490
PbSTM18	barseq_0019	PBANKA_061970	182357	PbGEM-330355	4006	1001
PbSTM18	barseq_0019	PBANKA_071260	215910	PbGEM-281618	4027	1356
PbSTM18	barseq_0019	PBANKA_080060	209038	PbGEM-331155	5635	1001
PbSTM18	barseq_0019	PBANKA_080450	186822	PbGEM-283290	2276	3464
PbSTM18	barseq_0019	PBANKA_080810	234969	PbGEM-283762	1800	8667
PbSTM18	barseq_0019	PBANKA_081240	141644	PbGEM-341547	1001	1001
PbSTM18	barseq_0019	PBANKA_081900	144261	PbGEM-239275	5607	1027
PbSTM18	barseq_0019	PBANKA_083100	143864	PbGEM-259972	1406	627
[truncated: 4,178 more rows]
