# Supplementary material for: Functional Profiling of a Plasmodium Genome Reveals an Abundance of Essential Genes
Source: Cell. 2017 Jul 13;170(2):260–272.e8. doi: 10.1016/j.cell.2017.06.030 (PMC5509546; doi:10.1016/j.cell.2017.06.030)
Supplement: Data S1. Reproducible Analysis Procedure — The file archive includes an R-markdown document, which will reproduce all bioinformatic procedures conducted. [file mmc9.zip › otherdata/MiottoEtAlConservation.txt]

PF3D7_0406500	-3.431329804	451	288	118	80	184	126	41	32	1.174192851
PF3D7_1402800	-3.386499007	258	173	81	58	129	85	44	33	0.920454545
PF3D7_1306500	-3.055413865	956	674	238	172	372	255	82	64	1.129400959
PF3D7_1303400	-2.753424658	221	139	62	41	77	53	25	17	0.864072398
PF3D7_1367900	-2.678516229	133	82	41	31	40	27	11	5	1.120984279
PF3D7_0814500	-2.472295515	190	131	39	29	57	34	14	10	0.835714286
PF3D7_1234700	-2.027866242	174	101	41	26	86	60	24	15	0.844348659
PF3D7_0710200	-1.954982818	484	278	179	67	178	93	63	27	1.044929818
PF3D7_1017600	-1.870236869	166	98	45	35	60	34	13	8	1.25115848
PF3D7_1127800	-1.802816901	229	160	45	33	78	60	13	11	1.179039301
PF3D7_0505700	-1.756493506	161	112	46	33	45	34	9	3	1.428571429
PF3D7_0110500	-1.752297593	366	232	85	65	143	93	40	26	0.830259563
PF3D7_0205100	-1.737588652	131	85	25	12	37	25	8	5	0.882633588
PF3D7_1108100	-1.735380117	263	163	66	38	94	67	26	19	0.907282831
PF3D7_0306100	-1.727707006	133	86	35	25	39	28	8	8	1.282894737
PF3D7_1239200	-1.701590997	593	403	151	108	228	162	59	46	0.984022637
PF3D7_1319000	-1.660416667	150	103	33	24	64	33	17	12	0.828235294
PF3D7_1145200	-1.633746898	505	317	179	124	203	117	74	54	0.972357506
PF3D7_1456000	-1.632459971	197	137	53	39	98	61	25	20	1.054619289
PF3D7_1027000	-1.626725566	317	217	84	57	128	83	33	20	1.027817608
PF3D7_1236200	-1.536856745	204	134	54	39	91	53	25	22	0.963529412
PF3D7_0613800	-1.505475785	709	458	196	129	275	166	81	60	0.93855021
PF3D7_0610200	-1.489583333	122	82	42	29	63	49	10	6	2.168852459
PF3D7_0414800	-1.412060302	32	21	10	8	18	9	5	4	1.125
PF3D7_0506500	-1.378894472	740	508	194	138	220	162	50	35	1.153513514
PF3D7_1308700	-1.377265239	115	65	33	21	39	29	13	7	0.860869565
PF3D7_0418300	-1.346774194	255	154	64	45	88	55	31	24	0.712460468
PF3D7_0212800	-1.345588235	187	128	57	36	67	43	18	14	1.134581105
PF3D7_0620000	-1.334653465	71	41	23	15	25	17	7	4	1.15694165
PF3D7_0112100	-1.331288344	6	4	3	3	3	3	0	0	Inf
PF3D7_1359500	-1.31598513	57	46	14	9	27	17	5	4	1.326315789
PF3D7_0407000	-1.286419753	73	45	12	7	29	19	11	8	0.433374844
PF3D7_0422200	-1.274348744	946	620	226	157	328	228	87	61	0.900682851
PF3D7_0411000	-1.239490446	237	135	63	44	115	74	32	24	0.955300633
PF3D7_1429200	-1.230185497	144	94	58	42	81	57	23	21	1.418478261
PF3D7_1146600	-1.21906226	246	139	75	47	66	42	15	9	1.341463415
PF3D7_0208400	-1.200497512	425	300	113	82	121	88	25	17	1.286870588
PF3D7_0206300	-1.179386823	58	42	16	10	31	22	5	4	1.710344828
PF3D7_1133200	-1.176158301	385	238	96	66	150	101	39	32	0.959040959
PF3D7_1019100	-1.165975104	334	218	77	53	118	80	27	18	1.007540475
PF3D7_0802100	-1.127279783	504	313	136	100	205	124	57	41	0.97048176
PF3D7_1015400	-1.125485123	164	119	40	34	52	32	11	8	1.152993348
PF3D7_1321100	-1.117203365	426	279	134	90	155	101	51	33	0.955997422
PF3D7_1334400	-1.116504854	50	34	17	9	17	10	3	3	1.926666667
PF3D7_0918700	-1.10312076	186	120	63	37	60	37	15	11	1.35483871
PF3D7_0411800	-1.082987552	369	252	111	77	118	68	37	18	0.959349593
PF3D7_0620600	-1.078231293	58	40	11	7	21	14	4	3	0.995689655
PF3D7_1140600	-1.0625	396	278	70	54	120	75	31	15	0.684261975
PF3D7_0909000	-1.058300395	137	92	37	26	76	63	18	15	1.140308191
PF3D7_0613600	-1.054158607	134	97	38	29	67	45	20	18	0.95
PF3D7_1120600	-1.053831041	431	279	109	76	125	79	34	20	0.929780265
PF3D7_1137600	-1.047256098	148	79	40	25	46	31	15	12	0.828828829
PF3D7_0919900	-1.023661639	716	468	175	133	217	140	54	43	0.982179806
PF3D7_1140700	-1.015824176	418	282	110	87	163	111	32	23	1.340460526
PF3D7_1442700	-1.011549184	723	497	162	109	179	123	43	36	0.932741484
PF3D7_0604500	-1.006263048	438	295	130	82	197	135	48	34	1.218131659
PF3D7_1019300	-0.975028377	306	202	91	57	120	75	33	23	1.081402258
PF3D7_0314700	-0.974597798	206	120	68	53	91	50	30	18	1.001294498
PF3D7_1324600	-0.969295605	238	170	58	45	113	73	30	20	0.917927171
PF3D7_0206500	-0.96448468	258	165	62	42	102	59	34	24	0.720930233
PF3D7_0903300	-0.961286294	902	550	243	166	327	204	84	50	1.048740893
PF3D7_1316100	-0.957526546	325	226	70	53	131	87	34	23	0.829864253
PF3D7_1031300	-0.95429815	163	102	53	36	57	39	20	16	0.926687117
PF3D7_1144800	-0.951367781	185	133	47	29	52	35	6	4	2.201801802
PF3D7_1023800	-0.949801849	108	66	30	22	47	37	11	7	1.186868687
PF3D7_0518700	-0.935586061	189	128	52	38	105	62	28	21	1.031746032
PF3D7_0707300	-0.931475029	111	70	30	19	52	30	15	10	0.936936937
PF3D7_0420000	-0.918991098	688	443	209	134	262	157	71	33	1.120987553
PF3D7_0214900	-0.912631579	128	73	32	21	53	36	8	3	1.65625
PF3D7_0932700	-0.884304207	224	143	66	51	73	53	16	13	1.344308036
PF3D7_0510100	-0.871794872	422	271	102	75	155	113	45	33	0.832543444
PF3D7_0321300	-0.85371179	181	112	33	22	64	37	14	10	0.833464878
PF3D7_0417400	-0.848426651	840	515	207	139	361	234	82	61	1.08488676
PF3D7_0716200	-0.840144231	91	59	20	16	51	34	13	10	0.862214708
PF3D7_0407600	-0.838283828	277	187	68	54	83	57	20	12	1.018772563
PF3D7_1339700	-0.832128099	430	292	93	69	148	104	39	24	0.820751342
PF3D7_0804300	-0.826966292	142	93	45	30	49	33	12	10	1.294014085
PF3D7_1325400	-0.823813583	581	390	148	103	219	139	54	40	1.03308472
PF3D7_1229300	-0.814141414	190	134	55	33	56	37	19	15	0.853185596
PF3D7_1350500	-0.813811189	246	145	69	54	97	70	25	19	1.088292683
PF3D7_1466900	-0.797316384	359	235	99	73	126	77	24	20	1.447771588
PF3D7_1314700	-0.790613718	110	71	30	21	39	23	15	10	0.709090909
PF3D7_1403200	-0.783505155	62	38	12	8	19	13	2	2	1.838709677
PF3D7_0508900	-0.779834078	597	383	182	118	177	103	60	34	0.899329983
PF3D7_0827700	-0.779427359	199	151	50	37	71	54	13	10	1.372245845
PF3D7_1019600	-0.779338843	189	122	53	48	85	46	25	18	0.953439153
PF3D7_1473900	-0.776995305	266	165	63	44	83	59	18	13	1.092105263
PF3D7_0804700	-0.775775776	288	189	74	48	75	50	22	16	0.87594697
PF3D7_1318300	-0.766847826	420	271	106	76	133	86	29	18	1.157471264
PF3D7_1117900	-0.76410605	278	192	83	61	95	60	21	18	1.350633779
PF3D7_0211700	-0.763179238	191	123	42	20	72	57	14	10	1.130890052
PF3D7_0910200	-0.757249919	718	458	178	126	221	143	54	38	1.014598164
PF3D7_0924600	-0.752161383	428	286	80	55	138	107	38	29	0.678799803
PF3D7_0310200	-0.750769231	623	420	180	131	227	153	62	42	1.05783669
PF3D7_0418600	-0.749378419	271	169	89	56	158	95	42	20	1.235459497
PF3D7_0609300	-0.740628166	167	122	57	47	65	47	13	11	1.706586826
PF3D7_1241900	-0.733727811	101	69	24	16	67	42	20	15	0.796039604
PF3D7_1448100	-0.733333333	38	31	8	7	11	8	3	2	0.771929825
PF3D7_1238500	-0.731788079	295	194	94	56	110	76	27	16	1.298179535
PF3D7_1126800	-0.727571116	215	130	55	36	65	45	12	11	1.385658915
PF3D7_1409600	-0.71875	136	83	38	26	58	41	15	14	1.080392157
PF3D7_0403200	-0.717857143	131	90	36	26	49	31	21	15	0.641221374
PF3D7_0723400	-0.717299578	304	201	87	64	85	49	21	13	1.158364662
PF3D7_0203200	-0.715976331	100	72	29	20	34	22	12	9	0.821666667
PF3D7_1020600	-0.714620431	303	195	82	58	129	89	25	21	1.396435644
PF3D7_0502400	-0.713567839	122	83	36	21	40	22	16	13	0.737704918
PF3D7_0415200	-0.706600362	266	156	91	49	117	69	36	28	1.111842105
PF3D7_0202600.1	-0.706189411	284	180	91	64	64	36	19	13	1.079318013
PF3D7_1428700	-0.704387991	54	45	8	5	30	16	8	8	0.555555556
PF3D7_0611800	-0.702278325	447	276	130	84	133	94	50	31	0.77360179
PF3D7_0202600.2	-0.701492537	NA	NA	NA	NA	NA	NA	NA	NA	NA
PF3D7_0624200	-0.695014663	68	50	12	10	28	18	7	7	0.705882353
PF3D7_1312100	-0.683420855	309	206	78	65	95	66	12	10	1.998381877
PF3D7_0819700	-0.682458387	126	76	30	25	51	39	8	5	1.517857143
PF3D7_0704100	-0.679123349	787	519	186	133	271	192	63	43	1.016639438
PF3D7_0916400	-0.675664946	642	396	152	101	192	128	44	36	1.033135089
PF3D7_1416600	-0.669200264	729	488	174	138	238	158	62	49	0.916235232
PF3D7_0410000	-0.668667467	76	36	19	10	35	24	10	5	0.875
PF3D7_1331200	-0.656019656	56	37	14	7	35	26	7	7	1.25
PF3D7_1143100	-0.654613466	422	259	135	98	145	94	37	24	1.253682593
PF3D7_0713900	-0.646679742	571	361	173	97	198	118	79	40	0.75936066
PF3D7_0723300	-0.6375	78	52	16	10	29	18	6	4	0.991452991
PF3D7_1225200	-0.636899747	143	98	39	25	62	38	15	15	1.127272727
PF3D7_1442400	-0.63606247	501	340	133	93	172	104	37	25	1.234072396
PF3D7_1415400	-0.631614654	276	187	74	51	105	67	28	16	1.005434783
PF3D7_1220800	-0.619970194	101	71	32	23	34	23	9	6	1.196919692
PF3D7_1018800	-0.611581921	115	83	25	17	54	35	8	7	1.467391304
PF3D7_0313000	-0.60982659	51	31	16	11	17	10	9	7	0.592592593
PF3D7_1237100	-0.604584527	472	281	136	94	173	105	41	25	1.215791649
PF3D7_1004400	-0.603409091	246	164	63	50	91	54	33	21	0.706208426
PF3D7_0927200	-0.59127228	287	194	74	51	118	84	34	21	0.894855503
PF3D7_0607700	-0.590479651	464	313	132	92	177	117	46	35	1.09464018
PF3D7_1104900	-0.590123457	275	172	93	69	92	55	27	16	1.152323232
PF3D7_1325900	-0.566400581	389	272	101	69	158	103	51	35	0.804375221
PF3D7_0507800	-0.565160445	217	136	52	35	101	67	29	20	0.834578103
PF3D7_1415600	-0.563039724	293	195	73	58	75	56	17	12	1.099176872
PF3D7_0926500	-0.560874089	314	220	95	70	158	93	34	21	1.405957287
PF3D7_1028500	-0.550119332	142	94	35	24	50	40	15	10	0.821596244
PF3D7_0914900	-0.548660085	160	114	35	21	53	37	18	11	0.644097222
PF3D7_0217200	-0.545404513	338	234	97	65	129	76	34	22	1.088844414
PF3D7_1324300	-0.544044321	874	573	210	150	357	238	74	52	1.159162595
PF3D7_0216300	-0.543808834	341	235	80	54	97	64	23	13	0.989417315
PF3D7_0825900	-0.535321821	133	87	31	22	63	44	13	10	1.129554656
PF3D7_1139600	-0.53100159	201	148	42	28	49	30	9	5	1.137645108
PF3D7_1251600	-0.530898876	175	113	44	26	51	34	10	5	1.282285714
PF3D7_0615900	-0.529900332	372	212	86	59	117	66	36	28	0.751344086
PF3D7_1228600	-0.528936743	81	49	24	16	41	28	17	9	0.71459695
PF3D7_0806100	-0.528888889	100	71	29	18	42	31	9	5	1.353333333
PF3D7_1142900	-0.528599606	94	70	20	14	36	22	7	5	1.094224924
PF3D7_0519500	-0.526527331	348	236	108	86	165	114	40	27	1.280172414
PF3D7_0616400	-0.526190476	301	196	74	37	88	60	22	16	0.983388704
PF3D7_1144400	-0.523907104	424	275	84	64	134	84	33	25	0.804459691
PF3D7_1024100	-0.522644928	154	110	30	21	59	40	14	11	0.82096475
PF3D7_0923400	-0.519021739	235	157	63	47	70	51	19	14	0.987681971
PF3D7_0717800	-0.518300654	202	127	43	33	103	61	20	18	1.096287129
PF3D7_1451200	-0.513962766	455	278	114	87	178	128	41	34	1.087751273
PF3D7_1132400	-0.51266256	256	172	50	37	79	47	16	11	0.964355469
PF3D7_0604000	-0.507462687	350	245	85	61	121	84	40	25	0.734642857
PF3D7_1237900	-0.506734007	196	125	56	39	52	28	15	11	0.99047619
PF3D7_1416200	-0.501315789	541	336	150	112	198	129	44	31	1.247689464
PF3D7_0516800	-0.499579479	352	231	103	66	137	86	49	35	0.81812384
PF3D7_0407800	-0.497959184	291	190	91	64	135	84	38	27	1.110960391
PF3D7_1247700	-0.493540052	64	45	9	4	31	21	8	6	0.544921875
PF3D7_0806700	-0.49222395	354	241	103	79	111	70	35	27	0.922760291
PF3D7_1407600	-0.485489424	553	362	124	98	133	79	41	31	0.727384995
PF3D7_0928800	-0.482926829	154	106	34	24	67	42	10	8	1.479220779
PF3D7_0207000	-0.481617647	69	34	17	8	14	10	2	2	1.724637681
PF3D7_1413700	-0.479802143	249	188	53	35	86	62	21	15	0.871677185
PF3D7_1131300	-0.477876106	89	64	19	15	31	19	9	5	0.735330836
PF3D7_1207800	-0.469008264	308	188	95	64	82	53	24	20	1.053841991
PF3D7_0606600	-0.467274234	370	262	105	72	182	120	40	32	1.291216216
PF3D7_1024900	-0.467218332	205	137	64	47	73	47	19	12	1.199486521
PF3D7_0504800	-0.466394751	1055	745	279	195	388	250	94	68	1.091580115
PF3D7_1356000	-0.461373391	365	266	84	62	140	100	35	26	0.920547945
PF3D7_1119700	-0.454545455	35	21	12	9	17	12	5	4	1.165714286
PF3D7_0103100	-0.447368421	338	220	94	70	132	82	28	17	1.311073542
PF3D7_1014900	-0.445809566	586	368	166	122	173	116	51	44	0.960918156
PF3D7_1132100	-0.440707965	231	151	61	43	81	53	24	17	0.891233766
PF3D7_0721000	-0.436253252	431	298	124	93	214	149	60	46	1.026140758
PF3D7_0108700	-0.435763889	191	113	61	41	80	57	20	17	1.277486911
PF3D7_0722200	-0.432576769	126	85	41	34	41	31	12	8	1.111772487
PF3D7_0311100	-0.431666667	85	58	34	22	43	23	16	7	1.075
PF3D7_0719400	-0.425765453	189	126	39	30	111	72	33	23	0.694083694
PF3D7_0218200	-0.423791822	152	99	43	32	52	36	18	17	0.817251462
PF3D7_1408200	-0.422444183	368	216	83	58	150	98	35	24	0.966614907
PF3D7_1354000	-0.416806723	174	126	37	27	54	36	13	12	0.883289125
PF3D7_0218600	-0.414705882	477	304	120	78	179	110	47	33	0.958115884
PF3D7_1228800	-0.410096603	490	313	126	92	209	149	56	44	0.959693878
PF3D7_0914500	-0.407986111	460	327	95	64	130	88	26	16	1.032608696
PF3D7_0208300	-0.407325194	401	272	86	53	136	84	26	19	1.121810857
PF3D7_0315600	-0.404123711	72	34	31	23	45	30	14	11	1.383928571
PF3D7_0507300	-0.403135498	235	147	71	47	75	44	20	16	1.132978723
PF3D7_1116000	-0.402164863	149	73	60	43	69	42	25	16	1.111409396
PF3D7_0307600	-0.396782842	169	107	35	27	55	35	20	17	0.569526627
PF3D7_0817400	-0.392422192	96	66	15	9	41	25	6	4	1.067708333
PF3D7_1136600	-0.39107413	348	217	86	60	105	66	25	19	1.037931034
PF3D7_0929300	-0.386554622	152	104	50	35	43	30	16	14	0.884046053
PF3D7_1018700	-0.386106624	115	70	27	20	43	25	8	4	1.261956522
PF3D7_1417600	-0.385885886	943	615	289	201	316	201	80	57	1.210551432
PF3D7_0423600	-0.385235732	314	203	67	54	124	71	33	20	0.801775719
PF3D7_1134300	-0.378985182	633	416	163	130	165	107	40	31	1.062203791
PF3D7_0928700	-0.377081945	312	213	85	57	108	85	27	19	1.08974359
PF3D7_0933300	-0.372708758	152	120	31	19	58	37	10	5	1.182894737
PF3D7_0423300	-0.369747899	104	66	28	23	21	11	8	6	0.706730769
PF3D7_1119900	-0.36649514	358	242	91	71	117	79	29	22	1.025524947
PF3D7_1224700	-0.364818617	205	131	50	34	78	54	23	10	0.827147402
PF3D7_1330800	-0.359060403	82	56	26	19	64	40	24	14	0.845528455
PF3D7_0815800	-0.354609929	297	196	81	57	151	100	28	24	1.470779221
PF3D7_0922800	-0.347591069	820	570	189	138	304	207	68	52	1.030416069
PF3D7_1323800	-0.347376201	216	139	57	39	90	55	16	14	1.484375
PF3D7_1306000	-0.340044743	344	231	95	70	99	66	20	17	1.367005814
PF3D7_1344300	-0.338709677	299	205	69	56	107	69	22	17	1.122377622
PF3D7_1423700	-0.335686778	234	159	78	48	118	72	26	18	1.512820513
PF3D7_1327300	-0.332033426	345	205	111	89	100	72	33	23	0.974967062
PF3D7_1215700	-0.32884097	325	222	78	58	81	54	15	13	1.296
PF3D7_1021900	-0.328384279	351	242	93	62	156	95	26	20	1.58974359
PF3D7_0420300	-0.327094731	402	259	138	99	254	153	100	61	0.871940299
PF3D7_0512800	-0.326642336	259	177	58	43	104	76	28	22	0.831770546
PF3D7_1129100	-0.325221239	89	53	28	19	43	28	10	8	1.352808989
PF3D7_1356800	-0.323194857	1125	764	256	195	354	225	78	59	1.032752137
PF3D7_0106500	-0.323175053	303	193	103	73	96	66	19	16	1.71756123
PF3D7_0803100	-0.322891566	209	131	60	47	69	39	20	13	0.990430622
PF3D7_0521900	-0.32056338	306	186	84	57	109	71	39	27	0.767219708
PF3D7_0603600	-0.319679054	483	318	124	85	199	133	49	33	1.042633202
PF3D7_0408200	-0.31511254	106	73	27	21	38	22	15	10	0.645283019
PF3D7_0624800	-0.314102564	89	45	18	10	40	29	7	5	1.155698234
PF3D7_1410400	-0.313299233	83	40	43	25	49	32	15	11	1.692369478
PF3D7_1447800	-0.311178248	332	208	73	58	132	90	34	26	0.853649894
PF3D7_0801900	-0.311025311	790	473	214	146	329	212	106	74	0.840769047
PF3D7_1234100	-0.30775154	569	370	149	92	218	140	66	49	0.864941151
PF3D7_1405700	-0.307371349	153	91	40	36	57	43	16	11	0.931372549
PF3D7_1436400	-0.305379747	222	151	65	48	80	56	17	14	1.377848437
PF3D7_1205500	-0.304761905	223	156	70	48	172	117	52	40	1.038289065
PF3D7_0314900	-0.288052373	52	30	15	13	24	16	10	7	0.692307692
PF3D7_0809200	-0.284954407	170	103	52	26	73	41	31	12	0.720303605
PF3D7_0531100	-0.284284655	757	444	194	134	221	131	63	44	0.898995618
PF3D7_1204100	-0.282828283	263	163	60	48	80	54	21	13	0.869092884
PF3D7_0103600	-0.279009126	255	171	70	32	103	67	27	14	1.047204067
PF3D7_0604100	-0.274886306	406	283	125	91	178	118	55	36	0.996417376
PF3D7_1017300.2	-0.272727273	4	3	1	1	3	1	0	0	Inf
PF3D7_1433400	-0.272364079	1057	743	242	174	431	287	97	65	1.017292668
PF3D7_0820900	-0.272208122	419	273	78	51	125	81	31	22	0.750635153
PF3D7_0807600	-0.272113943	127	81	36	24	62	38	16	10	1.098425197
PF3D7_1021800	-0.270973963	318	204	92	66	100	63	28	19	1.033243486
PF3D7_0920400	-0.269978402	377	257	90	63	155	101	33	25	1.121292501
PF3D7_1325800	-0.264187867	232	162	61	46	81	62	26	24	0.8191313
PF3D7_1032700	-0.264014467	78	49	30	20	29	21	10	6	1.115384615
PF3D7_1024800	-0.262978142	137	99	43	36	97	60	28	20	1.087330553
PF3D7_0322700	-0.259043928	570	380	135	92	208	128	77	55	0.639781271
PF3D7_1123000	-0.25820835	352	235	106	71	150	87	41	33	1.101718404
PF3D7_1009100	-0.255319149	114	80	32	21	44	33	7	3	1.764411028
PF3D7_0917400	-0.254841208	378	257	87	58	126	83	31	26	0.935483871
PF3D7_1331500	-0.25	93	65	22	16	40	28	6	5	1.577060932
PF3D7_1007800	-0.243503369	308	211	59	45	97	59	18	13	1.032287157
PF3D7_1120700	-0.242811502	201	144	57	44	68	43	17	17	1.134328358
PF3D7_0725000	-0.242019302	197	128	67	50	89	62	16	12	1.891814721
PF3D7_0526800	-0.241847826	49	29	16	8	23	14	6	5	1.25170068
PF3D7_0825000	-0.238581731	438	292	126	92	122	79	25	21	1.403835616
PF3D7_1117200	-0.2382287	300	207	69	50	118	74	26	17	1.043846154
PF3D7_0505000	-0.237647059	517	322	129	87	194	123	47	30	1.029918927
PF3D7_1308400	-0.237188873	1526	1006	360	276	603	403	144	102	0.987876802
PF3D7_0629400	-0.237179487	43	36	15	13	20	14	4	3	1.744186047
PF3D7_0507200	-0.236671001	87	53	18	13	51	38	11	8	0.959247649
PF3D7_0606000	-0.236124177	289	185	73	56	88	63	26	15	0.85493745
PF3D7_1322400	-0.232432432	41	33	10	7	28	18	7	7	0.975609756
PF3D7_0622900	-0.223730518	409	281	91	71	150	116	30	21	1.112469438
PF3D7_0307700	-0.222343921	239	155	67	51	132	85	42	31	0.881052002
PF3D7_0215500	-0.219895288	116	80	29	22	45	29	14	9	0.803571429
PF3D7_1472200	-0.216792537	319	213	73	51	208	131	44	40	1.081789684
PF3D7_0619300	-0.212271973	698	492	171	123	270	170	70	48	0.94494474
PF3D7_0706200	-0.207792208	6	6	4	1	3	2	1	1	2
PF3D7_1139100	-0.207146845	371	241	86	60	129	72	36	22	0.830637916
PF3D7_1473200	-0.207048458	77	43	27	16	64	37	18	15	1.246753247
PF3D7_1471900	-0.206766917	526	395	111	76	166	121	32	23	1.09470057
PF3D7_0914100	-0.204116638	243	156	64	45	96	59	33	22	0.766180322
PF3D7_0934900	-0.204081633	76	60	17	9	34	28	10	9	0.760526316
PF3D7_1423400	-0.195221843	202	137	50	36	82	59	16	14	1.268564356
PF3D7_1309400	-0.194423512	236	137	98	61	106	54	38	23	1.158340767
PF3D7_0313400	-0.192602041	135	90	37	23	43	33	8	7	1.473148148
PF3D7_1329900	-0.192362093	107	84	30	19	49	30	8	6	1.71728972
PF3D7_1319600	-0.187997551	322	229	68	55	126	92	21	13	1.267080745
PF3D7_1470600	-0.183864916	100	59	23	14	39	23	8	4	1.12125
PF3D7_0817200	-0.182160804	116	85	23	17	64	31	14	10	0.906403941
PF3D7_0801700	-0.180493274	298	194	76	54	122	87	34	25	0.915120411
PF3D7_1422600	-0.177847114	94	61	28	18	44	31	16	9	0.819148936
PF3D7_1303800	-0.177003559	2680	1803	598	412	884	575	218	159	0.904819937
PF3D7_1126300	-0.175040519	101	69	21	17	35	22	14	11	0.51980198
PF3D7_0724600	-0.174914258	274	196	69	52	116	72	32	24	0.912864964
PF3D7_0214600	-0.17327888	347	239	104	75	115	80	27	21	1.276550326
PF3D7_0728600	-0.170212766	419	286	117	92	190	122	44	37	1.205793014
PF3D7_0911100	-0.168240343	142	92	27	19	78	49	22	15	0.674135723
PF3D7_1420700	-0.168214654	148	103	43	31	88	59	18	16	1.42042042
PF3D7_1410300	-0.164585698	719	496	196	144	323	196	71	51	1.240141825
PF3D7_1452400	-0.164444444	174	123	48	38	64	40	20	14	0.882758621
PF3D7_0803500	-0.164280845	177	128	52	35	104	69	24	17	1.27306968
PF3D7_0104300	-0.162617891	694	450	167	108	268	159	94	61	0.68606291
PF3D7_1109100	-0.162235855	302	212	66	45	104	72	24	20	0.947019868
PF3D7_1421100	-0.161213089	219	123	47	30	94	63	20	13	1.008675799
PF3D7_1324000	-0.145990404	270	197	65	44	84	59	19	12	1.064327485
PF3D7_1241400	-0.145153189	371	237	118	76	165	103	44	29	1.192722372
PF3D7_0316200	-0.143623607	312	192	75	52	154	95	51	37	0.72586727
PF3D7_1448300	-0.139549055	274	182	74	56	119	86	28	24	1.147810219
PF3D7_0626400	-0.136324418	160	101	45	26	96	62	21	17	1.285714286
PF3D7_1145000	-0.128249567	157	118	27	18	38	23	10	6	0.653503185
PF3D7_1201700	-0.125506073	27	18	8	5	11	8	2	1	1.62962963
PF3D7_0704300	-0.124730022	430	304	96	70	132	77	34	24	0.866757866
PF3D7_1350400	-0.124645892	89	65	24	16	81	55	20	15	1.092134831
PF3D7_1335000	-0.123684211	85	51	45	37	27	19	7	6	2.042016807
PF3D7_0812500	-0.122129436	142	96	43	32	55	31	14	11	1.189637827
PF3D7_0704500	-0.11852776	338	224	86	61	125	87	33	26	0.96377981
PF3D7_0926800	-0.116734694	227	149	50	36	74	49	15	13	1.086637298
PF3D7_0216000	-0.114672008	216	147	69	51	110	72	29	23	1.211685824
PF3D7_1032100	-0.112605042	288	185	64	40	121	61	28	20	0.96031746
PF3D7_0103400	-0.110493827	318	209	110	72	141	101	46	32	1.060295324
PF3D7_1143600	-0.104377104	45	35	6	3	15	10	9	5	0.222222222
PF3D7_1436300	-0.103726083	165	113	63	41	57	35	21	12	1.036363636
PF3D7_0926100	-0.101636249	443	296	117	82	195	127	51	29	1.009826052
PF3D7_1470300	-0.101351351	20	16	4	2	9	5	1	1	1.8
PF3D7_1471600	-0.099236641	323	224	81	58	104	73	26	21	1.003095975
PF3D7_0416000	-0.098445596	53	37	14	6	31	22	7	5	1.169811321
PF3D7_0411200	-0.097991968	197	127	49	32	74	45	17	13	1.082711257
PF3D7_1250100	-0.096825906	536	385	171	122	282	181	86	62	1.046121138
PF3D7_1446100	-0.092537313	159	114	50	33	57	42	5	4	3.58490566
PF3D7_0908900	-0.089447236	143	98	25	10	61	38	20	14	0.533216783
PF3D7_1366700	-0.088948787	103	72	14	8	24	14	4	4	0.815533981
PF3D7_1334600	-0.087248322	76	50	13	11	18	14	4	4	0.769736842
PF3D7_1312800	-0.075391783	594	402	154	118	214	132	57	41	0.973359324
PF3D7_0321100	-0.072125813	318	204	104	76	108	74	26	15	1.358490566
PF3D7_0213900	-0.071183533	190	117	50	35	79	49	27	19	0.769980507
PF3D7_0409000	-0.070120764	473	319	127	84	162	112	40	29	1.087420719
PF3D7_1344900	-0.069892473	332	246	55	41	109	73	34	26	0.531094968
PF3D7_0616000	-0.068410463	52	30	18	11	23	16	7	5	1.137362637
PF3D7_0414400	-0.066666667	49	32	17	12	20	14	4	4	1.734693878
PF3D7_1017300.1	-0.064572426	127	86	35	28	57	38	13	10	1.208358571
PF3D7_0526000	-0.063275434	118	74	27	18	60	45	9	9	1.525423729
PF3D7_1431500	-0.061269147	113	69	35	25	65	49	18	15	1.118485742
PF3D7_0216100	-0.058375635	168	114	35	25	90	55	22	15	0.852272727
PF3D7_1453900	-0.05723205	243	178	58	43	66	45	22	17	0.716049383
PF3D7_0905800	-0.050960735	259	177	62	44	107	74	29	18	0.883237918
PF3D7_0726400	-0.047734628	1044	746	231	170	363	257	83	63	0.96769838
PF3D7_1251800	-0.047328244	138	93	31	17	41	24	21	11	0.43857833
PF3D7_1227600	-0.046636771	178	109	61	40	79	55	19	13	1.424896511
PF3D7_0723800	-0.042009132	236	157	72	49	131	91	41	29	0.974782968
PF3D7_0725100	-0.039974619	330	212	81	60	92	55	20	10	1.129090909
PF3D7_0502300	-0.038327526	43	29	14	9	30	14	4	2	2.441860465
PF3D7_1438400	-0.036633663	421	278	99	66	142	91	43	27	0.776556372
PF3D7_1203100	-0.035294118	42	28	7	4	16	9	3	2	0.888888889
PF3D7_0411300	-0.027700831	115	70	38	19	38	20	12	9	1.046376812
PF3D7_0714300	-0.024981075	193	123	49	29	87	59	16	11	1.380505181
PF3D7_0616500	-0.023340627	260	164	71	54	129	87	37	26	0.952079002
PF3D7_0925100	-0.023121387	46	23	7	6	26	20	10	5	0.395652174
PF3D7_0608900	-0.017085427	197	139	37	27	55	42	14	9	0.737853517
PF3D7_0705100	-0.015166835	186	120	63	46	62	43	15	10	1.4
PF3D7_1248700	-0.015082956	308	209	100	66	127	91	29	21	1.421854008
PF3D7_0311400	-0.013121272	474	333	144	101	212	143	59	41	1.091611242
PF3D7_0305100	-0.011312217	841	533	191	134	315	203	92	56	0.777606886
PF3D7_1326600	-0.010878661	747	541	191	136	295	204	58	44	1.300489314
PF3D7_0103500	-0.00603401	357	251	92	69	119	86	37	23	0.828828829
PF3D7_1141400	-0.005665722	48	26	14	8	22	13	4	3	1.604166667
PF3D7_1129600	-0.004484305	210	154	46	34	99	68	29	19	0.747783251
PF3D7_0514200	-0.003460208	116	88	29	21	49	26	14	9	0.875
PF3D7_0614300	-0.001172333	74	54	24	21	68	49	18	14	1.225225225
PF3D7_0826000	-0.000853242	228	152	58	42	76	49	11	7	1.757575758
PF3D7_1336700	0	12	3	4	0	10	3	4	3	0.833333333
PF3D7_0405300	0.00407332	422	213	138	75	126	66	40	25	1.030094787
PF3D7_0314800	0.008653846	168	117	36	30	41	31	14	9	0.62755102
PF3D7_0619800	0.010671937	563	384	129	94	174	122	47	35	0.848267261
PF3D7_1026300	0.014272971	189	126	58	46	84	58	28	22	0.920634921
PF3D7_1405100	0.014693172	183	125	44	32	101	77	16	10	1.517759563
PF3D7_1138000	0.015795016	674	488	160	124	216	152	48	36	1.068249258
PF3D7_0826900	0.018617021	201	133	42	29	81	50	17	12	0.995610184
PF3D7_0805300	0.019169329	241	169	56	42	80	53	18	17	1.032733979
PF3D7_1346900	0.019920319	24	12	5	4	10	6	0	0	Inf
PF3D7_0212700	0.020134228	99	58	26	19	40	22	10	7	1.050505051
PF3D7_1245200	0.024291498	312	221	59	39	143	97	39	28	0.693376068
PF3D7_1329700	0.026315789	52	33	13	9	39	20	11	9	0.886363636
PF3D7_1228400	0.028551035	202	135	61	43	88	54	24	14	1.107260726
PF3D7_0615300	0.028604119	80	54	19	12	45	30	15	12	0.7125
PF3D7_1402900	0.029350105	222	166	55	39	81	55	22	13	0.912162162
PF3D7_1432200	0.036526946	285	195	73	58	98	58	23	17	1.091380625
PF3D7_0506700	0.036630037	107	60	48	31	66	45	17	11	1.741616273
PF3D7_0931100	0.037575758	117	85	20	14	49	31	11	11	0.761460761
PF3D7_0305200	0.039508341	226	165	54	40	98	57	29	23	0.807445835
PF3D7_0706600	0.039881832	182	130	30	22	54	36	16	13	0.556318681
PF3D7_1335100	0.042735043	52	17	29	13	15	10	4	2	2.091346154
PF3D7_0416900	0.045417011	133	84	35	31	54	43	15	12	0.947368421
PF3D7_0719900	0.047633049	502	320	134	93	255	159	83	54	0.820093121
PF3D7_0722300	0.049140049	152	96	37	31	76	48	18	15	1.027777778
PF3D7_0524100	0.049879324	276	186	71	51	87	52	21	16	1.06573499
PF3D7_1031600	0.056415929	153	103	43	36	54	38	14	12	1.084033613
PF3D7_1311600	0.057096248	119	82	24	19	49	33	9	7	1.098039216
PF3D7_0805700	0.059025395	155	108	44	33	80	53	25	16	0.908387097
PF3D7_0925800	0.05986317	237	164	61	47	112	71	23	16	1.25334801
PF3D7_0814700	0.062091503	66	41	13	11	25	11	13	8	0.378787879
PF3D7_0317300	0.062168533	450	298	127	85	232	150	63	49	1.039294533
PF3D7_0514700	0.063461538	266	177	67	47	78	52	25	16	0.785864662
PF3D7_0911600	0.066666667	106	72	28	20	49	36	8	6	1.617924528
PF3D7_1003400	0.067317073	440	292	111	77	174	110	38	24	1.155143541
PF3D7_1313100	0.069910898	660	476	148	108	243	182	55	40	0.990743802
PF3D7_1221900	0.07217695	151	85	30	26	64	44	19	14	0.669222726
PF3D7_1017800	0.075704225	143	115	36	29	81	56	18	14	1.132867133
PF3D7_0102800	0.084019769	87	66	26	16	40	26	6	5	1.992337165
PF3D7_1224000	0.084832905	9	6	2	2	6	3	2	2	0.666666667
PF3D7_0916900	0.087349398	84	61	21	14	25	19	6	5	1.041666667
PF3D7_1131400	0.08994709	295	222	55	45	126	91	23	19	1.021370671
PF3D7_0309200	0.095757576	347	225	116	75	128	87	34	28	1.258518393
PF3D7_0714200	0.096987509	215	142	70	48	85	56	20	15	1.38372093
PF3D7_1116100	0.098360656	333	212	93	72	148	84	43	35	0.96124031
PF3D7_0907200	0.099735216	231	146	54	34	96	54	24	14	0.935064935
PF3D7_0827200	0.101593625	205	125	45	32	78	48	16	13	1.070121951
PF3D7_1455700	0.105849582	167	123	44	34	83	57	25	18	0.874730539
PF3D7_1433700	0.109555985	471	350	98	67	175	139	28	20	1.300424628
PF3D7_1420100	0.109730849	283	196	82	63	116	75	27	17	1.244863238
PF3D7_1317400	0.112195122	40	29	9	8	12	5	4	2	0.675
PF3D7_1249300	0.112950341	184	132	47	38	79	57	14	12	1.441381988
PF3D7_1354100	0.115168539	81	57	20	17	26	21	5	4	1.283950617
PF3D7_0423000	0.115384615	51	32	13	7	22	16	3	1	1.869281046
PF3D7_1130900	0.11612426	244	165	61	42	98	69	20	11	1.225
PF3D7_0203600	0.118110236	87	63	25	16	35	25	11	5	0.914315569
PF3D7_1229600	0.118658641	133	79	51	33	54	28	22	13	0.941216678
PF3D7_0312200	0.118932039	255	190	59	40	99	66	25	21	0.916235294
PF3D7_1223500	0.119422863	501	332	150	107	229	168	59	44	1.162082614
PF3D7_0711100	0.122362869	23	12	12	7	20	17	4	3	2.608695652
PF3D7_0514800	0.128460687	171	114	44	30	52	34	12	12	1.115009747
PF3D7_1203400	0.1288	218	149	49	34	118	78	31	19	0.855578574
PF3D7_0305300	0.131799163	145	99	34	23	80	50	21	19	0.893267652
PF3D7_1006700	0.135770235	50	35	13	10	36	25	10	7	0.936
PF3D7_1141000	0.136087485	197	134	47	35	57	40	13	8	1.046075752
PF3D7_0416500	0.136246787	13	11	4	4	7	5	3	3	0.717948718
PF3D7_1025900	0.138993238	226	155	57	36	87	58	25	19	0.877699115
PF3D7_1025500	0.140627709	908	647	231	169	407	264	109	82	0.949935335
PF3D7_0213600	0.141025641	295	200	80	55	141	91	28	18	1.365617433
PF3D7_1433200	0.142067877	258	189	55	31	82	61	20	15	0.874031008
PF3D7_1342900	0.146967341	753	508	180	133	269	181	61	51	1.054144079
PF3D7_1430400	0.150637312	111	78	28	23	56	40	14	10	1.009009009
PF3D7_0605800	0.150715564	312	227	82	56	166	103	48	34	0.90892094
PF3D7_1114600	0.152238806	72	49	19	17	13	11	4	2	0.857638889
PF3D7_0205300	0.152597403	150	105	39	34	40	28	6	2	1.733333333
PF3D7_1139300	0.153411233	462	309	120	83	228	154	54	34	1.096681097
PF3D7_0417700	0.155945419	53	37	13	9	24	22	7	3	0.84097035
PF3D7_0613500	0.157740279	171	118	45	35	93	60	26	17	0.941295547
PF3D7_1433900	0.158761528	333	231	71	47	128	88	24	16	1.137137137
PF3D7_0703800	0.163516068	161	96	48	28	68	38	16	9	1.267080745
PF3D7_1208800	0.163559322	216	147	56	37	93	66	21	17	1.148148148
PF3D7_0419700	0.166153846	49	35	18	13	21	15	4	4	1.928571429
PF3D7_0412000	0.16966581	74	43	21	11	39	22	13	6	0.851351351
PF3D7_1351800.2	0.170212766	1	1	0	0	NA	NA	NA	NA	NA
PF3D7_1429400	0.170564951	528	358	123	80	193	124	48	37	0.936671402
PF3D7_1319200	0.171658986	162	120	30	22	69	47	18	12	0.709876543
PF3D7_1106500	0.17169718	341	237	80	62	164	114	36	30	1.068752036
PF3D7_0311200	0.17190929	241	167	62	37	103	71	23	14	1.152083709
PF3D7_1469800	0.172093023	65	43	13	9	21	16	6	3	0.7
PF3D7_0111400	0.17270195	76	62	19	14	36	20	8	6	1.125
PF3D7_0904600	0.179096045	356	242	93	69	150	95	33	26	1.187436159
PF3D7_1413000	0.180467091	85	58	20	15	38	26	12	7	0.745098039
PF3D7_1014100	0.180756014	194	130	54	37	95	73	26	21	1.01704996
PF3D7_1414500	0.18129079	491	310	136	95	257	170	63	54	1.129925969
PF3D7_0707500	0.181761399	303	206	47	35	90	55	16	14	0.872524752
PF3D7_0623800	0.182196339	399	268	106	77	198	117	57	46	0.922833399
PF3D7_1030300	0.183618362	203	131	54	33	88	56	20	14	1.17044335
PF3D7_1014300	0.184531316	383	272	88	63	147	105	37	29	0.912850187
PF3D7_1211200	0.18459858	348	247	79	54	152	112	29	22	1.189853349
PF3D7_1127700	0.185682327	101	78	25	20	25	15	9	8	0.687568757
PF3D7_1359700	0.185776095	908	613	194	141	311	203	65	46	1.022263639
PF3D7_1329800	0.192880795	227	156	55	42	81	42	19	11	1.032923719
PF3D7_1426600	0.193570929	252	164	59	45	55	36	13	9	0.990537241
PF3D7_1143700	0.193925234	147	103	19	14	68	45	14	8	0.627793975
PF3D7_0204300	0.193965517	224	153	49	37	67	41	22	19	0.666193182
PF3D7_0304300	0.194541638	293	200	79	48	87	64	24	17	0.977389078
PF3D7_1237200	0.195822454	336	223	99	69	143	91	29	23	1.452894089
PF3D7_1351800.1	0.2	52	33	12	6	16	10	1	1	3.692307692
PF3D7_0216900	0.200364299	97	48	33	21	27	17	10	4	0.918556701
PF3D7_1441300	0.201157098	508	346	135	96	172	108	42	33	1.088301462
PF3D7_0304800	0.201244813	236	173	42	33	92	69	16	13	1.023305085
PF3D7_1446300	0.201511335	221	164	51	40	110	84	24	17	1.057692308
PF3D7_1459500	0.202466598	220	157	51	40	76	57	11	8	1.601652893
PF3D7_1247600	0.206477733	75	49	22	13	39	28	11	5	1.04
PF3D7_1225400	0.207317073	35	27	5	3	13	8	3	3	0.619047619
PF3D7_0106600	0.20735786	46	32	20	16	26	16	5	3	2.260869565
PF3D7_1206300	0.208695652	515	340	113	87	166	115	35	25	1.040665742
PF3D7_1016100	0.210116732	43	24	7	6	10	7	0	0	Inf
PF3D7_1133700	0.211634905	119	82	33	22	66	40	21	17	0.871548619
PF3D7_1235300	0.21299639	202	129	69	49	114	77	34	24	1.14531159
PF3D7_0723700	0.214147287	117	69	37	29	73	48	23	16	1.003716091
PF3D7_0910000	0.216337522	283	189	86	62	117	75	29	22	1.226026563
PF3D7_0215600	0.218362283	54	42	7	7	19	12	5	3	0.492592593
PF3D7_1414200	0.218673219	57	34	15	10	36	21	6	3	1.578947368
PF3D7_0707200	0.220291217	379	259	91	67	151	94	34	16	1.066351079
PF3D7_0705200	0.221279373	367	260	77	55	110	66	29	16	0.795828244
PF3D7_1406100	0.222630419	267	187	63	47	91	60	23	16	0.933561309
PF3D7_1028600	0.228070175	18	13	4	2	10	8	1	1	2.222222222
PF3D7_1226900	0.228282828	48	36	12	10	46	33	11	7	1.045454545
PF3D7_1210200	0.23	203	127	66	47	74	50	21	10	1.145672062
PF3D7_0724000	0.237086777	307	222	86	63	124	85	24	22	1.447339848
PF3D7_0525500	0.241009125	291	196	79	56	140	82	39	30	0.974535201
PF3D7_0818300	0.241071429	119	78	24	19	43	29	6	3	1.445378151
PF3D7_1018100	0.241134752	66	53	18	13	23	15	5	4	1.254545455
PF3D7_0718600	0.242369838	168	122	36	30	66	50	14	13	1.010204082
PF3D7_0215400	0.242798354	121	72	49	38	48	34	14	10	1.388429752
PF3D7_0828100	0.244917715	290	195	59	40	93	72	20	14	0.946034483
PF3D7_0108300	0.247185952	234	156	79	55	153	93	49	37	1.054160126
PF3D7_1464500	0.247923716	842	554	200	139	279	186	60	41	1.104513064
PF3D7_1461100	0.248484848	159	115	47	37	67	46	10	7	1.980503145
PF3D7_1449500	0.248951049	95	66	23	14	46	36	6	5	1.856140351
PF3D7_1147300	0.252755327	339	213	82	58	139	90	40	27	0.840560472
PF3D7_1419400	0.255338483	444	316	72	55	149	96	31	21	0.779424586
PF3D7_1014600	0.258727696	428	292	110	79	204	126	53	44	0.98924352
PF3D7_1336200	0.259259259	65	48	12	11	13	8	2	2	1.2
PF3D7_1307800	0.260249554	112	77	33	20	47	32	13	11	1.065247253
PF3D7_1349500	0.262939959	712	473	166	119	299	194	73	52	0.954940742
PF3D7_0406900	0.263278127	378	259	101	79	136	94	37	26	0.982124982
PF3D7_1361200	0.263392857	461	305	107	79	169	119	33	27	1.18865444
PF3D7_1106800	0.263824117	270	181	61	40	124	85	42	28	0.6670194
PF3D7_0820300	0.264274062	174	101	43	33	49	29	20	14	0.60545977
PF3D7_1025400	0.264359352	217	145	60	43	96	64	25	18	1.061751152
PF3D7_0629700	0.265067377	970	662	228	172	369	251	76	64	1.141237113
PF3D7_1328200	0.267616192	485	312	128	95	162	102	43	20	0.994293934
PF3D7_1357400	0.268023749	276	198	69	45	83	55	20	16	1.0375
PF3D7_1369100	0.268714012	111	72	28	15	45	27	11	3	1.031941032
PF3D7_1244500	0.272839506	154	103	57	40	57	41	20	15	1.05487013
PF3D7_1427100	0.273484848	111	56	35	21	67	46	25	19	0.845045045
PF3D7_0404600	0.274045433	841	524	209	151	321	196	88	64	0.906510107
PF3D7_0627600	0.279187817	69	50	12	8	17	15	4	4	0.739130435
PF3D7_1209300	0.281314168	323	195	93	63	115	71	38	26	0.871354082
PF3D7_0216500	0.282410225	323	220	71	53	114	81	28	24	0.894957983
PF3D7_1249800	0.283292123	434	289	123	80	199	132	50	32	1.12797235
PF3D7_1122500	0.284764826	281	202	62	44	105	78	21	16	1.103202847
PF3D7_1237500	0.286139203	343	241	96	74	120	63	26	22	1.291769455
PF3D7_0929900	0.287958115	23	14	2	2	14	8	3	3	0.405797101
PF3D7_0110600	0.288304094	228	151	62	36	129	76	37	28	0.948079659
PF3D7_0625900	0.288343558	76	49	17	15	28	21	7	3	0.894736842
PF3D7_1231000	0.289959016	159	117	29	24	62	43	9	7	1.256464011
PF3D7_1009800	0.292936803	298	190	65	41	128	89	24	19	1.163310962
PF3D7_0924100	0.293696275	146	98	29	24	48	27	14	10	0.681017613
PF3D7_0906000	0.293823038	384	261	79	57	162	103	38	28	0.877055921
PF3D7_1019200	0.294670846	49	30	11	8	22	14	4	4	1.234693878
PF3D7_0822200	0.294701987	307	234	73	48	108	64	22	14	1.167308262
PF3D7_1146300	0.295081967	48	34	16	12	23	18	1	1	7.666666667
PF3D7_0404800	0.296296296	110	64	38	31	51	29	16	12	1.101136364
PF3D7_1440000	0.299001815	527	369	98	67	192	129	40	29	0.89259962
PF3D7_0813100	0.302114804	93	58	25	18	40	27	7	5	1.53609831
PF3D7_1458500	0.302246426	411	298	74	53	138	93	31	25	0.801506946
PF3D7_1304500	0.303317536	27	20	7	6	26	18	7	5	0.962962963
PF3D7_0729100	0.30503876	538	369	148	109	189	111	45	40	1.155390335
PF3D7_0724100	0.305084746	140	81	54	39	72	47	25	16	1.110857143
PF3D7_0822900	0.305272109	258	148	76	56	77	47	22	18	1.031007752
PF3D7_1439500	0.305400372	171	109	41	35	58	38	17	13	0.818025456
PF3D7_0609700	0.305628617	285	182	86	56	140	96	44	26	0.960127592
PF3D7_0515000	0.307783019	90	50	26	22	56	40	19	14	0.851461988
PF3D7_0906600	0.309608541	109	75	28	20	84	52	26	19	0.829922371
PF3D7_1364400	0.310872894	604	408	162	114	271	180	58	44	1.253197077
PF3D7_0110100	0.312633833	105	56	40	23	61	38	15	10	1.549206349
PF3D7_1017100	0.312903226	52	42	7	5	16	10	3	3	0.717948718
PF3D7_0522900	0.31314433	274	196	69	49	115	80	30	23	0.965328467
PF3D7_1011100	0.314343845	141	96	39	28	79	51	20	16	1.092553191
PF3D7_0802600	0.31548925	236	154	84	54	137	93	47	30	1.037504508
PF3D7_1131100	0.31694696	143	91	30	20	44	34	9	6	1.025641026
PF3D7_0404100	0.31792162	460	327	101	69	124	83	21	17	1.296480331
PF3D7_1234400	0.320121951	94	67	20	14	48	34	8	5	1.276595745
PF3D7_0711400	0.321428571	122	62	38	21	41	23	14	7	0.912177986
PF3D7_1353300	0.32205029	545	360	135	96	187	118	44	31	1.052752294
PF3D7_0727700	0.323221757	221	145	50	37	106	64	22	16	1.090086384
PF3D7_1249600	0.329009434	135	100	37	27	65	48	16	13	1.113425926
PF3D7_0714600	0.333913043	88	59	21	15	29	19	9	6	0.768939394
PF3D7_0804500	0.334106729	867	524	272	181	403	258	111	83	1.139021374
PF3D7_1005600	0.334170854	179	125	39	28	55	28	20	13	0.599162011
PF3D7_0612200	0.336373391	253	164	69	39	113	67	17	9	1.812834225
PF3D7_0827800	0.338057524	398	256	118	84	197	126	51	42	1.145235984
PF3D7_1329600	0.338870432	32	23	8	4	11	4	4	3	0.6875
PF3D7_0313900	0.341240876	160	91	27	20	74	46	13	9	0.960576923
PF3D7_1432800	0.343792633	120	80	26	22	57	34	8	6	1.54375
PF3D7_0419400	0.344660194	490	329	112	71	157	99	46	30	0.780124224
PF3D7_0628200	0.347005208	390	269	82	60	164	112	41	30	0.841025641
PF3D7_0703200	0.349350649	365	221	93	54	132	87	45	35	0.74739726
PF3D7_0319800	0.350104822	76	53	12	7	35	25	6	4	0.921052632
PF3D7_0703000	0.352685838	455	292	99	65	136	86	32	23	0.924725275
PF3D7_1022000	0.353436185	132	89	30	20	79	58	17	14	1.056149733
PF3D7_1126600	0.35483871	103	77	27	18	44	26	9	6	1.281553398
PF3D7_1008000	0.355191257	471	308	110	76	198	138	56	38	0.825750682
PF3D7_1142300	0.355579869	393	269	112	80	172	117	44	33	1.114041175
PF3D7_1472400	0.355971897	335	243	85	58	110	77	24	17	1.162935323
PF3D7_0104600	0.366691561	287	195	63	38	120	83	25	19	1.053658537
PF3D7_0917100	0.368560106	174	123	42	33	60	45	13	7	1.114058355
PF3D7_1457800	0.369781312	140	92	39	26	28	20	5	4	1.56
PF3D7_0625200	0.371428571	58	31	13	8	21	13	5	4	0.94137931
PF3D7_1457100	0.373493976	261	181	60	46	65	37	11	7	1.358411703
PF3D7_1142100	0.373630387	572	398	156	113	260	175	74	53	0.958230958
PF3D7_0511400	0.375328084	65	30	28	11	17	11	7	2	1.046153846
PF3D7_1021700	0.375396596	775	542	191	120	418	287	109	82	0.94510802
PF3D7_0933000	0.375821288	103	71	35	24	67	49	14	10	1.626213592
PF3D7_1117000	0.377240842	180	116	40	30	94	55	18	14	1.160493827
PF3D7_0913600	0.377741673	259	177	71	53	104	76	19	14	1.500508027
PF3D7_1369200	0.378341014	627	415	145	92	212	130	61	40	0.803723168
PF3D7_0808000	0.37958884	134	92	43	26	80	43	21	10	1.222459133
PF3D7_1013200	0.379699248	194	123	52	38	78	50	12	9	1.742268041
PF3D7_1420300	0.380794702	42	34	10	10	22	16	4	4	1.30952381
PF3D7_1024400	0.38247012	100	67	28	23	33	20	10	8	0.924
PF3D7_0905200	0.383653044	322	205	81	62	123	83	24	15	1.289208075
PF3D7_1131900	0.384020619	95	62	21	15	57	38	17	12	0.741176471
PF3D7_0519600	0.38410596	129	95	32	27	56	40	12	10	1.157622739
PF3D7_0310400	0.384853168	128	77	43	26	74	49	25	16	0.994375
PF3D7_0321800	0.385809313	418	299	125	83	229	141	68	38	1.007071489
PF3D7_0107600	0.386833856	307	215	67	37	102	69	21	16	1.06002792
PF3D7_1330500	0.387586207	98	59	22	18	52	35	18	12	0.648526077
PF3D7_1358600	0.388059701	241	171	69	52	78	61	16	13	1.395746888
PF3D7_0709300	0.388787102	431	278	136	87	152	87	43	25	1.115415745
PF3D7_1107800	0.388949672	273	178	79	57	174	119	33	23	1.525807526
PF3D7_0519900	0.39047619	108	84	25	21	31	23	10	8	0.717592593
PF3D7_0603000	0.391891892	70	47	16	11	46	32	12	8	0.876190476
PF3D7_1227500	0.392097264	360	226	94	70	166	99	40	31	1.083611111
PF3D7_0613300	0.393108298	277	189	81	58	90	64	16	9	1.644855596
PF3D7_1456400	0.396059113	253	148	76	62	74	48	15	13	1.481949934
PF3D7_1431400	0.396969697	113	73	31	21	58	36	17	11	0.935970849
PF3D7_0512400	0.397435897	47	30	12	8	13	10	1	1	3.319148936
PF3D7_0315300	0.397849462	244	178	58	36	65	42	22	18	0.702309985
PF3D7_1216400	0.400651466	201	139	50	44	70	55	16	14	1.088308458
PF3D7_0212400	0.402835493	690	463	163	130	271	175	70	51	0.914554865
PF3D7_1225000	0.405092593	206	141	58	39	75	56	17	12	1.242147344
PF3D7_0514100	0.405274115	201	138	63	49	110	75	26	16	1.326061998
PF3D7_0321700	0.405960946	326	214	81	57	113	69	28	19	1.002738826
PF3D7_0913800	0.406976744	8	5	2	0	5	2	3	2	0.416666667
PF3D7_1208500	0.407872219	325	217	87	57	143	106	28	15	1.367142857
PF3D7_1004300	0.411504425	167	104	35	28	103	64	38	28	0.568074378
PF3D7_0620400	0.413333333	97	54	30	15	24	17	10	7	0.742268041
PF3D7_0615600	0.417721519	481	327	112	75	160	100	43	30	0.866412029
PF3D7_1142200	0.419117647	54	41	10	6	23	15	9	8	0.473251029
PF3D7_0204600	0.42003367	207	135	56	32	97	64	36	26	0.72893183
PF3D7_0529800	0.421825813	422	283	93	62	172	107	34	22	1.114859214
PF3D7_0408100	0.424620874	191	126	51	38	75	53	12	9	1.668848168
PF3D7_1215400	0.426948052	114	78	38	28	31	22	6	5	1.722222222
PF3D7_0904900	0.429127726	570	381	170	132	257	174	68	55	1.127192982
PF3D7_1013800	0.430041152	87	60	19	16	43	24	13	8	0.722369584
PF3D7_1147000	0.430952381	594	365	154	101	218	145	44	27	1.284511785
PF3D7_0308100	0.43132671	329	210	103	55	118	74	28	11	1.319366044
PF3D7_1227300	0.432874355	186	130	31	20	72	51	19	10	0.631578947
PF3D7_1428500	0.433064173	295	212	92	67	145	103	42	35	1.076674738
PF3D7_1403000	0.434878587	98	68	23	14	34	25	7	3	1.139941691
PF3D7_0315800	0.435616438	57	39	8	8	26	23	4	4	0.912280702
PF3D7_0721500	0.437740693	122	91	33	19	46	31	12	8	1.036885246
PF3D7_1034600	0.438709677	46	30	15	9	14	7	8	6	0.570652174
PF3D7_1008500	0.43904321	150	88	45	34	98	64	26	18	1.130769231
PF3D7_0807100	0.439061317	216	128	41	26	96	65	25	16	0.728888889
PF3D7_1218700	0.439516129	123	88	25	20	27	22	6	5	0.914634146
PF3D7_1340500	0.44093178	255	173	65	50	96	71	23	18	1.063938619
PF3D7_0421700	0.44214876	395	242	128	64	153	83	55	22	0.901449942
PF3D7_0322400	0.442906574	191	139	49	36	71	53	21	14	0.867364747
PF3D7_1449100	0.443148688	205	127	57	48	82	61	16	13	1.425
PF3D7_0706500	0.445486518	261	181	74	50	128	87	23	17	1.577877728
PF3D7_1110100	0.445882353	155	110	34	26	64	38	19	14	0.738879457
PF3D7_0622100	0.446268657	202	143	44	33	83	58	18	12	1.00440044
PF3D7_0423400	0.447004608	28	18	9	6	11	6	1	1	3.535714286
PF3D7_0513200	0.447701773	377	256	94	65	159	110	48	27	0.825928382
PF3D7_0813500	0.452427184	106	57	17	12	33	18	12	9	0.441037736
PF3D7_0309300	0.454450262	74	52	20	17	58	43	18	16	0.870870871
PF3D7_0717200	0.454756381	47	31	11	9	29	16	12	9	0.565602837
PF3D7_1028700	0.455823293	101	67	34	26	35	24	7	5	1.683168317
PF3D7_0515300	0.458040319	272	179	88	55	136	84	48	36	0.916666667
PF3D7_0703900	0.460761817	1002	675	259	180	343	227	93	62	0.953329899
PF3D7_1362900	0.461491443	322	227	62	41	110	82	25	16	0.847204969
PF3D7_1310400	0.464317181	255	175	57	37	79	62	24	17	0.735784314
PF3D7_1002800	0.465263158	376	231	106	77	137	79	43	31	0.898193963
PF3D7_1019800	0.466789668	108	76	21	10	61	40	11	9	1.078282828
PF3D7_1231800	0.467653509	286	191	74	57	107	67	29	17	0.954666024
PF3D7_0728700	0.468055556	135	97	22	12	66	43	12	11	0.896296296
PF3D7_1335700	0.469857054	188	118	57	39	57	39	18	14	0.960106383
PF3D7_1457900	0.471780029	1065	735	257	198	313	218	72	54	1.049047992
PF3D7_1018300	0.471921182	151	99	41	31	76	53	29	19	0.711577986
PF3D7_0816300	0.472472472	150	112	40	30	62	37	8	8	2.066666667
PF3D7_1354900	0.472527473	120	83	35	24	54	41	12	10	1.3125
PF3D7_0516600	0.472670807	229	156	60	44	105	65	23	18	1.196126827
PF3D7_0518100	0.474256708	198	131	61	40	83	57	21	15	1.217652718
PF3D7_0511500	0.47460491	1294	901	358	252	597	395	160	113	1.032293277
PF3D7_1019000	0.475259875	348	234	104	75	186	129	50	36	1.111724138
PF3D7_0318500	0.475808071	858	578	260	199	361	240	119	89	0.919276802
PF3D7_0513600	0.477088949	123	74	34	18	67	49	13	10	1.4246404
PF3D7_1131800	0.47715736	261	175	77	62	115	68	44	41	0.771072797
PF3D7_0419900	0.477855015	1004	660	236	139	382	246	100	60	0.897928287
PF3D7_0207100	0.480802292	257	165	86	62	84	47	22	15	1.277679519
PF3D7_1339600	0.481418919	117	82	22	16	37	28	10	9	0.695726496
PF3D7_0911900	0.481840194	90	58	26	19	42	29	10	9	1.213333333
PF3D7_0906200	0.482698962	105	81	21	14	47	28	7	6	1.342857143
PF3D7_1205000	0.487836108	186	136	33	28	67	52	16	11	0.742943548
PF3D7_0907100	0.489451477	492	335	106	79	138	98	24	16	1.238821138
PF3D7_1437400	0.489556136	192	126	38	26	63	42	16	12	0.779296875
PF3D7_1363600	0.49339207	61	42	8	6	20	15	5	3	0.524590164
PF3D7_1473400	0.493757094	222	158	76	57	78	53	12	8	2.225225225
PF3D7_0510700	0.495677233	57	36	15	12	24	17	6	5	1.052631579
PF3D7_1111700	0.49625	148	104	35	18	68	49	9	7	1.786786787
PF3D7_1032900	0.500286862	394	283	105	60	146	94	39	21	0.997657165
PF3D7_0204100	0.501525054	320	226	92	63	165	112	43	33	1.103197674
PF3D7_1205800	0.502189142	432	312	109	71	199	138	51	36	0.984522513
PF3D7_0315400	0.50390625	21	15	7	4	13	6	5	3	0.866666667
PF3D7_0826200	0.504983389	92	74	23	14	48	33	15	13	0.8
PF3D7_1428100	0.505494505	114	75	25	19	40	32	9	6	0.974658869
PF3D7_1464100	0.506666667	150	112	24	15	54	41	13	11	0.664615385
PF3D7_0629300	0.508690614	46	23	10	7	35	24	3	3	2.536231884
PF3D7_0418000	0.509507258	774	509	225	149	309	203	98	61	0.916587565
PF3D7_0827100	0.509663565	267	189	62	49	141	96	42	30	0.779561263
PF3D7_1018200	0.509695291	410	271	121	81	147	89	39	29	1.112382739
PF3D7_0728100	0.513217047	1162	805	276	204	530	336	120	89	1.049053356
PF3D7_1138800	0.513541667	391	267	93	68	157	104	45	31	0.829838022
PF3D7_0317700	0.51358885	343	228	95	62	242	169	63	42	1.063908557
PF3D7_1351700	0.515174507	272	186	69	53	128	81	33	27	0.983957219
PF3D7_1322700	0.51572327	32	21	12	8	16	11	3	2	2
PF3D7_0926000	0.51605325	255	177	74	52	88	62	30	21	0.85124183
PF3D7_1143500	0.522779043	183	122	45	39	70	49	25	18	0.68852459
PF3D7_0602900	0.523404255	68	51	12	7	37	21	13	7	0.502262443
PF3D7_0509700	0.524050633	57	46	17	12	19	11	5	5	1.133333333
PF3D7_0802700	0.524390244	85	64	18	10	33	19	7	4	0.998319328
PF3D7_1419000	0.524871355	205	148	48	42	89	54	30	26	0.694634146
PF3D7_1234600	0.526548673	149	108	35	27	75	54	24	17	0.734060403
PF3D7_1107300	0.527594481	542	359	123	82	268	179	76	55	0.800252476
PF3D7_1249200	0.527777778	38	29	7	7	3	2	3	2	0.184210526
PF3D7_1018600	0.528361345	349	240	83	63	139	100	35	23	0.944494474
PF3D7_1326500	0.530496454	299	220	79	61	127	83	33	23	1.016823756
PF3D7_1211600	0.532590341	592	391	135	85	250	171	61	47	0.934592379
PF3D7_1247500	0.533553355	175	102	58	38	70	46	30	26	0.773333333
PF3D7_0727000	0.533562823	219	133	68	50	92	56	29	17	0.985041726
PF3D7_0219400.1	0.534653465	1	0	2	0	5	2	0	0	Inf
PF3D7_1236000	0.536585366	51	31	10	4	34	23	7	6	0.952380952
PF3D7_1005400	0.537593985	64	42	24	18	19	11	4	2	1.78125
PF3D7_1129300	0.537919827	362	247	93	66	150	108	47	36	0.819913013
PF3D7_1202600	0.538990826	471	309	149	110	219	147	70	45	0.989717925
PF3D7_0616900	0.539742619	297	202	69	52	80	48	15	14	1.239057239
PF3D7_0927600	0.542857143	115	75	30	22	33	21	7	6	1.229813665
PF3D7_0608100	0.545385779	199	135	55	37	70	49	19	16	1.01824914
PF3D7_0410800	0.54853621	214	123	62	44	95	60	25	18	1.100934579
PF3D7_0808100	0.553760099	216	121	71	48	109	60	26	15	1.378027066
PF3D7_1229000	0.553980371	274	197	69	46	114	81	24	19	1.196167883
PF3D7_0527600	0.556043956	73	49	22	14	34	24	10	8	1.024657534
PF3D7_1333600	0.556554307	224	142	54	44	110	74	30	23	0.883928571
PF3D7_1140800	0.556662516	144	103	28	21	76	52	14	11	1.055555556
PF3D7_0526100	0.5599022	78	57	9	6	27	13	2	2	1.557692308
PF3D7_0305500	0.560132215	550	367	150	112	339	218	97	76	0.953139644
PF3D7_1144200	0.564263323	88	54	19	11	36	24	6	4	1.295454545
PF3D7_1422400	0.565030675	294	203	66	46	110	70	28	18	0.881924198
PF3D7_1366400	0.565768621	206	135	55	40	107	75	28	19	1.020284327
PF3D7_0623700	0.569920844	225	148	64	51	115	75	30	23	1.09037037
PF3D7_0417000	0.574545455	16	11	2	1	1	1	1	1	0.125
PF3D7_1341500	0.576771654	101	68	38	34	42	25	9	7	1.755775578
PF3D7_1464300	0.577342048	207	153	44	32	75	51	16	13	0.996376812
PF3D7_1327000	0.577429984	168	113	39	28	69	46	12	9	1.334821429
PF3D7_1449400	0.579071597	375	238	96	68	137	97	35	29	1.002057143
PF3D7_1338600	0.580781415	156	108	50	39	73	48	20	16	1.169871795
PF3D7_0511600	0.581730769	11	7	5	5	10	6	4	4	1.136363636
PF3D7_1414700	0.582369942	265	179	60	36	118	80	24	20	1.113207547
PF3D7_1329500	0.5835141	224	149	49	30	138	106	42	31	0.71875
PF3D7_0104200	0.583690987	52	27	18	13	38	25	13	10	1.01183432
PF3D7_1316900	0.584551148	134	93	40	28	84	53	18	16	1.393034826
PF3D7_1005300	0.586005831	68	52	20	18	24	17	4	1	1.764705882
PF3D7_1307700	0.586234818	276	198	71	52	111	75	28	23	1.019798137
PF3D7_0809800	0.586738628	139	95	32	19	52	29	12	6	0.997601918
PF3D7_1206900	0.589041096	180	124	37	29	56	43	9	7	1.279012346
PF3D7_0912600	0.589403974	232	166	55	38	69	49	19	11	0.860934664
PF3D7_0709100	0.58974359	128	80	41	26	80	49	32	20	0.80078125
PF3D7_1219000	0.589778077	439	273	120	93	205	130	74	54	0.757249277
PF3D7_0906400	0.591397849	150	112	42	28	65	45	12	7	1.516666667
PF3D7_0412300	0.594444444	100	59	40	22	26	14	7	3	1.485714286
PF3D7_1358200	0.595864662	406	268	80	57	149	95	26	18	1.129215612
PF3D7_1473300	0.596194503	237	171	54	39	97	62	21	16	1.05244123
PF3D7_0307900	0.597744361	813	530	203	135	249	158	47	34	1.322838973
PF3D7_0317100	0.598555212	103	71	24	20	79	58	23	18	0.800337695
PF3D7_1215600	0.6	32	23	7	6	8	5	0	0	Inf
PF3D7_1350700	0.600713012	77	56	26	16	40	35	10	9	1.350649351
PF3D7_0828400	0.601018676	103	70	33	22	50	36	11	6	1.45631068
PF3D7_0705500	0.608386638	446	296	117	80	215	141	60	48	0.940022422
PF3D7_1334800	0.608540925	38	25	13	9	11	9	2	0	1.881578947
PF3D7_1138700	0.609090909	436	320	104	77	159	106	29	24	1.307813983
PF3D7_1332400	0.613053613	138	97	49	36	65	44	15	11	1.538647343
PF3D7_0822700	0.615800866	170	118	39	22	61	42	12	9	1.166176471
PF3D7_0613900	0.61634928	426	260	123	85	158	104	36	31	1.267214397
PF3D7_0618000	0.618867925	105	83	24	20	41	28	16	11	0.585714286
PF3D7_0416400	0.619539317	95	64	18	11	63	42	14	13	0.852631579
PF3D7_1348400	0.619714656	757	529	159	118	298	211	67	56	0.934206116
PF3D7_0827600	0.619952494	341	227	100	71	161	100	43	27	1.098001773
PF3D7_0605600	0.621444201	428	279	144	101	141	95	52	36	0.912293314
PF3D7_0829000	0.621919245	480	333	103	71	162	106	28	20	1.241517857
PF3D7_1328400	0.626	86	53	15	5	23	17	1	1	4.011627907
PF3D7_1435600	0.628635347	326	220	83	59	123	73	25	16	1.252638037
PF3D7_1107600	0.630567686	193	145	43	29	84	57	15	9	1.247668394
PF3D7_1147200	0.6323049	651	423	165	122	207	138	43	28	1.22012646
PF3D7_0603400	0.632819583	242	164	52	33	73	50	19	14	0.825576338
PF3D7_1241500	0.633333333	98	73	20	17	27	16	9	5	0.612244898
PF3D7_0209500	0.634920635	76	52	15	11	31	26	11	6	0.556220096
PF3D7_0203900	0.637781629	86	54	22	12	40	27	13	11	0.787119857
PF3D7_1132500	0.640027797	258	169	57	37	123	78	25	17	1.086976744
PF3D7_1003000	0.641509434	184	118	45	34	111	65	24	16	1.13111413
PF3D7_0922100	0.643968872	256	170	78	57	136	92	37	26	1.119932432
PF3D7_0516300	0.646108664	101	69	35	23	45	28	16	9	0.974628713
PF3D7_0309700	0.646381579	103	61	24	15	50	41	8	4	1.45631068
PF3D7_1422700	0.647058824	194	116	63	41	84	55	20	14	1.363917526
PF3D7_0614700	0.647350993	51	32	15	13	35	19	6	5	1.715686275
PF3D7_1412400	0.647607209	537	379	126	94	272	194	65	44	0.981865062
PF3D7_1433800	0.648809524	432	295	120	78	210	133	53	40	1.100628931
PF3D7_0530400	0.652466368	397	267	96	64	160	109	42	32	0.921194674
PF3D7_1425400	0.652912621	243	157	59	42	81	48	22	18	0.893939394
PF3D7_1130600	0.653153153	179	121	43	32	72	47	12	12	1.441340782
PF3D7_0806000	0.653465347	194	137	41	29	65	50	14	7	0.981222386
PF3D7_0417600	0.654275093	96	56	28	17	46	29	12	4	1.118055556
PF3D7_1348000	0.6562249	299	201	62	49	92	59	19	14	1.004048583
PF3D7_1349300	0.656336469	282	212	62	49	173	126	35	26	1.086727457
PF3D7_0628800	0.656462585	86	62	23	20	40	30	12	12	0.891472868
PF3D7_0718100	0.657142857	320	218	95	68	139	95	30	22	1.375520833
PF3D7_0318000	0.658415842	41	33	13	9	11	8	3	3	1.162601626
PF3D7_0522100	0.667103539	88	65	30	19	43	31	12	8	1.221590909
PF3D7_0625300	0.668975069	171	108	33	21	84	60	22	16	0.736842105
PF3D7_1439300	0.669439823	383	268	77	58	133	89	18	17	1.485494633
PF3D7_0505100	0.670297749	468	332	128	102	222	148	62	47	0.979321754
PF3D7_1366300	0.670696325	878	611	216	157	402	265	87	67	1.136752808
PF3D7_1402100	0.671217292	208	142	51	36	96	60	29	15	0.811671088
PF3D7_1451000	0.672885572	258	168	55	36	73	53	8	7	1.945251938
PF3D7_0509500	0.673423423	40	28	12	8	25	17	8	7	0.9375
PF3D7_1407400	0.675257732	58	36	14	11	19	11	3	3	1.528735632
PF3D7_0704800	0.67540478	255	174	72	49	101	72	28	22	1.018487395
PF3D7_0107800	0.676399027	174	117	38	27	94	61	25	14	0.821149425
PF3D7_1353400	0.676975945	256	180	53	43	97	62	22	21	0.912819602
PF3D7_1232500	0.678804855	129	87	34	23	65	45	19	15	0.901672787
PF3D7_1205400	0.679262673	258	161	48	30	105	74	20	12	0.976744186
PF3D7_0216600	0.679300292	120	86	28	24	55	39	12	11	1.069444444
PF3D7_0809600	0.679482759	717	452	201	128	310	190	97	55	0.89591511
PF3D7_1249900	0.680751174	99	72	29	27	58	33	17	12	0.999405823
PF3D7_0815300	0.681049069	142	92	30	21	99	68	22	16	0.950704225
PF3D7_1409200.1	0.681818182	39	29	10	6	8	4	0	0	Inf
PF3D7_0932100	0.68288854	134	90	32	23	79	51	21	15	0.898365316
PF3D7_1403800	0.684824903	306	218	71	52	132	88	28	25	1.093837535
PF3D7_1473500	0.687407407	157	113	39	30	47	33	13	7	0.898089172
PF3D7_1203300	0.689516129	165	112	33	19	89	50	20	13	0.89
PF3D7_0730000	0.689655172	10	6	0	0	11	6	4	4	0
PF3D7_1112100	0.692682927	403	276	95	64	188	126	50	33	0.886352357
PF3D7_1451400	0.693251534	259	179	68	51	131	92	25	19	1.375752896
PF3D7_0903500	0.693641618	297	199	87	67	142	94	38	25	1.094630516
PF3D7_1360700	0.69380531	133	97	30	23	89	56	29	21	0.692247861
PF3D7_0723900	0.693944354	197	135	63	51	87	59	22	18	1.264651592
PF3D7_1202500	0.695088044	273	179	56	45	101	68	23	15	0.900780379
PF3D7_1204200	0.696343402	91	65	25	16	44	27	17	14	0.711053652
PF3D7_0628700	0.69982548	80	60	13	10	35	31	5	5	1.1375
PF3D7_1417200	0.699955217	772	525	198	147	323	200	80	61	1.035524611
PF3D7_1230000	0.700149925	271	168	56	38	109	65	29	21	0.776689146
PF3D7_1113200	0.705426357	24	18	8	7	17	16	3	2	1.888888889
PF3D7_1417300	0.706405694	215	148	40	33	70	46	15	12	0.868217054
PF3D7_0210500	0.70653789	229	162	51	37	85	59	27	19	0.701115963
PF3D7_0523200	0.709355132	224	162	56	36	102	76	17	15	1.5
PF3D7_1364200	0.712079426	377	265	108	83	183	115	36	28	1.456233422
PF3D7_0709400	0.713505074	157	101	44	31	80	45	18	10	1.245576787
PF3D7_0824800	0.713949843	222	155	50	36	94	62	24	20	0.882132132
PF3D7_1142000	0.718208092	144	112	45	30	57	40	13	10	1.370192308
PF3D7_1450500	0.718693285	335	223	70	51	128	84	32	26	0.835820896
PF3D7_1449700	0.721830986	318	230	72	52	116	83	19	16	1.382323734
PF3D7_1447100	0.722222222	34	26	2	0	17	8	3	3	0.333333333
PF3D7_1012700	0.722531293	320	223	65	49	105	73	34	24	0.627297794
PF3D7_1037400	0.724080268	252	162	66	34	84	53	16	10	1.375
PF3D7_0921200	0.724152911	487	330	105	77	186	129	47	38	0.853248285
PF3D7_0824000	0.724907063	191	132	44	33	63	38	13	11	1.116391462
PF3D7_0403400	0.726797386	768	514	188	132	314	207	78	56	0.985443376
PF3D7_0530300	0.727524205	293	202	68	55	120	84	26	22	1.071147283
PF3D7_1405300	0.728780488	248	169	57	45	73	48	22	18	0.762646628
PF3D7_0602700	0.729613734	72	49	15	10	30	15	10	4	0.625
PF3D7_0806600	0.730646872	118	76	35	25	65	42	12	10	1.606638418
PF3D7_0709900	0.730735931	311	203	76	55	155	102	39	30	0.971225987
PF3D7_0914000	0.730890052	147	93	36	21	73	49	25	16	0.715102041
PF3D7_0703700	0.730923695	42	22	10	6	21	14	9	7	0.555555556
PF3D7_1104300	0.731814198	197	133	54	34	80	48	20	16	1.096446701
PF3D7_0708500	0.735745614	156	115	38	28	65	35	10	10	1.583333333
PF3D7_0616600	0.736	101	55	32	19	48	30	17	13	0.894583576
PF3D7_0923500	0.736694678	23	15	8	3	12	7	6	2	0.695652174
PF3D7_1133600	0.737288136	115	74	20	12	32	21	15	10	0.371014493
PF3D7_1352000	0.73778664	389	276	81	50	145	107	29	23	1.041131105
PF3D7_0933100	0.740606061	106	75	32	28	72	47	20	13	1.086792453
PF3D7_1029900	0.740718916	278	194	79	63	138	96	34	21	1.153406686
PF3D7_0111800	0.741935484	51	29	15	12	18	12	6	4	0.882352941
PF3D7_1411700	0.74340176	150	97	44	27	46	29	11	9	1.226666667
PF3D7_0526700	0.744974874	165	92	46	34	50	27	17	12	0.819964349
PF3D7_0111000	0.745192308	208	131	52	36	111	76	35	27	0.792857143
PF3D7_1206500	0.748079877	132	99	32	22	50	40	11	10	1.101928375
PF3D7_1333200	0.749727965	324	226	86	66	149	112	42	31	0.941651969
PF3D7_0709200	0.75	43	32	11	9	15	9	7	5	0.548172757
PF3D7_1126100	0.753799392	193	125	75	50	78	46	15	7	2.020725389
PF3D7_0618100	0.759084791	144	107	44	25	56	35	18	13	0.950617284
PF3D7_1233900	0.759259259	191	124	41	30	74	49	14	10	1.134629768
PF3D7_1475600	0.75994513	89	52	25	16	29	20	10	7	0.814606742
PF3D7_0620200	0.761609907	27	20	2	1	19	11	4	4	0.351851852
PF3D7_0612000	0.761904762	10	9	1	1	5	3	1	1	0.5
PF3D7_1369400	0.762900976	833	553	172	114	233	148	45	25	1.069120982
PF3D7_0811800	0.763202726	57	39	12	8	19	15	3	2	1.333333333
PF3D7_1428900	0.764705882	150	100	48	38	97	62	28	19	1.108571429
PF3D7_1462900	0.767038414	213	150	41	32	73	48	12	9	1.170970266
PF3D7_1229800	0.767810026	403	256	120	92	161	104	48	35	0.998759305
PF3D7_0727900	0.768590744	348	232	75	54	155	98	39	26	0.856542882
PF3D7_0817600	0.77027027	235	167	62	46	74	48	26	22	0.750900164
PF3D7_0527400	0.771428571	50	30	11	8	20	16	3	1	1.466666667
PF3D7_0703400	0.774390244	172	109	47	26	68	37	28	18	0.663621262
PF3D7_1233600	0.77440706	668	441	160	108	365	238	88	65	0.99346761
PF3D7_0403600	0.774739583	94	61	25	13	64	39	19	14	0.895856663
PF3D7_1367800	0.774957699	209	129	72	52	79	52	25	19	1.08861244
PF3D7_1368900	0.775555556	81	61	29	22	43	33	15	11	1.026337449
PF3D7_0403800	0.776566757	122	95	28	20	66	38	15	11	1.009836066
PF3D7_0720900	0.777358491	17	12	6	2	11	9	3	1	1.294117647
PF3D7_1245100	0.777526395	163	115	48	34	100	60	37	26	0.795887912
PF3D7_1119400	0.783418724	322	204	76	59	133	79	31	21	1.012622721
PF3D7_0625400	0.783980583	74	47	14	11	22	11	9	8	0.462462462
PF3D7_1310100	0.784079602	240	154	52	38	84	57	27	21	0.674074074
PF3D7_1351300	0.787292818	119	83	26	22	27	17	8	7	0.737394958
PF3D7_1032300	0.787600459	141	105	36	29	67	51	17	13	1.006257822
PF3D7_1466800	0.788248337	84	59	23	17	85	54	19	9	1.224937343
PF3D7_1355200	0.788593904	214	149	47	36	90	67	14	12	1.41188251
PF3D7_1326900	0.788916055	151	100	31	21	69	43	23	20	0.61589404
PF3D7_0208600	0.789156627	66	54	22	16	28	22	8	8	1.166666667
PF3D7_1437500	0.789667897	43	24	10	8	21	14	7	5	0.697674419
PF3D7_0507400	0.790849673	18	15	4	2	10	6	1	1	2.222222222
PF3D7_1468400	0.791183295	204	139	43	30	68	43	13	7	1.102564103
PF3D7_1032000	0.794836957	127	96	44	34	67	39	13	8	1.785584494
PF3D7_0626000	0.7949743	229	150	62	44	110	70	19	18	1.567455757
PF3D7_0215300	0.795045045	63	20	24	15	42	30	17	13	0.941176471
PF3D7_0819300	0.797698945	212	145	58	40	98	62	18	10	1.48951782
PF3D7_1008100	0.798858033	798	554	212	134	373	256	85	61	1.165796845
PF3D7_1244400	0.799250936	275	195	75	49	98	76	23	17	1.162055336
PF3D7_1418100	0.799555185	496	339	125	82	261	194	69	49	0.953278401
PF3D7_1307100	0.801186944	186	133	54	39	86	60	23	14	1.085553997
PF3D7_1007700	0.802128992	185	126	57	45	113	81	19	15	1.832432432
PF3D7_0309900	0.802151823	254	167	74	50	109	80	27	20	1.176144649
PF3D7_1351900	0.803398058	91	65	13	11	30	24	9	6	0.476190476
PF3D7_1474400	0.804165267	668	445	167	112	246	159	61	41	1.008196721
PF3D7_1217700	0.805769231	95	65	28	19	32	16	7	6	1.347368421
PF3D7_0514900	0.805936073	82	55	14	8	30	21	11	6	0.465631929
PF3D7_0303100	0.806384455	333	217	101	64	120	74	38	27	0.957799905
PF3D7_0615400	0.809087578	454	289	111	76	217	137	47	35	1.128831193
PF3D7_1004200	0.8094922	597	383	154	96	287	178	59	43	1.254805099
PF3D7_1113600	0.811170213	94	69	22	11	29	18	8	5	0.848404255
PF3D7_1238700	0.811881188	72	51	13	12	27	20	2	1	2.4375
PF3D7_0521300	0.811895911	213	161	54	33	74	52	15	12	1.250704225
PF3D7_1359900	0.812793979	402	264	107	87	200	132	46	32	1.157257192
PF3D7_1309900	0.813333333	57	36	8	7	18	12	7	4	0.360902256
PF3D7_1113000	0.813407633	1391	895	326	236	441	297	79	62	1.308283814
PF3D7_1023900	0.817608173	381	268	111	81	254	160	95	68	0.778947368
PF3D7_0828300	0.81884058	117	81	20	11	69	49	13	6	0.90729783
PF3D7_0530700	0.819021237	277	179	58	39	91	59	23	18	0.828441375
PF3D7_0716000	0.822222222	152	101	37	25	96	57	33	18	0.708133971
PF3D7_1342200	0.823045267	232	165	40	29	90	60	22	20	0.705329154
PF3D7_0618700	0.823943662	54	38	7	7	15	8	3	2	0.648148148
PF3D7_1130000	0.824468085	180	125	44	34	76	48	18	13	1.032098765
PF3D7_1222900	0.826347305	61	43	13	10	23	17	6	5	0.816939891
PF3D7_0505300	0.826513912	98	72	13	8	35	26	5	4	0.928571429
PF3D7_0934000	0.833333333	79	64	26	21	44	30	9	6	1.609001406
PF3D7_1409200.2	0.833333333	NA	NA	NA	NA	NA	NA	NA	NA	NA
PF3D7_0716700	0.833830846	213	112	61	44	85	43	20	17	1.21713615
PF3D7_0628900	0.834257975	188	144	45	34	65	50	11	11	1.414410058
PF3D7_0604800	0.835425384	230	161	41	29	97	64	25	18	0.691652174
PF3D7_1404300	0.836633663	21	9	8	3	18	8	8	5	0.857142857
PF3D7_1002600	0.839059675	98	53	24	19	42	26	11	10	0.935064935
PF3D7_1012800	0.840277778	132	100	40	31	57	40	7	5	2.467532468
PF3D7_1013400	0.840652447	150	106	34	26	66	51	11	8	1.36
PF3D7_1430800	0.841509434	12	6	3	3	19	14	9	9	0.527777778
PF3D7_1136400	0.841986456	198	147	44	32	64	46	13	9	1.094017094
PF3D7_1221000	0.841992271	324	188	100	67	159	101	45	30	1.090534979
PF3D7_0516000	0.84501845	164	116	35	27	66	48	12	7	1.173780488
PF3D7_0209000	0.846889952	356	216	129	76	197	139	56	43	1.274729133
PF3D7_1333900	0.850903614	181	122	42	24	73	51	18	13	0.94106814
PF3D7_0518600	0.851097179	145	112	39	25	80	55	15	11	1.434482759
PF3D7_0416100	0.852300242	57	42	24	22	26	18	3	3	3.649122807
PF3D7_1369300	0.854761905	116	77	28	19	41	34	3	2	3.298850575
PF3D7_0724900	0.855034265	354	228	103	77	144	105	39	26	1.074315515
PF3D7_1217600	0.855704698	47	34	12	11	25	20	2	2	3.191489362
PF3D7_1475100	0.855832241	390	259	86	66	131	86	29	19	0.996109637
PF3D7_1021200	0.856313498	89	66	21	15	55	37	12	9	1.081460674
PF3D7_0517200	0.857594937	90	68	24	15	55	38	16	10	0.916666667
PF3D7_0928600	0.85840708	7	4	5	1	9	5	0	0	Inf
PF3D7_1405900	0.859332732	226	162	41	31	81	62	17	11	0.864393545
PF3D7_1474200	0.861490031	1073	730	244	160	442	305	95	75	1.058007554
PF3D7_0824900	0.86196319	257	174	79	51	74	49	13	9	1.749775516
PF3D7_1403300	0.863049096	224	145	63	41	96	66	23	21	1.173913043
PF3D7_1356100	0.864107884	175	128	38	24	86	59	24	23	0.778095238
PF3D7_0309000	0.866086957	56	39	10	7	29	21	8	3	0.647321429
PF3D7_1119000	0.867924528	34	25	13	9	23	17	8	4	1.099264706
PF3D7_0932500	0.869801085	78	59	19	16	49	30	12	7	0.99465812
PF3D7_0502600	0.87064117	220	140	42	32	73	54	22	16	0.633471074
PF3D7_0515100	0.870901639	71	51	18	12	35	22	2	2	4.436619718
PF3D7_0724700	0.877328747	451	316	120	92	244	172	44	36	1.47550897
PF3D7_1137900	0.877952756	282	197	51	40	67	49	15	12	0.807801418
PF3D7_1028400	0.879917184	68	43	23	13	32	16	6	5	1.803921569
PF3D7_1473000	0.88	34	18	9	5	13	8	0	0	Inf
PF3D7_0106900	0.88147139	136	98	29	20	50	38	8	8	1.332720588
PF3D7_0912000	0.882015306	368	239	83	54	133	91	48	31	0.624943388
PF3D7_0933500	0.882936508	172	107	52	34	101	66	25	19	1.221395349
PF3D7_0511900	0.883561644	92	67	16	13	27	19	3	3	1.565217391
PF3D7_1018000	0.883928571	81	55	13	9	48	35	8	6	0.962962963
PF3D7_0419500	0.884328358	72	56	20	15	36	22	5	5	2
PF3D7_1352300	0.887438825	134	92	27	19	46	30	14	10	0.662046908
PF3D7_0619600	0.88978186	200	129	53	31	57	38	14	8	1.078928571
PF3D7_0924800	0.892857143	11	8	1	0	5	4	0	0	Inf
PF3D7_0704700	0.893044129	263	191	52	39	98	63	29	20	0.668152616
PF3D7_1313500	0.893494531	343	239	70	50	111	75	29	22	0.781140042
PF3D7_0415300	0.894697535	135	91	36	25	77	44	20	10	1.026666667
PF3D7_0602000	0.895615866	159	103	52	35	101	66	34	23	0.971513134
PF3D7_0506300	0.899262899	56	40	11	6	31	22	6	4	1.014880952
PF3D7_1354700	0.899262899	64	43	15	9	33	19	10	5	0.7734375
PF3D7_1140200	0.903803132	83	51	18	13	38	23	12	10	0.686746988
PF3D7_0206000	0.905013193	328	235	82	64	155	99	37	24	1.047297297
PF3D7_0604300	0.905562743	138	92	43	30	73	42	24	16	0.9477657
PF3D7_0630700	0.908675799	122	76	32	19	44	26	13	6	0.88776797
PF3D7_0704600	0.910608785	766	544	203	133	327	213	87	50	0.996083551
PF3D7_0916000	0.911530094	247	169	67	46	123	85	27	19	1.235717499
PF3D7_1117400	0.911838791	72	53	16	12	30	23	9	6	0.740740741
PF3D7_0514300	0.912234043	182	118	46	35	82	54	23	18	0.901098901
PF3D7_0420600	0.912310287	50	32	21	10	33	14	15	7	0.924
PF3D7_0211900	0.913333333	63	53	13	8	24	12	7	6	0.707482993
PF3D7_1136100	0.913621262	139	97	27	20	48	27	13	12	0.717210847
PF3D7_1212100	0.913978495	78	62	12	10	50	31	9	6	0.854700855
PF3D7_0727600	0.914480078	212	145	51	30	108	70	26	17	0.999274311
PF3D7_1366900	0.916788321	81	47	20	12	61	42	11	9	1.369248036
PF3D7_1453000	0.917293233	242	175	49	42	74	57	20	14	0.749173554
PF3D7_1340000	0.917475728	127	96	40	32	41	26	14	10	0.922384702
PF3D7_0721200	0.919117647	175	127	42	24	65	41	16	10	0.975
PF3D7_1020400	0.920133111	105	70	34	25	36	28	4	2	2.914285714
PF3D7_0930300	0.921511628	211	95	106	31	95	58	32	18	1.491409953
PF3D7_0619000.2	0.923761825	NA	NA	NA	NA	NA	NA	NA	NA	NA
PF3D7_0619000.1	0.924276169	247	166	61	44	127	89	35	29	0.896124928
PF3D7_1346500	0.924369748	148	108	38	31	44	30	8	8	1.412162162
PF3D7_1105300	0.924657534	103	73	26	15	58	48	19	17	0.770567195
PF3D7_0522400	0.924787794	1749	1218	410	298	642	431	147	105	1.023792021
PF3D7_1411800	0.925847458	81	53	22	15	33	21	10	9	0.896296296
PF3D7_0620300	0.926739927	156	106	47	33	56	39	14	11	1.205128205
PF3D7_0529400.2	0.926764314	NA	NA	NA	NA	NA	NA	NA	NA	NA
PF3D7_1430300	0.926985322	272	188	81	61	179	107	56	44	0.951877626
PF3D7_1426800	0.928434198	230	163	51	31	115	74	26	16	0.980769231
PF3D7_1363000	0.929241262	203	161	25	20	103	81	22	14	0.576578594
PF3D7_0913900	0.930010604	210	140	50	34	91	53	27	16	0.802469136
PF3D7_1249000	0.931547619	118	85	30	20	70	52	21	12	0.847457627
PF3D7_1248000	0.931818182	45	37	9	7	23	16	4	4	1.15
PF3D7_1114900	0.931854839	382	249	98	65	191	126	40	27	1.225
PF3D7_1134900	0.93255132	123	81	20	13	40	25	8	8	0.81300813
PF3D7_1417100	0.937728938	62	42	16	12	20	12	6	5	0.860215054
PF3D7_0909100	0.938005391	142	84	38	30	56	39	15	12	0.999061033
PF3D7_1123100	0.939072848	262	176	80	63	148	93	35	24	1.291166848
PF3D7_0217000	0.93954918	94	61	26	18	57	35	14	7	1.126139818
PF3D7_1243700	0.939784946	53	38	15	10	25	11	9	5	0.786163522
PF3D7_0815100	0.941538462	176	120	50	37	83	59	18	12	1.309974747
PF3D7_0408300	0.941860465	27	17	9	6	14	8	4	2	1.166666667
PF3D7_0410900	0.944728762	110	81	35	30	64	40	14	10	1.454545455
PF3D7_0217600	0.94502924	199	131	58	43	112	78	32	19	1.020100503
PF3D7_0615000	0.945205479	24	17	7	6	11	5	2	2	1.604166667
PF3D7_0510000	0.94629156	105	83	29	20	35	21	13	9	0.743589744
PF3D7_1359000	0.946357818	631	454	162	111	251	170	51	36	1.263540598
PF3D7_1420500	0.946428571	147	102	23	17	90	62	18	11	0.782312925
PF3D7_0210800	0.946987952	50	23	17	12	31	23	6	4	1.756666667
PF3D7_1104500	0.947204969	108	79	29	20	54	39	10	10	1.45
PF3D7_0103300	0.947712418	183	123	48	34	80	45	23	12	0.91233072
PF3D7_0403900	0.94772344	247	163	46	33	94	62	23	15	0.761133603
PF3D7_1126500	0.950292398	161	111	46	30	87	58	27	25	0.920634921
PF3D7_0312100	0.95215311	92	64	28	18	73	45	18	13	1.234299517
PF3D7_1431100	0.95389049	33	23	12	9	34	24	13	11	0.951048951
PF3D7_1340400	0.955844156	87	42	22	16	32	20	8	7	1.011494253
PF3D7_0322600	0.956198961	275	193	72	53	115	76	23	19	1.309090909
PF3D7_0411700	0.956521739	19	11	5	2	8	7	2	2	1.052631579
PF3D7_1134500	0.957568807	295	210	61	41	134	98	32	28	0.865889831
PF3D7_0106000	0.958785249	101	58	29	20	77	54	21	16	1.052805281
PF3D7_1014500	0.959199384	296	206	59	50	103	67	20	16	1.02652027
PF3D7_1450700	0.961290323	216	139	50	28	77	55	14	12	1.273148148
PF3D7_0418100	0.962139918	130	70	34	20	89	64	17	14	1.369230769
PF3D7_1355700	0.964285714	267	191	33	30	86	63	11	9	0.966292135
PF3D7_0814300	0.965833333	247	158	52	45	93	58	21	17	0.932330827
PF3D7_0730300	0.967693464	219	135	49	40	85	47	19	12	1.000961307
PF3D7_1008600	0.967741935	62	44	15	12	38	28	12	10	0.766129032
PF3D7_1208200	0.969078014	577	402	145	96	264	172	65	48	1.020663911
PF3D7_1121300	0.971343284	187	134	45	33	86	56	13	8	1.591937474
PF3D7_1414900	0.972315436	247	178	44	36	98	63	25	19	0.698299595
PF3D7_1446500	0.975008331	495	358	127	81	236	169	66	55	0.91741659
PF3D7_0525200	0.976744186	244	160	53	41	114	78	19	15	1.303278689
PF3D7_1434500	0.978778532	1749	1189	412	294	652	446	164	120	0.936507272
PF3D7_0321900	0.980514419	189	123	66	48	120	77	28	18	1.496598639
PF3D7_0928500	0.980519481	21	15	4	4	8	8	3	2	0.507936508
PF3D7_0405900	0.983584131	139	93	28	20	63	40	17	14	0.746508675
PF3D7_0210200	0.986862442	292	185	89	60	179	121	41	24	1.330688273
PF3D7_0317500	0.987646695	195	108	61	41	122	82	32	23	1.192628205
PF3D7_0717600	0.989553656	115	81	26	20	67	41	17	10	0.891048593
PF3D7_1308000	0.990361446	97	65	37	25	57	35	16	12	1.358891753
PF3D7_0416300	0.990443686	140	99	35	31	55	35	17	14	0.808823529
PF3D7_1213300	0.990990991	22	12	4	1	7	5	1	1	1.272727273
PF3D7_1423800	0.991825613	219	165	47	33	100	68	18	15	1.192288179
PF3D7_1365300	0.991891892	110	68	30	14	65	43	12	8	1.477272727
PF3D7_0404700	0.993610224	137	94	35	24	55	39	14	10	1.003649635
PF3D7_0803200	0.994505495	73	54	28	20	45	34	12	10	1.438356164
PF3D7_1110900	0.994818653	127	100	26	20	42	32	14	8	0.614173228
PF3D7_1246300	0.996621622	155	113	39	28	82	64	21	16	0.982488479
PF3D7_1323900	0.997340426	57	41	14	11	24	15	5	4	1.178947368
PF3D7_1312900	0.997609562	175	116	44	35	86	61	16	7	1.351428571
PF3D7_1313800	0.998534154	670	444	164	113	302	218	62	48	1.192296582
PF3D7_1245600	0.998753894	193	124	50	35	129	84	36	25	0.928324698
PF3D7_1026000	1	50	33	11	8	15	8	2	1	1.65
PF3D7_1457400	1.001963993	899	658	186	134	283	176	62	47	0.944382647
PF3D7_0726500	1.002827521	477	337	131	90	294	179	90	61	0.897134871
PF3D7_0828200	1.004051317	276	197	89	63	138	99	32	21	1.390625
PF3D7_0909700	1.005791506	170	112	37	26	92	63	19	16	1.053869969
PF3D7_0523700	1.006811989	286	208	67	48	102	79	18	16	1.327505828
PF3D7_1124300	1.007619048	75	53	10	6	31	23	6	4	0.688888889
PF3D7_1006500	1.009375	65	46	19	15	41	30	11	8	1.08951049
PF3D7_0219300	1.014388489	29	16	2	1	17	9	3	2	0.390804598
PF3D7_0517100	1.018907563	71	51	11	6	39	24	9	7	0.671361502
PF3D7_1124100	1.019963702	219	146	56	41	134	80	38	25	0.901706321
PF3D7_0710000	1.02020202	532	364	142	80	246	160	70	37	0.938023631
PF3D7_1440700	1.020463847	115	83	30	26	46	34	8	7	1.5
PF3D7_0609200	1.021505376	75	50	11	10	32	19	4	3	1.173333333
PF3D7_1209400	1.023989899	131	93	37	31	65	45	12	9	1.529898219
PF3D7_1340300	1.02408377	177	129	43	32	73	47	18	11	0.98524796
PF3D7_0907800	1.02617801	39	24	7	5	20	14	11	6	0.326340326
PF3D7_1027100	1.027202073	100	73	28	18	56	39	18	16	0.871111111
PF3D7_1103800	1.027291605	507	365	134	96	257	163	65	45	1.045000759
PF3D7_0614600	1.027687296	54	38	19	10	27	22	6	4	1.583333333
PF3D7_0801800	1.028684471	117	83	43	34	101	54	29	22	1.279988211
PF3D7_0817100	1.030120482	118	86	29	20	63	39	13	10	1.191003911
PF3D7_0612700	1.034582133	64	48	15	9	22	14	4	4	1.2890625
PF3D7_0607900	1.034762457	128	94	40	30	45	30	12	10	1.171875
PF3D7_1136200	1.035346097	141	98	43	29	53	36	12	9	1.346926714
PF3D7_0529400.1	1.042983565	244	177	53	36	127	87	25	16	1.103442623
PF3D7_1029300	1.043537415	152	104	40	29	52	37	15	12	0.912280702
PF3D7_0904300	1.044229996	573	411	139	93	227	164	63	43	0.874068534
PF3D7_0526200.1	1.045454545	92	53	20	17	34	19	6	5	1.231884058
PF3D7_0520700	1.047227926	160	108	47	35	92	64	21	17	1.286904762
PF3D7_0303500	1.048966757	310	209	98	74	176	116	55	40	1.011612903
PF3D7_1147600	1.05033557	84	65	21	12	46	35	17	8	0.676470588
PF3D7_0908200	1.051162791	305	219	81	57	138	94	39	29	0.939722573
PF3D7_0108400.2	1.051724138	NA	NA	NA	NA	NA	NA	NA	NA	NA
PF3D7_0411400	1.053680982	215	137	56	39	88	57	26	12	0.88157424
PF3D7_0722000	1.057142857	49	28	11	9	19	11	6	5	0.710884354
PF3D7_0421800	1.05952381	8	3	4	0	4	1	1	0	2
PF3D7_0515400	1.060446781	91	64	24	17	32	25	14	11	0.602825746
PF3D7_0313600	1.063973064	72	44	26	15	40	27	8	3	1.805555556
PF3D7_1034500	1.06485771	282	178	91	66	114	70	38	24	0.968085106
PF3D7_0323100	1.067444877	262	170	68	46	116	62	33	23	0.912329401
PF3D7_1121600	1.067901235	17	11	9	6	11	7	2	1	2.911764706
PF3D7_1223600	1.069230769	195	140	42	30	67	51	18	12	0.801709402
PF3D7_1106600	1.069306931	256	180	64	49	96	61	17	10	1.411764706
PF3D7_1419500	1.071090047	35	28	4	2	18	11	5	5	0.411428571
PF3D7_0823300	1.071672355	200	118	68	51	107	68	26	20	1.399230769
PF3D7_0915500	1.072289157	108	71	32	19	64	48	15	11	1.264197531
PF3D7_1365000	1.074712644	98	64	17	13	28	19	4	2	1.214285714
PF3D7_1413200	1.076555024	42	31	10	8	25	17	5	5	1.19047619
PF3D7_1245000	1.076754386	100	70	23	18	28	23	5	4	1.288
PF3D7_1469500	1.077147016	185	121	37	29	54	38	15	14	0.72
PF3D7_1452000	1.078117862	265	171	83	58	128	74	39	30	1.027963232
PF3D7_0607800	1.078635015	91	62	26	16	50	36	19	13	0.751879699
PF3D7_1304600	1.079069767	275	207	65	48	109	79	26	21	0.990909091
PF3D7_0920600	1.079763663	243	163	55	42	103	74	26	18	0.896644508
PF3D7_1011500	1.08	15	10	3	1	13	11	2	2	1.3
PF3D7_0313500	1.086717892	121	76	35	24	52	35	13	12	1.157024793
PF3D7_0609900	1.086762519	215	149	48	37	119	85	30	22	0.885581395
PF3D7_0913100	1.088082902	160	109	25	17	74	45	22	18	0.525568182
PF3D7_0523900	1.088669951	23	17	5	4	17	12	4	4	0.923913043
PF3D7_0620500	1.089230769	114	74	27	19	49	30	10	9	1.160526316
PF3D7_0319700	1.090647941	445	308	138	95	217	160	50	38	1.34588764
PF3D7_0628100	1.090891416	1457	989	390	308	652	430	162	138	1.077302423
PF3D7_1024500	1.090909091	35	26	7	7	26	16	3	3	1.733333333
PF3D7_1248400	1.09122807	54	39	16	14	30	23	10	7	0.888888889
PF3D7_1436100	1.09184197	289	211	66	43	123	88	27	21	1.040369089
PF3D7_1250600	1.094256259	96	69	33	23	59	38	11	10	1.84375
PF3D7_0318300	1.09562109	130	76	48	34	55	34	14	9	1.450549451
PF3D7_0710800	1.095744681	72	48	22	15	31	20	3	2	3.157407407
PF3D7_0704000	1.095777234	685	461	161	115	224	157	52	36	1.012464907
PF3D7_1305800	1.096774194	61	48	11	8	30	24	6	4	0.901639344
PF3D7_1339900	1.100540541	135	80	44	32	98	67	22	19	1.451851852
PF3D7_1230900	1.104589114	129	99	37	30	52	37	17	11	0.877336981
PF3D7_0323800	1.10542477	78	56	20	10	45	29	10	5	1.153846154
PF3D7_1016000	1.105960265	103	74	21	17	26	19	6	5	0.883495146
PF3D7_1225500	1.106094808	53	37	20	13	15	13	2	0	2.830188679
PF3D7_1233400	1.107142857	89	60	19	14	38	26	7	7	1.158908507
PF3D7_1338900	1.107411386	192	134	52	41	77	57	21	17	0.993055556
PF3D7_1439200	1.10766721	260	194	55	44	99	73	24	18	0.872596154
PF3D7_1445800	1.108533554	201	150	46	30	112	74	37	27	0.692752454
PF3D7_0526200.2	1.108910891	NA	NA	NA	NA	NA	NA	NA	NA	NA
PF3D7_0322200	1.110225764	141	105	37	23	70	59	11	9	1.669890393
PF3D7_0310300	1.112446352	109	78	40	29	69	52	12	8	2.110091743
PF3D7_0419300	1.112716763	50	28	12	9	33	20	4	1	1.98
PF3D7_0934700	1.11299435	53	41	14	8	50	40	7	6	1.886792453
PF3D7_1213900	1.113456464	213	142	50	37	103	66	44	30	0.549509176
PF3D7_1029100.1	1.114613181	235	171	53	34	83	60	27	18	0.693301812
PF3D7_0323300	1.115473441	55	35	16	12	23	17	10	6	0.669090909
PF3D7_0711200	1.116	161	100	56	28	63	33	31	15	0.70687237
PF3D7_1363500	1.116028708	182	118	45	26	59	44	11	9	1.326173826
PF3D7_1029100.2	1.116929699	NA	NA	NA	NA	NA	NA	NA	NA	NA
PF3D7_0726600	1.117732558	117	87	29	19	57	35	13	10	1.08678501
PF3D7_0524300	1.118226601	78	46	23	14	25	17	11	6	0.67016317
PF3D7_1332200	1.118881119	244	151	67	44	82	51	27	23	0.833940498
PF3D7_0616300	1.118942731	32	25	6	3	22	13	2	2	2.0625
PF3D7_1020500	1.12055336	82	58	20	13	31	23	12	7	0.630081301
PF3D7_0926600	1.124818578	208	137	67	47	85	59	26	18	1.053069527
PF3D7_0316400	1.125	131	86	37	23	52	36	11	8	1.3351839
PF3D7_0103700	1.125233645	97	63	25	15	48	32	9	5	1.374570447
PF3D7_0924200	1.129245283	120	80	34	24	69	48	15	10	1.303333333
PF3D7_1030400	1.129496403	49	36	12	11	15	13	4	3	0.918367347
PF3D7_0820500	1.13028169	156	104	48	37	72	45	24	19	0.923076923
PF3D7_1114500	1.130841122	89	62	20	15	34	20	5	4	1.528089888
PF3D7_1467100	1.131736527	102	71	22	16	50	35	8	7	1.348039216
PF3D7_0103900	1.132173913	66	52	20	18	46	34	15	10	0.929292929
PF3D7_0519300	1.132716049	91	48	29	17	54	35	16	9	1.075549451
PF3D7_1433100	1.134461264	157	108	43	29	87	62	21	10	1.13466788
PF3D7_1009200	1.137704918	125	77	36	25	91	56	26	18	1.008
PF3D7_1333500	1.140997831	72	46	18	11	30	18	11	5	0.681818182
PF3D7_0930500	1.141176471	135	97	39	30	78	53	16	12	1.408333333
PF3D7_0415100	1.142857143	37	24	11	6	31	21	7	4	1.316602317
PF3D7_0720700	1.144967682	310	209	78	65	141	92	41	34	0.865302911
PF3D7_0612800	1.148247978	42	28	8	6	24	18	8	5	0.571428571
PF3D7_0420200	1.151515152	96	63	36	19	61	33	18	11	1.270833333
PF3D7_0811300	1.155580609	144	76	41	34	70	48	22	15	0.905934343
PF3D7_0211500	1.155823293	159	116	46	36	74	49	21	14	1.019466906
PF3D7_1236500	1.156133829	48	33	17	14	18	10	4	2	1.59375
PF3D7_1417000	1.157068063	94	68	27	19	35	22	14	11	0.718085106
PF3D7_0930400.2	1.159562842	NA	NA	NA	NA	NA	NA	NA	NA	NA
PF3D7_1207400	1.162025316	36	25	16	10	25	17	3	1	3.703703704
PF3D7_0216800	1.162210339	112	75	22	10	85	55	16	12	1.043526786
PF3D7_1139800	1.163578852	467	339	110	83	191	134	30	26	1.499643112
PF3D7_0825800	1.16367713	78	58	22	14	40	20	13	7	0.867850099
PF3D7_1413100	1.164048866	117	88	17	9	42	30	9	8	0.678062678
PF3D7_1214800	1.165137615	16	12	3	3	9	6	2	1	0.84375
PF3D7_1125700	1.165919283	69	37	28	16	41	27	14	13	1.188405797
PF3D7_1412200	1.167105263	180	134	41	33	72	47	17	13	0.964705882
PF3D7_0515600	1.168	163	106	37	29	89	50	23	18	0.878367565
PF3D7_1121800	1.168972332	235	170	65	46	115	83	32	29	0.994015957
PF3D7_0107900	1.170909091	32	26	9	7	14	12	3	3	1.3125
PF3D7_0529700	1.172413793	167	113	38	28	96	56	15	12	1.456287425
PF3D7_1461000	1.173737374	45	31	9	7	30	24	9	8	0.666666667
PF3D7_1217300	1.174817898	133	81	35	25	77	50	23	16	0.881006865
PF3D7_1246700	1.177272727	77	61	19	16	36	25	16	10	0.555194805
PF3D7_1331100	1.177652733	97	61	27	19	94	56	21	15	1.245949926
PF3D7_1106200	1.177679883	98	72	21	12	65	47	9	9	1.547619048
PF3D7_0930400.1	1.178142077	113	75	19	14	38	19	10	9	0.638938053
PF3D7_1250400	1.178353659	113	65	35	21	43	28	13	9	1.024506467
PF3D7_0526500	1.178468208	196	140	57	39	99	58	25	20	1.151632653
PF3D7_1322300	1.18012008	193	132	61	43	93	63	25	18	1.175751295
PF3D7_0727100	1.181050657	113	76	30	22	57	32	11	7	1.375703942
PF3D7_1207000	1.184532925	496	345	116	79	217	128	55	47	0.922727273
PF3D7_1475400	1.185573993	851	544	235	164	447	275	124	92	0.995460748
PF3D7_1350600	1.187739464	24	8	7	5	11	9	4	3	0.802083333
PF3D7_1027300	1.188295165	50	29	14	7	31	18	9	9	0.964444444
PF3D7_1412700	1.18949959	270	176	61	47	100	71	27	18	0.836762689
PF3D7_0911300	1.190130185	402	240	126	88	208	148	53	43	1.230076035
PF3D7_1220300	1.191866913	396	258	85	62	192	125	40	27	1.03030303
PF3D7_0819000	1.198781417	228	148	64	51	101	75	18	10	1.575048733
PF3D7_0908100	1.199579832	102	74	15	13	39	23	7	3	0.819327731
PF3D7_1441000	1.199640288	113	81	21	16	33	24	10	7	0.613274336
PF3D7_1010200	1.200108755	392	277	98	62	169	108	43	34	0.98255814
PF3D7_0911400	1.200328407	227	168	63	42	96	64	22	17	1.211053264
PF3D7_0404300	1.201267829	76	54	31	21	35	20	10	5	1.427631579
PF3D7_1347900	1.201407688	383	267	88	62	155	107	28	22	1.271913465
PF3D7_1310800	1.202888087	275	180	72	57	117	66	28	20	1.094025974
PF3D7_0408500	1.203869048	59	43	15	11	58	43	9	9	1.638418079
PF3D7_0802500	1.205778717	193	125	50	38	107	65	28	24	0.990007402
PF3D7_0605500	1.205930807	69	46	20	12	37	31	13	7	0.824972129
PF3D7_1453600	1.206376812	437	311	96	74	154	107	34	28	0.995019518
PF3D7_0802400	1.207282913	101	65	27	19	55	32	17	11	0.864880606
PF3D7_0924000	1.208204334	176	119	41	26	92	62	22	17	0.974173554
PF3D7_0214800	1.208606856	194	125	61	44	91	61	26	19	1.100515464
PF3D7_0707700	1.209157128	90	65	26	17	61	36	12	11	1.468518519
PF3D7_1305500	1.210116732	184	122	36	27	64	48	15	13	0.834782609
PF3D7_1474300	1.211627907	234	164	59	38	60	39	11	8	1.375291375
PF3D7_1443000	1.212933754	272	183	68	53	93	68	23	17	1.010869565
PF3D7_0621300	1.213114754	160	110	42	29	47	35	12	8	1.028125
PF3D7_1122800	1.215213358	209	144	58	45	107	78	37	30	0.802534592
PF3D7_1408500	1.215384615	33	24	7	1	11	8	3	2	0.777777778
PF3D7_1230100	1.215648855	84	51	16	12	26	17	10	7	0.495238095
PF3D7_1226500	1.215946844	182	119	50	35	106	68	22	17	1.323676324
PF3D7_0826100	1.216040042	1450	998	411	302	827	583	226	171	1.037220018
PF3D7_1455300	1.218032787	127	86	39	27	50	27	14	12	1.096737908
PF3D7_0503500	1.218823529	172	98	47	35	81	48	22	11	1.006078224
PF3D7_1231400	1.220679012	258	183	55	40	106	71	29	19	0.779203422
PF3D7_1348800	1.22082879	305	195	66	49	151	100	31	25	1.054045479
PF3D7_1469900	1.221105528	101	59	26	15	32	21	7	5	1.176803395
PF3D7_0611600	1.221538462	85	66	20	11	50	28	7	6	1.680672269
PF3D7_1123300	1.224963716	73	55	11	8	42	31	10	8	0.632876712
PF3D7_0421900	1.225352113	13	10	5	4	3	2	0	0	Inf
PF3D7_1004600	1.22613531	154	109	50	28	92	60	22	10	1.357733176
PF3D7_1458000	1.226713533	171	124	35	23	63	46	14	12	0.921052632
PF3D7_0704400	1.226732673	185	109	48	43	71	46	20	13	0.921081081
PF3D7_0531300	1.233898305	67	38	16	9	22	12	8	6	0.656716418
PF3D7_1131700	1.235294118	23	19	4	2	9	6	0	0	Inf
PF3D7_1214100	1.238892935	207	147	36	27	118	81	23	17	0.892249527
PF3D7_1462100	1.24137931	219	159	47	30	99	70	27	22	0.786910198
PF3D7_1232600	1.243093923	47	35	8	8	23	17	2	2	1.957446809
PF3D7_1444100	1.2431199	1767	1227	380	278	554	365	138	95	0.863331775
PF3D7_0311900	1.24609375	84	58	24	15	59	37	20	17	0.842857143
PF3D7_1350300	1.249180328	60	45	8	8	18	14	4	2	0.6
PF3D7_1321000	1.249266862	95	78	21	13	44	32	10	7	0.972631579
PF3D7_0818000	1.25	100	60	24	19	29	15	13	8	0.535384615
PF3D7_1018900	1.252793296	143	107	43	27	56	39	16	12	1.052447552
PF3D7_1136900	1.252796421	213	148	50	42	135	91	37	23	0.856490293
PF3D7_1145600	1.254372019	118	82	27	13	71	48	17	8	0.955633101
PF3D7_0828800	1.254742547	79	41	28	18	67	44	22	18	1.079401611
PF3D7_1121100	1.255181347	198	124	59	40	72	45	20	12	1.072727273
PF3D7_1002300	1.255813953	45	29	12	10	23	17	5	4	1.226666667
PF3D7_1444900	1.255813953	29	24	3	3	16	10	3	2	0.551724138
PF3D7_0313800	1.257186082	74	47	21	16	32	26	8	4	1.135135135
PF3D7_1216500	1.257918552	25	12	5	3	23	14	8	7	0.575
PF3D7_0317200	1.259497746	193	125	63	39	111	77	36	27	1.006476684
PF3D7_1343800	1.260073742	1488	1061	344	266	725	487	180	142	0.931152927
PF3D7_1230700	1.260340633	115	72	49	39	47	30	17	10	1.178005115
PF3D7_1251100	1.26119403	45	30	7	5	8	3	2	1	0.622222222
PF3D7_1410500	1.263157895	27	20	5	5	13	8	5	4	0.481481481
PF3D7_0214400	1.263327948	105	73	32	19	41	27	10	5	1.24952381
PF3D7_1314200	1.265687053	418	277	103	76	210	155	50	35	1.03492823
PF3D7_0308700	1.266260163	115	81	27	17	36	22	8	5	1.056521739
PF3D7_0607500	1.268714012	92	52	20	13	40	28	12	9	0.724637681
PF3D7_0212500	1.270676692	513	361	121	87	260	149	59	30	1.039415865
PF3D7_0506000	1.272357724	33	22	10	5	17	12	3	1	1.717171717
PF3D7_1429900	1.272916667	162	109	49	37	88	60	20	15	1.330864198
PF3D7_1344700	1.273311897	341	235	56	49	116	72	23	21	0.828254494
PF3D7_0925200	1.273607748	58	36	6	5	23	14	3	2	0.793103448
PF3D7_1430600	1.273972603	174	122	43	35	41	27	11	8	0.921107628
PF3D7_1465100	1.274509804	206	144	54	39	83	56	14	8	1.55409154
PF3D7_1021100	1.275979557	238	155	55	35	96	70	16	12	1.386554622
PF3D7_0827000	1.276958883	285	199	94	70	143	90	34	21	1.387203302
PF3D7_0530900	1.277009346	525	338	177	126	246	157	76	55	1.091278195
PF3D7_0405700	1.277432712	462	292	126	93	220	136	74	59	0.810810811
PF3D7_1321300	1.278159546	667	492	156	114	229	166	45	35	1.190204898
PF3D7_0710700	1.278606965	45	23	13	4	15	10	4	1	1.083333333
PF3D7_1318900	1.278829604	127	84	31	23	53	41	20	18	0.646850394
PF3D7_0218100	1.278873239	50	35	10	9	20	15	4	3	1
PF3D7_1210600	1.279812207	197	129	44	31	96	64	22	16	0.974619289
PF3D7_1104600	1.279937792	128	77	44	30	48	33	12	9	1.375
PF3D7_0928200	1.280701754	117	71	18	15	53	39	14	10	0.582417582
PF3D7_0728800	1.285407725	80	66	15	10	33	22	10	6	0.61875
PF3D7_0811700	1.287234043	100	55	31	23	48	21	15	10	0.992
PF3D7_1307900	1.288939052	132	104	32	23	55	39	9	3	1.481481481
PF3D7_1145700	1.2890625	86	58	23	13	29	21	7	7	1.107973422
PF3D7_0615200	1.289124668	35	25	11	8	15	12	1	1	4.714285714
PF3D7_1036900	1.290303391	220	153	70	39	113	67	33	25	1.08953168
PF3D7_0823000	1.290540541	256	168	55	40	88	64	25	22	0.75625
PF3D7_0417900	1.290836653	102	65	24	15	41	23	7	3	1.378151261
PF3D7_1225600	1.293213828	127	87	32	22	53	30	18	12	0.741907262
PF3D7_1308600	1.295373665	334	222	84	56	105	77	22	16	1.200326619
PF3D7_0820000	1.296349664	244	168	71	39	169	103	45	31	1.0928051
PF3D7_1404200	1.297297297	21	16	2	1	9	4	6	3	0.142857143
PF3D7_1212400	1.3	53	38	11	9	29	23	9	5	0.668763103
PF3D7_1244900	1.301441678	108	84	21	12	37	18	8	6	0.899305556
PF3D7_0625000.2	1.301518438	6	6	1	0	4	2	0	0	Inf
PF3D7_1028300	1.301587302	69	47	13	9	20	14	1	0	3.768115942
PF3D7_1367200	1.302452316	86	66	19	12	33	23	8	4	0.911337209
PF3D7_1428200	1.302843016	129	73	28	22	64	36	22	11	0.631430585
PF3D7_1005500	1.303356555	201	136	44	27	151	104	40	27	0.826368159
PF3D7_1128600	1.30411449	102	74	28	20	42	35	5	3	2.305882353
PF3D7_0619200	1.305084746	227	168	68	47	80	56	19	14	1.261303037
PF3D7_1248600	1.305630027	160	113	36	23	51	36	15	9	0.765
PF3D7_1360400	1.306709265	78	53	14	10	26	18	3	2	1.555555556
PF3D7_1135800	1.308176101	41	28	9	6	14	11	3	3	1.024390244
PF3D7_1414100	1.309555855	115	81	21	15	60	37	12	10	0.913043478
PF3D7_1342500	1.310204082	33	17	9	7	14	12	4	3	0.954545455
PF3D7_0305800	1.31059246	228	161	66	51	107	71	27	17	1.147173489
PF3D7_1111000	1.310880829	118	85	44	26	45	29	13	7	1.290743155
PF3D7_0305600	1.311183144	88	65	21	15	59	37	12	8	1.173295455
PF3D7_1432600	1.311297071	207	152	43	28	110	77	22	18	1.038647343
PF3D7_0404900	1.312169312	77	53	24	20	33	22	9	6	1.142857143
PF3D7_0820400	1.312625251	85	61	16	13	41	29	9	7	0.85751634
PF3D7_0629800	1.314437555	98	75	22	17	72	48	14	9	1.15451895
PF3D7_1352800	1.314479638	108	71	27	19	42	29	14	9	0.75
PF3D7_1308900	1.31543052	288	203	78	63	130	76	41	25	0.858739837
PF3D7_1210400	1.316315205	196	135	58	43	73	44	17	9	1.270708283
PF3D7_0307500	1.318766067	30	20	12	7	23	14	3	2	3.066666667
PF3D7_1123200	1.319410319	77	52	12	5	58	45	11	7	0.821723731
PF3D7_1359100	1.321074965	154	118	37	29	65	49	10	7	1.561688312
PF3D7_1337200	1.321161826	263	169	64	48	78	53	22	16	0.862772209
PF3D7_1328000	1.322638952	331	224	71	50	141	102	33	28	0.916506454
PF3D7_0622700	1.322834646	61	45	10	3	30	17	6	4	0.819672131
PF3D7_0920700	1.323777403	89	46	27	16	39	29	10	9	1.183146067
PF3D7_1011600	1.324655436	96	75	16	12	43	29	9	7	0.796296296
PF3D7_1406200	1.324822695	411	281	101	75	218	133	57	39	0.939855722
PF3D7_1335900	1.325783972	113	26	60	21	24	16	7	7	1.820480405
PF3D7_1221100	1.326923077	23	17	3	2	14	9	0	0	Inf
PF3D7_1362400	1.327148438	361	240	96	68	221	144	44	33	1.335683707
PF3D7_0931700	1.328671329	108	70	19	14	51	32	13	9	0.69017094
PF3D7_0806500	1.328888889	71	47	25	22	64	43	15	11	1.502347418
PF3D7_1207600	1.329450915	118	93	28	23	61	41	11	6	1.31587057
PF3D7_1141300	1.330039526	201	145	51	35	82	55	18	12	1.155887231
PF3D7_1470100	1.330480848	521	363	119	81	240	158	57	47	0.961713304
PF3D7_0517800	1.331932773	51	34	10	8	24	19	6	6	0.784313725
PF3D7_0803000	1.332348597	98	67	33	21	48	35	15	13	1.07755102
PF3D7_1119200	1.333333333	24	15	4	2	10	7	1	1	1.666666667
PF3D7_1315200	1.33676333	201	147	53	34	73	53	12	10	1.604063018
PF3D7_1137800	1.337748344	36	24	8	7	17	8	6	5	0.62962963
PF3D7_1319100	1.338729763	65	46	19	16	53	37	15	10	1.032820513
PF3D7_0609000	1.341615929	707	468	199	139	426	275	110	80	1.090060435
PF3D7_1464000	1.341843972	125	100	34	28	55	44	15	11	0.997333333
PF3D7_1321700	1.342592593	133	86	37	30	94	59	29	20	0.901737101
PF3D7_0716300	1.346743295	49	26	23	12	23	19	2	1	5.397959184
PF3D7_1145800	1.349726776	212	119	50	34	94	56	23	12	0.96390484
PF3D7_1124200	1.350835322	67	48	23	16	36	21	13	11	0.950631458
PF3D7_1317900	1.353182752	192	137	44	33	68	50	17	10	0.916666667
PF3D7_0418700	1.353251318	88	55	24	18	42	27	16	12	0.715909091
PF3D7_0726300	1.353383459	186	135	58	43	85	60	18	12	1.472520908
PF3D7_0919800	1.353432282	208	128	55	42	68	52	13	11	1.383136095
PF3D7_1338500	1.356449376	126	88	38	31	51	34	13	9	1.183150183
PF3D7_1335800	1.35655058	66	42	19	13	18	12	7	4	0.74025974
PF3D7_0915600	1.357142857	69	48	17	11	12	7	3	1	0.985507246
PF3D7_1013600	1.358802502	391	273	105	78	170	124	38	31	1.201372998
PF3D7_1226000	1.359030837	125	85	39	28	53	38	11	5	1.503272727
PF3D7_0711300	1.361344538	13	9	7	5	7	5	2	0	1.884615385
PF3D7_0812700	1.361702128	33	17	8	5	13	9	7	6	0.45021645
PF3D7_0208900	1.362041467	379	252	85	61	218	156	62	47	0.788577751
PF3D7_1233300	1.363765039	206	134	57	37	83	62	24	15	0.956917476
PF3D7_1327200	1.365079365	51	32	11	6	13	11	4	4	0.700980392
PF3D7_0520800	1.365141188	295	189	90	67	148	104	44	30	1.026194145
PF3D7_1340600	1.365217391	132	86	31	24	59	41	11	9	1.259641873
PF3D7_1231200	1.368146214	48	33	15	10	26	18	4	3	2.03125
PF3D7_0525300	1.37006237	48	31	8	5	25	15	5	4	0.833333333
PF3D7_1322200	1.371146015	512	340	136	95	278	196	71	57	1.040052817
PF3D7_0314600	1.372093023	35	18	9	7	14	10	2	1	1.8
PF3D7_1034300	1.373584906	94	60	25	17	37	23	11	7	0.894584139
PF3D7_1421600	1.374269006	99	67	22	15	50	31	16	15	0.694444444
PF3D7_0521600	1.375	8	6	1	1	5	4	1	1	0.625
PF3D7_0630100	1.375184638	121	71	29	20	48	27	13	8	0.884933249
PF3D7_1471300	1.375215146	120	87	35	22	53	34	11	7	1.40530303
PF3D7_0911800	1.376811594	57	44	15	11	17	11	4	4	1.118421053
PF3D7_1208400	1.377237852	229	165	55	42	82	60	26	21	0.757473967
PF3D7_1420600	1.377649326	87	60	31	17	42	23	8	4	1.870689655
PF3D7_0506400	1.379310345	7	6	4	3	9	6	2	1	2.571428571
PF3D7_1133100	1.383159886	181	119	49	37	70	49	22	16	0.861376193
PF3D7_0508000	1.383954155	74	36	30	21	23	13	9	7	1.036036036
PF3D7_0607600	1.384436702	91	54	27	17	58	40	15	12	1.147252747
PF3D7_0713500	1.385744235	144	78	54	20	65	26	26	6	0.9375
PF3D7_0323700	1.386724387	104	61	40	20	40	25	17	9	0.904977376
PF3D7_1442900	1.386820331	660	450	184	134	271	175	68	53	1.111051693
PF3D7_1217900	1.387163561	84	60	17	12	41	22	11	7	0.754329004
PF3D7_1469600	1.387288387	759	472	166	124	286	186	64	44	0.977355072
PF3D7_1409900	1.388305847	82	44	25	14	70	39	20	14	1.067073171
PF3D7_1127900	1.388753056	52	35	16	10	34	19	16	13	0.653846154
PF3D7_0531400	1.38941076	349	226	80	50	75	43	18	13	0.955109838
PF3D7_0501700	1.389659521	86	53	25	17	37	19	7	5	1.53654485
PF3D7_0927400	1.389929742	154	109	43	30	82	58	24	21	0.954004329
PF3D7_1108800	1.393548387	41	33	9	7	10	6	1	1	2.195121951
PF3D7_1110400	1.393796359	167	128	56	36	129	87	32	24	1.351796407
PF3D7_0417300	1.394014963	27	22	6	5	8	8	0	0	Inf
PF3D7_0107100	1.394106814	70	48	19	13	36	22	7	5	1.395918367
PF3D7_1304300	1.394366197	27	19	11	9	18	11	7	6	1.047619048
PF3D7_1207900	1.395939086	80	59	28	21	39	27	5	4	2.73
PF3D7_0524200	1.396103896	14	7	2	1	12	7	8	6	0.214285714
PF3D7_0315900	1.397111913	23	19	5	4	16	7	5	5	0.695652174
PF3D7_1429600	1.397260274	21	17	8	5	19	13	4	1	1.80952381
PF3D7_0320400	1.398055105	295	180	126	78	198	152	43	30	1.966732361
PF3D7_1225300	1.398843931	65	47	13	9	22	12	5	2	0.88
PF3D7_0407700	1.400859423	227	152	50	38	115	73	30	24	0.844346549
PF3D7_1320400	1.401114206	55	32	6	4	30	21	5	2	0.654545455
PF3D7_1208100	1.401655851	895	633	182	115	363	242	70	54	1.05452514
PF3D7_1025200	1.401869159	39	25	10	5	12	7	4	3	0.769230769
PF3D7_0915300	1.40221914	191	143	53	41	84	62	14	10	1.664921466
PF3D7_1025000	1.403061224	121	66	36	19	55	35	20	14	0.818181818
PF3D7_1303300	1.403125	72	46	15	10	42	29	11	5	0.795454545
PF3D7_1320700	1.404299584	197	116	53	35	82	59	19	17	1.161100721
PF3D7_1123500	1.40494012	123	80	39	24	87	58	29	21	0.951219512
PF3D7_0820800	1.405637255	85	55	22	15	65	47	16	13	1.051470588
PF3D7_0503100	1.405959032	101	60	22	13	47	33	16	9	0.639851485
PF3D7_0208100.2	1.406372275	NA	NA	NA	NA	NA	NA	NA	NA	NA
PF3D7_1345400	1.408412483	377	248	87	70	158	93	36	26	1.012820513
PF3D7_1218900	1.408647141	148	94	43	32	59	45	13	10	1.318607069
PF3D7_0924300	1.41	80	57	15	15	27	16	9	8	0.5625
PF3D7_1210500	1.410958904	89	66	15	9	34	18	4	3	1.43258427
PF3D7_0208100.1	1.411403018	241	170	72	54	155	102	39	29	1.187360357
PF3D7_0618400	1.413043478	119	83	32	24	50	33	12	6	1.120448179
PF3D7_0813700	1.4136716	194	126	55	37	91	69	24	19	1.074957045
PF3D7_1238200	1.415472779	43	30	16	12	27	17	9	4	1.11627907
PF3D7_1345800	1.415492958	214	146	51	42	119	69	31	28	0.91483268
PF3D7_1142700	1.417886179	126	83	19	14	47	27	13	12	0.545177045
PF3D7_1409000	1.418727915	123	92	29	18	45	34	13	12	0.816135084
PF3D7_0821400	1.419354839	14	9	1	1	9	2	1	1	0.642857143
PF3D7_0319400	1.420396185	139	81	30	20	93	54	26	21	0.771997786
PF3D7_0322300	1.421133231	51	38	15	11	41	26	13	10	0.92760181
PF3D7_1235400	1.422911283	170	113	61	44	67	48	23	15	1.045268542
PF3D7_1218100	1.423326134	32	26	9	7	36	22	5	3	2.025
PF3D7_0508500	1.423637759	350	228	90	65	169	111	49	36	0.886880466
PF3D7_1450400	1.427331887	300	229	83	53	191	117	36	27	1.46787037
PF3D7_0508600	1.427480916	40	21	11	10	17	9	2	1	2.3375
PF3D7_1425500	1.428571429	19	15	2	0	10	5	4	3	0.263157895
PF3D7_1236700	1.429133858	97	70	22	17	39	24	13	11	0.680412371
PF3D7_1251400	1.430703625	91	65	32	25	39	26	10	7	1.371428571
PF3D7_1033100	1.433054393	298	165	75	47	159	98	54	45	0.741051454
PF3D7_1201900	1.434782609	27	17	5	2	18	8	5	3	0.666666667
PF3D7_1005700	1.439119171	159	110	40	31	65	37	16	13	1.022012579
PF3D7_0914300	1.439180538	160	100	35	28	64	39	19	14	0.736842105
PF3D7_1026400	1.43946932	101	73	22	12	39	28	12	9	0.707920792
PF3D7_1120000	1.440186916	86	57	21	13	38	23	8	6	1.159883721
PF3D7_0715300	1.441005803	47	33	12	11	37	27	8	6	1.180851064
PF3D7_0723100	1.442516269	62	44	20	12	20	12	5	5	1.290322581
PF3D7_1128300	1.442675159	162	120	41	32	123	78	35	29	0.889417989
PF3D7_0819800	1.443892045	260	178	55	38	109	70	22	16	1.048076923
PF3D7_1337400	1.446917808	116	86	25	21	39	19	9	8	0.933908046
PF3D7_0931500	1.447488584	18	13	2	2	18	9	4	4	0.5
PF3D7_0110000	1.448717949	32	24	8	4	13	10	7	4	0.464285714
PF3D7_1212900	1.449448529	142	98	46	35	95	61	20	19	1.538732394
PF3D7_0304000	1.449477352	119	72	42	26	93	63	23	19	1.427109974
PF3D7_1368800	1.450588235	367	249	95	62	168	113	45	27	0.966394187
PF3D7_0813000	1.450751252	46	35	7	5	39	25	13	12	0.456521739
PF3D7_1118700	1.450920245	81	66	11	6	43	25	10	8	0.583950617
PF3D7_1360300	1.451612903	104	71	19	14	34	24	3	3	2.070512821
PF3D7_0321500	1.452513966	157	96	49	39	104	72	32	22	1.01433121
PF3D7_0828700	1.453049371	219	153	55	38	103	72	20	13	1.293378995
PF3D7_0530000	1.453608247	19	15	3	3	3	1	3	2	0.157894737
PF3D7_1458600	1.45399828	299	214	64	52	106	65	20	17	1.134448161
PF3D7_0811200	1.454545455	106	72	31	19	44	34	12	8	1.072327044
PF3D7_0208800	1.455319149	39	31	10	9	25	18	7	6	0.915750916
PF3D7_0621900	1.457474227	88	53	26	20	69	44	16	12	1.274147727
PF3D7_0821100	1.45751634	137	92	33	28	80	57	20	16	0.96350365
PF3D7_1015500	1.458536585	94	70	21	16	57	39	12	10	1.061170213
PF3D7_0104100	1.458912769	112	57	42	15	51	27	19	9	1.006578947
PF3D7_1303500	1.459895833	275	176	74	52	221	145	55	41	1.081256198
PF3D7_1422300	1.460451977	34	29	5	4	24	19	8	7	0.441176471
PF3D7_1107100	1.460884354	120	90	31	23	44	31	5	5	2.273333333
PF3D7_0502000	1.462264151	181	111	49	31	91	60	19	12	1.296597848
PF3D7_0910400	1.462699078	262	174	64	50	101	66	30	19	0.822391858
PF3D7_1227900	1.464539007	75	56	19	13	36	26	9	4	1.013333333
PF3D7_1303700	1.466985646	262	193	54	40	114	84	26	15	0.903699354
PF3D7_0409300	1.467326733	167	108	51	35	84	54	25	15	1.026107784
PF3D7_1012000	1.467349552	119	88	31	20	75	52	18	15	1.085434174
PF3D7_0316000	1.469055375	44	31	8	3	15	11	4	4	0.681818182
PF3D7_1038100	1.469387755	179	103	39	24	76	46	18	12	0.919925512
PF3D7_1218200	1.471883786	353	246	78	59	156	108	26	22	1.325779037
PF3D7_1020300	1.472041612	104	66	23	19	59	40	19	16	0.686740891
PF3D7_0403300	1.473684211	22	15	3	3	11	7	1	1	1.5
PF3D7_1448700	1.474474474	81	59	14	7	33	19	6	5	0.950617284
PF3D7_1313600	1.475110892	415	296	96	72	144	100	44	32	0.757064622
PF3D7_0501800	1.476765799	113	57	36	24	62	33	26	14	0.759700477
PF3D7_1230800	1.482876712	77	55	19	10	44	23	15	8	0.723809524
PF3D7_1246900	1.482993197	104	66	26	17	71	47	16	12	1.109375
PF3D7_0604400	1.483146067	24	16	5	2	19	15	8	6	0.494791667
PF3D7_0321000	1.483739837	58	38	18	10	28	19	5	3	1.737931034
PF3D7_0104700	1.483825598	92	62	31	16	62	43	8	6	2.611413043
PF3D7_1354800	1.484502447	117	85	33	29	55	34	23	17	0.674470457
PF3D7_1309700	1.485645933	311	214	93	67	155	104	30	24	1.545016077
PF3D7_1415500	1.486062718	183	128	48	37	99	73	24	18	1.081967213
PF3D7_0930800	1.48642732	605	435	171	116	321	228	66	49	1.374680691
PF3D7_1112700	1.486626402	224	147	48	31	86	52	18	14	1.023809524
PF3D7_0319200	1.486754967	152	105	42	27	53	39	11	7	1.331339713
PF3D7_1147800.2	1.48687469	1	1	0	0	NA	NA	NA	NA	NA
PF3D7_1147800.1	1.488564477	299	185	102	50	113	77	38	21	1.014434079
PF3D7_1458800	1.489017341	148	103	31	22	57	42	14	12	0.852799228
PF3D7_0627000	1.490909091	29	26	3	3	13	10	1	1	1.344827586
PF3D7_0907400	1.49132321	150	113	36	27	94	61	22	15	1.025454545
PF3D7_0931000	1.493962678	149	99	35	26	49	33	15	11	0.767337808
PF3D7_1005100	1.494252874	255	186	50	37	86	67	17	12	0.991926182
PF3D7_1466400	1.494464945	100	83	29	19	99	65	18	15	1.595
PF3D7_0614800	1.498855835	70	46	21	16	26	19	9	7	0.866666667
PF3D7_1457700	1.50067659	289	207	64	46	128	86	28	18	1.012357884
PF3D7_0511300	1.501764291	149	99	33	22	71	40	19	12	0.827622748
PF3D7_1210700	1.501901141	101	69	21	14	40	26	11	11	0.756075608
PF3D7_1368700	1.503472222	97	66	27	14	50	32	12	10	1.159793814
PF3D7_1221300	1.503516174	137	97	36	29	56	34	13	9	1.131948344
PF3D7_1217400	1.505854801	136	93	41	35	62	38	13	10	1.437782805
PF3D7_1233700	1.506024096	110	68	32	22	34	24	9	8	1.098989899
PF3D7_0204000	1.508155583	121	78	30	21	83	55	15	12	1.371900826
PF3D7_0629600	1.50965251	18	12	3	3	11	9	1	1	1.833333333
PF3D7_1006300	1.51048951	12	10	3	2	8	6	0	0	Inf
PF3D7_0520200	1.510760402	138	98	43	36	50	33	16	13	0.973731884
PF3D7_1224400	1.51092437	86	65	26	18	22	14	5	3	1.330232558
PF3D7_1128000.2	1.512387387	NA	NA	NA	NA	NA	NA	NA	NA	NA
PF3D7_1361300	1.512605042	34	24	7	4	24	12	7	3	0.705882353
PF3D7_1231900	1.515653775	192	140	41	26	82	49	25	16	0.700416667
PF3D7_1474700	1.516600266	185	116	33	28	65	41	15	9	0.772972973
PF3D7_1009500	1.517333333	79	61	15	11	15	10	4	1	0.712025316
PF3D7_1145500	1.517406963	140	95	37	24	92	53	26	19	0.935164835
PF3D7_1363100	1.517578125	225	170	54	36	76	55	11	10	1.658181818
PF3D7_1107900	1.518763797	252	170	65	49	166	101	48	41	0.892030423
PF3D7_1317600	1.519354839	121	91	23	17	44	32	10	7	0.836363636
PF3D7_1450300	1.520231214	135	92	25	17	100	62	20	16	0.925925926
PF3D7_1215100	1.5204617	120	89	21	16	58	33	17	14	0.597058824
PF3D7_0921900	1.524193548	79	38	20	12	20	12	5	4	1.012658228
PF3D7_0417800	1.525035765	75	46	31	20	55	30	23	13	0.988405797
PF3D7_0706300	1.525423729	25	22	5	3	8	6	4	4	0.4
PF3D7_1128000.1	1.525433203	286	201	82	61	125	90	34	23	1.054092966
PF3D7_1203000	1.525651808	150	109	19	13	102	67	24	19	0.538333333
PF3D7_0405500	1.526785714	56	35	14	11	18	12	5	4	0.9
PF3D7_0107700	1.52690583	51	36	5	3	28	21	5	4	0.549019608
PF3D7_1225100	1.530660377	198	133	54	43	94	64	24	18	1.068181818
PF3D7_1345200	1.530755712	111	78	22	21	46	27	6	5	1.51951952
PF3D7_0918100	1.530769231	27	11	6	4	15	12	2	2	1.666666667
PF3D7_0930100	1.532173913	139	91	26	22	64	47	13	10	0.920863309
PF3D7_1029700	1.532216495	117	77	32	22	76	54	21	15	0.98982499
PF3D7_1453200	1.532441472	208	151	45	27	121	94	22	20	1.189903846
PF3D7_1314000	1.532780083	241	181	46	33	91	59	21	17	0.827109267
PF3D7_0519800	1.532934132	111	80	35	26	47	31	14	9	1.058558559
PF3D7_0719300	1.534883721	109	79	33	25	60	43	18	15	1.009174312
PF3D7_1411200	1.536585366	71	48	17	14	62	38	12	8	1.237089202
PF3D7_0216200	1.537444934	51	30	8	6	15	11	5	3	0.470588235
PF3D7_0606100	1.537800687	87	62	32	23	52	33	16	12	1.195402299
PF3D7_1429500	1.538978495	114	74	34	25	55	39	14	10	1.171679198
PF3D7_0307300	1.539215686	86	62	21	16	39	31	15	11	0.634883721
PF3D7_1313400	1.540963855	130	99	30	21	66	46	13	8	1.171597633
PF3D7_1241200	1.541359896	306	199	94	62	171	93	49	31	1.072028812
PF3D7_1475200	1.5421436	275	196	73	52	85	59	21	15	1.074458874
PF3D7_1411000.2	1.542589857	NA	NA	NA	NA	NA	NA	NA	NA	NA
PF3D7_0804000	1.544887781	99	71	22	19	51	33	13	11	0.871794872
PF3D7_0323400	1.545119705	105	52	49	28	45	27	7	6	3
PF3D7_0726900	1.545279383	84	53	18	16	40	24	11	8	0.779220779
PF3D7_1126700	1.545356371	87	60	18	14	65	39	23	14	0.584707646
PF3D7_1435200	1.548746518	70	49	22	17	25	21	4	4	1.964285714
PF3D7_0811500	1.549342105	105	57	23	17	34	16	8	6	0.930952381
PF3D7_0404500	1.550209205	48	27	12	8	34	25	6	5	1.416666667
PF3D7_1419100	1.550432277	226	150	76	58	103	72	13	9	2.664397549
PF3D7_0714400	1.55078125	26	18	5	5	12	8	5	4	0.461538462
PF3D7_1306700	1.551532033	76	57	11	8	32	20	9	8	0.514619883
PF3D7_0911700	1.552073733	138	86	38	29	90	61	22	17	1.126482213
PF3D7_0623100	1.55216285	131	87	19	11	55	33	18	15	0.44317218
PF3D7_1345600	1.554054054	71	41	18	12	37	24	8	7	1.172535211
PF3D7_1125200	1.554621849	19	15	4	4	19	11	3	2	1.333333333
PF3D7_0926300	1.554707379	152	109	25	18	74	46	18	13	0.676169591
PF3D7_1367400	1.555449331	221	145	51	41	105	59	25	19	0.969230769
PF3D7_0920300	1.556149733	39	26	5	3	12	6	4	2	0.384615385
PF3D7_1023000	1.556900726	50	38	7	5	21	15	4	4	0.735
PF3D7_1235000	1.558758315	58	36	19	17	44	31	17	16	0.847870183
PF3D7_1452600	1.559306842	731	495	160	123	260	186	67	52	0.84937828
PF3D7_1405800	1.560041408	231	164	62	45	107	76	20	14	1.435930736
PF3D7_0616700	1.562015504	64	38	15	12	42	25	9	9	1.09375
PF3D7_1202800	1.5625	22	14	5	3	4	4	0	0	Inf
PF3D7_0727800	1.562565172	353	241	93	65	204	129	53	40	1.014057406
PF3D7_1346000	1.562589928	159	104	35	29	75	52	14	11	1.179245283
PF3D7_1003700	1.562691132	246	174	56	43	114	90	32	25	0.81097561
PF3D7_0507500	1.565406977	59	41	14	10	57	35	14	9	0.966101695
PF3D7_0924500	1.565485362	149	106	31	22	96	58	21	16	0.951102589
PF3D7_0912800	1.566558442	126	87	22	17	54	40	11	8	0.857142857
PF3D7_1304400	1.567699837	135	86	28	25	53	32	11	8	0.999326599
PF3D7_0928100	1.567901235	53	36	14	8	39	22	16	12	0.643867925
PF3D7_1430000	1.568389058	48	38	5	4	12	9	4	2	0.3125
PF3D7_1350000	1.56928839	43	35	11	9	20	14	6	5	0.852713178
PF3D7_0932600	1.570850202	17	13	2	2	14	9	1	1	1.647058824
PF3D7_1456300	1.573493976	80	64	24	18	32	26	4	3	2.4
PF3D7_1468000	1.573753815	385	269	103	87	172	102	45	34	1.022568543
PF3D7_0705600	1.574204947	222	154	48	38	98	59	15	9	1.412612613
PF3D7_1411600	1.577507599	87	64	23	14	36	28	13	9	0.732095491
PF3D7_1320200	1.578947368	87	57	30	19	66	54	10	9	2.275862069
PF3D7_1425700	1.579387187	45	31	11	9	13	9	1	1	3.177777778
PF3D7_1330200	1.579646018	40	30	11	9	20	15	5	4	1.1
PF3D7_0717100	1.581140351	116	68	41	25	67	42	19	10	1.246370236
PF3D7_0213800	1.581464873	68	46	23	13	45	26	13	9	1.17081448
PF3D7_1002700	1.581567797	161	103	41	27	66	43	21	12	0.800354925
PF3D7_0818700	1.582992641	161	103	47	29	92	65	23	18	1.167701863
PF3D7_1306100	1.583333333	33	23	7	4	14	10	1	1	2.96969697
PF3D7_1122400	1.584018801	83	48	22	16	45	32	12	10	0.993975904
PF3D7_1348600	1.58490566	43	34	8	7	27	14	4	4	1.255813953
PF3D7_0930700	1.585313175	58	48	8	5	28	18	6	4	0.643678161
PF3D7_1332600	1.586264657	87	63	28	21	34	25	9	7	1.215836526
PF3D7_0705000	1.587798846	141	106	31	23	83	55	23	16	0.793401172
PF3D7_0717400	1.588548602	110	64	33	24	52	32	19	13	0.821052632
PF3D7_1464600	1.588765603	245	171	67	52	153	107	41	33	1.020507715
PF3D7_1411000.1	1.58909445	333	237	88	58	169	120	28	22	1.595023595
PF3D7_1332100	1.591954023	126	91	27	18	48	35	7	6	1.469387755
PF3D7_0721300	1.592880979	129	83	28	17	55	37	17	16	0.702234382
PF3D7_1112300	1.595266272	143	102	32	21	64	48	17	10	0.842451666
PF3D7_0106200	1.595348837	38	26	9	7	13	11	4	3	0.769736842
PF3D7_0905400	1.596432553	35	23	17	10	64	53	17	13	1.828571429
PF3D7_0108500	1.597765363	31	18	22	18	13	7	11	10	0.838709677
PF3D7_0302600	1.598534799	196	120	65	40	94	47	36	17	0.865929705
PF3D7_0508700	1.6	211	150	69	51	123	77	27	20	1.489731438
PF3D7_1402400	1.6	97	69	25	16	39	30	6	3	1.675257732
PF3D7_0530500	1.601585728	190	130	65	43	102	61	19	14	1.836565097
PF3D7_1007500	1.601851852	26	19	3	3	3	2	0	0	Inf
PF3D7_0419100	1.602888087	44	29	8	7	20	12	2	2	1.818181818
PF3D7_0707800	1.603550296	146	101	34	26	83	54	25	20	0.773150685
PF3D7_1025300	1.605206074	101	74	26	21	59	40	13	10	1.168316832
PF3D7_0323200	1.605442177	70	42	20	14	26	18	8	4	0.928571429
PF3D7_1006400	1.608045977	152	99	40	34	84	56	18	15	1.228070175
PF3D7_1427000	1.608212147	157	92	45	31	61	41	18	16	0.97133758
PF3D7_0404400	1.609498681	40	24	11	7	37	25	11	10	0.925
PF3D7_1216000	1.610032362	88	72	20	11	53	35	14	10	0.86038961
PF3D7_0825700	1.613114754	74	50	22	14	19	13	3	2	1.882882883
PF3D7_1206800	1.616231087	136	98	29	23	72	49	12	9	1.279411765
PF3D7_1147500	1.616468039	212	136	60	43	99	66	27	22	1.037735849
PF3D7_1248800	1.617021277	12	8	1	0	7	3	1	0	0.583333333
PF3D7_1468800	1.617046819	187	124	49	40	77	46	19	14	1.061919505
PF3D7_1120300	1.620037807	50	34	19	14	38	22	5	2	2.888
PF3D7_1246600	1.620512821	72	53	16	10	26	21	4	1	1.444444444
PF3D7_0310900	1.622137405	107	73	33	22	50	35	4	3	3.855140187
PF3D7_1022400	1.62267658	93	56	35	29	40	33	11	10	1.368523949
PF3D7_1005200	1.62295082	13	9	2	0	5	3	0	0	Inf
PF3D7_0605700	1.623239437	40	29	9	5	32	22	10	9	0.72
PF3D7_0725400	1.623853211	7	4	2	1	5	0	3	2	0.476190476
PF3D7_0406700	1.624557261	111	76	30	21	68	45	21	17	0.875160875
PF3D7_1112600	1.626591231	70	50	17	11	54	39	9	6	1.457142857
PF3D7_0716100	1.626753976	121	84	40	28	64	42	14	9	1.511216057
PF3D7_0625000.1	1.628701595	20	15	4	4	30	24	1	0	6
PF3D7_0418900	1.628787879	59	45	17	13	35	21	11	7	0.916795069
PF3D7_1434900	1.629969419	82	58	19	17	28	18	8	6	0.81097561
PF3D7_0408000	1.631578947	39	23	11	10	12	9	4	3	0.846153846
PF3D7_1207100	1.633333333	165	115	37	29	70	46	18	14	0.872053872
PF3D7_1130500	1.635532995	162	121	31	19	74	50	15	11	0.944032922
PF3D7_0912200	1.635761589	94	64	17	15	58	39	16	9	0.655585106
PF3D7_0909500	1.63599182	57	38	14	14	32	14	15	9	0.523976608
PF3D7_1463600	1.636363636	11	6	1	1	8	7	0	0	Inf
PF3D7_0505600	1.636636637	39	28	13	9	17	10	2	0	2.833333333
PF3D7_1133900	1.640129976	213	128	58	37	78	42	23	18	0.923453766
PF3D7_1003900	1.641732283	54	37	13	10	19	12	3	1	1.524691358
PF3D7_1201800	1.642201835	35	23	7	6	14	9	6	3	0.466666667
PF3D7_0517500	1.642771804	84	62	24	14	60	37	20	13	0.857142857
PF3D7_0730100	1.642857143	150	100	38	27	55	36	12	8	1.161111111
PF3D7_1337300	1.643410853	122	77	35	29	76	44	22	16	0.991058122
PF3D7_1304000	1.643554688	173	125	53	40	104	59	27	18	1.180047099
PF3D7_1362500	1.643758766	133	97	41	21	54	37	11	9	1.513328776
PF3D7_1216700	1.645852749	151	93	38	23	89	64	26	18	0.861436577
PF3D7_0531000	1.645980254	209	132	44	33	65	33	14	9	0.977443609
PF3D7_1474500	1.646219686	143	93	49	33	58	39	12	7	1.656177156
PF3D7_0503900	1.648036254	56	38	10	8	41	25	11	7	0.665584416
PF3D7_1341600	1.648854962	124	88	34	32	70	45	16	11	1.199596774
PF3D7_0525000	1.649147727	124	81	43	34	55	29	17	12	1.121916509
PF3D7_1444500	1.650192555	247	182	75	48	126	79	26	18	1.471504204
PF3D7_0727500	1.650636492	113	79	29	22	70	47	10	8	1.796460177
PF3D7_1453400	1.651066043	368	270	71	50	164	112	32	21	0.988790761
PF3D7_0710100	1.651416122	64	46	17	8	22	11	8	2	0.73046875
PF3D7_1111200	1.651515152	147	105	27	22	65	43	14	11	0.852769679
PF3D7_0106700	1.652022315	157	107	63	44	116	69	45	33	1.034394904
PF3D7_1367300	1.653731343	49	33	20	10	26	18	5	3	2.12244898
PF3D7_1035000	1.654582075	147	91	61	27	61	28	23	6	1.100561964
PF3D7_0915200	1.655279503	72	51	13	11	29	19	3	2	1.74537037
PF3D7_1467900	1.657608696	205	144	49	41	132	79	26	22	1.213508443
PF3D7_1425300	1.657980456	37	30	6	5	16	10	9	8	0.288288288
PF3D7_0502200	1.659142212	72	44	26	22	36	24	8	5	1.625
PF3D7_0524900	1.659919028	166	122	35	21	93	59	18	15	1.08935743
PF3D7_1412100	1.660041841	140	107	45	30	81	54	17	12	1.531512605
PF3D7_1346400	1.660320641	1067	714	323	244	605	387	146	120	1.254413218
PF3D7_0816900	1.661818182	39	29	3	2	18	13	4	1	0.346153846
PF3D7_1470700	1.662068966	105	63	29	19	57	37	12	10	1.311904762
PF3D7_1305400	1.663382594	153	107	34	18	53	35	14	8	0.841269841
PF3D7_0302100	1.66367713	174	94	77	47	92	47	33	21	1.233716475
PF3D7_0932900	1.664556962	28	17	6	3	13	12	2	2	1.392857143
PF3D7_0528800	1.666666667	105	86	23	17	48	33	12	9	0.876190476
PF3D7_0509600	1.667590028	101	67	24	18	51	29	17	12	0.712871287
PF3D7_0624400	1.668863262	96	62	26	18	36	24	8	8	1.21875
PF3D7_1307400	1.669250646	70	41	16	7	46	29	6	5	1.752380952
PF3D7_0513700	1.669387755	78	48	22	16	47	28	12	9	1.104700855
PF3D7_0509100	1.669789227	171	107	55	33	101	60	23	19	1.412407831
PF3D7_0410700	1.670353982	98	64	31	19	51	41	14	7	1.152332362
PF3D7_1318700	1.671562083	133	92	23	18	52	35	15	14	0.599498747
PF3D7_1026200	1.671768707	56	40	16	8	47	35	12	9	1.119047619
PF3D7_1344100	1.673291925	140	101	34	23	86	62	10	8	2.088571429
PF3D7_1406600	1.676360925	189	130	52	42	133	100	26	23	1.407407407
PF3D7_0912500	1.677083333	53	39	16	10	24	14	2	2	3.622641509
PF3D7_1028900	1.677506775	65	42	12	5	24	13	6	6	0.738461538
PF3D7_1134200	1.677562327	446	330	110	83	165	120	39	26	1.043463263
PF3D7_1325500	1.677661169	78	56	14	11	37	24	5	4	1.328205128
PF3D7_1007300	1.678018576	128	80	37	19	63	40	12	5	1.517578125
PF3D7_1431300	1.678271309	92	53	37	20	53	33	22	12	0.968873518
PF3D7_1302500	1.680277069	460	304	138	101	273	160	82	56	0.998780488
PF3D7_1118300	1.681451613	142	89	53	32	115	72	39	25	1.100577826
PF3D7_0908800	1.683050847	74	54	13	8	44	32	11	9	0.702702703
PF3D7_1030900	1.683486239	39	24	13	10	23	15	9	8	0.851851852
PF3D7_1313200	1.684210526	96	59	23	19	49	32	9	8	1.304398148
PF3D7_1250900	1.685358255	45	31	9	8	26	17	12	8	0.433333333
PF3D7_1363700	1.687341772	138	99	39	28	62	43	20	12	0.876086957
PF3D7_0627300	1.688195991	76	52	25	19	32	19	5	4	2.105263158
PF3D7_1440400	1.68984375	228	142	53	35	100	65	25	17	0.929824561
PF3D7_1225700	1.690206529	150	97	41	31	81	60	22	16	1.006363636
PF3D7_0905600	1.690983607	274	187	74	50	105	63	27	15	1.050283861
PF3D7_0506200	1.694189602	52	36	15	13	24	18	8	7	0.865384615
PF3D7_1209000	1.694610778	30	24	11	9	8	7	3	2	0.977777778
PF3D7_1356400	1.694831014	185	124	52	41	100	64	29	20	0.969245107
PF3D7_1435700.1	1.694933921	110	87	22	16	65	46	17	15	0.764705882
PF3D7_1365400	1.695205479	85	63	13	10	76	48	13	10	0.894117647
PF3D7_1115400	1.697154472	64	43	15	14	41	21	11	9	0.873579545
PF3D7_0109900.2	1.69740634	NA	NA	NA	NA	NA	NA	NA	NA	NA
PF3D7_0512700	1.697508897	25	20	6	5	23	18	5	5	1.104
PF3D7_1469000	1.697802198	19	17	3	3	13	8	2	2	1.026315789
PF3D7_1031700	1.698275862	7	4	4	3	12	8	4	4	1.714285714
PF3D7_1468200	1.699115044	60	38	15	11	21	19	4	4	1.3125
PF3D7_1445600	1.69966443	123	74	34	23	56	37	16	11	0.967479675
PF3D7_0824400	1.700854701	33	19	17	9	20	15	8	4	1.287878788
PF3D7_1005000	1.702269693	165	119	35	25	59	39	14	10	0.893939394
PF3D7_0727300	1.702549575	167	113	44	32	59	39	18	11	0.863606121
PF3D7_1217200	1.704200179	220	149	45	32	90	61	19	15	0.968899522
PF3D7_1307500	1.704545455	8	5	2	1	4	3	2	1	0.5
PF3D7_0805800	1.706422018	57	31	13	11	20	15	4	3	1.140350877
PF3D7_1468900	1.707257073	153	112	46	36	67	42	12	11	1.678649237
PF3D7_1129500	1.708674304	103	82	30	24	42	31	11	8	1.112091792
PF3D7_0615800	1.708860759	158	115	45	38	83	58	17	16	1.390543559
PF3D7_1454200	1.709401709	230	170	55	42	127	92	17	12	1.786445013
PF3D7_1133400	1.710610932	91	22	51	11	20	13	9	5	1.245421245
PF3D7_1103400	1.710670315	154	97	38	20	106	74	24	18	1.08982684
PF3D7_1020000	1.711180124	32	25	12	6	16	10	7	6	0.857142857
PF3D7_0507600	1.711656442	72	50	21	14	56	32	22	18	0.742424242
PF3D7_0929400	1.714804064	78	46	31	15	79	53	20	14	1.569871795
PF3D7_1352700	1.715752073	478	333	101	71	199	132	45	31	0.934402603
PF3D7_1406300	1.715789474	99	67	22	19	51	36	12	8	0.944444444
PF3D7_1115700	1.716942149	40	20	21	6	9	4	5	0	0.945
PF3D7_0608400	1.716981132	11	6	4	4	6	3	2	1	1.090909091
PF3D7_0822400	1.718106996	62	45	18	12	37	30	9	6	1.193548387
PF3D7_1105600	1.718146718	126	81	36	25	100	70	19	14	1.503759398
PF3D7_0916200	1.718531469	155	106	51	35	119	78	30	24	1.30516129
PF3D7_0709600	1.719723183	215	143	56	29	84	50	31	13	0.705776444
PF3D7_1445400	1.721906924	132	96	36	26	75	49	22	16	0.929752066
PF3D7_1033000	1.721925134	70	51	23	18	56	36	21	18	0.876190476
PF3D7_1249100	1.721938776	59	39	22	18	32	22	11	9	1.084745763
PF3D7_1115300	1.721991701	49	29	21	9	13	6	9	4	0.619047619
PF3D7_1024000	1.722614841	72	49	20	17	33	21	8	5	1.145833333
PF3D7_1358000	1.722664016	453	304	98	76	173	105	40	29	0.935651214
PF3D7_1448600	1.723320158	46	36	9	7	16	11	3	3	1.043478261
PF3D7_1228200	1.724938875	118	84	35	24	48	34	7	6	2.033898305
PF3D7_1143900	1.726342711	63	44	9	3	33	23	4	2	1.178571429
PF3D7_1210300	1.727272727	44	32	6	5	18	14	3	2	0.818181818
PF3D7_1023700	1.727873184	92	62	35	24	45	26	11	7	1.556324111
PF3D7_1442800	1.728855721	91	56	20	12	28	15	6	5	1.025641026
PF3D7_0920000	1.730529595	81	48	21	15	67	45	18	12	0.965020576
PF3D7_1362800	1.734310582	479	341	122	94	184	127	40	27	1.171607516
PF3D7_0913300	1.735294118	94	58	19	14	50	31	12	8	0.842198582
PF3D7_1427200	1.736842105	20	16	9	5	6	4	4	3	0.675
PF3D7_0809400	1.737647059	132	73	43	21	55	30	27	13	0.663580247
PF3D7_1411300	1.73943662	127	88	29	23	42	29	4	3	2.397637795
PF3D7_0812100	1.740852508	248	149	57	41	146	100	33	18	1.01686217
PF3D7_0105900	1.741071429	53	41	7	3	30	24	8	5	0.495283019
PF3D7_0921600	1.741212121	329	236	70	47	140	96	29	16	1.027146001
PF3D7_1454000	1.741682975	97	77	28	22	42	30	10	9	1.212371134
PF3D7_1105900	1.742424242	22	12	5	5	14	8	4	3	0.795454545
PF3D7_0807200	1.743961353	40	33	11	8	39	25	8	7	1.340625
PF3D7_1366800	1.745098039	43	25	12	8	32	15	13	9	0.686940966
PF3D7_0715100	1.75	18	12	3	2	13	9	2	2	1.083333333
PF3D7_1411500	1.752903907	200	141	37	31	68	47	13	8	0.967692308
PF3D7_0935200	1.753269398	126	90	36	29	76	49	27	17	0.804232804
PF3D7_0105800	1.753605769	101	71	32	20	58	40	14	8	1.312588402
PF3D7_1107200	1.754558205	127	101	28	19	63	42	16	14	0.868110236
PF3D7_1445200	1.755025126	191	131	46	32	69	47	19	14	0.874621108
PF3D7_0509800	1.756254009	169	107	46	35	96	70	32	29	0.816568047
PF3D7_1211000	1.757592191	222	164	59	49	151	89	34	20	1.180312666
PF3D7_1011800	1.757682177	122	83	36	25	107	66	38	30	0.830888697
PF3D7_1239800	1.758800069	829	572	235	146	378	249	102	53	1.050521536
PF3D7_1429000	1.759493671	30	20	9	7	16	8	8	7	0.6
PF3D7_0921500	1.762470309	72	47	23	17	37	27	8	3	1.477430556
PF3D7_1329200	1.762962963	38	26	6	3	15	12	8	4	0.296052632
PF3D7_0316900	1.763333333	49	31	9	9	47	31	12	8	0.719387755
PF3D7_1225900	1.763456091	66	45	17	11	34	24	8	6	1.09469697
PF3D7_1472800	1.768595041	64	48	14	11	26	14	3	2	1.895833333
PF3D7_1216900	1.768903088	145	97	36	29	84	61	21	20	0.993103448
PF3D7_1146200	1.76969697	46	30	11	9	10	8	4	3	0.597826087
PF3D7_0111300	1.772922022	134	98	38	25	83	62	14	12	1.681236674
PF3D7_1419600	1.773420479	72	53	19	14	41	30	4	2	2.704861111
PF3D7_1214500	1.774193548	23	22	5	4	14	8	2	1	1.52173913
PF3D7_1466500	1.776	15	9	5	4	9	4	1	0	3
PF3D7_0627900	1.776632302	26	16	4	2	19	10	3	3	0.974358974
PF3D7_1368500	1.777108434	154	111	35	24	71	51	16	13	1.008522727
PF3D7_1114400	1.778649922	110	80	26	16	38	30	12	9	0.748484848
PF3D7_1130700	1.778877888	264	184	69	43	149	101	35	24	1.112662338
PF3D7_0107500	1.778911565	163	120	38	31	132	86	31	23	0.992677617
PF3D7_0422100	1.779220779	44	27	12	8	23	14	10	8	0.627272727
PF3D7_1028100	1.779967159	69	48	20	11	58	45	14	12	1.200828157
PF3D7_1423100	1.783783784	73	53	23	18	43	22	14	12	0.967710372
PF3D7_0729300	1.78490991	152	102	47	31	72	43	27	19	0.824561404
PF3D7_0816000	1.786150713	56	36	20	16	41	19	11	10	1.331168831
PF3D7_0933900	1.788	31	21	9	7	20	13	6	4	0.967741935
PF3D7_1234500	1.7890625	56	38	17	12	23	16	4	3	1.745535714
PF3D7_1138500	1.79004329	152	110	42	31	92	61	26	21	0.977732794
PF3D7_1347400	1.791366906	20	16	4	4	8	7	3	3	0.533333333
PF3D7_1461700	1.793650794	18	14	3	3	12	9	3	2	0.666666667
PF3D7_1413400	1.794712286	93	65	23	20	54	38	13	11	1.027295285
PF3D7_0303200	1.795180723	154	88	57	36	126	76	40	32	1.165909091
PF3D7_0915900	1.795180723	33	29	9	5	11	7	2	1	1.5
PF3D7_1408700	1.796853244	1410	994	338	257	709	470	172	125	0.988132937
PF3D7_0416600	1.797909408	19	14	7	4	6	5	3	1	0.736842105
PF3D7_1140000	1.8	133	80	29	22	64	48	16	12	0.872180451
PF3D7_0204800	1.800480769	73	42	13	10	35	19	10	7	0.623287671
PF3D7_0807800	1.802494802	35	22	15	9	37	21	11	7	1.441558442
PF3D7_0214500	1.803921569	39	33	11	6	15	12	4	2	1.057692308
PF3D7_0303800	1.806070826	83	58	18	13	39	27	12	9	0.704819277
PF3D7_0622000	1.806603774	33	24	8	5	11	10	2	2	1.333333333
PF3D7_0607200	1.808857809	28	19	2	1	29	17	11	7	0.188311688
PF3D7_1309300	1.81043956	144	104	40	28	68	42	18	15	1.049382716
PF3D7_0708000	1.811059908	88	59	31	18	59	37	15	11	1.385606061
PF3D7_0821600	1.8115727	97	68	30	26	60	40	21	17	0.88365243
PF3D7_1021500	1.813235294	98	72	22	14	51	39	15	12	0.763265306
PF3D7_1122300	1.814404432	25	14	7	6	16	14	3	1	1.493333333
PF3D7_1432300	1.814521049	234	126	52	37	106	71	21	13	1.121693122
PF3D7_1456200	1.814891417	118	87	33	23	75	54	23	22	0.911938099
PF3D7_1251700	1.817531306	105	74	21	15	47	23	10	8	0.94
PF3D7_1232400	1.817934783	60	35	15	8	19	12	5	4	0.95
PF3D7_1442200	1.82	230	167	48	34	98	70	20	17	1.022608696
PF3D7_1013900	1.820297952	160	110	43	35	91	57	24	20	1.019010417
PF3D7_0611400	1.820481928	112	80	21	16	41	28	5	4	1.5375
PF3D7_0708200	1.821802935	111	75	20	9	64	43	13	8	0.887040887
PF3D7_1143000	1.821989529	61	45	12	9	40	31	9	6	0.87431694
PF3D7_0826300	1.824719101	101	62	23	19	45	31	13	8	0.788271135
PF3D7_0610900	1.825	115	72	40	23	90	63	25	16	1.252173913
PF3D7_0626200	1.825358852	62	40	16	9	30	21	8	6	0.967741935
PF3D7_1235800	1.827209533	251	185	55	44	159	98	43	29	0.810247383
PF3D7_1449600	1.827380952	68	45	18	8	41	29	6	5	1.808823529
PF3D7_0621400	1.829819277	98	69	32	19	56	36	15	13	1.219047619
PF3D7_1412000	1.83125	31	22	9	8	18	13	7	5	0.746543779
PF3D7_0509400	1.832875772	305	206	87	61	197	112	51	30	1.101832208
PF3D7_0704200	1.83319363	242	184	55	42	84	51	16	9	1.193181818
PF3D7_0819200	1.834319527	68	49	11	7	50	31	12	8	0.674019608
PF3D7_0810700	1.836879433	2	2	0	0	2	2	1	0	0
PF3D7_0524500	1.837398374	17	12	2	1	9	5	2	1	0.529411765
PF3D7_0818600	1.841059603	36	12	19	10	22	16	7	3	1.658730159
PF3D7_1251200	1.842192691	51	33	15	10	54	39	13	11	1.221719457
PF3D7_1316500	1.843267108	164	119	51	41	66	40	15	11	1.368292683
PF3D7_1435700.2	1.843468468	NA	NA	NA	NA	NA	NA	NA	NA	NA
PF3D7_1007400	1.844748858	41	32	13	8	24	17	5	4	1.52195122
PF3D7_1305300	1.845673759	704	501	187	136	300	216	74	47	1.076858108
PF3D7_1326800	1.845804989	66	51	14	14	19	10	2	2	2.015151515
PF3D7_1227000	1.846625767	20	14	3	3	7	4	2	1	0.525
PF3D7_0619700	1.846761453	49	37	7	1	51	32	10	7	0.728571429
PF3D7_0519000	1.849829352	33	22	9	8	19	11	5	3	1.036363636
PF3D7_0502700	1.850632911	36	27	8	6	27	18	8	8	0.75
PF3D7_0621500	1.854227405	46	30	9	6	18	9	2	2	1.760869565
PF3D7_0933400	1.854477612	30	27	5	4	15	11	3	3	0.833333333
PF3D7_0415700	1.854663774	34	26	9	6	25	18	12	7	0.551470588
PF3D7_0812300	1.854663774	41	27	13	9	35	23	7	7	1.585365854
PF3D7_1471400	1.857715431	61	40	25	14	35	19	10	7	1.43442623
PF3D7_0718700	1.857768053	62	46	13	10	32	22	12	9	0.559139785
PF3D7_0811900	1.857993197	142	96	39	30	67	38	17	12	1.082435791
PF3D7_0622200	1.858139535	122	84	31	20	75	47	17	8	1.121022179
PF3D7_0520100	1.858356941	105	71	30	20	53	37	11	6	1.376623377
PF3D7_0321600	1.858503401	132	95	25	20	50	31	13	9	0.728438228
PF3D7_0920900	1.860416667	85	59	8	7	41	27	7	4	0.551260504
PF3D7_1323300	1.860795455	34	28	7	6	23	18	9	7	0.526143791
PF3D7_0922400	1.862104188	105	73	27	17	71	42	20	15	0.912857143
PF3D7_0318400	1.862944162	100	68	18	10	34	24	9	7	0.68
PF3D7_0630400	1.863753213	38	23	10	5	24	13	5	2	1.263157895
PF3D7_0506900	1.864295125	34	14	12	5	39	23	19	15	0.724458204
PF3D7_1403100	1.864450128	304	202	76	54	198	133	50	35	0.99
PF3D7_0903800	1.864740643	226	158	70	48	154	101	34	18	1.402915148
PF3D7_0820200	1.865355522	125	83	29	21	61	37	13	6	1.088615385
PF3D7_0316300.2	1.865429234	34	23	9	6	34	24	7	3	1.285714286
PF3D7_1340900	1.866084425	56	42	17	13	74	47	27	19	0.832010582
PF3D7_0518500	1.866429207	123	87	34	23	87	63	31	22	0.775767113
PF3D7_1437100	1.867088608	26	22	2	2	8	5	2	1	0.307692308
PF3D7_0728500	1.867132867	13	12	1	0	7	4	1	1	0.538461538
PF3D7_0626900	1.873655914	52	37	8	7	19	14	3	3	0.974358974
PF3D7_1343300	1.873727088	139	97	38	26	91	58	25	17	0.995107914
PF3D7_0706100	1.873773708	211	142	48	31	124	81	29	24	0.972707959
PF3D7_0923600	1.875	36	23	9	9	29	18	6	5	1.208333333
PF3D7_0625500	1.87537092	52	38	6	6	27	22	6	6	0.519230769
PF3D7_1456500	1.877038896	411	291	107	75	183	126	37	29	1.287630696
PF3D7_1305000	1.877620014	271	186	80	53	149	104	49	37	0.897657956
PF3D7_1453100	1.877777778	132	81	37	30	49	35	10	7	1.373484848
PF3D7_1404500	1.88034188	59	45	18	13	47	34	14	7	1.024213075
PF3D7_1450200	1.880952381	18	12	3	2	9	6	4	3	0.375
PF3D7_0618800	1.88097561	136	98	30	25	61	49	11	9	1.223262032
PF3D7_1252100	1.883972912	157	89	72	41	151	96	47	33	1.473370375
PF3D7_1358400	1.884892086	9	6	4	3	6	4	3	1	0.888888889
PF3D7_1236800	1.888015717	71	55	13	7	41	28	7	3	1.072434608
PF3D7_1010100	1.889261745	50	39	14	9	23	13	8	5	0.805
PF3D7_0104000	1.889570552	14	12	4	2	7	3	1	1	2
PF3D7_1032200	1.891472868	12	9	2	2	6	5	2	1	0.5
PF3D7_1221700	1.893756846	99	64	26	20	64	47	17	16	0.988710636
PF3D7_0618600	1.894160584	24	19	5	1	26	18	8	4	0.677083333
PF3D7_1331000	1.895870736	117	77	21	15	44	31	5	5	1.579487179
PF3D7_1026100	1.896907216	12	9	4	3	9	8	4	1	0.75
PF3D7_0104400	1.897196262	57	46	16	13	45	32	12	8	1.052631579
PF3D7_0626500	1.897571278	155	93	29	24	53	39	12	10	0.826344086
PF3D7_0506800	1.897739505	198	117	49	36	76	52	22	17	0.854912764
PF3D7_0109900.1	1.900131406	102	74	24	17	49	35	16	11	0.720588235
PF3D7_0203700	1.902050114	74	50	16	12	23	17	7	7	0.71042471
PF3D7_1444000	1.9030837	70	43	16	11	21	18	1	1	4.8
PF3D7_0824300	1.904269082	109	76	25	15	42	31	13	10	0.741002117
PF3D7_1346800	1.904328018	64	41	25	14	21	13	5	2	1.640625
PF3D7_0503200	1.905005107	126	86	35	23	78	50	23	10	0.942028986
PF3D7_1142500	1.905511811	14	5	4	2	12	6	0	0	Inf
PF3D7_1421900	1.90625	24	21	6	4	11	9	3	3	0.916666667
PF3D7_1118200	1.906451613	116	72	28	20	84	43	28	13	0.724137931
PF3D7_0904100	1.907060519	258	173	78	52	128	83	34	24	1.138166895
PF3D7_0602600	1.907478797	162	114	46	28	81	53	20	9	1.15
PF3D7_1320300	1.907801418	109	73	27	25	56	38	11	10	1.261050876
PF3D7_0918600	1.907967033	107	75	23	19	56	43	12	9	1.003115265
PF3D7_0515500	1.913541667	87	50	31	21	59	49	18	16	1.167943806
PF3D7_1465200	1.917553191	67	58	18	14	32	23	6	5	1.432835821
PF3D7_1011300	1.917701863	64	44	17	14	48	37	10	8	1.275
PF3D7_1316700	1.918138042	100	73	30	24	63	44	18	15	1.05
PF3D7_1125300	1.918354017	154	113	40	29	99	68	24	12	1.071428571
PF3D7_1108000	1.924295775	111	56	24	17	46	38	9	6	1.105105105
PF3D7_0411900	1.925732218	200	143	54	37	132	78	38	20	0.937894737
PF3D7_1245500	1.926086957	44	37	10	7	30	22	5	4	1.363636364
PF3D7_1434400	1.926315789	25	15	5	3	16	11	1	0	3.2
PF3D7_0621000	1.926540284	113	83	30	23	63	40	18	10	0.92920354
PF3D7_0213500	1.92826087	65	49	13	10	35	22	10	7	0.7
PF3D7_1230500	1.928286853	96	70	19	13	39	23	11	8	0.701704545
PF3D7_1138400	1.928537624	642	435	155	119	423	297	105	87	0.972630174
PF3D7_1349900	1.930107527	25	20	4	3	17	11	5	3	0.544
PF3D7_0405200	1.930915371	28	19	10	6	31	22	4	2	2.767857143
PF3D7_1122700	1.933070866	34	24	8	6	19	15	3	3	1.490196078
PF3D7_1236300	1.934117647	62	44	11	10	26	20	4	4	1.153225806
PF3D7_1120900	1.938053097	6	3	3	2	9	9	3	3	1.5
PF3D7_1140500	1.939585731	245	165	52	39	173	126	31	20	1.184463463
PF3D7_0805100	1.940325497	64	46	22	16	46	33	11	10	1.4375
PF3D7_0505400	1.940540541	94	71	28	21	74	54	21	15	1.04964539
PF3D7_0804900	1.940936864	59	36	19	12	23	16	8	3	0.925847458
PF3D7_1344500	1.941605839	36	26	5	4	17	13	5	5	0.472222222
PF3D7_0815000	1.942857143	57	41	5	5	21	12	7	7	0.263157895
PF3D7_1245800	1.944315545	91	59	36	27	42	26	16	10	1.038461538
PF3D7_1360500	1.945265807	450	287	105	74	299	190	66	52	1.057070707
PF3D7_1211300	1.945374449	157	114	29	20	102	69	24	19	0.785031847
PF3D7_0408800	1.946031746	44	31	15	12	17	13	2	2	2.897727273
PF3D7_0504300	1.946428571	45	36	8	6	10	6	1	1	1.777777778
PF3D7_1352100	1.947569113	159	110	33	25	97	74	13	9	1.54862119
PF3D7_0409600	1.950218341	107	77	39	24	79	51	14	9	2.056742323
PF3D7_0935800	1.950746269	91	47	29	16	64	46	13	10	1.568892646
PF3D7_0724200	1.950819672	67	41	15	11	40	27	7	5	1.279317697
PF3D7_1318600	1.951219512	90	64	22	14	49	30	9	7	1.330864198
PF3D7_1205300	1.955414013	52	36	12	7	31	18	8	6	0.894230769
PF3D7_1355900	1.955555556	97	72	28	21	56	40	14	11	1.154639175
PF3D7_1220400	1.955684008	97	68	26	20	37	26	11	9	0.901593252
PF3D7_0929100	1.95601173	38	23	8	5	22	16	8	4	0.578947368
PF3D7_1435500	1.956692913	35	28	5	5	13	9	4	3	0.464285714
PF3D7_1410100	1.957020057	37	24	16	6	27	19	3	1	3.891891892
PF3D7_1369600	1.957636566	167	113	44	30	69	38	17	12	1.069390631
PF3D7_0422500	1.958942241	387	264	95	59	249	159	65	35	0.940369708
PF3D7_0211100	1.95985727	217	154	45	30	75	50	17	14	0.914882082
PF3D7_0602800	1.96130031	130	86	47	32	47	26	17	7	0.999547511
PF3D7_0719500	1.961783439	33	24	7	7	21	15	4	2	1.113636364
PF3D7_1248100	1.961995249	81	61	22	16	39	31	11	8	0.962962963
PF3D7_0403100	1.963258786	136	102	32	22	56	34	16	14	0.823529412
PF3D7_1009900	1.96534018	86	68	20	12	59	41	14	9	0.980066445
PF3D7_1239400	1.966480447	28	21	7	6	12	9	3	2	1
PF3D7_1251500	1.967375887	138	91	34	22	77	46	27	22	0.702630166
[truncated: 3,407 more rows]
