# Supplementary material for: Functional Profiling of a Plasmodium Genome Reveals an Abundance of Essential Genes
Source: Cell. 2017 Jul 13;170(2):260–272.e8. doi: 10.1016/j.cell.2017.06.030 (PMC5509546; doi:10.1016/j.cell.2017.06.030)
Supplement: Data S1. Reproducible Analysis Procedure — The file archive includes an R-markdown document, which will reproduce all bioinformatic procedures conducted. [file mmc9.zip › otherdata/Mitochondria.csv]

current_version_ID	category
PBANKA_1038000	mETC & assembly
PBANKA_1013800	mETC & assembly
PBANKA_1137700	mETC & assembly
PBANKA_0828600	mETC & assembly
PBANKA_0828800	mETC & assembly
PBANKA_1326300	mETC & assembly
PBANKA_1303300	mETC & assembly
PBANKA_1210700	mETC & assembly
PBANKA_0404400	mETC & assembly
PBANKA_1121500	mETC & assembly
PBANKA_1017700	mETC & assembly
PBANKA_1237900	mETC & assembly
PBANKA_0834400	mETC & assembly
PBANKA_1410200	mETC & assembly
PBANKA_1303500	mETC & assembly
PBANKA_1009800	mETC & assembly
PBANKA_1219400	mETC & assembly
PBANKA_1300900	mETC & assembly
PBANKA_0600800	mETC & assembly
PBANKA_1439500	mETC & assembly
PBANKA_0602600	mETC & assembly
PBANKA_0102000	mETC & assembly
PBANKA_0308100	mETC & assembly
PBANKA_1449500	mETC & assembly
PBANKA_0213700	mETC & assembly
PBANKA_1234100	mETC & assembly
PBANKA_0705000	mETC & assembly
PBANKA_1245400	mETC & assembly
PBANKA_1321800	mETC & assembly
PBANKA_0102100	ubiquinone-dependent oxidoreductases
PBANKA_1116300	ubiquinone-dependent oxidoreductases
PBANKA_0816000	ubiquinone-dependent oxidoreductases
PBANKA_0518200	ubiquinone-dependent oxidoreductases
PBANKA_1428800	ubiquinone-dependent oxidoreductases
PBANKA_0404800	ubiquinone-dependent oxidoreductases
PBANKA_1450300	ATP synthase complex and assembly
PBANKA_0313800	ATP synthase complex and assembly
PBANKA_1409800	ATP synthase complex and assembly
PBANKA_0901400	ATP synthase complex and assembly
PBANKA_1408500	ATP synthase complex and assembly
PBANKA_1421800	ATP synthase complex and assembly
PBANKA_0803500	ATP synthase complex and assembly
PBANKA_0923200	ATP synthase complex and assembly
PBANKA_1305600	ATP synthase complex and assembly
PBANKA_0608200	ATP synthase complex and assembly
PBANKA_0509400	ATP synthase complex and assembly
PBANKA_0506700	TCA and BCKDH
PBANKA_1355200	TCA and BCKDH
PBANKA_0402300	TCA and BCKDH
PBANKA_1358600	TCA and BCKDH
PBANKA_1446900	TCA and BCKDH
PBANKA_1104200	TCA and BCKDH
PBANKA_1411100	TCA and BCKDH
PBANKA_1116300	TCA and BCKDH
PBANKA_0938500	TCA and BCKDH
PBANKA_0518200	TCA and BCKDH
PBANKA_0710100	TCA and BCKDH
PBANKA_1419100	TCA and BCKDH
PBANKA_1428800	TCA and BCKDH
PBANKA_0828100	TCA and BCKDH
PBANKA_1013200	TCA and BCKDH
PBANKA_0102100	nucleobase and nucleotide metabolism
PBANKA_0717600	nucleobase and nucleotide metabolism
PBANKA_0816000	NADH/NADPH metabolism
PBANKA_0814300	NADH/NADPH metabolism
PBANKA_0404800	NADH/NADPH metabolism
PBANKA_0108000	phospholipid metabolism
PBANKA_1339600	phospholipid metabolism
PBANKA_0201900	phospholipid metabolism
PBANKA_0211300	iron-sulfur cluster biogenesis
PBANKA_1318200	iron-sulfur cluster biogenesis
PBANKA_0831700	iron-sulfur cluster biogenesis
PBANKA_0304600	iron-sulfur cluster biogenesis
PBANKA_1216000	iron-sulfur cluster biogenesis
PBANKA_1137600	iron-sulfur cluster biogenesis
PBANKA_1430400	iron-sulfur cluster biogenesis
PBANKA_0909300	iron-sulfur cluster biogenesis
PBANKA_0914400	iron-sulfur cluster biogenesis
PBANKA_0923600	iron-sulfur cluster biogenesis
PBANKA_1409500	iron-sulfur cluster biogenesis
PBANKA_1219700	iron-sulfur cluster biogenesis
PBANKA_0821000	iron-sulfur cluster biogenesis
PBANKA_1022900	iron-sulfur cluster biogenesis
PBANKA_1315900	iron-sulfur cluster biogenesis
PBANKA_1364800	iron-sulfur cluster biogenesis
PBANKA_0203400	iron-sulfur cluster biogenesis
PBANKA_0507100	iron-sulfur cluster biogenesis
PBANKA_0718700	iron-sulfur cluster biogenesis
PBANKA_0401300	iron-sulfur cluster biogenesis
PBANKA_1459200	heme biosynthesis
PBANKA_1140700	heme biosynthesis
PBANKA_0512200	heme biosynthesis
PBANKA_0106100	ubiquinone biosynthesis
PBANKA_0300800	ubiquinone biosynthesis
PBANKA_0302700	ubiquinone biosynthesis
PBANKA_0935400	ubiquinone biosynthesis
PBANKA_0621800	ubiquinone biosynthesis
PBANKA_1427300	ubiquinone biosynthesis
PBANKA_1223200	ubiquinone biosynthesis
PBANKA_0601100	mitochondrial small molecule/ion transporters
PBANKA_0520200	mitochondrial small molecule/ion transporters
PBANKA_1354200	mitochondrial small molecule/ion transporters
PBANKA_1333600	mitochondrial small molecule/ion transporters
PBANKA_0706700	mitochondrial small molecule/ion transporters
PBANKA_0608300	mitochondrial small molecule/ion transporters
PBANKA_1364800	mitochondrial small molecule/ion transporters
PBANKA_1203100	mitochondrial small molecule/ion transporters
PBANKA_0416200	mitochondrial small molecule/ion transporters
PBANKA_1012800	mitochondrial small molecule/ion transporters
PBANKA_1455000	mitochondrial small molecule/ion transporters
PBANKA_1426400	mitochondrial small molecule/ion transporters
PBANKA_0927900	mitochondrial small molecule/ion transporters
PBANKA_1438700	mitochondrial small molecule/ion transporters
PBANKA_0205100	mitochondrial small molecule/ion transporters
PBANKA_0719400	mitochondrial small molecule/ion transporters
PBANKA_1005100	mitochondrial small molecule/ion transporters
PBANKA_0810000	mitochondrial small molecule/ion transporters
PBANKA_1144600	mitochondrial small molecule/ion transporters
PBANKA_1239500	mitochondrial protein import
PBANKA_0914400	mitochondrial protein import
PBANKA_0922900	mitochondrial protein import
PBANKA_0923600	mitochondrial protein import
PBANKA_1126100	mitochondrial protein import
PBANKA_0211000	mitochondrial protein import
PBANKA_1010100	mitochondrial protein import
PBANKA_1113200	mitochondrial protein import
PBANKA_0621900	mitochondrial protein import
PBANKA_1116500	mitochondrial protein import
PBANKA_1021800	mitochondrial protein import
PBANKA_1130300	mitochondrial protein import
PBANKA_1132500	mitochondrial protein import
PBANKA_1144500	mitochondrial protein import
PBANKA_1456300	mitochondrial protein import
PBANKA_1102600	mitochondrial protein import
PBANKA_0702300	mitochondrial protein import
PBANKA_0106950	mitochondrial protein import
PBANKA_1237900	mitochondrial protein import
PBANKA_0834400	mitochondrial protein import
PBANKA_1022900	mitochondrial protein import
PBANKA_1350800	mitochondrial protein import
PBANKA_1447700	mitochondrial translation
PBANKA_1410900	mitochondrial translation
PBANKA_0311100	mitochondrial translation
PBANKA_0521800	mitochondrial translation
PBANKA_0930400	mitochondrial translation
PBANKA_1016100	mitochondrial translation
PBANKA_0915700	mitochondrial translation
PBANKA_0102500	mitochondrial translation
PBANKA_1453600	mitochondrial translation
PBANKA_0705400	mitochondrial translation
PBANKA_1013700	mitochondrial translation
PBANKA_1420200	mitochondrial translation
PBANKA_1015000	mitochondrial translation
PBANKA_1221500	mitochondrial translation
PBANKA_1306100	mitochondrial translation
PBANKA_0934100	mitochondrial translation
PBANKA_1309100	mitochondrial translation
PBANKA_0413900	mitochondrial translation
PBANKA_0613400	mitochondrial translation
PBANKA_0610000	mitochondrial translation
PBANKA_1233900	mitochondrial translation
PBANKA_1208400	mitochondrial translation
PBANKA_1318300	mitochondrial translation
PBANKA_0413300	mitochondrial translation
PBANKA_0511300	mitochondrial translation
PBANKA_0911600	mitochondrial translation
PBANKA_1438800	mitochondrial translation
PBANKA_1409400	mitochondrial translation
PBANKA_1458600	mitochondrial translation
PBANKA_0937000	mitochondrial translation
PBANKA_1448000	mitochondrial translation
PBANKA_1037700	mitochondrial translation
PBANKA_1311100	mitochondrial translation
PBANKA_0706300	mitochondrial translation
PBANKA_0616000	mitochondrial translation
PBANKA_0307300	mitochondrial translation
PBANKA_1302100	mitochondrial translation
PBANKA_1320300	mitochondrial translation
PBANKA_0708800	mitochondrial translation
PBANKA_1140900	mitochondrial translation
PBANKA_0108500	mitochondrial translation
PBANKA_1010000	mitochondrial translation
PBANKA_1245600	mitochondrial translation
PBANKA_1352900	mitochondrial translation
PBANKA_1209200	mitochondrial translation
PBANKA_0103000	mitochondrial translation
PBANKA_0924600	mitochondrial translation
PBANKA_1125700	mitochondrial translation
PBANKA_0904900	mitochondrial translation
PBANKA_0309000	mitochondrial translation
PBANKA_0504700	mitochondrial translation
PBANKA_1240400	mitochondrial translation
PBANKA_1021300	mitochondrial translation
PBANKA_1009000	mitochondrial translation
PBANKA_1327200	mitochondrial translation
PBANKA_1124200	mtDNA replication, repair and transcription
PBANKA_1036800	mtDNA replication, repair and transcription
PBANKA_1402600	mtDNA replication, repair and transcription
PBANKA_1141400	mtDNA replication, repair and transcription
PBANKA_0414100	mtDNA replication, repair and transcription
PBANKA_1229500	mtDNA replication, repair and transcription
PBANKA_0923000	mtDNA replication, repair and transcription
PBANKA_1214000	chaperones & protein quality control
PBANKA_0928500	chaperones & protein quality control
PBANKA_1445100	chaperones & protein quality control
PBANKA_1431050	chaperones & protein quality control
PBANKA_1454100	chaperones & protein quality control
PBANKA_1358100	chaperones & protein quality control
PBANKA_1027800	chaperones & protein quality control
PBANKA_1213100	chaperones & protein quality control
PBANKA_0701500	chaperones & protein quality control
PBANKA_0808900	chaperones & protein quality control
PBANKA_1114700	chaperones & protein quality control
PBANKA_0929900	chaperones & protein quality control
PBANKA_1328300	chaperones & protein quality control
PBANKA_1322900	chaperones & protein quality control
PBANKA_0826300	redox homeostasis & antioxidant system
PBANKA_1446900	redox homeostasis & antioxidant system
PBANKA_1430800	redox homeostasis & antioxidant system
PBANKA_0824700	redox homeostasis & antioxidant system
PBANKA_1219700	redox homeostasis & antioxidant system
PBANKA_0610500	redox homeostasis & antioxidant system
