# Supplementary material for: Functional Profiling of a Plasmodium Genome Reveals an Abundance of Essential Genes
Source: Cell. 2017 Jul 13;170(2):260–272.e8. doi: 10.1016/j.cell.2017.06.030 (PMC5509546; doi:10.1016/j.cell.2017.06.030)
Supplement: Data S1. Reproducible Analysis Procedure — The file archive includes an R-markdown document, which will reproduce all bioinformatic procedures conducted. [file mmc9.zip › otherdata/NonProteinCoding]

gene
PBANKA_0214521
PBANKA_0214531
PBANKA_0301351
PBANKA_0315410
PBANKA_0315420
PBANKA_0315430
PBANKA_0405310
PBANKA_0406650
PBANKA_0407550
PBANKA_0410541
PBANKA_0410561
PBANKA_0521221
PBANKA_0521241
PBANKA_0521261
PBANKA_0609250
PBANKA_0612841
PBANKA_0612861
PBANKA_0622921
PBANKA_0622941
PBANKA_0622961
PBANKA_0700721
PBANKA_0700741
PBANKA_0700761
PBANKA_0703910
PBANKA_0800541
PBANKA_0800561
PBANKA_0804321
PBANKA_0804341
PBANKA_0804361
PBANKA_0804381
PBANKA_0805750
PBANKA_0819450
PBANKA_0911650
PBANKA_0917980
PBANKA_0917990
PBANKA_0937750
PBANKA_0937840
PBANKA_0937860
PBANKA_0937880
PBANKA_0938050
PBANKA_0943541
PBANKA_0943561
PBANKA_1000651
PBANKA_1007641
PBANKA_1007661
PBANKA_1019310
PBANKA_1019320
PBANKA_1019330
PBANKA_1019360
PBANKA_1019370
PBANKA_1019380
PBANKA_1019520
PBANKA_1019540
PBANKA_1019560
PBANKA_1019580
PBANKA_1024311
PBANKA_1024331
PBANKA_1024341
PBANKA_1024351
PBANKA_1024371
PBANKA_1039450
PBANKA_1110350
PBANKA_1114051
PBANKA_1119921
PBANKA_1119941
PBANKA_1120551
PBANKA_1125650
PBANKA_1131851
PBANKA_1145721
PBANKA_1145731
PBANKA_1145741
PBANKA_1145751
PBANKA_1145761
PBANKA_1226450
PBANKA_1226470
PBANKA_1242421
PBANKA_1242441
PBANKA_1244051
PBANKA_1245821
PBANKA_1245841
PBANKA_1245861
PBANKA_1302241
PBANKA_1302261
PBANKA_1309750
PBANKA_1343750
PBANKA_1345850
PBANKA_1346750
PBANKA_1350350
PBANKA_1351351
PBANKA_1352621
PBANKA_1352641
PBANKA_1354351
PBANKA_1354380
PBANKA_1354550
PBANKA_1364250
PBANKA_1403250
PBANKA_1407650
PBANKA_1421221
PBANKA_1421241
PBANKA_1421261
PBANKA_1428980
PBANKA_1432451
PBANKA_1437250
PBANKA_1457550
PBANKA_1464841
PBANKA_1464861
PBANKA_API00005
PBANKA_API00011
PBANKA_API00015
PBANKA_API00021
PBANKA_API00025
PBANKA_API00031
PBANKA_API00035
PBANKA_API00041
PBANKA_API00045
PBANKA_API00051
PBANKA_API00055
PBANKA_API00061
PBANKA_API00065
PBANKA_API00071
PBANKA_API00075
PBANKA_API00081
PBANKA_API00085
PBANKA_API00091
PBANKA_API00095
PBANKA_API00111
PBANKA_API00203
PBANKA_API00224
PBANKA_API00226
PBANKA_API00228
PBANKA_API00231
PBANKA_API00441
PBANKA_API00442
PBANKA_API00443
PBANKA_API00444
PBANKA_API00445
PBANKA_API00446
PBANKA_API00447
PBANKA_API00448
PBANKA_API00449
PBANKA_API00451
PBANKA_API00453
PBANKA_API02900
PBANKA_MIT00100
PBANKA_MIT00200
PBANKA_MIT00300
PBANKA_MIT00400
PBANKA_MIT00500
PBANKA_MIT00600
PBANKA_MIT00700
PBANKA_MIT00800
PBANKA_MIT00900
PBANKA_MIT01000
PBANKA_MIT01200
PBANKA_MIT01300
PBANKA_MIT01400
PBANKA_MIT01500
PBANKA_MIT01600
PBANKA_MIT01700
PBANKA_MIT02000
PBANKA_MIT02100
PBANKA_MIT02200
PBANKA_MIT02300
PBANKA_MIT02400
PBANKA_MIT02500
PBANKA_MIT02600
PBANKA_MIT02700
PBANKA_MIT02800
PBANKA_MIT02900
PBANKA_MIT03000
PBANKA_MIT03100
PBANKA_MIT03200
PBANKA_MIT03300
PBANKA_MIT03400
PBANKA_MIT03500
PBANKA_MIT03600
PBANKA_MIT03700
berg11:tRNA:rfamscan:377879-377958
