# Supplementary material for: Functional Profiling of a Plasmodium Genome Reveals an Abundance of Essential Genes
Source: Cell. 2017 Jul 13;170(2):260–272.e8. doi: 10.1016/j.cell.2017.06.030 (PMC5509546; doi:10.1016/j.cell.2017.06.030)
Supplement: Data S1. Reproducible Analysis Procedure — The file archive includes an R-markdown document, which will reproduce all bioinformatic procedures conducted. [file mmc9.zip › otherdata/OrthologTable.csv]

TgID	PbID	OG
TGGT1_200310	PBANKA_1201500	OG5_162009
TGGT1_200320	PBANKA_1210800	OG5_127374
TGGT1_200330	PBANKA_1351400	OG5_142982
TGGT1_200370	PBANKA_0901600	OG5_128081
TGGT1_200400	PBANKA_1132700	OG5_127605
TGGT1_201110	PBANKA_0507500	OG5_158064
TGGT1_201150	PBANKA_0416500	OG5_126855
TGGT1_201200	PBANKA_1023300	OG5_137714
TGGT1_201220	PBANKA_1232700	OG5_132466
TGGT1_201270	PBANKA_0509500	OG5_153528
TGGT1_201380	PBANKA_1121900	OG5_128304
TGGT1_201680	PBANKA_1428700	OG5_128741
TGGT1_201710	PBANKA_1441500	OG5_128227
TGGT1_201780	PBANKA_0412900	OG5_138427
TGGT1_201790	PBANKA_1406300	OG5_128999
TGGT1_201830	PBANKA_0924600	OG5_150395
TGGT1_201880	PBANKA_1121500	OG5_153610
TGGT1_202040	PBANKA_0515600	OG5_143225
TGGT1_202120	PBANKA_1419000	OG5_142642
TGGT1_202290	PBANKA_0818300	OG5_141728
TGGT1_202300	PBANKA_0618300	OG5_126970
TGGT1_202310	PBANKA_0514600	OG5_126710
TGGT1_202360	PBANKA_1461000	OG5_127178
TGGT1_202370	PBANKA_1218200	OG5_127343
TGGT1_202380	PBANKA_1456200	OG5_127353
TGGT1_202390	PBANKA_1034500	OG5_158063
TGGT1_202410	PBANKA_1125200	OG5_144803
TGGT1_202460	PBANKA_1334600	OG5_137829
TGGT1_202470	PBANKA_1031600	OG5_127367
TGGT1_202530	PBANKA_0210200	OG5_127227
TGGT1_202540	PBANKA_1419800	OG5_130344
TGGT1_202680	PBANKA_1237900	OG5_127941
TGGT1_202690	PBANKA_0203300	OG5_128243
TGGT1_202750	PBANKA_1353500	OG5_129701
TGGT1_202790	PBANKA_1033600	OG5_127749
TGGT1_202800	PBANKA_1300900	OG5_128258
TGGT1_202810	PBANKA_0621900	OG5_127641
TGGT1_202820	PBANKA_0821900	OG5_127012
TGGT1_202840	PBANKA_1357300	OG5_136182
TGGT1_202850	PBANKA_1437400	OG5_127536
TGGT1_202870	PBANKA_0813500	OG5_129159
TGGT1_202880	PBANKA_1426400	OG5_159822
TGGT1_202920	PBANKA_0823300	OG5_131264
TGGT1_202960	PBANKA_0915500	OG5_127169
TGGT1_203010	PBANKA_0407400	OG5_127024
TGGT1_203080	PBANKA_1136300	OG5_129161
TGGT1_203160	PBANKA_1027600	OG5_153546
TGGT1_203170	PBANKA_0416600	OG5_141760
TGGT1_203280	PBANKA_1457900	OG5_133358
TGGT1_203300	PBANKA_0604600	OG5_128851
TGGT1_203375	PBANKA_1015400	OG5_164989
TGGT1_203380	PBANKA_1432500	OG5_128294
TGGT1_203440	PBANKA_1433200	OG5_128318
TGGT1_203450	PBANKA_0208600	OG5_136245
TGGT1_203460	PBANKA_0201900	OG5_130534
TGGT1_203610	PBANKA_0617500	OG5_128555
TGGT1_203620	PBANKA_1410800	OG5_149299
TGGT1_203630	PBANKA_0403000	OG5_126988
TGGT1_203810	PBANKA_0922500	OG5_156041
TGGT1_203830	PBANKA_0604200	OG5_138706
TGGT1_203870	PBANKA_1335200	OG5_128335
TGGT1_203910	PBANKA_0808700	OG5_138696
TGGT1_203940	PBANKA_1427300	OG5_127778
TGGT1_203970	PBANKA_0820500	OG5_128922
TGGT1_204050	PBANKA_1107100	OG5_138369
TGGT1_204060	PBANKA_0608500	OG5_141151
TGGT1_204070	PBANKA_0407900	OG5_130745
TGGT1_204370	PBANKA_1333600	OG5_127980
TGGT1_204400	PBANKA_0313800	OG5_127165
TGGT1_204410	PBANKA_1139500	OG5_146307
TGGT1_204480	PBANKA_0938300	OG5_135569
TGGT1_204540	PBANKA_1435700	OG5_127734
TGGT1_205010	PBANKA_0407100	OG5_127822
TGGT1_205030	PBANKA_1209600	OG5_128879
TGGT1_205070	PBANKA_1026000	OG5_166883
TGGT1_205180	PBANKA_1143000	OG5_128070
TGGT1_205220	PBANKA_0937400	OG5_128613
TGGT1_205240	PBANKA_0911400	OG5_127427
TGGT1_205280	PBANKA_1221700	OG5_158062
TGGT1_205320	PBANKA_0620800	OG5_141752
TGGT1_205340	PBANKA_0405400	OG5_127261
TGGT1_205440	PBANKA_1444100	OG5_127483
TGGT1_205460	PBANKA_1103700	OG5_129160
TGGT1_205470	PBANKA_1314800	OG5_126923
TGGT1_205510	PBANKA_1207000	OG5_127592
TGGT1_205540	PBANKA_1024100	OG5_145124
TGGT1_205600	PBANKA_1126000	OG5_128528
TGGT1_205670	PBANKA_1012000	OG5_141533
TGGT1_205710	PBANKA_1362900	OG5_126972
TGGT1_205730	PBANKA_1116900	OG5_143199
TGGT1_205760	PBANKA_1434400	OG5_153552
TGGT1_206310	PBANKA_1234100	OG5_127401
TGGT1_206320	PBANKA_1343500	OG5_147434
TGGT1_206360	PBANKA_1007300	OG5_129206
TGGT1_206400	PBANKA_1113300	OG5_131430
TGGT1_206415	PBANKA_0908500	OG5_145288
TGGT1_206440	PBANKA_1123200	OG5_153530
TGGT1_206470	PBANKA_1446900	OG5_126968
TGGT1_206480	PBANKA_0310100	OG5_150556
TGGT1_206490	PBANKA_1131400	OG5_129045
TGGT1_206560	PBANKA_1308100	OG5_145749
TGGT1_206610	PBANKA_0505000	OG5_134960
TGGT1_206690	PBANKA_0523900	OG5_141755
TGGT1_206710	PBANKA_0911500	OG5_150581
TGGT1_207020	PBANKA_0603600	OG5_156789
TGGT1_207060	PBANKA_1036600	OG5_126823
TGGT1_207070	PBANKA_0308400	OG5_128444
TGGT1_207180	PBANKA_1139700	OG5_142666
TGGT1_207390	PBANKA_0928600	OG5_130982
TGGT1_207400	PBANKA_1213500	OG5_128644
TGGT1_207430	PBANKA_1236300	OG5_130919
TGGT1_207440	PBANKA_0941500	OG5_126890
TGGT1_207450	PBANKA_0941200	OG5_127467
TGGT1_207640	PBANKA_1347700	OG5_126684
TGGT1_207680	PBANKA_1142900	OG5_127430
TGGT1_207690	PBANKA_0810500	OG5_127711
TGGT1_207710	PBANKA_1414100	OG5_127888
TGGT1_207760	PBANKA_1007000	OG5_126952
TGGT1_207770	PBANKA_0514500	OG5_127891
TGGT1_207790	PBANKA_1330000	OG5_130018
TGGT1_207800	PBANKA_1455900	OG5_147457
TGGT1_207820	PBANKA_0933700	OG5_138034
TGGT1_207840	PBANKA_1456100	OG5_126867
TGGT1_207900	PBANKA_1313000	OG5_127701
TGGT1_207910	PBANKA_0102300	OG5_128780
TGGT1_207930	PBANKA_1434900	OG5_127642
TGGT1_207940	PBANKA_0911600	OG5_149676
TGGT1_207960	PBANKA_0939700	OG5_147009
TGGT1_207980	PBANKA_0836100	OG5_129128
TGGT1_208040	PBANKA_1140500	OG5_126648
TGGT1_208070	PBANKA_1414600	OG5_128105
TGGT1_208300	PBANKA_0803800	OG5_163889
TGGT1_208320	PBANKA_1139200	OG5_128311
TGGT1_208440	PBANKA_0835100	OG5_147410
TGGT1_208490	PBANKA_1013500	OG5_127871
TGGT1_208500	PBANKA_1462200	OG5_138379
TGGT1_208530	PBANKA_1127700	OG5_128563
TGGT1_208540	PBANKA_0703700	OG5_128298
TGGT1_208580	PBANKA_1402600	OG5_127375
TGGT1_208590	PBANKA_1405100	OG5_127797
TGGT1_208750	PBANKA_0707500	OG5_128487
TGGT1_208780	PBANKA_0816100	OG5_127729
TGGT1_208800	PBANKA_1429000	OG5_147441
TGGT1_208820	PBANKA_1351000	OG5_129068
TGGT1_209000	PBANKA_1126800	OG5_139596
TGGT1_209010	PBANKA_0403500	OG5_127934
TGGT1_209050	PBANKA_1228800	OG5_153011
TGGT1_209080	PBANKA_1117900	OG5_129131
TGGT1_209100	PBANKA_1402900	OG5_139520
TGGT1_209130	PBANKA_0911300	OG5_128314
TGGT1_209140	PBANKA_1439400	OG5_127499
TGGT1_209160	PBANKA_1029800	OG5_127597
TGGT1_209240	PBANKA_1121400	OG5_138101
TGGT1_209260	PBANKA_0828600	OG5_145128
TGGT1_209290	PBANKA_1325000	OG5_127046
TGGT1_209300	PBANKA_0822900	OG5_130052
TGGT1_209430	PBANKA_1324900	OG5_128165
TGGT1_209550	PBANKA_1413700	OG5_150544
TGGT1_209620	PBANKA_1329100	OG5_150586
TGGT1_209710	PBANKA_1102700	OG5_130709
TGGT1_209770	PBANKA_1034100	OG5_127294
TGGT1_209890	PBANKA_1439000	OG5_138808
TGGT1_209900	PBANKA_1217900	OG5_150565
TGGT1_209950	PBANKA_0942500	OG5_139311
TGGT1_210230	PBANKA_1443200	OG5_162010
TGGT1_210280	PBANKA_0104100	OG5_142552
TGGT1_210360	PBANKA_1242500	OG5_129688
TGGT1_210440	PBANKA_1347200	OG5_127416
TGGT1_210490	PBANKA_0914900	OG5_153585
TGGT1_210690	PBANKA_1355100	OG5_126964
TGGT1_210750	PBANKA_0102500	OG5_128825
TGGT1_210790	PBANKA_0102100	OG5_127289
TGGT1_210800	PBANKA_0404600	OG5_135612
TGGT1_210830	PBANKA_1445600	OG5_127476
TGGT1_210840	PBANKA_1434200	OG5_126752
TGGT1_210960	PBANKA_1455100	OG5_127600
TGGT1_211020	PBANKA_0824800	OG5_127457
TGGT1_211040	PBANKA_0709000	OG5_128659
TGGT1_211060	PBANKA_1228600	OG5_154759
TGGT1_211090	PBANKA_0211300	OG5_126959
TGGT1_211230	PBANKA_0702200	OG5_127805
TGGT1_211240	PBANKA_1004800	OG5_127155
TGGT1_211390	PBANKA_0904500	OG5_128859
TGGT1_211410	PBANKA_0809000	OG5_129088
TGGT1_211430	PBANKA_0830900	OG5_130416
TGGT1_211680	PBANKA_0702800	OG5_126843
TGGT1_211690	PBANKA_0801200	OG5_146660
TGGT1_211710	PBANKA_1135000	OG5_144080
TGGT1_211730	PBANKA_1001600	OG5_130816
TGGT1_212075	PBANKA_1409600	OG5_130109
TGGT1_212100	PBANKA_1141200	OG5_126966
TGGT1_212130	PBANKA_0824900	OG5_129101
TGGT1_212200	PBANKA_0703000	OG5_149282
TGGT1_212220	PBANKA_1104300	OG5_157663
TGGT1_212250	PBANKA_1202100	OG5_133344
TGGT1_212275	PBANKA_1010400	OG5_150579
TGGT1_212290	PBANKA_0522800	OG5_127080
TGGT1_212725	PBANKA_0829900	OG5_151928
TGGT1_212760	PBANKA_1325900	OG5_158132
TGGT1_212860	PBANKA_0309400	OG5_157148
TGGT1_212910	PBANKA_0702700	OG5_127224
TGGT1_212920	PBANKA_0708900	OG5_145117
TGGT1_212930	PBANKA_0831700	OG5_127523
TGGT1_212950	PBANKA_1305900	OG5_128319
TGGT1_213000	PBANKA_1326800	OG5_127045
TGGT1_213072	PBANKA_0517800	OG5_127856
TGGT1_213100	PBANKA_0411000	OG5_147252
TGGT1_213350	PBANKA_1416300	OG5_126687
TGGT1_213410	PBANKA_0921500	OG5_128064
TGGT1_213420	PBANKA_0933300	OG5_147445
TGGT1_213550	PBANKA_1420900	OG5_127158
TGGT1_213690	PBANKA_0806200	OG5_127986
TGGT1_213720	PBANKA_1444600	OG5_130035
TGGT1_213730	PBANKA_1240200	OG5_128365
TGGT1_213770	PBANKA_0100900	OG5_127259
TGGT1_213800	PBANKA_1315400	OG5_127723
TGGT1_213850	PBANKA_1018200	OG5_133371
TGGT1_213870	PBANKA_0715900	OG5_127550
TGGT1_213890	PBANKA_1127300	OG5_128988
TGGT1_213900	PBANKA_1222100	OG5_129083
TGGT1_213910	PBANKA_1311500	OG5_138617
TGGT1_213940	PBANKA_1449500	OG5_127883
TGGT1_214090	PBANKA_0601600	OG5_127300
TGGT1_214110	PBANKA_1335300	OG5_127686
TGGT1_214150	PBANKA_1132500	OG5_128152
TGGT1_214180	PBANKA_1458900	OG5_128219
TGGT1_214250	PBANKA_0620200	OG5_153566
TGGT1_214270	PBANKA_0105600	OG5_127312
TGGT1_214280	PBANKA_1213400	OG5_128350
TGGT1_214290	PBANKA_1126200	OG5_127669
TGGT1_214320	PBANKA_0302500	OG5_127135
TGGT1_214340	PBANKA_1205600	OG5_154282
TGGT1_214350	PBANKA_0619900	OG5_126949
TGGT1_214470	PBANKA_1448500	OG5_127954
TGGT1_214490	PBANKA_0929800	OG5_130601
TGGT1_214520	PBANKA_1457500	OG5_140010
TGGT1_214545	PBANKA_1421500	OG5_162116
TGGT1_214560	PBANKA_1417900	OG5_147429
TGGT1_214590	PBANKA_1339400	OG5_128838
TGGT1_214620	PBANKA_1308800	OG5_141599
TGGT1_214770	PBANKA_1112300	OG5_127310
TGGT1_214780	PBANKA_1235300	OG5_130658
TGGT1_214790	PBANKA_1010000	OG5_129822
TGGT1_214820	PBANKA_1317700	OG5_129437
TGGT1_214850	PBANKA_1330600	OG5_130462
TGGT1_214920	PBANKA_1230000	OG5_129139
TGGT1_214930	PBANKA_0508500	OG5_147414
TGGT1_214970	PBANKA_1024900	OG5_127764
TGGT1_215020	PBANKA_0207800	OG5_150528
TGGT1_215060	PBANKA_0718800	OG5_127331
TGGT1_215070	PBANKA_1416600	OG5_131654
TGGT1_215130	PBANKA_1463400	OG5_128281
TGGT1_215230	PBANKA_0213000	OG5_128874
TGGT1_215250	PBANKA_0825200	OG5_128213
TGGT1_215260	PBANKA_1406700	OG5_126835
TGGT1_215280	PBANKA_1428800	OG5_126893
TGGT1_215290	PBANKA_0315500	OG5_128445
TGGT1_215320	PBANKA_1304500	OG5_161967
TGGT1_215350	PBANKA_1412900	OG5_154763
TGGT1_215370	PBANKA_1428000	OG5_153595
TGGT1_215420	PBANKA_1339900	OG5_127692
TGGT1_215430	PBANKA_0941100	OG5_143223
TGGT1_215460	PBANKA_1234200	OG5_126896
TGGT1_215470	PBANKA_1305100	OG5_127114
TGGT1_215550	PBANKA_1322400	OG5_131645
TGGT1_215560	PBANKA_1137100	OG5_128174
TGGT1_215590	PBANKA_0518200	OG5_126927
TGGT1_215610	PBANKA_0907800	OG5_147473
TGGT1_215700	PBANKA_1114900	OG5_128181
TGGT1_215730	PBANKA_1223600	OG5_128501
TGGT1_215740	PBANKA_0903000	OG5_127223
TGGT1_215940	PBANKA_0519800	OG5_128203
TGGT1_216000	PBANKA_1436600	OG5_144120
TGGT1_216040	PBANKA_1409400	OG5_144050
TGGT1_216080	PBANKA_0932500	OG5_140372
TGGT1_216170	PBANKA_0614300	OG5_128800
TGGT1_216250	PBANKA_0924500	OG5_128615
TGGT1_216260	PBANKA_1341600	OG5_128844
TGGT1_216410	PBANKA_1025000	OG5_143208
TGGT1_216450	PBANKA_0808200	OG5_127755
TGGT1_216480	PBANKA_0213400	OG5_127754
TGGT1_216510	PBANKA_0615600	OG5_143212
TGGT1_216530	PBANKA_0521800	OG5_155265
TGGT1_216560	PBANKA_0826000	OG5_128126
TGGT1_216590	PBANKA_1126400	OG5_127643
TGGT1_216600	PBANKA_0404100	OG5_126768
TGGT1_216650	PBANKA_1422900	OG5_158073
TGGT1_216670	PBANKA_1210200	OG5_141018
TGGT1_216700	PBANKA_0809300	OG5_128237
TGGT1_216730	PBANKA_1241800	OG5_128134
TGGT1_216790	PBANKA_1144100	OG5_127149
TGGT1_216800	PBANKA_0832400	OG5_130828
TGGT1_216860	PBANKA_0306800	OG5_127438
TGGT1_216870	PBANKA_0834900	OG5_127585
TGGT1_216875	PBANKA_1346300	OG5_156821
TGGT1_216880	PBANKA_0703900	OG5_127516
TGGT1_216890	PBANKA_1335500	OG5_143205
TGGT1_216900	PBANKA_0706000	OG5_128282
TGGT1_216910	PBANKA_1133900	OG5_153542
TGGT1_216930	PBANKA_1415100	OG5_128351
TGGT1_216960	PBANKA_0203500	OG5_130322
TGGT1_216970	PBANKA_1464100	OG5_126943
TGGT1_217010	PBANKA_0515400	OG5_149334
TGGT1_217020	PBANKA_1236400	OG5_127572
TGGT1_217040	PBANKA_1243500	OG5_162013
TGGT1_217050	PBANKA_1213000	OG5_127420
TGGT1_217220	PBANKA_0102200	OG5_128069
TGGT1_217350	PBANKA_0213600	OG5_129618
TGGT1_217450	PBANKA_1305800	OG5_153532
TGGT1_217460	PBANKA_1346600	OG5_127471
TGGT1_217500	PBANKA_1135500	OG5_141424
TGGT1_217560	PBANKA_0805400	OG5_127691
TGGT1_217570	PBANKA_1406800	OG5_127008
TGGT1_217580	PBANKA_1021900	OG5_128634
TGGT1_217590	PBANKA_1237200	OG5_127423
TGGT1_217740	PBANKA_0823800	OG5_126618
TGGT1_217820	PBANKA_0720300	OG5_129237
TGGT1_217870	PBANKA_0932100	OG5_149542
TGGT1_217880	PBANKA_1027400	OG5_130250
TGGT1_217900	PBANKA_1313500	OG5_140537
TGGT1_217910	PBANKA_0613200	OG5_128177
TGGT1_218192	PBANKA_0702000	OG5_129705
TGGT1_218200	PBANKA_1232300	OG5_133365
TGGT1_218220	PBANKA_1133200	OG5_126712
TGGT1_218250	PBANKA_0621700	OG5_128317
TGGT1_218280	PBANKA_1116500	OG5_140027
TGGT1_218410	PBANKA_0918000	OG5_127051
TGGT1_218420	PBANKA_0401000	OG5_128222
TGGT1_218510	PBANKA_0620700	OG5_145101
TGGT1_218550	PBANKA_0409400	OG5_152950
TGGT1_218570	PBANKA_0720800	OG5_128403
TGGT1_218580	PBANKA_1015300	OG5_129882
TGGT1_218590	PBANKA_0913400	OG5_134765
TGGT1_218610	PBANKA_0504900	OG5_127380
TGGT1_218720	PBANKA_0925500	OG5_146625
TGGT1_218760	PBANKA_1108600	OG5_127387
TGGT1_218810	PBANKA_0938700	OG5_127541
TGGT1_218820	PBANKA_1204400	OG5_154281
TGGT1_218850	PBANKA_1029300	OG5_127478
TGGT1_218870	PBANKA_1341300	OG5_127661
TGGT1_218920	PBANKA_1209800	OG5_127100
TGGT1_218940	PBANKA_0715400	OG5_150525
TGGT1_219080	PBANKA_1302500	OG5_129184
TGGT1_219140	PBANKA_1218900	OG5_132876
TGGT1_219150	PBANKA_0705100	OG5_128130
TGGT1_219160	PBANKA_0704900	OG5_145100
TGGT1_219190	PBANKA_0827800	OG5_131400
TGGT1_219200	PBANKA_1464500	OG5_128093
TGGT1_219240	PBANKA_0108900	OG5_130573
TGGT1_219280	PBANKA_0936900	OG5_141753
TGGT1_219290	PBANKA_1232400	OG5_128870
TGGT1_219300	PBANKA_1005900	OG5_131371
TGGT1_219310	PBANKA_1219300	OG5_127167
TGGT1_219510	PBANKA_1008300	OG5_128449
TGGT1_219520	PBANKA_1018400	OG5_127422
TGGT1_219540	PBANKA_1143600	OG5_126799
TGGT1_219550	PBANKA_1419100	OG5_127362
TGGT1_219630	PBANKA_0824100	OG5_127162
TGGT1_219700	PBANKA_1415600	OG5_127631
TGGT1_219750	PBANKA_1038000	OG5_127365
TGGT1_219760	PBANKA_1201700	OG5_126956
TGGT1_219800	PBANKA_1003800	OG5_127061
TGGT1_219850	PBANKA_1429600	OG5_127154
TGGT1_219860	PBANKA_1131600	OG5_127960
TGGT1_220090	PBANKA_1022200	OG5_140617
TGGT1_220100	PBANKA_1340300	OG5_126730
TGGT1_220120	PBANKA_1206500	OG5_154330
TGGT1_220200	PBANKA_1006000	OG5_154760
TGGT1_220212	PBANKA_0809900	OG5_126786
TGGT1_220270	PBANKA_1354900	OG5_150041
TGGT1_220320	PBANKA_0523600	OG5_146425
TGGT1_220400	PBANKA_1137500	OG5_127118
TGGT1_220440	PBANKA_0824400	OG5_146347
TGGT1_220460	PBANKA_0714600	OG5_128111
TGGT1_220490	PBANKA_1332500	OG5_127464
TGGT1_220500	PBANKA_1222400	OG5_127612
TGGT1_220860	PBANKA_1322700	OG5_127716
TGGT1_220880	PBANKA_1452900	OG5_157658
TGGT1_220930	PBANKA_1013000	OG5_156002
TGGT1_221190	PBANKA_0204400	OG5_128813
TGGT1_221330	PBANKA_1438200	OG5_129568
TGGT1_221380	PBANKA_1423300	OG5_129273
TGGT1_221450	PBANKA_0704300	OG5_128823
TGGT1_221490	PBANKA_1244000	OG5_127512
TGGT1_221510	PBANKA_1238100	OG5_147464
TGGT1_221522	PBANKA_0913700	OG5_127690
TGGT1_221570	PBANKA_0617600	OG5_127993
TGGT1_221600	PBANKA_0504700	OG5_149657
TGGT1_221660	PBANKA_1108300	OG5_127962
TGGT1_221670	PBANKA_1232200	OG5_128055
TGGT1_221700	PBANKA_1322600	OG5_127609
TGGT1_221850	PBANKA_0718600	OG5_150550
TGGT1_221910	PBANKA_0712300	OG5_127624
TGGT1_221950	PBANKA_0825600	OG5_128096
TGGT1_221970	PBANKA_0814000	OG5_141741
TGGT1_221980	PBANKA_1039500	OG5_130756
TGGT1_222000	PBANKA_0213500	OG5_127903
TGGT1_222040	PBANKA_1359100	OG5_129574
TGGT1_222090	PBANKA_0716300	OG5_130486
TGGT1_222110	PBANKA_0832200	OG5_128551
TGGT1_222180	PBANKA_1350400	OG5_156157
TGGT1_222200	PBANKA_1117600	OG5_131281
TGGT1_222210	PBANKA_0807100	OG5_126714
TGGT1_222290	PBANKA_0923900	OG5_128760
TGGT1_222310	PBANKA_0809700	OG5_133357
TGGT1_222340	PBANKA_0936600	OG5_130447
TGGT1_222350	PBANKA_1229900	OG5_143198
TGGT1_222380	PBANKA_0811300	OG5_128385
TGGT1_222390	PBANKA_1121300	OG5_153614
TGGT1_222410	PBANKA_0705900	OG5_158826
TGGT1_222860	PBANKA_1232500	OG5_128215
TGGT1_222910	PBANKA_0715500	OG5_130592
TGGT1_222920	PBANKA_1347100	OG5_128381
TGGT1_222990	PBANKA_0610000	OG5_147368
TGGT1_223000	PBANKA_1429400	OG5_127498
TGGT1_223020	PBANKA_0906600	OG5_128228
TGGT1_223040	PBANKA_0906200	OG5_147458
TGGT1_223050	PBANKA_1201900	OG5_126760
TGGT1_223110	PBANKA_0816800	OG5_127868
TGGT1_223130	PBANKA_0917700	OG5_146539
TGGT1_223140	PBANKA_1306200	OG5_127125
TGGT1_223530	PBANKA_1353200	OG5_130445
TGGT1_223540	PBANKA_0803600	OG5_127731
TGGT1_223580	PBANKA_1328600	OG5_147420
TGGT1_223590	PBANKA_0832600	OG5_127762
TGGT1_223630	PBANKA_0314400	OG5_131785
TGGT1_223660	PBANKA_0708800	OG5_127316
TGGT1_223710	PBANKA_1457400	OG5_127529
TGGT1_223790	PBANKA_0919400	OG5_150520
TGGT1_223910	PBANKA_0815200	OG5_137233
TGGT1_223940	PBANKA_1437600	OG5_147428
TGGT1_223960	PBANKA_1222900	OG5_127854
TGGT1_224060	PBANKA_1335800	OG5_137697
TGGT1_224090	PBANKA_1454400	OG5_127836
TGGT1_224190	PBANKA_1438300	OG5_127596
TGGT1_224200	PBANKA_1226000	OG5_128260
TGGT1_224205	PBANKA_1345400	OG5_133624
TGGT1_224235	PBANKA_0705400	OG5_129028
TGGT1_224240	PBANKA_1007700	OG5_132454
TGGT1_224340	PBANKA_0314100	OG5_156827
TGGT1_224480	PBANKA_1309200	OG5_126990
TGGT1_224490	PBANKA_0919800	OG5_127590
TGGT1_224520	PBANKA_1240600	OG5_146323
TGGT1_224530	PBANKA_1202000	OG5_144710
TGGT1_224580	PBANKA_1023200	OG5_128231
TGGT1_224720	PBANKA_1309400	OG5_153136
TGGT1_224850	PBANKA_1439200	OG5_126795
TGGT1_224860	PBANKA_1007800	OG5_127653
TGGT1_224910	PBANKA_1462400	OG5_128186
TGGT1_224960	PBANKA_0302000	OG5_142839
TGGT1_225000	PBANKA_1415400	OG5_140116
TGGT1_225050	PBANKA_1235600	OG5_127233
TGGT1_225080	PBANKA_0922100	OG5_126668
TGGT1_225240	PBANKA_0311100	OG5_127268
TGGT1_225310	PBANKA_1457800	OG5_127813
TGGT1_225360	PBANKA_0622800	OG5_150545
TGGT1_225380	PBANKA_1210500	OG5_147449
TGGT1_225510	PBANKA_1422500	OG5_141514
TGGT1_225550	PBANKA_0828700	OG5_128421
TGGT1_225580	PBANKA_0807400	OG5_128010
TGGT1_225710	PBANKA_1126100	OG5_128586
TGGT1_225720	PBANKA_1422000	OG5_153576
TGGT1_225730	PBANKA_1401500	OG5_162011
TGGT1_225800	PBANKA_1029200	OG5_130065
TGGT1_225810	PBANKA_0618100	OG5_153597
TGGT1_225940	PBANKA_1204200	OG5_150523
TGGT1_225970	PBANKA_1301200	OG5_128731
TGGT1_225990	PBANKA_1410500	OG5_127857
TGGT1_226000	PBANKA_0901400	OG5_127404
TGGT1_226090	PBANKA_0601000	OG5_153588
TGGT1_226240	PBANKA_1327800	OG5_128822
TGGT1_226250	PBANKA_1426900	OG5_126849
TGGT1_226270	PBANKA_1205200	OG5_131748
TGGT1_226280	PBANKA_1320300	OG5_139182
TGGT1_226320	PBANKA_0401400	OG5_147424
TGGT1_226400	PBANKA_1357500	OG5_127348
TGGT1_226410	PBANKA_0814200	OG5_127390
TGGT1_226430	PBANKA_1139900	OG5_164213
TGGT1_226440	PBANKA_1463700	OG5_130425
TGGT1_226480	PBANKA_1360000	OG5_126736
TGGT1_226500	PBANKA_1444300	OG5_153601
TGGT1_226510	PBANKA_1002800	OG5_139980
TGGT1_226550	PBANKA_0417400	OG5_134579
TGGT1_226560	PBANKA_1307700	OG5_128440
TGGT1_226580	PBANKA_1323000	OG5_149154
TGGT1_226590	PBANKA_1137700	OG5_147409
TGGT1_226600	PBANKA_1346800	OG5_127926
TGGT1_226640	PBANKA_0826400	OG5_126829
TGGT1_226730	PBANKA_1355200	OG5_126691
TGGT1_226740	PBANKA_0512300	OG5_139563
TGGT1_226825	PBANKA_0515500	OG5_128609
TGGT1_226830	PBANKA_1357200	OG5_128359
TGGT1_226840	PBANKA_0926100	OG5_137034
TGGT1_226850	PBANKA_1106300	OG5_146372
TGGT1_226940	PBANKA_1028000	OG5_127816
TGGT1_226970	PBANKA_0807600	OG5_126986
TGGT1_226980	PBANKA_1117400	OG5_140509
TGGT1_227020	PBANKA_1343800	OG5_127825
TGGT1_227260	PBANKA_0521400	OG5_127684
TGGT1_227360	PBANKA_0511900	OG5_126874
TGGT1_227420	PBANKA_0208700	OG5_130373
TGGT1_227440	PBANKA_1226900	OG5_129602
TGGT1_227450	PBANKA_1407400	OG5_128366
TGGT1_227560	PBANKA_0938900	OG5_128599
TGGT1_227600	PBANKA_1221200	OG5_127025
TGGT1_227650	PBANKA_0405600	OG5_127230
TGGT1_227780	PBANKA_0503700	OG5_130863
TGGT1_227800	PBANKA_0509200	OG5_155222
TGGT1_227830	PBANKA_0922900	OG5_128571
TGGT1_227840	PBANKA_0719600	OG5_127479
TGGT1_227850	PBANKA_1425000	OG5_129019
TGGT1_227860	PBANKA_0212400	OG5_147459
TGGT1_227870	PBANKA_1102600	OG5_150539
TGGT1_227910	PBANKA_0404400	OG5_145107
TGGT1_227920	PBANKA_1312600	OG5_166889
TGGT1_227960	PBANKA_1039600	OG5_127922
TGGT1_228000	PBANKA_1119100	OG5_128022
TGGT1_228180	PBANKA_1009800	OG5_128426
TGGT1_228190	PBANKA_0819300	OG5_128941
TGGT1_228210	PBANKA_1404900	OG5_127828
TGGT1_228220	PBANKA_0105700	OG5_130443
TGGT1_228250	PBANKA_1410900	OG5_147404
TGGT1_228320	PBANKA_1454700	OG5_150535
TGGT1_228370	PBANKA_1030600	OG5_128720
TGGT1_228400	PBANKA_0802100	OG5_138116
TGGT1_228470	PBANKA_0717800	OG5_127033
TGGT1_228490	PBANKA_1339100	OG5_129004
TGGT1_228620	PBANKA_0402500	OG5_155509
TGGT1_228630	PBANKA_1209100	OG5_129318
TGGT1_228750	PBANKA_0925200	OG5_131887
TGGT1_229000	PBANKA_1429200	OG5_152850
TGGT1_229020	PBANKA_1230200	OG5_150603
TGGT1_229030	PBANKA_1217800	OG5_156473
TGGT1_229180	PBANKA_1238800	OG5_127537
TGGT1_229210	PBANKA_1145700	OG5_128407
TGGT1_229290	PBANKA_0506800	OG5_129091
TGGT1_229460	PBANKA_0712100	OG5_139477
TGGT1_229480	PBANKA_0938400	OG5_129808
TGGT1_229490	PBANKA_0935800	OG5_141223
TGGT1_229500	PBANKA_0415900	OG5_162007
TGGT1_229620	PBANKA_0807300	OG5_150551
TGGT1_229650	PBANKA_1441600	OG5_130217
TGGT1_229670	PBANKA_0405300	OG5_127029
TGGT1_229690	PBANKA_0922200	OG5_128264
TGGT1_229710	PBANKA_0515350	OG5_130153
TGGT1_229740	PBANKA_1425500	OG5_150600
TGGT1_229900	PBANKA_1412800	OG5_150529
TGGT1_229920	PBANKA_0404900	OG5_147456
TGGT1_229950	PBANKA_0715600	OG5_127831
TGGT1_229990	PBANKA_0916200	OG5_127998
TGGT1_230060	PBANKA_1338500	OG5_128515
TGGT1_230070	PBANKA_1115400	OG5_127446
TGGT1_230100	PBANKA_1136400	OG5_128483
TGGT1_230140	PBANKA_0715000	OG5_128538
TGGT1_230160	PBANKA_1409200	OG5_153573
TGGT1_230210	PBANKA_1120400	OG5_147639
TGGT1_230220	PBANKA_1101800	OG5_128321
TGGT1_230340	PBANKA_1417200	OG5_147427
TGGT1_230350	PBANKA_1327100	OG5_141738
TGGT1_230380	PBANKA_0306900	OG5_127987
TGGT1_230430	PBANKA_1401700	OG5_127735
TGGT1_230450	PBANKA_1211000	OG5_127152
TGGT1_230460	PBANKA_0404300	OG5_130764
TGGT1_230480	PBANKA_0409500	OG5_147483
TGGT1_230610	PBANKA_1104500	OG5_128960
TGGT1_230670	PBANKA_1208000	OG5_128542
TGGT1_230710	PBANKA_1423200	OG5_146219
TGGT1_230960	PBANKA_1449400	OG5_128558
TGGT1_231040	PBANKA_1016800	OG5_127234
TGGT1_231080	PBANKA_0918100	OG5_127448
TGGT1_231120	PBANKA_1318300	OG5_147437
TGGT1_231140	PBANKA_1022000	OG5_126998
TGGT1_231170	PBANKA_1108700	OG5_127440
TGGT1_231190	PBANKA_0717000	OG5_127181
TGGT1_231210	PBANKA_0402800	OG5_127350
TGGT1_231280	PBANKA_1101600	OG5_128392
TGGT1_231350	PBANKA_0509300	OG5_126842
TGGT1_231380	PBANKA_0303200	OG5_128606
TGGT1_231410	PBANKA_0923200	OG5_145123
TGGT1_231430	PBANKA_0931400	OG5_126840
TGGT1_231440	PBANKA_1009100	OG5_132300
TGGT1_231590	PBANKA_0834000	OG5_127963
TGGT1_231640	PBANKA_0402600	OG5_156798
TGGT1_231890	PBANKA_0308200	OG5_129509
TGGT1_231910	PBANKA_1409800	OG5_127077
TGGT1_231970	PBANKA_1003100	OG5_127578
TGGT1_232040	PBANKA_0915100	OG5_147077
TGGT1_232050	PBANKA_0706800	OG5_141466
TGGT1_232130	PBANKA_0518100	OG5_154294
TGGT1_232230	PBANKA_0503600	OG5_127005
TGGT1_232290	PBANKA_1329400	OG5_150542
TGGT1_232300	PBANKA_1329300	OG5_126820
TGGT1_232380	PBANKA_1311800	OG5_127984
TGGT1_232390	PBANKA_1334200	OG5_127812
TGGT1_232410	PBANKA_0820200	OG5_147285
TGGT1_232440	PBANKA_1116800	OG5_129983
TGGT1_232450	PBANKA_1226800	OG5_127098
TGGT1_232520	PBANKA_0512500	OG5_127909
TGGT1_232530	PBANKA_1122600	OG5_128486
TGGT1_232540	PBANKA_1422300	OG5_134116
TGGT1_232590	PBANKA_0819800	OG5_128698
TGGT1_232650	PBANKA_0907200	OG5_147482
TGGT1_232660	PBANKA_1242300	OG5_129249
TGGT1_232690	PBANKA_1434000	OG5_129097
TGGT1_232710	PBANKA_1215600	OG5_126852
TGGT1_232720	PBANKA_0110200	OG5_129741
TGGT1_232740	PBANKA_0620300	OG5_145108
TGGT1_232750	PBANKA_1030800	OG5_128986
TGGT1_232760	PBANKA_1218500	OG5_130937
TGGT1_232815	PBANKA_1200900	OG5_147399
TGGT1_233000	PBANKA_0109200	OG5_127919
TGGT1_233010	PBANKA_1013300	OG5_129442
TGGT1_233020	PBANKA_1204300	OG5_127689
TGGT1_233100	PBANKA_1213100	OG5_127772
TGGT1_233110	PBANKA_0821700	OG5_126887
TGGT1_233140	PBANKA_0921300	OG5_126992
TGGT1_233170	PBANKA_0835000	OG5_154762
TGGT1_233190	PBANKA_0315400	OG5_128357
TGGT1_233230	PBANKA_1036200	OG5_129496
TGGT1_233260	PBANKA_1135200	OG5_128226
TGGT1_233300	PBANKA_1205400	OG5_130776
TGGT1_233330	PBANKA_0942300	OG5_129136
TGGT1_233350	PBANKA_1030300	OG5_127878
TGGT1_233400	PBANKA_0202800	OG5_127564
TGGT1_233410	PBANKA_1006800	OG5_127890
TGGT1_233550B	PBANKA_1223200	OG5_127509
TGGT1_233680	PBANKA_1350600	OG5_128369
TGGT1_233720	PBANKA_1429500	OG5_127936
TGGT1_233760	PBANKA_0523200	OG5_157719
TGGT1_233820	PBANKA_0406300	OG5_127874
TGGT1_233830	PBANKA_1462000	OG5_144882
TGGT1_233838	PBANKA_1127500	OG5_127330
TGGT1_233930	PBANKA_1307400	OG5_128150
TGGT1_233940	PBANKA_1360600	OG5_128896
TGGT1_234190	PBANKA_1450200	OG5_126679
TGGT1_234220	PBANKA_0502600	OG5_141747
TGGT1_234280	PBANKA_1344400	OG5_126856
TGGT1_234360	PBANKA_1110100	OG5_127702
TGGT1_234410	PBANKA_0939000	OG5_137912
TGGT1_234420	PBANKA_0804600	OG5_129958
TGGT1_234450	PBANKA_0414600	OG5_126878
TGGT1_234490	PBANKA_0502800	OG5_129346
TGGT1_234505	PBANKA_0203800	OG5_127036
TGGT1_234507	PBANKA_0929200	OG5_150574
TGGT1_234510	PBANKA_0929100	OG5_130105
TGGT1_234550	PBANKA_1324000	OG5_127199
TGGT1_234970	PBANKA_0901100	OG5_128190
TGGT1_235020	PBANKA_0415500	OG5_127760
TGGT1_235130	PBANKA_0307500	OG5_141751
TGGT1_235170	PBANKA_0316000	OG5_127465
TGGT1_235350	PBANKA_1435600	OG5_129610
TGGT1_235360	PBANKA_0617700	OG5_158070
TGGT1_235398	PBANKA_0508900	OG5_147416
TGGT1_235450	PBANKA_1132600	OG5_128826
TGGT1_235540	PBANKA_1209000	OG5_127339
TGGT1_235610	PBANKA_1029900	OG5_141156
TGGT1_235620	PBANKA_1030000	OG5_127351
TGGT1_235640	PBANKA_1411600	OG5_127793
TGGT1_235660	PBANKA_0806400	OG5_128710
TGGT1_235730	PBANKA_1429800	OG5_147411
TGGT1_235750	PBANKA_1019800	OG5_142653
TGGT1_235880	PBANKA_1354200	OG5_128371
TGGT1_235890	PBANKA_0407200	OG5_127982
TGGT1_235970	PBANKA_1031900	OG5_127447
TGGT1_235980	PBANKA_0402400	OG5_126891
TGGT1_236070	PBANKA_1134200	OG5_126801
TGGT1_236080	PBANKA_1007200	OG5_127539
TGGT1_236110	PBANKA_0415700	OG5_128240
TGGT1_236130	PBANKA_0213100	OG5_130786
TGGT1_236200	PBANKA_0210400	OG5_128001
TGGT1_236210	PBANKA_0834400	OG5_127023
TGGT1_236240	PBANKA_1460500	OG5_127425
TGGT1_236520	PBANKA_1323900	OG5_147478
TGGT1_236550	PBANKA_0512900	OG5_150526
TGGT1_236580	PBANKA_0924400	OG5_127322
TGGT1_236620	PBANKA_1345900	OG5_143356
TGGT1_236640	PBANKA_1244300	OG5_137832
TGGT1_236780	PBANKA_1210400	OG5_127918
TGGT1_236820	PBANKA_1350000	OG5_158071
TGGT1_236840	PBANKA_1458000	OG5_128184
TGGT1_236910	PBANKA_0928800	OG5_127450
TGGT1_236920	PBANKA_0619300	OG5_147421
TGGT1_236970	PBANKA_1123500	OG5_141761
TGGT1_237000	PBANKA_0920800	OG5_136768
TGGT1_237010	PBANKA_0208100	OG5_150594
TGGT1_237100	PBANKA_1441300	OG5_147477
TGGT1_237110	PBANKA_0314700	OG5_128040
TGGT1_237140	PBANKA_1120200	OG5_128957
TGGT1_237150	PBANKA_1320700	OG5_128374
TGGT1_237220	PBANKA_0803100	OG5_128241
TGGT1_237240	PBANKA_0206900	OG5_129326
TGGT1_237260	PBANKA_0701600	OG5_128417
TGGT1_237280	PBANKA_1331200	OG5_144310
TGGT1_237470	PBANKA_1141300	OG5_127412
TGGT1_237560	PBANKA_1318200	OG5_127020
TGGT1_237570	PBANKA_1303600	OG5_126898
TGGT1_237870	PBANKA_1323700	OG5_138809
TGGT1_238000	PBANKA_0601300	OG5_147417
TGGT1_238010	PBANKA_1338600	OG5_126659
TGGT1_238050	PBANKA_0912300	OG5_128197
TGGT1_238070	PBANKA_0105500	OG5_127633
TGGT1_238100	PBANKA_1241700	OG5_127696
TGGT1_238180	PBANKA_0919000	OG5_127957
TGGT1_238190	PBANKA_0823900	OG5_127622
TGGT1_238230	PBANKA_1354000	OG5_128259
TGGT1_238240	PBANKA_0937800	OG5_128236
TGGT1_238250	PBANKA_0937700	OG5_127134
TGGT1_238940	PBANKA_1423700	OG5_128711
TGGT1_238950	PBANKA_1110700	OG5_126939
TGGT1_238995	PBANKA_1328900	OG5_146654
TGGT1_239070	PBANKA_1007400	OG5_127615
TGGT1_239080	PBANKA_0810000	OG5_146960
TGGT1_239100	PBANKA_1401300	OG5_127368
TGGT1_239110	PBANKA_1442800	OG5_130092
TGGT1_239130	PBANKA_0308500	OG5_130251
TGGT1_239260	PBANKA_0941900	OG5_126573
TGGT1_239310	PBANKA_1114200	OG5_127414
TGGT1_239330	PBANKA_0804000	OG5_126918
TGGT1_239410	PBANKA_1449900	OG5_127674
TGGT1_239420	PBANKA_0942000	OG5_143222
TGGT1_239500	PBANKA_1130400	OG5_127759
TGGT1_239540	PBANKA_0617000	OG5_127172
TGGT1_239550	PBANKA_1205300	OG5_143965
TGGT1_239680	PBANKA_1236000	OG5_147466
TGGT1_239690	PBANKA_1430200	OG5_129667
TGGT1_239710	PBANKA_0501700	OG5_127648
TGGT1_239760	PBANKA_0709100	OG5_127156
TGGT1_239790	PBANKA_0939200	OG5_128009
TGGT1_239930	PBANKA_0910100	OG5_129481
TGGT1_240070	PBANKA_1450700	OG5_144714
TGGT1_240210	PBANKA_1354300	OG5_126728
TGGT1_240243	PBANKA_1431800	OG5_156785
TGGT1_240250	PBANKA_1312500	OG5_127054
TGGT1_240270	PBANKA_0310200	OG5_160589
TGGT1_240280	PBANKA_0809400	OG5_143151
TGGT1_240380	PBANKA_1412000	OG5_143224
TGGT1_240450	PBANKA_0415000	OG5_132354
TGGT1_240480	PBANKA_1245200	OG5_156801
TGGT1_240525	PBANKA_0301600	OG5_135176
TGGT1_240550	PBANKA_0509800	OG5_129050
TGGT1_240590	PBANKA_1140600	OG5_127455
TGGT1_240600	PBANKA_1446800	OG5_135175
TGGT1_240610	PBANKA_1112700	OG5_145122
TGGT1_240630	PBANKA_1313700	OG5_147580
TGGT1_240640	PBANKA_0912100	OG5_126780
TGGT1_240650	PBANKA_0105400	OG5_127808
TGGT1_240680	PBANKA_1104100	OG5_166936
TGGT1_240690	PBANKA_0823100	OG5_126734
TGGT1_240710	PBANKA_1039300	OG5_129457
TGGT1_240740	PBANKA_0112000	OG5_127453
TGGT1_240800	PBANKA_1208800	OG5_158037
TGGT1_240830	PBANKA_0906000	OG5_128173
TGGT1_240870	PBANKA_1242700	OG5_127081
TGGT1_240910	PBANKA_1457200	OG5_141554
TGGT1_240970	PBANKA_1437000	OG5_147402
TGGT1_240980	PBANKA_0312100	OG5_156819
TGGT1_241000	PBANKA_1323500	OG5_158060
TGGT1_241010	PBANKA_1453200	OG5_141098
TGGT1_241150	PBANKA_0407500	OG5_128180
TGGT1_241820	PBANKA_1430700	OG5_138804
TGGT1_241830	PBANKA_1020200	OG5_129157
TGGT1_241860	PBANKA_0516200	OG5_127105
TGGT1_242010	PBANKA_1457300	OG5_127775
TGGT1_242290	PBANKA_1223100	OG5_127623
TGGT1_242320	PBANKA_1304300	OG5_141671
TGGT1_242330	PBANKA_0619100	OG5_127064
TGGT1_242380	PBANKA_0104700	OG5_126732
TGGT1_242460	PBANKA_1455000	OG5_128405
TGGT1_242610	PBANKA_0106600	OG5_129020
TGGT1_242625	PBANKA_1010300	OG5_127263
TGGT1_242660	PBANKA_0937100	OG5_127886
TGGT1_242680	PBANKA_1105700	OG5_127497
TGGT1_242720	PBANKA_1338700	OG5_132039
TGGT1_242730	PBANKA_0829700	OG5_126916
TGGT1_242800	PBANKA_0805100	OG5_128061
TGGT1_242840	PBANKA_1352800	OG5_153598
TGGT1_242880	PBANKA_0714700	OG5_127040
TGGT1_243410	PBANKA_1428400	OG5_139433
TGGT1_243490	PBANKA_0102000	OG5_128574
TGGT1_243500	PBANKA_1413600	OG5_151343
TGGT1_243510	PBANKA_0907300	OG5_128771
TGGT1_243530	PBANKA_1448000	OG5_142451
TGGT1_243540	PBANKA_1356900	OG5_128652
TGGT1_243570	PBANKA_0314500	OG5_127138
TGGT1_243580	PBANKA_0713300	OG5_126794
TGGT1_243590	PBANKA_0806100	OG5_129939
TGGT1_243600	PBANKA_1127600	OG5_147324
TGGT1_243620	PBANKA_1229100	OG5_129447
TGGT1_243710	PBANKA_0405200	OG5_127730
TGGT1_243730	PBANKA_0618900	OG5_143207
TGGT1_243740	PBANKA_1110300	OG5_130628
TGGT1_243920	PBANKA_0610200	OG5_127979
TGGT1_243930	PBANKA_0701900	OG5_158061
TGGT1_243950	PBANKA_0701500	OG5_128051
TGGT1_244000	PBANKA_1024300	OG5_128229
TGGT1_244020	PBANKA_0406700	OG5_128037
TGGT1_244040	PBANKA_1440600	OG5_128499
TGGT1_244100	PBANKA_1006700	OG5_128306
TGGT1_244110	PBANKA_0602700	OG5_127308
TGGT1_244200	PBANKA_0710100	OG5_126779
TGGT1_244240	PBANKA_1401600	OG5_127713
TGGT1_244290	PBANKA_0417300	OG5_130626
TGGT1_244310	PBANKA_1239200	OG5_127528
TGGT1_244350	PBANKA_1119900	OG5_147474
TGGT1_244360	PBANKA_1023100	OG5_145121
TGGT1_244370	PBANKA_1301600	OG5_129330
TGGT1_244380	PBANKA_1226400	OG5_129462
TGGT1_244420	PBANKA_0203900	OG5_129107
TGGT1_244430	PBANKA_1442600	OG5_137871
TGGT1_244515	PBANKA_1342300	OG5_156816
TGGT1_244520	PBANKA_1217300	OG5_127672
TGGT1_244650	PBANKA_0605300	OG5_127779
TGGT1_244840	PBANKA_1108200	OG5_131029
TGGT1_244880	PBANKA_1109000	OG5_127924
TGGT1_245450	PBANKA_1119300	OG5_147405
TGGT1_245460	PBANKA_1033900	OG5_127039
TGGT1_245570	PBANKA_0803000	OG5_129027
TGGT1_245620	PBANKA_1039400	OG5_127221
TGGT1_245630	PBANKA_0935600	OG5_150771
TGGT1_245660	PBANKA_1028600	OG5_127188
TGGT1_245670	PBANKA_0923800	OG5_127216
TGGT1_245680	PBANKA_1018600	OG5_126766
TGGT1_246000	PBANKA_0904900	OG5_144692
TGGT1_246020	PBANKA_1352100	OG5_130345
TGGT1_246050	PBANKA_0926300	OG5_150531
TGGT1_246060	PBANKA_0923000	OG5_127975
TGGT1_246100	PBANKA_1231200	OG5_127876
TGGT1_246220	PBANKA_0613300	OG5_139201
TGGT1_246340	PBANKA_1238200	OG5_129626
TGGT1_246460	PBANKA_1014700	OG5_140620
TGGT1_246475	PBANKA_0617300	OG5_147443
TGGT1_246500	PBANKA_1301700	OG5_128430
TGGT1_246540	PBANKA_1326300	OG5_128006
TGGT1_246560	PBANKA_1338400	OG5_127451
TGGT1_246570	PBANKA_0709600	OG5_138805
TGGT1_246620	PBANKA_1237500	OG5_128043
TGGT1_246720	PBANKA_0109800	OG5_157159
TGGT1_246730	PBANKA_0512400	OG5_128088
TGGT1_246740	PBANKA_1358900	OG5_144193
TGGT1_246960	PBANKA_1452000	OG5_129512
TGGT1_247000	PBANKA_1455300	OG5_128799
TGGT1_247020	PBANKA_0600900	OG5_134563
TGGT1_247230	PBANKA_0206300	OG5_128884
TGGT1_247240	PBANKA_0930900	OG5_128387
TGGT1_247320	PBANKA_1233800	OG5_140538
TGGT1_247350	PBANKA_1365200	OG5_132104
TGGT1_247380	PBANKA_0513400	OG5_143201
TGGT1_247410	PBANKA_0705200	OG5_153594
TGGT1_247460	PBANKA_1137900	OG5_127352
TGGT1_247470	PBANKA_0929600	OG5_127848
TGGT1_247550	PBANKA_1214000	OG5_126788
TGGT1_247560	PBANKA_0828300	OG5_128214
TGGT1_247600	PBANKA_0414900	OG5_129450
TGGT1_247610	PBANKA_1307200	OG5_129070
TGGT1_247640	PBANKA_0934400	OG5_167204
TGGT1_247670	PBANKA_1435100	OG5_127027
TGGT1_247690	PBANKA_1434800	OG5_126610
TGGT1_247740	PBANKA_1404800	OG5_157158
TGGT1_247770	PBANKA_1039700	OG5_150601
TGGT1_247930	PBANKA_1456400	OG5_127496
TGGT1_248250	PBANKA_0502700	OG5_128251
TGGT1_248310	PBANKA_1456800	OG5_127666
TGGT1_248320	PBANKA_1005100	OG5_127938
TGGT1_248340	PBANKA_0930300	OG5_127514
TGGT1_248370	PBANKA_1111600	OG5_127549
TGGT1_248390	PBANKA_0410600	OG5_126931
TGGT1_248400	PBANKA_0933900	OG5_127627
TGGT1_248445	PBANKA_0312000	OG5_167016
TGGT1_248450	PBANKA_0410100	OG5_129847
TGGT1_248460	PBANKA_0711200	OG5_144948
TGGT1_248480	PBANKA_1234800	OG5_126983
TGGT1_248490	PBANKA_0410000	OG5_153604
TGGT1_248600	PBANKA_0302300	OG5_126737
TGGT1_248630	PBANKA_0209300	OG5_129186
TGGT1_248640	PBANKA_1108100	OG5_137246
TGGT1_248660	PBANKA_1021400	OG5_158074
TGGT1_248830	PBANKA_1211900	OG5_131119
TGGT1_248880	PBANKA_0418200	OG5_127616
TGGT1_248890	PBANKA_0943300	OG5_141749
TGGT1_248950	PBANKA_1144600	OG5_142922
TGGT1_248960	PBANKA_0512100	OG5_127630
TGGT1_248970	PBANKA_1108800	OG5_157676
TGGT1_248980	PBANKA_1424400	OG5_132317
TGGT1_249010	PBANKA_0817600	OG5_129355
TGGT1_249030	PBANKA_1453100	OG5_155011
TGGT1_249180	PBANKA_0719300	OG5_127385
TGGT1_249240	PBANKA_1010600	OG5_126800
TGGT1_249250	PBANKA_0906400	OG5_127072
TGGT1_249260	PBANKA_0717300	OG5_135486
TGGT1_249270	PBANKA_0914300	OG5_127741
TGGT1_249310	PBANKA_0909100	OG5_129067
TGGT1_249330	PBANKA_0301200	OG5_128697
TGGT1_249380	PBANKA_0927300	OG5_129316
TGGT1_249390	PBANKA_1228200	OG5_130284
TGGT1_249480	PBANKA_1023000	OG5_141175
TGGT1_249530	PBANKA_0401500	OG5_127698
TGGT1_249560	PBANKA_1406100	OG5_130460
TGGT1_249590	PBANKA_0211500	OG5_127593
TGGT1_249650	PBANKA_1323300	OG5_128872
TGGT1_249702	PBANKA_1438700	OG5_132041
TGGT1_249720	PBANKA_0803500	OG5_126818
TGGT1_249730	PBANKA_1447400	OG5_139604
TGGT1_249790	PBANKA_0104000	OG5_150557
TGGT1_249850	PBANKA_1115300	OG5_141740
TGGT1_249910	PBANKA_1113200	OG5_146858
TGGT1_249920	PBANKA_1207300	OG5_127443
TGGT1_249950	PBANKA_0301500	OG5_128004
TGGT1_249970	PBANKA_0716600	OG5_145116
TGGT1_249980	PBANKA_1331600	OG5_132721
TGGT1_250010	PBANKA_1430900	OG5_140032
TGGT1_250060	PBANKA_1004900	OG5_141200
TGGT1_250340	PBANKA_1310400	OG5_138807
TGGT1_250350	PBANKA_0903700	OG5_130456
TGGT1_250740	PBANKA_0902200	OG5_128256
TGGT1_250770	PBANKA_1331900	OG5_126984
TGGT1_250790	PBANKA_1107400	OG5_145096
TGGT1_250810	PBANKA_0923400	OG5_127176
TGGT1_250830	PBANKA_0410300	OG5_128073
TGGT1_251440	PBANKA_0716200	OG5_156839
TGGT1_251480	PBANKA_0618800	OG5_128340
TGGT1_251550	PBANKA_1427500	OG5_127366
TGGT1_251600	PBANKA_0822700	OG5_128253
TGGT1_251620	PBANKA_1006100	OG5_127472
TGGT1_251630	PBANKA_1422200	OG5_126754
TGGT1_251670	PBANKA_0935000	OG5_128067
TGGT1_251680	PBANKA_1110500	OG5_127617
TGGT1_251750	PBANKA_0302900	OG5_157837
TGGT1_251760	PBANKA_0809100	OG5_131194
TGGT1_251780	PBANKA_0914400	OG5_126744
TGGT1_251810	PBANKA_0603200	OG5_126922
TGGT1_251850	PBANKA_1020100	OG5_134377
TGGT1_251880	PBANKA_1222800	OG5_127567
TGGT1_251885	PBANKA_1003500	OG5_166033
TGGT1_251930	PBANKA_1229800	OG5_130466
TGGT1_252220	PBANKA_1010500	OG5_128289
TGGT1_252290	PBANKA_1425100	OG5_126761
TGGT1_252320	PBANKA_1309300	OG5_128925
TGGT1_252420	PBANKA_1426000	OG5_147460
TGGT1_252440	PBANKA_0919500	OG5_128053
TGGT1_252490	PBANKA_1035500	OG5_127553
TGGT1_252630	PBANKA_1338000	OG5_147446
TGGT1_253070	PBANKA_0201800	OG5_126665
TGGT1_253090	PBANKA_0505700	OG5_128422
TGGT1_253290	PBANKA_1325600	OG5_126723
TGGT1_253320	PBANKA_0706100	OG5_145103
TGGT1_253360	PBANKA_1035000	OG5_143226
TGGT1_253420	PBANKA_0913500	OG5_128566
TGGT1_253430	PBANKA_0407600	OG5_127204
TGGT1_253440	PBANKA_0401100	OG5_127107
TGGT1_253550	PBANKA_1359900	OG5_130008
TGGT1_253730	PBANKA_0833600	OG5_128085
TGGT1_253780	PBANKA_1438900	OG5_127507
TGGT1_253860	PBANKA_1362100	OG5_142857
TGGT1_253900	PBANKA_1304100	OG5_127486
TGGT1_253950	PBANKA_1245000	OG5_129889
TGGT1_254020	PBANKA_1018300	OG5_130116
TGGT1_254030	PBANKA_0507100	OG5_131688
TGGT1_254050	PBANKA_1322900	OG5_129238
TGGT1_254070	PBANKA_1416500	OG5_145102
TGGT1_254090	PBANKA_1016000	OG5_135654
TGGT1_254110	PBANKA_1464700	OG5_127531
TGGT1_254120	PBANKA_0504100	OG5_126969
TGGT1_254140	PBANKA_1355800	OG5_130124
TGGT1_254230	PBANKA_1203200	OG5_147447
TGGT1_254250	PBANKA_1339600	OG5_128708
TGGT1_254260	PBANKA_0600800	OG5_129033
TGGT1_254340	PBANKA_0705300	OG5_158053
TGGT1_254365	PBANKA_1220900	OG5_152563
TGGT1_254370	PBANKA_0910300	OG5_133188
TGGT1_254380	PBANKA_0937000	OG5_127103
TGGT1_254420	PBANKA_0306200	OG5_137339
TGGT1_254440	PBANKA_1231800	OG5_127022
TGGT1_254450	PBANKA_0619600	OG5_127513
TGGT1_254510	PBANKA_0906300	OG5_129798
TGGT1_254580	PBANKA_0934300	OG5_127044
TGGT1_254600	PBANKA_1411400	OG5_140860
TGGT1_254620	PBANKA_0110000	OG5_127376
TGGT1_254650	PBANKA_1461100	OG5_128702
TGGT1_254670	PBANKA_0603300	OG5_153851
TGGT1_254690	PBANKA_0712200	OG5_128284
TGGT1_254750	PBANKA_1420700	OG5_130150
TGGT1_254770	PBANKA_1332400	OG5_130954
TGGT1_254780	PBANKA_1129000	OG5_153613
TGGT1_254800	PBANKA_1409500	OG5_129603
TGGT1_254900	PBANKA_1334100	OG5_127700
TGGT1_254930	PBANKA_1310000	OG5_153429
TGGT1_255200	PBANKA_1431500	OG5_129554
TGGT1_255245	PBANKA_1239500	OG5_147462
TGGT1_255320	PBANKA_1143500	OG5_127990
TGGT1_255330	PBANKA_0801400	OG5_154284
TGGT1_255370	PBANKA_0904300	OG5_150370
TGGT1_255410	PBANKA_1414000	OG5_143229
TGGT1_255470	PBANKA_0934100	OG5_128084
TGGT1_255660	PBANKA_0800600	OG5_153844
TGGT1_255690	PBANKA_0306400	OG5_130616
TGGT1_255880	PBANKA_1140000	OG5_141762
TGGT1_255910	PBANKA_0718700	OG5_156020
TGGT1_255920	PBANKA_1402400	OG5_147407
TGGT1_255970	PBANKA_0702900	OG5_153109
TGGT1_256010	PBANKA_0822600	OG5_150530
TGGT1_256025	PBANKA_0830300	OG5_130310
TGGT1_256030	PBANKA_1232600	OG5_140539
TGGT1_256050	PBANKA_0602200	OG5_129782
TGGT1_256070	PBANKA_0808000	OG5_147470
TGGT1_256760	PBANKA_1125600	OG5_126685
TGGT1_256770	PBANKA_0523100	OG5_127927
TGGT1_256810	PBANKA_0204900	OG5_147439
TGGT1_256820	PBANKA_1413900	OG5_141625
TGGT1_256970	PBANKA_1410400	OG5_127237
TGGT1_256980	PBANKA_1428500	OG5_130377
TGGT1_256990	PBANKA_1022800	OG5_127272
TGGT1_257040	PBANKA_0414500	OG5_127473
TGGT1_257060	PBANKA_1423900	OG5_128419
TGGT1_257110	PBANKA_1305600	OG5_128965
TGGT1_257150	PBANKA_0919600	OG5_128007
TGGT1_257180	PBANKA_0104600	OG5_127792
TGGT1_257310	PBANKA_1312400	OG5_145094
TGGT1_257350	PBANKA_1411300	OG5_135283
TGGT1_257440	PBANKA_1219400	OG5_127363
TGGT1_257490	PBANKA_0616100	OG5_128207
TGGT1_257560	PBANKA_0517300	OG5_129363
TGGT1_257680	PBANKA_1459500	OG5_141757
TGGT1_257710	PBANKA_0616800	OG5_145110
TGGT1_257740	PBANKA_0202300	OG5_126886
TGGT1_257790	PBANKA_1106200	OG5_129938
TGGT1_257800	PBANKA_1447600	OG5_142850
TGGT1_257960	PBANKA_1022300	OG5_127109
TGGT1_258030	PBANKA_0501300	OG5_127429
TGGT1_258060	PBANKA_0827900	OG5_147401
TGGT1_258110	PBANKA_1123600	OG5_128077
TGGT1_258130	PBANKA_1113500	OG5_138648
TGGT1_258150	PBANKA_1130500	OG5_127424
TGGT1_258160	PBANKA_0905100	OG5_127151
TGGT1_258240	PBANKA_0508100	OG5_128209
TGGT1_258390	PBANKA_1127800	OG5_130583
TGGT1_258410	PBANKA_0204600	OG5_150593
TGGT1_258530	PBANKA_1361500	OG5_129802
TGGT1_258650	PBANKA_1140700	OG5_127510
TGGT1_258680	PBANKA_1105800	OG5_126912
TGGT1_258690	PBANKA_1459200	OG5_126783
TGGT1_258720	PBANKA_1452400	OG5_128939
TGGT1_258740	PBANKA_0610800	OG5_128129
TGGT1_258780	PBANKA_0824000	OG5_133395
TGGT1_258820	PBANKA_0520900	OG5_141758
TGGT1_258920	PBANKA_1453800	OG5_150770
TGGT1_258940	PBANKA_0936100	OG5_127552
TGGT1_258950	PBANKA_0209200	OG5_146522
TGGT1_258980	PBANKA_1107200	OG5_128041
TGGT1_259000	PBANKA_1009400	OG5_128239
TGGT1_259010	PBANKA_1328100	OG5_127683
TGGT1_259070	PBANKA_1225200	OG5_128097
TGGT1_259130	PBANKA_0106100	OG5_127332
TGGT1_259220	PBANKA_1455200	OG5_128292
TGGT1_259230	PBANKA_1407300	OG5_150490
TGGT1_259240	PBANKA_0905000	OG5_127484
TGGT1_259520	PBANKA_0405800	OG5_151225
TGGT1_259550	PBANKA_1426700	OG5_128803
TGGT1_259560	PBANKA_1234300	OG5_127911
TGGT1_259570	PBANKA_1362200	OG5_126941
TGGT1_259590	PBANKA_1400900	OG5_153538
TGGT1_259630	PBANKA_1233700	OG5_157161
TGGT1_259640	PBANKA_0416300	OG5_127364
TGGT1_259710	PBANKA_0714400	OG5_158067
TGGT1_259720	PBANKA_0942600	OG5_145126
TGGT1_259850	PBANKA_0913100	OG5_150584
TGGT1_259980	PBANKA_0911800	OG5_127638
TGGT1_260140	PBANKA_1228400	OG5_127555
TGGT1_260180	PBANKA_0206000	OG5_147472
TGGT1_260240	PBANKA_1426200	OG5_127146
TGGT1_260260	PBANKA_0943600	OG5_126872
TGGT1_260320	PBANKA_1353700	OG5_139975
TGGT1_260340	PBANKA_1022900	OG5_128569
TGGT1_260360	PBANKA_0706300	OG5_146254
TGGT1_260370	PBANKA_0303500	OG5_135658
TGGT1_260420	PBANKA_1115700	OG5_128993
TGGT1_260440	PBANKA_1424300	OG5_130876
TGGT1_260460	PBANKA_1124900	OG5_126621
TGGT1_260470	PBANKA_1319300	OG5_141266
TGGT1_260480	PBANKA_1012500	OG5_130908
TGGT1_260500	PBANKA_1033100	OG5_143228
TGGT1_260600	PBANKA_1233500	OG5_129563
TGGT1_260610	PBANKA_1237000	OG5_128094
TGGT1_260630	PBANKA_1417300	OG5_128413
TGGT1_260670	PBANKA_0511800	OG5_129380
TGGT1_260680	PBANKA_1302600	OG5_128062
TGGT1_260790	PBANKA_0513800	OG5_147397
TGGT1_260870	PBANKA_0401300	OG5_153548
TGGT1_260990	PBANKA_1430500	OG5_147412
TGGT1_261010	PBANKA_1461800	OG5_127606
TGGT1_261030	PBANKA_0909300	OG5_128406
TGGT1_261050	PBANKA_1135600	OG5_127058
TGGT1_261060	PBANKA_1028900	OG5_127598
TGGT1_261070	PBANKA_1107900	OG5_128059
TGGT1_261200	PBANKA_0933400	OG5_127311
TGGT1_261210	PBANKA_0502200	OG5_127889
TGGT1_261220	PBANKA_0514000	OG5_128605
TGGT1_261380	PBANKA_0616000	OG5_130342
TGGT1_261440	PBANKA_0716900	OG5_143115
TGGT1_261460	PBANKA_1305300	OG5_127386
TGGT1_261470	PBANKA_1340200	OG5_128262
TGGT1_261480	PBANKA_1142700	OG5_128533
TGGT1_261500	PBANKA_0212800	OG5_135236
TGGT1_261510	PBANKA_1209200	OG5_147127
TGGT1_261520	PBANKA_0111200	OG5_127411
TGGT1_261540	PBANKA_1027500	OG5_128425
TGGT1_261560	PBANKA_0605100	OG5_128568
TGGT1_261570	PBANKA_1019400	OG5_126938
TGGT1_261590	PBANKA_0705500	OG5_144715
TGGT1_261600	PBANKA_1318100	OG5_127189
TGGT1_261710	PBANKA_1031700	OG5_158066
TGGT1_261720	PBANKA_0107700	OG5_126707
TGGT1_261940	PBANKA_0704400	OG5_140207
TGGT1_261950	PBANKA_1450300	OG5_127099
TGGT1_261980	PBANKA_0501600	OG5_128083
TGGT1_262040	PBANKA_0408600	OG5_129022
TGGT1_262070	PBANKA_0305300	OG5_127855
TGGT1_262090	PBANKA_0932600	OG5_145120
TGGT1_262100	PBANKA_0604300	OG5_140504
TGGT1_262150	PBANKA_1356700	OG5_134674
TGGT1_262160	PBANKA_1413300	OG5_158065
TGGT1_262430	PBANKA_0507000	OG5_130276
TGGT1_262520	PBANKA_1431000	OG5_147406
TGGT1_262540	PBANKA_1421600	OG5_154761
TGGT1_262610	PBANKA_1420000	OG5_150567
TGGT1_262620	PBANKA_1205000	OG5_128158
TGGT1_262640	PBANKA_1219200	OG5_147423
TGGT1_262670	PBANKA_1354400	OG5_127130
TGGT1_262690	PBANKA_1324400	OG5_127262
TGGT1_262710	PBANKA_1302900	OG5_139232
TGGT1_262720	PBANKA_0905600	OG5_127127
TGGT1_262800	PBANKA_1040000	OG5_150761
TGGT1_262860	PBANKA_0518500	OG5_128805
TGGT1_262890	PBANKA_1141400	OG5_144475
TGGT1_262910	PBANKA_1143400	OG5_126955
TGGT1_263000	PBANKA_0924200	OG5_130409
TGGT1_263020	PBANKA_1427400	OG5_132740
TGGT1_263040	PBANKA_1423600	OG5_126930
TGGT1_263050	PBANKA_1423500	OG5_127128
TGGT1_263070	PBANKA_0938600	OG5_126901
TGGT1_263090	PBANKA_0712600	OG5_126706
TGGT1_263110	PBANKA_0413900	OG5_150596
TGGT1_263190	PBANKA_0304300	OG5_130883
TGGT1_263240	PBANKA_1238700	OG5_150588
TGGT1_263245	PBANKA_1449300	OG5_156799
TGGT1_263300	PBANKA_1012800	OG5_149308
TGGT1_263310	PBANKA_1361000	OG5_141393
TGGT1_263323	PBANKA_1340700	OG5_129200
TGGT1_263420	PBANKA_1231500	OG5_127522
TGGT1_263470	PBANKA_1324100	OG5_127717
TGGT1_263500	PBANKA_1463200	OG5_127354
TGGT1_263520	PBANKA_0810700	OG5_134118
TGGT1_263550	PBANKA_0413300	OG5_150137
TGGT1_263580	PBANKA_0517500	OG5_135777
TGGT1_263595	PBANKA_0805800	OG5_128283
TGGT1_263630	PBANKA_0510000	OG5_150576
TGGT1_263670	PBANKA_0809800	OG5_127766
TGGT1_263680	PBANKA_1442700	OG5_153617
TGGT1_263700	PBANKA_1231000	OG5_126681
TGGT1_263730	PBANKA_0404800	OG5_127215
TGGT1_263740	PBANKA_0608300	OG5_126897
TGGT1_263850	PBANKA_0931100	OG5_150538
TGGT1_263860	PBANKA_1331500	OG5_130698
TGGT1_263870	PBANKA_1362000	OG5_128638
TGGT1_264040	PBANKA_1328400	OG5_150543
TGGT1_264050	PBANKA_1457000	OG5_130909
TGGT1_264060	PBANKA_0303100	OG5_128308
TGGT1_264080	PBANKA_0305600	OG5_127028
TGGT1_264130	PBANKA_1459700	OG5_128700
TGGT1_264440	PBANKA_1459900	OG5_128347
TGGT1_264640	PBANKA_1428900	OG5_139388
TGGT1_264650	PBANKA_0918200	OG5_128133
TGGT1_264690	PBANKA_1403200	OG5_128974
TGGT1_264710	PBANKA_1105200	OG5_142490
TGGT1_264720	PBANKA_1105000	OG5_147438
TGGT1_264730	PBANKA_0403900	OG5_156811
TGGT1_264760	PBANKA_0916600	OG5_126646
TGGT1_264780	PBANKA_1356600	OG5_127359
TGGT1_264880	PBANKA_0713800	OG5_128095
TGGT1_264970	PBANKA_0811500	OG5_157655
TGGT1_265020	PBANKA_1144800	OG5_136346
TGGT1_265040	PBANKA_1122200	OG5_144279
TGGT1_265110	PBANKA_1315600	OG5_128208
TGGT1_265205	PBANKA_1035700	OG5_129382
TGGT1_265220	PBANKA_0923600	OG5_126978
TGGT1_265310	PBANKA_0310000	OG5_126773
TGGT1_265320	PBANKA_1114600	OG5_130975
TGGT1_265330	PBANKA_0410400	OG5_126888
TGGT1_265380	PBANKA_0804900	OG5_129825
TGGT1_265390	PBANKA_1345500	OG5_128881
TGGT1_265410	PBANKA_1435300	OG5_128322
TGGT1_265420	PBANKA_0815400	OG5_133351
TGGT1_265450	PBANKA_1122900	OG5_126743
TGGT1_265470	PBANKA_1448400	OG5_147418
TGGT1_265510	PBANKA_0701800	OG5_146989
TGGT1_265780	PBANKA_0209700	OG5_127925
TGGT1_265790	PBANKA_0514200	OG5_143206
TGGT1_266030	PBANKA_0915800	OG5_128828
TGGT1_266060	PBANKA_0510900	OG5_127014
TGGT1_266070	PBANKA_1103400	OG5_126907
TGGT1_266090	PBANKA_1334700	OG5_147656
TGGT1_266140	PBANKA_1404100	OG5_132738
TGGT1_266260	PBANKA_0519600	OG5_147395
TGGT1_266280	PBANKA_0214300	OG5_130956
TGGT1_266360	PBANKA_0521100	OG5_166885
TGGT1_266372	PBANKA_1217500	OG5_156227
TGGT1_266390	PBANKA_0930200	OG5_127201
TGGT1_266460	PBANKA_1105400	OG5_127053
TGGT1_266470	PBANKA_0517100	OG5_145119
TGGT1_266620	PBANKA_0817100	OG5_141346
TGGT1_266630	PBANKA_0620600	OG5_141750
TGGT1_266730	PBANKA_0702500	OG5_127675
TGGT1_266770	PBANKA_1352500	OG5_153592
TGGT1_266800	PBANKA_1438600	OG5_129047
TGGT1_266810	PBANKA_0901200	OG5_136226
TGGT1_266850	PBANKA_0621800	OG5_127670
TGGT1_266870	PBANKA_1231300	OG5_135108
TGGT1_266880	PBANKA_0819700	OG5_130830
TGGT1_266910	PBANKA_1414500	OG5_147629
TGGT1_266930	PBANKA_1130100	OG5_129096
TGGT1_266990	PBANKA_1014900	OG5_127619
TGGT1_267020	PBANKA_0406100	OG5_154343
TGGT1_267040	PBANKA_0822200	OG5_147408
TGGT1_267060	PBANKA_1013100	OG5_127132
TGGT1_267080	PBANKA_1206600	OG5_127456
TGGT1_267270	PBANKA_1238600	OG5_127097
TGGT1_267330	PBANKA_0828100	OG5_128140
TGGT1_267340	PBANKA_1205800	OG5_153533
TGGT1_267350	PBANKA_0922800	OG5_127814
TGGT1_267390	PBANKA_0905700	OG5_127819
TGGT1_267400	PBANKA_0417500	OG5_126965
TGGT1_267420	PBANKA_0622700	OG5_128495
TGGT1_267430	PBANKA_0820000	OG5_141735
TGGT1_267440	PBANKA_0311900	OG5_128926
TGGT1_267480	PBANKA_1417800	OG5_127349
TGGT1_267500	PBANKA_1109900	OG5_145097
TGGT1_267510	PBANKA_1018900	OG5_150760
TGGT1_267520	PBANKA_1123400	OG5_129026
TGGT1_267540	PBANKA_1460000	OG5_126635
TGGT1_267550	PBANKA_0516600	OG5_127611
TGGT1_267600	PBANKA_0914700	OG5_153013
TGGT1_267730	PBANKA_0308800	OG5_129805
TGGT1_267810	PBANKA_0206500	OG5_126724
TGGT1_267840	PBANKA_1032500	OG5_128353
TGGT1_267875	PBANKA_1038600	OG5_130359
TGGT1_268210	PBANKA_0926400	OG5_136837
TGGT1_268250	PBANKA_1454500	OG5_128052
TGGT1_268290	PBANKA_1405800	OG5_130177
TGGT1_268340	PBANKA_1224300	OG5_127885
TGGT1_268400	PBANKA_0607200	OG5_154334
TGGT1_268560	PBANKA_0303700	OG5_128675
TGGT1_268590	PBANKA_1106500	OG5_135731
TGGT1_268600	PBANKA_1326900	OG5_128793
TGGT1_268620	PBANKA_0606200	OG5_145114
TGGT1_268630	PBANKA_0711300	OG5_127371
TGGT1_268640	PBANKA_0620100	OG5_127796
TGGT1_268685	PBANKA_1352900	OG5_154947
TGGT1_268710	PBANKA_1361100	OG5_128278
TGGT1_268740	PBANKA_0213700	OG5_150577
TGGT1_268750	PBANKA_1419200	OG5_129285
TGGT1_268835	PBANKA_0409800	OG5_147463
TGGT1_268840	PBANKA_1450100	OG5_130096
TGGT1_268870	PBANKA_1120100	OG5_143329
TGGT1_268890	PBANKA_0506700	OG5_127570
TGGT1_268910	PBANKA_1418700	OG5_128814
TGGT1_269000	PBANKA_1311700	OG5_126733
TGGT1_269035	PBANKA_0104400	OG5_133897
TGGT1_269110	PBANKA_0107400	OG5_126982
TGGT1_269140	PBANKA_0611000	OG5_128074
TGGT1_269150	PBANKA_0312600	OG5_130659
TGGT1_269200	PBANKA_1001400	OG5_128090
TGGT1_269250	PBANKA_0813900	OG5_127933
TGGT1_269310	PBANKA_1331700	OG5_141231
TGGT1_269330	PBANKA_1112800	OG5_143215
TGGT1_269410	PBANKA_1460200	OG5_142363
TGGT1_269430	PBANKA_0300800	OG5_126937
TGGT1_269460	PBANKA_0502500	OG5_140544
TGGT1_269650	PBANKA_1301300	OG5_127604
TGGT1_269660	PBANKA_0520500	OG5_127208
TGGT1_269700	PBANKA_1132000	OG5_134228
TGGT1_269730	PBANKA_0903800	OG5_147638
TGGT1_269770	PBANKA_1134000	OG5_128050
TGGT1_269780	PBANKA_1136000	OG5_145093
TGGT1_269800	PBANKA_0827500	OG5_127076
TGGT1_269840	PBANKA_1144000	OG5_127757
TGGT1_269850	PBANKA_0824600	OG5_130312
TGGT1_269900	PBANKA_1233400	OG5_129140
TGGT1_269980	PBANKA_1359000	OG5_127102
TGGT1_270070	PBANKA_1218400	OG5_128390
TGGT1_270100	PBANKA_1033400	OG5_134232
TGGT1_270140	PBANKA_1446200	OG5_128171
TGGT1_270270	PBANKA_1003300	OG5_139451
TGGT1_270330	PBANKA_1212800	OG5_141009
TGGT1_270370	PBANKA_0930000	OG5_127391
TGGT1_270380	PBANKA_1135100	OG5_127089
TGGT1_270450	PBANKA_0718300	OG5_157083
TGGT1_270530	PBANKA_1024700	OG5_127577
TGGT1_270540	PBANKA_1034700	OG5_128066
TGGT1_270560	PBANKA_1243300	OG5_127991
TGGT1_270620	PBANKA_1309000	OG5_128047
TGGT1_270650	PBANKA_0505800	OG5_127821
TGGT1_270690	PBANKA_1434100	OG5_143214
TGGT1_270740	PBANKA_0620000	OG5_128660
TGGT1_270770	PBANKA_0108700	OG5_129375
TGGT1_270780	PBANKA_0401900	OG5_127345
TGGT1_270790	PBANKA_0718200	OG5_129635
TGGT1_270800	PBANKA_0308300	OG5_150752
TGGT1_270830	PBANKA_0315200	OG5_127733
TGGT1_270865	PBANKA_1227600	OG5_140107
TGGT1_270880	PBANKA_0717900	OG5_161387
TGGT1_270900	PBANKA_0202500	OG5_128937
TGGT1_270910	PBANKA_1416700	OG5_137532
TGGT1_270960	PBANKA_1203400	OG5_128175
TGGT1_271060	PBANKA_0313100	OG5_127632
TGGT1_271100	PBANKA_0605700	OG5_128148
TGGT1_271120	PBANKA_0415400	OG5_150561
TGGT1_271280	PBANKA_1330100	OG5_127869
TGGT1_271300	PBANKA_0511500	OG5_127981
TGGT1_271350	PBANKA_1340000	OG5_126889
TGGT1_271390	PBANKA_1460800	OG5_128132
TGGT1_271420	PBANKA_0608000	OG5_127395
TGGT1_271440	PBANKA_1107300	OG5_128565
TGGT1_271460	PBANKA_0707200	OG5_130566
TGGT1_271780	PBANKA_0932800	OG5_141754
TGGT1_271810	PBANKA_1016700	OG5_128510
TGGT1_271820	PBANKA_1413100	OG5_127533
TGGT1_271840	PBANKA_1118000	OG5_147471
TGGT1_271970	PBANKA_1035400	OG5_143227
TGGT1_272010	PBANKA_1408000	OG5_128232
TGGT1_272030A	PBANKA_0622300	OG5_155286
TGGT1_272180	PBANKA_1319600	OG5_129297
TGGT1_272210	PBANKA_1363500	OG5_130478
TGGT1_272230	PBANKA_1445100	OG5_130468
TGGT1_272290	PBANKA_1310100	OG5_127524
TGGT1_272420	PBANKA_1128100	OG5_128356
TGGT1_272510	PBANKA_0517600	OG5_145118
TGGT1_272630	PBANKA_0701400	OG5_128730
TGGT1_272670	PBANKA_1350800	OG5_128475
TGGT1_272720	PBANKA_0802700	OG5_127958
TGGT1_272770	PBANKA_0311200	OG5_128863
TGGT1_272910	PBANKA_1134100	OG5_127832
TGGT1_273040	PBANKA_0417200	OG5_143217
TGGT1_273060	PBANKA_1140900	OG5_149624
TGGT1_273100	PBANKA_0706500	OG5_156127
TGGT1_273140	PBANKA_1121100	OG5_126807
TGGT1_273370	PBANKA_0903900	OG5_127608
TGGT1_273380	PBANKA_1442000	OG5_136898
TGGT1_273410	PBANKA_0930500	OG5_127413
TGGT1_273445	PBANKA_0943500	OG5_132298
TGGT1_273460	PBANKA_0110400	OG5_128650
TGGT1_273490	PBANKA_0823500	OG5_127086
TGGT1_273520	PBANKA_1242800	OG5_128443
TGGT1_273550	PBANKA_0810400	OG5_131588
TGGT1_273560	PBANKA_0609500	OG5_159753
TGGT1_273630	PBANKA_1133000	OG5_143013
TGGT1_273830	PBANKA_0202100	OG5_162008
TGGT1_273840	PBANKA_0711700	OG5_127732
TGGT1_273905	PBANKA_1008000	OG5_130399
TGGT1_273930	PBANKA_1233000	OG5_129900
TGGT1_273950	PBANKA_0936500	OG5_127765
TGGT1_273990	PBANKA_1036700	OG5_127264
TGGT1_273995	PBANKA_0204000	OG5_144134
TGGT1_274060	PBANKA_0706700	OG5_127710
TGGT1_274090	PBANKA_1021800	OG5_144253
TGGT1_274130	PBANKA_1418500	OG5_128205
TGGT1_274160	PBANKA_1313300	OG5_145098
TGGT1_275310	PBANKA_1456500	OG5_128816
TGGT1_275350	PBANKA_1336300	OG5_128791
TGGT1_275480	PBANKA_0517400	OG5_128000
TGGT1_275750	PBANKA_1363000	OG5_128224
TGGT1_275770	PBANKA_1015100	OG5_162003
TGGT1_275810	PBANKA_0617200	OG5_127137
TGGT1_275980	PBANKA_0935400	OG5_128661
TGGT1_276110	PBANKA_1447000	OG5_126967
TGGT1_276130	PBANKA_1002400	OG5_145286
TGGT1_276140	PBANKA_0505100	OG5_126696
TGGT1_276170	PBANKA_0409300	OG5_133443
TGGT1_276930	PBANKA_0214500	OG5_141730
TGGT1_276940	PBANKA_0315800	OG5_130196
TGGT1_277000	PBANKA_1137200	OG5_127297
TGGT1_277070	PBANKA_1133800	OG5_128295
TGGT1_277500	PBANKA_1410000	OG5_128056
TGGT1_277510	PBANKA_0504500	OG5_128302
TGGT1_277680	PBANKA_1026800	OG5_130358
TGGT1_277700	PBANKA_1311100	OG5_150536
TGGT1_277760	PBANKA_1426100	OG5_131912
TGGT1_277840	PBANKA_1360900	OG5_141744
TGGT1_277860	PBANKA_1356200	OG5_128028
TGGT1_277870	PBANKA_1242900	OG5_143220
TGGT1_277920	PBANKA_1141000	OG5_158077
TGGT1_277970	PBANKA_0907400	OG5_127079
TGGT1_278050	PBANKA_1301400	OG5_127884
TGGT1_278060	PBANKA_0205600	OG5_127969
TGGT1_278220	PBANKA_1125700	OG5_149517
TGGT1_278270	PBANKA_1011900	OG5_127952
TGGT1_278490	PBANKA_1232800	OG5_129487
TGGT1_278530	PBANKA_0920000	OG5_127833
TGGT1_278690	PBANKA_1128800	OG5_150604
TGGT1_278730	PBANKA_1330500	OG5_128936
TGGT1_278740	PBANKA_0516900	OG5_126750
TGGT1_278830	PBANKA_1317500	OG5_127121
TGGT1_278900	PBANKA_0805600	OG5_127673
TGGT1_278930	PBANKA_1113700	OG5_130328
TGGT1_278950	PBANKA_0939900	OG5_128255
TGGT1_278975	PBANKA_1026500	OG5_141737
TGGT1_278990	PBANKA_0601100	OG5_127220
TGGT1_279330	PBANKA_0315100	OG5_127784
TGGT1_279370	PBANKA_0109300	OG5_128091
TGGT1_279390	PBANKA_1016300	OG5_128136
TGGT1_279430	PBANKA_1315200	OG5_129682
TGGT1_279450	PBANKA_1131100	OG5_127011
TGGT1_280400	PBANKA_1224500	OG5_131282
TGGT1_280440	PBANKA_0105000	OG5_130212
TGGT1_280490	PBANKA_0704100	OG5_128694
TGGT1_280500	PBANKA_1334400	OG5_129533
TGGT1_280550	PBANKA_0717400	OG5_127654
TGGT1_280560	PBANKA_0811600	OG5_128344
TGGT1_280610	PBANKA_1142500	OG5_126932
TGGT1_280700	PBANKA_1003400	OG5_130799
TGGT1_280710	PBANKA_1226500	OG5_127562
TGGT1_280740	PBANKA_1346200	OG5_127356
TGGT1_280750	PBANKA_0520600	OG5_130977
TGGT1_280760	PBANKA_1458500	OG5_128611
TGGT1_280800	PBANKA_0710800	OG5_127568
TGGT1_281370	PBANKA_1213900	OG5_128508
TGGT1_281430	PBANKA_0310300	OG5_145294
TGGT1_281490	PBANKA_0931800	OG5_129260
TGGT1_281510	PBANKA_1122800	OG5_126908
TGGT1_281520	PBANKA_0105800	OG5_140481
TGGT1_281630	PBANKA_1004000	OG5_127291
TGGT1_281920	PBANKA_1355000	OG5_127301
TGGT1_281950	PBANKA_0904400	OG5_147394
TGGT1_281980	PBANKA_1032600	OG5_127441
TGGT1_281990	PBANKA_1218000	OG5_127752
TGGT1_282140	PBANKA_1314400	OG5_128767
TGGT1_282150	PBANKA_1444200	OG5_150580
TGGT1_282180	PBANKA_0109600	OG5_147455
TGGT1_283710	PBANKA_1107800	OG5_140056
TGGT1_283720	PBANKA_1014600	OG5_127213
TGGT1_283740	PBANKA_0833800	OG5_128452
TGGT1_283780	PBANKA_1008800	OG5_126980
TGGT1_283830	PBANKA_0414100	OG5_127487
TGGT1_283850	PBANKA_1460400	OG5_126727
TGGT1_283900	PBANKA_0602000	OG5_126808
TGGT1_284010	PBANKA_0301700	OG5_132022
TGGT1_284540	PBANKA_1408500	OG5_127249
TGGT1_284560	PBANKA_1338300	OG5_126993
TGGT1_284570	PBANKA_1420400	OG5_143032
TGGT1_284580	PBANKA_1343000	OG5_157029
TGGT1_284590	PBANKA_0804800	OG5_158059
TGGT1_284630	PBANKA_1424700	OG5_147292
TGGT1_284660	PBANKA_1327200	OG5_150541
TGGT1_284670	PBANKA_0721100	OG5_129935
TGGT1_285200	PBANKA_1302400	OG5_127285
TGGT1_285230	PBANKA_1034900	OG5_130216
TGGT1_285240	PBANKA_0912700	OG5_127767
TGGT1_285268	PBANKA_1405700	OG5_128636
TGGT1_285272	PBANKA_1310600	OG5_150042
TGGT1_285350	PBANKA_0708100	OG5_129790
TGGT1_285510	PBANKA_1024800	OG5_147432
TGGT1_285530	PBANKA_0809200	OG5_130370
TGGT1_285670	PBANKA_1362500	OG5_135771
TGGT1_285700	PBANKA_0817500	OG5_144501
TGGT1_285720	PBANKA_0600500	OG5_127563
TGGT1_285730	PBANKA_1361300	OG5_127685
TGGT1_285760	PBANKA_1225800	OG5_129014
TGGT1_285810	PBANKA_0213800	OG5_150578
TGGT1_285840	PBANKA_1333800	OG5_150606
TGGT1_285940	PBANKA_1212600	OG5_143221
TGGT1_285950	PBANKA_1012400	OG5_128701
TGGT1_285970	PBANKA_1420200	OG5_150093
TGGT1_286050	PBANKA_1243800	OG5_150309
TGGT1_286070	PBANKA_0705000	OG5_159732
TGGT1_286080	PBANKA_1202200	OG5_129018
TGGT1_286210	PBANKA_0828500	OG5_127639
TGGT1_286220	PBANKA_1212400	OG5_129198
TGGT1_286410	PBANKA_1120600	OG5_144306
TGGT1_286440	PBANKA_1215000	OG5_141228
TGGT1_286530	PBANKA_1138000	OG5_150534
TGGT1_286560	PBANKA_0607600	OG5_128343
TGGT1_286590	PBANKA_1445000	OG5_158058
TGGT1_286600	PBANKA_1444800	OG5_158057
TGGT1_286610	PBANKA_0911200	OG5_127575
TGGT1_286630	PBANKA_0213300	OG5_127915
TGGT1_286640	PBANKA_1009000	OG5_127948
TGGT1_286690	PBANKA_1330800	OG5_128587
TGGT1_286710	PBANKA_1207700	OG5_129325
TGGT1_286730	PBANKA_1432000	OG5_128121
TGGT1_286750	PBANKA_1321000	OG5_129731
TGGT1_286790	PBANKA_1413200	OG5_146580
TGGT1_286800	PBANKA_1129400	OG5_130604
TGGT1_287160	PBANKA_1458300	OG5_127200
TGGT1_287200	PBANKA_0110600	OG5_130420
TGGT1_287210	PBANKA_0107100	OG5_127791
TGGT1_287500	PBANKA_0310900	OG5_127923
TGGT1_288060	PBANKA_0505200	OG5_147469
TGGT1_288210	PBANKA_1139400	OG5_128172
TGGT1_288270	PBANKA_1363100	OG5_141734
TGGT1_288320	PBANKA_0717600	OG5_134283
TGGT1_288340	PBANKA_0835500	OG5_128250
TGGT1_288350	PBANKA_1219000	OG5_129560
TGGT1_288360	PBANKA_1350700	OG5_127096
TGGT1_288400	PBANKA_0719400	OG5_128198
TGGT1_288500	PBANKA_1116300	OG5_139441
TGGT1_288520	PBANKA_0909500	OG5_128995
TGGT1_288570	PBANKA_0702400	OG5_140536
TGGT1_288630	PBANKA_0819900	OG5_129036
TGGT1_288680	PBANKA_1347400	OG5_129467
TGGT1_288685	PBANKA_0821000	OG5_128402
TGGT1_288700	PBANKA_0917500	OG5_127449
TGGT1_288720	PBANKA_1028400	OG5_126951
TGGT1_288750	PBANKA_1210700	OG5_141155
TGGT1_288860	PBANKA_1138200	OG5_128002
TGGT1_288910	PBANKA_1363900	OG5_128549
TGGT1_288990	PBANKA_1408300	OG5_147479
TGGT1_289050	PBANKA_1225000	OG5_145292
TGGT1_289070	PBANKA_1103600	OG5_127048
TGGT1_289080	PBANKA_0111800	OG5_156671
TGGT1_289100	PBANKA_0417800	OG5_152769
TGGT1_289140	PBANKA_1208400	OG5_128975
TGGT1_289170	PBANKA_1037500	OG5_134515
TGGT1_289180	PBANKA_0402200	OG5_153130
TGGT1_289190	PBANKA_1409300	OG5_128247
TGGT1_289200	PBANKA_0924700	OG5_150540
TGGT1_289210	PBANKA_0416900	OG5_128513
TGGT1_289250	PBANKA_0931700	OG5_129069
TGGT1_289300	PBANKA_0518700	OG5_127468
TGGT1_289310	PBANKA_1426500	OG5_127557
TGGT1_289330	PBANKA_0210600	OG5_127773
TGGT1_289350	PBANKA_1018100	OG5_126574
TGGT1_289530	PBANKA_1229200	OG5_126940
TGGT1_289550	PBANKA_1452200	OG5_128270
TGGT1_289560	PBANKA_0717500	OG5_127988
TGGT1_289640	PBANKA_0400900	OG5_150591
TGGT1_289650	PBANKA_1355900	OG5_128435
TGGT1_289670	PBANKA_1301900	OG5_129094
TGGT1_289680	PBANKA_1418900	OG5_126971
TGGT1_289750	PBANKA_1141700	OG5_128257
TGGT1_289770	PBANKA_1409900	OG5_127474
TGGT1_289780	PBANKA_0808900	OG5_129971
TGGT1_289800	PBANKA_1348000	OG5_127900
TGGT1_289830	PBANKA_0614500	OG5_127718
TGGT1_289880	PBANKA_1220500	OG5_137087
TGGT1_289900	PBANKA_0204100	OG5_128089
TGGT1_289910	PBANKA_0603900	OG5_141733
TGGT1_289940	PBANKA_0105900	OG5_127347
TGGT1_289950	PBANKA_1311000	OG5_141736
TGGT1_289960	PBANKA_1314500	OG5_158069
TGGT1_290005	PBANKA_1233100	OG5_127834
TGGT1_290020	PBANKA_0104300	OG5_144186
TGGT1_290030	PBANKA_1136200	OG5_147425
TGGT1_290040	PBANKA_1444000	OG5_129767
TGGT1_290160	PBANKA_1315500	OG5_128036
TGGT1_290170	PBANKA_1329500	OG5_132764
TGGT1_290180	PBANKA_1403700	OG5_150587
TGGT1_290240	PBANKA_1106400	OG5_128541
TGGT1_290250	PBANKA_1311400	OG5_158131
TGGT1_290260	PBANKA_1345000	OG5_128642
TGGT1_290290	PBANKA_1440700	OG5_127070
TGGT1_290340	PBANKA_1401100	OG5_128124
TGGT1_290460	PBANKA_0516800	OG5_147422
TGGT1_290600	PBANKA_0938500	OG5_127106
TGGT1_290610	PBANKA_0902900	OG5_153845
TGGT1_290640	PBANKA_1105100	OG5_126895
TGGT1_290660	PBANKA_0105200	OG5_127719
TGGT1_290670	PBANKA_1309900	OG5_127293
TGGT1_290730	PBANKA_0411700	OG5_139605
TGGT1_290850	PBANKA_1409700	OG5_129558
TGGT1_290930	PBANKA_1325200	OG5_127882
TGGT1_290940	PBANKA_0505600	OG5_127047
TGGT1_290950	PBANKA_1434700	OG5_127480
TGGT1_291030	PBANKA_1205500	OG5_140457
TGGT1_291080	PBANKA_1015900	OG5_142685
TGGT1_291120	PBANKA_1365400	OG5_128049
TGGT1_291140	PBANKA_0943100	OG5_128127
TGGT1_291160	PBANKA_0302200	OG5_130346
TGGT1_291180	PBANKA_1359300	OG5_138079
TGGT1_291300	PBANKA_0418300	OG5_127650
TGGT1_291310	PBANKA_1131000	OG5_127898
TGGT1_291320	PBANKA_1203000	OG5_151925
TGGT1_291330	PBANKA_1230500	OG5_127829
TGGT1_291640	PBANKA_1357700	OG5_128535
TGGT1_291680	PBANKA_0708000	OG5_127203
TGGT1_291800	PBANKA_0821400	OG5_153602
TGGT1_291820	PBANKA_1203700	OG5_128540
TGGT1_291850	PBANKA_0315600	OG5_127269
TGGT1_291860	PBANKA_1407900	OG5_128667
TGGT1_292020	PBANKA_0606700	OG5_145113
TGGT1_292080	PBANKA_1121700	OG5_127407
TGGT1_292130	PBANKA_1202400	OG5_126957
TGGT1_292140	PBANKA_1443000	OG5_129446
TGGT1_292160	PBANKA_0827700	OG5_128155
TGGT1_292170	PBANKA_1107700	OG5_141542
TGGT1_292190	PBANKA_1440200	OG5_150008
TGGT1_292200	PBANKA_0821800	OG5_145219
TGGT1_292220	PBANKA_1351800	OG5_128135
TGGT1_292920	PBANKA_0929900	OG5_129844
TGGT1_292935	PBANKA_0939300	OG5_130687
TGGT1_293050	PBANKA_0408700	OG5_128212
TGGT1_293060	PBANKA_1212700	OG5_128341
TGGT1_293170	PBANKA_1311600	OG5_158049
TGGT1_293310	PBANKA_1302100	OG5_128492
TGGT1_293340	PBANKA_0721700	OG5_127714
TGGT1_293380	PBANKA_0718400	OG5_144201
TGGT1_293410	PBANKA_1321800	OG5_162000
TGGT1_293570	PBANKA_1302200	OG5_134455
TGGT1_293580	PBANKA_1025800	OG5_128303
TGGT1_293590	PBANKA_1125100	OG5_126985
TGGT1_293600	PBANKA_0518000	OG5_127361
TGGT1_293610	PBANKA_1336100	OG5_130129
TGGT1_293660	PBANKA_1319900	OG5_150546
TGGT1_293670	PBANKA_1421100	OG5_127402
TGGT1_293680	PBANKA_1223700	OG5_150599
TGGT1_293690	PBANKA_0833000	OG5_141746
TGGT1_293720	PBANKA_0721000	OG5_147633
TGGT1_293730	PBANKA_0402000	OG5_141680
TGGT1_293800	PBANKA_0903400	OG5_130655
TGGT1_293820	PBANKA_1138400	OG5_128932
TGGT1_293900	PBANKA_0309500	OG5_158050
TGGT1_294010	PBANKA_0602500	OG5_126848
TGGT1_294180	PBANKA_0921100	OG5_127179
TGGT1_294190	PBANKA_0501500	OG5_150124
TGGT1_294230	PBANKA_0901700	OG5_160606
TGGT1_294250	PBANKA_0931600	OG5_140130
TGGT1_294310	PBANKA_1111700	OG5_147440
TGGT1_294350	PBANKA_0418000	OG5_130134
TGGT1_294360	PBANKA_1415500	OG5_128768
TGGT1_294430	PBANKA_0613800	OG5_128086
TGGT1_294620	PBANKA_0604800	OG5_127970
TGGT1_294640	PBANKA_0611600	OG5_126839
TGGT1_294700	PBANKA_0709200	OG5_127602
TGGT1_294750	PBANKA_1142000	OG5_160159
TGGT1_294770	PBANKA_1320400	OG5_150547
TGGT1_294880	PBANKA_0818100	OG5_127994
TGGT1_294902	PBANKA_0824500	OG5_135732
TGGT1_294920	PBANKA_1413400	OG5_127799
TGGT1_295000	PBANKA_0836000	OG5_127780
TGGT1_295010	PBANKA_1347500	OG5_128272
TGGT1_295040	PBANKA_1422400	OG5_127843
TGGT1_295070	PBANKA_1401200	OG5_128042
TGGT1_295320	PBANKA_1228700	OG5_128058
TGGT1_295340	PBANKA_1210100	OG5_127320
TGGT1_295350	PBANKA_1142400	OG5_126708
TGGT1_295400	PBANKA_1417600	OG5_128472
TGGT1_295450	PBANKA_1141900	OG5_130151
TGGT1_295460	PBANKA_0721300	OG5_127881
TGGT1_295680	PBANKA_1227900	OG5_128106
TGGT1_295690	PBANKA_0302700	OG5_127211
TGGT1_295910	PBANKA_1418400	OG5_135464
TGGT1_297060	PBANKA_0928100	OG5_127491
TGGT1_297070	PBANKA_0909000	OG5_152981
TGGT1_297110	PBANKA_0807700	OG5_128460
TGGT1_297140	PBANKA_1235100	OG5_128865
TGGT1_297170	PBANKA_1013700	OG5_146993
TGGT1_297230	PBANKA_0211100	OG5_128060
TGGT1_297270	PBANKA_0923300	OG5_147448
TGGT1_297320	PBANKA_1204100	OG5_150524
TGGT1_297465	PBANKA_1331000	OG5_166092
TGGT1_297500	PBANKA_0406500	OG5_127782
TGGT1_297510	PBANKA_1456000	OG5_128459
TGGT1_297520	PBANKA_1442400	OG5_145105
TGGT1_297530	PBANKA_0913800	OG5_127929
TGGT1_297730	PBANKA_0815600	OG5_128595
TGGT1_297780	PBANKA_1454000	OG5_128755
TGGT1_297800	PBANKA_1416900	OG5_127360
TGGT1_297810	PBANKA_0816700	OG5_147433
TGGT1_297820	PBANKA_0917400	OG5_130233
TGGT1_297840	PBANKA_0812000	OG5_127945
TGGT1_297940	PBANKA_1108400	OG5_127389
TGGT1_297970	PBANKA_0833100	OG5_128020
TGGT1_298020	PBANKA_1233300	OG5_128627
TGGT1_298030	PBANKA_0308100	OG5_147114
TGGT1_298630	PBANKA_1444900	OG5_130969
TGGT1_298970	PBANKA_0710900	OG5_128346
TGGT1_298990	PBANKA_1122100	OG5_133183
TGGT1_299040	PBANKA_0812100	OG5_128704
TGGT1_299050	PBANKA_1364200	OG5_126900
TGGT1_299070	PBANKA_0520000	OG5_144357
TGGT1_299080	PBANKA_1121200	OG5_130622
TGGT1_299180	PBANKA_0811700	OG5_156776
TGGT1_299200	PBANKA_0720600	OG5_128128
TGGT1_299210	PBANKA_1032300	OG5_126851
TGGT1_299810	PBANKA_1213600	OG5_126755
TGGT1_299970	PBANKA_1129800	OG5_149985
TGGT1_299990	PBANKA_1015700	OG5_129252
TGGT1_300000	PBANKA_1354500	OG5_127236
TGGT1_300040	PBANKA_0517700	OG5_128230
TGGT1_300060	PBANKA_0417000	OG5_128397
TGGT1_300100	PBANKA_1315700	OG5_142870
TGGT1_300130	PBANKA_0915000	OG5_147452
TGGT1_300140	PBANKA_1352000	OG5_127580
TGGT1_300150	PBANKA_0924100	OG5_129659
TGGT1_300190	PBANKA_0307000	OG5_127166
TGGT1_300200	PBANKA_1217600	OG5_127916
TGGT1_300240	PBANKA_1316200	OG5_128291
TGGT1_300250	PBANKA_0313300	OG5_127038
TGGT1_300260	PBANKA_0922300	OG5_126764
TGGT1_300290	PBANKA_1244500	OG5_129016
TGGT1_300310	PBANKA_0917900	OG5_127786
TGGT1_300380	PBANKA_0924300	OG5_127747
TGGT1_300606	PBANKA_API00330	OG5_178865
TGGT1_300615	PBANKA_API00390	OG5_168705
TGGT1_300631	PBANKA_API00430	OG5_243465
TGGT1_301010	PBANKA_0412100	OG5_129276
TGGT1_301120	PBANKA_1314600	OG5_126757
TGGT1_301216	PBANKA_0206100	OG5_146800
TGGT1_301340	PBANKA_1203800	OG5_128332
TGGT1_301350	PBANKA_1141500	OG5_127610
TGGT1_301380	PBANKA_1421900	OG5_128930
TGGT1_301390	PBANKA_1036400	OG5_128313
TGGT1_301410	PBANKA_1323200	OG5_136225
TGGT1_301420	PBANKA_1414900	OG5_133162
TGGT1_301430	PBANKA_1412100	OG5_127554
TGGT1_301450	PBANKA_1243600	OG5_129241
TGGT1_304460	PBANKA_1020900	OG5_128080
TGGT1_304470	PBANKA_1007100	OG5_128149
TGGT1_304650	PBANKA_1014400	OG5_127768
TGGT1_304680	PBANKA_1033200	OG5_128104
TGGT1_304710	PBANKA_0309100	OG5_127250
TGGT1_304770	PBANKA_1241900	OG5_127739
TGGT1_304890	PBANKA_0829200	OG5_151232
TGGT1_304970	PBANKA_0719900	OG5_129183
TGGT1_304990	PBANKA_1326000	OG5_139602
TGGT1_305010	PBANKA_1439800	OG5_128783
TGGT1_305020	PBANKA_0821100	OG5_141759
TGGT1_305140	PBANKA_0315300	OG5_133717
TGGT1_305220	PBANKA_1421400	OG5_129799
TGGT1_305240	PBANKA_1450500	OG5_128360
TGGT1_305290	PBANKA_0835300	OG5_127015
TGGT1_305310	PBANKA_1144700	OG5_127977
TGGT1_305320	PBANKA_1028100	OG5_128005
TGGT1_305340	PBANKA_1331400	OG5_141603
TGGT1_305450	PBANKA_0611800	OG5_144531
TGGT1_305460	PBANKA_1010200	OG5_127231
TGGT1_305470	PBANKA_0606900	OG5_141727
TGGT1_305480	PBANKA_1442500	OG5_127324
TGGT1_305520	PBANKA_1310800	OG5_126722
TGGT1_305640	PBANKA_0806600	OG5_130170
TGGT1_305750	PBANKA_1020400	OG5_127573
TGGT1_305760	PBANKA_1315000	OG5_146920
TGGT1_305770	PBANKA_1010800	OG5_129761
TGGT1_305800	PBANKA_1126700	OG5_141276
TGGT1_305820	PBANKA_1452600	OG5_130878
TGGT1_305870	PBANKA_0210900	OG5_129124
TGGT1_305900	PBANKA_0418400	OG5_150605
TGGT1_305910	PBANKA_0605000	OG5_127129
TGGT1_305920	PBANKA_1229500	OG5_126913
TGGT1_305980	PBANKA_0714900	OG5_135307
TGGT1_306040	PBANKA_0831100	OG5_132161
TGGT1_306195	PBANKA_0928900	OG5_131402
TGGT1_306210	PBANKA_1235400	OG5_147112
TGGT1_306220	PBANKA_1415000	OG5_128479
TGGT1_306280	PBANKA_0708700	OG5_146249
TGGT1_306310	PBANKA_0716000	OG5_127789
TGGT1_306330	PBANKA_1220300	OG5_141341
TGGT1_306350	PBANKA_1347000	OG5_139591
TGGT1_306390	PBANKA_0828800	OG5_128087
TGGT1_306430	PBANKA_0106200	OG5_129816
TGGT1_306470	PBANKA_1451400	OG5_127842
TGGT1_306540	PBANKA_0923700	OG5_127649
TGGT1_306590	PBANKA_0800800	OG5_127914
TGGT1_306600	PBANKA_0917200	OG5_129722
TGGT1_306630	PBANKA_1414200	OG5_127534
TGGT1_306640	PBANKA_1312300	OG5_131529
TGGT1_306650	PBANKA_1359500	OG5_150555
TGGT1_306670	PBANKA_1303500	OG5_150522
TGGT1_306930	PBANKA_1343300	OG5_127705
TGGT1_306960	PBANKA_0942900	OG5_127490
TGGT1_306970	PBANKA_1464200	OG5_126920
TGGT1_306980	PBANKA_0514400	OG5_147631
TGGT1_307020	PBANKA_0406900	OG5_150568
TGGT1_307030	PBANKA_1113000	OG5_130516
TGGT1_307605	PBANKA_1461200	OG5_162004
TGGT1_307650	PBANKA_1027700	OG5_127417
TGGT1_307980	PBANKA_0812800	OG5_127284
TGGT1_308040	PBANKA_1134800	OG5_127703
TGGT1_308580	PBANKA_1027800	OG5_126991
TGGT1_308870	PBANKA_1122000	OG5_139206
TGGT1_308890	PBANKA_1036000	OG5_128378
TGGT1_308920	PBANKA_0613700	OG5_138354
TGGT1_308930	PBANKA_0307300	OG5_156492
TGGT1_309010	PBANKA_0814400	OG5_147312
TGGT1_309020	PBANKA_0110900	OG5_127415
TGGT1_309110	PBANKA_0504000	OG5_127383
TGGT1_309120	PBANKA_1106700	OG5_127050
TGGT1_309170	PBANKA_0829800	OG5_140011
TGGT1_309190	PBANKA_0911900	OG5_141756
TGGT1_309220	PBANKA_1241000	OG5_127190
TGGT1_309240	PBANKA_1402700	OG5_144638
TGGT1_309380	PBANKA_0414300	OG5_141425
TGGT1_309390	PBANKA_0410900	OG5_150595
TGGT1_309400	PBANKA_1240000	OG5_127751
TGGT1_309420	PBANKA_1224400	OG5_137859
TGGT1_309580	PBANKA_0942100	OG5_133806
TGGT1_309740	PBANKA_0811000	OG5_127840
TGGT1_309752	PBANKA_1013200	OG5_126862
TGGT1_309790	PBANKA_1102400	OG5_147467
TGGT1_309810	PBANKA_0407700	OG5_126845
TGGT1_309820	PBANKA_0617100	OG5_126688
TGGT1_309850	PBANKA_0314800	OG5_147636
TGGT1_309940	PBANKA_0108000	OG5_129472
TGGT1_309950	PBANKA_1129300	OG5_128164
TGGT1_309990	PBANKA_1209900	OG5_157168
TGGT1_310000	PBANKA_1431600	OG5_128246
TGGT1_310030	PBANKA_0208000	OG5_127770
TGGT1_310040	PBANKA_0404200	OG5_127771
TGGT1_310100	PBANKA_0609300	OG5_128297
TGGT1_310118	PBANKA_1309100	OG5_144878
TGGT1_310130	PBANKA_0834300	OG5_128216
TGGT1_310140	PBANKA_1351700	OG5_132157
TGGT1_310180	PBANKA_0405000	OG5_151926
TGGT1_310270	PBANKA_1441200	OG5_141163
TGGT1_310280	PBANKA_1360500	OG5_127671
TGGT1_310290	PBANKA_1000700	OG5_147403
TGGT1_310360	PBANKA_0616600	OG5_142591
TGGT1_310380	PBANKA_0712000	OG5_127912
TGGT1_310440	PBANKA_0515200	OG5_128972
TGGT1_310460	PBANKA_0904100	OG5_127256
TGGT1_310470	PBANKA_1013800	OG5_129173
TGGT1_310490	PBANKA_1117500	OG5_127016
TGGT1_310500	PBANKA_0914000	OG5_154764
TGGT1_310700	PBANKA_1028300	OG5_126821
TGGT1_310710	PBANKA_0511300	OG5_130837
TGGT1_310750	PBANKA_0522500	OG5_137211
TGGT1_310760	PBANKA_1427000	OG5_131254
TGGT1_310770	PBANKA_1243700	OG5_147426
TGGT1_310820	PBANKA_0108600	OG5_128138
TGGT1_310850	PBANKA_0101000	OG5_134284
TGGT1_310860	PBANKA_0707800	OG5_129196
TGGT1_310870	PBANKA_1138300	OG5_130122
TGGT1_310930	PBANKA_1118900	OG5_139603
TGGT1_310960	PBANKA_0908900	OG5_127904
TGGT1_310990	PBANKA_1421700	OG5_150570
TGGT1_311060	PBANKA_1453500	OG5_127247
TGGT1_311090	PBANKA_1242000	OG5_127806
TGGT1_311160	PBANKA_0409100	OG5_128873
TGGT1_311240	PBANKA_0610900	OG5_126883
TGGT1_311290	PBANKA_1346500	OG5_127323
TGGT1_311310	PBANKA_1227400	OG5_127131
TGGT1_311360	PBANKA_1008200	OG5_127599
TGGT1_311400	PBANKA_0311000	OG5_127506
TGGT1_311410	PBANKA_0511200	OG5_127902
TGGT1_311430	PBANKA_1035100	OG5_127191
TGGT1_311500	PBANKA_1451600	OG5_127838
TGGT1_311690	PBANKA_1433500	OG5_128951
TGGT1_311750	PBANKA_0607500	OG5_129753
TGGT1_311800	PBANKA_1418600	OG5_157843
TGGT1_311870	PBANKA_0714800	OG5_128348
TGGT1_312050	PBANKA_1445800	OG5_128031
TGGT1_312200	PBANKA_1131900	OG5_128254
TGGT1_312220	PBANKA_1010100	OG5_128266
TGGT1_312230	PBANKA_1011400	OG5_127113
TGGT1_312250	PBANKA_0304200	OG5_127419
TGGT1_312310	PBANKA_1005500	OG5_127068
TGGT1_312380	PBANKA_0618400	OG5_149498
TGGT1_312390	PBANKA_1123000	OG5_147396
TGGT1_312400	PBANKA_1405500	OG5_128098
TGGT1_312410	PBANKA_0506300	OG5_128481
TGGT1_312500	PBANKA_1403500	OG5_142935
TGGT1_312530	PBANKA_1337100	OG5_128375
TGGT1_312630	PBANKA_1137800	OG5_141731
TGGT1_312650	PBANKA_1005300	OG5_141743
TGGT1_312660	PBANKA_1305500	OG5_131432
TGGT1_312680	PBANKA_0103000	OG5_143072
TGGT1_312990	PBANKA_1129700	OG5_128169
TGGT1_313010	PBANKA_1217700	OG5_127804
TGGT1_313060	PBANKA_1463500	OG5_128035
TGGT1_313100	PBANKA_1313800	OG5_126863
TGGT1_313120	PBANKA_1335900	OG5_147370
TGGT1_313150	PBANKA_0306500	OG5_128461
TGGT1_313160	PBANKA_0208200	OG5_153583
TGGT1_313180	PBANKA_0933000	OG5_128795
TGGT1_313190	PBANKA_1223300	OG5_129466
TGGT1_313230	PBANKA_0212100	OG5_127433
TGGT1_313280	PBANKA_0607800	OG5_127906
TGGT1_313290	PBANKA_1325100	OG5_158072
TGGT1_313300	PBANKA_1327400	OG5_139221
TGGT1_313310	PBANKA_1224200	OG5_132460
TGGT1_313350	PBANKA_1457100	OG5_128201
TGGT1_313380	PBANKA_0830400	OG5_141745
TGGT1_313390	PBANKA_1351900	OG5_127206
TGGT1_313400	PBANKA_0609900	OG5_130026
TGGT1_313410	PBANKA_0303600	OG5_127950
TGGT1_313450	PBANKA_0314000	OG5_128581
TGGT1_313470	PBANKA_0918700	OG5_128159
TGGT1_313530	PBANKA_0835900	OG5_129312
TGGT1_313560	PBANKA_0721900	OG5_128156
TGGT1_313570	PBANKA_1132900	OG5_140270
TGGT1_313600	PBANKA_1423100	OG5_139194
TGGT1_313670	PBANKA_1319200	OG5_127319
TGGT1_313740	PBANKA_1327600	OG5_140039
TGGT1_313820	PBANKA_0621000	OG5_129806
TGGT1_313830	PBANKA_0206600	OG5_127790
TGGT1_313880	PBANKA_1447100	OG5_129622
TGGT1_313930	PBANKA_1219500	OG5_133154
TGGT1_313960	PBANKA_0108500	OG5_144136
TGGT1_313970	PBANKA_1103500	OG5_146129
TGGT1_313980	PBANKA_0709300	OG5_127748
TGGT1_314090	PBANKA_0205400	OG5_127761
TGGT1_314100	PBANKA_1348900	OG5_140089
TGGT1_314295	PBANKA_1004400	OG5_147480
TGGT1_314400	PBANKA_1104200	OG5_128323
TGGT1_314410	PBANKA_1365300	OG5_129398
TGGT1_314415	PBANKA_1143900	OG5_157170
TGGT1_314418	PBANKA_0523500	OG5_130491
TGGT1_314480	PBANKA_1120300	OG5_128182
TGGT1_314720	PBANKA_0714100	OG5_129611
TGGT1_314740	PBANKA_1325300	OG5_128039
TGGT1_314770	PBANKA_0929000	OG5_127454
TGGT1_314790	PBANKA_0708400	OG5_128490
TGGT1_314810	PBANKA_0405500	OG5_126953
TGGT1_314820	PBANKA_1421800	OG5_129865
TGGT1_314830	PBANKA_1132100	OG5_128788
TGGT1_314860	PBANKA_1122500	OG5_128401
TGGT1_314900	PBANKA_1350300	OG5_128400
TGGT1_314970	PBANKA_1026600	OG5_128997
TGGT1_315110	PBANKA_0920100	OG5_127820
TGGT1_315130	PBANKA_1012200	OG5_127195
TGGT1_315170	PBANKA_0603800	OG5_130020
TGGT1_315190	PBANKA_1453400	OG5_139549
TGGT1_315250	PBANKA_1125500	OG5_127677
TGGT1_315300	PBANKA_1108000	OG5_129395
TGGT1_315350	PBANKA_0415200	OG5_127432
TGGT1_315600	PBANKA_0609800	OG5_129017
TGGT1_315620	PBANKA_0207200	OG5_127946
TGGT1_315640	PBANKA_0707000	OG5_127515
TGGT1_315670	PBANKA_1418200	OG5_127382
TGGT1_315680	PBANKA_1321200	OG5_127508
TGGT1_315690	PBANKA_1336400	OG5_128469
TGGT1_315720	PBANKA_1342900	OG5_152873
TGGT1_315780	PBANKA_0514800	OG5_147476
TGGT1_315810	PBANKA_0927800	OG5_126936
TGGT1_315920	PBANKA_1403400	OG5_127688
TGGT1_316110	PBANKA_0940800	OG5_127663
TGGT1_316120	PBANKA_1030900	OG5_127170
TGGT1_316140	PBANKA_1130300	OG5_142516
TGGT1_316200	PBANKA_1032900	OG5_133545
TGGT1_316220	PBANKA_1332900	OG5_146934
TGGT1_316230	PBANKA_1130800	OG5_127875
TGGT1_316255	PBANKA_0922700	OG5_162082
TGGT1_316270	PBANKA_0101300	OG5_127744
TGGT1_316280	PBANKA_1016400	OG5_141655
TGGT1_316320	PBANKA_0401200	OG5_162069
TGGT1_316450	PBANKA_1038300	OG5_126838
TGGT1_316540	PBANKA_1324300	OG5_153621
TGGT1_316620	PBANKA_0510600	OG5_126765
TGGT1_316635	PBANKA_0519000	OG5_156008
TGGT1_316760	PBANKA_0932700	OG5_156818
TGGT1_316770	PBANKA_0704200	OG5_126777
TGGT1_316900	PBANKA_1134400	OG5_128418
TGGT1_317720	PBANKA_1206100	OG5_128265
TGGT1_318140	PBANKA_1214800	OG5_128840
TGGT1_318150	PBANKA_0918300	OG5_146787
TGGT1_318160	PBANKA_1303700	OG5_127299
TGGT1_318310	PBANKA_0109100	OG5_126720
TGGT1_318350	PBANKA_0719200	OG5_126869
TGGT1_318410	PBANKA_0107300	OG5_127428
TGGT1_318420	PBANKA_1245600	OG5_146494
TGGT1_318460	PBANKA_0211900	OG5_127785
TGGT1_318480	PBANKA_1356400	OG5_127144
TGGT1_318490	PBANKA_1347300	OG5_133333
TGGT1_318510	PBANKA_0401600	OG5_127665
TGGT1_318570	PBANKA_1337200	OG5_128885
TGGT1_318580	PBANKA_1210900	OG5_127613
TGGT1_318600	PBANKA_0613600	OG5_128432
TGGT1_318620	PBANKA_1208600	OG5_128456
TGGT1_318690	PBANKA_1432800	OG5_127866
TGGT1_318700	PBANKA_1347600	OG5_127488
TGGT1_318710	PBANKA_0926600	OG5_126934
TGGT1_318720	PBANKA_0820600	OG5_127174
TGGT1_318760	PBANKA_0801300	OG5_136181
TGGT1_319500	PBANKA_0313500	OG5_140543
TGGT1_319650	PBANKA_0306300	OG5_128529
TGGT1_319680	PBANKA_0823200	OG5_162005
TGGT1_319690	PBANKA_0517900	OG5_154758
TGGT1_319730	PBANKA_0310600	OG5_129950
TGGT1_319850	PBANKA_1341500	OG5_138355
TGGT1_319860	PBANKA_1129100	OG5_127942
TGGT1_319870	PBANKA_0602800	OG5_126877
TGGT1_319920	PBANKA_0402300	OG5_128117
TGGT1_319940	PBANKA_1418800	OG5_131837
TGGT1_319950	PBANKA_0712400	OG5_127679
TGGT1_319960	PBANKA_1416000	OG5_153558
TGGT1_320000	PBANKA_1103200	OG5_128179
TGGT1_320005	PBANKA_0509900	OG5_156820
TGGT1_320020	PBANKA_0815700	OG5_139383
TGGT1_320050	PBANKA_1019500	OG5_127090
TGGT1_320070	PBANKA_1111900	OG5_128984
TGGT1_320110	PBANKA_1441400	OG5_140126
TGGT1_320130	PBANKA_0922400	OG5_158056
TGGT1_320140	PBANKA_1017700	OG5_128457
TGGT1_320210	PBANKA_0406800	OG5_128187
TGGT1_320220	PBANKA_1303300	OG5_127574
TGGT1_320430	PBANKA_1452800	OG5_127721
TGGT1_320450	PBANKA_0923500	OG5_128225
TGGT1_320470	PBANKA_0109400	OG5_158054
TGGT1_320480	PBANKA_1354100	OG5_140063
TGGT1_320570	PBANKA_0924900	OG5_127225
TGGT1_320630	PBANKA_1040100	OG5_127835
TGGT1_320640	PBANKA_1109800	OG5_128211
[truncated: 17 more rows]
