# Supplementary material for: Functional Profiling of a Plasmodium Genome Reveals an Abundance of Essential Genes
Source: Cell. 2017 Jul 13;170(2):260–272.e8. doi: 10.1016/j.cell.2017.06.030 (PMC5509546; doi:10.1016/j.cell.2017.06.030)
Supplement: Data S1. Reproducible Analysis Procedure — The file archive includes an R-markdown document, which will reproduce all bioinformatic procedures conducted. [file mmc9.zip › otherdata/OttoEtAlRPKM.csv]

Gene	Ring1	Ring2	Tro1	Tro2	Sch1	Sch2	Gam1	Gam2	Ook1	Ook2
PBANKA_000010	4.0	2.9	3.4	5.7	1.2	2.3	5.9	1.8	0.5	0.5
PBANKA_000020	82.3	635.7	55.9	145.4	21.3	57.9	41.3	28.8	8.2	7.1
PBANKA_000030	4.6	10.6	5.9	5.4	3.0	0.5	31.3	18.9	2.4	1.2
PBANKA_000040	0.0	11.8	16.0	7.7	37.6	33.6	0.7	0.0	13.6	2.1
PBANKA_000050	2.9	9.4	4.7	6.2	0.8	2.3	15.1	13.6	1.0	1.2
PBANKA_000060	2.3	9.8	3.8	6.0	0.3	0.2	1.6	0.6	0.0	0.2
PBANKA_000070	0.2	8.8	2.6	3.6	1.2	2.2	2.1	0.0	1.4	1.3
PBANKA_000080	0.1	9.9	5.3	3.1	2.1	1.6	1.8	0.0	1.4	0.7
PBANKA_000090	0.0	6.3	4.6	3.7	1.7	1.5	31.8	0.3	0.0	0.3
PBANKA_000100	0.0	3.4	1.2	1.3	0.4	0.6	0.2	0.0	0.1	0.1
PBANKA_000110	4.8	19.8	8.7	3.5	3.5	1.8	4.1	0.4	0.0	0.9
PBANKA_000120	3.9	4.7	7.6	3.6	1.7	0.3	0.1	0.0	1.6	0.4
PBANKA_000130	0.0	1.6	1.6	1.2	6.1	6.4	0.5	0.5	0.1	0.3
PBANKA_000140	19.4	44.5	19.6	27.0	0.6	3.4	1.0	0.6	0.5	0.3
PBANKA_000150	488.1	0.0	1163.2	222.6	0.0	0.0	1107.4	1514.0	0.0	0.0
PBANKA_000160	3.4	40.2	15.5	12.9	118.0	71.0	2.0	1.1	9.0	7.8
PBANKA_000165	0.0	47.8	8.8	0.0	56.5	101.7	0.0	0.0	0.0	0.0
PBANKA_000170	6.1	6.5	1.6	2.0	0.3	0.3	1.7	1.5	0.5	0.4
PBANKA_000180	6.5	8.4	5.9	2.8	0.6	0.7	1.1	1.0	0.7	0.4
PBANKA_000190	3.2	6.7	2.0	3.3	0.8	0.8	11.2	5.2	1.0	0.3
PBANKA_000200	5.9	9.2	5.2	7.0	1.9	1.1	17.2	18.4	0.9	1.1
PBANKA_000210	0.0	0.0	0.0	0.0	0.0	0.0	0.0	0.0	0.0	0.0
PBANKA_000220	2.0	56.0	8.1	12.8	90.0	102.4	0.8	0.7	4.3	3.1
PBANKA_000230	0.0	77.6	45.1	51.7	13.2	14.1	17.0	0.0	5.5	7.5
PBANKA_000235	0.8	508.6	424.0	309.9	366.3	341.1	23.1	0.0	0.0	5.6
PBANKA_000240	0.8	0.6	1.8	0.7	2.9	0.3	7.5	6.6	0.1	0.2
PBANKA_000250	0.0	9.8	5.1	3.9	0.6	0.8	6.5	0.0	1.0	0.6
PBANKA_000260	0.0	1.9	0.5	0.7	0.0	0.0	0.6	0.0	0.4	0.3
PBANKA_000270	0.0	144.8	98.1	132.6	23.0	25.5	42.3	0.0	1.2	0.8
PBANKA_000280	0.0	0.0	0.0	0.0	0.0	0.0	0.0	0.0	0.0	0.0
PBANKA_000290	0.0	0.0	0.7	0.4	0.0	0.0	0.9	0.0	0.0	0.0
PBANKA_000300	0.0	0.0	0.0	0.0	0.0	0.0	0.0	0.0	0.0	0.0
PBANKA_000310	1.9	20.1	4.4	10.3	0.0	1.1	1.7	0.3	0.0	0.2
PBANKA_000320	5.4	3.6	3.0	3.5	0.3	0.2	48.6	43.5	0.0	0.7
PBANKA_000330	0.4	3.2	3.5	4.0	0.6	2.0	30.2	7.2	0.5	0.1
PBANKA_000340	8.4	20.6	14.7	12.3	2.2	1.9	4.2	3.2	1.5	0.9
PBANKA_000350	46.9	319.3	60.7	122.3	27.4	37.4	32.0	8.8	5.0	7.6
PBANKA_000360	0.8	8.5	7.7	6.5	1.3	1.8	3.5	0.2	0.5	1.0
PBANKA_000370	0.1	5.1	6.6	8.0	5.1	9.4	1.5	0.2	18.1	20.1
PBANKA_000378	27.5	162.4	49.4	54.5	40.5	26.1	13.5	7.2	8.6	5.2
PBANKA_000380	30.1	26.8	34.7	43.1	8.6	8.4	70.6	66.7	4.4	3.4
PBANKA_000390	5.7	4.6	10.3	5.5	27.1	3.8	2.0	1.4	1.0	0.5
PBANKA_000400	81.4	126.5	121.5	138.2	52.2	50.0	12.7	7.1	1.3	1.9
PBANKA_000410	0.2	0.4	1.0	0.1	0.0	0.3	0.9	0.4	0.0	0.0
PBANKA_000420	10.8	17.4	13.0	8.4	7.5	2.3	2.0	1.5	0.0	0.2
PBANKA_000430	8.5	8.4	3.5	3.9	1.4	0.8	2.8	1.6	0.5	1.6
PBANKA_000440	0.0	1.0	1.3	1.2	5.0	7.0	0.1	0.0	1.4	0.6
PBANKA_000450	1.5	11.0	4.3	4.9	16.0	17.5	1.2	0.8	6.2	3.2
PBANKA_000460	0.0	0.0	2.3	0.0	2.8	0.0	2.6	0.0	0.0	8.1
PBANKA_000470	0.0	5.5	2.8	1.4	0.7	0.3	0.4	0.0	0.1	0.1
PBANKA_000480	31.6	37.1	44.1	40.6	117.2	211.3	4.7	4.7	1.5	1.2
PBANKA_000490	0.1	12.8	10.3	22.4	5.6	23.3	2.5	0.3	37.5	45.0
PBANKA_000500	0.0	61.9	12.1	13.9	19.0	8.1	5.0	0.0	1.1	2.5
PBANKA_000510	0.0	0.0	0.0	0.0	0.0	0.0	0.0	0.0	0.0	0.0
PBANKA_000520	63.2	122.8	26.8	41.9	86.7	36.8	67.7	54.5	3.9	8.2
PBANKA_000530	0.5	1.8	0.3	0.5	0.4	0.2	0.6	0.2	0.0	0.1
PBANKA_000540	0.3	2.4	2.5	2.9	0.6	0.9	2.6	1.1	0.0	0.8
PBANKA_000550	0.6	6.2	5.0	2.5	3.1	0.9	2.3	1.6	2.8	1.9
PBANKA_000560	1.1	4.6	2.0	1.8	0.6	0.5	1.0	0.8	0.0	0.0
PBANKA_000570	0.0	2.5	0.6	1.5	0.0	0.3	0.5	0.0	0.0	0.1
PBANKA_000580	0.0	4.5	0.6	1.8	0.3	0.3	1.4	0.0	0.5	0.3
PBANKA_000590	0.4	412.6	77.9	121.4	58.0	62.6	4.5	0.0	0.7	0.5
PBANKA_000600	13.5	12.0	15.7	5.7	1.9	0.6	1.8	0.0	0.0	0.4
PBANKA_000610	0.0	0.0	1.6	2.6	0.0	0.2	0.3	0.0	0.0	0.0
PBANKA_000620	0.0	0.0	2.3	1.4	0.0	0.1	0.1	0.0	0.0	0.0
PBANKA_000630	1.6	2.7	0.0	0.2	0.3	0.0	0.0	0.1	0.0	0.1
PBANKA_000640	0.0	1.5	0.0	1.2	0.0	0.0	1.1	0.0	1.6	0.0
PBANKA_000650	0.0	0.0	0.7	1.5	0.4	0.7	0.4	0.0	0.0	0.0
PBANKA_000660	0.0	0.0	5.2	2.2	0.4	0.8	1.0	0.0	0.0	0.0
PBANKA_000670	0.0	0.0	3.4	3.2	2.1	1.1	0.6	0.0	0.0	0.0
PBANKA_000680	0.0	0.0	1.6	2.6	0.0	0.1	0.6	0.0	0.0	0.1
PBANKA_000690	0.0	0.0	1.3	1.4	0.8	0.1	0.6	0.0	0.0	0.0
PBANKA_000700	0.0	0.0	2.3	4.2	0.0	0.4	1.3	0.0	0.0	0.0
PBANKA_000710	0.0	0.0	0.9	2.5	0.0	0.2	0.3	0.0	0.0	0.0
PBANKA_000720	0.0	0.0	2.0	2.3	0.4	0.5	0.8	0.0	0.0	0.0
PBANKA_000730	0.0	0.4	1.3	3.6	0.4	0.6	0.7	0.0	0.0	0.0
PBANKA_000740	0.0	0.0	0.8	2.3	1.0	0.6	0.5	0.0	0.0	0.0
PBANKA_000750	0.0	0.0	1.0	2.1	0.9	0.0	1.4	0.0	0.0	0.0
PBANKA_000760	0.0	0.0	3.8	2.9	1.8	0.5	0.9	0.0	0.0	0.1
PBANKA_000770	0.0	0.0	1.0	1.8	0.0	0.1	0.4	0.0	0.0	0.0
PBANKA_000780	0.0	0.0	1.3	3.2	0.4	0.1	0.7	0.0	0.0	0.0
PBANKA_000790	0.0	0.0	1.6	2.3	0.0	0.0	0.0	0.0	0.0	0.0
PBANKA_000800	0.0	0.0	0.0	0.0	0.0	0.0	0.0	0.0	0.0	0.0
PBANKA_000810	0.0	0.0	1.9	1.3	0.4	0.1	0.4	0.0	0.0	0.0
PBANKA_000820	0.0	0.0	0.7	2.9	0.4	0.6	0.6	0.0	0.0	0.0
PBANKA_000830	0.0	0.0	2.2	2.8	0.8	0.2	0.2	0.0	0.0	0.0
PBANKA_000840	0.0	0.0	1.3	1.4	0.0	0.4	0.2	0.0	0.0	0.0
PBANKA_000850	0.0	0.4	1.3	2.5	0.4	0.2	0.1	0.0	0.0	0.1
PBANKA_000860	0.0	0.4	1.3	1.4	0.4	0.2	0.7	0.0	0.0	0.1
PBANKA_000870	0.0	0.0	1.3	1.9	0.4	0.2	0.4	0.0	0.0	0.0
PBANKA_000880	0.0	0.0	15.5	1.9	0.0	0.0	0.0	0.0	0.0	0.0
PBANKA_000890	0.0	0.0	0.7	2.3	0.0	0.1	0.4	0.0	0.0	0.0
PBANKA_000900	0.0	0.4	1.0	2.1	0.0	0.0	0.7	0.0	0.0	0.0
PBANKA_000910	0.0	1.1	1.2	2.0	0.0	0.0	0.1	0.0	0.0	0.0
PBANKA_000920	0.0	0.0	0.0	0.0	0.0	0.0	0.0	0.0	0.0	0.0
PBANKA_000930	0.0	0.0	1.2	2.4	1.0	0.5	0.6	0.0	0.0	0.0
PBANKA_000935	0.0	0.0	1.0	1.7	0.0	0.4	0.5	0.0	0.0	0.0
PBANKA_000940	0.0	0.0	0.7	2.3	0.4	0.1	0.4	0.0	0.0	0.0
PBANKA_000950	0.0	0.0	0.3	1.6	0.4	0.6	0.8	0.0	0.0	0.0
PBANKA_000960	0.0	0.0	2.6	2.9	1.2	0.2	0.9	0.0	0.0	0.1
PBANKA_000970	0.0	0.0	2.6	2.0	0.8	0.4	0.9	0.0	0.0	0.0
PBANKA_000980	0.0	0.0	0.0	0.0	0.0	0.0	0.0	0.0	0.0	0.0
PBANKA_000990	0.0	0.4	2.9	1.6	2.5	0.6	0.8	0.0	0.0	0.0
PBANKA_001000	0.0	0.0	1.0	3.0	0.0	0.4	0.6	0.0	0.0	0.0
PBANKA_001010	0.0	0.0	2.0	2.8	1.2	0.0	0.8	0.0	0.0	0.0
PBANKA_001020	0.0	0.0	1.4	2.3	0.4	0.5	0.6	0.0	0.0	0.1
PBANKA_001030	0.0	0.7	0.0	0.5	0.0	0.1	0.9	0.0	0.0	0.3
PBANKA_001040	0.0	0.0	2.0	1.4	0.0	0.2	0.3	0.0	0.0	0.1
PBANKA_001050	0.0	0.6	1.6	2.4	0.7	0.2	0.4	0.0	0.0	0.0
PBANKA_010005	0.1	22.8	31.6	29.0	7.1	3.0	17.2	0.0	0.0	0.2
PBANKA_010010	13.8	13.7	60.5	66.7	9.6	7.0	21.8	15.2	1.8	0.8
PBANKA_010020	245.4	287.9	559.2	508.6	119.2	112.7	142.8	143.3	21.4	30.2
PBANKA_010030	99.0	184.9	54.2	56.0	31.8	26.9	18.4	16.7	0.6	0.9
PBANKA_010040	30.6	75.1	14.3	8.3	560.4	151.7	8.4	9.4	0.6	1.0
PBANKA_010050	120.2	164.7	101.6	116.1	95.7	71.2	35.3	32.2	2.5	1.5
PBANKA_010060	559.2	349.8	275.8	254.7	2399.3	1767.3	101.3	100.0	2.1	4.3
PBANKA_010070	687.6	1175.8	603.8	453.2	562.2	352.2	66.7	72.5	5.5	11.9
PBANKA_010080	13.6	43.0	15.7	24.4	28.7	20.2	53.5	54.3	19.3	26.0
PBANKA_010090	34.3	135.1	42.1	58.0	17.2	20.1	17.4	16.0	15.6	15.5
PBANKA_010100	67.0	87.7	152.7	135.6	35.4	40.8	3.3	2.6	1.2	2.1
PBANKA_010110	7.4	9.6	21.4	9.5	10.4	17.0	15.1	14.2	3.2	5.1
PBANKA_010120	23.2	21.0	36.1	43.6	21.9	31.6	3.4	2.9	24.7	20.8
PBANKA_010130	42.2	29.9	73.2	64.6	17.4	24.3	3.2	3.1	8.1	11.9
PBANKA_010140	26.7	50.2	58.7	68.4	74.5	80.7	17.2	16.1	33.8	34.1
PBANKA_010150	34.0	59.1	18.1	21.1	39.8	28.1	498.0	438.3	23.4	29.7
PBANKA_010160	16.4	60.1	19.8	25.6	16.0	22.0	4.3	3.2	5.2	3.3
PBANKA_010170	34.7	35.4	41.9	47.1	35.3	40.2	47.2	48.4	28.2	23.4
PBANKA_010180	147.1	200.6	103.2	138.2	66.5	61.8	433.4	476.5	172.9	178.4
PBANKA_010190	25.4	23.7	57.6	69.4	93.9	132.8	28.4	24.1	11.4	14.0
PBANKA_010200	13.9	9.6	55.3	49.5	43.3	51.7	6.0	6.6	17.9	18.7
PBANKA_010210	60.4	88.9	35.0	39.2	28.8	29.9	81.7	82.3	29.3	31.4
PBANKA_010220	35.6	139.4	50.2	74.9	13.0	19.5	16.1	13.2	16.8	12.2
PBANKA_010230	15.0	16.3	97.9	80.4	39.2	51.1	48.6	47.6	27.1	28.9
PBANKA_010240	1.1	3.0	9.9	7.2	4.1	4.5	5.5	5.8	2.8	2.8
PBANKA_010250	12.4	6.5	44.8	33.3	22.7	18.2	25.0	25.4	5.9	5.5
PBANKA_010260	12.6	17.7	7.3	4.9	61.6	90.8	21.4	21.0	106.4	86.0
PBANKA_010270	13.4	11.6	6.4	9.8	16.5	8.4	69.0	69.2	7.3	6.3
PBANKA_010280	11.8	29.7	30.9	47.9	16.7	25.4	15.1	14.2	15.9	15.5
PBANKA_010290	10.4	24.4	1.7	1.4	213.7	269.2	35.1	31.3	11.2	14.1
PBANKA_010300	126.3	14.2	127.8	74.3	174.4	79.9	161.1	217.1	385.2	195.5
PBANKA_010310	17.9	18.4	39.5	42.7	21.9	25.6	13.8	12.5	29.1	24.8
PBANKA_010320	62.2	67.0	8.0	6.4	66.3	16.3	1399.2	1357.4	155.1	141.1
PBANKA_010330	59.2	322.1	180.4	244.5	46.5	64.9	21.9	22.4	19.8	18.1
PBANKA_010340	23.2	17.0	76.8	58.1	22.4	26.7	44.0	46.8	79.7	100.3
PBANKA_010350	9.9	14.1	16.9	14.9	19.4	22.8	7.1	6.7	37.2	30.4
PBANKA_010360	8.1	7.5	11.5	11.1	5.7	6.1	6.2	5.4	14.9	12.5
PBANKA_010370	61.8	21.2	225.1	324.9	57.4	66.1	126.1	146.5	186.9	50.5
PBANKA_010380	48.5	13.4	175.8	145.4	36.0	38.1	21.4	17.9	133.1	107.2
PBANKA_010390	133.7	169.6	98.3	141.0	72.7	84.8	77.7	71.1	118.6	109.2
PBANKA_010400	31.6	19.6	69.8	70.7	71.8	71.3	142.0	150.0	81.8	118.9
PBANKA_010410	15.9	19.2	27.7	14.5	47.0	41.8	123.9	137.9	34.4	41.4
PBANKA_010420	17.9	14.6	28.6	29.3	40.9	27.4	103.8	110.8	125.7	81.4
PBANKA_010430	4.7	5.9	20.7	21.3	9.5	14.1	10.1	8.9	2.1	2.1
PBANKA_010440	5.4	7.6	1.5	1.6	15.4	17.7	39.2	37.8	2.5	2.6
PBANKA_010450	44.2	47.7	4.6	4.3	46.4	19.5	941.2	953.1	846.5	837.8
PBANKA_010460	6.2	16.0	79.9	88.7	50.0	48.4	16.1	16.2	105.2	64.1
PBANKA_010470	52.1	46.6	211.3	107.4	236.9	154.0	224.2	226.1	82.2	93.4
PBANKA_010480	41.2	106.7	29.3	40.1	50.9	48.4	13.7	11.6	9.0	10.1
PBANKA_010490	200.4	230.4	196.1	273.7	53.7	77.5	44.7	48.4	58.1	66.7
PBANKA_010500	65.1	59.5	71.7	79.9	134.7	103.1	110.1	129.6	188.3	223.0
PBANKA_010510	97.5	109.8	6.7	6.2	77.4	21.7	2449.9	2752.2	111.4	82.7
PBANKA_010520	64.8	132.4	84.0	83.0	59.6	68.5	6.8	7.0	57.7	55.9
PBANKA_010530	20.1	88.0	54.5	69.4	23.3	31.3	7.5	7.2	308.3	304.4
PBANKA_010540	62.1	66.6	155.4	194.7	100.9	174.4	23.8	23.5	33.0	33.2
PBANKA_010550	120.8	136.8	212.4	191.9	53.6	59.1	36.9	31.5	169.3	143.6
PBANKA_010560	104.1	402.5	179.5	265.3	34.0	57.7	8.3	9.3	12.7	15.5
PBANKA_010570	3.4	3.8	5.5	5.1	6.5	3.3	30.2	31.3	36.7	34.9
PBANKA_010580	19.1	10.9	53.5	39.6	58.7	62.9	70.7	64.6	72.9	63.7
PBANKA_010590	15.8	13.6	36.7	30.2	56.3	58.4	55.5	52.9	18.2	16.3
PBANKA_010600	27.9	23.0	67.5	76.8	120.5	123.9	54.2	51.6	48.5	33.0
PBANKA_010610	16.4	18.1	56.0	60.2	33.5	34.0	37.3	34.7	38.0	23.0
PBANKA_010620	8.3	9.1	6.2	5.1	19.9	16.7	50.9	46.6	23.3	23.3
PBANKA_010630	21.9	83.0	5.7	4.0	197.4	212.3	171.7	158.3	24.4	26.3
PBANKA_010640	23.4	19.0	27.6	40.1	25.0	21.9	4.9	5.8	212.4	185.6
PBANKA_010650	29.4	39.2	81.9	112.7	15.0	21.7	4.9	4.8	258.6	256.5
PBANKA_010660	32.5	13.3	84.4	78.9	26.3	29.2	9.5	6.7	53.7	47.0
PBANKA_010670	12.3	23.7	70.6	98.0	26.2	40.3	7.2	8.1	75.4	70.6
PBANKA_010680	26.3	9.0	59.0	42.9	34.1	30.6	63.8	66.3	19.8	31.7
PBANKA_010690	28.2	31.7	66.5	91.7	46.6	54.8	30.8	30.7	10.8	11.2
PBANKA_010695	31.3	34.1	49.8	55.5	33.0	33.4	18.9	17.8	61.2	47.5
PBANKA_010700	127.0	87.8	354.2	204.5	439.2	350.1	386.0	370.9	2640.1	2391.9
PBANKA_010710	128.7	45.1	555.8	475.3	157.8	205.0	68.5	59.5	29.3	34.8
PBANKA_010720	20.6	16.3	9.1	14.2	26.4	22.6	208.9	163.2	272.7	228.1
PBANKA_010730	121.0	77.6	445.5	482.1	70.3	98.9	32.0	30.5	42.0	47.6
PBANKA_010740	32.3	24.7	158.0	193.8	83.7	126.9	41.7	47.2	39.1	47.2
PBANKA_010750	11.1	14.2	28.4	25.9	20.7	23.6	13.1	12.5	14.3	18.1
PBANKA_010760	8.3	49.3	32.5	39.2	37.0	67.3	2.8	2.5	6.8	6.7
PBANKA_010770	250.6	316.2	174.3	229.4	42.0	30.7	124.0	140.2	184.4	188.3
PBANKA_010780	12.1	12.8	10.4	9.2	10.7	6.7	32.2	28.1	97.2	94.8
PBANKA_010790	27.3	33.6	22.1	27.6	92.1	90.1	29.0	30.5	227.6	176.2
PBANKA_010800	22.6	32.4	33.8	41.7	54.0	63.2	22.3	23.4	17.9	17.6
PBANKA_010810	5.2	5.2	3.9	4.1	11.7	10.6	19.9	18.2	13.3	14.4
PBANKA_010820	30.1	87.3	33.0	46.0	59.9	66.8	11.4	11.4	8.1	7.6
PBANKA_010830	65.9	49.2	3.8	5.7	454.2	454.0	606.1	588.2	110.6	124.3
PBANKA_010840	16.2	14.9	44.3	58.3	61.3	76.2	19.6	19.3	22.8	19.8
PBANKA_010850	67.3	75.0	79.9	106.5	19.7	28.5	14.9	14.8	61.7	72.3
PBANKA_010860	94.1	124.7	128.0	159.6	63.1	73.2	17.8	17.3	59.2	46.0
PBANKA_010870	60.8	199.2	144.6	224.4	42.9	74.2	46.5	50.4	213.0	181.1
PBANKA_010880	256.0	156.6	124.9	57.6	2564.2	1742.7	883.5	999.5	342.5	334.0
PBANKA_010890	149.2	108.4	361.1	361.0	72.0	57.2	28.2	39.5	22.1	4.9
PBANKA_010900	198.8	135.7	718.9	1071.1	150.3	344.2	33.3	45.3	0.0	164.6
PBANKA_010910	99.4	76.5	349.2	416.9	89.1	144.4	36.3	37.7	199.2	217.0
PBANKA_010920	19.9	111.5	65.0	90.2	46.9	60.0	5.2	4.8	86.2	80.5
PBANKA_010930	58.0	55.1	43.3	58.5	194.8	221.9	62.8	64.1	43.0	43.9
PBANKA_010940	49.8	11.7	271.5	175.3	218.5	172.8	69.0	62.8	159.5	73.3
PBANKA_010950	58.2	18.8	173.6	179.0	70.0	81.2	50.6	58.0	29.1	29.3
PBANKA_010960	63.5	34.3	189.6	187.7	138.1	204.4	92.2	89.1	205.9	253.0
PBANKA_010970	42.5	84.0	68.7	74.7	49.2	58.9	45.6	45.6	13.4	11.6
PBANKA_010980	29.9	45.3	3.2	2.1	36.5	15.8	560.2	561.7	36.7	41.0
PBANKA_010990	63.9	75.8	7.3	6.0	273.0	207.1	560.7	567.8	27.6	27.7
PBANKA_011000	20789.0	19807.1	18909.3	10289.5	5738.8	4380.7	2303.0	2543.0	3884.0	1271.8
PBANKA_011010	9.6	41.3	21.0	24.5	34.5	47.8	16.5	15.2	27.2	31.0
PBANKA_011020	89.2	76.4	108.7	116.8	69.2	52.1	92.8	99.0	63.6	73.9
PBANKA_011030	721.2	209.7	36.8	66.6	2603.5	3020.3	143.6	183.7	354.0	0.0
PBANKA_011040	140.2	265.4	159.9	190.2	50.5	51.3	38.2	35.1	72.7	74.8
PBANKA_011050	7.3	43.2	22.2	27.2	151.8	190.8	23.5	21.1	7.3	6.5
PBANKA_011060	24.7	10.2	33.0	24.8	151.6	110.2	46.9	36.4	64.3	5.3
PBANKA_011070	14.5	11.2	16.7	19.9	85.0	59.8	188.1	156.0	16.0	12.0
PBANKA_011080	153.4	86.9	15.4	21.7	124.1	34.8	2812.2	3087.6	1102.4	691.6
PBANKA_011090	27.5	63.5	36.4	59.7	8.3	13.2	98.6	103.3	167.7	156.4
PBANKA_011100	37.7	47.6	17.1	14.0	510.2	308.0	9.5	12.3	116.2	87.1
PBANKA_011110	28.8	48.9	35.1	45.9	47.1	36.1	14.5	15.3	315.5	344.4
PBANKA_011120	112.6	268.8	85.1	118.9	43.4	33.7	35.5	36.3	156.2	164.6
PBANKA_011130.1	23.8	20.6	477.4	380.0	84.1	88.4	84.5	56.0	74.6	41.3
PBANKA_011130.2	27.4	0.0	294.9	301.9	40.3	79.1	71.4	116.3	176.2	96.2
PBANKA_011140	514.0	545.2	602.2	479.4	805.1	553.1	1010.5	1361.1	274.2	386.5
PBANKA_011150	334.9	108.5	459.3	430.0	551.8	462.3	690.6	959.4	776.8	325.0
PBANKA_011160	18.1	18.8	4.1	5.4	257.7	219.7	11.0	10.6	76.3	74.8
PBANKA_011170	46.1	19.2	81.4	84.2	105.5	117.6	177.9	165.4	99.0	103.5
PBANKA_011180	33.3	54.8	54.0	75.8	38.9	49.1	18.5	18.6	44.2	33.7
PBANKA_011185	0.0	0.0	1.0	0.6	0.4	0.2	0.2	0.0	0.0	0.0
PBANKA_011190	19.4	23.2	29.4	31.0	133.0	93.8	22.3	18.4	65.1	47.5
PBANKA_011200	52.8	72.7	58.7	65.9	38.5	54.9	16.7	17.7	149.7	105.3
PBANKA_011210	14.6	43.0	3.0	2.3	315.4	532.4	6.3	6.0	6.9	6.7
PBANKA_011220	4.6	46.7	2.8	2.3	145.2	164.0	1.4	1.0	73.0	68.5
PBANKA_011230	8.2	15.0	18.6	22.0	107.1	103.1	7.3	7.2	79.8	85.2
PBANKA_011240	31.6	85.9	33.1	41.2	32.9	25.3	11.2	9.8	130.1	113.6
PBANKA_011250	75.5	163.9	54.8	92.5	69.3	52.6	15.4	16.9	23.3	20.8
PBANKA_011260	149.2	337.3	233.3	277.5	83.5	118.6	8.8	7.2	2.7	5.4
PBANKA_020010	0.7	3.5	1.1	2.3	0.0	0.2	0.8	0.0	0.0	0.4
PBANKA_020020	91.4	84.3	59.6	28.4	43.9	5.8	12.8	12.1	9.3	6.2
PBANKA_020030	0.8	2.1	1.0	0.8	1.4	2.2	1.1	1.2	0.1	0.2
PBANKA_020035	0.0	0.3	0.7	0.9	0.0	0.2	0.0	0.0	0.0	0.0
PBANKA_020040	155.8	356.0	55.1	97.2	174.3	100.6	53.1	52.2	3.4	7.7
PBANKA_020050	6.8	53.7	8.6	18.7	9.3	11.3	2.7	3.6	0.7	0.5
PBANKA_020060	116.7	453.1	130.2	202.4	80.5	115.0	132.0	90.4	27.9	38.3
PBANKA_020065	1.2	7.4	4.9	6.5	3.4	4.3	0.6	0.0	0.0	0.0
PBANKA_020067	0.6	2.4	2.3	0.5	0.0	0.1	0.3	0.0	0.0	0.1
PBANKA_020070	39.3	45.0	49.4	39.1	7.6	6.5	3.9	1.7	3.5	2.8
PBANKA_020080	3.6	91.3	20.5	20.4	19.3	10.0	7.5	0.7	1.3	1.5
PBANKA_020090	0.4	8.7	10.3	13.6	9.2	16.0	2.4	0.7	21.5	24.3
PBANKA_020100	72.1	96.9	86.8	86.4	14.8	16.5	6.5	2.9	4.9	3.9
PBANKA_020105	0.0	0.0	0.0	0.3	0.0	0.1	0.1	0.0	0.0	0.0
PBANKA_020110	0.7	2.8	2.1	1.4	0.0	0.0	3.9	3.4	0.5	0.1
PBANKA_020120	3.0	29.6	6.5	11.0	2.7	11.9	7.8	9.4	0.9	1.2
PBANKA_020125	79.3	88.2	117.3	85.8	168.5	92.7	8.5	9.4	3.1	5.3
PBANKA_020130	29.8	57.7	32.7	33.6	121.0	49.4	6.8	6.2	4.8	6.4
PBANKA_020134	368.6	270.0	703.1	1036.7	368.1	579.6	174.3	233.7	0.0	10.9
PBANKA_020136	0.8	10.0	5.7	3.7	1.5	1.7	2.0	0.4	0.0	0.1
PBANKA_020140	9.5	13.8	20.4	21.8	7.6	7.7	3.4	2.7	0.0	0.1
PBANKA_020145	5.5	2.7	33.7	46.2	10.7	16.0	5.7	3.1	0.0	0.1
PBANKA_020150	512.8	848.5	524.4	576.9	318.5	418.9	18.6	20.0	7.0	7.1
PBANKA_020160	2728.3	3194.6	4544.3	3528.8	5978.8	5408.8	404.6	451.6	242.6	358.8
PBANKA_020170	26.7	21.4	24.0	55.1	33.2	6.5	298.2	309.5	16028.9	11735.4
PBANKA_020180	14.5	4.6	105.4	115.3	9.7	13.0	13.0	12.4	17.7	15.7
PBANKA_020190	155.8	50.0	525.9	439.3	139.1	108.7	425.8	489.4	904.6	558.4
PBANKA_020200	103.0	61.5	101.9	140.6	36.9	33.2	51.0	46.7	60.1	48.4
PBANKA_020210	39.8	16.5	53.7	53.5	19.1	15.5	22.6	28.5	13.3	9.0
PBANKA_020220	43.3	12.1	77.1	77.5	26.4	19.7	30.5	32.4	22.2	14.7
PBANKA_020230	108.2	84.9	85.2	90.8	35.4	34.4	55.4	50.8	13.8	17.3
PBANKA_020240	14.3	15.0	12.3	10.4	61.9	74.5	15.9	17.5	109.9	138.0
PBANKA_020250	26.1	29.6	22.5	17.8	74.5	99.9	79.7	71.0	14.9	13.7
PBANKA_020260	27.1	17.1	56.6	31.0	20.7	4.6	80.6	93.7	130.2	77.5
PBANKA_020270	4.9	5.4	10.0	11.0	15.7	11.3	23.1	24.1	6.1	6.9
PBANKA_020280	45.0	52.1	87.3	66.1	30.3	16.2	27.5	27.3	19.8	10.0
PBANKA_020290	55.2	114.0	82.8	93.6	36.1	34.1	38.9	29.2	169.2	195.5
PBANKA_020300	170.8	111.0	577.1	432.9	509.7	614.1	220.2	237.2	68.4	93.6
PBANKA_020310	39.7	77.8	63.7	78.5	69.2	79.7	23.3	22.5	30.6	28.7
PBANKA_020320	23.4	78.9	42.5	56.9	35.1	42.9	10.6	10.5	6.9	8.7
PBANKA_020330	73.1	128.8	76.7	75.7	42.2	46.7	22.7	24.9	33.1	27.5
PBANKA_020340	31.8	8.6	77.7	82.8	53.3	38.9	47.5	39.5	958.7	637.1
PBANKA_020350	24.7	17.1	52.5	66.0	37.7	37.2	29.4	31.2	214.3	184.3
PBANKA_020360	47.2	55.1	53.3	41.6	78.7	31.5	634.3	652.5	269.2	280.2
PBANKA_020370	16.2	9.0	39.7	37.9	102.6	87.1	41.6	43.7	30.8	33.3
PBANKA_020380	78.5	186.3	120.1	162.1	62.7	71.3	24.3	22.0	16.5	15.8
PBANKA_020390	126.4	138.6	109.8	95.8	170.0	128.3	123.4	131.7	39.8	30.3
PBANKA_020400	41.0	17.0	143.5	118.4	19.4	9.8	21.1	20.5	3.4	8.8
PBANKA_020410	202.5	281.3	336.0	376.1	65.0	83.8	86.1	74.8	378.6	381.5
PBANKA_020420	52.1	35.1	140.3	86.6	103.0	98.9	218.7	244.7	85.7	86.7
PBANKA_020430	17.7	7.4	14.6	18.9	18.8	15.1	77.9	73.3	15.2	10.7
PBANKA_020440	78.5	62.1	123.3	110.6	64.1	46.0	93.8	98.9	45.2	53.2
PBANKA_020450	12.6	23.7	7.9	4.2	50.8	21.0	180.3	184.1	63.0	89.6
PBANKA_020460	68.7	107.4	3.8	5.4	579.7	134.2	176.5	199.6	2751.9	3328.2
PBANKA_020470	59.8	67.0	68.8	88.6	50.8	65.5	54.1	56.1	251.6	260.0
PBANKA_020480	76.2	136.3	73.3	98.2	63.7	92.0	20.9	21.4	257.3	215.4
PBANKA_020490	25.5	15.3	83.0	66.7	55.3	39.2	28.2	32.7	16.7	14.4
PBANKA_020500	1157.2	3899.8	212.0	434.8	333.3	322.1	205.0	189.7	192.4	253.9
PBANKA_020510	78.4	114.9	42.2	43.0	36.8	28.4	49.8	45.7	27.1	17.7
PBANKA_020520	62.7	251.6	133.1	196.4	138.0	216.4	24.1	24.1	122.4	119.0
PBANKA_020530	17.0	14.3	44.8	53.1	17.0	18.9	14.4	13.1	19.3	23.3
PBANKA_020540	82.2	62.8	390.1	341.8	135.5	184.3	50.7	49.2	118.6	147.1
PBANKA_020550	62.1	61.1	39.3	26.2	26.9	12.4	13.9	14.0	28.3	16.7
PBANKA_020560	12.8	13.7	27.3	30.2	7.6	6.9	6.5	6.4	6.6	7.5
PBANKA_020570	1.9	4.2	23.8	39.5	2.7	7.1	1.6	1.5	21.0	16.6
PBANKA_020580	8.8	28.1	6.6	13.1	15.0	12.5	47.6	47.7	91.6	73.6
PBANKA_020590	115.1	190.7	92.1	137.9	142.0	163.9	27.4	27.2	27.0	28.3
PBANKA_020600	88.4	57.8	260.8	292.4	413.3	487.5	245.5	225.5	61.9	61.4
PBANKA_020610	11.7	14.7	64.5	71.9	30.1	29.8	28.2	31.6	45.6	43.2
PBANKA_020620	14.3	9.7	84.6	120.0	27.4	29.1	36.5	34.9	23.9	19.2
PBANKA_020630	184.1	75.7	129.7	87.9	545.0	629.4	332.1	393.8	67.8	80.4
PBANKA_020640	10.6	11.2	22.2	19.7	24.6	23.7	24.7	24.6	27.7	28.7
PBANKA_020650	45.7	31.9	164.3	83.8	294.6	189.3	66.7	62.1	21.6	24.2
PBANKA_020660	47.6	194.2	51.9	71.5	34.6	31.7	3.9	4.5	25.0	21.6
PBANKA_020670	13.5	13.5	8.9	9.3	11.4	9.0	36.1	43.1	2.7	5.0
PBANKA_020680	7.5	14.6	20.8	21.6	30.9	44.0	16.0	15.1	45.2	43.7
PBANKA_020690	69.4	101.8	83.3	93.0	4.5	9.9	21.5	21.5	6.9	12.3
PBANKA_020700	61.2	69.8	163.6	189.9	96.3	142.4	49.2	47.4	41.2	50.4
PBANKA_020710	20.6	17.8	5.7	4.3	116.2	89.4	134.6	116.3	8.2	10.8
PBANKA_020720	67.0	86.0	121.9	109.2	50.3	35.5	58.8	62.5	22.8	31.4
PBANKA_020730	17.7	25.3	22.3	16.9	52.5	72.1	9.6	10.2	73.5	53.0
PBANKA_020740	10.7	6.7	22.3	20.9	23.2	25.9	24.9	24.1	16.0	15.7
PBANKA_020750	22.5	26.8	17.0	11.7	126.3	157.3	30.3	30.7	18.5	20.2
PBANKA_020760	2.9	4.4	13.1	13.9	8.1	8.5	11.1	12.3	104.0	113.2
PBANKA_020770	9.0	22.2	37.5	51.1	13.5	16.8	7.8	7.5	126.8	111.9
PBANKA_020780	15.8	4.5	47.3	47.4	23.0	17.4	6.0	5.9	0.4	1.1
PBANKA_020790	41.5	12.1	5.2	5.3	496.7	279.8	59.4	56.5	141.3	106.9
PBANKA_020800	83.8	45.1	59.4	48.4	423.2	471.7	172.5	193.5	83.5	99.2
PBANKA_020810	85.6	97.0	124.0	124.6	55.0	59.2	45.3	49.7	108.8	107.1
PBANKA_020820	99.4	75.0	170.8	156.3	325.6	223.4	93.6	119.3	205.5	133.4
PBANKA_020830	42.7	30.8	67.0	72.3	134.2	192.4	48.8	46.9	17.7	18.6
PBANKA_020840	9.2	9.2	6.7	9.3	15.8	9.1	59.0	54.6	87.6	97.5
PBANKA_020850	9.2	16.6	29.3	42.8	4.4	6.2	19.7	18.1	11.8	11.3
PBANKA_020860	39.8	33.6	85.2	88.8	15.3	21.5	39.2	37.0	20.5	15.4
PBANKA_020870	133.7	170.3	176.9	187.6	47.7	53.8	29.4	33.8	9.0	10.0
PBANKA_020880	35.7	242.6	104.3	131.9	149.5	188.7	8.0	7.5	47.1	30.4
PBANKA_020890	45.1	68.8	4.8	3.0	463.6	185.5	18.3	17.7	157.9	130.3
PBANKA_020900	11.8	11.9	1.5	0.7	96.2	109.3	8.7	9.3	31.3	30.5
PBANKA_020910	36.8	25.0	2.8	1.4	230.4	166.8	43.9	55.9	599.7	387.3
PBANKA_020920	36.9	31.4	94.3	95.7	62.6	83.6	38.6	36.0	55.0	48.3
PBANKA_020930	46.3	42.3	4.3	3.0	109.3	72.7	512.2	528.0	294.9	339.9
PBANKA_020940	22.5	15.2	86.8	82.8	33.0	28.1	92.2	80.0	18.2	8.3
PBANKA_020950	57.7	125.5	64.9	90.0	27.9	29.6	23.4	23.1	42.2	32.7
PBANKA_020960	3.6	3.1	16.4	16.1	6.1	7.3	14.8	14.0	9.2	7.0
PBANKA_020970	2.2	6.0	9.8	10.3	6.4	6.6	10.2	9.6	531.0	475.7
PBANKA_020980	8.5	19.4	17.0	20.0	9.5	14.0	3.3	2.5	219.9	209.6
PBANKA_020990	39.0	43.1	114.4	139.9	21.3	33.5	11.6	13.5	30.1	28.3
PBANKA_021000	21.9	19.5	40.0	51.8	39.6	53.4	29.5	28.4	28.1	22.8
PBANKA_021010	8.0	8.5	3.8	1.7	49.7	47.8	40.3	42.3	24.8	34.8
PBANKA_021020	97.6	184.5	111.8	143.9	29.6	38.3	92.4	89.1	99.0	82.5
PBANKA_021030	13.8	6.4	12.1	8.4	25.3	35.3	39.5	37.0	42.9	36.8
PBANKA_021040	19.3	24.2	42.1	48.5	64.8	87.7	36.2	34.3	73.5	57.9
PBANKA_021050	4.9	16.0	29.4	26.8	24.2	34.7	5.0	4.5	2.1	1.7
PBANKA_021060	23.0	77.8	190.0	199.4	47.3	64.9	21.5	21.8	22.7	25.4
PBANKA_021070	10.5	13.3	49.8	82.1	49.9	81.0	16.0	15.2	8.0	9.9
PBANKA_021080	147.2	126.3	247.7	221.7	225.2	190.5	30.2	30.1	35.2	35.6
PBANKA_021090	116.9	133.8	257.6	177.0	106.7	63.9	21.7	31.6	135.7	9.2
PBANKA_021100	43.9	53.8	39.5	51.3	18.7	18.8	21.7	23.5	15.6	13.9
PBANKA_021110	13.2	22.4	21.8	24.6	29.4	40.3	5.1	4.7	21.1	18.4
PBANKA_021120	9.1	19.7	20.8	22.2	12.8	14.4	6.5	6.4	18.3	20.4
PBANKA_021130	34.0	36.6	56.1	64.1	40.4	49.0	22.5	24.8	146.9	158.1
PBANKA_021140	13.1	7.7	62.7	67.2	20.5	26.7	12.3	11.0	43.5	26.4
PBANKA_021150	115.0	48.6	387.4	375.0	98.6	166.6	39.9	45.9	232.0	272.2
PBANKA_021160	20.9	21.8	32.4	35.8	20.1	32.8	22.4	24.2	28.3	31.5
PBANKA_021170	6.2	7.4	12.7	18.7	4.7	6.9	15.0	13.1	7.2	6.5
PBANKA_021180	17.4	11.9	33.5	43.2	19.1	22.9	9.3	7.5	6.8	7.8
PBANKA_021190	22.0	38.6	47.7	58.4	36.4	56.8	10.6	10.0	9.2	9.3
PBANKA_021200	11.0	40.0	7.9	10.3	25.5	19.9	6.1	5.8	7.9	5.7
PBANKA_021210	508.5	553.5	479.9	560.3	156.8	213.2	113.4	107.2	96.7	104.8
PBANKA_021220	3.5	8.6	34.1	33.8	23.6	38.2	2.5	2.4	6.0	6.7
PBANKA_021230	16.2	11.2	31.3	38.7	18.8	25.3	21.6	19.7	13.5	15.3
PBANKA_021240	30.6	14.9	151.1	123.1	36.6	43.7	40.3	39.2	53.6	49.8
PBANKA_021250	33.6	2.8	99.1	101.8	44.2	35.6	124.3	118.3	58.2	70.6
PBANKA_021260	17.0	4.2	13.6	9.1	9.4	5.0	172.8	186.1	14.5	24.7
PBANKA_021270	5.9	11.3	41.3	46.8	14.5	14.6	14.1	14.2	51.1	46.3
PBANKA_021280	11.8	11.9	13.0	13.8	156.9	115.7	45.8	44.9	18.8	14.2
PBANKA_021290	16.2	9.5	85.5	94.8	63.6	59.7	19.9	24.1	142.2	133.8
PBANKA_021300	59.7	104.9	88.5	109.4	31.5	45.2	52.6	52.1	14.6	13.1
PBANKA_021310	150.6	152.2	240.8	215.3	80.1	84.4	78.1	94.7	0.0	17.5
PBANKA_021320	7.6	21.1	37.2	33.0	72.9	111.2	8.3	8.2	7.4	8.5
PBANKA_021330	66.5	42.1	45.3	44.1	22.2	25.1	14.7	16.5	1.1	1.8
PBANKA_021340	69.3	191.9	52.8	66.9	16.9	21.5	5.7	7.5	103.5	100.1
PBANKA_021350	107.1	222.0	51.5	69.2	19.9	16.5	66.1	66.3	111.8	107.1
PBANKA_021360	21.5	45.6	26.5	35.8	49.7	45.1	13.0	13.8	11.7	13.6
PBANKA_021370	92.8	41.2	87.3	115.1	34.9	61.3	130.5	135.2	61.8	44.8
PBANKA_021380	8.6	10.4	9.4	8.6	50.5	33.2	80.2	71.4	40.5	41.7
PBANKA_021390	53.0	13.1	14.6	3.2	206.1	68.8	253.3	305.7	61.7	45.8
PBANKA_021400	0.5	3.2	1.1	0.6	5.5	4.3	4.9	5.0	15.8	17.6
PBANKA_021410	124.2	98.5	191.8	109.7	25.6	18.2	55.4	53.6	0.0	9.8
PBANKA_021420	31.2	44.5	67.3	84.1	10.4	16.8	7.8	6.6	3.5	3.5
PBANKA_021430	44.6	62.4	61.2	61.0	42.5	44.9	18.0	17.8	4.3	4.7
PBANKA_021440	18.2	34.8	125.9	177.6	93.5	112.0	16.4	14.9	10.3	13.0
PBANKA_021450	45.9	25.9	59.0	42.0	279.5	118.4	108.7	127.2	16.0	17.1
PBANKA_021455	75.9	62.3	207.8	199.7	52.0	71.5	18.4	19.6	0.0	1.1
PBANKA_021460	79.7	175.3	73.3	86.9	61.7	35.0	6.5	5.5	0.8	1.1
PBANKA_021470	348.5	663.2	511.0	551.5	539.4	557.3	111.3	121.7	26.7	26.6
PBANKA_021480	313.1	482.6	104.6	96.3	119.0	96.2	251.3	263.4	12.3	11.3
PBANKA_021490	25.5	90.6	21.6	19.1	15.2	13.3	3.2	2.2	4.0	2.6
PBANKA_021500	0.0	8.3	50.3	43.9	20.2	18.6	25.3	0.0	1.3	0.9
PBANKA_021510	0.0	122.5	3.5	3.0	3.6	1.7	4.0	0.0	0.0	0.1
PBANKA_021520	0.0	9.4	5.1	3.8	49.0	62.9	0.3	0.0	0.5	0.3
PBANKA_021530	0.0	6.6	2.9	2.0	37.2	60.9	0.2	0.0	0.2	0.2
PBANKA_021540	0.0	3.4	52.4	67.0	12.6	18.2	7.1	0.0	4.3	3.1
PBANKA_021550	0.1	127.8	128.7	125.3	19.4	27.6	3.3	0.1	3.1	3.0
PBANKA_021555	16.9	28.0	11.8	13.2	3.6	15.2	4.6	4.9	6.2	4.2
PBANKA_021560	94.8	342.6	55.1	69.4	10.5	18.2	3.2	2.8	2.4	1.8
PBANKA_021570	2.9	11.6	6.7	3.1	1.9	0.5	2.2	2.1	0.0	0.3
PBANKA_021580	73.4	51.8	81.0	107.8	21.5	36.6	2.7	3.0	1.4	0.6
PBANKA_021590	1.4	0.3	2.6	0.2	0.0	0.7	0.5	0.0	0.0	0.0
PBANKA_021600	6.5	1.7	7.7	0.6	36.6	0.3	3.0	2.6	4.8	4.3
PBANKA_021610	0.0	8.7	7.8	4.0	0.6	0.6	5.7	0.1	0.0	0.5
PBANKA_021620	0.0	1.2	0.5	0.6	0.5	0.2	0.3	0.0	0.0	0.0
PBANKA_030010	0.0	0.5	1.1	0.2	3.3	0.6	0.3	0.0	0.1	0.2
PBANKA_030020	3.6	10.7	3.1	5.0	0.0	0.8	1.2	0.5	0.0	0.1
PBANKA_030030	30.4	42.5	21.0	23.4	1.5	5.3	17.8	18.3	0.5	0.2
PBANKA_030040	1.6	8.1	0.9	1.8	0.0	0.2	1.3	1.2	1.1	0.1
PBANKA_030050	12.9	37.3	8.2	17.6	0.6	1.3	2.7	2.1	0.0	0.1
PBANKA_030060	243.9	502.8	227.3	218.6	90.7	68.5	39.7	37.2	15.6	18.5
PBANKA_030070	16.2	34.1	15.1	19.3	84.4	92.3	23.6	22.9	91.1	82.5
PBANKA_030080	8.9	9.5	38.1	45.5	29.6	27.2	20.0	19.0	9.0	12.2
PBANKA_030090	12.6	12.4	89.9	90.3	47.2	38.9	70.3	68.3	10.1	12.1
PBANKA_030100	24.5	89.4	51.9	77.1	150.7	133.9	26.9	27.4	29.2	16.8
PBANKA_030110	79.7	68.4	69.9	79.7	104.9	92.7	133.6	129.1	33.9	34.7
PBANKA_030120	30.2	24.8	84.3	57.8	98.6	84.7	112.5	114.6	7.1	12.4
PBANKA_030130	1283.8	695.2	1108.4	997.1	1514.2	1534.3	9530.3	11505.0	7037.9	6748.4
PBANKA_030140	10.3	8.8	118.1	128.4	21.8	26.1	53.6	56.7	13.8	12.1
PBANKA_030150	80.5	284.0	44.0	87.6	13.6	19.5	9.2	9.0	56.2	56.6
PBANKA_030160	92.5	97.5	11.4	13.5	76.3	34.8	1755.3	1871.2	334.4	358.9
PBANKA_030170	9.1	10.4	44.7	39.3	20.5	23.5	43.8	45.7	30.0	31.8
PBANKA_030180	4.8	5.6	3.1	2.6	11.6	9.4	41.5	36.6	23.5	21.5
PBANKA_030190	12.7	37.4	21.3	30.0	57.3	79.5	11.7	11.5	70.4	57.5
PBANKA_030200	278.9	344.6	174.9	195.8	385.2	241.4	206.3	234.4	73.0	112.8
PBANKA_030210	16.5	34.5	25.6	36.0	28.4	27.6	33.3	29.0	235.6	174.0
PBANKA_030220	15.3	16.5	39.5	36.6	35.6	56.6	86.0	77.3	333.8	225.2
PBANKA_030230	63.2	175.8	42.1	55.3	20.8	19.2	29.0	26.6	45.6	39.2
PBANKA_030240	18.0	27.4	19.0	29.8	18.3	15.0	20.3	19.6	13.3	9.5
PBANKA_030250	288.8	211.9	380.7	429.5	312.5	411.3	90.8	88.0	453.0	420.1
PBANKA_030260	19.4	8.5	22.1	27.6	13.1	7.7	191.4	178.2	30.2	28.5
PBANKA_030270	10.9	5.5	55.2	69.2	10.5	8.8	17.2	15.4	34.7	34.9
PBANKA_030280	5.7	7.5	12.9	13.3	14.4	12.4	24.8	22.2	2.0	3.4
PBANKA_030290	15.8	4.4	0.5	0.3	10.3	3.3	110.8	119.6	4.6	3.6
PBANKA_030300	4.0	3.0	1.0	0.9	5.2	3.8	31.0	31.4	12.8	15.1
PBANKA_030310	76.2	73.7	144.1	148.4	58.9	56.5	33.2	31.2	55.4	50.2
PBANKA_030320	142.2	134.1	221.8	240.8	159.9	154.9	40.6	41.8	169.3	146.5
PBANKA_030330	25.0	16.6	53.5	73.4	77.4	74.8	107.6	96.2	18.7	15.5
PBANKA_030340	87.5	46.6	129.7	92.9	252.1	190.2	102.9	117.3	41.1	39.5
PBANKA_030350	43.9	30.8	31.2	40.1	148.8	126.6	457.6	486.5	443.3	635.6
PBANKA_030360	134.8	109.1	283.2	286.3	192.8	246.0	42.9	44.9	208.1	205.9
PBANKA_030370	17.8	39.0	62.6	68.7	64.8	95.6	23.4	23.8	42.9	45.1
PBANKA_030380	33.5	21.1	39.3	24.5	152.6	93.3	99.7	95.8	60.2	66.1
PBANKA_030390	26.1	35.8	15.4	19.4	146.7	104.0	88.2	92.2	301.5	371.3
PBANKA_030400	8.8	12.6	33.8	38.9	8.5	11.4	9.1	7.6	18.7	15.0
PBANKA_030410	10.7	30.2	23.4	29.7	11.7	13.9	16.4	16.2	219.2	234.5
PBANKA_030420	154.1	226.8	122.0	139.5	23.3	19.3	41.1	48.2	99.7	85.9
PBANKA_030430	22.2	63.1	37.0	56.0	8.9	8.5	5.1	5.0	42.3	46.9
PBANKA_030440	117.8	89.6	112.3	73.4	623.1	421.4	56.2	65.6	47.2	70.2
PBANKA_030450	11.4	19.2	17.1	20.2	79.2	55.0	19.4	18.5	200.8	182.6
PBANKA_030460	32.8	12.8	48.9	29.3	24.7	6.6	37.5	36.7	27.2	17.0
PBANKA_030470	0.8	0.9	2.0	1.2	1.8	0.9	0.6	1.2	2.1	3.4
PBANKA_030480	64.0	50.6	49.3	39.1	375.5	549.1	9.4	9.1	4.7	5.9
PBANKA_030490	171.9	232.0	186.3	201.3	640.9	656.6	23.0	23.4	5.3	5.6
PBANKA_030500	286.3	224.9	23.5	29.5	2664.0	2834.5	15.2	14.3	0.8	1.8
PBANKA_030510	285.5	181.5	32.6	15.7	1918.5	2165.5	19.0	18.4	1.3	3.9
PBANKA_030520	10.4	9.9	47.6	53.2	25.8	38.8	4.7	4.9	60.0	49.9
PBANKA_030530	95.4	178.8	68.8	66.2	26.5	16.9	26.5	32.5	118.2	100.2
PBANKA_030540	21.1	64.7	31.8	44.4	29.7	36.2	11.0	10.4	29.2	24.5
PBANKA_030550	6.7	6.8	13.8	21.7	12.5	9.9	11.5	11.3	16.9	18.2
PBANKA_030560	11.1	6.9	88.4	59.2	65.8	76.1	15.4	14.7	3.5	6.8
PBANKA_030570	24.3	18.2	65.7	76.3	91.8	115.6	33.2	33.6	140.8	96.2
PBANKA_030580	67.7	56.6	147.2	122.4	47.8	44.5	56.8	56.3	78.7	94.1
PBANKA_030590	90.8	83.3	129.8	117.8	31.0	41.0	157.7	147.4	71.2	71.5
PBANKA_030600	4.1	3.5	5.5	0.8	7.3	1.9	15.7	15.2	3.9	4.2
PBANKA_030610	1.6	2.7	1.7	1.3	4.2	5.4	8.8	9.0	1.2	1.3
PBANKA_030620	51.9	57.8	59.0	82.9	25.7	24.1	13.1	13.2	39.9	48.9
PBANKA_030630	83.9	89.3	125.3	133.4	59.1	50.4	14.5	16.4	82.5	105.8
PBANKA_030640	47.1	44.5	70.2	49.2	19.5	10.4	29.6	31.5	17.0	16.5
PBANKA_030650	20.2	12.1	107.2	105.6	50.2	50.0	43.3	49.0	21.1	27.8
PBANKA_030660	10.8	12.0	1.3	0.6	16.9	19.4	100.7	101.1	318.7	268.6
PBANKA_030670	25.9	21.7	4.6	3.2	233.3	255.0	5.6	6.0	12.4	10.6
PBANKA_030680	456.4	471.2	640.0	706.3	146.1	235.4	65.4	65.7	644.9	684.8
PBANKA_030690	647.8	380.6	889.4	723.0	1453.5	1208.6	2547.0	2477.9	2351.0	2256.0
PBANKA_030700	4745.7	5005.5	3644.1	2677.9	1531.4	1271.4	669.8	719.1	805.0	1053.1
PBANKA_030710	13.3	27.4	62.6	63.2	76.4	121.3	14.2	13.4	7.9	10.5
PBANKA_030720	24.6	22.8	86.2	125.3	48.7	60.0	129.8	132.3	19.8	21.7
PBANKA_030730	15.8	16.8	182.5	185.7	22.0	55.9	92.5	104.4	0.0	28.2
PBANKA_030740	21.0	28.1	19.7	29.9	35.7	23.7	13.5	12.4	47.6	39.9
PBANKA_030750	22.3	28.4	7.4	8.6	202.2	120.9	12.9	13.5	19.6	15.2
PBANKA_030760	53.3	47.3	47.5	33.5	124.3	59.1	449.0	410.9	114.5	122.3
PBANKA_030770	26.9	37.2	33.1	41.1	39.0	43.3	16.8	14.7	2.5	1.9
PBANKA_030780	243.4	356.1	224.6	240.0	198.3	213.9	521.0	522.1	130.2	120.8
PBANKA_030790	12.2	15.9	22.9	37.7	6.5	6.3	9.8	8.5	1.9	1.6
PBANKA_030800	32.3	28.5	129.7	109.6	130.5	147.2	53.6	50.9	60.0	53.8
PBANKA_030810	48.5	29.4	111.0	111.4	56.9	57.6	19.5	19.5	7.5	8.6
PBANKA_030820	1.6	0.9	3.5	1.3	6.1	2.2	14.7	16.0	8.2	8.5
PBANKA_030830	11.2	23.3	53.7	64.1	145.6	150.7	24.0	24.1	31.9	25.2
PBANKA_030840	5.9	10.3	52.8	54.2	12.8	14.8	11.7	10.0	219.3	210.8
PBANKA_030850	62.9	119.7	55.0	73.6	12.1	14.3	19.1	18.2	108.0	85.7
PBANKA_030860	156.3	269.1	398.7	377.6	98.8	97.0	19.2	19.7	60.3	60.5
PBANKA_030870	4.5	5.6	29.1	22.4	20.8	16.2	30.4	30.7	19.7	16.1
PBANKA_030880	33.8	22.0	128.2	136.1	115.0	133.7	59.0	57.1	70.9	60.7
PBANKA_030890	13.2	22.2	38.2	46.5	40.3	49.5	6.9	6.4	68.4	65.4
PBANKA_030900	37.6	32.7	97.0	112.2	53.5	56.1	28.7	31.6	18.5	24.3
PBANKA_030910	170.3	222.1	124.0	144.9	80.6	100.1	23.6	26.2	31.1	35.5
PBANKA_030920	47.0	92.4	107.8	80.4	100.4	103.3	22.3	27.0	183.4	128.1
PBANKA_030930	8.9	29.6	20.7	34.9	17.4	42.4	5.3	5.9	8.9	6.4
PBANKA_030940	12.9	73.4	48.6	64.8	40.2	84.0	2.7	2.5	40.2	30.9
PBANKA_030950	14.6	15.9	11.6	5.1	108.3	36.4	9.3	10.7	54.5	46.8
PBANKA_030960	11.2	4.4	67.4	53.8	28.2	27.1	9.8	8.6	7.8	8.2
PBANKA_030970	23.1	27.8	56.4	76.6	24.2	37.8	19.4	19.5	7.1	5.8
PBANKA_030980	26.5	14.3	54.2	59.6	47.3	56.9	23.7	26.4	6.9	5.2
PBANKA_030990	25.1	17.2	76.4	72.8	21.2	21.1	18.8	17.4	9.9	3.5
PBANKA_031000	333.4	341.5	292.1	323.0	126.7	163.8	57.2	65.6	463.3	467.0
PBANKA_031010	49.8	14.7	242.3	167.1	107.1	73.4	127.1	127.9	180.8	208.3
PBANKA_031020	76.2	51.0	375.8	313.7	110.0	116.9	133.1	100.3	581.1	527.7
PBANKA_031030	16.1	10.1	59.3	44.3	47.7	36.1	106.7	121.4	26.0	30.7
PBANKA_031040	29.6	24.7	53.5	55.7	16.8	14.3	17.2	15.9	38.6	37.8
PBANKA_031050	7.2	14.2	2.4	2.7	11.0	12.2	20.4	21.7	17.7	13.6
PBANKA_031060	137.3	268.9	131.2	160.9	47.2	81.5	22.5	17.9	1917.4	1913.8
PBANKA_031070	12.0	23.8	3.2	3.3	13.9	7.7	210.2	209.4	25.5	22.1
PBANKA_031080	35.3	51.3	38.3	62.9	21.7	30.6	14.0	13.6	24.7	27.1
PBANKA_031090	150.7	171.3	326.9	340.5	92.0	104.9	63.3	64.1	65.8	70.3
PBANKA_031100	78.2	111.9	130.9	131.9	117.3	153.4	25.7	24.0	81.2	97.0
PBANKA_031110	42.8	19.7	175.3	168.2	80.5	80.9	70.1	72.4	90.3	95.0
PBANKA_031120	117.3	229.5	64.1	79.2	22.8	24.1	23.3	25.9	47.9	52.3
PBANKA_031130	20.0	29.0	8.0	13.3	5.6	7.6	12.7	12.2	164.0	89.3
PBANKA_031140	4.7	15.9	1.1	1.1	32.0	27.4	27.0	24.8	289.3	260.4
PBANKA_031150	17.6	12.1	2.4	0.9	98.0	37.1	69.9	66.0	1115.8	1066.1
PBANKA_031160	153.0	252.1	119.6	177.4	155.2	111.7	31.3	29.7	21.1	19.4
PBANKA_031170	20.6	51.0	54.8	59.4	343.3	351.1	3.1	3.5	12.3	11.0
PBANKA_031180	335.7	725.3	71.0	96.7	287.0	159.6	27.8	26.0	6.0	8.4
PBANKA_031190	31.4	22.8	32.6	29.4	98.4	91.9	33.2	37.0	157.2	138.7
PBANKA_031200	30.7	27.8	2.5	1.6	21.7	9.4	552.8	569.1	1474.8	1418.1
PBANKA_031210	33.1	26.0	50.9	60.0	102.0	98.5	35.2	38.4	58.6	64.8
PBANKA_031220	31.0	41.1	48.3	56.4	23.9	28.0	35.6	38.2	39.0	45.6
PBANKA_031230	92.5	112.1	64.1	89.2	77.4	93.3	65.8	69.0	59.3	58.4
PBANKA_031240	42.0	69.9	62.7	78.7	34.1	56.0	19.1	19.0	34.3	49.6
PBANKA_031250	21.7	18.4	6.5	5.0	77.9	119.5	48.2	47.1	55.8	69.2
PBANKA_031260	12.7	5.1	12.2	4.5	151.9	90.1	37.9	41.8	0.7	5.8
PBANKA_031270	13.7	65.1	12.9	13.0	49.8	20.6	145.2	135.3	16.7	17.0
PBANKA_031280	12.9	22.6	35.2	44.7	10.6	10.3	8.0	7.4	83.2	86.3
PBANKA_031290	48.7	55.5	42.4	34.1	22.9	24.6	4.0	2.7	17.6	17.7
PBANKA_031300	7.3	13.8	13.3	16.2	4.8	6.9	11.3	10.7	56.1	56.4
PBANKA_031310	28.2	29.1	40.0	59.2	17.4	27.5	11.7	10.2	63.7	52.7
PBANKA_031320	2.7	6.8	5.8	6.0	8.1	10.1	2.9	2.7	69.4	56.4
PBANKA_031330	89.2	83.1	44.1	74.3	197.5	303.4	72.2	80.3	585.1	598.7
PBANKA_031340	7.0	47.4	5.8	7.8	164.7	107.9	2.3	2.4	46.7	37.2
PBANKA_031350	14.3	10.9	1.1	0.5	70.4	89.8	17.4	16.1	82.0	72.2
PBANKA_031360	5.5	7.4	0.7	0.1	22.6	25.2	24.6	24.8	51.6	46.7
PBANKA_031370	5.0	5.1	2.0	1.8	16.5	17.4	54.2	48.0	10.0	12.8
PBANKA_031380	64.1	63.4	308.3	383.0	230.7	376.7	103.5	108.8	178.7	199.7
PBANKA_031390	7.0	7.8	21.3	32.1	10.9	11.8	14.6	13.5	23.5	17.8
PBANKA_031400	35.4	19.2	71.8	31.2	111.3	67.6	23.1	18.1	136.8	140.5
PBANKA_031410	129.4	104.8	155.6	158.7	122.5	150.6	135.2	134.3	235.2	222.4
PBANKA_031420	73.3	47.6	55.7	42.4	530.4	441.5	75.7	77.6	31.7	39.5
PBANKA_031430	16.8	31.4	22.4	29.1	26.0	29.8	16.3	16.8	75.3	64.6
PBANKA_031440	69.6	45.4	69.8	93.8	10.1	12.1	52.9	54.8	188.4	194.8
PBANKA_031450	2471.3	2685.0	2660.1	1712.7	546.5	482.4	502.6	583.3	551.9	596.1
PBANKA_031460	69.2	87.2	124.2	131.0	47.2	35.1	39.6	36.7	19.8	21.3
PBANKA_031470	25.0	17.8	116.7	97.7	95.6	94.4	121.3	124.1	119.1	144.7
PBANKA_031480	28.4	35.8	9.4	6.9	47.3	39.1	419.8	398.3	14.9	14.9
PBANKA_031490	90.6	122.3	59.3	82.7	13.9	10.5	18.7	19.2	91.7	83.9
PBANKA_031500	67.9	45.7	103.2	97.3	13.8	15.6	3.3	2.4	3.7	2.0
PBANKA_031510	82.7	148.5	48.3	46.6	42.4	37.6	19.8	22.0	153.0	117.7
PBANKA_031520	431.5	371.7	548.2	500.9	155.3	170.7	81.5	76.2	132.2	77.1
PBANKA_031530	10.5	36.2	20.4	27.5	26.2	30.7	7.3	7.4	12.5	11.4
PBANKA_031540	69.6	195.1	68.5	78.6	50.5	46.5	17.9	17.7	82.7	67.7
PBANKA_031550	25.0	21.5	17.5	32.6	10.2	9.9	35.6	30.7	15.6	13.6
PBANKA_031560	8540.3	12440.9	9867.0	7679.0	4882.1	4368.8	1279.7	1539.8	1888.4	1643.3
PBANKA_031570	73.5	53.2	106.6	67.9	179.8	103.7	98.6	127.5	101.4	123.3
PBANKA_031580	709.7	350.2	1329.4	473.1	2668.0	1425.0	5061.0	5398.2	2603.5	2572.8
PBANKA_031590	72.7	22.3	270.6	342.8	97.4	102.8	61.0	66.7	10.9	12.3
PBANKA_031600	39.2	25.9	70.7	58.7	153.0	184.8	102.7	103.4	24.3	23.8
PBANKA_031610	820.6	874.5	1089.2	628.7	853.8	444.7	219.3	189.5	985.1	683.1
PBANKA_031620	152.1	868.0	468.1	542.8	107.6	89.6	34.9	36.5	59.1	61.4
PBANKA_031630	179.9	388.5	74.7	58.6	275.7	232.3	41.3	40.2	49.8	41.8
PBANKA_031640	0.0	8.5	40.6	43.1	16.8	17.0	26.8	0.0	0.8	0.7
PBANKA_031650	0.0	131.4	4.8	4.7	2.6	2.1	4.5	0.0	0.0	0.4
PBANKA_031660	0.1	7.5	4.3	3.3	46.2	61.7	0.2	0.0	0.5	0.3
PBANKA_031665	0.0	0.0	0.5	0.2	1.9	2.7	0.8	0.0	1.2	0.0
PBANKA_031670	0.0	2.5	52.4	67.1	11.0	17.2	8.0	0.0	3.2	3.8
PBANKA_031680	0.0	120.7	139.5	127.2	19.4	26.9	3.9	0.0	2.5	3.2
PBANKA_031690	0.0	3.1	0.9	0.3	0.0	0.0	0.7	0.0	0.0	0.1
PBANKA_040010	5.9	16.9	8.9	6.3	0.6	1.2	0.1	0.2	0.0	0.1
PBANKA_040020	0.1	1.3	2.7	4.5	0.0	0.3	1.5	1.2	0.0	0.0
PBANKA_040030	97.5	51.3	69.0	56.8	28.3	22.3	12.0	4.1	2.7	2.7
PBANKA_040040	0.1	0.2	1.0	0.3	0.5	0.1	0.4	0.5	0.0	0.1
PBANKA_040050	0.8	1.0	1.2	0.9	2.0	1.9	8.4	8.0	0.9	0.6
PBANKA_040060	2.8	11.2	2.5	3.0	0.8	0.6	20.2	14.8	0.5	0.4
PBANKA_040070	1.1	0.4	4.0	0.9	0.0	0.0	1.0	0.9	0.0	0.5
PBANKA_040080	36.0	200.1	89.0	85.3	56.2	53.3	3.7	1.5	1.9	1.3
PBANKA_040090	28.2	29.6	52.1	61.6	15.2	15.6	52.6	40.5	25.5	32.8
PBANKA_040100	96.9	155.0	76.0	112.1	53.9	71.4	34.7	33.4	27.2	30.7
PBANKA_040110	33.5	148.5	90.1	119.9	42.5	61.6	24.8	25.5	112.4	117.5
PBANKA_040120	6.3	9.4	38.6	44.6	27.1	37.1	12.9	11.5	13.0	12.6
PBANKA_040130	123.9	43.8	154.8	134.5	78.6	71.8	115.2	106.5	37.2	32.3
PBANKA_040140	89.0	99.8	47.7	87.6	67.2	83.5	84.2	80.4	46.4	41.2
PBANKA_040150	48.7	42.8	121.4	174.7	132.9	215.2	33.0	31.7	12.6	15.2
PBANKA_040160	47.7	67.6	94.8	118.3	40.4	61.8	14.7	14.3	13.1	11.8
PBANKA_040170	27.2	64.2	24.5	35.6	9.3	16.9	11.8	11.4	25.6	23.9
PBANKA_040180	58.7	100.6	126.7	129.7	104.2	122.4	20.1	21.4	38.8	38.8
PBANKA_040190	200.5	217.6	152.1	190.6	99.8	111.4	142.9	132.3	154.5	174.2
PBANKA_040200	39.4	31.5	24.6	35.8	65.7	70.2	61.4	57.2	8.6	9.0
PBANKA_040210	10.0	20.1	41.7	45.0	60.5	97.1	16.0	14.3	78.8	61.4
PBANKA_040220	11.5	6.8	52.2	58.5	11.2	10.6	8.1	8.6	18.4	22.6
PBANKA_040230	15.5	13.9	15.8	9.7	75.6	88.1	21.8	20.7	42.6	54.8
PBANKA_040240	13.1	16.4	3.7	1.9	94.5	87.5	120.7	113.0	5.5	7.7
PBANKA_040250	91.2	68.2	5.1	3.1	206.3	81.4	1798.4	1965.5	72.1	74.7
PBANKA_040260	1.0	1.5	0.2	0.1	3.4	2.0	9.4	9.8	11.1	12.9
PBANKA_040270	133.7	216.7	7.5	7.0	195.5	68.1	2354.4	2431.5	436.4	560.0
PBANKA_040280	109.4	193.6	50.3	68.5	145.9	66.9	38.2	37.9	24.5	25.6
PBANKA_040290	28.9	32.1	43.8	50.3	17.0	24.7	29.9	29.8	153.6	145.6
PBANKA_040300	2663.1	2732.8	1913.9	1545.0	678.9	713.7	330.4	419.6	952.6	692.4
PBANKA_040310	48.8	17.4	101.3	80.2	84.1	74.5	109.5	118.8	1132.7	877.3
PBANKA_040320	3.9	1.1	3.8	3.0	7.8	2.8	9.2	8.8	146.0	203.4
PBANKA_040330	4.8	3.9	12.6	14.4	4.5	4.4	29.0	26.4	36.8	26.7
PBANKA_040340	97.5	111.4	88.5	103.1	23.8	35.6	27.8	27.3	88.6	66.8
PBANKA_040350	21.9	10.2	39.6	42.4	27.7	37.5	4.0	3.2	30.9	36.5
PBANKA_040360	9.0	40.1	44.2	55.2	32.0	51.9	12.4	12.0	164.4	154.9
PBANKA_040370	23.1	76.5	24.4	28.2	114.0	75.6	35.4	34.7	194.6	178.2
PBANKA_040380	257.8	329.9	339.9	541.3	115.1	158.7	62.9	60.0	92.8	98.1
PBANKA_040390	74.3	80.9	161.8	177.5	114.6	118.8	107.5	113.8	68.2	55.1
PBANKA_040400	19.3	77.3	59.8	81.1	25.0	45.3	10.6	10.3	10.7	11.1
PBANKA_040410	24.9	16.6	27.5	19.4	98.1	120.4	44.9	47.3	20.3	22.6
PBANKA_040420	230.7	268.6	515.7	531.1	289.2	273.6	143.3	146.4	37.2	50.3
PBANKA_040430	6.6	10.6	5.5	5.4	15.3	11.1	19.0	20.8	11.9	11.6
PBANKA_040440	73.1	49.7	234.1	142.4	550.3	349.5	144.8	143.2	389.2	466.1
PBANKA_040450	98.0	131.4	79.7	92.5	88.1	103.0	22.0	21.4	44.5	54.4
PBANKA_040460	91.3	44.2	144.2	142.0	22.8	20.0	41.4	44.4	95.0	88.0
PBANKA_040470	305.4	68.1	1125.6	810.6	699.6	578.7	469.4	477.4	960.3	963.9
PBANKA_040480	101.4	68.8	149.7	134.6	431.8	561.0	65.0	73.6	175.9	181.6
PBANKA_040490	51.2	24.8	114.1	120.7	118.1	124.1	89.1	91.4	183.6	190.5
PBANKA_040500	82.9	30.2	229.6	247.9	241.1	294.4	89.9	128.0	179.8	172.6
PBANKA_040510	235.7	307.0	258.6	285.6	311.5	302.1	243.2	235.4	219.4	200.6
PBANKA_040520	237.2	203.6	492.0	706.0	85.4	158.7	47.3	48.1	96.5	118.0
PBANKA_040530	1555.4	997.2	1535.3	959.8	317.4	253.7	224.4	217.0	143.3	226.0
PBANKA_040540	2544.9	2501.0	2147.1	2377.6	459.7	608.8	505.4	544.5	96.4	116.3
PBANKA_040550	2187.1	2448.4	1082.7	1393.8	271.7	468.1	162.9	179.7	278.7	273.6
PBANKA_040560	14.4	19.0	7.0	7.5	11.8	6.4	64.3	62.3	95.3	91.3
PBANKA_040570	32.7	20.0	36.7	34.8	29.2	22.2	88.7	85.9	62.7	49.4
PBANKA_040580	32.0	20.8	50.8	34.5	140.1	147.6	54.3	54.6	134.1	129.8
PBANKA_040590	13.6	12.3	42.5	28.1	60.1	58.8	20.3	17.8	87.0	79.6
PBANKA_040600	23.8	24.1	39.0	39.4	125.8	143.3	54.4	51.1	7.8	8.9
PBANKA_040610	28.4	28.1	68.2	83.7	57.8	76.2	15.8	16.0	28.5	18.9
PBANKA_040620	0.9	3.0	2.6	3.2	3.9	3.5	2.3	2.4	7.1	4.2
PBANKA_040630	12.4	9.9	70.7	79.6	33.9	37.1	32.5	34.3	3.7	4.9
PBANKA_040640	3.6	9.2	2.7	1.5	82.3	88.3	2.7	2.6	64.7	55.8
PBANKA_040650	100.2	103.4	303.0	323.4	50.7	68.5	36.8	39.8	12.5	10.2
PBANKA_040660	19.1	19.8	27.4	22.5	144.1	60.9	13.2	12.6	15.1	12.2
PBANKA_040670	215.9	125.3	303.5	299.8	66.3	66.7	50.7	53.9	6.5	13.2
PBANKA_040680	62.2	102.0	89.6	82.7	41.0	49.6	14.9	16.3	11.4	13.4
PBANKA_040690	7.3	5.7	3.9	1.2	55.6	25.2	19.0	18.9	725.6	659.1
PBANKA_040700	45.6	24.1	369.3	309.5	87.4	65.7	123.0	135.3	737.1	291.8
PBANKA_040710	31.8	47.9	55.3	71.1	29.9	36.4	13.0	13.0	7.0	6.3
PBANKA_040720	17.9	13.1	36.5	35.1	20.0	14.5	95.8	86.7	12.3	13.3
PBANKA_040730	15.0	12.3	3.7	1.0	53.0	15.6	264.4	279.6	55.0	66.0
PBANKA_040740	5.2	13.4	4.6	2.8	33.7	47.2	10.6	10.9	182.1	174.6
PBANKA_040750	31.9	58.0	28.2	26.9	10.1	7.8	15.5	15.4	21.8	17.7
PBANKA_040760	156.1	192.5	194.1	230.0	41.7	56.7	51.6	54.1	132.3	148.7
PBANKA_040770	3702.1	3105.4	3133.3	2690.8	1244.7	1150.7	627.1	533.5	334.3	345.4
PBANKA_040780	39.7	43.0	28.5	39.5	22.1	22.2	22.6	24.1	32.1	29.6
PBANKA_040790	66.3	42.4	55.5	49.9	77.2	70.8	49.4	46.9	31.5	30.4
PBANKA_040800	2.7	3.7	28.4	41.7	5.9	10.8	8.4	8.6	15.6	13.3
PBANKA_040810	8.3	5.4	78.2	70.1	28.5	21.9	55.3	54.9	134.4	143.0
PBANKA_040820	6.5	8.9	2.7	2.0	4.2	3.3	44.1	48.9	3113.4	3025.0
PBANKA_040830	11.1	94.9	49.5	57.8	24.5	21.6	20.7	21.8	60.8	54.9
PBANKA_040840	44.7	90.3	57.9	79.7	31.6	29.5	69.9	66.8	29.1	33.0
PBANKA_040850	15.1	19.0	24.8	19.2	84.1	114.5	5.7	4.9	2.5	3.0
PBANKA_040860	215.2	216.3	333.7	278.0	102.0	90.4	68.8	55.3	99.3	76.0
PBANKA_040870	139.3	130.6	198.1	165.1	215.9	143.5	120.4	127.0	81.5	80.6
PBANKA_040880	327.2	401.9	479.1	454.4	467.9	365.8	227.6	241.6	198.7	224.1
PBANKA_040890	33.8	31.8	29.5	37.2	81.3	92.2	24.2	23.2	207.9	203.5
PBANKA_040900	110.0	223.7	219.3	352.0	73.4	125.0	24.0	17.9	562.1	538.6
PBANKA_040910	75.5	119.5	145.7	194.9	32.8	59.8	9.3	10.1	3.0	2.7
PBANKA_040920	22.9	28.5	42.5	47.9	27.7	30.7	13.0	12.6	4.4	3.8
PBANKA_040930	63.0	54.6	90.2	125.3	31.8	31.5	53.9	54.4	21.0	23.2
PBANKA_040940	3.5	18.0	84.1	106.4	22.5	29.2	11.7	12.0	105.3	119.0
PBANKA_040950	615.4	387.2	1160.2	856.3	276.0	142.1	637.0	487.5	0.0	54.0
PBANKA_040960	5.1	4.2	56.3	54.2	11.8	11.7	27.6	25.5	32.2	28.3
PBANKA_040970	19.7	21.8	3.4	3.1	23.9	9.7	313.8	332.6	151.4	154.4
PBANKA_040980	32.9	31.6	123.2	124.5	162.5	224.3	45.1	42.4	42.2	49.6
PBANKA_040990	10.0	4.3	14.7	15.1	9.6	8.3	59.3	55.1	20.3	16.1
PBANKA_041000	33.6	19.0	201.5	181.6	67.8	74.6	62.6	72.3	57.7	40.4
PBANKA_041010	22.1	10.6	38.5	49.2	30.8	26.8	30.7	29.3	8.4	7.6
PBANKA_041020	7.3	6.6	15.9	21.0	19.0	23.4	32.6	32.1	2.3	3.0
PBANKA_041030	148.0	121.0	292.6	359.3	221.8	306.3	126.6	119.1	101.8	67.5
PBANKA_041040	43.5	38.3	9.3	15.8	147.6	210.1	108.9	115.3	152.4	224.4
PBANKA_041050	123.5	208.5	118.8	140.9	253.7	206.4	36.2	34.2	112.7	111.1
PBANKA_041060	3507.0	4252.6	1812.6	2233.5	484.7	680.1	313.7	285.7	342.4	222.6
PBANKA_041065	21.2	48.0	8.2	8.7	7.3	4.8	6.3	7.1	1247.8	1399.2
PBANKA_041070	13.4	9.8	38.8	30.7	23.8	24.0	18.3	20.2	10.8	9.5
PBANKA_041080	46.8	53.7	80.2	82.3	30.3	38.2	5.2	5.0	4.1	4.3
PBANKA_041090	32.4	20.0	69.2	82.6	31.2	24.4	24.7	24.3	17.6	15.6
PBANKA_041100	13.9	4.2	54.3	86.2	14.2	30.0	11.0	12.3	5.5	1.9
PBANKA_041110	40.1	52.6	47.7	62.1	22.3	25.2	14.1	12.6	4.1	3.7
PBANKA_041120	10.6	16.3	25.0	26.4	9.4	9.2	9.2	9.2	1.4	1.3
PBANKA_041130	14.8	9.3	11.6	11.3	21.0	10.8	80.2	86.7	37.7	44.4
PBANKA_041140	14.6	5.1	52.2	46.5	32.3	26.3	22.0	20.7	5.5	4.1
PBANKA_041150	18.4	10.2	49.7	52.5	46.4	57.7	22.9	21.5	9.6	11.8
PBANKA_041160	13.5	13.5	44.8	53.9	55.7	65.3	29.9	26.9	17.0	14.0
PBANKA_041170	149.8	101.0	274.6	259.7	179.1	198.5	126.5	126.3	128.8	153.3
PBANKA_041180	73.3	72.0	110.0	135.3	76.5	78.7	28.6	34.6	13.0	13.7
PBANKA_041190	10.9	5.8	49.2	52.6	30.3	33.2	17.3	15.7	2.4	1.7
PBANKA_041195	10.2	12.5	27.7	30.2	30.0	33.9	19.4	18.2	7.1	9.4
PBANKA_041200	8.6	14.2	27.2	39.0	26.2	47.4	3.9	3.4	1.4	2.0
PBANKA_041210	103.4	100.6	69.0	113.0	66.8	99.1	99.0	104.6	20.3	23.4
PBANKA_041220	135.9	144.7	65.5	65.6	59.3	49.6	54.7	59.9	24.1	26.0
PBANKA_041230	79.8	103.3	50.2	63.5	99.1	114.4	62.9	75.8	59.6	65.1
PBANKA_041240	0.6	3.5	1.8	1.3	1.1	1.1	0.7	0.9	13.0	15.5
PBANKA_041250	4.7	4.3	5.3	4.1	37.3	34.3	11.4	10.6	6.5	5.5
PBANKA_041260	7.0	2.6	15.7	13.9	25.4	25.1	26.3	23.1	11.5	8.1
PBANKA_041270	10.1	2.8	69.0	45.5	26.4	19.0	51.1	55.4	24.4	23.2
PBANKA_041280	118.5	155.3	188.3	198.7	73.9	65.5	75.0	80.6	47.8	62.9
PBANKA_041290	4.1	8.6	2.0	1.8	3.4	1.8	18.5	18.9	4878.5	5000.0
PBANKA_041300	2.5	3.9	2.6	2.3	6.3	4.6	9.8	10.4	12.7	11.1
PBANKA_041320	174.6	136.2	161.6	135.0	199.6	227.7	36.7	36.2	33.8	30.4
PBANKA_041330	9.9	10.7	127.7	97.5	28.2	27.7	48.1	48.7	118.3	106.0
PBANKA_041340	7.1	8.2	15.0	11.9	8.2	3.1	64.0	66.1	6.6	7.9
PBANKA_041350	14.5	22.2	24.1	18.1	45.6	27.7	140.0	144.4	58.5	51.1
PBANKA_041360	71.0	149.2	98.8	98.5	33.4	39.4	11.8	12.9	11.4	11.2
PBANKA_041370	21.2	16.4	14.3	18.7	17.3	13.6	21.9	20.0	3.7	5.7
PBANKA_041380	4.1	4.3	20.4	22.8	10.0	5.1	18.1	21.2	45.4	49.9
PBANKA_041390	15.2	9.9	40.3	46.7	10.7	18.6	10.0	11.9	26.1	27.7
PBANKA_041400	7.6	10.7	38.0	42.6	20.9	26.2	11.9	11.1	9.2	8.4
PBANKA_041410	115.5	86.0	188.5	211.8	186.4	203.1	216.7	223.8	171.9	186.5
PBANKA_041420	4.1	4.2	80.0	92.3	27.1	26.9	4.0	4.1	128.2	112.2
PBANKA_041430	19.2	14.2	18.2	13.5	115.9	113.0	40.0	37.9	690.7	603.8
PBANKA_041440	388.3	341.7	361.0	429.4	462.8	697.0	40.0	45.1	91.0	101.6
PBANKA_041450	86.2	58.6	199.5	203.7	175.8	231.5	57.5	57.6	28.1	36.7
PBANKA_041460	1311.8	1712.2	1576.0	894.8	482.1	367.0	212.6	235.4	430.7	396.8
PBANKA_041470	84.4	221.9	47.5	103.3	32.2	36.9	28.6	27.2	213.3	220.4
PBANKA_041480	70.8	71.5	84.1	86.7	15.4	15.4	17.9	19.7	95.2	75.0
PBANKA_041490	8.6	14.5	7.3	9.0	13.3	7.9	17.4	15.4	89.3	72.8
PBANKA_041500	17.2	10.0	35.0	33.7	51.2	47.6	19.1	18.6	95.2	116.0
PBANKA_041510	17.5	7.6	15.8	19.9	54.5	66.9	44.5	47.5	57.3	59.4
PBANKA_041520	40.0	16.4	50.7	36.8	192.3	149.8	61.6	65.8	14.6	17.7
PBANKA_041530	14.1	29.9	30.5	45.1	33.8	38.1	7.8	7.1	21.7	21.5
PBANKA_041540	25.0	39.1	30.8	35.5	52.8	70.3	18.6	18.1	177.7	143.0
PBANKA_041550	23.2	34.3	116.5	151.3	61.0	91.7	14.2	13.1	20.4	19.2
PBANKA_041560	34.4	118.8	54.7	74.4	35.6	41.5	22.7	24.0	16.8	15.5
PBANKA_041570	49.2	51.6	70.3	74.2	161.1	138.1	190.2	186.1	116.5	137.0
PBANKA_041580	4.0	3.1	1.6	1.0	7.8	6.5	26.6	24.3	14.5	13.7
PBANKA_041590	38.1	33.4	17.1	28.6	293.8	295.6	32.5	32.5	34.1	41.8
PBANKA_041600	208.4	159.4	549.1	469.2	1285.1	1583.4	18.3	17.3	7.6	9.2
PBANKA_041610	2.2	9.8	3.9	4.3	11.7	10.7	6.6	6.6	4.1	4.0
PBANKA_041620	38.8	112.9	63.1	79.6	24.8	25.2	19.4	16.6	64.2	56.4
PBANKA_041630	24.0	51.6	23.6	38.4	35.1	61.3	10.2	10.0	37.3	36.1
PBANKA_041640	15.3	14.8	55.2	47.7	53.2	57.0	44.1	39.3	51.0	53.9
PBANKA_041650	8.8	13.3	129.1	135.4	38.6	65.4	10.8	10.8	21.5	23.2
PBANKA_041660	32.7	27.2	106.7	89.9	107.0	137.0	104.8	99.1	7.7	10.9
PBANKA_041670	141.0	68.0	159.4	139.4	403.9	622.3	52.1	44.0	5.2	10.9
PBANKA_041680	41.1	77.4	63.9	84.6	42.8	73.8	9.4	9.4	10.6	11.6
PBANKA_041690	137.1	30.9	224.1	135.2	65.2	43.4	36.0	36.5	0.0	7.5
PBANKA_041700	105.6	62.1	137.8	197.5	48.7	59.8	133.3	117.2	11.7	12.6
PBANKA_041710	1.7	3.3	2.3	1.5	2.0	1.2	5.8	6.0	3.1	2.5
PBANKA_041720	142.2	133.5	8.7	5.1	134.5	41.9	2727.4	2972.5	317.4	393.7
PBANKA_041730	53.7	53.8	63.4	84.1	20.6	29.3	19.4	18.8	9.7	9.7
PBANKA_041740	50.2	44.5	53.8	66.6	156.4	225.8	139.3	155.7	73.8	82.2
PBANKA_041750	1880.1	2200.0	1525.8	1409.5	493.3	541.0	243.5	246.0	255.6	243.2
PBANKA_041760	11.6	25.4	1.5	1.3	17.0	8.8	198.8	203.5	6.6	9.4
PBANKA_041770	42.9	98.5	228.3	258.2	489.9	703.3	356.4	90.8	59.3	106.4
PBANKA_041780	24.5	52.6	4.4	2.5	469.8	511.2	15.5	18.6	29.0	23.4
PBANKA_041790	18.9	39.5	28.3	32.9	32.2	41.3	5.8	5.6	19.4	19.3
PBANKA_041800	40.5	210.8	126.5	174.2	20.1	42.7	3.1	3.2	8.6	9.7
PBANKA_041810	5.6	14.4	25.1	22.0	88.3	103.3	3.0	3.1	2.8	2.5
PBANKA_041820	168.0	80.3	428.2	399.0	428.0	563.3	135.4	150.2	33.3	40.8
PBANKA_041830	348.2	319.4	221.8	286.4	430.9	378.0	359.1	388.7	116.9	135.9
PBANKA_041840	27.8	12.4	63.1	64.3	72.8	52.4	26.9	31.4	0.0	1.4
PBANKA_041850	43.3	128.1	9.9	9.3	234.9	70.6	3.2	3.8	0.3	0.7
PBANKA_050010	41.7	32.7	14.2	7.0	240.5	263.3	5.5	4.9	1.5	0.9
PBANKA_050020	181.1	487.4	60.5	177.3	7.7	15.0	15.7	14.8	2.2	3.0
PBANKA_050025	5.1	72.1	21.5	16.0	11.0	6.6	17.0	9.2	1.1	1.4
PBANKA_050030	1.1	20.9	13.4	2.4	1.6	1.1	97.8	11.5	3.6	3.8
PBANKA_050040	0.0	33.7	14.9	11.4	1.6	1.8	1.4	0.0	0.0	0.2
PBANKA_050050	1.1	8.3	5.0	2.8	0.7	0.4	1.7	0.3	0.0	0.2
PBANKA_050060	25.9	443.8	87.2	124.7	57.9	68.0	3.9	0.8	0.0	1.6
PBANKA_050070	481.1	1244.7	402.1	523.0	190.8	172.5	16.3	15.2	1.7	3.2
PBANKA_050080	81.0	144.2	200.3	188.3	25.9	30.7	9.6	7.7	0.0	0.8
PBANKA_050090	0.0	0.4	1.8	0.1	39.9	1.0	0.3	0.1	0.2	0.1
PBANKA_050095	0.0	151.4	104.1	135.5	27.9	24.7	54.1	0.3	0.0	0.3
PBANKA_050100	0.0	0.0	0.0	0.0	0.0	0.0	0.0	0.0	0.0	0.0
PBANKA_050110	360.4	326.5	945.6	1184.8	290.9	302.3	351.7	414.9	32.2	57.5
PBANKA_050120	7.9	4.5	6.3	8.5	31.8	43.8	15.1	16.6	4.9	4.2
PBANKA_050130	16.2	11.2	76.0	67.4	60.0	75.8	54.7	51.8	3.1	2.2
PBANKA_050140	91.6	78.1	10.4	8.7	1566.0	966.8	6.0	6.1	9.4	7.8
PBANKA_050150	15.0	9.7	94.1	91.6	93.7	71.8	16.6	14.7	4.8	3.4
PBANKA_050160	4.7	8.7	3.2	1.6	75.0	60.3	9.0	10.4	113.9	113.0
PBANKA_050170	14.9	8.9	7.3	5.4	51.3	48.0	138.5	137.5	36.6	46.0
PBANKA_050180	75.6	106.4	20.8	13.0	723.5	160.1	88.7	97.1	923.4	821.9
PBANKA_050190	30.7	49.2	65.1	90.1	42.4	57.0	7.6	10.3	20.2	19.5
PBANKA_050200	27.8	42.5	23.6	19.5	25.1	11.4	327.1	334.8	7.9	8.9
PBANKA_050210	16.3	21.7	37.7	48.7	8.2	11.1	9.0	8.8	4.2	3.5
PBANKA_050220	48.5	50.3	264.8	286.6	81.0	124.2	25.1	28.5	9.8	14.4
PBANKA_050230	45.8	48.4	62.7	81.5	32.6	41.7	3.8	2.7	2.1	1.9
PBANKA_050240	35.5	32.1	49.1	53.8	39.1	30.4	79.0	72.4	2.8	1.4
PBANKA_050250	16.4	49.2	9.1	9.1	156.2	160.6	104.2	103.2	26.3	27.7
PBANKA_050260	54.2	51.1	78.0	97.2	118.4	174.7	15.1	15.7	38.8	39.8
PBANKA_050265	42.3	73.1	6.3	6.1	66.1	17.2	1041.1	1108.8	96.6	119.9
PBANKA_050270	169.0	205.5	381.0	295.2	110.4	65.1	174.4	190.2	68.0	30.2
PBANKA_050280	17.4	114.0	19.6	31.8	22.5	25.4	14.1	14.1	96.0	79.5
PBANKA_050290	114.6	231.5	59.3	87.9	57.1	60.4	56.3	51.7	34.8	40.6
PBANKA_050300	8.2	24.2	26.2	32.0	12.9	14.0	19.1	19.5	25.1	28.8
PBANKA_050310	19.5	19.8	23.1	22.2	15.2	9.7	34.4	32.2	15.2	14.2
PBANKA_050320	33.5	104.9	89.2	113.8	115.6	155.8	14.3	14.2	42.3	50.7
PBANKA_050330	13.1	44.0	9.0	10.4	101.9	75.4	105.6	104.8	29.5	29.2
PBANKA_050340	7.5	7.5	7.0	2.9	49.0	30.6	31.5	35.3	16.0	9.0
PBANKA_050350	9.6	37.5	4.4	3.9	45.5	23.8	123.9	114.5	37.3	36.5
PBANKA_050360	2109.2	2347.2	1830.5	1396.1	481.5	438.2	345.7	361.4	417.6	299.8
PBANKA_050370	8.9	9.4	80.6	87.9	32.0	42.7	21.1	19.6	194.5	170.5
PBANKA_050380	3.4	7.5	6.9	9.0	14.2	10.9	50.7	53.2	369.7	332.6
PBANKA_050390	8.3	8.9	13.0	9.1	66.6	65.0	12.1	11.3	8.5	10.2
PBANKA_050400	26.1	33.4	54.6	68.4	18.5	19.9	66.9	59.6	79.0	70.4
PBANKA_050410	32.1	18.8	24.0	35.3	399.3	287.9	160.0	187.2	196.3	168.9
PBANKA_050420	93.9	194.9	68.3	88.3	53.6	37.4	38.5	40.7	13.9	10.6
PBANKA_050430	77.3	48.9	7.1	6.7	61.0	45.7	797.2	904.7	1230.1	744.1
PBANKA_050440	34.9	92.4	2.8	2.5	59.2	22.7	410.1	421.7	301.8	251.2
PBANKA_050450	10.3	10.9	23.0	25.7	30.6	26.6	18.8	19.3	159.3	161.8
PBANKA_050460	25.0	27.9	49.1	84.0	24.0	34.5	3.1	2.9	68.9	56.2
PBANKA_050470	21.7	33.4	71.8	88.7	26.4	58.2	3.2	2.9	38.7	31.2
PBANKA_050480	19.2	36.6	51.7	62.9	30.1	43.9	31.1	33.6	27.5	23.6
PBANKA_050490	39.0	113.6	54.4	64.1	21.7	19.8	6.8	6.1	16.6	18.8
PBANKA_050500	1.0	1.3	1.6	0.9	2.4	2.3	3.7	3.3	63.5	64.6
PBANKA_050510	277.1	229.8	429.5	446.6	739.8	810.0	123.5	124.3	84.8	143.0
PBANKA_050520	44.7	20.7	102.3	96.0	135.5	146.2	60.3	57.8	349.0	378.8
PBANKA_050530	19.8	22.4	32.7	44.6	26.2	43.3	7.5	7.5	18.5	16.1
PBANKA_050540	33.9	28.9	39.9	47.0	106.7	113.1	104.4	103.8	251.2	238.6
PBANKA_050550	61.0	28.6	54.6	53.8	58.4	59.0	89.1	87.4	51.2	47.8
PBANKA_050560	58.8	42.2	133.2	113.2	122.7	126.1	14.7	14.7	22.8	23.4
PBANKA_050570	55.8	133.4	60.7	74.2	48.8	48.4	59.6	55.6	385.8	341.4
PBANKA_050580	57.5	65.8	130.8	83.9	80.7	71.7	203.1	208.1	91.0	75.0
PBANKA_050590	10.9	98.0	50.9	60.0	90.5	88.8	7.4	6.9	2.4	2.2
PBANKA_050600	9.5	21.4	26.2	24.4	133.9	172.5	3.9	4.0	332.6	303.7
PBANKA_050610	26.6	62.2	135.3	166.1	203.0	344.7	5.5	5.8	303.5	284.8
PBANKA_050620	34.7	148.3	24.8	34.0	31.6	45.4	9.2	8.6	68.2	73.1
PBANKA_050630	45.3	98.4	55.4	50.0	18.7	14.8	50.6	55.2	85.0	70.8
PBANKA_050640	104.3	119.2	109.3	134.5	75.3	117.1	18.0	20.2	2.4	1.5
PBANKA_050650	81.4	87.7	107.0	101.9	51.7	49.3	85.1	78.2	16.2	14.5
PBANKA_050660	81.9	55.0	217.4	296.8	189.1	304.1	248.1	289.6	18.2	27.9
PBANKA_050670	9.9	14.8	68.1	79.9	37.7	33.4	79.0	80.1	24.8	29.7
PBANKA_050680	10.7	40.0	56.5	84.7	9.6	9.2	8.6	9.5	17.9	19.0
PBANKA_050690	16.1	25.5	2.9	2.0	230.2	150.0	89.9	98.3	139.2	161.2
PBANKA_050700	7.6	7.2	43.1	49.7	63.5	73.0	23.5	22.8	6.5	6.0
PBANKA_050710	42.6	20.9	214.0	115.4	232.8	145.4	81.1	99.2	22.3	38.5
PBANKA_050720	10.2	6.0	15.5	17.5	53.6	34.8	21.0	21.6	116.2	90.9
PBANKA_050730	2.0	6.2	14.5	17.1	9.3	13.5	6.3	6.4	5.2	5.8
PBANKA_050740	35.4	27.8	111.2	118.7	24.4	34.8	23.1	24.5	111.1	106.2
PBANKA_050750	63.9	5.2	278.7	261.4	126.9	82.6	212.7	203.6	99.4	36.8
PBANKA_050760	6.4	0.5	47.7	46.2	28.9	26.8	27.5	28.2	13.8	13.2
PBANKA_050770	56.8	16.8	122.6	78.2	112.3	65.0	136.6	94.6	386.0	104.8
PBANKA_050780	22.0	18.5	9.1	13.2	23.2	24.5	113.1	116.6	4.9	4.6
PBANKA_050790	3.3	3.6	0.9	0.7	3.6	5.4	27.8	26.6	0.8	0.7
PBANKA_050800	0.2	0.7	3.0	1.4	3.1	1.7	0.4	0.5	1.1	0.1
PBANKA_050810	72.2	324.2	165.7	239.9	158.8	223.4	20.0	19.5	63.8	65.6
PBANKA_050820	47.3	54.3	62.6	62.4	46.5	52.2	7.6	8.4	28.0	27.9
PBANKA_050830	2.7	4.1	3.4	3.6	10.1	11.7	6.0	6.6	786.6	697.9
PBANKA_050840	50.6	23.6	90.3	76.7	103.6	110.3	51.7	50.1	13.9	16.4
PBANKA_050850	87.2	27.5	202.5	160.4	173.0	171.3	160.7	135.3	24.6	40.9
PBANKA_050860	24.3	21.1	36.0	27.3	48.1	47.7	101.5	106.4	78.0	77.3
PBANKA_050870	22.8	16.2	61.1	32.2	39.0	34.1	59.4	56.7	83.6	62.6
PBANKA_050880	38.7	33.9	27.1	34.9	14.4	15.8	40.9	36.9	148.9	128.6
PBANKA_050890	49.9	47.9	61.6	95.9	46.5	66.6	29.7	29.4	273.7	280.9
PBANKA_050900	216.8	330.8	350.1	421.7	90.7	136.7	90.5	90.1	34.5	45.8
PBANKA_050910	11.9	18.0	38.2	49.0	10.2	9.1	9.7	9.4	41.8	37.9
PBANKA_050920	109.0	201.4	108.9	140.3	99.9	124.3	60.8	64.0	135.4	131.3
PBANKA_050930	19.0	18.1	50.7	44.7	100.4	89.8	61.4	60.4	148.1	154.2
PBANKA_050940	5.4	5.8	49.6	55.3	6.9	11.0	11.0	10.5	19.4	18.8
PBANKA_050950	31.3	56.1	94.7	108.6	42.9	62.7	66.1	66.1	417.3	308.7
PBANKA_050960	15.5	10.8	4.1	4.5	190.1	123.3	11.7	10.5	27.0	21.0
PBANKA_050970	1.8	5.4	4.7	6.5	11.9	15.7	7.5	7.5	0.9	0.9
PBANKA_050980	163.1	72.3	1168.5	1101.5	418.8	333.6	476.8	572.6	161.5	292.9
PBANKA_050990	31.8	27.6	313.1	300.0	100.0	107.2	121.5	130.0	64.4	57.5
PBANKA_051000	113.8	70.4	213.1	131.1	604.6	409.8	447.6	553.0	149.5	214.9
PBANKA_051010	11.7	26.0	5.4	4.3	197.1	162.6	33.5	30.9	99.6	96.9
PBANKA_051020	361.3	319.2	310.8	406.5	146.9	102.2	168.1	187.7	137.3	123.3
PBANKA_051030	142.9	109.5	81.9	99.0	103.0	32.7	2330.7	2123.5	173.1	178.0
PBANKA_051040	13.7	8.2	58.2	55.0	12.7	6.8	74.0	77.5	347.1	292.6
PBANKA_051050	2.4	4.4	8.0	8.8	3.5	2.4	10.9	10.0	77.9	64.0
PBANKA_051060	8.3	5.9	3.4	1.9	8.3	5.2	48.9	44.2	16.9	18.7
PBANKA_051070	38.8	15.5	47.4	67.0	59.3	174.7	7.3	21.5	7283.8	5288.6
PBANKA_051080	7.9	46.9	7.4	9.5	138.4	97.7	6.0	6.1	71.2	54.6
PBANKA_051090	1104.7	1784.6	1015.5	989.6	196.7	236.6	128.2	146.8	560.6	603.9
PBANKA_051100	7.7	14.6	8.9	5.5	9.9	5.6	2.0	1.4	430.5	416.2
PBANKA_051110	2.1	4.2	5.8	3.7	32.0	43.5	2.3	1.7	38.1	36.4
PBANKA_051120	72.1	206.7	55.1	62.5	47.4	31.4	13.8	16.6	48.5	44.2
PBANKA_051130	28.6	57.5	39.9	38.2	27.4	19.4	15.8	17.6	81.4	85.1
PBANKA_051140	415.4	864.6	50.3	48.6	3565.0	3169.6	118.1	144.7	103.1	90.9
PBANKA_051150	107.0	122.3	187.8	202.1	127.3	196.8	51.7	42.8	21.2	26.4
PBANKA_051160	227.7	102.5	193.3	267.7	154.2	181.5	19.6	13.3	148.9	91.8
PBANKA_051170	54.1	40.0	35.0	20.0	79.2	35.3	484.1	499.2	262.7	222.5
PBANKA_051180	78.0	47.5	47.9	38.6	362.0	293.7	126.1	128.4	22.2	27.2
PBANKA_051190	1032.7	1485.2	804.3	890.0	194.6	286.5	89.8	91.6	77.5	87.9
PBANKA_051200	60.4	58.3	4.2	5.2	59.8	17.3	878.5	950.6	70.3	89.2
PBANKA_051210	45.5	68.6	31.5	27.2	13.0	10.3	7.4	6.9	38.1	35.1
PBANKA_051220	22.7	63.3	17.4	19.5	12.2	9.9	62.4	54.2	54.6	45.8
PBANKA_051230	17.6	13.6	43.7	68.9	24.5	73.7	45.2	38.7	75.7	53.8
PBANKA_051240	86.5	258.7	49.8	69.4	20.5	16.0	60.1	60.9	152.8	136.2
PBANKA_051250	82.7	270.5	30.3	45.0	20.8	14.4	94.9	86.2	326.6	333.4
PBANKA_051260	48.0	74.4	49.5	67.8	94.8	116.7	33.6	31.1	66.6	37.3
PBANKA_051270	160.2	94.9	126.1	85.2	795.8	633.7	291.7	320.7	89.0	65.7
PBANKA_051280	32.4	49.8	25.5	29.0	285.5	102.3	76.7	78.3	27.4	46.3
PBANKA_051290	111.6	64.0	375.3	283.6	807.9	534.1	195.8	213.8	147.9	184.0
PBANKA_051300	5.7	10.2	2.0	1.6	77.2	52.9	28.0	24.1	1182.0	1208.9
PBANKA_051310	5.0	10.6	15.1	15.0	7.4	6.8	6.7	5.4	69.1	62.4
PBANKA_051320	59.3	92.1	46.9	52.6	16.7	11.3	16.2	14.9	75.9	74.5
PBANKA_051330	12.8	25.8	28.2	31.0	6.8	5.4	5.7	5.4	72.3	48.0
PBANKA_051340	66.0	53.1	86.0	104.0	129.1	129.8	18.6	23.7	18.7	19.8
PBANKA_051350	15.2	1.7	38.6	57.2	22.3	10.5	107.5	101.0	17.7	17.5
PBANKA_051360	304.2	154.0	1282.8	1916.5	129.4	84.3	91.5	90.8	28.9	28.3
PBANKA_051370	1.2	1.3	3.0	2.3	6.7	5.0	2.2	2.0	84.6	78.4
PBANKA_051380	48.6	44.7	90.7	89.0	132.7	166.2	25.0	25.5	112.0	131.8
PBANKA_051390	25.0	39.2	20.6	26.5	315.9	326.9	72.6	70.9	91.6	93.4
PBANKA_051400	95.3	82.0	98.0	79.5	86.4	56.4	94.0	96.6	151.0	111.2
PBANKA_051410	79.8	110.2	74.9	85.1	41.3	47.2	15.4	15.0	45.3	47.7
PBANKA_051420	16.2	15.7	9.8	6.8	127.3	84.4	19.0	17.8	22.0	22.0
PBANKA_051430	54.0	181.3	40.7	106.1	47.9	64.3	199.5	194.7	129.7	156.2
PBANKA_051440	14.7	11.0	21.6	13.6	14.6	7.6	26.3	26.6	8.2	8.6
PBANKA_051450	107.6	131.5	238.8	289.1	110.4	153.2	60.3	55.2	53.5	48.3
PBANKA_051460	35.3	52.6	39.4	45.3	13.0	19.5	3.2	3.8	5.9	2.9
PBANKA_051470	72.2	94.1	76.2	110.2	25.8	31.0	4.8	3.5	2.7	2.8
PBANKA_051480	27.8	29.1	28.6	43.0	70.1	64.4	81.4	82.6	30.7	22.9
PBANKA_051490	1632.0	2185.8	104.9	64.3	1685.2	393.7	34359.1	36749.5	20601.2	32601.2
PBANKA_051500	1400.0	1463.1	109.0	63.3	1723.1	403.8	28860.5	29914.8	8905.4	13324.8
PBANKA_051510	13.6	8.7	46.7	42.8	20.2	25.9	25.7	29.7	18.7	14.1
PBANKA_051520	7.4	14.7	7.7	13.9	75.0	61.0	6.7	7.0	10.6	14.5
PBANKA_051530	16.9	21.1	22.8	27.1	120.5	153.6	27.5	28.4	193.1	181.6
PBANKA_051535	1.9	2.2	4.7	2.4	3.6	3.8	15.7	14.1	25.6	25.1
PBANKA_051540	31.5	54.0	31.3	50.4	38.3	66.1	50.1	53.2	76.7	82.8
PBANKA_051550	77.8	72.6	151.5	95.4	299.8	123.1	23.8	28.4	155.9	119.1
PBANKA_051560	6.4	4.8	5.8	2.7	36.2	32.3	1.8	1.6	2.4	2.9
PBANKA_051570	2.2	1.7	13.0	10.3	6.1	4.6	11.1	10.2	4.8	6.1
PBANKA_051580	49.2	73.2	44.7	47.8	20.7	27.6	13.8	13.7	17.0	13.6
PBANKA_051590	66.5	152.8	67.5	111.2	86.2	128.3	52.1	48.4	145.7	137.9
PBANKA_051600	50.6	52.2	7.3	2.1	43.6	16.7	997.3	1176.1	98.4	92.6
PBANKA_051610	10.6	9.9	42.7	38.7	19.9	15.4	23.4	25.6	16.1	14.8
PBANKA_051620	35.5	21.7	116.9	115.9	111.9	120.5	36.0	39.5	11.6	12.9
PBANKA_051630	158.1	123.2	269.8	347.0	80.2	124.2	104.9	116.6	5.6	7.1
PBANKA_051640	24.2	29.9	37.5	46.4	22.7	17.9	60.2	59.4	3.6	3.3
PBANKA_051650	119.5	180.2	88.9	109.9	105.9	126.4	33.1	33.1	43.8	44.0
PBANKA_051660	55.1	30.6	122.1	105.3	26.8	18.5	77.1	61.5	5.4	7.2
PBANKA_051670	12.8	32.8	29.0	37.1	9.0	11.9	4.1	3.8	3.8	3.5
PBANKA_051680	34.6	18.4	73.1	85.8	21.1	21.9	19.4	21.5	11.3	11.6
PBANKA_051690	71.0	190.6	156.8	174.8	53.5	56.9	22.2	24.1	226.6	251.3
PBANKA_051700	1475.9	3006.0	1595.8	1652.5	823.0	584.1	394.2	272.9	57.1	90.1
PBANKA_051710	113.7	125.4	112.5	80.8	25.8	19.6	34.5	23.4	0.0	3.8
PBANKA_051720	213.0	467.0	135.5	184.2	26.4	40.3	35.4	31.5	2.5	2.7
PBANKA_051730	27.9	78.0	47.1	56.8	19.0	17.8	4.3	4.0	6.6	5.7
PBANKA_051740	40.3	82.1	87.1	99.5	92.6	105.0	17.2	18.9	16.2	18.5
PBANKA_051750	217.2	356.7	84.0	96.1	71.3	79.8	66.8	68.3	19.7	28.7
PBANKA_051760	79.0	67.6	5.2	4.6	48.7	17.5	1691.9	1661.8	67.9	75.9
PBANKA_051770	118.8	67.5	195.6	161.5	114.2	80.3	179.0	178.5	16.2	30.1
PBANKA_051780	37.1	40.1	76.9	92.4	49.2	64.3	30.7	29.7	11.3	11.6
PBANKA_051790	22.2	11.6	40.2	30.9	34.7	32.9	57.4	53.6	27.0	41.2
PBANKA_051800	28.9	32.3	66.9	75.3	42.8	61.4	136.8	143.2	42.7	46.7
PBANKA_051810	1.0	1.8	4.0	2.6	2.5	2.3	4.4	4.4	657.6	560.8
PBANKA_051820	6.0	3.9	60.1	69.2	27.2	27.8	25.3	27.8	8.4	12.1
PBANKA_051830	6.8	4.0	27.8	35.7	18.2	20.9	12.2	11.7	1.1	0.9
PBANKA_051840	23.0	11.3	49.0	55.1	68.1	76.7	30.1	29.7	3.6	5.8
PBANKA_051850	63.9	50.8	26.2	27.4	188.6	153.0	900.1	929.6	92.0	127.2
PBANKA_051860	11.7	5.2	40.7	49.3	4.0	4.6	18.5	17.9	0.9	0.3
PBANKA_051870	133.3	275.2	126.7	152.9	47.4	76.0	24.4	23.2	4.5	6.1
PBANKA_051880	21.3	65.9	31.0	45.0	3.0	3.7	1.0	1.0	1.7	2.2
PBANKA_051890	2.5	2.8	8.8	9.1	19.0	12.9	2.1	2.3	3.8	5.5
PBANKA_051900	69.4	200.8	3.5	2.6	757.0	1216.6	16.6	18.8	84.8	112.2
PBANKA_051910	298.4	250.9	2.6	1.7	1910.2	2505.3	20.0	22.6	1.9	3.9
PBANKA_051920	70.3	122.9	1.3	0.8	651.4	437.4	13.8	10.1	7.7	11.9
PBANKA_051930	35.8	32.2	0.5	0.3	391.2	332.6	6.6	7.4	5.7	7.8
PBANKA_051940	118.0	77.4	1.4	0.8	625.0	897.6	16.1	17.8	7.4	10.8
PBANKA_051950	45.4	11.0	42.8	55.8	36.8	27.2	7.3	8.7	5.8	9.3
PBANKA_051960	49.7	17.5	104.1	62.6	28.0	20.7	44.2	44.1	19.2	19.6
PBANKA_051970	104.4	44.9	281.1	254.1	41.8	40.0	56.9	69.9	9.7	8.5
PBANKA_051980	57.2	25.2	89.4	103.4	115.1	155.6	57.3	57.6	13.0	12.5
PBANKA_051990	89.8	274.5	139.9	163.9	59.5	92.0	26.5	27.8	99.7	98.4
PBANKA_052000	16.1	12.2	45.6	41.0	23.6	30.5	10.9	11.6	6.5	6.3
PBANKA_052010	10.6	11.9	5.3	3.6	13.9	7.5	46.5	42.8	7.9	9.0
PBANKA_052020	463.5	548.8	273.2	394.1	162.7	248.4	290.1	303.8	50.8	71.0
PBANKA_052030	11.2	11.7	29.4	37.1	37.3	38.8	7.8	7.4	22.5	18.0
PBANKA_052040	17.1	16.1	13.3	11.2	142.6	119.5	18.5	19.4	18.1	24.8
PBANKA_052050	18.9	22.6	41.9	41.6	24.0	34.9	6.0	6.9	3.7	4.4
PBANKA_052060	415.8	593.3	714.1	517.7	256.0	221.1	55.4	65.5	142.1	32.5
PBANKA_052070	14.2	22.5	10.9	9.8	10.0	5.7	30.9	29.3	2.4	1.7
PBANKA_052080	79.6	46.9	62.6	99.5	92.6	80.0	47.9	55.1	18.3	17.2
PBANKA_052090	2180.8	2371.7	2119.0	2584.7	3496.9	4875.5	402.2	458.1	193.7	271.4
PBANKA_052100	18.4	37.1	61.6	63.1	22.5	28.5	6.0	6.2	3.6	3.3
PBANKA_052110	353.1	261.3	220.3	330.7	289.9	174.9	328.5	342.7	0.0	301.3
PBANKA_052120	14.0	7.9	5.3	5.2	34.6	12.7	112.8	122.1	9.8	15.6
PBANKA_052130	13.7	148.7	59.0	78.0	29.3	42.8	3.7	3.0	10.0	9.1
PBANKA_052140	83.2	193.0	47.9	72.9	25.7	34.7	17.7	18.0	22.7	20.9
PBANKA_052150	1.3	2.3	2.7	3.2	5.0	2.1	25.2	24.4	3.0	2.0
PBANKA_052160	30.0	23.2	111.2	115.3	32.4	32.4	17.1	17.0	12.5	8.8
PBANKA_052170	22.8	131.8	42.4	69.8	57.4	39.0	8.6	7.8	114.8	121.3
PBANKA_052180	14.1	15.3	87.8	87.1	33.5	35.9	18.8	18.9	7.3	8.0
PBANKA_052190	32.0	14.6	70.1	64.8	97.4	61.4	166.8	177.5	23.4	21.3
PBANKA_052200	40.6	21.6	46.5	53.7	177.9	159.8	51.9	51.7	82.4	69.2
PBANKA_052210	2.5	6.3	1.1	0.9	8.5	5.5	10.9	9.9	11.8	11.0
PBANKA_052220	72.2	77.0	5.7	3.2	83.1	24.3	1550.4	1661.6	28.0	27.9
PBANKA_052230	184.0	289.9	15.0	12.0	509.5	242.7	4630.3	3314.0	3730.0	2223.4
PBANKA_052240	5.6	4.9	23.8	8.9	18.7	10.4	81.9	84.9	170.0	215.2
PBANKA_052250	88.3	90.7	77.1	107.2	45.7	65.0	34.5	34.2	54.0	46.8
PBANKA_052260	24.5	94.3	83.3	86.3	52.7	60.4	9.7	9.0	49.2	46.8
PBANKA_052270	221.1	243.9	678.1	831.5	848.8	1403.2	1090.4	890.1	74.7	133.9
PBANKA_052280	2169.7	1873.9	1603.7	1492.3	576.3	650.4	313.7	334.0	594.6	548.1
PBANKA_052290	23.3	155.1	81.8	97.1	46.5	67.0	6.7	6.5	24.6	20.1
PBANKA_052300	32.7	78.1	139.2	78.7	75.9	54.0	29.7	30.7	25.7	14.3
PBANKA_052310	59.8	91.6	76.6	95.0	21.4	36.0	19.3	20.4	17.7	22.5
PBANKA_052320	13.2	7.4	44.7	38.5	25.4	30.8	8.0	8.5	37.2	39.6
PBANKA_052330	25.9	7.9	116.7	117.7	51.3	60.4	40.9	38.0	4.5	6.5
PBANKA_052340	33.1	25.7	89.6	87.5	90.3	88.3	33.0	33.9	44.0	40.7
PBANKA_052350	54.6	29.0	146.3	120.1	86.2	64.8	26.3	32.7	16.8	11.4
PBANKA_052360	89.4	46.1	141.5	164.5	108.9	97.1	421.8	361.5	36.3	43.1
PBANKA_052370	315.1	252.7	3.5	2.2	3271.6	2188.8	106.3	109.1	772.8	610.2
PBANKA_052380	41.4	59.9	0.4	1.3	792.4	541.5	34.8	31.2	39.3	43.0
PBANKA_052390	425.3	543.9	51.8	41.6	2566.1	2593.2	3707.1	4086.9	191.7	304.2
PBANKA_052400	25.4	44.2	61.6	63.8	61.9	70.8	11.4	11.3	44.1	39.4
PBANKA_052410	118.4	153.5	59.3	63.4	29.4	14.4	10.5	13.6	6.2	4.3
PBANKA_052420	411.0	2009.2	1530.5	1408.1	1298.7	1183.1	443.2	274.0	67.6	63.8
PBANKA_052430	1429.8	1723.1	427.4	529.4	686.1	1023.9	206.3	230.4	68.8	106.1
PBANKA_052440	92.1	142.1	79.8	74.9	40.4	45.5	16.3	14.4	3.9	5.8
PBANKA_052450	16.2	29.8	2.6	5.7	74.2	37.8	2.3	1.8	3.0	4.0
PBANKA_052460	46.6	67.3	103.1	116.6	108.1	86.4	84.2	78.4	38.1	36.2
PBANKA_052470	141.3	746.3	117.9	244.8	103.5	158.3	39.5	33.3	57.4	54.3
PBANKA_052480	930.9	4589.1	3214.5	3321.8	2341.8	2301.8	490.3	200.4	108.6	141.4
PBANKA_060010	6.8	11.8	5.8	7.1	1.1	1.2	8.2	6.9	0.9	0.4
PBANKA_060020	7.6	12.1	10.1	8.5	0.0	1.3	13.1	11.5	0.4	0.1
PBANKA_060030	12.2	17.3	19.5	21.2	6.7	5.9	12.8	11.5	0.0	0.6
PBANKA_060040	69.4	51.9	118.2	90.8	23.7	35.1	38.9	39.8	4.6	9.2
PBANKA_060050	50.4	99.4	39.7	42.4	22.1	23.9	12.7	13.2	36.8	41.6
PBANKA_060060	368.3	292.0	10.6	37.8	73.7	87.6	3668.4	3693.9	110.5	83.8
PBANKA_060070	29.6	34.8	7.8	13.9	19.9	22.9	222.6	215.9	55.4	48.2
PBANKA_060080	68.1	48.8	70.5	131.1	106.3	127.7	81.8	89.9	39.8	67.1
PBANKA_060090	27.4	14.3	33.3	19.9	89.6	50.4	130.2	136.8	26.0	29.3
PBANKA_060100	16.9	10.5	17.5	27.1	15.7	18.7	25.7	22.3	18.0	17.9
PBANKA_060110	84.1	44.4	220.8	276.6	167.9	256.8	316.0	336.6	67.4	88.2
PBANKA_060120	0.8	3.7	0.6	0.5	3.1	2.9	4.3	3.9	1.1	0.9
PBANKA_060140	17.1	5.2	83.6	74.7	17.6	18.3	55.7	60.2	63.7	71.8
PBANKA_060150	15.2	21.8	25.5	26.5	33.0	24.1	38.9	37.0	27.5	24.0
PBANKA_060160	19.8	39.0	118.6	152.4	121.6	172.4	11.4	12.6	134.7	133.8
PBANKA_060170	77.2	199.5	82.5	77.1	20.3	10.7	15.4	14.1	109.9	97.1
PBANKA_060180	49.4	15.2	150.2	89.5	71.0	28.6	64.7	64.7	149.0	291.9
PBANKA_060190	1093.2	573.1	718.1	719.2	6939.9	5978.5	745.0	876.3	1417.3	469.7
PBANKA_060200	33.2	28.7	42.3	31.5	89.6	89.7	76.3	76.9	28.0	29.9
PBANKA_060210	83.6	78.3	209.5	204.9	72.7	59.0	100.1	98.0	130.0	80.8
PBANKA_060220	132.4	162.6	265.4	196.5	81.9	83.0	98.2	104.7	323.5	176.8
PBANKA_060230	13.1	25.2	52.0	70.7	40.0	62.6	24.2	24.3	51.8	41.0
PBANKA_060240	22.2	16.6	43.6	53.8	104.5	131.9	58.2	54.8	49.7	54.2
PBANKA_060250	34.3	73.6	16.8	19.2	5.4	3.2	18.8	20.4	76.5	64.2
PBANKA_060260	33.3	58.0	59.4	63.7	13.8	7.3	21.7	27.0	148.1	164.5
PBANKA_060270	324.7	225.3	680.9	757.5	251.1	351.2	164.8	168.9	177.7	220.4
PBANKA_060280	677.9	912.1	831.2	796.4	756.2	602.2	2283.0	2351.0	565.5	729.9
PBANKA_060290	23.0	2.1	4.0	2.7	24.1	5.7	236.7	260.7	3.8	14.0
PBANKA_060300	8.0	11.3	30.0	40.7	11.3	12.2	67.7	67.9	76.5	56.8
PBANKA_060310	3.2	5.4	19.1	16.0	4.8	5.0	20.8	18.0	31.3	24.8
PBANKA_060320	1031.2	948.2	1763.1	1404.5	324.0	400.1	111.5	104.5	24.0	50.2
PBANKA_060330	69.2	101.6	7.1	5.9	70.2	26.7	1309.4	1388.0	52.6	65.8
PBANKA_060340	75.5	117.5	99.0	102.4	63.8	81.5	54.3	51.1	651.6	461.7
PBANKA_060350	17.8	30.9	24.1	26.3	9.9	13.7	4.5	3.5	324.3	290.9
PBANKA_060360	26.2	25.1	257.7	268.0	56.7	46.0	48.0	53.5	53.0	43.5
PBANKA_060365	73.9	114.0	11.5	10.4	636.6	253.5	198.0	222.9	133.8	93.3
PBANKA_060370	33.7	20.5	36.6	25.7	134.3	108.1	132.2	127.9	42.5	42.9
PBANKA_060380	38.4	52.1	67.0	72.8	12.8	20.4	1.9	2.9	3.5	2.5
PBANKA_060390	17.6	11.2	1.2	0.8	173.9	131.4	6.3	5.3	948.9	729.3
PBANKA_060400	16.8	15.0	73.2	54.9	52.4	65.2	9.7	9.6	146.1	119.5
PBANKA_060410	24.1	21.5	52.2	73.7	47.6	60.5	21.0	20.1	31.7	34.4
PBANKA_060420	76.7	132.2	105.4	158.2	103.1	132.1	54.8	51.2	68.8	82.4
PBANKA_060430	127.9	83.7	663.6	516.9	385.6	436.5	347.6	364.0	158.9	213.7
PBANKA_060440	15.1	9.5	37.4	36.0	21.7	23.8	133.2	124.3	29.8	29.6
PBANKA_060450	71.1	440.9	160.8	221.9	208.3	243.2	9.4	8.8	212.5	210.9
PBANKA_060460	20.3	43.7	37.3	54.4	50.8	73.7	42.9	41.0	53.7	51.2
PBANKA_060470	20.4	14.0	112.0	97.8	72.6	85.6	33.9	26.5	44.0	50.8
PBANKA_060480	126.6	351.1	199.0	255.8	34.1	49.4	14.2	13.7	15.0	16.8
PBANKA_060490	1.8	15.2	2.0	2.1	109.0	99.5	1.4	1.1	360.8	311.3
PBANKA_060500	5.4	3.5	5.6	4.9	25.2	23.1	17.5	17.9	204.0	116.5
PBANKA_060510	7.6	16.5	2.3	1.6	17.4	11.8	33.4	36.7	36.8	35.1
PBANKA_060520	71.5	126.5	77.6	102.2	45.4	55.6	8.6	8.1	8.9	9.3
PBANKA_060530	81.0	228.7	180.7	243.4	59.3	63.3	34.1	33.9	45.2	55.0
PBANKA_060540	24.8	31.7	58.5	57.8	8.6	17.4	11.4	10.4	3.8	4.3
PBANKA_060550	6.2	8.4	5.0	3.7	13.6	12.5	25.2	28.3	12.4	11.3
PBANKA_060560	15.6	61.5	47.7	71.7	158.6	206.3	13.1	13.2	99.0	70.2
PBANKA_060570	99.4	249.7	100.2	185.6	58.7	65.2	32.2	36.3	58.6	62.9
PBANKA_060580	157.6	187.3	11.5	17.9	101.3	27.6	2874.1	3452.3	1767.7	1389.6
PBANKA_060590	8.5	9.7	13.1	7.6	13.2	7.9	40.6	45.3	14.7	12.0
PBANKA_060600	23.6	14.3	84.1	90.5	53.1	51.8	30.1	28.1	2.4	6.0
PBANKA_060610	17.0	34.1	24.0	28.9	13.3	12.5	5.1	5.3	2.8	2.7
PBANKA_060620	75.2	88.2	13.2	10.3	102.1	23.0	1554.6	1688.2	67.8	78.4
PBANKA_060630	7.4	14.4	6.8	12.8	10.5	15.8	24.9	28.1	9.8	6.4
PBANKA_060640	21.2	16.7	27.6	43.4	13.8	21.5	58.0	63.8	11.5	12.4
PBANKA_060650	20.8	11.3	65.9	61.6	64.4	57.2	63.6	49.7	21.3	27.8
PBANKA_060660	10.5	81.2	17.6	26.9	3.5	5.7	2.4	2.5	7.0	6.8
PBANKA_060670	0.7	2.5	3.6	1.9	2.1	2.0	2.6	2.6	1.3	1.4
PBANKA_060680	156.7	195.4	251.4	266.4	71.6	80.0	66.2	69.7	17.5	21.3
PBANKA_060690	3.3	4.9	24.9	26.7	9.2	11.3	6.3	5.2	2.2	1.8
PBANKA_060700	2.2	4.9	3.6	3.5	7.9	4.7	18.5	18.2	16.1	18.2
PBANKA_060710	56.0	21.6	552.8	235.6	131.4	97.7	189.7	166.5	512.7	437.3
PBANKA_060720	13.3	13.8	30.2	27.1	4.1	5.4	26.9	29.9	5.5	5.1
PBANKA_060730	44.3	91.5	53.0	73.3	26.0	34.0	42.4	41.9	35.3	38.9
PBANKA_060740	48.0	45.5	64.3	77.7	201.1	247.4	74.1	74.3	26.5	26.0
PBANKA_060750	44.9	23.5	193.8	180.3	29.6	16.9	26.5	24.3	7.2	6.2
PBANKA_060760	196.6	144.9	694.0	438.8	233.8	220.5	606.0	618.5	256.4	216.2
PBANKA_060770	107.8	143.8	134.8	199.9	489.2	686.4	92.6	88.3	107.5	86.5
PBANKA_060780	26.5	19.1	14.4	14.7	141.0	98.5	52.9	52.4	48.5	54.1
PBANKA_060790	2.9	3.8	10.2	10.1	9.0	4.9	25.2	21.9	5.5	5.0
PBANKA_060800	3.9	2.6	5.2	3.7	11.3	4.9	55.9	59.5	459.4	402.4
PBANKA_060810	49.2	20.8	63.1	71.3	177.0	189.7	32.0	34.3	23.2	21.1
PBANKA_060820	77.3	32.9	165.1	173.1	338.6	279.2	145.0	136.2	90.9	93.8
PBANKA_060830	22.2	35.2	35.6	39.4	27.1	23.8	34.8	31.4	14.0	10.1
PBANKA_060840	89.4	104.4	103.5	104.5	36.0	41.0	64.3	59.4	18.9	26.3
PBANKA_060850	39.2	33.6	23.9	27.9	101.6	81.1	124.7	122.0	249.2	227.5
PBANKA_060860	76.4	141.4	13.2	12.9	69.7	28.7	1554.4	1553.2	1074.9	1275.3
PBANKA_060870	63.1	68.5	97.4	104.6	22.8	14.3	37.9	35.8	42.2	49.6
PBANKA_060880	6.7	4.1	2.7	2.5	35.1	16.5	10.9	9.5	20.9	19.2
PBANKA_060890	4.9	5.5	56.4	54.5	15.9	19.0	11.0	11.6	7.4	8.3
PBANKA_060900	4.4	5.8	45.9	54.5	12.6	15.9	17.8	19.8	5.6	4.2
PBANKA_060910	46.3	127.9	35.5	53.5	26.8	25.7	12.7	12.0	118.4	117.5
PBANKA_060920	21.7	18.7	32.5	35.4	35.6	43.5	53.4	54.3	48.5	59.7
PBANKA_060930	25.9	19.2	54.3	50.7	72.2	60.7	32.3	30.0	27.3	18.2
PBANKA_060950	19.1	67.2	4.7	3.7	35.3	16.9	212.7	214.2	369.7	343.5
PBANKA_060960	2.1	0.3	7.7	2.0	4.4	2.1	3.8	4.3	2646.8	2411.0
PBANKA_060970	30.6	58.2	46.9	66.1	24.4	37.9	9.2	8.9	4.0	4.0
PBANKA_060980	5.2	6.0	14.1	12.8	15.1	18.8	11.7	12.8	2.4	2.9
PBANKA_060990	248.9	243.8	351.0	345.9	237.9	254.1	147.2	165.5	86.3	111.7
PBANKA_061000	75.4	105.3	95.5	97.5	74.6	66.8	52.3	52.7	37.5	33.4
PBANKA_061010	22.0	146.8	67.4	98.2	64.8	92.4	6.5	6.1	46.4	38.0
PBANKA_061020	50.2	29.5	44.1	29.4	197.7	244.4	126.5	132.0	47.8	65.1
PBANKA_061030	28.9	267.1	1202.0	650.7	2757.8	1582.1	416.9	15.5	2276.8	2578.1
PBANKA_061040	119.3	326.3	159.1	203.1	30.7	33.6	19.0	17.9	50.6	65.7
PBANKA_061050	152.4	130.9	208.3	182.7	303.4	213.9	89.8	102.0	53.3	68.4
PBANKA_061060	41.6	44.9	51.4	59.5	66.1	65.9	54.4	52.3	18.6	18.8
PBANKA_061070	9.2	5.5	2.6	1.5	16.0	9.9	61.3	52.4	44.0	35.7
PBANKA_061080	141.7	155.3	145.3	181.4	73.7	97.8	32.9	30.4	226.5	225.9
PBANKA_061090	491.3	695.8	622.6	751.1	92.9	127.4	59.2	58.7	93.9	98.6
PBANKA_061100	58.0	34.7	120.2	158.4	64.7	96.2	34.6	35.8	119.0	114.8
PBANKA_061110	15.5	17.6	76.3	90.6	44.0	62.9	11.4	11.1	44.8	34.6
PBANKA_061120	3.3	3.6	38.0	32.4	8.3	5.7	6.5	5.2	178.5	108.2
PBANKA_061130	17.4	22.9	96.0	97.6	110.6	62.1	170.9	168.0	277.0	192.0
PBANKA_061140	6.2	5.4	35.8	41.1	33.3	35.6	9.0	7.9	62.9	72.7
PBANKA_061150	41.7	25.3	12.9	3.2	649.1	235.7	90.2	83.7	1653.2	663.6
PBANKA_061160	162.9	183.4	90.0	130.8	409.4	549.3	1144.9	1173.7	640.7	705.8
PBANKA_061170	47.8	18.3	35.2	14.2	137.6	146.1	77.4	75.2	52.3	72.6
PBANKA_061180	73.4	111.3	80.9	94.9	90.4	116.8	43.5	44.9	177.5	170.5
PBANKA_061190	23.3	21.4	86.8	74.2	89.6	73.8	123.5	110.2	37.1	43.3
PBANKA_061200	6.3	4.9	66.0	94.1	14.8	21.1	11.2	10.0	6.0	6.6
PBANKA_061210	6.1	7.6	55.1	67.2	16.9	18.6	26.3	25.1	20.5	20.1
PBANKA_061220	16.2	26.5	27.3	25.8	207.2	197.2	27.2	26.9	128.4	118.5
PBANKA_061230	12.8	28.9	47.4	54.5	27.7	32.2	22.7	21.3	11.7	9.4
PBANKA_061240	78.5	182.5	9.8	9.1	113.6	51.6	1120.5	1099.2	229.9	215.6
PBANKA_061250	14.5	6.8	70.6	56.5	35.1	33.0	19.3	14.6	44.5	26.9
PBANKA_061260	31.1	38.3	34.4	46.7	28.1	27.3	40.7	37.1	9.8	9.2
PBANKA_061270	10.7	7.2	13.4	14.1	30.5	31.3	32.9	34.6	46.7	33.1
PBANKA_061280	17.4	25.6	23.5	28.7	24.7	31.0	13.1	12.6	22.2	24.6
PBANKA_061290	25.0	27.6	4.1	6.2	44.2	18.4	488.9	424.5	59.3	41.3
PBANKA_061300	5.1	6.3	11.5	14.5	27.2	45.4	7.3	6.8	46.9	36.0
PBANKA_061310	5.1	8.0	32.1	35.8	32.0	43.9	12.2	10.5	18.9	19.1
PBANKA_061320	10.2	17.1	25.7	21.7	74.6	110.5	17.8	16.0	47.4	43.1
PBANKA_061330	43.1	31.0	84.0	84.3	184.2	209.6	32.8	34.9	33.4	31.2
PBANKA_061340	39.5	15.3	86.3	105.6	13.8	19.0	5.9	7.9	51.0	43.6
PBANKA_061350	33.7	36.1	60.4	54.9	23.5	30.7	35.3	34.8	121.2	85.8
PBANKA_061360	15.0	16.9	23.1	24.0	16.1	18.7	37.9	41.0	21.0	15.7
PBANKA_061370	89.1	301.2	124.2	186.1	44.1	68.8	48.3	51.0	27.2	24.5
PBANKA_061380	45.8	165.5	56.2	88.6	24.6	28.9	5.5	5.6	10.2	4.8
PBANKA_061390	58.3	126.1	35.5	33.6	21.5	12.7	9.0	7.6	31.1	18.9
PBANKA_061400	305.9	249.5	505.4	532.2	563.0	772.7	56.7	55.8	20.9	23.8
PBANKA_061410	62.1	18.5	210.8	169.0	154.3	123.8	29.6	33.7	48.6	47.6
PBANKA_061420	7.7	3.2	61.7	59.4	16.5	20.9	13.7	12.6	12.8	9.8
PBANKA_061430	16.4	13.3	27.5	21.9	69.4	63.6	5.4	5.7	4.9	3.0
PBANKA_061440	12.5	23.4	46.4	60.4	9.6	11.3	9.6	10.8	26.8	20.5
PBANKA_061450	190.2	372.5	248.1	237.5	45.5	45.0	23.6	23.7	31.2	29.9
PBANKA_061460	69.0	57.3	91.7	173.2	27.9	50.1	26.0	26.9	13.9	14.2
PBANKA_061470	62.0	28.8	80.7	156.2	64.0	78.9	198.0	201.7	4.8	5.5
PBANKA_061480	34.5	50.4	49.4	65.3	41.1	42.0	51.6	48.9	22.3	25.3
PBANKA_061490	51.5	24.7	46.6	42.3	116.2	144.1	50.7	56.3	34.2	32.9
PBANKA_061500	52.1	66.0	54.1	70.3	37.2	50.2	23.9	21.3	38.1	45.3
PBANKA_061510	46.8	95.1	42.4	53.3	29.6	18.2	37.3	34.5	31.8	26.9
PBANKA_061520	71.0	42.8	15.9	8.2	240.3	290.9	161.4	160.8	80.6	95.2
PBANKA_061530	35.7	66.4	11.7	13.3	115.1	82.8	386.2	388.2	47.2	45.4
PBANKA_061540	110.5	157.6	152.1	165.8	49.3	64.3	8.6	10.6	6.5	6.8
PBANKA_061550	2.9	7.5	4.0	2.7	6.7	5.7	21.0	21.0	329.3	307.2
PBANKA_061560	17.9	16.3	38.4	40.0	8.3	10.4	13.2	13.7	51.6	70.7
PBANKA_061570	1.8	7.9	4.1	5.5	5.0	6.5	3.0	2.7	10.4	9.2
PBANKA_061580	3.9	10.9	30.0	36.8	31.7	55.7	7.9	7.6	1.8	1.8
PBANKA_061590	0.1	0.1	0.7	0.2	0.2	0.2	0.6	0.4	0.1	0.1
PBANKA_061600	8.6	6.2	101.3	130.7	26.4	29.3	63.5	66.2	8.2	11.0
PBANKA_061610	105.4	53.3	261.1	278.6	73.3	71.1	52.6	52.4	28.3	34.5
PBANKA_061620	1.9	3.9	3.1	4.0	14.8	20.5	2.8	3.2	388.6	391.9
PBANKA_061630	19.1	8.3	64.4	62.7	32.7	37.2	8.6	6.5	37.7	43.5
PBANKA_061640	13.2	4.7	13.3	16.1	18.0	8.6	81.1	79.2	1008.0	1194.3
PBANKA_061650	40.6	23.2	124.3	84.7	48.4	48.3	84.6	101.9	1804.1	1783.1
PBANKA_061660	44.8	17.1	165.9	83.5	170.9	86.0	166.5	172.0	444.6	403.5
PBANKA_061670	17.9	22.7	20.6	13.9	51.0	20.8	243.2	248.6	179.0	178.1
PBANKA_061680	42.2	67.5	70.3	101.3	31.0	45.3	7.2	6.5	118.7	86.9
PBANKA_061690	18.3	30.1	29.3	32.4	17.3	22.3	32.3	30.9	19.4	20.3
PBANKA_061700	12.5	16.3	5.8	2.7	34.8	11.5	84.8	94.1	122.3	147.0
PBANKA_061710	2049.9	1855.0	1381.9	1389.0	379.8	421.5	367.7	415.0	197.7	189.7
PBANKA_061720	2475.5	2823.1	1995.0	1494.1	440.0	489.9	283.7	311.0	323.4	640.8
PBANKA_061730	36.8	34.6	83.3	79.9	76.0	102.6	9.8	9.1	8.3	8.2
PBANKA_061740	7.9	17.2	45.7	48.6	24.9	40.0	1.0	0.7	1.6	1.4
PBANKA_061750	57.1	81.5	128.1	118.2	23.3	27.2	20.8	18.3	647.9	643.1
PBANKA_061760	55.4	78.3	71.6	82.3	71.9	67.8	48.8	54.1	341.3	226.7
PBANKA_061770	69.5	98.1	125.4	116.9	118.6	89.8	59.9	67.6	476.5	274.7
PBANKA_061780	18.3	28.1	21.0	7.0	34.0	15.9	163.3	138.2	3641.8	1938.4
PBANKA_061790	35.4	25.1	61.9	75.0	22.0	16.5	23.9	24.7	231.6	212.3
PBANKA_061800	34.6	9.4	102.4	61.3	64.2	27.8	53.3	45.0	9.2	4.4
PBANKA_061810	130.0	87.9	132.8	134.5	94.2	107.9	43.9	52.1	100.6	119.3
PBANKA_061820	69.6	201.9	117.1	163.8	89.9	123.6	19.2	18.0	55.5	45.9
PBANKA_061830	51.4	47.7	69.1	78.8	13.5	6.5	12.2	13.7	15.2	13.1
PBANKA_061840	101.4	85.0	180.2	148.4	122.5	143.5	76.4	86.3	262.1	359.1
PBANKA_061850	8.4	19.8	19.7	25.5	10.5	12.7	19.8	18.2	50.0	47.2
PBANKA_061860	472.6	426.9	691.7	647.3	524.4	659.6	72.4	57.0	68.5	78.7
PBANKA_061870	7.8	13.2	24.3	25.3	16.2	22.4	8.6	9.4	133.7	131.4
PBANKA_061880	20.8	64.3	15.9	19.4	23.1	22.8	3.9	3.4	171.5	160.9
PBANKA_061890	82.0	45.2	232.6	207.3	92.8	124.7	10.6	12.2	7.3	5.8
PBANKA_061900	32.2	25.0	11.1	6.2	118.6	119.6	33.1	32.0	14.8	14.0
PBANKA_061910	1612.2	1659.5	1440.2	1179.7	259.3	322.8	242.2	274.5	287.2	395.6
PBANKA_061920	64.3	64.1	9.7	6.5	117.9	57.0	373.7	387.6	10335.2	11699.4
PBANKA_061930	572.0	356.1	1159.7	1447.9	412.6	587.8	165.5	178.6	1011.4	778.4
PBANKA_061940	462.3	209.2	687.6	572.9	905.7	615.0	2107.3	1791.4	4584.1	4717.7
PBANKA_061950	40.6	37.4	42.8	37.3	64.4	38.9	123.0	131.5	196.2	169.9
PBANKA_061960	14.7	27.2	26.4	23.4	52.9	22.1	11.6	10.1	514.6	462.5
PBANKA_061970	25.2	39.7	5.6	6.1	442.5	289.5	8.7	6.9	8.7	9.7
PBANKA_061980	60.7	189.7	60.3	82.3	25.4	31.0	12.7	13.2	39.0	35.0
PBANKA_061990	148.4	175.3	216.9	217.8	39.6	57.1	41.6	43.2	28.0	27.7
PBANKA_062000	50.4	59.1	65.2	61.8	39.3	35.8	15.6	16.6	77.8	64.8
PBANKA_062010	134.1	352.5	82.1	110.8	134.9	113.5	41.9	41.4	201.6	180.1
PBANKA_062020	273.6	113.5	434.9	189.2	1271.3	485.7	847.8	793.3	1932.3	1774.3
PBANKA_062030	72.0	79.4	8.8	7.5	57.9	22.6	1240.3	1189.3	43.8	63.1
PBANKA_062040	38.8	41.5	16.4	17.7	108.9	56.9	532.8	611.5	200.9	194.2
PBANKA_062050	31.5	12.1	75.7	59.9	45.0	52.5	9.6	11.0	336.6	333.5
PBANKA_062060	7.3	6.4	3.0	2.0	15.2	10.1	80.0	78.3	77.9	93.0
PBANKA_062070	7.2	7.2	1.3	1.3	23.4	9.8	102.6	91.4	106.6	135.5
PBANKA_062080	3.6	13.3	8.3	3.8	19.7	10.2	10.3	10.3	161.9	159.8
PBANKA_062090	41.7	103.0	52.9	72.2	57.8	62.7	9.6	9.4	235.5	226.1
PBANKA_062100	36.5	18.3	38.7	54.3	65.5	48.3	209.1	211.8	191.8	204.0
PBANKA_062110	51.1	18.5	167.8	131.7	25.4	21.8	66.3	70.3	49.1	28.3
PBANKA_062120	22.2	45.3	23.3	28.6	5.8	5.2	11.7	11.7	8.5	7.8
PBANKA_062130	14.8	43.2	38.7	53.4	144.1	177.6	22.0	18.9	18.3	16.9
PBANKA_062140	63.4	141.8	82.7	97.7	60.3	73.0	14.5	13.9	24.2	30.0
PBANKA_062150	9.6	15.1	37.4	46.5	23.4	32.7	18.6	16.3	74.1	60.6
PBANKA_062160	36.8	39.2	42.4	79.3	41.2	67.9	28.0	28.6	59.1	79.1
PBANKA_062170	22.2	18.8	69.6	119.9	18.1	17.7	33.6	31.3	19.0	20.0
PBANKA_062180	10.2	11.8	16.0	19.0	12.4	6.7	114.5	111.8	32.2	31.6
PBANKA_062190	161.5	223.6	159.9	214.0	57.0	49.3	184.9	189.4	405.7	542.0
PBANKA_062200	85.0	53.4	6.1	4.2	48.0	33.5	688.1	748.4	51.4	47.6
PBANKA_062210	12.1	21.2	11.5	8.0	103.2	109.9	23.4	24.7	45.2	43.9
PBANKA_062220	17.8	68.7	82.7	82.1	41.0	50.8	4.1	3.9	10.9	9.5
PBANKA_062230	5.9	2.8	29.5	26.9	11.3	9.7	17.9	18.4	575.2	550.2
PBANKA_062240	12.5	50.9	10.6	14.1	21.9	16.1	98.9	100.7	292.9	277.1
PBANKA_062250	10.6	18.5	14.6	10.0	89.1	97.0	9.2	10.9	71.0	68.4
PBANKA_062260	22.9	55.6	18.5	30.3	27.0	32.0	17.5	16.9	57.7	40.7
PBANKA_062270	226.1	153.3	302.9	235.1	280.5	193.4	36.3	50.1	19.4	7.6
PBANKA_062280	53.3	122.3	49.4	82.7	46.2	64.4	33.3	36.5	54.4	56.6
PBANKA_062290	38.6	84.3	4.9	2.0	515.5	166.9	49.4	36.0	58.0	13.9
PBANKA_062300	363.4	792.3	159.8	177.6	297.4	145.3	41.2	41.2	3.4	4.3
PBANKA_062310	178.8	2020.7	333.0	504.6	687.8	1081.7	48.4	27.9	71.8	74.0
PBANKA_062315	462.9	776.6	332.4	270.2	178.5	121.9	870.2	901.1	585.5	113.1
PBANKA_062320	279.3	497.3	132.9	197.5	46.8	59.8	45.4	47.4	3.0	5.2
PBANKA_062330	640.6	1143.4	224.7	254.4	103.8	117.4	52.3	54.8	7.5	11.1
PBANKA_062340	47.2	91.1	17.4	15.5	206.7	149.1	10.7	10.0	2.9	3.9
PBANKA_062345	327.2	191.1	10.0	4.4	1960.8	1345.4	1001.9	1111.7	83.8	110.9
PBANKA_062350	165.4	216.8	151.8	141.0	140.4	61.8	28.4	27.3	11.7	16.6
PBANKA_062360	0.0	4.7	5.0	2.2	1.4	0.8	30.2	0.3	1.0	0.3
PBANKA_062370	0.0	0.0	0.0	0.0	0.0	0.0	0.0	0.0	0.0	0.0
PBANKA_062380	0.0	0.0	0.0	0.0	0.0	0.0	0.0	0.0	0.0	0.0
PBANKA_062390	3.5	12.0	2.5	2.8	0.6	0.3	10.3	8.9	0.9	0.8
PBANKA_070010	15.5	26.5	13.2	19.5	4.1	5.6	6.7	8.1	1.5	1.3
PBANKA_070020	13.0	30.6	10.9	18.8	4.1	5.1	52.8	54.3	2.1	2.0
PBANKA_070030	8.4	14.1	5.2	7.8	2.2	4.6	30.6	27.0	0.9	0.6
PBANKA_070040	5.8	4.6	1.5	2.8	0.0	0.4	0.7	0.5	0.0	0.2
PBANKA_070050	5.3	16.4	0.5	1.9	0.9	0.3	2.7	0.9	1.1	0.3
PBANKA_070060	502.5	1014.7	220.5	270.5	35.1	37.4	33.4	32.6	13.5	12.7
PBANKA_070070	419.3	744.7	211.7	246.3	67.9	78.0	49.5	55.3	13.5	16.8
PBANKA_070080	27.5	24.9	21.7	28.6	153.7	247.3	47.6	45.4	4.4	15.2
PBANKA_070090	6.2	27.4	9.1	13.5	14.5	8.3	1.9	1.8	0.4	0.6
PBANKA_070100	128.7	358.3	61.8	81.7	35.3	36.2	12.3	5.5	4.5	5.1
PBANKA_070110	892.5	721.6	1627.6	1172.7	836.1	746.3	183.2	170.7	34.9	33.0
PBANKA_070120	2.1	13.4	2.1	1.5	62.4	56.9	1.5	1.5	3.8	2.8
PBANKA_070130	3.0	9.0	2.5	0.7	67.8	42.1	2.3	2.6	10.3	8.7
PBANKA_070140	208.0	87.9	362.5	359.5	125.9	158.3	106.2	111.2	345.8	292.6
PBANKA_070150	77.8	62.4	241.3	245.5	29.9	29.4	20.3	21.6	42.7	51.1
PBANKA_070160	148.4	157.1	137.6	206.1	21.9	18.1	34.0	38.7	35.4	35.9
PBANKA_070170	13.5	31.0	28.3	36.2	15.1	21.3	10.0	9.3	16.5	16.8
PBANKA_070180	38.0	27.0	69.6	41.9	246.5	267.4	34.8	34.3	70.6	83.5
PBANKA_070190	9.6	14.3	1.6	1.6	70.2	26.8	7.1	7.0	1864.3	1910.5
PBANKA_070200	18.2	43.1	5.8	5.4	73.7	49.5	57.0	57.2	92.3	52.5
PBANKA_070210	12.3	10.1	6.6	5.8	84.9	44.4	62.2	60.5	11.9	12.6
PBANKA_070220	22.7	9.9	54.0	48.9	58.0	49.5	46.5	44.4	15.6	13.3
PBANKA_070230	17.2	10.7	80.2	96.2	32.6	32.4	48.7	51.5	58.4	57.0
PBANKA_070240	43.2	57.3	57.1	75.8	221.4	255.4	57.1	60.7	58.0	57.3
PBANKA_070250	16.9	66.3	25.4	34.6	24.4	19.3	10.9	11.0	109.4	87.4
PBANKA_070260	10.5	13.6	14.0	18.4	8.1	8.7	10.8	9.1	51.5	40.6
PBANKA_070270	26.5	19.6	23.3	24.0	37.5	19.1	219.3	233.0	59.4	46.2
PBANKA_070280	446.3	367.2	864.2	667.5	1377.5	1307.8	262.3	272.4	108.0	189.6
PBANKA_070290	20.0	116.8	37.4	47.5	95.7	146.5	8.8	8.6	8.4	8.6
PBANKA_070300	2.0	5.3	1.6	2.5	10.6	9.3	8.1	7.0	10.8	12.2
PBANKA_070310	12.4	56.0	41.0	49.9	20.2	21.5	3.4	3.7	2.5	3.1
PBANKA_070320	98.2	77.4	136.9	163.6	103.0	140.1	21.2	23.8	251.6	256.7
PBANKA_070330	75.7	85.5	46.6	37.6	76.4	24.5	1108.8	1095.3	171.4	167.3
PBANKA_070340	106.6	155.8	80.0	123.9	51.3	72.8	29.3	27.9	158.1	113.5
PBANKA_070350	35.1	60.7	7.8	7.7	57.0	19.9	296.0	280.9	30.1	19.2
PBANKA_070360	34.2	95.4	45.5	59.7	51.5	65.2	21.3	20.6	47.3	46.5
PBANKA_070370	56.4	271.3	48.7	71.1	45.0	53.6	18.9	19.1	78.0	60.2
PBANKA_070380	23.9	23.4	12.0	16.5	46.0	54.5	35.0	34.9	19.3	15.1
PBANKA_070390	1763.0	1949.1	1239.2	1439.5	173.8	250.5	149.5	158.6	60.4	101.3
PBANKA_070400	38.8	49.6	49.0	34.2	29.1	25.3	12.4	14.8	16.8	17.5
PBANKA_070410	32.7	29.4	86.1	129.9	60.5	87.1	28.3	27.3	30.4	34.7
PBANKA_070420	40.7	20.1	90.8	61.1	126.2	83.6	64.4	63.0	25.3	21.4
PBANKA_070430	27.1	13.1	42.5	40.3	90.5	104.0	41.5	35.3	12.5	11.5
PBANKA_070440	23.7	18.3	19.9	18.2	77.1	69.2	186.6	200.3	20.1	21.3
PBANKA_070450	14.4	183.1	90.5	112.8	21.5	37.6	1.7	1.5	8.2	10.4
PBANKA_070460	38.7	98.2	45.1	74.9	21.9	34.9	7.7	8.0	2.9	2.0
PBANKA_070470	13.1	20.7	4.1	1.2	48.8	16.3	144.8	141.6	36.8	43.4
PBANKA_070480	206.0	290.2	9.5	8.4	138.7	56.6	3508.5	3525.8	289.2	385.0
PBANKA_070490	111.3	119.8	7.3	3.1	119.3	28.7	2481.2	2406.8	167.7	194.3
PBANKA_070500	111.2	179.4	155.0	178.4	139.3	73.4	106.0	132.2	206.1	276.5
PBANKA_070510	83.3	160.0	46.2	62.7	23.1	21.9	23.8	21.9	35.0	32.0
PBANKA_070520	88.9	35.7	262.6	187.6	244.6	231.6	110.0	104.0	194.4	152.6
PBANKA_070530	34.1	17.7	76.0	64.6	110.1	99.7	36.5	44.5	5.5	13.3
PBANKA_070540	24.2	11.6	39.9	33.0	90.2	102.3	32.8	31.8	7.8	6.7
PBANKA_070550	16.3	10.5	4.3	1.6	18.2	11.2	130.0	123.4	1.2	6.2
PBANKA_070560	10.0	41.1	12.0	15.9	63.8	79.7	95.3	94.2	9.8	8.5
PBANKA_070570	70.0	147.1	56.6	84.4	42.4	50.1	10.0	10.8	15.0	10.9
PBANKA_070580	61.1	103.5	77.7	120.1	76.4	103.9	27.9	28.2	10.3	9.2
PBANKA_070590	37.7	23.7	79.0	109.7	95.9	128.3	97.9	102.5	30.2	28.1
PBANKA_070600	96.0	127.3	63.0	68.6	55.0	64.9	34.7	30.7	26.2	23.3
PBANKA_070610	10.8	9.5	26.6	42.6	7.9	4.5	11.0	11.3	0.8	4.4
PBANKA_070620	43.3	24.2	141.6	125.4	16.5	21.6	11.5	12.0	0.2	0.8
PBANKA_070630	10.8	8.9	51.7	82.7	5.7	7.6	9.5	9.0	8.6	10.4
PBANKA_070640	11.1	16.8	50.6	50.1	30.0	34.8	39.7	39.3	21.5	26.7
PBANKA_070650	4.7	2.9	23.7	27.1	2.9	3.6	4.6	4.4	403.2	370.6
PBANKA_070660	0.7	0.9	4.9	2.5	4.3	1.7	1.4	1.3	1433.7	1431.4
PBANKA_070670	163.9	216.9	50.3	42.0	150.9	113.5	642.0	680.9	163.4	202.2
PBANKA_070680	27.1	31.2	104.0	110.0	110.2	171.0	39.9	35.5	40.5	52.7
PBANKA_070690	229.4	78.2	444.9	246.0	295.3	150.2	220.7	217.3	0.0	174.0
PBANKA_070700	2.4	3.0	2.1	1.2	6.9	6.6	40.1	42.0	13.8	9.8
PBANKA_070710	100.1	154.8	8.4	5.5	147.8	39.6	1932.1	1926.2	3597.4	4507.8
PBANKA_070720	14.8	20.0	6.7	3.9	10.0	5.9	85.8	83.3	7.4	8.5
PBANKA_070730	76.8	251.6	121.6	186.5	147.9	208.7	20.0	19.6	48.5	42.0
PBANKA_070740	143.7	401.6	246.0	252.9	115.3	144.2	113.1	114.8	35.9	53.1
PBANKA_070750	111.5	74.7	127.7	147.4	18.4	21.1	110.2	122.2	56.1	72.2
PBANKA_070760	12.8	16.0	26.8	29.4	25.5	35.9	11.3	10.7	52.0	41.4
PBANKA_070770	26.1	90.9	8.3	5.7	399.1	205.3	12.1	10.8	36.7	40.1
PBANKA_070780	55.6	68.5	84.9	90.9	48.1	65.0	16.5	12.7	19.0	19.9
PBANKA_070790	2.5	3.5	3.3	2.1	7.3	6.4	5.8	5.2	18.6	24.3
PBANKA_070800	118.4	127.4	152.6	161.7	153.1	174.3	18.5	16.7	15.1	18.2
PBANKA_070810	26.2	17.9	5.4	5.9	64.0	41.8	146.2	156.1	39.9	33.1
PBANKA_070820	27.0	26.8	15.7	15.0	19.1	14.5	108.8	100.9	26.6	26.6
PBANKA_070840	258.5	124.7	765.3	435.1	235.6	219.7	206.7	190.2	86.9	129.7
PBANKA_070850	8.0	6.4	14.9	14.7	12.3	8.4	37.4	35.6	38.0	34.6
PBANKA_070860	13.7	12.3	24.0	27.3	7.7	9.6	25.7	26.4	90.5	92.9
PBANKA_070870	35.0	17.1	74.3	63.6	21.4	20.9	23.2	20.6	20.2	14.6
PBANKA_070880	44.4	45.8	66.2	100.5	40.4	69.9	25.8	28.4	62.9	65.0
PBANKA_070890	61.6	15.5	245.7	90.0	111.0	76.4	140.8	153.8	265.4	216.3
PBANKA_070900	337.9	389.5	460.2	235.9	1108.8	816.6	956.9	1048.4	950.4	608.4
PBANKA_070910	2128.8	1864.6	1257.7	1146.8	319.0	337.5	262.0	278.9	244.3	195.7
PBANKA_070920	30.7	43.8	73.6	80.0	25.3	28.5	16.8	15.0	138.0	127.0
PBANKA_070930	53.8	81.4	65.2	66.6	10.9	9.9	9.6	7.7	40.8	29.5
PBANKA_070940	1161.2	1163.8	606.3	649.4	2026.2	1537.7	224.7	268.3	430.7	306.9
PBANKA_070950	103.8	149.0	94.6	101.9	74.8	50.5	83.7	91.7	80.8	80.7
PBANKA_070960	357.0	357.9	143.5	171.8	232.4	217.9	608.8	659.5	178.4	182.9
PBANKA_070970	14.4	13.2	29.7	45.0	80.9	88.6	30.4	29.6	117.1	102.1
PBANKA_070980	38.8	23.3	32.0	35.6	214.0	291.7	18.5	19.1	47.6	47.6
PBANKA_070990	13.6	12.0	43.6	59.1	25.3	41.5	11.1	10.3	6.5	4.6
PBANKA_071000	12.7	12.3	40.7	49.2	32.0	45.4	16.2	15.6	19.0	13.4
PBANKA_071010	13.6	15.8	99.2	126.4	67.9	97.4	41.8	44.1	127.8	168.8
PBANKA_071020	19.1	10.1	19.2	24.3	64.1	63.4	87.1	79.7	16.1	13.1
PBANKA_071030	49.2	68.4	34.7	50.6	97.8	96.2	43.4	38.9	94.8	98.2
PBANKA_071040	5.6	5.7	34.0	38.9	14.4	18.4	12.7	11.5	20.0	21.6
PBANKA_071050	66.3	79.1	75.3	95.5	68.6	82.3	64.6	64.9	37.2	38.7
PBANKA_071060	22.0	24.7	37.1	33.9	14.0	12.4	29.6	26.7	23.2	22.6
PBANKA_071070	41.4	40.1	58.6	67.2	15.7	10.0	70.0	71.0	144.1	133.3
PBANKA_071080	30.0	63.1	117.2	131.5	56.1	75.7	20.7	19.6	56.0	53.1
PBANKA_071090	183.3	97.8	687.5	626.4	494.2	441.7	215.6	245.9	2250.7	1117.4
PBANKA_071100	5.8	5.6	4.9	5.3	9.0	6.9	28.1	26.6	60.4	54.6
PBANKA_071110	14.5	9.9	34.8	39.4	49.5	71.2	17.9	14.0	206.6	168.5
PBANKA_071120	82.9	151.8	231.6	377.8	240.8	259.1	48.6	61.7	129.8	105.0
PBANKA_071130	4.9	4.5	5.4	1.5	12.4	4.1	69.5	73.3	61.6	51.2
PBANKA_071140	0.7	0.9	0.8	0.6	2.9	2.7	4.1	3.5	1215.5	1182.0
PBANKA_071150	6.9	5.6	10.1	14.1	5.5	6.4	27.4	25.0	35.9	28.7
PBANKA_071160	6.8	8.7	3.0	4.1	1.8	1.0	3.1	3.5	1006.4	941.2
PBANKA_071170	104.7	202.3	73.4	86.0	27.2	21.8	55.9	57.4	82.5	86.0
PBANKA_071180	110.4	226.6	140.8	210.3	68.7	89.7	19.5	18.7	61.0	50.8
PBANKA_071190	2991.5	3208.4	3170.9	3326.0	571.5	1083.7	566.8	607.9	1241.6	1763.2
PBANKA_071200	164.9	250.2	71.0	94.2	40.7	45.8	161.3	167.3	549.2	529.0
PBANKA_071210	34.1	37.0	50.8	62.0	153.2	218.3	83.4	83.4	31.5	31.9
PBANKA_071220	219.4	341.3	86.3	83.6	186.0	102.6	1261.3	1336.9	1152.1	1351.1
PBANKA_071230	175.8	220.1	171.5	177.9	188.4	148.1	146.8	144.5	161.3	170.3
PBANKA_071240	85.9	183.3	62.0	54.1	44.5	24.3	60.9	71.9	280.0	268.5
PBANKA_071250	3.8	3.1	6.9	5.4	7.7	3.7	37.7	37.1	18.0	22.2
PBANKA_071260	580.4	357.8	1920.8	1516.4	1499.0	1469.5	579.9	605.6	412.1	656.4
PBANKA_071270	4.8	7.7	2.9	1.9	29.8	13.6	16.6	15.5	56.8	61.0
PBANKA_071280	97.8	206.9	52.2	108.7	14.9	19.3	11.7	14.1	7.8	10.0
PBANKA_071290	3251.2	2474.3	733.1	821.6	1367.0	450.7	25810.7	30468.8	15767.3	12409.2
PBANKA_071300	401.0	253.7	1153.3	1020.5	2413.9	1991.0	671.7	590.7	351.7	522.2
PBANKA_071310	46.4	58.7	6.1	3.0	870.3	667.3	11.9	13.2	19.4	18.1
PBANKA_071320	12.3	17.9	2.3	1.6	139.5	102.0	49.8	54.9	592.8	588.9
PBANKA_071330	44.3	29.8	484.6	436.6	111.9	165.3	38.7	46.7	62.5	74.1
PBANKA_071340	3.8	1.1	24.1	23.2	7.2	8.4	23.1	22.0	9.5	5.7
PBANKA_071350	5.3	6.4	31.9	37.9	12.1	15.2	10.5	10.4	36.3	28.9
PBANKA_071360	29.5	50.9	19.3	18.3	12.1	12.8	31.0	27.0	25.6	24.6
PBANKA_071370	26.8	14.8	54.3	61.1	28.7	33.4	32.5	30.3	93.1	72.1
PBANKA_071380	5.1	6.1	15.4	22.9	12.2	14.8	15.6	15.3	30.7	29.5
PBANKA_071390	15.1	7.5	16.1	7.7	76.7	87.2	29.7	28.8	18.9	18.6
PBANKA_071400	162.1	185.4	21.2	13.7	148.4	39.2	2614.0	2833.3	134.5	151.4
PBANKA_071410	47.5	48.1	132.0	84.0	39.6	31.5	108.3	112.2	14.3	9.6
PBANKA_071420	35.9	71.2	113.9	140.5	30.3	48.8	17.6	17.9	14.3	14.1
PBANKA_071430	23.7	22.4	5.3	4.9	27.1	6.2	347.3	427.3	4028.9	5630.0
PBANKA_071440	131.5	54.5	170.4	150.6	88.5	87.0	183.0	190.3	26.3	22.2
PBANKA_071450	3.6	4.6	0.6	0.4	1.9	2.9	24.5	24.5	65.6	55.4
PBANKA_071460	27.9	28.0	25.6	22.5	98.9	112.9	179.6	189.9	24.9	22.1
PBANKA_071470	20.6	25.9	66.0	39.4	11.8	14.8	2.6	3.7	3.2	5.7
PBANKA_071480	41.3	87.7	45.7	51.3	11.5	11.0	2.5	4.1	18.6	19.3
PBANKA_071490	2.4	4.5	2.1	2.4	1.1	1.1	1.3	2.0	2.6	2.0
PBANKA_071500	26.3	79.0	39.7	53.0	145.7	169.6	14.2	14.0	172.8	122.9
PBANKA_071510	22.8	14.7	59.7	81.7	55.7	61.2	10.8	8.4	5.9	5.6
PBANKA_071520	327.3	386.9	418.9	377.1	97.8	85.7	64.8	75.2	82.3	71.3
PBANKA_071530	53.3	30.5	26.5	11.9	195.8	216.9	32.2	34.8	35.9	31.3
PBANKA_071540	71.2	84.7	163.2	169.7	336.4	455.9	188.8	192.0	123.9	97.6
PBANKA_071550	39.9	20.5	124.8	83.9	221.1	177.5	71.7	71.8	42.2	48.4
PBANKA_071560	171.5	90.2	372.3	336.0	241.6	279.3	42.5	43.5	138.3	148.1
PBANKA_071570	57.0	46.5	43.2	39.8	190.0	170.9	34.6	39.8	34.5	43.0
PBANKA_071580	35.1	30.2	80.0	75.9	95.5	119.6	42.9	41.8	92.6	91.7
PBANKA_071590	15.2	27.4	63.9	67.4	49.5	57.0	9.2	8.4	34.9	39.3
PBANKA_071600	9.1	25.6	83.7	105.8	71.7	108.5	21.2	20.9	33.3	33.0
PBANKA_071610	8.4	12.2	22.6	29.7	4.8	4.4	7.8	7.9	0.7	1.0
PBANKA_071620	19.6	10.7	30.6	7.6	96.5	82.6	102.5	97.2	6.6	15.2
PBANKA_071630	60.9	51.0	58.0	43.4	73.7	90.4	82.9	58.7	924.7	534.7
PBANKA_071640	9.6	8.4	4.0	2.9	16.1	9.2	30.4	35.4	224.6	190.1
PBANKA_071650	27.0	14.7	64.4	49.2	57.7	34.4	176.0	174.6	36.4	40.3
PBANKA_071660	31.3	19.0	43.3	34.7	147.0	97.9	130.1	138.5	30.6	43.7
PBANKA_071670	20.9	19.2	78.9	79.5	83.8	75.7	71.8	72.5	71.1	68.2
PBANKA_071680	3.9	0.0	6.8	2.5	15.4	5.8	6.3	5.4	9072.5	3701.8
PBANKA_071690	31.3	34.3	9.2	6.5	254.3	78.5	50.7	48.9	205.9	185.0
PBANKA_071700	86.1	111.1	163.8	158.7	66.7	61.1	17.4	17.5	6.0	8.1
PBANKA_071710	12.3	12.4	13.7	15.2	19.1	16.3	12.3	12.6	7.1	8.0
PBANKA_071720	15.2	28.4	31.9	44.8	62.2	80.2	24.1	24.9	9.1	7.8
PBANKA_071730	53.5	140.7	58.6	88.3	35.9	55.2	23.1	25.0	17.2	15.0
PBANKA_071740	104.6	81.5	139.7	119.2	121.8	117.3	51.3	45.8	67.9	71.7
PBANKA_071750	92.4	106.5	70.8	58.6	56.8	44.4	23.9	26.0	47.2	48.7
PBANKA_071760	33.1	25.4	62.8	63.1	24.2	24.5	141.0	140.9	301.4	246.5
PBANKA_071770	29.5	47.0	49.0	46.2	42.2	41.8	32.7	36.3	70.7	81.9
PBANKA_071780	2179.4	2080.7	1424.1	1682.1	444.4	594.5	243.2	261.9	197.1	252.7
PBANKA_071790	187.9	177.7	87.9	112.2	112.6	132.5	40.0	36.1	106.2	118.5
PBANKA_071800	4.8	4.4	4.6	3.1	2.5	3.0	1.7	1.9	33.2	35.3
PBANKA_071810	13.9	28.4	38.8	44.8	13.4	17.9	6.1	5.8	104.6	91.4
PBANKA_071820	47.9	80.0	55.2	63.9	51.1	53.1	10.5	9.3	10.5	7.5
PBANKA_071830	1.3	1.8	13.8	16.3	4.7	6.5	1.5	1.8	318.6	327.5
PBANKA_071840	9.7	16.7	93.0	106.5	54.8	86.0	12.1	11.7	99.6	86.7
PBANKA_071850	34.7	36.1	57.9	63.5	37.0	36.9	145.3	137.6	7.7	6.6
PBANKA_071860	39.8	28.7	63.5	54.6	21.6	12.8	24.5	25.2	20.2	23.1
PBANKA_071870	44.8	28.0	119.1	103.7	134.8	78.0	113.9	119.9	1742.0	1088.8
PBANKA_071880	236.9	233.4	187.9	216.5	815.0	821.1	184.6	188.6	133.3	193.7
PBANKA_071890	0.0	0.0	0.0	0.0	0.0	0.0	0.0	0.0	0.0	0.0
PBANKA_071900	19.0	36.2	46.3	52.5	16.2	14.7	15.2	15.1	327.9	289.1
PBANKA_071910	13.9	11.7	6.7	5.5	58.8	31.4	215.4	199.4	224.7	189.2
PBANKA_071920	3.3	2.6	6.4	9.4	8.2	5.1	18.4	16.2	77.4	79.0
PBANKA_071930	18.2	10.7	90.0	80.1	64.6	92.3	42.3	45.8	18.5	26.6
PBANKA_071940	57.7	92.2	73.0	92.2	63.6	62.7	26.0	30.5	87.4	107.5
PBANKA_071950	10.0	63.7	34.3	50.5	65.1	77.7	8.5	8.3	71.9	55.5
PBANKA_071960	60.0	57.1	138.0	139.6	18.6	16.1	26.5	25.2	101.2	102.8
PBANKA_071970	6.3	19.6	0.9	1.3	21.3	22.4	24.3	25.4	123.8	122.6
PBANKA_071980	12.2	12.0	1.2	2.1	14.0	4.1	169.1	151.8	222.3	175.3
PBANKA_071990	6.6	8.9	16.8	23.6	29.7	33.1	21.1	23.3	80.5	66.5
PBANKA_072000	12.2	10.4	8.3	19.9	15.5	13.8	63.6	64.7	9.1	10.4
PBANKA_072010	1.8	5.2	1.0	0.9	8.5	9.0	6.0	5.3	36.8	33.2
PBANKA_072020	38.5	49.2	59.1	85.6	35.5	38.4	44.1	42.8	38.0	34.7
PBANKA_072030	143.6	210.8	173.5	197.2	40.8	62.0	30.2	31.0	41.9	43.3
PBANKA_072040	134.6	361.8	146.3	216.5	201.1	201.0	128.3	139.2	571.0	557.6
PBANKA_072050	31.0	7.3	155.8	107.7	31.3	26.3	58.3	68.7	12.9	8.9
PBANKA_072060	58.0	26.5	153.9	129.4	100.6	51.1	22.3	22.0	21.0	18.1
PBANKA_072070	2.3	8.7	3.1	2.5	46.4	27.6	3.2	3.0	9.3	7.3
PBANKA_072080	60.9	115.4	46.0	51.4	21.8	18.2	20.1	22.3	32.5	32.0
PBANKA_072090	206.6	165.6	17.1	12.3	170.7	60.3	3888.9	4247.3	106.4	125.0
PBANKA_072100	8.7	8.4	3.1	2.5	51.3	26.8	57.8	53.9	402.2	366.6
PBANKA_072110	28.9	32.8	11.6	14.8	19.5	12.1	167.9	158.7	67.5	50.6
PBANKA_072120	17.5	21.0	21.4	25.4	8.2	7.5	26.2	18.1	13.5	8.9
PBANKA_072130	171.3	215.1	123.9	246.3	149.4	225.8	110.5	108.9	67.3	51.1
PBANKA_072140	35.8	26.6	77.6	57.0	20.4	28.9	21.0	22.9	7.9	4.4
PBANKA_072150	12.8	40.4	31.6	39.5	19.1	27.0	24.0	23.5	9.6	8.2
PBANKA_072160	25.0	17.8	46.4	52.3	36.1	58.2	31.3	27.7	9.1	5.6
PBANKA_072170	472.6	569.7	807.2	1244.7	230.2	492.2	99.2	106.6	110.4	125.1
PBANKA_072180	21.0	16.1	5.0	4.3	195.6	142.2	119.9	107.2	14.5	13.5
PBANKA_072190	158.8	219.7	105.5	124.2	51.3	63.0	30.8	34.1	35.7	41.5
PBANKA_072200	7.2	23.3	20.7	33.5	39.3	65.0	4.9	5.0	18.0	14.3
PBANKA_072210	0.5	0.1	0.3	0.0	0.0	0.0	0.1	0.4	0.2	0.1
PBANKA_072220	2.5	0.0	4.0	0.5	1.3	0.0	0.3	0.7	0.0	0.1
PBANKA_072230	45.2	31.6	25.6	7.7	25.2	11.7	9.0	5.8	6.8	4.7
PBANKA_072240	5.1	9.4	7.9	8.5	0.8	1.9	4.7	3.3	0.4	0.1
PBANKA_072250	21.4	33.7	18.0	29.7	3.9	7.0	12.6	8.9	4.5	2.7
PBANKA_072260	389.3	12.3	44.9	9.3	20.5	4.1	51.7	46.1	24.7	26.7
PBANKA_072270	0.0	0.8	1.3	0.2	0.3	0.0	0.4	0.3	0.5	0.0
PBANKA_072280	36.5	3.0	14.7	3.2	9.0	1.2	3.6	4.5	11.5	10.9
PBANKA_072290	14.8	9.5	38.6	10.0	2.9	1.7	3.7	4.0	0.0	0.6
PBANKA_072300	0.0	0.5	1.0	0.3	3.5	0.7	0.6	0.0	0.3	0.1
PBANKA_080010	23.2	37.4	24.4	15.0	3.0	4.0	41.6	49.6	1.0	3.7
PBANKA_080020	9.3	10.9	11.1	10.4	2.8	1.0	27.0	34.2	0.9	1.2
PBANKA_080030	69.2	182.0	25.6	30.5	9.5	8.2	27.7	29.4	26.3	38.0
PBANKA_080040	26532.8	21237.6	7842.3	8487.4	8492.7	8508.9	2486.8	1897.7	3392.3	1589.6
PBANKA_080050	32.6	63.5	9.8	18.4	4.9	3.6	8.6	9.6	21992.6	30000.0
PBANKA_080060	116.0	84.0	268.9	342.3	182.0	312.8	107.9	114.4	0.0	12.9
PBANKA_080070	3.9	10.8	19.3	22.3	12.6	19.5	3.3	3.5	1.3	1.4
PBANKA_080080	37.5	38.4	37.1	29.2	120.8	75.9	38.0	36.3	36.3	23.7
PBANKA_080090	12.1	17.3	57.4	70.6	20.7	34.2	8.7	8.3	4.9	2.5
PBANKA_080100	70.3	104.6	93.9	120.8	50.1	49.0	35.5	28.5	18.3	14.5
PBANKA_080110	11.4	14.3	20.0	27.5	27.0	21.7	57.4	56.1	50.7	42.6
PBANKA_080120	70.1	263.1	98.9	110.7	30.9	30.1	18.7	17.8	39.2	50.2
PBANKA_080130	26.3	10.7	10.9	1.6	200.4	124.7	12.6	13.8	1.6	2.4
PBANKA_080140	247.3	472.9	175.0	243.4	45.9	67.8	58.0	64.5	1.8	4.0
PBANKA_080150	6.5	10.7	4.6	5.5	16.2	17.8	21.4	21.8	5.4	2.0
PBANKA_080160	7.6	51.6	27.6	36.1	9.4	18.0	3.3	3.1	4.5	3.8
PBANKA_080170	4.1	14.2	19.0	22.6	5.5	7.4	4.2	3.9	3.4	3.8
PBANKA_080180	5.4	28.9	1.5	1.0	120.0	135.0	35.3	34.6	5.1	6.0
PBANKA_080190	28.1	53.5	41.2	57.4	10.6	17.0	3.4	3.6	7.7	7.1
PBANKA_080200	9.4	41.5	26.8	38.2	286.2	409.3	0.9	0.9	3.3	2.7
PBANKA_080210	27.4	28.6	42.8	38.9	67.1	68.7	36.1	37.3	55.1	61.9
PBANKA_080220	13.8	18.4	9.4	8.4	140.2	158.7	7.3	7.2	2.2	2.0
PBANKA_080230	44.8	300.0	203.0	280.1	86.8	159.3	16.4	16.3	73.0	65.6
PBANKA_080240	8.5	10.7	11.4	11.1	24.6	29.9	17.4	17.8	5.6	5.1
PBANKA_080250	5.9	10.7	6.7	3.8	50.8	37.9	15.5	13.4	10.0	8.2
PBANKA_080260	21.3	21.8	50.2	65.3	23.2	27.8	27.1	30.7	9.3	10.2
PBANKA_080270	30.0	65.1	60.7	78.0	56.6	60.7	16.1	14.3	7.7	7.4
PBANKA_080280	5.0	6.0	6.9	8.0	57.1	48.9	16.5	15.4	27.1	26.8
PBANKA_080290	21.0	36.2	30.0	36.5	8.4	10.8	15.3	13.7	9.9	7.5
PBANKA_080300	16.2	16.9	15.2	13.5	115.1	149.5	18.6	19.7	2.8	4.4
PBANKA_080310	38.6	33.9	121.4	142.1	132.2	210.2	52.8	58.0	12.8	19.5
PBANKA_080320	11.9	28.4	52.1	69.4	66.9	106.1	8.4	8.2	20.8	19.4
PBANKA_080330	14.0	34.0	24.6	33.9	5.9	5.3	7.2	5.9	8.1	8.1
PBANKA_080340	10188.3	11130.1	6629.9	7123.2	1765.1	2944.0	1930.8	2527.8	363.0	427.8
PBANKA_080350	187.5	87.3	778.4	611.8	517.1	527.5	200.1	204.4	127.7	155.7
PBANKA_080360	50.4	100.3	154.8	161.5	35.6	55.8	8.4	7.7	25.0	30.5
PBANKA_080370	10.8	13.9	41.5	49.0	54.8	71.3	11.3	11.2	6.0	6.0
PBANKA_080380	91.4	34.9	530.9	570.8	300.7	242.1	393.5	656.3	541.2	139.1
PBANKA_080390	29.1	33.1	7.4	6.6	369.5	153.9	9.8	12.4	3.3	4.6
PBANKA_080400	2992.5	3886.2	2014.0	1749.2	611.4	715.7	343.8	410.1	376.0	287.7
PBANKA_080410	248.7	604.3	222.2	401.4	62.6	107.6	23.1	22.5	12.4	11.4
PBANKA_080420	11.2	9.7	54.1	51.5	8.4	7.0	10.3	11.3	1.4	2.4
PBANKA_080430	5.8	5.1	4.0	4.0	7.8	5.1	39.3	39.2	2.8	2.5
PBANKA_080440	7.3	10.1	37.5	51.8	23.5	38.3	14.7	15.4	3.5	4.2
PBANKA_080450	33.4	90.3	2.4	3.2	1103.5	819.4	8.8	5.6	12.9	18.3
PBANKA_080460	90.6	172.0	95.1	119.7	16.6	13.0	6.5	5.7	18.0	15.2
PBANKA_080470	25.7	59.6	53.6	70.6	20.0	23.6	14.3	14.4	5.7	8.3
PBANKA_080480	58.0	73.6	71.1	69.6	32.9	39.6	8.7	8.8	18.4	22.9
PBANKA_080490	43.4	75.7	45.9	65.6	40.1	51.3	10.2	10.3	11.4	13.1
PBANKA_080500	15.4	17.5	42.9	45.4	16.6	20.9	9.1	9.5	9.2	10.5
PBANKA_080510	171.7	240.2	150.2	153.0	69.2	59.1	26.6	33.0	141.6	137.9
PBANKA_080520	4.0	3.1	33.8	43.6	11.4	12.7	12.1	12.4	4.9	5.4
PBANKA_080530	106.7	75.7	179.0	112.4	176.5	87.1	99.3	79.8	433.4	239.6
PBANKA_080540	596.1	357.8	718.0	777.5	524.0	527.7	252.8	248.5	1286.5	621.8
PBANKA_080550	15.1	16.7	37.0	47.1	11.2	12.3	21.9	21.9	0.9	1.6
PBANKA_080560	86.9	82.2	162.2	173.5	27.9	37.4	63.6	62.2	1.6	2.5
PBANKA_080570	1155.0	1793.8	2560.2	2764.2	269.2	486.8	252.8	292.1	193.0	247.0
PBANKA_080580	53.9	57.5	72.8	72.9	44.6	51.9	4.9	3.9	3.5	4.9
PBANKA_080590	13.9	20.3	37.9	55.2	49.7	84.5	29.3	30.5	2.8	3.8
PBANKA_080600	122.8	187.6	101.5	107.9	33.2	20.8	73.1	62.7	39.9	32.9
PBANKA_080610	48.1	98.0	63.9	82.3	13.6	17.5	6.5	7.3	9.5	7.9
PBANKA_080620	42.1	14.7	376.3	305.9	109.3	131.1	124.0	139.6	0.0	7.5
PBANKA_080630	2.4	4.6	24.3	19.1	10.3	13.3	11.2	11.8	7.3	7.4
PBANKA_080640	82.1	120.5	97.9	107.0	74.0	91.0	37.2	38.5	9.9	8.5
PBANKA_080650	21.3	10.6	98.6	104.2	14.6	12.7	35.4	32.0	25.8	30.4
PBANKA_080660	10.9	13.2	38.2	45.5	6.4	6.1	7.8	8.9	6.8	6.4
PBANKA_080670	2.2	9.6	28.0	26.6	50.0	77.4	3.0	2.9	6.3	5.8
PBANKA_080680	13.9	16.6	0.4	1.3	10.7	9.1	56.2	57.5	8.7	7.5
PBANKA_080690	13.7	15.7	49.7	49.2	11.2	14.5	6.6	6.2	0.9	1.3
PBANKA_080700	56.5	139.4	147.2	173.2	52.8	87.6	31.0	30.2	35.5	43.6
PBANKA_080710	66.1	86.7	53.9	50.9	14.0	11.4	9.7	11.5	5.3	6.9
PBANKA_080720	113.6	104.2	14.5	12.8	111.4	62.3	2093.5	2054.9	959.8	778.5
PBANKA_080730	13.7	12.3	74.8	91.0	15.5	27.2	4.0	3.7	8.1	6.8
PBANKA_080740	20.3	15.7	99.8	74.7	26.2	23.8	2.9	2.3	1.5	1.5
PBANKA_080750	12.9	35.5	89.7	98.2	32.4	36.0	15.6	14.4	20.0	22.1
PBANKA_080760	1918.6	1507.5	1273.1	1360.3	366.5	496.5	270.0	285.4	608.9	670.5
PBANKA_080770	20.0	35.9	23.0	22.2	53.3	73.3	25.8	24.0	80.9	75.6
PBANKA_080780	11.8	10.3	12.4	10.0	70.6	71.7	25.8	27.2	8.0	6.8
PBANKA_080790	28.8	189.2	78.4	110.7	160.3	222.3	14.7	15.8	111.7	97.2
PBANKA_080800	21.6	23.4	23.0	14.4	181.3	246.2	20.4	20.7	170.1	189.3
PBANKA_080810	1.7	1.6	10.7	7.1	3.3	3.0	2.0	1.9	17.7	16.3
PBANKA_080820	137.2	37.2	592.7	452.8	200.0	218.9	91.7	84.7	72.2	68.6
PBANKA_080830	71.0	72.4	57.1	58.7	52.7	35.6	35.9	35.0	56.2	57.1
PBANKA_080838	14.7	8.5	46.3	32.5	36.6	18.5	50.4	48.1	123.2	20.3
PBANKA_080842	28.5	23.0	86.3	77.6	53.6	36.9	55.6	49.0	111.2	77.7
PBANKA_080850	138.9	109.2	312.0	213.3	129.2	130.4	52.7	40.7	0.0	244.9
PBANKA_080860	8.3	6.0	38.1	35.3	11.8	9.3	11.4	10.4	145.8	118.3
PBANKA_080870	38.0	73.2	82.0	119.2	25.6	29.0	20.6	19.2	43.6	42.3
PBANKA_080880	24.1	30.3	61.1	63.6	17.3	20.8	20.5	20.0	14.5	10.7
PBANKA_080890	65.1	149.4	127.1	173.7	56.5	94.3	29.8	29.8	85.3	77.8
PBANKA_080900	12.4	10.6	68.9	78.2	20.4	29.5	26.5	28.0	382.6	304.0
PBANKA_080910	144.9	219.3	138.3	159.8	107.0	142.5	18.6	18.9	23.2	20.6
PBANKA_080920	75.0	62.9	122.0	134.0	148.5	168.7	43.6	50.5	111.7	99.0
PBANKA_080930	20.5	4.8	63.1	65.7	43.0	54.9	8.6	9.3	251.8	269.0
PBANKA_080940	33.7	24.3	28.0	18.2	263.9	248.8	27.4	20.0	75.3	76.9
PBANKA_080950	5.4	3.4	4.0	4.3	13.3	15.5	7.3	7.7	23.8	19.8
PBANKA_080960	10.6	12.5	14.6	11.0	86.1	113.0	9.0	9.2	33.1	31.7
PBANKA_080970	54.1	25.1	256.9	266.2	117.8	135.0	225.0	227.6	58.5	71.0
PBANKA_080980	32.1	55.5	18.6	21.7	14.8	17.2	26.7	28.6	20.2	17.8
PBANKA_080990	67.1	60.8	102.4	105.0	59.5	57.9	53.3	58.3	39.4	41.1
PBANKA_081000	43.8	63.9	30.1	49.2	23.7	27.9	47.4	45.4	23.9	24.6
PBANKA_081010	16.8	16.5	14.3	27.6	6.5	5.1	18.6	15.6	3.9	2.7
PBANKA_081020	18.3	43.1	33.8	36.6	10.0	11.6	17.3	16.9	1285.4	1308.3
PBANKA_081030	4.7	2.8	5.2	3.6	9.3	4.4	39.0	34.2	50.2	42.3
PBANKA_081040	4.3	4.4	4.2	5.0	5.1	3.8	29.5	31.3	39.3	45.2
PBANKA_081050	302.4	425.6	271.7	373.8	82.3	150.9	256.8	270.2	63.2	65.9
PBANKA_081060	53.8	118.1	73.5	80.0	46.8	66.8	12.6	13.2	13.0	16.8
PBANKA_081070	66.5	156.1	9.8	8.2	145.1	48.6	2022.7	1180.0	750.4	1141.8
PBANKA_081080	14.2	16.4	4.2	2.2	67.0	70.7	30.8	30.0	13.8	12.5
PBANKA_081090	29.6	35.3	34.0	42.4	30.7	22.5	51.8	51.3	75.6	86.5
PBANKA_081100	298.9	453.8	497.6	440.0	171.0	219.6	74.3	79.1	11.1	31.2
PBANKA_081110	17.5	39.9	31.3	33.8	9.0	13.6	4.8	4.7	4.6	7.6
PBANKA_081120	4.1	3.5	13.8	13.8	3.8	3.3	2.3	2.7	1.1	1.4
PBANKA_081130	92.0	99.9	200.9	210.3	142.1	160.2	62.3	62.5	16.2	17.4
PBANKA_081140	12.7	106.4	40.7	56.0	49.2	69.7	5.2	5.0	15.6	16.0
PBANKA_081150	40.7	43.1	52.8	56.7	17.8	13.2	36.4	32.6	18.9	16.6
PBANKA_081160	11.1	13.3	38.0	48.9	11.3	14.1	6.2	6.1	1.4	1.8
PBANKA_081170	33.7	9.8	86.4	103.3	146.4	99.8	62.5	67.8	24.3	38.5
PBANKA_081180	4.3	4.5	1.6	0.9	9.0	5.2	42.6	41.5	5.7	5.9
PBANKA_081190	20.0	38.1	51.8	38.7	17.2	12.0	17.6	16.0	22.2	24.1
PBANKA_081200	18.4	13.1	45.3	24.9	59.3	69.1	40.8	36.5	7.0	8.6
PBANKA_081210	29.9	13.9	18.8	13.1	105.9	96.5	67.1	60.3	3.7	5.9
PBANKA_081220	13.2	21.3	4.8	3.6	115.0	44.1	46.2	46.2	18.7	14.4
PBANKA_081230	33.0	14.3	31.0	9.0	152.3	115.4	78.5	87.5	71.4	67.1
PBANKA_081240	3.3	5.1	11.0	12.1	4.0	5.7	0.9	0.9	0.6	0.8
PBANKA_081250	10.4	12.9	16.8	27.9	3.4	4.2	4.4	4.2	0.9	0.7
PBANKA_081260	131.4	113.6	8.5	4.9	129.0	43.5	2406.0	2593.9	14.3	16.9
PBANKA_081270	68.0	36.4	108.6	100.5	240.2	281.0	51.8	47.9	16.1	19.0
PBANKA_081280	24.4	15.1	71.0	75.8	21.8	24.7	57.3	54.8	16.7	15.6
PBANKA_081290	77.3	88.9	78.7	74.0	55.9	30.3	1379.1	1295.9	30.5	36.2
PBANKA_081300	250.4	250.1	417.3	439.1	266.4	209.9	130.4	132.2	183.3	206.4
PBANKA_081310	6.9	8.6	15.8	11.9	33.9	57.0	3.9	3.9	35.7	31.3
PBANKA_081320	30.3	40.0	34.4	51.0	11.2	11.6	15.4	17.0	35.5	40.7
PBANKA_081330	54.2	63.1	51.8	56.8	122.1	104.5	706.6	738.1	40.3	58.2
PBANKA_081340	31.3	23.3	123.9	121.8	107.4	128.6	41.6	40.1	21.3	19.5
PBANKA_081350	147.4	151.6	127.9	157.7	107.1	134.4	71.5	75.8	55.4	57.8
PBANKA_081360	5.1	6.5	6.0	5.0	4.5	2.5	18.0	18.7	4.9	2.5
PBANKA_081370	83.5	110.8	192.0	163.9	118.2	105.2	43.0	64.3	208.5	162.0
PBANKA_081380	29.5	52.5	25.5	42.0	9.4	11.4	22.3	21.6	29.1	37.7
PBANKA_081390	76.7	107.1	263.8	240.9	95.2	117.9	27.2	28.3	62.4	61.8
PBANKA_081400	241.3	357.4	146.5	187.5	70.3	67.2	94.1	112.0	154.9	227.1
PBANKA_081410	16.5	14.3	42.5	56.6	8.3	9.7	19.4	18.2	6.2	6.4
PBANKA_081420	983.7	587.9	1644.6	1661.4	353.3	583.4	181.5	199.3	204.9	170.4
PBANKA_081430	35.8	43.4	60.7	84.2	11.9	14.0	11.3	11.1	89.4	81.1
PBANKA_081440	48.5	18.6	145.0	132.0	151.0	87.2	43.6	57.4	167.1	166.9
PBANKA_081450	34.1	31.7	47.5	50.3	62.4	64.3	277.2	257.0	30.6	26.8
PBANKA_081460	7.1	7.4	17.9	20.3	11.7	16.9	11.7	10.4	1.0	1.0
PBANKA_081470	23.8	15.4	55.4	59.5	22.4	26.5	5.6	5.7	4.9	5.4
PBANKA_081480	214.2	209.0	253.4	133.9	1569.7	267.6	134.6	150.5	1820.2	3122.0
PBANKA_081490	11.8	13.6	36.0	50.5	21.5	35.5	14.4	13.5	29.9	23.5
PBANKA_081500	12.8	17.1	22.3	26.5	15.7	20.2	8.1	7.9	84.6	60.3
PBANKA_081510	11.0	26.4	5.8	4.4	80.3	45.2	81.8	80.6	35.1	23.7
PBANKA_081520	169.2	163.5	132.5	164.7	202.8	235.5	72.6	74.0	76.2	86.2
PBANKA_081530	60.2	132.6	50.9	61.3	21.3	23.6	23.8	23.7	134.9	116.1
PBANKA_081540	117.6	121.3	10.8	10.0	540.0	268.9	2582.8	2812.2	240.3	232.1
PBANKA_081550	5.2	11.6	11.2	8.7	18.4	17.9	26.9	25.9	19.0	14.7
PBANKA_081560	165.2	67.8	181.7	216.1	185.6	148.8	190.6	211.8	564.1	258.0
PBANKA_081570	80.6	84.2	47.3	64.9	231.2	216.5	687.0	654.0	180.2	184.2
PBANKA_081580	14.2	18.6	13.7	7.5	88.4	74.4	87.8	87.5	49.3	57.0
PBANKA_081590	45.7	40.8	46.1	45.4	159.5	137.8	243.5	234.5	33.2	42.6
PBANKA_081600	17.9	18.4	33.7	25.4	93.0	76.0	43.4	42.1	20.4	19.2
PBANKA_081610	109.2	83.6	197.2	95.8	95.3	80.6	86.7	87.1	15.2	21.3
PBANKA_081620	25.7	16.6	26.5	25.4	29.1	36.0	115.3	108.2	136.0	109.6
PBANKA_081630	24.3	38.5	31.2	30.5	15.3	11.9	106.5	115.7	18.1	15.3
PBANKA_081640	169.8	302.2	200.8	262.6	31.0	44.8	29.8	30.9	173.2	183.6
PBANKA_081650	12.7	14.8	10.9	19.9	3.9	3.5	13.7	13.9	250.1	207.7
PBANKA_081660	146.7	240.8	111.7	152.1	76.8	82.0	88.0	89.0	36.3	19.7
PBANKA_081670	37.8	27.6	79.0	47.3	220.2	160.8	207.2	206.5	78.7	83.8
PBANKA_081680	40.5	28.8	15.7	12.9	48.1	30.2	768.6	755.2	142.6	139.9
PBANKA_081690	220.5	125.2	168.9	136.3	314.1	291.2	325.8	320.0	239.9	252.2
PBANKA_081700	16.7	18.1	3.7	3.5	113.6	93.1	72.8	65.8	14.0	15.6
PBANKA_081710	64.4	37.9	88.7	59.8	121.2	106.5	417.5	460.1	169.7	239.0
PBANKA_081720	37.3	89.2	64.0	85.9	15.7	13.1	12.9	12.4	41.8	36.1
PBANKA_081730	5.2	13.1	4.9	4.4	62.4	39.5	28.5	29.4	23.5	21.9
PBANKA_081740	31.6	77.9	61.4	77.4	32.2	31.6	14.9	14.0	7.8	5.5
PBANKA_081750	15.2	6.2	56.6	47.9	22.1	26.6	3.1	4.8	0.6	1.6
PBANKA_081760	45.3	96.4	47.0	49.7	14.2	15.6	7.0	4.3	10.5	8.9
PBANKA_081770	316.6	595.8	166.8	290.1	136.6	181.0	93.0	97.6	90.5	118.0
PBANKA_081780	1934.2	1374.2	2214.0	2596.0	1431.8	1385.8	723.5	844.7	0.0	85.9
PBANKA_081790	57.6	109.0	40.9	33.2	164.0	171.1	10.6	10.9	103.1	101.7
PBANKA_081800	6.4	13.6	27.5	21.4	51.5	79.1	10.8	9.8	7.2	6.9
PBANKA_081810	5.2	4.5	23.4	32.5	29.7	27.7	21.2	20.9	11.9	10.3
PBANKA_081820	4.4	5.2	2.4	3.6	20.5	17.7	74.7	66.2	49.3	46.4
PBANKA_081830	7.9	4.6	0.8	0.3	164.3	97.9	7.5	9.6	5.3	6.0
PBANKA_081840	0.4	1.9	0.1	0.1	7.0	6.3	2.5	2.3	216.5	207.6
PBANKA_081850	13.9	15.6	33.1	17.0	86.3	92.7	39.5	42.4	11.6	10.0
PBANKA_081860	48.8	94.9	61.2	68.7	16.5	25.7	5.1	4.4	0.7	2.0
PBANKA_081870	14.8	17.8	30.3	23.6	10.5	10.0	7.3	7.9	2.8	3.4
PBANKA_081880	12.2	11.1	23.1	27.2	11.9	18.6	17.5	13.8	1.7	1.7
PBANKA_081890	713.9	675.7	949.3	990.0	815.5	1170.0	192.5	204.3	279.5	410.3
PBANKA_081900	265.9	250.1	13.4	10.0	1288.1	1231.8	2632.7	2529.0	441.9	584.0
PBANKA_081910	238.3	231.9	552.5	505.6	69.7	43.8	72.1	76.1	79.8	123.0
PBANKA_081920	110.9	61.5	166.0	166.4	194.1	156.3	93.8	91.9	37.6	44.5
PBANKA_081930	309.1	441.4	428.0	402.5	81.8	77.5	83.3	90.1	124.4	139.2
PBANKA_081940	6.7	11.0	5.7	6.6	5.7	3.6	27.3	26.5	7.9	10.2
PBANKA_081950	11.0	8.5	13.1	12.7	42.1	53.3	13.1	11.5	33.1	33.5
PBANKA_081960	4.8	9.4	3.7	1.7	76.5	27.0	30.8	31.9	228.9	235.6
PBANKA_081970	70.6	126.9	53.5	69.4	18.2	22.2	37.4	32.5	93.3	90.8
PBANKA_081980	33.1	66.9	81.8	88.0	44.8	41.1	34.5	35.5	92.8	98.1
PBANKA_081990	543.1	586.3	718.4	626.5	325.9	342.2	266.5	282.3	47.6	57.9
PBANKA_082000	188.6	205.7	270.5	257.9	206.3	244.8	42.0	43.1	35.3	40.5
PBANKA_082010	12.8	29.3	41.9	32.1	114.6	55.1	84.4	87.5	9.5	7.4
PBANKA_082020	2.5	0.0	1.9	1.8	9.4	11.0	13.4	14.7	7420.4	9012.9
PBANKA_082030	14.1	9.5	114.0	123.0	46.7	63.3	30.2	31.8	7.2	8.3
PBANKA_082040	1.8	2.1	5.8	8.2	1.9	2.8	7.0	5.9	1.7	3.0
PBANKA_082050	6.6	10.8	15.6	23.6	5.4	4.7	5.3	2.9	1.6	1.2
PBANKA_082060	16.8	17.1	70.9	49.7	11.9	7.7	7.2	5.1	108.8	118.1
PBANKA_082070	15.4	25.5	30.8	39.5	79.5	97.3	27.5	26.1	55.3	62.9
PBANKA_082080	12.8	33.1	6.2	5.5	194.9	238.0	7.4	7.4	22.2	19.7
PBANKA_082090	2.1	3.5	2.3	0.9	1.8	2.1	1.2	1.1	6.4	5.0
PBANKA_082100	55.8	46.6	56.1	64.7	7.7	8.6	35.1	37.1	680.7	568.1
PBANKA_082110	10.2	9.7	52.0	49.3	42.6	53.5	10.4	10.2	21.9	21.5
PBANKA_082120	89.9	97.4	16.0	17.1	80.4	28.7	2013.1	2065.3	96.7	98.6
PBANKA_082130	2.9	3.6	9.6	12.6	5.3	8.1	18.6	16.7	30.0	20.2
PBANKA_082140	60.4	35.6	4.4	2.8	51.3	11.8	1495.2	1641.8	520.5	586.1
PBANKA_082150	8.2	6.0	25.3	52.8	16.8	27.6	14.0	11.5	49.7	43.1
PBANKA_082160	27.9	32.8	48.3	46.0	75.0	88.2	68.1	63.9	31.1	21.4
PBANKA_082170	155.3	239.7	215.4	259.0	40.8	65.5	39.9	36.4	23.3	28.3
PBANKA_082180	31.3	34.7	55.5	59.5	17.6	16.6	19.9	20.2	47.1	52.8
PBANKA_082190	125.4	89.0	154.4	156.1	26.2	32.9	75.0	76.8	130.8	156.9
PBANKA_082200	11.6	4.6	48.0	35.7	93.6	66.4	34.8	34.5	16.2	18.8
PBANKA_082210	31.8	67.7	25.1	29.5	26.1	23.7	18.9	17.5	12.8	11.9
PBANKA_082220	29.9	34.0	45.4	45.1	31.6	26.0	27.8	29.8	17.5	20.3
PBANKA_082230	8.8	4.4	59.1	49.8	48.2	55.9	7.0	9.8	17.1	22.2
PBANKA_082240	9.4	6.2	64.1	52.5	58.4	64.1	5.9	3.8	36.1	35.4
PBANKA_082250	19.1	59.6	31.2	50.2	15.6	29.4	9.3	7.9	51.2	56.1
PBANKA_082260	28.6	23.6	70.0	79.3	67.6	71.8	25.3	25.4	25.0	25.7
PBANKA_082270	53.1	112.4	56.7	51.8	20.5	14.1	64.2	61.0	79.7	65.4
PBANKA_082280	327.6	519.2	211.5	230.5	89.8	75.0	103.1	117.7	43.5	61.5
PBANKA_082290	13.2	15.6	5.1	5.4	18.0	12.8	53.1	52.5	112.0	99.7
PBANKA_082300	87.7	180.8	176.1	237.0	119.4	165.9	52.9	51.8	37.3	39.7
PBANKA_082310	299.5	443.6	122.2	180.9	159.7	59.3	992.1	1104.2	338.4	336.0
PBANKA_082320	64.7	85.9	8.0	6.5	51.3	19.6	1250.8	1383.1	201.7	218.3
PBANKA_082330	18.0	23.8	50.3	57.2	20.5	18.0	39.9	38.4	75.3	73.8
PBANKA_082340	785.3	802.9	1111.9	1270.6	178.8	256.1	108.0	105.7	20.2	29.2
PBANKA_082350	82.9	110.1	186.8	247.6	52.0	56.5	43.2	46.8	12.2	19.9
PBANKA_082360	80.1	108.5	63.8	90.9	34.1	35.5	59.3	59.1	45.4	38.8
PBANKA_082370	3.9	9.0	13.9	22.8	18.1	27.3	5.6	4.9	25.6	18.6
PBANKA_082380	2.5	1.8	3.8	2.0	3.5	8.5	3.2	4.4	49.6	45.4
PBANKA_082390	46.2	105.4	103.8	95.2	17.8	22.0	5.8	4.7	17.9	21.6
PBANKA_082400	7.2	8.4	4.8	3.2	7.2	3.1	47.3	37.0	18.1	21.7
PBANKA_082410	10.9	27.4	7.4	7.4	3.9	3.2	5.5	5.6	40.3	31.5
PBANKA_082420	3.6	7.4	1.6	1.8	3.7	1.7	31.4	30.7	921.1	910.6
PBANKA_082430	27.9	91.6	34.1	51.6	33.7	48.5	18.2	17.0	52.6	44.7
PBANKA_082440	94.0	70.0	4.3	2.7	336.8	246.3	697.4	652.6	132.9	185.8
PBANKA_082450	3.6	1.1	6.3	3.4	12.6	12.8	10.8	11.1	319.2	259.7
PBANKA_082460	9.5	3.5	10.2	11.6	16.1	9.3	18.3	17.5	1.1	0.1
PBANKA_082470	31.6	21.4	117.6	138.7	49.8	73.7	68.8	66.1	106.8	120.8
PBANKA_082480	248.5	280.0	309.7	257.0	97.8	83.0	110.1	109.1	96.1	154.4
PBANKA_082490	23.7	42.6	43.5	61.2	31.7	30.9	33.2	32.5	66.6	66.3
PBANKA_082500	50.5	107.6	53.9	78.7	13.8	14.2	9.3	8.9	245.1	179.7
PBANKA_082510	22.2	37.9	32.3	38.6	6.2	7.1	9.0	8.6	62.6	65.6
PBANKA_082520	24.8	39.7	24.8	35.8	27.2	25.5	52.7	52.6	109.1	80.2
PBANKA_082530	33.6	65.1	39.7	52.1	49.8	51.4	17.8	18.5	265.8	247.9
PBANKA_082540	17.1	15.8	3.1	3.1	128.2	134.5	52.3	47.9	81.3	67.0
PBANKA_082550	7.8	25.0	1.6	1.5	20.5	16.3	104.2	101.4	100.5	90.5
PBANKA_082560	36.9	79.1	45.8	53.9	26.5	30.2	27.4	26.4	58.6	64.9
PBANKA_082570	232.7	144.2	7.3	4.7	392.6	302.0	3495.6	3421.7	1137.8	603.9
PBANKA_082580	23.2	7.9	0.5	1.2	21.2	17.4	117.4	137.4	8.0	7.0
PBANKA_082590	67.5	82.3	4.1	4.9	53.3	22.1	935.0	922.0	891.4	925.0
PBANKA_082600	111.3	163.2	99.3	90.8	126.1	138.3	20.9	20.1	86.4	72.9
PBANKA_082610	29.3	22.8	37.7	47.2	33.3	38.4	3.0	2.3	12.0	11.1
PBANKA_082620	20.5	16.5	66.9	76.8	39.4	50.6	78.2	74.6	60.3	75.3
PBANKA_082630	14.4	12.9	148.4	111.8	42.0	44.5	81.8	109.7	185.4	141.2
PBANKA_082640	74.7	78.2	213.8	246.6	223.9	241.7	314.7	309.3	145.2	141.5
PBANKA_082650	130.1	89.4	188.4	203.3	208.9	259.9	33.6	39.9	346.6	380.1
PBANKA_082660	2.9	6.4	4.9	3.6	9.1	7.1	13.6	14.3	20.7	22.8
PBANKA_082670	4148.8	6435.5	1875.3	1921.7	548.8	794.3	233.1	230.6	26.3	50.5
PBANKA_082680	14.1	28.2	36.1	36.1	13.7	9.8	38.1	34.8	73.3	61.7
PBANKA_082690	28.5	115.0	69.6	85.3	28.8	43.2	10.9	9.7	17.0	16.9
PBANKA_082700	329.5	231.5	864.2	598.1	1226.7	638.5	422.6	424.8	683.4	1216.5
PBANKA_082710	12.4	15.6	11.6	11.9	26.9	18.6	55.5	54.6	9.2	11.0
PBANKA_082720	98.9	35.7	189.0	183.3	360.4	493.4	13.2	12.4	12.0	12.0
PBANKA_082730	3.6	12.1	7.0	7.0	6.2	6.7	5.3	4.2	77.8	62.7
PBANKA_082740	7.3	14.2	2.5	1.6	12.0	5.2	99.0	103.4	100.6	115.8
PBANKA_082750	74.9	223.0	129.7	148.4	71.0	110.4	5.3	5.7	22.9	19.3
PBANKA_082760	6.0	9.5	13.4	15.8	22.5	38.8	10.3	11.2	107.9	103.9
PBANKA_082770	31.3	11.9	117.6	117.7	92.7	91.7	28.2	34.9	68.3	30.1
PBANKA_082780	37.5	17.2	91.6	79.2	120.9	129.5	91.6	90.8	26.2	29.2
PBANKA_082790	22.5	14.2	115.3	88.0	75.2	77.3	60.4	63.9	80.8	67.2
PBANKA_082800	4.1	9.2	25.0	26.6	15.0	9.8	35.8	34.1	164.0	182.6
PBANKA_082810	13.1	13.7	19.4	17.4	82.4	52.3	75.9	76.5	51.6	50.0
PBANKA_082820	10.6	6.9	3.4	2.3	21.9	12.9	61.6	58.1	26.8	26.2
PBANKA_082830	11.3	8.2	0.9	0.8	42.0	22.1	144.7	167.8	113.6	77.8
PBANKA_082840	44.0	41.5	47.9	39.2	228.1	221.1	107.9	105.2	39.6	42.4
PBANKA_082850	22.5	18.8	67.8	57.9	79.3	52.2	134.1	128.9	29.1	31.5
PBANKA_082860	52.9	25.9	162.5	185.6	165.4	202.6	98.8	100.2	33.3	36.1
PBANKA_082870	25.9	20.2	103.6	107.9	106.2	155.7	29.8	27.2	118.8	113.5
PBANKA_082880	59.7	46.7	136.8	87.6	417.3	318.6	720.1	934.7	1541.8	992.7
PBANKA_082890	10.1	7.5	3.2	1.2	8.6	5.0	33.5	36.9	4.9	5.1
PBANKA_082900	20.8	20.1	58.3	68.5	14.5	14.4	27.8	25.7	17.5	15.0
PBANKA_082910	96.4	71.1	245.8	265.1	59.4	45.2	52.5	53.3	48.9	44.7
PBANKA_082920	88.0	79.0	68.9	99.6	304.0	322.6	56.4	57.3	597.0	576.2
PBANKA_082930	27.8	29.6	35.8	40.2	72.8	58.2	38.1	43.3	542.4	582.3
PBANKA_082940	113.2	61.9	82.7	96.0	61.9	59.5	197.1	199.6	190.6	155.7
PBANKA_082950	29.5	39.7	38.0	58.9	14.4	14.3	9.9	10.2	54.8	35.1
PBANKA_082960	4.7	3.2	3.0	3.4	1.9	0.7	12.0	11.9	156.6	135.1
PBANKA_082970	214.7	371.6	37.3	54.6	16.7	7.3	85.0	78.0	13.7	17.3
PBANKA_082980	22.9	20.3	102.9	91.8	43.6	53.3	59.9	51.8	183.4	169.6
PBANKA_082990	17.8	5.2	41.7	41.7	19.5	23.2	73.1	75.7	62.9	76.0
PBANKA_083000	208.1	262.7	201.7	241.2	109.4	132.3	89.2	86.0	129.9	150.4
PBANKA_083010	17.5	8.7	40.7	50.0	29.7	25.6	35.0	32.0	17.0	14.1
PBANKA_083020	153.3	176.6	570.4	480.0	867.3	1479.0	37.3	39.6	32.1	32.6
PBANKA_083030	16.8	7.0	8.9	3.2	30.0	14.6	135.7	134.8	7.2	9.5
PBANKA_083040	101.0	115.6	12.9	5.1	110.1	29.3	2141.8	2132.9	1643.0	1990.5
PBANKA_083045	17.4	8.7	97.4	124.2	59.6	88.8	95.1	91.2	61.4	61.3
PBANKA_083050	37.3	1.9	185.3	187.0	119.2	124.5	101.7	88.7	220.0	35.4
PBANKA_083060	43.7	12.0	130.2	92.4	158.9	133.9	76.4	69.0	29.5	35.9
PBANKA_083070	11.6	20.4	9.3	12.3	8.6	5.5	172.1	157.3	13.5	14.4
PBANKA_083080	29.1	55.1	92.3	102.2	20.2	31.8	15.7	13.9	120.1	99.8
PBANKA_083090	12.5	11.0	1.0	1.2	18.1	12.3	112.2	106.8	16.3	16.1
PBANKA_083100	181.6	279.0	4.8	1.8	2702.1	2506.3	19.0	19.2	7.2	10.0
PBANKA_083110	34.9	57.8	43.3	59.7	48.9	36.0	42.2	40.1	75.8	73.1
PBANKA_083120	17.8	31.6	11.7	10.4	224.9	214.3	23.7	23.9	30.6	29.6
PBANKA_083130	27.9	60.1	46.0	54.1	37.5	39.8	10.7	11.3	49.5	49.7
PBANKA_083140	18.3	23.9	49.6	53.3	19.3	20.3	24.8	21.2	17.0	16.7
PBANKA_083150	2.7	5.1	41.7	49.3	9.3	13.5	4.4	3.8	4.7	4.2
PBANKA_083160	5.1	10.6	1.8	1.1	13.5	4.1	80.5	87.2	4.2	3.7
PBANKA_083170	9.1	6.0	41.9	42.3	19.5	17.9	50.8	49.7	19.6	10.9
PBANKA_083180	17.9	27.5	29.3	38.0	21.7	22.6	27.3	27.4	21.6	22.9
PBANKA_083190	79.9	153.8	66.6	77.1	29.0	26.5	25.6	28.4	247.1	195.1
PBANKA_083200	58.4	75.1	86.3	83.2	34.1	37.3	168.9	151.3	77.7	61.3
PBANKA_083210	18.9	33.3	2.5	2.5	41.0	62.3	7.6	6.0	46.7	63.6
PBANKA_083220	121.6	139.9	201.6	315.5	86.7	171.8	7.5	8.4	374.0	298.8
PBANKA_083230	33.4	24.2	35.4	37.8	58.3	40.7	59.3	52.8	37.3	26.5
PBANKA_083240	20.2	10.6	11.1	9.6	35.0	24.8	146.4	149.7	297.1	177.0
PBANKA_083250	8.2	11.0	20.6	14.2	23.8	24.9	46.0	44.8	81.6	86.2
PBANKA_083260	81.1	38.0	315.4	206.8	102.6	114.5	24.8	24.4	32.1	28.1
PBANKA_083270	8.4	1.7	1.8	0.9	21.6	12.6	62.0	61.2	102.6	73.0
PBANKA_083280	45.0	51.7	23.5	20.5	409.1	154.4	23.3	19.1	11239.3	7608.5
PBANKA_083290	25.2	39.0	41.6	36.0	241.4	218.2	8.2	8.2	11.7	11.7
PBANKA_083300	394.2	218.3	440.3	270.9	1458.2	1854.7	226.0	248.1	472.1	568.5
PBANKA_083310	89.7	60.0	187.3	174.4	41.5	34.4	37.9	36.5	79.9	82.8
PBANKA_083320	56.5	45.1	84.5	94.0	107.9	144.3	60.6	62.5	132.5	103.8
PBANKA_083330	26.2	21.6	6.6	5.9	101.1	119.9	55.5	54.5	98.8	89.7
PBANKA_083340	68.9	44.2	181.4	145.5	176.1	118.5	36.9	38.4	55.6	42.1
PBANKA_083350	16.6	41.9	34.9	45.2	17.9	19.1	8.3	7.1	14.0	9.6
PBANKA_083360	41.7	72.1	66.3	88.9	98.6	140.7	23.3	21.1	6.3	7.6
PBANKA_083370	22.8	11.1	13.3	15.1	21.0	14.0	68.2	69.6	51.9	48.9
PBANKA_083380	12.3	16.1	25.0	32.2	28.6	31.1	17.9	16.9	167.5	156.5
PBANKA_083390	7.4	8.6	20.4	19.4	9.4	9.0	17.3	16.4	28.3	25.9
PBANKA_083400	37.2	27.1	111.7	96.0	94.0	75.8	54.5	62.4	11.0	9.9
PBANKA_083410	3.9	5.9	14.9	12.8	14.4	18.0	21.5	20.0	42.0	43.3
PBANKA_083420	7.7	8.5	73.0	72.3	27.3	23.3	41.4	40.5	105.7	68.6
PBANKA_083430	12.3	12.9	49.5	57.0	35.6	58.8	20.9	19.5	40.6	38.1
PBANKA_083440	92.3	85.9	191.2	193.7	144.3	162.6	91.7	101.1	197.9	234.4
PBANKA_083450	12.9	5.4	25.3	18.0	24.7	17.9	62.9	60.6	74.5	65.5
PBANKA_083460	27.1	29.7	31.3	28.9	40.6	33.2	43.4	40.0	100.8	96.8
PBANKA_083470	76.6	116.1	98.4	108.3	104.0	104.2	49.3	46.1	90.2	89.6
PBANKA_083480	20.9	25.0	35.0	27.7	15.7	16.6	33.0	26.9	127.2	102.1
PBANKA_083490	26.0	41.1	61.2	73.3	24.3	31.2	22.2	22.4	160.0	130.6
PBANKA_083500	13.2	10.2	92.3	62.3	59.2	40.0	57.5	53.1	25.9	26.2
PBANKA_083510	25.4	3.5	123.4	88.1	109.1	101.1	44.4	43.0	120.1	117.3
PBANKA_083520	52.8	22.0	283.8	304.2	176.5	250.2	62.6	65.8	95.3	106.3
PBANKA_083530	121.1	146.2	215.8	189.8	111.0	87.7	105.7	115.0	196.7	220.3
PBANKA_083540	45.2	81.1	25.9	22.3	223.6	38.5	374.1	420.7	41.9	42.0
PBANKA_083550	108.0	78.9	69.9	110.4	226.7	239.4	307.0	310.8	61.5	60.6
PBANKA_083560	45.5	27.7	12.0	7.2	437.8	347.1	83.2	90.6	1.9	2.5
PBANKA_083570	19.9	42.9	22.6	20.8	29.1	32.2	9.8	9.7	134.2	91.5
PBANKA_083580	74.4	100.8	167.1	121.2	85.8	82.5	25.9	28.1	155.9	128.4
PBANKA_083590	342.7	353.7	730.7	791.3	476.8	508.4	85.4	89.8	1635.3	1559.1
PBANKA_083600	14.8	26.3	43.1	49.9	30.3	31.7	7.9	7.3	14.2	15.0
PBANKA_083610	107.1	64.8	193.4	144.2	220.8	157.5	55.7	57.3	14.5	10.1
PBANKA_083620	79.5	159.2	103.5	115.2	47.8	21.2	6.0	5.4	0.9	1.5
PBANKA_083630	47.6	39.5	158.7	151.4	207.9	240.4	40.0	39.6	8.1	9.0
PBANKA_083640	63.7	30.2	709.1	626.7	71.1	123.1	36.4	36.3	0.0	0.0
PBANKA_083650	34.5	76.9	33.9	29.6	9.0	11.2	36.3	45.4	2.6	0.9
PBANKA_083655	5.8	8.4	26.4	22.1	8.0	13.4	1.3	1.8	2.2	0.5
PBANKA_083660	88.2	136.3	39.0	56.6	97.0	48.2	10.3	14.7	0.0	0.5
PBANKA_083670	42.8	40.8	101.9	81.6	96.1	114.0	16.0	13.2	0.3	0.5
PBANKA_083680	190.3	491.3	393.0	510.2	43.6	82.2	37.4	39.2	2.7	5.6
PBANKA_083685	1.4	2.1	0.5	1.3	0.3	0.4	0.8	0.4	0.0	0.1
PBANKA_083690	3.6	8.7	7.2	4.9	2.3	1.4	29.0	23.1	0.0	0.2
PBANKA_083700	8.7	7.0	2.4	2.0	1.1	0.7	27.9	26.4	0.5	1.1
PBANKA_083710	24.9	0.0	0.9	0.1	0.4	0.1	3.2	2.1	5.0	5.8
PBANKA_090005	0.0	66.5	11.5	12.7	8.3	5.8	18.6	0.0	0.0	3.0
PBANKA_090010	5.3	23.0	10.8	2.9	5.1	0.5	130.8	55.0	5.9	6.3
PBANKA_090020	4.0	47.9	13.6	19.3	2.1	1.5	2.1	0.2	0.1	0.0
PBANKA_090030	83.1	129.4	21.5	21.1	6.6	3.7	8.3	7.8	0.9	0.5
PBANKA_090040	20.5	29.8	23.9	28.9	7.3	10.8	8.0	5.5	0.0	0.7
PBANKA_090050	15.3	21.8	14.4	14.6	3.4	3.7	10.4	10.2	1.1	1.1
PBANKA_090060	10.9	9.3	10.8	12.6	2.9	3.2	23.3	23.2	0.0	1.0
PBANKA_090070	3.9	16.7	4.7	4.8	13.4	1.7	1.5	0.8	0.2	0.3
PBANKA_090080	2.5	39.9	10.7	13.6	68.1	58.1	1.4	1.1	6.2	4.1
PBANKA_090090	3.4	74.6	22.8	25.5	135.8	90.7	4.1	2.3	7.9	5.5
PBANKA_090100	110.1	98.6	118.5	121.9	60.2	35.5	92.9	98.4	16.2	24.1
PBANKA_090110	7.9	10.1	29.2	27.9	40.6	68.7	5.3	5.4	11.0	9.5
PBANKA_090120	17.9	10.2	67.0	73.2	84.3	93.0	63.8	66.7	10.4	11.2
PBANKA_090130.1	0.6	2.9	2.3	2.3	0.0	3.9	1.5	2.6	2.0	1.5
PBANKA_090130.2	2.7	3.7	11.4	18.3	7.9	8.5	8.5	5.1	5.9	3.7
PBANKA_090140	55.7	42.4	332.9	287.0	180.4	237.9	132.8	158.0	90.8	99.0
PBANKA_090150	19.5	8.2	41.2	49.1	34.5	43.8	13.0	14.7	1.8	2.3
PBANKA_090160	8.1	13.8	24.0	23.1	9.1	8.2	5.1	4.8	2.0	2.1
PBANKA_090170	93.1	146.6	262.0	237.9	273.5	331.4	384.2	340.7	316.8	193.4
PBANKA_090180	7.0	11.2	66.9	85.9	95.8	106.7	3.0	2.9	17.5	15.8
PBANKA_090190	7.1	45.1	10.5	13.2	38.9	31.5	49.5	48.9	17.3	19.3
PBANKA_090200	21.8	10.9	1.3	1.6	89.3	55.9	192.2	203.2	107.8	14.8
PBANKA_090210	1.7	6.4	3.3	3.4	1.3	1.7	1.4	1.3	2.4	2.1
PBANKA_090220	41.1	10.1	98.1	79.6	139.3	138.4	125.4	125.9	8.5	7.2
PBANKA_090230	0.5	4.0	4.8	3.6	8.2	3.4	8.3	7.2	8.3	14.8
PBANKA_090240	1.2	8.0	9.4	5.6	13.3	5.4	10.2	10.2	24.2	25.9
PBANKA_090250	5.3	6.0	2.2	2.9	9.6	6.4	27.8	27.5	1.3	1.0
PBANKA_090260	14.5	30.3	28.4	46.0	66.3	88.9	23.6	21.3	83.3	75.0
PBANKA_090270	6.8	3.3	1.3	0.3	4.4	5.0	66.2	58.2	0.6	0.3
PBANKA_090280	6.1	7.0	0.6	0.9	13.3	13.2	38.1	40.7	20.2	19.3
PBANKA_090290	9.8	9.3	23.1	25.0	27.0	17.1	11.9	11.4	7.9	4.2
PBANKA_090300	308.0	329.1	133.9	135.8	468.3	276.0	5368.4	6075.3	209.8	280.8
PBANKA_090310	57.1	126.7	54.1	70.7	16.1	13.8	37.1	37.0	7.4	7.2
PBANKA_090315	11.1	5.2	2.4	3.0	10.7	4.4	62.0	62.9	18.1	15.1
PBANKA_090320	11.2	32.2	24.2	29.4	7.1	7.2	18.0	16.0	25.3	21.4
PBANKA_090330	9.8	8.5	5.9	10.0	18.8	22.0	33.7	31.3	20.8	19.5
PBANKA_090340	71.1	75.5	47.8	60.7	105.8	84.4	27.2	26.8	46.6	43.4
PBANKA_090350	10.9	8.6	16.4	23.3	33.6	47.4	14.2	14.7	8.2	6.6
PBANKA_090360	56.5	31.2	174.5	196.9	73.4	104.2	35.6	41.4	12.4	12.9
PBANKA_090370	171.1	72.5	589.4	630.9	509.0	354.7	581.2	688.2	279.7	128.9
PBANKA_090380	45.3	124.5	8.2	8.1	309.9	243.8	567.2	563.7	416.0	398.1
PBANKA_090390	28.9	41.0	70.4	64.3	102.1	106.1	9.9	9.0	15.1	15.2
PBANKA_090400	10.6	9.2	2.6	4.4	29.9	13.6	46.4	47.6	40.2	42.6
PBANKA_090410	206.0	166.8	151.0	128.8	567.4	501.4	85.4	86.6	179.0	164.0
PBANKA_090420	28.3	49.9	15.8	16.0	36.9	14.1	311.6	313.9	28.3	26.1
PBANKA_090430	26.6	10.5	140.0	100.6	53.1	29.0	185.8	158.5	14.9	17.9
PBANKA_090440	34.7	47.4	50.3	56.9	27.1	38.1	21.6	20.1	216.4	205.8
PBANKA_090450	25.3	11.3	74.8	74.4	46.5	50.0	27.8	27.1	302.8	268.6
PBANKA_090460	7.0	14.1	4.6	4.4	5.9	3.9	41.3	39.1	30.1	26.2
PBANKA_090470	23673.1	21375.1	32351.8	27707.4	7475.3	6634.7	4710.5	6702.1	17315.8	8333.6
PBANKA_090480	77.7	68.6	13.5	15.2	20.6	15.2	85.3	98.0	5.9	8.7
PBANKA_090490	58.7	55.5	127.8	143.6	44.3	50.3	95.1	109.0	42.1	62.9
PBANKA_090500	3028.5	4075.3	3515.5	3594.8	838.6	917.6	518.0	510.1	1819.6	1445.7
PBANKA_090510	12.1	20.9	40.1	56.3	19.8	24.9	18.5	17.2	4.6	5.3
PBANKA_090520	17.9	14.9	51.2	53.6	76.1	46.4	41.6	41.2	154.0	130.4
PBANKA_090530	4.7	3.5	1.1	0.5	6.7	3.6	46.5	42.8	35.9	29.8
PBANKA_090540	9.9	8.5	1.3	1.2	4.7	3.0	89.2	76.2	13.2	7.6
PBANKA_090550	3.6	4.8	1.9	1.4	9.9	8.9	20.5	24.0	34.9	31.5
PBANKA_090560	704.3	914.0	672.1	844.0	200.6	194.5	692.2	674.3	447.3	464.2
PBANKA_090570	54.9	79.9	65.2	61.8	16.4	15.1	26.9	30.0	32.1	35.5
PBANKA_090580	124.2	104.8	136.5	118.9	186.7	195.1	58.0	64.1	45.3	37.0
PBANKA_090590	18.2	78.7	7.1	5.8	64.0	37.9	230.5	230.0	36.1	35.5
PBANKA_090600	3.3	3.4	5.9	3.8	13.8	7.4	13.6	16.8	43.0	42.2
PBANKA_090610	5.2	8.1	2.4	1.7	43.8	31.1	16.4	15.3	68.0	59.3
PBANKA_090620	101.2	84.2	129.0	155.1	79.8	123.9	78.7	71.0	161.9	173.6
PBANKA_090630	34.3	52.0	35.8	38.4	20.8	27.1	10.4	10.6	119.5	114.1
PBANKA_090640	1512.4	1714.4	1142.1	908.9	312.9	282.0	220.0	236.0	129.9	179.7
PBANKA_090650	3980.4	4405.2	2029.4	2291.2	671.3	1011.4	373.9	412.9	112.8	128.1
PBANKA_090660	91.0	145.6	63.3	69.2	39.2	28.5	47.4	45.1	128.4	110.3
PBANKA_090670	15.3	23.9	40.2	51.4	55.0	69.1	33.3	31.2	50.3	42.0
PBANKA_090680	4.3	4.1	2.5	3.7	1.0	1.7	32.0	34.9	161.0	112.1
PBANKA_090690	21.1	113.6	74.3	97.7	42.0	71.3	13.6	13.6	67.2	62.8
PBANKA_090700	10.2	7.5	20.8	26.6	10.8	5.2	48.6	47.3	373.4	335.4
PBANKA_090710	42.4	67.7	4.2	3.8	54.7	16.9	877.6	816.6	208.1	239.4
PBANKA_090720	41.8	18.0	3.9	1.8	223.7	175.4	60.5	62.1	30.3	28.8
PBANKA_090730	64.4	44.3	131.3	186.5	133.2	198.1	50.9	51.2	25.9	24.0
PBANKA_090740	15.0	9.4	19.6	14.8	39.9	32.9	68.2	71.0	10.3	11.5
PBANKA_090750	10.8	8.6	1.0	1.5	11.0	4.2	74.5	82.8	15.1	17.5
PBANKA_090760	14.3	10.4	19.8	11.9	58.7	58.0	69.3	69.3	41.6	40.9
PBANKA_090770	14.8	18.9	6.3	4.5	92.5	116.4	20.6	22.7	33.2	30.8
PBANKA_090780	51.2	28.0	136.9	101.3	178.9	177.2	141.3	126.9	78.4	83.6
PBANKA_090790	11.5	72.3	4.6	3.4	26.8	15.3	98.3	96.3	22.3	25.6
PBANKA_090800	3.9	11.9	72.5	100.8	37.9	48.8	6.0	6.4	14.0	12.9
PBANKA_090810	3.6	7.3	48.8	63.3	12.6	21.6	12.3	10.4	3.4	2.8
PBANKA_090820	37.5	58.3	39.5	57.0	25.2	32.4	23.0	19.7	40.9	36.4
PBANKA_090830	13.6	85.4	43.3	60.1	16.0	23.6	7.2	7.6	21.6	22.6
PBANKA_090840	0.9	8.0	4.7	2.2	4.5	3.3	4.3	4.6	75.1	65.3
PBANKA_090850	2.5	6.2	1.2	0.8	7.9	4.3	13.3	13.8	5.3	7.4
PBANKA_090860	6.3	7.1	1.9	3.5	97.8	78.3	56.1	54.1	1872.1	2075.4
PBANKA_090870	17.2	15.4	81.2	90.3	68.7	97.1	96.8	114.1	103.3	105.9
PBANKA_090880	60.1	35.7	85.0	100.0	161.8	210.5	169.3	198.1	69.4	70.2
PBANKA_090890	118.8	87.9	179.4	173.2	121.3	98.0	232.5	259.7	241.9	275.2
PBANKA_090900	2.7	2.0	3.9	3.7	4.6	2.6	7.1	6.2	4.0	7.9
PBANKA_090910	52.2	48.9	149.0	132.2	59.3	62.4	63.5	64.3	2.1	6.0
PBANKA_090920	4.3	6.5	21.9	22.5	12.4	19.1	7.5	6.7	11.2	8.9
PBANKA_090930	7.3	9.2	28.2	25.0	34.3	37.4	16.7	15.7	10.3	8.3
PBANKA_090940	4.1	2.1	1.5	0.6	8.4	4.5	40.1	42.0	635.9	619.4
PBANKA_090950	5.9	7.0	3.0	1.8	16.0	4.6	68.6	70.0	33.4	29.4
PBANKA_090960	23.5	161.3	91.5	109.2	20.3	28.5	14.8	13.8	14.7	15.9
PBANKA_090970	23.3	37.8	56.3	38.8	14.9	9.8	12.9	9.8	3.6	3.9
PBANKA_090980	2.1	2.1	26.5	31.1	3.0	5.0	2.4	2.4	421.2	435.2
PBANKA_090990	20.6	45.7	41.5	46.0	28.1	36.8	8.7	8.9	7.3	7.7
PBANKA_091000	12.3	64.7	34.5	42.9	47.5	33.3	12.0	11.3	2.2	1.2
PBANKA_091010	62.5	62.0	86.0	88.0	58.4	82.4	19.6	16.1	3.6	3.2
PBANKA_091020	41.1	34.6	171.9	235.7	53.9	89.3	27.5	25.0	62.5	66.1
PBANKA_091030	5.0	11.1	4.1	1.7	73.2	100.4	6.9	7.1	1.2	1.4
PBANKA_091040	14.5	11.3	38.5	36.6	18.7	21.7	6.4	16.2	0.0	1.0
PBANKA_091050	0.5	0.0	0.5	0.7	2.1	1.5	3.1	2.5	1.4	0.5
PBANKA_091060	41.8	46.1	86.0	59.4	105.3	83.7	56.2	48.6	19.8	22.6
PBANKA_091070	2.0	9.6	1.3	1.1	92.1	86.7	2.3	2.2	10.3	9.8
PBANKA_091080	3.0	4.2	2.0	1.4	3.7	3.7	13.3	12.4	2.4	1.6
PBANKA_091090	25.9	8.8	3.0	0.6	31.9	24.7	184.0	196.5	30.1	31.6
PBANKA_091100	3.2	3.8	0.3	0.3	4.6	3.0	24.3	25.6	1.8	1.1
PBANKA_091110	5.5	5.0	0.5	1.1	6.8	3.9	37.7	35.0	1.8	1.2
PBANKA_091120	48.7	24.6	102.5	83.1	156.0	135.2	43.8	65.2	16.2	23.7
PBANKA_091130	37.9	37.3	69.1	80.7	12.0	17.7	5.0	5.5	0.0	0.8
PBANKA_091140	77.0	132.1	108.0	124.9	37.1	45.9	21.1	21.9	13.7	15.0
PBANKA_091150	8.2	8.7	5.1	2.8	94.4	55.8	51.2	51.0	21.5	24.8
PBANKA_091160	12.3	9.8	39.0	48.2	37.7	46.2	44.5	42.0	19.2	17.3
PBANKA_091170	14.0	29.6	10.9	13.0	65.4	44.4	48.5	47.3	78.9	70.0
PBANKA_091180	104.0	110.6	70.8	85.7	62.8	73.7	43.2	42.7	45.8	39.6
PBANKA_091190	30.5	21.6	122.2	106.5	116.4	67.2	8.7	8.5	10.0	5.7
PBANKA_091200	52.4	194.0	57.2	90.6	14.3	17.9	13.5	14.8	47.2	40.2
PBANKA_091210	290.0	235.2	290.3	332.4	382.2	482.4	153.4	184.5	753.3	796.6
PBANKA_091220	42.9	89.4	88.9	101.4	16.1	21.0	12.7	11.3	3.0	3.1
PBANKA_091230	63.9	219.1	193.1	260.5	48.8	76.0	8.8	9.1	65.2	64.7
PBANKA_091240	33.6	82.5	4.1	3.1	154.8	110.6	39.3	40.1	2.9	3.7
PBANKA_091250	22.9	41.6	2.9	2.1	49.5	23.6	393.3	377.6	52.1	61.2
PBANKA_091260	3.5	15.7	12.5	9.9	29.0	43.7	5.0	4.8	6.8	7.3
PBANKA_091270	134.1	100.9	229.5	221.7	270.7	279.8	60.2	61.6	7.1	7.9
PBANKA_091280	24.8	26.2	43.1	45.2	17.5	15.2	24.8	23.5	51.7	43.6
PBANKA_091290	396.7	448.4	478.7	481.6	269.7	216.7	312.3	300.2	1877.2	1726.7
PBANKA_091300	4.5	7.8	17.6	14.6	12.2	11.9	14.7	15.5	2.3	2.1
PBANKA_091310	8.5	5.8	39.8	40.3	19.3	13.6	45.2	50.1	5.4	8.6
PBANKA_091320	76.3	74.2	91.7	117.5	104.2	115.1	67.1	64.5	15.0	15.6
PBANKA_091330	5.2	5.1	20.4	19.2	13.4	18.8	3.9	3.5	3.2	4.3
[truncated: 3,021 more rows]
