# Supplementary material for: Functional Profiling of a Plasmodium Genome Reveals an Abundance of Essential Genes
Source: Cell. 2017 Jul 13;170(2):260–272.e8. doi: 10.1016/j.cell.2017.06.030 (PMC5509546; doi:10.1016/j.cell.2017.06.030)
Supplement: Data S1. Reproducible Analysis Procedure — The file archive includes an R-markdown document, which will reproduce all bioinformatic procedures conducted. [file mmc9.zip › otherdata/pbergheigenes.txt]

PbNew	txid	code	blank
PBANKA_0000101	PBANKA_0000101.1	CTACCGCATCCAGAATCACAACCACAGAAAGAATTAACACCACAAATAGAATTACCAACACAGACAGAATCATCACCACAGATAGAATCACAGCAGGGACCAGAACCACAACCAGAACAAGACTCAGAAACACAGTTAAAATCACAGGCAAATATAGAATCACAAGATAATGAGAATGTGATACAACCTGCATCTACACCAGAAAAATCATCGATGAACCATGAAACTATAAAAAAAATCACAGAAAAGGGACTTTTACATGATTTCTATAAACTGCATCTTTCATCTTTTTATAAAAACCTTACTTATTATGGACAGCGTTTATATGGAAGTACATCAACTAGCTTAACAAAAGGTTATTCTGCATTTAATGAGTTTGTTGATTATTTAATCACTCAA…
PBANKA_0000201	PBANKA_0000201.1	ATGAATAAGAGGATATTTAGTTTGTATTGTCTTGTATGTCCTTTTGGATGTATCAATACATTTCTCGAACAGAAATTATCTGTATTAAGAAATAGAATCATTCGTGCTATCAAAAAAATAAAGAGAAGTACCAAAAAAAATGGTACAGAATATAAAAGCAAAACCCAATTAAATAATAACAATAATAACGATTCTATTGATGATAAAGATGATTATGAGTGTTATATATATATTATGAATATGATAAAACATATTATGAAGAGGATCATGAGTATTATATATATATTATGA
PBANKA_0000301	PBANKA_0000301.1	ATGCAAGACGCCAGTTTAGACATAAATGATTTTTATGATTCAAGTTTGAGCATTTTGGATAAGTATAATGACGGCAATTATGATGGAGAAGAAAACATATATACTAAACAAATTATAAACTTTCACCAAACAAATTTTGAATATAGTGATACATCATCCAAATTAAAAGATATAGAGGATGTGAGAGAATTCATTAATGAAATTACGAGCGAGTTAGAAATATCGAAAAAAGAAAACGATAATAATAGGGAATATGAAATAGCAGTGGAACAAAATATAGACAAAAGGCTAGTAAAAAAGGATATAGATCTCCTTATATCAAGTTGTGAAAATTTAAAAGAACTGAAACATAGTGAACATATCTTGGATATAGATGTTAATAACTTTGAAAAAAAATAT…
PBANKA_0000401	PBANKA_0000401.1	CATTTCCACGTGGGTAAAATAATTAATTCCAAAAAGCAACACTCTAACCTCCAATATATCTCATATATATTCATCTATTTCTTTATTTTCCCTTCCATACCTTTATACAAAAAGATACTTTATTCGAACGTGAAGCATCGACTGAAAACATTTTTATTTATGCCCGAAAGCAAGATCATACAATGGAAACAAAAAGGAGAAAATAGTGATGAAGATCAATATAATAATGAAGAAAATAGCGAAAATGAATATACTGATGGTGAGATAACTGAAACAGAAGAACGTGAAGACAAGAATTTGATTGCTGGAACAAATTCCAATAAGTCTCCAAAAAATGTATCAGTAAATAATGATACAACACGTTTAGACAAAACTGGGGGGAAAATTAGTGTTATTTTT…
PBANKA_0000600	PBANKA_0000600.1	ATGTCTTTTAGAGTGTGTGATATAATTAGTGCGATTGATAATTTTGCTAATGATCCGAAAAACCAGGGAGGACATAATTCTATTGGTTATTCTAAGTATTATTGCCCTGATAATAACTGTGATACTGATGTCAAAAAAGTTATTTCTACTTTTATATTCTTAGTAACTTTATTGAATGGTGCTGATAATTATGAAAATTTAGAGATTGATAAAATGGTTGAATATGCTATTTTATGGTTAAGTTATAAACTAAATCAAAAAACACAAAATGGAAACACCAAATTATACGATTTTTATACTGAACATATAAAAACAAATAGTAAATATAATGAACATATAACTAATAGTTTTAAGATTAATAAGGATGTTATAGAAAAAAAAATAAAATCGATGAATATG…
PBANKA_0000701	PBANKA_0000701.1	ATGGATGATGCTCTATGTCAAAACTTTGATGTTTTGATGAAGTATTTACCTGCTGAATTAGGCGGAACCGCAAATTTTGAATTTAAACAAATTACAAATTTCGATAAGTACTGCCCTAATGGAGACTGCAATACTAATCTCGAAAAAATTACAATTGGATTTTTATGGTTACTTGAACAATGTTTTTCTACACCCATAAATAAAAATCATAATGAAAACAATACTAATGCATATTTTATATATGTTGTATTATGGTTAAGTTACAAATTAAATCAAATAACAGGCCAAAATTTCACTAAAATAAACGATTTTTATACTAATCAAGTAAATAATAGTGGTAAATATAGTAAATTTATAAGTGATTCCAATAGATATACAAATATTAAGGAATTCATAGAG…
PBANKA_0000801	PBANKA_0000801.1	ATGAATAAGGATGTGTGTAGTAACTTCCTTTATCTAACGACGAATTTAAAATATGATTCGAGTAATAAAAACTATCAAATTATTAATGGTGATCATTTGAAAAAGCATTGTGATAACGAAAATTGTGGGAGTGATCTCGAAAAAATTAGTGCTGGATGTTTATATTTTTTTAATGAATTCTTTGGGAGTTCTTCTGTGTTTGAGTCGGTTGCAAAAAATAACATCAATATTGTTGATTACATTATAATATGGTTAAGTTATATGTTAAACCTAAAGGAAAATGAAGGAAGCGAAAGTCTAACTTATTTTAATAATATATATATAAATAATGATAAGTATAAAAATTCTATAACTTATATTAAGGATTATAATAATTATAAGGATCTTATAGATAAAAAT…
PBANKA_0000901	PBANKA_0000901.1	ATGAATAAATTTTATATTAAAATTTTTTTTTTTCTTATAAGCATCTTCGTATATGTGAATAATACATCCTTTGCAACTGAGCTTGATTCACCCGATGATTCTTTAGAACATTCTTTAAAGATGGGAATATTTATGAAAAATAATAATCTTATAACGGAACCAGCTTCAGACATAGATTTTCTAGTCAAATCAAATATATCCCAAATTGATTTGATAAAAACTGTCAAAAATAATGTTACCCCAGACAAAGAATATCTAGACTACATTACTCAAGACAAAGACTATTTAGATAATCTTATTCCAAACAAAGAATATCTAGACTACATTACTCAAGACAAAGACTATTTAGATAATCTTATTCCAAACAAAGAATATCTAGACTACATTACTCAAGACAAA…
PBANKA_0001001	PBANKA_0001001.1	ATGGATGACAAAATATGTAGGACGTTCTTTGCTTTAAGGAATTCGTTTTCCAATAATTTGGAAGTAAACGGAGACTATCAATTTATTATGAATCAATCAACTTTAAATGGGTATTGTACTAATAACAAATGTAGTAGTAACCTCGAAAAAATTAATGCTGGATGTTTATTTTTGTTTGATGCATTTTTTAAGGATTCTTCTGTGTTTAGTTCTGTTGCAAAAAATAACATAAATATTGTTGAATACATTATCATGTGGTTAAGTTATATGTTAAACCTAAAGGAACAAGCAGGAAATATGAACAATATACAATATTTTTATACTACATATATAAATAATGATAAATACAAAAATACTATAACCGATGTTACAGAGTATAAAAATTATAAGGATCTTATA…
PBANKA_0001101	PBANKA_0001101.1	ATGGATGATACTCTATGTCAAAACTTTGATGTTTTGAGGTATTATTTAACAGATGAATTAGGGGGAACCACAAGATATGAATTTAATCAAATTACAAATTTCAATAAGTACTGCCCTAGTGGAAACTGCAATAATGATCTCGAAAAAATTACAATTGGATTTTTATGGTTACTTGAACAATGTTTTTCTACATCCGTAAGTAAAAAGCATAATGAAAATAATACTAATGCATATTTTATATATATTATATTATGGTTAAGTCACAAGTTAAATCAAATAACAGGTCACAATTCCACCACAATAAACGATTTTTATAATGAACATGTAAAAAATAGTGGTAAATATAGTAATTTTATAAGTGATTCCAGTAGATATACAGATCTTAAGGAATTCATAGAT…
PBANKA_0001200	PBANKA_0001200.1	ATGAATAAATTTTATGTTAAAATTGTTTTATTTCTTTTAACCATCTCCCTACATGTCAATAATAAAACTCTTGCAACTGACCCTGGTCCAATAAAATATGTAACATTCATATCAAGAAAACAAGAAATATATGAAAAAAACAATCACCTATTATGTAAATATCCCAAAGAAACTATACAAGCGTGCATATTTATTAATGAAGCTTTAAAATATTTAGAACGTTATGCTACAAGTAAAGATTGTTATAAATTATGTAATAGATATTATGCTTACAATATCTATTTTTATAAAAAAAAACATCGAGGTCATACAAATGTTGAAAAAATTCAATATATAATTATTAATCAGAATGAGTATAATGAAATAATAAACATGTTATGGGGTCCCAATTATAAAAAA…
PBANKA_0001201	PBANKA_0001201.1	ATGGATGATACTCTATGTTCAAACTTTGATGTTTTGAGGATGCATTTACCCGCTGAATTAGGCGGAACCTCAAATTTTGAATTTAAAAAAATTACAAATTTCGATAATTATTGCCCTAGTGAAAACTGCAATACTGATCTCGAAAAAATTACAATTGGATTTTTATGGTTACTTGAACAATATTTTACTAAATACCCAAATAAAGGTCATAATGTAAATGATATTAAACCATTTTTTCTATATATTATTTTATGGTTAAGTCACAAATTAAATAAAATCACAGACCAAAATTTCACCAAAATAAACGATTTTTATACTAAACATGTAAAAAATAGTGGTAAATATAGTAATTTTATAAGTGATTCTGGTAGATATACAAATTTTAATGAATTCATAGAG…
PBANKA_0001301	PBANKA_0001301.1	ATGGATTATAAGCTGTGTGGAAGGTTTCGTACATTAAGAGCATTTTTTCCCGATGAATCAGACAAATCTACAGATTATGATTTTCATAATAATGGGAGTATTAGGAATTATTGCCCTAATGGAGGTTCTGAAAATAAATGCAATACTGAGGTCGATAAAATAAATGCTGCATGCTTATGGTTGTTCGAGCAAATTATTATTAATAATATTGATAGTTTAAGTAAAGAAAAATCTGAAGTGTTTATTATATATATTATGATATGGTTAAGTTATATGTTAAACCTAAAGAATGTTAATAATATCAAAAGCCTAAAAGATTTTTATACTAATCATATAAAAAATAATACGCATTATACAACTTGTAATAAATCTGATAATGATTGTAGCAATTCATTAAAA…
PBANKA_0001401	PBANKA_0001401.1	ATGACAATTGGTGATGTGTGTAATAAGTTTGAAACTATGTGGAAGTTTTTTCCCGACGAATTAAATGAATCTGGAGAATATGATTTTCGAAATGAATTTTTTAACGAATACTGCCCTGATGAAAACTGTAATAACGATATCGATAAGATTAATGCTGGATACTTATGGTTATTTAATAAATTTTATGGGGATAGTGATAATTTTTCGAATTCTGCAAATGGCAATATTAATATTGTTGTATACTTTATGATGTGGTTAGGTTATAAGTTAAATCAAAAAACACATGAAGGAATCAACACATTTAACGATTTTTATACTAGAAATATAAATAGTAATGAAAAGTATACTAATACTATAGATGGTGTTGAGGGGTATAATAGTTATAAGGATCTTATAGAT…
PBANKA_0001501	PBANKA_0001501.1	ATGAATGATACTCTATGTTTAAAATTTGATTTTTTGAGGTATTATTTACCTGCTGAATTAGGCGGAACCGCAAATTTTGAATTTAAACAAATTACAAATTTCAATAAGTACTGCCCTAGTGAAAACTGCAATACTGATCTCGAAAAAATTACAATTGGATTTTTATGGTTACTTGAACAATATTTTACTATATCCAAAGATACAGATGATTATAATGAAAATAATACAAATGCATTTTTTCTATATATTATTTCATGGTTAAGTTACCAATTAAAGCAAAATTCAGAGCACAATACCACCACAATAAACGATTTTTATACTAAACATGTAAAAAATAGTGGTAAATATAGTAAATTTATAAATGATTCCAGTATTTGTGCAAATCTTAAGGAAATCATA…
PBANKA_0001601	PBANKA_0001601.1	ATGAATAAGTTTTATATCCAATTTGTTTTATTTCTTTTAACCATCTCCCTATATGTGAATAATAAAACCCTTGCATCTGACCCTGCTCCAGGAACATCTACAACACCCGAATCAACACATCATTATCCTACTTCAGAAGTATATGAAAAAAACAAGCACCTATTAAGTACCGATCCAGAAGAAACTATAAATGCGGAAAAACATATGGAAGAAATTGTAGAATATTTCTATAGGCATGTTATAGGTGCGTATGGTTTAAAGGATAGTCGTGAGAAAAAAAATAAATTGGGTTGGATGTATGGATTTAAAAAAAACTATCAAGACAATAGATATATTGAAAGAATACATTATCGTCCATATTATGATTCAAATCATCGTCCAAAATATATTCCCAATATG…
PBANKA_0006300	PBANKA_0006300.1	ATGGCAATTAATAAATGTAATAAGTTTGAAACTATGTGGAAGCTTTTTCCCGATGAATTGAAAGATTCTGAAGAATATAATTTTAATAGTGGATTATTTAAGAAATATTGCCCTAGTGAAAACTGCAATAACGATATCGATAAGATTAATGCTGGCTGTTTACGGTTATTTAATGATGTTTTCGGTGATAATGGTTATTTATTTGATTCTAATACTTATAAGGATCAGGCTGCATGCATAATGATATGGTTAGGTTATAAATTAAGCCTAAAGACATTTGAAAGCATCACCACATTAAAAGATTTTTATTCTAAGCATATAGAAAATAACACGAAGTACACTGAGAATACTATCAATGAACAAATACATAAAAGTTATAAGGAAGTCATAGATGCAATA…
PBANKA_0006401	PBANKA_0006401.1	TTTAAAGAAAAATCTGAAGCATTTATTATATATATTATGATATGGTTAAGTTATATGTTAAAGCTAAAGAAAGATAGGAAAATCAAAAAGCTAAATGAATTTTATGAAGCGCATATAAAGAATAACAGTCATTATACTAATTGTAAAAAAATAATAATAATTATGATGATTGTAGTAATTGTAAAAAATAAAACGGGATATAATAATTTTAAGGAGTTTATAAAAGGAAACGAATGTTTTATGAGTATTAATATTACAGACATGTCTAAATTTTATGGTGCATTTAAATAATTATGTAACATGTATAATGAAATTGATGCAAACAAACCAACATGCAAGAAATATTTAGAAAAAGCTAAGGAATTTGTTGCAAAATATAATGAACTTAATAACGTTTCT…
PBANKA_0006501	PBANKA_0006501.1	TTTAAAGAAAAATCTGAAGCATTTATTATATATATTATGATATGGTTAAGTTATATGTTAAAGCTAAAGAAAGATAGGAAAATCAAAAAGCTAAATGAATTTTATGAAGCGCATATAAAGAATAACAGTCATTATACTAATTGTAAAAAAATAATAATAATTATGATGATTGTAGTAATTGTAAAAAATAAAACGGGATATAATAATTTTAAGGAGTTTATAAAAGGAAACGAATGTTTTATGAGTATTAATATTACAGACATGTCTAAATTTTATGGTGCATTTAAATAATTATGTAACATGTATAATGAAATTGATGCAAACAAACCAACATGCAAGAAATATTTAGAAAAAGCTAAGGAATTTGTTGCAAAATATAATGAACTTAATAACGTTTCT…
PBANKA_0006600	PBANKA_0006600.1	TTTAAAGAAAAATCTGAAGCATTTATTATATATATTATGATATGGTTAAGTTATATGTTAAAGCTAAAGAAAGATAGGAAAATCAAAAAGCTAAATGAATTTTATGAAGCGCATATAAAGAATAACAGTCATTATACTAATTGTAAAAAAATAATAATAATTATGATGATTGTAGTAATTGTAAAAAATAAAACGGGATATAATAATTTTAAGGAGTTTATAAAAGGAAACGAATGTTTTATGAGTATTAATATTACAGACATGTCTAAATTTTATGGTGCATTTAAATAATTATGTAACATGTATAATGAAATTGATGCAAACAAACCAACATGCAAGAAATATTTAGAAAAAGCTAAGGAATTTGTTGCAAAATATAATGAACTTAATAACGTTTCT…
PBANKA_0006701	PBANKA_0006701.1	TAGTTTAAAGAAAAATCTGAAGCATTTATTATATATATTATGATATGGTTAAGTTATATGTTAAAGCTAAAGAAAGATAGGAAAATCAAAAAGCTAAATGAATTTTATGAAGCGCATATAAAGAATAACAGTCATTATACTAATTGTAAAAAAATAATAATAATTATGATGATTGTAGTAATTGTAAAAAATAAAACGGGATATAATAATTTTAAGGAGTTTATAAAAGGAAACGAATGTTTTATGAGTATTAATATTACAGACATGTCTAAATTTTATGGTGCATTTAAATAATTATGTAACATGTATAATGAAATTGATGCAAACAAACCAACATGCAAGAAATATTTAGAAAAAGCTAAGGAATTTGTTGCAAAATATAATGAACTTAATAACGTT…
PBANKA_0006800	PBANKA_0006800.1	TTTAAAGAAAAATCTGAAGCATTTATTATATATATTATGATATGGTTAAGTTATATGTTAAAGCTAAAGAAAGATAGGAAAATCAAAAAGCTAAATGAATTTTATGAAGCGCATATAAAGAATAACAGTCATTATACTAATTGTAAAAAAATAATAATAATTATGATGATTGTAGTAATTGTAAAAAATAAAACGGGATATAATAATTTTAAGGAGTTTATAAAAGGAAACGAATGTTTTATGAGTATTAATATTACAGACATGTCTAAATTTTATGGTGCATTTAAATAATTATGTAACATGTATAATGAAATTGATGCAAACAAACCAACATGCAAGAAATATTTAGAAAAAGCTAAGGAATTTGTTGCAAAATATAATGAACTTAATAACGTTTCT…
PBANKA_0006900	PBANKA_0006900.1	TTTAAAGAAAAATCTGAAGCATTTATTATATATATTATGATATGGTTAAGTTATATGTTAAAGCTAAAGAAAGATAGGAAAATCAAAAAGCTAAATGAATTTTATGAAGCGCATATAAAGAATAACAGTCATTATACTAATTGTAAAAAAATAATAATAATTATGATGATTGTAGTAATTGTAAAAAATAAAACGGGATATAATAATTTTAAGGAGTTTATAAAAGGAAACGAATGTTTTATGAGTATTAATATTACAGACATGTCTAAATTTTATGGTGCATTTAAATAATTATGTAACATGTATAATGAAATTGATGCAAACAAACCAACATGCAAGAAATATTTAGAAAAAGCTAAGGAATTTGTTGCAAAATATAATGAACTTAATAACGTTTCT…
PBANKA_0007000	PBANKA_0007000.1	AAAGAAAAATCTGAAGCATTTATTATATATATTATGATATGGTTAAGTTATATGTTAAAGCTAAAGAAAGATAGGAAAATCAAAAAGCTAAATGAATTTTATGAAGCGCATATAAAGAATAACAGTCATTATACTAATTGTAAAAAAATAATAATAATTATGATGATTGTAGTAATTGTAAAAAATAAAACGGGATATAATAATTTTAAGGAGTTTATAAAAGGAAACGAATGTTTTATGAGTATTAATATTACAGACATGTCTAAATTTTATGGTGCATTTAAATAATTATGTAACATGTATAATGAAATTGATGCAAACAAACCAACATGCAAGAAATATTTAGAAAAAGCTAAGGAATTTGTTGCAAAATATAATGAACTTAATAACGTTTCTGAT…
PBANKA_0007100	PBANKA_0007100.1	TTTAAAGAAAAATCTGAAGCATTTATTATATATATTATGATATGGTTAAGTTATATGTTAAAGCTAAAGAAAGATAGGAAAATCAAAAAGCTAAATGAATTTTATGAAGCGCATATAAAGAATAACAGTCATTATACTAATTGTAAAAAAATAATAATAATTATGATGATTGTAGTAATTGTAAAAAATAAAACGGGATATAATAATTTTAAGGAGTTTATAAAAGGAAACGAATGTTTTATGAGTATTAATATTACAGACATGTCTAAATTTTATGGTGCATTTAAATAATTATGTAACATGTATAATGAAATTGATGCAAACAAACCAACATGCAAGAAATATTTAGAAAAAGCTAAGGAATTTGTTGCAAAATATAATGAACTTAATAACGTTTCT…
PBANKA_0007200	PBANKA_0007200.1	TTTAAAGAAAAATCTGAAGCATTTATTATATATATTATGATATGGTTAAGTTATATGTTAAAGCTAAAGAAAGATAGGAAAATCAAAAAGCTAAATGAATTTTATGAAGCGCATATAAAGAATAACAGTCATTATACTAATTGTAAAAAAATAATAATAATTATGATGATTGTAGTAATTGTAAAAAATAAAACGGGATATAATAATTTTAAGGAGTTTATAAAAGGAAACGAATGTTTTATGAGTATTAATATTACAGACATGTCTAAATTTTATGGTGCATTTAAATAATTATGTAACATGTATAATGAAATTGATGCAAACAAACCAACATGCAAGAAATATTTAGAAAAAGCTAAGGAATTTGTTGCAAAATATAATGAACTTAATAACGTTTCT…
PBANKA_0007300	PBANKA_0007300.1	TTTAAAGAAAAATCTGAAGCATTTATTATATATATTATGATATGGTTAAGTTATATGTTAAAGCTAAAGAAAGATAGGAAAATCAAAAAGCTAAATGAATTTTATGAAGCGCATATAAAGAATAACAGTCATTATACTAATTGTAAAAAAATAATAATAATTATGATGATTGTAGTAATTGTAAAAAATAAAACGGGATATAATAATTTTAAGGAGTTTATAAAAGGAAACGAATGTTTTATGAGTATTAATATTACAGACATGTCTAAATTTTATGGTGCATTTAAATAATTATGTAACATGTATAATGAAATTGATGCAAACAAACCAACATGCAAGAAATATTTAGAAAAAGCTAAGGAATTTGTTGCAAAATATAATGAACTTAATAACGTTTCT…
PBANKA_0007401	PBANKA_0007401.1	ATGGCAATTAGTAAAGTGTGTGGAGAGTTTGAAACTATATGGAAGTTTTTTCCCGATGAATTGAAAGATTCTGGAGAATATGATTTTAAAAATGCATCACTCAATGCCTATTGCCCTAATGGAGATTCAGAAAACAATAAAGAATGTAAGACTGATGTTGATAAGATTAATGCTGGGTCTTTATGGTTATTTAATAAATTTTATGGTGATAGTAATAAATTTTCGAATTATGCAGATGGAAAAATTGATGTTGTTGTATACTTTATGATGTGGTTAGGCTATAAGTTAAATCAAAAAACACATGACGGAATCAACACATTTAACGATTTTTATACTAGAAATATAAATAATAATGAAAAGTATACTAATACTATAGATGGTGTTGAGGGGTATAATAGT…
PBANKA_0007501	PBANKA_0007501.1	ATGAATAAGTTTTATATCCAATTTGTTTTATTTCTTTTAACCATCTCCCTATATGTGAATAATAAAACCCTTGCATCTGACCCTGCTCCAGGAACATCTACAACACCCGAATCAACACATCATTATCCTACTTCAGAAGTATATGAAAAAAACAAGCACCTATTAAGTACCGATCCAGAAGAAACTATAAATGCGGAAAAACATATGGAAGAAATTGTAGAATATTTCTATAGGCATGTTATAGGTGCGTATGGTTTAAAGGATAGTCGTGAGAAAAAAAATAAATTGGGTTGGATGTATGGATTTAAAAAAAACTATCAAGACAATAGATATATTGAAAGAATACATTATCGTCCATATTATGATTCAAATCATCGTCCAAAATATATTCCCAATATG…
PBANKA_0007601	PBANKA_0007601.1	ATGAATGATACTCTATGTTTAAAATTTGATTTTTTGAGGTATTATTTACCTGCTGAATTAGGCGGAACCGCAAATTTTGAATTTAAACAAATTACAAATTTCAATAAGTACTGCCCTAGTGAAAACTGCAATACTGATCTCGAAAAAATTACAATTGGATTTTTATGGTTACTTGAACAATATTTTACTATATCCAAAGATACAGATGATTATAATGAAAATAATACAAATGCATTTTTTCTATATATTATTTCATGGTTAAGTTACCAATTAAAGCAAAATTCAGAGCACAATACCACCACAATAAACGATTTTTATACTAAACATGTAAAAAATAGTGGTAAATATAGTAAATTTATAAATGATTCCAGTATTTGTGCAAATCTTAAGGAAATCATA…
PBANKA_0007701	PBANKA_0007701.1	AATGATGTATTATACACTGCTTATTGTCCTACCAAGAAAGGGGATGGTCAAAAGGGACAATGTGTGACAAATGGTGATAAAATTAGTGCTGGGTTTATATGGTTGTTAACGATGCTCGAGGCTCTTAATGAGGAGTGTTCTGAAAATGAAAAAGACCATTATTTTGAATATGCTATTTTATGGTTAAGTTCTAAAAGTAATATAATTAATCCTGGTTCGTATGTTAGTATAGATGGTATTTATAATATTCTTGAAATAAATAATTCCTTTTGGTATAATCAATTTCGTGATAAAGTAAATAAAAAAAAAAAATCAATGAATTTTGGTGATTACCATATGTGTAATCTATATAAATTACTTAATGAATTATGTACTCTAATTACTAAATATAACCAAGAT…
PBANKA_0007801	PBANKA_0007801.1	ATGAGAGTCAGTATTTTAAAATGCGTTCTTTTTTCAATTGTTATTTGTTCTTTTGAATATGCCCAAAATGAACTATACTTTGTAAACGATAGAGGGATATGGCTTGAAAGGAATGTAATAAACTTTAGAAATAATAGGATATTAGCATATGCAGATAACGAATTTGATTTAAATGGATTTTATCAATCAACTTTGAATCTTGCAAGTCAACTTGGTGATTGTGTTGAAGGTAACAAAGAAATAGCACACCTTCGAAATATTATAGATTCACATATAAAGAAGCATAAAGGAAGTAGCACATCACTTGATTTAAAAAATGTAGATAGTAAGACAAAAAAAATAATTAATGAGCTTCGAAAAGAATTAGAAGAAGTAAAAAAAGAGCTTGATAATAAAAGG…
PBANKA_0007901	PBANKA_0007901.1	ATGACAATTGGTGATTGTGAGAAGTTTGAAACTATATGGAAGTTTTTTCCCGACGAATTAAATGAATCTGGAGAATATGATTTTCGAAATGAATTTTTTAACGAATACTGCCCTGATGAAAACTGTAATAACGATATCGATAAGATTAATGCTGGATACTTATGGTTATTTAATAAATTTTATGGGGATAGTGATAAATTTTCGAATTCTGCAAATGACAATATTAATATTGTTGTATACTTTATGATGTGGTTAGGTTATAAGTTAAATCAAAAACCACAAAGCGGAATCAACAAGTTTAATGATTTTTATAGTAATTATATGGAAAGTGTCAATGAGTATAAACAGAATATAGCTGATGTTAAGGAATATACAAGTTATATAGATCTTATAAATAAA…
PBANKA_0008001	PBANKA_0008001.1	ATGAATGATACTCTATGTTTAAAATTTGATTTTTTGAGGTATTATTTACCTGCTGAATTAGGCGGAACCGCAAATTTTGAATTTAAACAAATTACAAATTTCAATAAGTACTGCCCTAGTGAAAACTGCAATACTGATCTCGAAAAAATTACAATTGGATTTTTATGGTTACTTGAACAATATTTTACTATATCCAAAGATACAGATGATTATAATGAAAATAATACAAATGCATTTTTTCTATATATTATTTCATGGTTAAGTTACCAATTAAAGCAAAATTCAGAGCACAATACCACCACAATAAACGATTTTTATACTAAACATGTAAAAAATAGTGGTAAATATAGTAAATTTATAAATGATTCCAGTATTTGTGCAAATCTTAAGGAAATCATA…
PBANKA_0008101	PBANKA_0008101.1	ATGAATAAGTTTTATATCCAATTTGTTTTATTTCTTTTAACCATCTCCCTATATGTGAATAATAAAACCCTTGCATCTGACCCTGCTCCAGGAACATCTACAACACCCGAATCAACACATCATTATCCTACTTCAGAAGTATATGAAAAAAACAAGCACCTATTAAGTACCGATCCAGAAGAAACTATAAATGCGGAAAAACATATGGAAGAAATTGTAGAATATTTCTATAGGCATGTTATAGGTGCGTATGGTTTAAAGGATAGTCGTGAGAAAAAAAATAAATTGGGTTGGATGTATGGATTTAAAAAAAACTATCAAGACAATAGATATATTGAAAGAATACATTATCGTCCATATTATGATTCAAATCATCGTCCAAAATATATTCCCAATATG…
PBANKA_0008201	PBANKA_0008201.1	ATGGCAATTAGTAAAGTGTGTGGAGAGTTTGAAACTATATGGAAGTTTTTTCCCGATGAATTGAAAGATTCTGGAGAATATGATTTTAAAAATGCATTACTCAATGCCTATTGCCCTAATGGAGATTCAGAAAACAATAAAGAATGTAAGACTGATGTTGATAAGATTAATGCTGGGTCTTTATGGTTATTTAATAAATTTTATGGTGATAGTAATAAATTTTCGAATTATGCAGATGGAAAAATTGATGTTGTTGTATACTTTATGATGTGGTTAGGCTATAAGTTAAATCAAAAAACACATGACGGAATCAACACATTTAACGATTTTTATACTAGAAATATAAATAATAATGAAAAGTATACTAATACTATAGATGGTGTTGAGGGGTATAATAGT…
PBANKA_0008301	PBANKA_0008301.1	ATGATATGGTTAAGTTATATGTTAAAGATAAAGAAAGATAGGAAAATAAAAAAGATAAATGAATTTTATGAAGAGAATATAAAGAATAAAAGTAATTATAATAATTGTAAAAAAATAATAATAATTATGATGATTGTAGTAATTTTAAAAATAAAAAAGGGATATAATAATTTTAAGGAGTTTATAAAAGGAAAAGAATGTTTTATGAGTATTAATATTAAAAAATGTATAAATTTTATGGTGAATTTAAATAATTATGTAAAATGTATAATGAAATTGATGAAAAAAAAAAAAATGAAAAAATATTTAGAAAAGATAAGGAATTTGTTGAAAAATATAATGAAATTAATAAAGTTTATGATATTAATGAAGATAGTAAATATTATAAATTATTGTATA…
PBANKA_0008401	PBANKA_0008401.1	TTTAAAGAAAAATATGAAGAATTTATTATATATATTATGATATGGTTAAGTTATATGTTAAAGATAAAGAAAGATAGGAAAATAAAAAAGATAAATGAATTTTATGAAGAGAATATAAAGAATAAAAGTAATTATAATAATTGTAAAAAAATAATAATAATTATGATGATTGTAGTAATTGATAAAAATAAAAAGGGATATAATAATTTTAAGGAGTTTATAAAAGGAAAAGAATGTTTTATGAGTATTAATATTAAAGAAATGTATAAATTTTATGGTGAATTTAAATAATTATGTAAAATGTATAATGAAATTGATGAAAAAAAAAAAAATGAAAGAAATATTTAAAAAGATAAGGAATTTGTTGAAAAATATAATGAAATTAATAAAGTTTATGAT…
PBANKA_0008501	PBANKA_0008501.1	ATGATATGGTTAAGTTATATGTTAAAGATAAAGAAAGATAGGAAAATAAAAAAGATAAATGAATTTTATGAAGAGAATATAAAGAATAAAAGTAATTATAATAATTGTAAAAAAATAATAATAATTATGATGATTGTAGTAATTGATAATAAAAAGGGATATAATAATTTTAAGGAGTTTATAAAAGGAAAAGAATGTTTTATGAGTATTAATATTAAAGAAATGTATAAATTTTATGGTGAATTTAAATAATTATGTAAAATGTATAATGAAATTGATGAAAAAAAAAAAAATGAAAGATATTTAGAAAAAGATAAGGAATTTGTTGAAAAATATAATGAAATTAATAAAGTTTATGATATTAATGAAGATAGTAAATATTATAAATTATTGTATAGA…
PBANKA_0008601	PBANKA_0008601.1	TTTAAAGAAAAATATGAAGAATTTATTATATATATTATGATATGGTTAAGTTATATGTTAAAGATAAAGAAAGATAGGAAAATAAAAAAGATAAATGAATTTTATGAAGAGAATATAAAGAATAAAAGTAATTATAATAATTGTAAAAAAATAATAATAATTATGATGATTGTAGTAATTGATTAAAAAATAAAAAGGGATATAATAATTTTAAGGAGTTTATAAAAGGAAAAGAATGTTTTATGAGTATTAATATTAAAGAAATGTATAAATTTTATGGTGAATTTAAATAATTATGTAAAATGTATAATGAAATTGATGAAAAAAAAAAAAATGAAAGAAATATTTAGAAAAAGAAAGGAATTTGTTGAAAATATAATGAAATTAATAAAGTTTATG…
PBANKA_0008701	PBANKA_0008701.1	ATGATATGGTTAAGTTATATGTTAAAATAAAGAAAGATAGGAAAATAAAAAAGATAAATGAATTTTATGAAGAGAATAAAGAATAAAAGTAATTATAATAATTGTAAAAAAATAATAATAATTATGATGATTGTAGTAATTGATTAAAAAAATAAAAAGGGATATAATAATTTTAAGGAGTTTATAAAAGGAAAGAATGTTTTATGAGTATTAATATTAAAGAAATGTATAAATTTTATGGTGAATTTAAATAATTATGTAAAATGTATAATGAAATTGATGAAAAAAAAAAAAATGAAGAAATATTTAGAAAAAGATAAGGAATTTGTTGAAAATATAATGAAATTAATAAAGTTTATGATATTAATGAAGATAGTAAATATTATAAATTATTGTATA…
PBANKA_0008801	PBANKA_0008801.1	AAAAATAACACGAAGTACACTGAGAATACTATCAATGAACAAATACATAAAAGTTATAAGGAAGTCATAGATGCAATAAAGGAATATATGGATATTAATATTAGTCATATGTCTAAATTTTATAAATTACTTAAATTATTATGTGATATGGATACTTCTTATAATAATGAAAATAGTATCCAAGCTTTAGAACATGCTAAGGCATTTGCTGATGAGTATCAAAAACTTCTTAATGATGATAATAATATTGACAACAGTTCATACAATAAAGTATTACTTTTTTATCCAATTATTATAATAACTTTGAAAAAGGCAGATCTTATAATGGCACATCAATAAATCTTTCTCCATTACCATCAGAAAAAAACACCTAAAACAGTTGATATAGAAGGTACTAAT…
PBANKA_0008901	PBANKA_0008901.1	ATGATATGGTTAAGTTATATGTTAAAGCTAAAGAAAGATAGGAAAATCAAAAAGCTAAATGAATTTTATGAAGCGCATATAAAGAATAACAGTCATTATACTAATTGTAAAAATAATAATAATTATGATGATTGTAGTAATTTAAAAAATAAAACGGGATATAATAATTTTAAGGAGTTTATAAAAGGAAACGAATGTTTTATGAGTATTAATATTACAGACATGTCTAAATTTTATGGTGCATTTAAATAATTATGTAACATGTATAATGAAATTGATGCAAACAAACCAACATGCAAGAAATATTTAGAAAAAGCTAAGGAATTTGTTGCAAAATATAATGAACTTAATAACGTTTCTGATATTACTGAAGATAGTCCATATTATAAATTATTGTCT…
PBANKA_0009101	PBANKA_0009101.1	ATGATATGGTTAAGTTATATGTTAAAGCTAAAGAAAGATAGGAAAATCAAAAAGCTAAATGAATTTATGAAGCGCATATAAAGAATAACAGTCATTATACTAATTGTAAAAAATAATAATAATTATGATGTTTGTAGTAATTGATTAAAAAATAAAACGGGATATAATAATTTTAAGGAGTTTATAAAAGGAAACGAATGTTTTATGAGTATTAATATTACAGACATGTCTAAATTTTATGGTGCATTTAAATAATTATGTAACATGTATAATGAAATTGATGCAAACAAACCAACATGCAAGAAATATTTAGAAAAAGCTAAGGAATTTGTTGCAAAATATAATGAACTTAATAACGTTTCTGATATTACTGAAGATAGTCCATATTATAAATTATTG…
PBANKA_0100021	PBANKA_0100021.1	ATGAGAATCAGCATTTTAAAATTTGTTTTTTTTTCAATTATTATTTGTTCTTTTGAATATGTCAAAAATGAACTATACTTTGTAAACGATAGAGGGATATACCTTGAAAGGGATGTAATAAACTTCAAAAATAATAAGATATTAGCAGATGTAGATAACCAATTTGATTTTAATGAATTTTATGAATCAACTTTGAGTCTCGCAAGCCAACTTGGTGATTGTATTGAAGGTAACAAAGAAATAGCATACCTCCAAAGTATTATAGACTCACATATAAAGAAGCATAAAGAAAATAATACATTACCCGATTTAAATAATGTAGATAAGAAAACTAAAAAGTTAATTGATCAACTTCGAAAAGAATTAGAAGAAATAAAAAAAGAGCTTAATAATAAAAGG…
PBANKA_0100041	PBANKA_0100041.1	ATGGTACCATCATCGATGATTAACAATGATATACCACTTGCAAAAAATGCATGTGTTATTAGGCCAAAAGTTAAGGCAAATCTACATATATCCTTAAAAAATAGAAAGAATGCAAAGGACGGTGCTGCAAATATTTCTCACAATTTACAAAATCATGTTGAAAATCGTATTAAGGAAAGATCGCTGTATTATGCTGCTAAGGAAAAATACTATAGAAACAAAGGAAAGAAATATGATAAACTTCGTCAAAGTGTTGAATGTGGAGAATCTCGTATATTGAAAGAATATTATCATTCACGTAATCGAATTAAAAGGTGCTCAAGAAAGCATAAGAAGCATAATTATGAAAAATGTTCCGTGTGTAAAAGTCTTGTACAACGATATCTTGTATTAGGGGAA…
PBANKA_0100061	PBANKA_0100061.1	ATGATTGCAATAATACAATGTTTTACAAATAACGACGATTTAAATAAATATGTCAAGAAAAATAAGAATGCGCATGATGAACATGAAATAAACAGTATAGATATAAATAATAATGAACATTTTAGATATAGAAGTATTTCAGAATATAATATAGAAGATAACTACAGTTTTGGCTCTATTACGATTCAAGAATTTGCACATAACAAAAAGTCTAATTGTTTTAATATATTTAAAAGAGATAAAAAAACTAAAAAATCGTCAAATGCCAATGGATTTCTTTCTAAGGTAGCATTGCTGGTGGGAAATGTTCCGCATAATTTTCCTGTACAAAGTCCAGAACATTATCAGTTTTTATTAAATTTAAAAAACAGATTAGACAATCACCCTTCAAATTTAAAA…
PBANKA_0100081	PBANKA_0100081.1	ATGTGGGATGGCCAATGTGAATTATTTCTTGAAGTTGATAAGTTTTTTAAGGGTAAAATTGTAAGAATTAACAAATTTAATTCTAACATTAATTTATACCATAGTATTGTCGTAATCGAAAATGTAGTAATAATAATGAGCAAAACATTGCTTTGGGTGAGTATTTATTTATGGAATTAAAAAAAAATAGTCGTAACCAGTATTATGCTATTTCACAATGTGACTATAAGTGATAAATTATATAAAATACAAAATAGCAATAAATTTACTCTAAAGGAATTCCATGAAAAGCATTTAGATAAATCAATAGAATATTTTAATTATTGGGAAATTGTAAATAATGGTTTGAAAGATGCTAATCATGGGAACATGCGTGAATTTTACACGTTATTTAATCAT…
PBANKA_0100100	PBANKA_0100100.1	ATGAGCAAATGGTACATAACATTATTTTTTTGTGTTTTAATCGTATTTGCATATATGAACAATAAAGCTATTGCAAATAGTCCTGCTCCTTTGGATCAAGGAAGTGACCCAGAAAACCCCCTATTATGCAGAGATCCTGAAGAAATTAGGAAAGCAGCAGAACTTATGAACGAAGCTGTGATACATTTACAATATCATGCTACAAGTACAGAGAATTACATATTAATTTCTAATTATAATAATGGTAGAAGCGTATATTTTAAGAATCATGGAGGTCATACAATAATTGAAAAATTAAATAATAAAATCTCTGATTCCAATAAGTATAATACCATAATAAAGGAGATATGTGATTTAAATCGTATAAAAATTGTCGATGGAAACGCTCTTACAGGAAAA…
PBANKA_0100200	PBANKA_0100200.1	ATGGTATTCAAAATAAATGATTTTCTATCGTTATTCAAAATATTTATATTTACTTTATTAATATGGATTACGTACTTTTCCAATCAATCCTATATCTTGATAAGCTCACGAAGCAAGAATGGCCAGCTCATCACCCCATTCGCACTTAAAGTTACGAGGGTATTAAGTGAATTGAGTCAGTCATCAAGCCAATCAAGCGTATTGAATAATCAACAAGTTGATATTATTCAGGATAAATCTGATATACCGAAGGAAAATGGAAAAATAAAATTATTCAATTCATCATCCAACTCCTCAAAATCACCACAAAACATAAAGGACCCATATAACACAAAACAAAAATTTAAAGCCGTCAAATATGGTATTAGTATCAAAAAACTCATTCGAAAATTAGAAGGG…
PBANKA_0100300	PBANKA_0100300.1	ATGGAAGAAATTGAATTGAATAATCCTGAATTAAGAAATACAAAATATTTTACGATGGGTGATCCTAAGACAGGTTGTTTCTGTAATAAAAATGGTTTACTTTTAAAAACATATGGGTGGCTGATTAAAAATGATATAGAAATTATATTGTTATGCATGGGTTCAAATATCATGCTCTTAACTTTTATGAGAATAAATTTAAAATGCCAAATAACAATGAGGACTTAGTAGTAGACAATAATAATTACTATATTTATAAAGATAGTTGGATTGAAAAAATTTAATAAAATGGTTATTCAGTATATGCACTATATTTGCAAGGACATTGGGAATCACAAGCATGGAAAATTTAAGAGGAAGTTCAATAGTTTTGATGATTTAGTTGATGATGTAATACAA…
PBANKA_0100400	PBANKA_0100400.1	ATGGGGAATTGTATATATTTAAAACCAATATTTATTATTCTATTAATCTCTGCAGGTATGATATATAGGAGAAACGTCTGGTCATATGCACATAAAAATGATTCAGAAACAACTTCTTTTTTATTTGACGACAGTATAAGTCTAAATGCAAACTCAAAAAATTATCAAACAAATGAAACCAATTTAAACAATCCACCAATTTTAGATGAAAAGTTTCATGATATCGAAAATAAAAGTATAAATCAAAATGATATTAGTAATACAAGTAATCCATCATATAATAATCGCATGCTAGAAACTGTCCCAAATTATATAAACGATTTAAATAATGACAAAAATAAAGATAAACAGTTAATTAATACTACGATTTCTTTTATTGATCGTCCAAATGCATATATA…
PBANKA_0100500	PBANKA_0100500.1	ATGGAGGAAGAGGAAAGATATGAGCATTTACCTTCATATGAGTTTTACAACAAACTTAATGAAAATGTATCCGACGAAGATAAAGAAAAACCTAATAAATATTGGAAGAGAATAGAGCCAATATTTGAACCGTCAGAATGGGTTCGTGAAATTGTTTATAAATTACATAGAAATGTGACATTTTTAAATGAAAATCGTGATGATGATAAACTATATGGGAAGCATTGCTATGATTTGAATTATTGGCTATACGAGCAAGTGTATAAAAATTCAGATTTGAATGATAATAGTTTAAGTTTTTTTATAACATTAGATATACTTTTAAATAGCTGGGAGAATATGAATGCTGATAAATTTAATGGCAATAAAGATATATGTCAACCAGACAATACATTAGTA…
PBANKA_0100600	PBANKA_0100600.1	ATGAAATATTTAACGCACATATTTTTTTTTATTATACTTTTTCAATTTATAGTTGATAAATACGATAACAATGGAAAATCATTGGACAAGTTTTTAAATATACGAAATGAGAGATTTCTAGTAGAATATTATGACGCTAACATTGATCAATATAATGGCAATCAATCAAAAAAAAAAAAAAATATATATACATATGAATCAAATGGTATTTCACAAAACACTACTAATACCAAAAACCAATCAGCAAGTTTTTATGCACAACCTACCCACGGCCAATATAAATACCATCGCAATAATGTATATACTCCCTCTGAAGAGTTCAATTTTTATAATAGTACGTTCATGGAAAGGCTAAGACATAATTCTAAGATCATTATGGGATCATCTGCAGCGATATTT…
PBANKA_0100700	PBANKA_0100700.1	ATGGCAAATTGTTCTCTAGTTTCTGGGAAGCTATTCCTTTTATCTATTATACTATTATTACCATATATAATTAATTATGCAAATAACAAGGAAAGCAATCACAATGTATCATTTGCAACAAATAAAGAATTAACAAGATTATTAGCAGAACCAACAAATGATCTCGGGGTCAATAAATCCCTCGAAGACGATTCTGTCGATTCTGAATCAGATGATGCTGTTGATTCTGACGCAGATGATGCTATCGATTCTGATGCAGAATCTTTCCTTGGATCCGACTCAGAATATGAAATAGATTCTGACCCAGAATCTAGCCTTGAGTCCGAATCCGAATCCGACCCCGAATTCGATAATGAATCCGATCGTAAAGAAAGATCTAAGTTCTTTAGAAAGTCAAAA…
PBANKA_0100800	PBANKA_0100800.1	ATGAGTATCGGTGTCCCCGTAACAAAATCTTTTAACAAGCTGAAAAAGTACCCATACGAAATAAATAAATTTGATAGAAGAGAAACAAATGAATATTTTTATTTGCCAGTTGATTGTCCTCGTATGAAAAAATGCGACGATGCATATTGCCCATTAGCCCATACAAAATTAGAGAAAATATTTCATCCAATAGTTTATAAAACACAAGCTTGCCAAATGGCTAAAGATGGGGCATGTGATTATTTTCAAAAATGCGCTTTTTACCATGATTCAAATGATAAAAATGAAGCTCATTTGAATTGGACTATTTGGGAAAAAAAATGGGATAAATGGAGGAATAATATCGATAGTATTTTAACACAACATAATAAAAATGATAAAGAAATCCGAAGAAAAGTA…
PBANKA_0100900	PBANKA_0100900.1	ATGTCTGAAAACATTGATGACTTATTTAATGTTTTTGAGGAGGATGAGACAAAAAAAAACCTATTAAATAATAGCAAAGGTCCTGACCATTTAAATACTATTGTAGAAGAACAAAATGGGCAAGACAATATAGGCTATGCAAACGGAGGATATATAATGGAAAATGAACGGAATATAAATAACAAAACAACAGGAGCTGAAATTAAGGAAAATGAAATTGAAATGGAAATAAATTACGAAAGCTCCGAATATAATGCCCCAATAGACTACAAGATAAACGTTGACAATATAATAAGCAATCATAAAAGTAATAATAAAATAAAAGATCAAATTAAAGAAGAAATATATAATGAGGTAGGAAGTATAAATAGAAGTAATAATTTTTTTAATAATAAAATA…
PBANKA_0101000	PBANKA_0101000.1	ATGACAGACGATATATTAAAATGTGTTCACTCTGAATTTAAATATGTTTTAATAAGTAGTGATATAAACAACGAAATAAAAGAATTAAAATTCAAAGGAGCAGAAGAAAAATTTCAAAGTACCTTAAGCTCATATTTTAGAAGAATAATTTTTGATGAAAAAGGAAAATATGAATTAAAAGAAACAATCCAAGAAAAATTAAAAGAAAATACTAATAATAATAAAAAAGATGAAAACGAAGAAAATGACGAAAACAAAAATTCTTTAAATACAATATCCCCTGATTTAATAAATACCGCAATAGAGTCATCTCAGACTTATCAAATCATTCCATTGACGGTACCAACTGAAAAAAATAATTATTATGCAATTAATTGTTATATAGATGACATAGGACGA…
PBANKA_0101100	PBANKA_0101100.1	ATGAAAAACTCTTGGAGACATAAGGCTTTAGCCATCCCGTTTCTACTATTATCATCAGTCCTTTGTAATAAAACTTTCTTTGTGGATATATTAAACGGAATTAATATCAGATATAATAATAAGGTACCCATAAATAGAAACGTATCAAATTGCTATGGGCAGAATATAGGCAAAAATGATAATAGAAACTCTTCTATGAAACACCATTTCTTTATACAGAATGCAGCACAACCATCTATAATCAGCGAAACTTGTGACATAGAAGATAATAATAGGAATGCAAATATATTAAAACAATATATTTATACATTGTCCCATTTGACCATTTTTGATATTGATAAAGAAAAAGATATAGAACTTAATATATCTTTATTATTAAAAGCATGTTTAGCATCATAT…
PBANKA_0101200	PBANKA_0101200.1	ATGATAAAAATATTCTTATCAAAAAATTATAAAGGTTTGGATGGATTTATTTTGGTTTTATTTTTTATATTTACTATTGTGGGGGCAAATGGTTTGAATAATAAGAAAAGGCTAAGTCAATGTAAAAGTATATTTAAACATAATAGGGGGGGGGGAGGTGAAGGAATAAAATTGTTTATTCGAAATAAATATTTTAATAAAAATAATGATCTTTTAAGCAAACATAGGAGAAAATGTAACAATATGCATAAGGTAAATATTTTTCGATTAAAATTGAGTAGCAATCATTCTTTAAAAAAAAATGTCGATCTGGAAAATTATAGAAACATAGGGATTATTGCACATATTGATGCAGGAAAAACTACAACAACAGAAAGAATATTATATTATACTAATGTA…
PBANKA_0101300	PBANKA_0101300.1	ATGATTTTTTTAGAAGAGAAACATATTAAATATTTAAATTCATACACGATTGTTACCAGTGTCGAAGAGCTACTATTTAACGAAACCCTTAAGATGTGTGGGGTGTTTTATTTCATCTGTTCTTGTGAAATATTATCCTATGAAATCGATAAAAAAGAAGAATTGATTAATTTTATTTTAAAATGCCAAAATGCAGATGGTGGGTTTGGAAATAATATAAATTACGATTCACATATTGTATCAACACATTATGCAATCTTATCACTGTTAATTTTAAATTATTCATTTGATACAGTTAATAAATATATATATAAGGATGGAAACAAACTAAATGATATAGATAGAGCAAATTGTAAGGATGAAAAAAGAGAAATCGATTTAAATTATGAAAATTTGGTC…
PBANKA_0101400	PBANKA_0101400.1	ATGCACGTGTACATGAGTAATTTAGTGGCTGGAAAAATGAACGACTCAAATAAAGACAGAAAGGACGATATAAATAAAAATATACACTATCAAAACAAAAATGAAGCAAAGCCTTTGTATAGTAATAGCTCCAATTCTGGAGTAGGAAATACACAAAATAGTTTAATAAACAGTCACAATTTTGATGAATGTAATTATGCCCAAAGCAACTATCAAAATAAAAACTATTATTATATGAACAATGATAATAAATATTACCAAAATGTAAATAATAATCAAAACAAAGGAAATTATAATAATTATATGAATACATATGAAAATAATAGTGGTAACAAAGTAAATAATGAACAGGATAATAAAGAAGAACAAACTAAAAGTGAATTTCCATATTTTATGAAC…
PBANKA_0101500	PBANKA_0101500.1	ATGAAAAAAAAAAATGAATATATTAACTATTCTTCGCCAATAAAGGGAAACGTGAAATATTGTGAAAAGACTTCGAAAAGTGAGATAATAAATCGAAGACATAAAATAGATAAAGAGGGGTATTTTGAAAGTTTTAATCTTTGTATTGATAATAAAAAAAGAGAATGCAACCCTTATATGATATCGAATTCTTTTATATACAATAAAGCGAGCATTATAAGTTCTAGTCGAAATGAGAAAAATGATATAGCATCATGGAAATCGAAAGTACAAAATGTTGTTAGTATGGATTTGATATATGATAATGGCGATTCATTGAGTAGCTCCAACAAGATATTGACAATTTCTCCAAGGGATATCGATTTAGAAGAAAATTTGATTACTAAATGTGAAGAAAAT…
PBANKA_0101600	PBANKA_0101600.1	ATGAAGGAAAATTATGTCAAAAGCAAAATGACTGATTATAATAATTTCCATAATTATTGTAAACTAATGAATAAAAAAATCGGTAGAATTAGCCGAGATGAAGTAGAAACAGCTAAACAATTTGAAAAATTGATAAAAAAATATAATATAAAAAAAGTAAAAAAGGTTTCTCTAGAAAAAATAAAAGATAAAACATGTCTACTATATAATAATGAATTCTATGACAATTATTATAAAAAAAAAGAGCCAATTATTATTAAAAACCTAAAAAATAAAATAGGAAATTGTATAAACACTTTTGATAGTAATAATATTATTGACCACATAGGTGACACAAAAATAAGTATTCATATAAGCACCTCTAAATATTTAAACAATGTAAACAAAAATTTCCATTAC…
PBANKA_0101700	PBANKA_0101700.1	ATGGACAAAGTAATAATATCAAATAGTAGAAATGTAAACTTTGATAAGTCAGACATATTCGGAAATATGAAACTAAACGATGATGATAATAATAAAATAATAATCGATGAAATTAATAAGGGCTCATTATATCATAAAAATGCAAATACAAGTATAAAAATCCAAGAAAATGTGGAAAACAAAAAAAGTAGTAATAATAATAAAGAACAAAAAATTTTAAATATAGATTTTAATAATGATAATGCCAAAGACGTTAAGAATAATATTAGAAATTCTCAATGTGATAATGAAGGAGAAATAAATAAAAATGAAGTAAATCCGAACAAGAATAATAATGGTGTGAAAAACAAAACGCCATTAAATAAAAAAAATTCAAATTATAGCGAAGAAAAAACAAAA…
PBANKA_0101800	PBANKA_0101800.1	ATGACGTCCAACTATATAATTCATATGGGGAGTAACACCATAAATAAACGAATAAAGATTAAAGGACTCTTAAGCAAGTATGAAATTAAAATATTAGAAAAAAATTCGAATGCATTTTTCTATATACTTATAAATTTAATATTTAACTTGCCAGTTGAAAGGTTTCGATTAGCTATTAACAGAAAGTACATATTCTTAAAAAAAAGGAAAAGAAATTATCTAGTATTTGATATAACAAAAAAATTGTTAATAATGAACAACATTGATACAAATGAAAGGTTTATAAATCTGATTGAAAATAAAAAACGCTATTTTAATACAAAACCTTGGATGAACGATGCATCACCATGCCAAGCTAATACTATTTCAGAATCCTCCAATATGTATAATGATAATTTT…
PBANKA_0101900	PBANKA_0101900.1	ATGGAAAATGATAGAAGGAATAACCCTCAAGAGCATGTTGATATGAACGGGGGGTTTAATAACTTGAACTATTATAATAACAATGCCAATGAGCTGAATATTGGAAATTGTATGAATCCGGGATATTATGGTGTATATGAAGAGCAAAATAACAATTTTAATATGAATACAAACAATACAAGCATGTATATTAATGAAGAAAGTTTTAAGAATAATCAAAATACCAATAATAGCACGATGTATAACAATTTTAATATGAATAATTCTAACTATAATGAAAGTAATTATAATAATTATAGTAATTATGGTGCCAATTACATATCCAACAATATGAACAATACTAGTAATATGAATAATATTAACAATACTAGCAATATGAATAATATTAACAATACTAGC…
PBANKA_0102000	PBANKA_0102000.1	ATGCAAAAGCTGATGATGAACAAAAACTGCGAATTAAACGCAGAAAAAAATACAAGTTTAGGATATACATTTGATGAAAAAGATGGTTTTTTTGCGTCGATATTTAAAAATATAACAAAAAATGAATATTTTAGTGCAGGTGTTGGCATAATATCTGTTGGCGCATTTGTCACCGTTGCTAATAGATTAAATAGCTACATGTATAGTGCTATAAAAAAAAATTTATTTACATCGCTAGAAATAACAATAAATGATACATCCTATTATTGGATACTAGAATATATGGTAAAAAAGGGAATCATTAGTAGACATTTAAGTTTAAAAACACAAATAATAAATGACAAAAATTGTAAAAATGCTATATTTTCATTTCTTCCAAGTGTTGGCAATCATTTATTT…
PBANKA_0102100	PBANKA_0102100.1	ATGATTACGAAAAAAGGACTGGAGAGCTACATATCGAGAGGAAATTCAAAGTTAATTGGAAATTTATTAAAAAATTATGGAATAGTGAACAATAAAAATAGTATAGCTAAATATAGGAATTATTATAATAGTTTGAATAATGCTCCTAAGAATGATTGTTTAGTATCATATGATAAATGGAGAATAATTGGGTATAATGGTAATCGCTATTTTTCAAACATAAATGCCCGAAAGTATAGCAGTAGTAGCAATCATTCGAATTCGGATCCTTCAAATGCAGAATTTTTTGAGGATGAAATGAAAAGATTTGATGAAAGAATGAATAAAGAAAAATCCAAACATAAAAAAGTTTTATTTTTTATATTTAGTAGTATAGTAGGATTATATATGTATTTTGAA…
PBANKA_0102200	PBANKA_0102200.1	ATGAATAACAAGAAAAGAAATAAATATGATAAGCACAATTATATGGCATTACCACTAGAAAAAACTGAAATAATCATTGAAAATATTTATAATTTAAAGCATTGTTTGAATTTATATCGAAAGGAATTGCAAGAAAAAAACAATTATATCGATAATGCAAATGAAGATTTGAAGTTTTATAAAAGTGTTTTAAGAAATATCAATGTAGTATGGAAAATATTTAACAGTGATTTATTAAATTTAATAAATAATGATAAAGGTATTAATGTACATGTAAAAGAAGAAAATAATAACAACAATGACAATATTAAAGAGTGTAAAAAACGAGAAATAAAGGATGAAAAAAGTGGTGATGAGTATGAAAATATGATTGAATCTCCTTATTATAATATAGAAAAT…
PBANKA_0102300	PBANKA_0102300.1	ATGGTTATGGGACGAGTACGTGCAACGTCTTATATAAGACGTACCATTTCGCAGCCACTAAATAAAAACCATCCTGCAGGGAATATACAAAATTCTAGAGGTTTAAATGATACAAATTTAATAGGAAATAAAAATTTACACTTACAATTATTATGCAATGGAAAAGAGCCATACAATGAATGTATTGAGCATTTAGGAAATTATCAAGATTTTGATGAAACCAAACCATTTTATATGCCTAGAAAATCAGACCTTAATTCAATATATAGCATTTTAAATAACAAGTTAAATATACTTTTATTATTTATTCCTATTGGTATATTTAGTTATTTATTAGAAGCTTCAGATATATATATTTTTTTTTTTAATTTCATGGCCTTAATACCTTTATCAGCTTTA…
PBANKA_0102400	PBANKA_0102400.1	ATGGAAAAAGAAGAATTTTATAGAAAATATGAAGAATATTATGGTGGAAACATAAATGAGATTCCTTATTTGTTGGAAGGAAAAGATATATGGTTATATGATTTATATTTAAGTGTGTTAAAACATGGTGGATATTCGTGTGTAAGTCGAAATGCGAAATGGTTAAAAATTGGAAAAGAGTTTGGGCTAATAAATAAAGAAAAAAATATTAGATTAATAGAAATAAAAAATATTAAAGAGTATTATTTAAATTATCTTAGAGAATTTGAAAGGATACATGATAATTTAAAAAAAGGGAAAATATTAACAAAAAAATATAGGTGTCGTGTTGGAATAAATAATATTGATGTAAAAAATAAAAAGAAATCAGTAGTAAATAGCAACGGAAATAATATAGCA…
PBANKA_0102500	PBANKA_0102500.1	ATGTCGCAATTGCCTAAAATAATTTTAACCAATGAAGGGAAAACCCTATACAATATTCTGAATCATCCAATAAGGACAGTAAAATCTCGAATTGAATATTTTTTTAAGTTTGAAAATTTTGATAATTTGAATAATGAAATATCAGTAAAAGATAATTTTGATCGTCTTTTTGTTCCTTTAAAACATCCGGTTCGAAATTTTAAAGATACATTTTATTTAAATCAAAATTATATAAAAAATTATCCTTATATACAAAAATATTATTATGATATATATGAAAAATTAAATCCTTTTTATAAATATTATTTAGCTAATAAATTCCTACATCATGATCAGATTAAATTAAAAAGAACACACATGACTACACATTTACCTGAATTGTTAAGAACAAACCATAAA…
PBANKA_0102600	PBANKA_0102600.1	ATGTATATAATTCAAAAGATAAAGGGAATTATATATGACAATGCTGATATAACTAGTGTAAAAAAAGAAAAAATAAATAAAAAAGTTCATGTTAATGAACTAAAGGATGAAATATGGTTATACAAAAATGAATATAATAAAGAAAATGTAAATGAGGAATATGACAAAGAAATTGATGATAACGAATATGATGATGACGAAAATGAAAAACAGCCAACAGATCATTTTTTAGAAGTTCCGTTATTTGATGAGGATGATTATGGGAAAAATATAAAAAGACGAATAAAGGATTTCCCAAATAAGAAAATAAATTCTATCAAAAGATATGACGAGACAGAAATGAGCGAAGAAACTTTAAGTACAACATATGATGATGAAGAAATAGACGAACCCTTTCTG…
PBANKA_0102700	PBANKA_0102700.1	ATGGCTAAGGAATATAATGAAAAAGGAGTTGAAAAAAATGATTCTGATAATTTTTTTGCTAATATAGGGAAACAAAATGTAGAATCAGAAAACATGGTAGAAAATGATCAAGGAATGGCTAATGAGTTGCTACAAAAAAGGTTTGAATGCTTAAATAATACTATTGAGAATATGAACATTCATTTTAATAATATATTAAAAGATAATGAAGAAAAATATATATTGGCATTTAACACATATATGTACGATGTTCAAAAAGAAATTCGTATTTTGAAAAATATAGTGAAACAAGAAAAAATAAAACAATTAAAGGATGAAAAAGTAAAAAAATTGCAAAAAGAGCTTAAATGGTATATCAATGAATGCTTGAGATTAGACAATTTTTCTGAATTTTTAAAA…
PBANKA_0102800	PBANKA_0102800.1	ATGATGAAAAACAATGTAATTAAAAGAATTTGGAAATATGAAAATGACTATGGTGTAATGTATAGATATAAAAATTCAAATTATTACTGTAATAAAATAATGTTGTTAAATAAGCCAATTGGAATTATATGTTTAGATTATGAAGGAAATAAAATAATAAATAAAATTATTTTCCATAATATTCATAGTAGCGTGAAGAAGACAAAAAAGGAAATAAATAATATTTTTGATGATATTAAAAAATGTGTATTATTTAATTTAAGTCCTAGAACAAATAAAAGTAATTATAATAAGGGCATTTCCATGAAAAAAAAAAAATTTAAACAAATTTGGTATACTTATTCAAAAATAAATCAGGATATTGAAAAAGAACAAATAAAACAAAAAAAAGAAAAAACT…
PBANKA_0102900	PBANKA_0102900.1	ATGCAAACGTGTAATACAAATACAAATTATAGAGACACATCTAATAATTTATTATTAAATACACAAAAAATTGAAAAAAAAGAAACAAAATTTGGACAAATATTTGTAATTGATATGATAAAGAGTGTGAATGATAAAGCAAATAATATGAAGGAAGAAAAGGTGTTTGAAACAAGCCCCATTATGCCAGTAGAATCTATTAAAAATGGTAATGATGTAGAAGTAGATAATGGCGTGCCTAAAGTTAAGATAAATAAAGAACCCGTTATTTTAATAGACAAAGTCGAACGTTGTTTAGTAGTAGAATGGTATGAAAATGATATAAGAAGAGAGCAAAGGATATCTTATAAAAAATATGGTAATGATAAAGCTAAACTAAGGGCAAAGGAATTAATAGAA…
PBANKA_0103000	PBANKA_0103000.1	ATGATTAAGCTAGCTATTTATATGCTAGCCAAAATGGGCCCAAGTAAAGGAAAAGGTCCACTAATAGCCAAATATGCGCCTGCTGGTTTTAAGAAAGGATTTGGAGCTATTGGATTAGGAAGGCATACTAAAAAAGGTTTTTTTATAATTAACAAAATGCTCGTACCAAATTTTCATGTCCCAGATTTAAGCGATTGTAATTTAAAACCATATGTTTCAAGAAAAACGCCATTAATTGTTATGAAAAAACAATTAGGTCCCAAAAGAAAAATTTTAAATTAA
PBANKA_0103100	PBANKA_0103100.1	ATGAACGAGTCATATATAAAACTAATAATATCGAATAATAACAATCACAAACATATCGAAGATGCCTTTAATTATATGTGCCATGAATTTTACAATAAACCCAATGATGAAATATCCAAAGAGCTATTGGGCGAACTTCTTTATATAGGAATAATAATTCAAAGAAATGATAAAACATGTAATAATATAAAATATATAAAAAATTGGATTGACACTTGTAAAAATCTAAATATTTACCCAGACATTACTCTTAATGAAAATAATTCGGAAATATCAACTTTGGCACATAAATTCCAACTATTACATGAAAATATTTTGGATGATGAATTTAAGGTTGTTTCCAAGAGGTTGATAATTAAAAAAAAAAAAAATGGCGAAAAAGACATTAATAAAATTGAT…
PBANKA_0103200	PBANKA_0103200.1	ATGAATATATTATCGTTGTGTATTTCATTTTTTATGTTCATTCAATTATTGAATAACTCTGGTATGTTTTCCTGTTCAAGCAATGTTGACAAAAATGGTAATAATTTCTTATTGAAAAATATGAAAGCAGGAAAGCCAAAAGTGACTTTAAAAAATGAATTAATAAATAAAATTAAAAAAAAAGCAAATCATATTCGAATGCTATACAATATTCTAAATGAAAAAAATATAAGCAAGCCTATTTACATATTTATAAATGACCAAAATGAAAAAAAAAAAAAATCCCTCAAAGATTTATATTTGCTAGGAAAATTAGATTTTCTACAAGGTTTCAACACACCTATATCAAAATATTATATATCACTAAAAAACAAAACCATATCTTATAGAATGCTGTTA…
PBANKA_0103300	PBANKA_0103300.1	ATGGAGAATAACGAAATCATAGAAAAAGTCCCTGACTATACTATAACGGATAATTTGAAAAAAAATGAAAATGTATTAGTATATACAAAATATGAATTCATATATGCTTATATAGAGCTCATATTAAATGGAAAAAATTTAGGAGAAAATCATGATTTACCTTTATGTAGTAATTCATTTAAAATAGAAGATATAGAAGAAAATAAAAAAGAAAATATGGAATATTGTGATAATAATGAAGTGGTAAATAATAATGAAATAGGAAACGAAGGGTTTGATAAATATAAAAATAAAAATGATTTTTTTAACCGAGATAATATTATGAACAGAAATAAATTAAATGAATCATTTGATTCAAATAATGCATTAAATAGTATTAATAAAAGAAATAACAATTTA…
PBANKA_0103400	PBANKA_0103400.1	ATGAAATTCGATTTGATAAATATTTTTTTCCTTTTAGTGCTTTTTTTTTTTTTTAAAAAATATGATTTTTTGAATGTTTCAAAGAAACATACTTATAATTTTCTTAACGGAAATATTATTAGAAAAAAGGAAAAATATAGTTCTAAAAATTTTAAATGTAAAGTAGAAGGTATTGAATATAAAGTTCAGAATGTAGACAATTCAATAGAATTTTATAACAATGTGTTGGGATTTCAAGTAGCAGAAAAGGGAGATAATTATGCTAAGCTTATTTTAGGAAATAACGAAGCATATATTAAATTGATAAAAAATGAGGACAAATTTATTATAGGAGAACATTCATTCCTAGGATTAGGAATACATTTAAAAGAATTCGATTTAAAAAAGGTCAATATATAT…
PBANKA_0103500	PBANKA_0103500.1	ATGTTCATAAAAAAATATAATAACATTTTTGAAAAAAATGGTCAAAGAATAATACGCACAATAACATTATGTAATAATTTTAGTTCAATTAGATTTTTTTTTTCCAAGTTTCCTTACAAAAATAAAAAACCTTTAAATATCGATTATATTAATAAAATTCAAAAGAATAATGAACAAAATGAAGAAATAAAATATAAGCATATTGAAGGAAGTAATGTCTGTGATAAGATTAATATAGAATATAACTACAGACATAAATTTAATTGTAATCGAGGAATATATAAAAAGGGTGAAGATAATAAAATAATAACTAAAATATGCGAAGAATTATATGAAAATATAAAAAGAAAAGAATATAATGATTTTGAAAATAAGTTGGTATATTCTATTTCGCTAGCT…
PBANKA_0103700	PBANKA_0103700.1	ATGAACAAATTGAAAAAATTTATTTTTATTAGAAACGGGAAGTTTTCAAACAGCCAAATAAAATTCTTGGCTTTTACGTCGTTTAGTATGTTGGTTTTGATGGTTACGGGGGATGGAATACAAACACCTATGAGTTATATAAGAAATGTTAAAAAAGAAATACAAAACGAAAAAGAAGAAAAGATGACAATGGAAGAAAAACTAATAAAGGAGTTGGGATACACAACGTATAATGAATGGAAAAAGGCAGGAATAATTCCATCAGGGGAAAATGACAACAAATAA
PBANKA_0103800	PBANKA_0103800.1	ATGTTTTCTTCGATTTTTTCAAGCCAAAATAAAATATATTACTTATTGAGCAATGTAAACAATTTATTTTTAAAATATGCTCAAGTAAGGAATCATAAAATTATTAAGCCAAGGAATATTATTAAGGTATGGAAAATAAAACCAGGAGATGAAGTGAAAGTAATATCAGGAAAAGATAAAGGGAAAATAGGCGAAGTATTAAGTTGTGATAAATTTCGGAATATGGTTAAAGTAAAAGGGTGTAATTTAAGGAAAATATTTCTTGATAATAAATATGTTTATATTGAAAAAAAAATACACTATTCAAATGTTCAGCTAATAGATAGCTTTTTAAAAACAAATACAAAAGTTTCTATTAGATATACTGATGATAATCAAATAATAAGAATATCAAAAAAA…
PBANKA_0103900	PBANKA_0103900.1	ATGATTAAACAAAAGCGGTCCTATTCACATATGGAAAATGATGAAGGTGTAGATCCAAATAACAATAGTGAGGGTGAAGTTTCGTTTAAAAGACAACGGAATAATAGCCATAGTAGCAACATGACGTATGGAAGTATGAATGAGGAATATGAAAATGGTGATAAAAATAATAAATTACATAGTGGTAATATGGAAATGTTAATACCATATTGTATTTTGCTACCAAATAGGGCAATCGGTTATGTTATTGGTAAGTCAGGTAATAATGTACGTGAAATTGAAAAAGTATGTGATGTCATAATAAAATGCCAAAAAGAATTTGATATATCTGTTTACCCTCCTCCCTCTGAAAAAATATTAACAGTGTCTGGTAAAAAGGAAAATAAAAAGAAAGCATTA…
PBANKA_0104000	PBANKA_0104000.1	ATGATACCGACGCCTGTTTCTAAAAAAATAAGAAGTCGATTGAGCCTGTCCGTTCAGAAAAAACCTCACTTTCTATTTCGGCAAAATTTATTACTCGAAAAAAAAGACAAATGGGAACCTAAATTAAGGAAAGGGCACCCTGATTTTGCTACACAATTTGATATTTTAAATAGGCAGGTTACAGGATTTCGAAAATATAAACCCCCTCTCGTAAAAAAAGAGGAAATAAAAAAAAATTATGATATAACGAATTTCCACGAAGTAAAATCAAAGTTCCGTTTTGAAATGAACGGGATATTTGAAGATGGTGGATCTGTTTTTTGTGATGAATTATACAAAACAGCTAAACGAATGTTTTTAGTAGGATGGATAAAATGCAGAAGGAGATTTGTCATGGGA…
PBANKA_0104100	PBANKA_0104100.1	ATGAACGAATCAGCTAGTAGTCCAATTAAGGCAACATGCAGAGACATGGCCTTAAAAAGTAGTTTACATTCCTTTACCTTTAGTCTCAAAGATTTTGACATAGCAGGCTTTTTGGGAGATGGAGCACATGGAAGCGTATTCTTAGCATGTGAAAGACGAACAAATTTCATTTGTGTTTTAAAATGTATATCTAAATCACACCTAGTCAAAAGTACACAAGAAGCACTTTTAAGAAAAGAAATCGAACTCCAAGCTCATTTAAAGCATCCTCATATTGCATGCATGTATACGTGGTTCCATACAAGTAGCCATGTATTTTTTGTTATGGAATATTGTTCAAATGGTGATTTGTTTACCTACTTAAATGAACATGGTCCATTTTCTGAAAAAAAAGTTGCA…
PBANKA_0104200	PBANKA_0104200.1	ATGGATGAAAAGATAGACGATAAAAAAAGAGAAAGTAACTACAAATTTTTAAACCCAGACGAAATAAACAATTTAGAGTATATTTTTAATAAAATAAAAAAGAATAAAAGTGAAAATGTACCTATACAAAATATAGAAAAATTCCTTCTTAAAAATCATAATGAAGAAATATGTGATGATTTAGTTAGCTATTTTCACATATATGGTAGCACAGTAACGTTAGACGATTTTATAAGCCATTTAAATTGTGATATTAACGAATTTAAATCAAAAGAAAAGATTAAAAACTTATTTGAAATACTTGATGAAAATAAAAAGGGGTTTATAACATTGAAAGATTTCATTAATGCAGCTAAAGAATTTGATAATGAATTTAAGGAGGATATATTAAAAAATATA…
PBANKA_0104300	PBANKA_0104300.1	ATGAAAAATGGCGATTATTTTAATGTCTATAATGAATTTTTTAAAGATGCTTATACATTTTTAAATACAATTATAGAAACAAAAAGGGATTGTGGTGAAATAAGCAGTAGTAGTGAATCGGGTTCAGAAGAAAAAAAAAAAATAAAAAATAAAAAATATATAAATGAAAATAATATTAGTAAAGTTTGTGATAAAACTGAAGATAATACAAAAAAGGAAAATAAAAAATATATATACTTTTATTTAAGCACATATGATAAGGATAAATATCTAAATGATAATGTTAGTACTCAATATATAAAAAAAAACAAATATATGTATAAAAGGTCTAATAGTAGAACTATACATGGAATAAATAATGATGAAAATTGTGAAGGAAATAATCACATCCCAAATAAT…
PBANKA_0104400	PBANKA_0104400.1	ATGGCGGAGGAAAAATGTATTTTTATTATTCTACCTGATGTCACTAATAATTTTAAAGATGATGAAGTTATAGAAAAATTAGAGGAAAAAAATTTTATAATTTTAAATAAAAAAAAAGTGCACTTAACAAAATTTGATATAAAAGAAATATTTACTTACAAGCCTGAGCAATACAATAATATAGACGACTTCTATGAATATATAGAAAGCGGGTTGAGTGTTATTTGTTTAATAGAGAGCCGAAATGGAGAAACACGGACAAAATTAAGTCATTTAGTAAAGAATACATCGATAATTATAAAGGACGAATCCTATTTTGAATGCTTAGAATATCAGTGCAATTTACAATGTAAAGACATACCATTTTATTTCAGCAAAAATGAATGGTATTTTATTCGA…
PBANKA_0104500	PBANKA_0104500.1	ATGTATAATTCTTCCAACGTATTATCAAATGAAAATAAGCAAATTAAAAGCCCTATTATATACAAAAGCAGAGCAAAAAGTCTCATTCAAAAAAATGTTGAAAATCGTTCCAGTGTTAATATTAATGGGGATAAAAATGGAACAAGCATTAAAGATAAAATTATAAGATTATTTTCAAGCCAACATGAAAAATGTGAGAAAGATATTCAAACAACCAAACTTAAATCAAATGAAAATACTTTTAAAAAAGAAGAAAATTACAATAGAATAAAAACCAGTTCAAATGATTACGACCAAACTATAGAATGGCAACCAGTTTATCATGAAACTTGTAAAATAAAATTACCTGTAGAAAATTATAATAATACAAAAATATCGTTTCCTGAAGATGTTTTAGAT…
PBANKA_0104600	PBANKA_0104600.1	ATGACAACACTAGACAAAATAGGAATACAGGGAATAAGAAGTTATTGTGATGAATATTCACAGCAACTGGAATTTTCTTCGCCTATTACAATAATATATGGGAATAATGGAAGTGGTAAATCAACTATTATTGAATGTTTGAAAGTAAATTGCACAGGAGATTTTCCACCAAATGCCGAAAAAGGGAAATCTTTTATCCATGATCCACTAATATCTAACAAGATGAATGTTCGTGGAAAAATTGACTTATTACTAAAAAATTATAATAATAAAAAGATAGGTATATCTAGATCTTTTAGTTTATATTATTCTAAAGATAAACAAAATAGAATAAAACATACTTTTCGATCTTTGGATAATAATATTATAATTAAAAAAGACAAAGGTGATGATATTATA…
PBANKA_0104700	PBANKA_0104700.1	ATGGCATTCAATATATTATTTTTAAATAATTTTGGAGAGAGGATTTTACAATATTTTAATGCATCGTTGAAGCCGGGAAGAAGAGTTACTAAAAATTGGTTTATGATAAATCCAACACAATTTTTTATAGTTTTTTTCGCATATATTATTTTTATTTTTATTGCATATATATATAAGTCTTTATATGCTACACATCAAAATCCTGATAAACTATCAAAAATAAAATCAAGTTCAAAAAATAAAAATTCTCGATGCTACATAGCAATCGAAAAGCTAGTCCCTATATACAATTTAATACAAGTATTATTGAGTGCTCTTATATGTGTCTTAACAATTTATAATGCAAGAAAACGAGGTTTTTCACTTTTTTATAATTACGTAGATTTTTCAAAAACAAAT…
PBANKA_0104800	PBANKA_0104800.1	ATGGAAATAAATGAAAATGATGTTGAAATAAAAAATTCAGATGTTATATGGGAATCATTATATAATGACTTTGAAGAAATAACAGACACAAATAAAAAACATTTTAATTATATTGAAAATAGTTTGTACAATTTTTGCAAAGGAGTACATTCCTCAGAAAAAGCTAATTGCAATTTAAAAAATCGAAACAATGATATATATGGAAATAATAATTGTAATAAAAAAAATAATGAAGATAATAAGTTAGAACAAGTTCAAGGTTATAATATTACAAATTCTGAGGAAAATAATAATCAACTATCCATAATAAATAACAATGATGCCGATTATGATAATTTAAAAAAAAAATATATTTCATACGGAAAAATTTATAAAAATGAAAATGATTATTTAAAAAAT…
PBANKA_0104900	PBANKA_0104900.1	ATGAGTTTCAATTTTAGCATAGCTAATGTAGTATATGTAAAAAACCTTTCTGCGAATGTATCAGAAGAAGATATAAGGGAAAAATTTAAAGAATGCGATGAAATAATTAGTGTTGTATTTAAAAACTTCCCTGGAAAAGATCAAAAATATTGCCAAATAGAATTTAAGACTTCAGAAGGAATAACAAAATCGTCAAGATTAAATGGGGAACTTTTATTGAATATCCCAATGAATGTTACTGTTATTGAACCCATTTTACAATCACAATCTTTTAGTGAAATATCAAATATTAATGAATATGATAAAAATATAAATAATAATGATTACAATAATTCTCAATATCAGAAATTGCAAAATCTTCTTGTACAAAACCAAGTTATTTCAGAGCAAAAGAAAAAA…
PBANKA_0105000	PBANKA_0105000.1	ATGGCGAAAAATCGACTTTTAATTGAGTCTCGGGAAGCTAAAAAGCAAAATGACCCTGACATTTTTTTGTCACATAGTGATTACAATTTATACGAATGGGAAGCAATAATAAAGGGCCCAAAGGACTCACCATATGAGGGAGGAAAATGGAAACTAAGTATAAAATGCAAAAGCACATACCCAATTGACCCACCTATGATAACATTTATAACGAAAGTATTTCATCCTAATGTAAATTTTACAACAGGAGCACTATGTATGGATATACTAAAAACAAATTGGAGTCCCGCTTGGACAATTCAATCCTTATGTCGCGCTATTCTTTTTCTTTTGAATGAACCAAACGCCGAAAGCCCATTAAATTGTGATGCAGGCAATTTAATACGGTTTGGGGATATA…
PBANKA_0105100	PBANKA_0105100.1	ATGGATTTTACTATTTTTAAAAATGATAAAAATTTATCATTAAATGGAATAAACAAAATAGTTGGCGATGTCTATAAGGACAACTTGGATTATTTGATGAGGAAAAATAAAAGTGAATTAGAAAGACGAGAAACTGATAAATTTAGCTACGAAATTGAAGTATTTTTAAATTCTTTGGATGGCGAAGAAACACGATTATATGAAGAAAAAGACAAAATAAAGGAATCATTTCAAACTATTGCATTACAGTTAAAAAATGTGAAACGATCTATCATTAAAACGGAGGAATATGTTGAGAATAAGGTAAAAGGAGTGATGTTAAAAAATTCTCAAAAAATATTTGAAGTTTTTAAAAAGGATATTAACAACTTATAG
PBANKA_0105200	PBANKA_0105200.1	ATGAATAAGAGAATTTTGCCAAATGGGGAAGACAATAATGATAATAAATCGGGAGTTAATCGATATATTGTGAATCCTGATGATCAATTGGGAAATGAAAATAATAGTTATAATTTAAATAATCCCGAAAATGAAATAAAAGAAGAAAACTATATTGGGGGAAATAACCATGATATTTCTAATAACATGAATTGTGATGAAAAAGATCATTTAAATTTTATGATAGATAATTCCAATGATCATAATAATTATACTGGTCTTAATATTGGATCAATTAGTAATAACAATAACAATGCAAATTTTAATAACAATAATAATAACAATATTTTGAAATGTTCAATAAGCGGTGATATAGATAGTTTCATTGGGAAGCATGGAATTGATAATAATCGAAATAAA…
PBANKA_0105300	PBANKA_0105300.1	ATGGATGTACAAGAAATCGATGAAAAACTCGTGACGAACGGTAATTATGTTAGGCATGCTTTTAGCAATCGAAATATAAAAATAAAGGTGATGGATGCTGTGAATAAAATTGAAGATTACAACATTTTTCAAAATGAAGCTAGCCAAAATTGTCAACTAGCCAAAAATAAAAATAATAAATTTTTATCCTTAAACGAAAATTTAATATCAAAAATACGAAGTGAAAGTTCAGATATAATAAAAAAAGAAGGACAAATTTTAGACGTAAATTCTAGAAATGTATGTTATGCATTAAAAAGTGGAAAATTCCGATTAATAAATCAAAATGGAATAAATACTACAAGAATAAAATTATTATATGATAGCGAAGTTTTATATGTCAGTTTTAATCAAGAAAAT…
PBANKA_0105400	PBANKA_0105400.1	ATGTTAGTAAAATGCGAAACTAAAAGTCAACGTGTGAAAAGTATTTCATTCCACCCAAAGATTGATCTGGTATTAGCGGGATTACATAATGGAATAATACAATTATGGAATTATAGAATAGGTATATTGATAAATAAATTTGAAGAACATGAAGGACCGGTAAGAGGTATATGCTTTCATTCCGCTCAACCTCTTTTTGTTAGTGGCGCAGATGATTATTTAATAAAAGTTTGGAATATACATTTAAAAAAATGTGTTTTTAATTTAACTGGACATTTAGATTATATAAGAACTGTACAATTCCATCTAAGCTATCCATGGATATTATCTGCTTCTGACGATCAAACTATTCGTATATGGAATTGGCAAAGTAGAGTTTGTATAGCCATATTAACTGGT…
PBANKA_0105500	PBANKA_0105500.1	ATGAAATTTATAACGGAAACAGATCGAGCAAATTTGGAAAAGTCTGGAGGGCTAAAATTATTCTACACAAATTCAAATCAAAGTAAAGAATATGAATCGCACATAAATGTTTTGAAGGAAATAGCTGAGGATTATGAAGAAATAAAAATATATGTTATTAACATGAATGGCAATAATAATAGTTATGGATTTGAATTTTATGAGGATACTAAATTATTAAAAGGTTTTACAAATTGTCATATAGGAGCAATAACTTCATTTTTAAGGAAATATATGTCATCATGTAACTATGGAGTTAGGGAAATGGAAAATGATAACGAAAATGATGAAGAAAAAATAAATAAAAAAATTGAAAACTTATTAAAAAGTAATAAAATTATACTTTTTATGAAGGGAAGT…
PBANKA_0105600	PBANKA_0105600.1	ATGAGTAAAAATAAAAAAGGAAAAAAAAAAGAAGATTTAGATGCTATTTTAGCAGAATTAGGAATTGAAGAAAAAAGAGAAGATCAAGTTAATGAAAATGAAGGCGATGAAAAAGGTGAAAATACACAAATATCAAAATCAAAAAAAAGAAAAGAAAAGTTAAAGCAAAAAAAAGAACAAATTAAACTAAAAGAAAATGATGATACAGCAATAGCAGAAACAGAAGTTGTTAAAGAAGAAGACGATAAAAATGACGAAAAGGATGGAGAAGATGGGGAAAATAATGAAACAGCTAAAGGGAAGAAAAAAAAAAAAAAAAAAAAAGATAAAGAATCAAAAGCAGAAACTGGTATATCAGCAGCAGCAAAAGCAGCTGCTGAAAGATTAAGACTTTTAAAA…
PBANKA_0105700	PBANKA_0105700.1	ATGGACATAAAGGATATAGAGTTTTTCGAGTATGTCAATAATTTAAAGAATACAGAATTGCTGGATATGTTTTCAACCAAATGGTTTGAATATCATAAAAATGTAGTTTTGATTAATGTATACTTACATAATAATAATGAATTAATAGATGTAGTTGGTAATGATAAAATGAGTCATATTCTGGCAAAGTTTGAAGTATTACTCAGAGAGCTTATTACTACTTATTTTATACGATTCCTAAATTTCGAAGAAAAAATTAAAAAAAATAATAAAAAAAAATTACAAATAAATGAATTAACAAATAAAAATATAGATAAAGAAACTAGTTGCGATACAGAAAATTCACATAACCATATTTATGATTACATATCACTTTATCATGAAATGGCCGTTTTAAAC…
PBANKA_0105800	PBANKA_0105800.1	ATGAACGAATATATGGATGAAGTAAATAATGATGACAACTACATAGAAATAAGTAATACAGAAGATATCCTATTTCAGTATTTTGCCAAAATGTTATATTTGTTGATATTTGGTTGTATAGGATGCCTATTAATAATTATAGTTTATTATTTTAAAGTACCTTGTAAAGAATGTGATTTTATGAACAGAATACTAGTTATATGTATATTAATTAAAAGTATTGGTCATTTAAATCTGAGTTTAGTTAGAATAAAAAGGAGAGGAGAAATCGAAAATTCTGAAGAATTTAAATATATTGTAAAAAAGTTATTAAGATTGTTTAATATGTTAACAATTTTATTAGTAACATCATCTTTATATTTATTACATTTTTATAAAAATGTCTGTTCTAAAAATACA…
PBANKA_0105900	PBANKA_0105900.1	ATGCTAAAAAATTTTGTTTGTTTCATATTTCTGATTTGTTTGCTATATCAAGTTTTATGTTTTTTAAAAATAAAAAAAATAAAATTGAAAATGCTAAAAATAAATACAGCTTCTTCACCACATTTGGAAGGTGAAATATATATTCGACCAGAAAGTTCTAAATATGAAAAATTTGGTAGGCCTGTTAACGATCTAATATTACGAGTAATAGAAAACAAAGATAAAGAAATTGATGAAAAAGATGAAAAAAATAATGAAATTCCTTTTTGGATGATGAGGCAATCAGGACGGTATTTACCAGAATATAGAGAACTAAAAAAAAATTATAATTTTTTTGATTTATGTTATAATCCTGAATTATCATCAAATATCACAATAATGCCATATAAAAGATTTTTA…
PBANKA_0106000	PBANKA_0106000.1	ATGAAATTTGCCGAAAAACTGAAGCACCTAAAGGTGAAATCATGGGATAACAAATATATTAATTATAAATTTTTAAAAAAAATAATAAAAAAAAAAATAAATCCAGAAATAAAAGCCTTATATGATAGAATTGATAAAAATGATGAACAAATTCTTGAAGTTTGTAAACTAGTGAATTTAGACAATACACTAATTAATCAAAAAGATAAAAAAAAAAAAAATGAGATCGAAAATGAAGAAATCGATTACACATATTTATTTTTTTATGTTTTACAAAATTATATTAATATGGTTAAAGAACATTATGAAAATGAATACAATTATTTATATGAAAAAATAGATGAAATTGTATTTTTTTTAGAATCAGATAGAGTAAACTTAAAAGATATGGAAAGTTTA…
PBANKA_0106100	PBANKA_0106100.1	ATGAAACGATACATTCGTTTAAATAGTTATAAATATATGGACAAACAAAATGAAAAAAATTCAAATAGATATATCCCCAATTTTATTAACTCTAACTACAAAAATGGAATAGAGAATAGTCAAATTATTTTTGAAAAAAATTTTAAACACAATAAAATTTTATCACAATTTGGGAAAATAAAAAATAAACTAATATATCCTCTACAATTCGAACTTAATGAAAAAAATGGAAATATTCTAAAATATACGAAACCGATTTTAAAAAAAAGAATTAAAAATATCACCAACAATGGAATCAAAGCCAATATTAGAAATAAATTAATAACTAAAATAAATGAACCCAATTTGAAATCTTTATATTTGGAAAAATTACATTATTCGTCAAATTTGAATGTTAAT…
PBANKA_0106200	PBANKA_0106200.1	ATGAATTCGACGCACAATTATATCGAATACTCTTTTTCGAATGTTGATAATTTGGATATGAATAAATGTGTTGCAAACAATTGTATCGAAAGTATATACAACTATGGAGATACTAATGAAAAAAGAGATTGTATCATAAATAAAACAACAAATATAAGTAATATTAATGATAGTAATAATAGTAGTGTAGTTAAACCAATTTACACTGGAAATATAAATGTTTTGGAAATTGATTATGTACAAGGCATAATAAAAAATAACTATGATGATATAAATGTTGGGGAAAAGAATGGAATAATAAATCGAAATAGAAACACAGATGATGTATTAACAATTGTTGAATGTGGTAAAGGTGGGAATATAAATGGGAATAGAAATCAAAGCAGAAATATTTGTTTG…
PBANKA_0106300	PBANKA_0106300.1	ATGGATTACAAAGTGAATCAAAAAGAGTTATGTGATAAATATCTCATACAATACAACGAAAATAATGAGGGTTCATATATAATTGACAATTATAATAAATATAAGAAATTGTCTCGATTTAACGACATTGATATAAATTGTTATTCAAAAAATAACAGCTGTGATAATATGCATATGACAACAAACAAATTTAATAATAAAGAAGGAGCATCTATTATTGGGAATGTTTATCAAAAATTTAATGTGCATAATACTTATAATGGAAATGTAGATAAAAAGAGTGAGTTTGAAAATAACAAGAAAGAGTCGTATTTGTTACGAAATGATATTGAGAATAAAAATGATATTCCTTATAAATATAATAATAATAAAACAAATTTCTATGAAATTTCACAAAAA…
PBANKA_0106400	PBANKA_0106400.1	ATGATTAATAAATTTAAACAAATAAATGGAATATTAAAAAATAATACAGTTTTTTGTGAAGGCCGAATTTTTTCCAAAAGTATTTTTTTTTATAGCATAAAAATTATTAACAAAGAAAATAAAAATGATATTAAAACTTATGGACATAATCAAAATGGAAAAAAAAATAAAAAAAATGATGAGGATGACTGTAATACCATAAATGTGTGCAAAAATATAGACCATAAAGAGGATTTAATAAAACCACAAAATAATTTGGTAAAATTTACTAGGAGTAAATCAATTTTTTATGAAAGTGAAAGAATAATAAAATGCGAAAGTGGGACAGGGGGAGATGGTGCTCTTAGTTTTAAAAAGTTTAAAAGAAAGGTTTTTGGAAATTTAGGGATACCTAATGGA…
PBANKA_0106500	PBANKA_0106500.1	ATGAAAAAGGTTTACTGTTTTTTATATTTTTGCAACGTGTTTTTTAGTGGTACAAAGTATAATAGAAAAACGATTTTCAATTTAAATATAAAAAAGATTAAGAATATAGAAAACAAGTATCCACAAAATAATAACAATTTTAGTCATAAACTTTATAATACAGATGATAATAATAATAATTATAGTCAATTTGACATAAATCGAGATAATGAATATAATGAAATATTAAATGATATAATATATGAATATGAAAAAGAACAAAAGGAAAAAAATAAAGGAGATAAAATATCTCAAATAAGTGAAAAAGATGGAAAAGAAAAAAATCAAAACACAGTCAACACCAATAATAATAATAATAACACATACATACCAAAAAATAAAGAGCACAGCACGTCAAAA…
PBANKA_0106600	PBANKA_0106600.1	ATGATAGAGAAAAAGTATAATTTGAAATACTGTTGTGATGATATTTGTGTTTTTCCCAGCATAGCATTGTCAAATTATTGTGATGATAAACTTAGTGAGTATTTTGGTCTAACCGCTATATCAACATATCAGCTTAAAACGAATAAAGAGGTGCATAACATTGAGCAAAAAAAAAAAGGAAAGGTTTATTTGTATAGACTTGTGGAAAATACAAATGATAACCAATTGAAAAGAAAAAATGACTATGCATTAAGTTATGAGAAAAATATAAATTACCATAGCGGAGTTCTACAATCGAGCTACTTGTTCGCAAATGATGATTTAATGCTTGGAAGTATATGTGTCAACGGATTATATTTATCAAGTATAAAGGATGGAACCTATGATAAGATACTTGCA…
PBANKA_0106700	PBANKA_0106700.1	ATGAACTCACGATTCCTTCTTTTTTTTTTATTCTTAAAATTTTGTTTTTGTTACATTAAAAATATTAATAGATTTACAAATAGCAGTTTTTCAATCTTAAAAAGTGAAAAAGACGAAGCACAAAACAGAAAAAAAAATAAACAAATTTATTTAAATAATACTGGCCATTCTATATATGAAAATAAAAATGTTCTAAAAAATGGCGGCATTAATGATGTTGATGCTATAGAAAACATAACAGACAATTTCAGTTGTGATGAGGATAAAAATATTAATATAAAATTTCTAAATGCAAATAAAGAAGAGGATTATAATAACCTATATTTCTATCACATATTTAAAAAAATTAATATTATCAAAAAAAATAAATATATATACAGCCCAGCAAAATATGAAGCA…
PBANKA_0106800	PBANKA_0106800.1	ATGAAAATGGAAAAAAAAAAAAAGTTTTTAATTTTTTCGCGCATGATACACTTTAAAAGTGCTAAAGAATGGAAGCAGTTTATGAACCCTAAAATAGATGGAACGCGAATAAAAAAAATAAGGAATGTAAGTGAAAATGATATGATACATAAACATACAATTTTAAAATATCCATATTTTAAGATGAAAAAAATAGGACGGTATTCAAAAATAAAGCCAACTAGCGAAATCATTTTCAATCGAGATATTGAAGTTGTTTATGATTATAGATATTGTGATATTTTTGAGAACTTAAAGGATATTATTTCATTAAATTTGAGAGGTATTACTATACGAGAAAAATGCACAGATAATATGGCATTCGAAATATATGATACTCTTCAAAATAAAACATTAATT…
PBANKA_0106900	PBANKA_0106900.1	ATGTTCAACTATTTTTTAAAAGGTTTTAACAATTGCAAAAACAAAGTTGATGTTGACCATTTAAGTAAACAATTTTTAAAACACATTTATAATTTTAATGCATACGAAATATCATTATGTTTGAATAAATTTTCTAAAATAAATTATCATGAAAAAGATTTTTGGATAAAAGTCTGTAGATTAATCACATCAAATGATGCGAATGTTTTGAGACGCTTTGGAGTTTTAGGGGATAGACAGTTGGCAAAAAATGATGAAAAAAATGACGAAAAAAATGACGAAAAAAATGATGAAAAAAATGACGAAAAAAATGACGAAAAAAATGATGAAAAAAATGATGAAAAAAATGACGAAAAAAATGATGAAAAAAATTTCCTGGCCTTTTTTAATTTAGAAGAA…
PBANKA_0106950	PBANKA_0106950.1	ATGGAAATAGATCCTCAGCAAAAAATAACTGACGTAACAATAAATTTGGAAGGAATTAACAAAATTAAAAAAACAAAATTAGAATTTATATTTGAAGAATTAAAAAAAAGTAAAAATATCGAAGAAGTTTTTTACAATATCGCACAATGTAATAACAAAATAATTAATTTAAACATTTTTGATGAATACCCAGTTGTCAAATTAAATAGTTTAATAAATACTCATATAATAATAGATTATATATTTAAAGAAAAAAAAAAAAATTATATTATTGGAACAAATGTTAATAATCGTGGTGAAATATTTGGAGATATTGAAATAAATTTGCCATATATTTTTAAAACAATAAATAGTATTGAGCTTAAAGCAAACATAAGTAGCTTATATACTAATAACTTT…
PBANKA_0107000	PBANKA_0107000.1	ATGAATCTTGTTAAGACGACATTTTGTAACTATTACAAAGGGATAGTAAACAAAAACAGCCTTTTCCAATTAAAGAATAATACTAATCATATGATTGGACGGCACATAAGTACTAGTCATATAAATTTTAACAAAAATAATACAAGTAATAATCAAGCACAAAATGAAAATAATTTACCTAAGGCAATCAGAGTGCCCATCATGCGTTTCTTTTACGGGATTATAGCTTTTATGGCAATTGTTCCTATTTGTCAGTCTCTGTATGAAACTGATAAATATTATAAAGAAAACAAACAATTATACGAAAAGGGAGAGGCCTAA
PBANKA_0107100	PBANKA_0107100.1	ATGGCTGATGGGGAATATAACTTTTCATTAACAACATTTAGCCCAACTGGGAAATTAGTACAAATCGAGTATGCTTTAAATAGAGTATCCAGTAGTTCACCAGCCTTAGGAATTCGGGCAAAAAACGGAGTAATAATTGCCACGGAAAAAAAAACTCCCAACGAATTGATTGAAGAAAACAGTATTTACAAAATTCAACAAATCAGTGATCATATTGGTATAGTATATGCTGGTATGCCTGGTGATTTTCGAGTTTTATTGAAAAAAGCAAGAAAAGAAGCTATCAAATATTCTTTACAATATGGAAATGAAATATTAGTAAAAGAACTTGTAAAAGAAATAGCATCAATTGTTCAAGAATTTACACAAACAGGAGGGGTTAGACCATTTGGTTTATCT…
PBANKA_0107200	PBANKA_0107200.1	ATGGAAAATATATATGGAACAAACATATCAGTTAATACAGATGAAGCAGATAGTAATGGGGAAAACGAGCAAAGAAATACCCTTGATGAAGGGGGAATTGGGGAAAAGGGGAATGATGTAACATATATTGAAAAAGAAAATGATGAGAAAGATATTGAAAAAGAAAATGATGAGAAAGATATTGAAAAAGAAAATGATGAGAAAGATATTGAAAAAGAAAATGATGAGAAAGATATTGAAAAAGAAAATGAAAAAATCGTTGAAAAAGAAAATGAAAAAATAGTTGAAAAAGAAAATGATAGCAATTCTAAGTGTAACGATTGGGAGTTGCAAAATAAAAAAATAAGATCATGTAAACACCAATGGAAAGGGAGTAGTATATTTGGTAAATTATTTGAT…
PBANKA_0107300	PBANKA_0107300.1	ATGTCGGTACACATGCTAAACAAAAAGGCAGATAGCCTACGCTCAACAAATGTGTTGCTCACAAATATAAATGCGAGCAAGGGGATGTATGAAATAATAAAAAGTAATCTTGGCCCAAAAGGAAGTTACAAAATGCTAGTAAGCGCATCAGGGGCTATAAAAATAACAAAAGATGGTAATGTATTATTAAATGAAATGATGATACAACATCCAACAGCAACTATGTTAGGTAGAATATGTTCAAGTATTGATGAAAATTTAGGGGATGGGTCAAGTAGTAATTTAATAATAACAACAGGGTTAATTTATTTATCAGAAAAATATATATTATATGAAAATATACATCCTCGGATTATTACACAGGGATTTGATACTATCAAAAATATTTTATTTGATTTA…
PBANKA_0107400	PBANKA_0107400.1	ATGGAATTTGTCAAAGACTTAAAAACACCAGAAGATTATATAAACAACGAATTGAAATATGGAGCTCACAATTATGATCCCATTCCCGTTGTATTAAAAAGAGCTAAAGGTGTATTTGTTTATGACGTTAATGATAAAAAATACTATGATTTTTTATCTGCATACTCATCAGTTAACCAAGGCCATTGTCACCCAAATATATTAAATGCTATGATTAATCAAGCTAAAAACTTAACAATTTGTAGTAGAGCATTTTTTAGTGTATCTTTAGGAATATGTGAGCGATATCTTTCAAATTTACTTGGTTATGACAAAGTATTAATGATGAATACCGGAGCAGAAGCTAACGAAACCGCATATAAATTATGTAGAAAATGGGGATATGAAGTTAAAAAGATT…
PBANKA_0107500	PBANKA_0107500.1	ATGAAAGAACTAAATATGGATGAATATTATTTACATAAAAAAGAAATAAAAAATATATTTAAAAATGACGGTGAAGATATTAGTACATTTATTATTACTAAAAAAATGGCTTTAACAAAGGAAAGGAATGACAATATAAAAGATATGAAAAATTTGATTTCAAAATATCCATATATCTTTGTTAAAAGCTCTATTCTTTATAAAGAGCTTGAAAATAATGTACAAAATAAAAAAACAATAATTGAGGATGTAAATATAATATACAACAAAATTACAGAATTGTTTCAAAGTGATGAATATAAAAAGGATGTAAAGGATTTAAATTATTTAACTAGCGAAAATGTTTTATCAAATAATATATTTTTTTCTGAAATCTTCAAAATACCTTTATTAATTCAT…
PBANKA_0107600	PBANKA_0107600.1	ATGAATAATCTCATAAAAACTATGAATATTTCTGAAGGAAATGATAAACTAGTTGGGGGTGGAAAAGTTGACGAATCAATACGAAAGGAAAATAACAAAAAACAAAAAAAAGAACATAACACATCATTTTATTATGAAGTGTATCACAAACTTAAGATTTATTATGAATATTCTATCAATGAAGAGGAAAGAAAAAATAAATGTTTTTTGAAAAATAAGAACCCATTGACTGAAATAACAAAACTTCAAGATGAGTTAGTAAGTTTTTTTGATGGAAATATTGAATTATTTTCGAATCCATTTTATTTTTTAAATTATGAAGAAGATAATAATATAAATAAAAATGATTTAAAAAATTATTTGGGAACAAAATATCCCAATTTACTAAATATTATGGAA…
PBANKA_0107700	PBANKA_0107700.1	ATGGATTTACTTTTGGCAAAAGCAATTTGCATTTTTGCATTTCTGTCAGTTGCAACAGGGGGATGTGCAATACCTTATATTTTGGGATTATTTGGAAAGAGAAATAGAAATAAGTATGAAAACAAGGTGAAAAATATTTTATCGAATTTAAATTGTTTTGGAGCGGGCTTTATTTTTTCAATTGTTATGTTTCATTTACTTCCAGAAACAATTATTATTGCAAGTTCTCATAAAGACATTACCATATTTAAGACCCATGATCCTGAAATGAAAACCCTATTTATATTTTTTTTTGTTTTTGTGGGTTTTTGTATGCAATTAGCTTTAGAATATGTTTTACCCACCGATACTAATATCTGTTGTATTGATCATGGGGCAGTGAGATTTACCGATGATAAT…
PBANKA_0107800	PBANKA_0107800.1	ATGAATATGTTTAAAAAAAATATATGTAGGGCTTATGAAAATATACTCCTATCTTTTAAAAAAGAAAATATTAATTTCAAAAAAAAATATTTTTGTAATTGTGAAAAGAAAGATGTTAACAAGATAAAATTCACAAAACACAAAAAAGAAAATGGTCACACATTTTCTCATCTTTTTCTGGAAACAGAAATATATTTTGAATTCAAGGCTAATGTGTTTTATCGAGGCCGTTGTTTACGAAGTTTGTGCGAAATGTCCACATTTGATGAAATAGTTTTTTTATTATTATACAAAAAAATGCCAAACAAAACAGAACTTAATGAAAATATAAATTATTTAAAAAAAGAATATATCCAATTTGTAGAAAATGAGAAAAATATTATAAAAATAATGAAGATA…
PBANKA_0107900	PBANKA_0107900.1	ATGTTTAAATTTATACATGATATAGACTTAACAAAGAAAAAAATACTTAATCAATTAAATAACAAATTAATAATTAATAACGAAAAAAATGATTTGATATTTTTCGAACAAAACAAACACATAAATTCCAACACAGATTCAAACAATGTCTTATTGGATAAAAATATAATTAAAAATGCAACTCCCCAAAACGAATTAAATATTTTGCAAATGAGTAGCAAACATATTAAGGGCACAGAAATGAATTCCGTAAATAATATAGTAAAAAAAGGGAGCAATATCAACAATAGTGACAATATCAACAATAGTGACAATATCAACAATAGTGACAATATCAACAATAATGAAAAGCGTGGGCAAGTAAAAGATGGGGCATATCTAGTGGGAAATGAAAAAGAG…
PBANKA_0108000	PBANKA_0108000.1	ATGAAAGTTGAAAACAAGTTAAGAGACAAAATATATAAACATATTTTAAATAAAAAAGGAGAAGAATGGAAAGAAGATGGAATAGATTTCAACAAATTAGTTGATTCAAATGTCGAAAAGTTAAATATAAATGAAAATGATAAAAAATTGATAAAAACAAAATGGGTTAATATATTAAAAAGAAATGCCGAAAAATATGGAAAAGTATCAGAGGGAAATAAAATCAAAATATATAATACAGGATATGCATGCTTTAAAAATATATTAAAATCTATAGACAAATGTAAAAAAAGAGTTTGGTTTGAATCTTATATATTTGATGATTCTGATTTTGCTGAGCAAATAATAAATAGCTTGTGTAATGCATCTAAAAGAGGGTGTGATGTTATTTTATTAGTC…
PBANKA_0108100	PBANKA_0108100.1	ATGAATTTATTATATTTTTTATTTATTGTATATTTATACTGCATTAATCACTTAGTTTGTATATACCAAGATAATTTTTTATTCACCTTTAAGGATGGTAAAAAGGTGCATACAAACAAACAAAATGTCAACAAATTTGAAATAGAAATTATTTTAAAATTTAATACAAGAAAAGATTCAAAGGAATTTTTTTTAGCATCATTAATACCTGCTAAAAATCTACAAATATTATCATTTAAAAAAAATGAACAAGAGATAATTTCGAATGTCGAAATCCATCATGACAGTTCCAAGATAAGCGAAAATGATAACTGTGATTATCTTATAACATCAAAAATGTATTTAATAAAATTATCTAAAAAGGAATTGGAAATGTTTAATATATATACTTACAACTTT…
PBANKA_0108200	PBANKA_0108200.1	ATGGAAAAAAAAAAAAAAAAAAAAAACATATCTTTAAAAGGCTATTTTAAAAACTCGGATGGCTCTGGAAATGATGATCATCATTATAGTATCAACACAATTGATCAAAATTATATGAATCCCGAGGAAAAGAAAAGCAGTAAAAATCTATTTAGTAAATCCCCAATCGGGTTGGTTGCCTATTATCGTTGTACAGAAGGTAAAAGTAAAAAATTAGGAGACTTATCGGGATGCGGCAGAATAGCTCATATTAAAAATGATGGAAATAGCTCTGATGATTCTCCTTGGATGTTCAAAATAAAAAACAAAGAAATTCTTAATTTAGATAATTTGAAAAAAAAACATAAAAAAAATTATTGTCTTAATGTAAGCGGACAATCTAATTGGTATATTGAAATT…
PBANKA_0108300	PBANKA_0108300.1	ATGACACATAAATATATGCAGATATCACACGGGCAACCAGAAAAAAAAAGAGGTGGTTCGATATTCATATTTATTGTCTTTTTTATATTATCATTTATATACATTGGATATACAGGAATAGTTTTAAGATCATGGTTTATTCCATATAGAAGTGGTTCATTGACAATCGCCATTGTTTTCCATATCTTTTTTTGTTTATTTTTACTAAGTTTTATAAAATGCGCATCAACAGATCCAGGAAAAGTTCCGAGAAATTGGGGGTTTTATGTTGGAGACGATGTGAAAAGAAGAAGATATTGTAAAATTTGCAATGTATGGAAACCAGATAGAACACATCACTGTTCGGCTTGTAATAGATGTGTATTAAATATGGACCATCATTGTCCATGGATAAATAAT…
PBANKA_0108400	PBANKA_0108400.1	ATGGATAATCGTAGCACAGAAAATAAACGACAGCAATATGAAACAGGTTCTAATTATGGAAAAGAAAGCATAAATGTAGACAGTGGATCCTCGGATTCACTCTTAGAAAATTTACTTAATTTAAATAAAAATAATAATTTGAATGTATCTGAAAATATAGATGATATGTTTTATTCATCTATTCCAATGAACGATAAGCTCAAAAACAAAAAAAAAAATAAACAGTTTGAAAAAGATGAATGGACAGAGTTAGATTTACATCATAGATATAAGTATGACCAAAGTAGCTATATGGATGAAGAGGAAAATGAAAGTGACGAATATAATGATAAAAATGAAGAAGAGGAAAATGAAAGTGACGAATATAATGATAAAAATGAAGAAGAAAGTGAATATTCA…
PBANKA_0108500	PBANKA_0108500.1	ATGATAAAAAGATACATAAGAACAAAAGTTATAACAAGTTTAAATAAATATAAGTGCTATAATATAAAAAATGAAAAGACGTCAAAATACTGGCCTAACATAAATTGTATTGACAAGGATGAAGAAAATATAGAAAAGAAATGTAAAGAGAAAGGACAAGAAAACAAAAAAACAATATTTTACCATAAAAATTATATGCATGATTTTTATAATAGGCAGTTAATGCACAATCTCCATTTAGTTGAAATGAACAAAATGAATAAATTAAGAAATTTTAAAATGCCTAAAATACACACAGGGGATCTAATTGAAATCAAATACGAGTTATCACGATCTCAGCAAACGTTTGCAATTTTTCAGGGCTATTGTGTTGACATTCGCAGAAAAAGATTAGATTCG…
PBANKA_0108600	PBANKA_0108600.1	ATGAATTCTAAAAATGAAACAAGAGAAGAAAAAAAAAAAGAAAAGGAGCTAAATGAAGCTCGGAAAGCCGGAAAAATAGAAGCTCTAAAAGATGAAGATGGAAATGATATAAATCCGCATATGCCACAATATATTCTCAAAGCTCCTTGGTATTTAAATCAAACACAACCAGGTCTAAAACATCAAAGATATCGAGAAGCAGATAAAGTGAAAATAGAAGAAGAAAGAAATCGAAAAATTTATGTTAAAAATACAAAAAATAAACAAAATTTTTGCAAAAATTGTGGAAGTGCTGCACATACAGAAAAATATTGTTTAGAAAGAACAAGAAAAAAAAAAAAAAATTTTATGAATAAAGAAAATGATCAAGATTATTTATGTGTTACCCAAGATCTAGGA…
PBANKA_0108700	PBANKA_0108700.1	ATGATTAATAATAAGGCATTTTACACTAACTTGAAACCTATAGTAAATAAGGACGGGGAAGAAAAAGAGGAATTCGAAAATCAAGGAAATGCAAATAATGTAGTTTATATAGGAAACATAAGTAAATATATTGAAGAGGAAAATATATTAAAAATATTAAAAATATTTGGTGATATAAATAATTGGCATAGACAAAGAAATCCATCAACAAATGAGTTAATGACCTTTGGATTTTGTGAATATAAAGATATATATAATGTTTATTTATGTATAAATATATTAAATAATATAGAATTATGTGGAAAAAAATTAAAAGTTAATTGTAATGATAATTTAAAAAAAAAATTTGATTCAATTGTAGATATTTTGTTTGAAAAAAGGGAAGTTACACTTTTCGAA…
PBANKA_0108800	PBANKA_0108800.1	ATGGCACGAACAAAACAAACAGCAAGAAAATCAACTGCAGGTAAAGCCCCAAGAAAGCAATTAGCTTCAAAGGCAGCAAGGAAATCAGCTCCAATTTCAGCAGGTATTAAAAAACCACACAGATACAGACCAGGAACTGTTGCATTAAGAGAAATTAGAAGATATCAAAAATCCACTGATTTATTAATCAGAAAATTACCATTCCAAAGATTAGTAAGAGAAATTGCTCAAGATTACAAAACTGATTTAAGATTTCAATCATCAGCAGTTATGGCACTTCAAGAAGCTGCAGAAGCATACTTAGTTGGTCTTTTTGAAGATACTAACTTATGTGCTATTCATGCAAAGAGAGTTACCATTATGCCAAAAGATATCCAATTAGCCAGACGTATTCGTGGA…
PBANKA_0108900	PBANKA_0108900.1	ATGCAAGAAAATCCAATTGTTCAATACATTTTAGTAAATAAGGAAATTTTGGATAAAAGATGGCCACTTGGGTCTATCATAGCACAGGGATGTCATGCATGTGTTGCAGTAATAGCTGAAAATATGGACGATATTATCGTAAAGGAATATTTATCACCAGAAAAAATAAACACTATGCACAAAGTTATATTAAAAGTTGATAGTACAGATGAAATGAAAAACTTATCAGAAAACCTAGATAAAAATAATTTGAAATATAGAATTTGGGCTGAGCAGCCAGAAAACATTTTAACAGCAATTGCAATAAAACCATATTACAAAAACAGTATAAAGGACTATTTTAAAAAGTATGCATTATTAAAAAAGTTATAA
PBANKA_0109000	PBANKA_0109000.1	ATGGGTGAAAATCTCAGCACAATTACACACACAATAGAAGTTAATTGTTCATCCGAAAAATATAGTAACATTTTATCCAAATGTTTATCAAGTGATGAATCTTTAAAACAAAATCGATTGTATAAAAATATAAATGTATCTGGAGAAACTATAAAAATAGAATTACAGAGCAATACATACGAAGATATCAGATATAAAGCTAAAAACATTTACGATTATTTACATTTTTTTTTTAAAACAATAGAAACATTTGCTTAG
PBANKA_0109100	PBANKA_0109100.1	ATGAATACCGAAATAGACATCAAATGTGTCAACGAAATTCGTATGTTAGCTGCTGAACTGCCACTTAAAGCAAATAGTGGTCATCAAGGAGCTCCAATTGGATGTGCTCCTATAGCACATATATTATGGGGATATGTAATGAATTATTATAATGAGGATACAGAATGGATAAATAGAGATAGATTTGTATTATCGAATGGACATGCGAGTTCTTTATTATATACAATGTTATATTTAACAGAACAAGGATTGAATTTAGATGATTTAAAAAATTTTCGTCAATTAGGAAGTTTAACACCGGGTCATCCAGAAAACTATATTACAAAAGGGGTTGAAGTAACTACTGGACCATTAGGACAAGGCGCTGGGAATGCTGTCGGTATGGCTATATGTGCTCAT…
PBANKA_0109200	PBANKA_0109200.1	ATGGAAAAAAATAGTGAAGAAGAAGAGGTTGAACTTTTTAACGAGGAAAGTAATAAACCAAAAGAAGAAGAAGAAGAAGAAGTAAAAAATAATGAGGAAAATGATGAAGATATATCTCAATCGAAAAAAAAAAGAAAAAAAACAAATAATACAGTATCATATATAGATAATGAAGCAGATGAAGAAGATGAATATAACGACGATGACGATGACGATGATATTGGATATGAAAAAATAACTGGAAATAAAACAGGGAACAAAAAAAGAAAAGTAGGAAAAAATAAATATGTTTCTACATTCTTGGATACAGAAGCACAAGTAGGAGATGAAGAAGATGAAGAAGAATATGCAAGTTCATATGTAGACGAATTTGAAGAAGCTAAAAGATTAGAAAAAAAA…
PBANKA_0109300	PBANKA_0109300.1	ATGAAAAAAGAAAAACACAAAATAACTCCCCATGAAATAAAATATATTTCCGATTCAAAAATAAAAAACAACAATGTTAAAATAAACCTTTTTTATATTGTATTGATATTTTTAATATATATCTTAGGAGTCGTACTATATATATGTGTAATGCCAGGTCTGAATGCAGACAGTAAAAATAAGCTAAGAGTATTGATTCCCAAAAATTTTAAAGATTTAACAAATATATTAAATGTCGGGAAAATAAAAATTTTATATGAAGCTTTAATATCATATAGAAATGAACATGGAATAATATTGTTGATTCTTTTATCATTATTTTACATTTCTTATAATTCATTTCCACTATTTTTATGGTGGATGACAGGAGCTGGTAGTGGCATAACAATATTAATAGGA…
PBANKA_0109400	PBANKA_0109400.1	ATGCCTAAAAAGTTCATAAGAAAAGATGCATTTTATTTACCGGCTTTGTTTTTGGGAGGAGCGTCTTTAAGTCATTACTTTGCATCAAAAGAATTGGATGAAATCGAAAAAGAAACTACAAAATCAATTTGGGGCTTTTCAACTGGTGTAGTAATAGGACTAATAATAGGCATATGTATAGGGACCAACTATTATTACATTTTTAATAAAATATTTTCATTTTTTGATTATTTTATGAAAGATGATTCAGAAGAAAAAAGGAATTAA
PBANKA_0109500	PBANKA_0109500.1	ATGCTTAGAAGATATTTGATGAATAACAAACCTTGTAATAAATCCACATACATAATTATTAGTCATGCTACCAACTTAGATATATTGAATAAGAACTTTTCCACATTTGTTCAATGCAAAATTAACCCACCCTCATTATTTGGTCTAACTTTTTCTTATGACAAAAAATTCTTTGGAGTAAAAAGAGTGGTTCAAAAGAGAAAGTACATGTTAAAATTGATACAACCCCATCAAGAATGTTTCGATGCAGAAAAATACAAAAAATATTTAGAAAAAGAAAGATTAAGAGAAAAAATCGATATAAATAATATAAATATTGATAATGAGAAAGAAGTAGAATTATATGAAGATTATTTATTAAATTATAAATATAATAAAAGAGAGGTCGAAAAAAATGCG…
PBANKA_0109600	PBANKA_0109600.1	ATGTTGCGATTAAATAATGTGAGGTTTTTTTTTAAAAGTAAGATTCGATTAAGCGGTGGTAAGCAGCATCCAAAATGGGTTGTAAAGGATAAAGAAAAGTATAATATATACACATATGACAATTCATATTATGGGGAGAATTTCAGATATAATAATTTTATACTGCATATAAGATCATACAAATATTATATTGATTATATAATAGAAAATGTTTATAGAAGTCTTAAGAATGGTGGTAGATTTTTCATTTTGCCACTAAAAAATATTATTTTAAAACACAATCCAGATGTTCGTTATCAGTTAGTAGCCCTTATGGCTTTTTTCGGAACCACTTCCGCTATTACTTGCTATCACAATTCCATTTATCAAAATATTATTGATGTTACAAATATGTTAGAA…
PBANKA_0109700	PBANKA_0109700.1	ATGGAACCCATTGATAACTTAAATCCAAATAATACATTTGTTGATGATTATTTCGAGAAAGAAGATGTAATAAAAAAATTATATAGCTCAGTTTTAACAAGGACAATTAAGGAAATCGATGAAAAAAAGTTCAATTTAATAGAAACATCAATAAAATACGAAAATGAAATAAATAAATGTATTGATATAAGTAATTATTATATAAATGAAGCATTTTCATCTGCATTAAAGACAGAGGAATTAAGGCGAAAATTACGGATTCACATATATACAGTCTTTAATGATGGAGATAAAGAAACAAATTATCCTGTAGATGTAAAAATTGAAAATTCCGAGAATATATATAAATATGCAATACCATCATCATTTACTTTTAATATTCATGGTTATATTTTAAAT…
PBANKA_0109800	PBANKA_0109800.1	ATGGTAAATGACAAGAACTGCATCAATTATGACAACAATTTTGATTTACTAATAAAACAATTTTGTACTGAGTTAAAAAAAAAAGATAAAAATAAAAATGGTTTAATTACACATAAAACTTTCATTGAAGTGTTGGATATATTCCAAATTGAATATGATACCCCTATTATAGATTATTTAATGAAATACTGTGTTGTAACTGAAGACGGTTTTATAAATTATAAAAATTTATTCCTTATTCATGATCCTTCAAAAGCACTTAAAAATATTTCCGAATGTGTACAAGAAATTTTCAATCCCCAATTTATGTATATGCAAGATAAATATGAAGATAATGATAAATATATACAAGAAAAAAATGAAATTATAAGAAAATTATATTCTCAATGGGATAAATGC…
PBANKA_0109900	PBANKA_0109900.1	ATGGATAACATTACGGTTAATATAAATAATAGTAACGACTTTAATGAAATTATACATGAAATAAAATCAAAACAACTTTGCAATGAAAGTATAAAAAGTTCAAAAATGGCGAAATTAAAATTAACCACACAAAAGGTTAATGGTAATGATAATGATGGTACAAAGATGATAAATGAATTCGAAGAATATATGAATAAAAGAGTTCCTAACAAAAATAAAAATAAAAAAGAAACAACTCTACACAAATTAAAAAGTGAACAAAATTTAAGGAAACGAAATTTGTCAGATACCCCAATTTTCCCACGCATTACTTCATTAATTTTAGATCATGAAAAAGACAACAGTAATTCGGACTATTCTTATAAAACAAAAAATACAAAGGATTATAAAATAAATAAA…
PBANKA_0110000	PBANKA_0110000.1	ATGGGATCAATTAAAACATTCAGATTAAAACAAAAACTTGGAAAATGTAAAAAGCAAAACAGGCCTGTACCTCACTGGTATAGATTGAGAAAAGATACTAAAATAAGATATAACACTAAAAGAAGGCACTGGAGAAGAACTAAATTAGGATTATAA
PBANKA_0110100	PBANKA_0110100.1	ATGGAAAGAAACTTTCATGATGTAAATAGCAATAATGAAGATATAAGAAAAGGGAATTATAATGGGAATGATCAAATAGGAATAAATAATATATATATGAATAATAATAATAATATGAACAATTGTAATGTGGCAAATATAAATGCCCTAGAAAATATGAAATATAACCAAAATATATTCAACAAAAGTGATATAAATCTTTATAAATACAATTTATTGTTGAAAAGAAATAATATGCATATTCAGGATAATAGGAAAAACATCAACAGCATTATTACATCAATAAAACACACTAACCCTAATAACAATAAAAGCAATAATAACAACAGTAATTTAATAAATGGTGAATGTTATAACAATTCAAGCACCTATAATACACTCGATTTGAATAATACAAGT…
PBANKA_0110200	PBANKA_0110200.1	ATGGTTAAAAACAATATTGATCCATCCTTATATTTTGGTCATATAATAGCTACAAAAACAACCAGTGGGGATATATTTGAAGGAGAATTATATTGTTATGACACCTGTTCAAATTTTATTATATTAAAAGATGATAATAAAAACGGTACAGCAAATTTCTACATAATTAGGATGCATACTATTGTAGATATAGAAACAAAGCAAAAATTAAAAACGTTATATGAAGTATTACCAAAAATCGATAAAGCTATTGTTGAAAAAATTGAAAGAAAGTCAATAGAAAATTTTGAAAAAAAAAAATCAAGAATTGGTATTAGGGTTACACATGAAGCTCAGGAGTTGTTTGATTTTATATGGAAAACCCATCCAGACTGTACGTGGAACAACAGAGATATTCTT…
PBANKA_0110300	PBANKA_0110300.1	ATGGAATATCTTTCCCATCCGCCCCCCAAACCCGATTTTTGGATTTATTTTGCTAGCTATTTAAGAAATGGATGGATTCAGTGGACCTTTGTTATTATTCCTTTCTTTTTATTGGCATTTTATCTGAAATTCACAATGCCTTCTTATGGACAAGATGAAAAAAACAAATAA
PBANKA_0110400	PBANKA_0110400.1	ATGAATCCAGTACAAGCAGAAAACAATGTCATAGAGGAAAGGATAGTAAGCTTCGAAGAAGAAGTAGAAATTTTTTTAATTAATTTACATGACTTTGTATATCATCGCAATGCTGAAGCTATAAAGAAATTATTTGATACAGACTTTTATACAATATCTGATTTATATTTTAAGAATATTCGTTGGCCCTCTATAAAGCTAGTTGATTTATTTTATAAACAAAAAAATCGATTCCATAATTTGATTCACTCTTTATATGAAGAATTATATTATCGTCATGTATTTATAATAAATGATGTAACATTAGAAGATCGTAAAAATACATGGGAAAATTATAAATGTTTATTAAACTTTATATCAAGTATATGTATTGATAATGATACTAATGATAATGTATTA…
PBANKA_0110500	PBANKA_0110500.1	ATGCTGCTCGATTTATCTAGATGTAAGCTAAAAAGTTTAGAAGATAGTGATGTGATTCTTGAAAAATTGATAGAACTAAATTGCGATTATACAAGTATAACATATTTAGATGTTTCATATAATAATATTAAATCTATTAAAGGATTAAGACATTTTGAAAATCTGAAAATATTAAATATATCGAATAATGAATTAACTTCATTAGATGGTGATTATATTCCCTGTTCAACTGAAAAAATAATTTGTGATAATAATAATCTTAGTGACATTTATTTTAAGGGTATAACAAATGAAAGGGAAGAATCAGAATCAGAATCCAAATATGAAACTGATGAAGAAACGGGTTCAGATGATAATAGAAAAAATAATTGTATAGATAAAATATATAGTTATAAAAAT…
PBANKA_0110600	PBANKA_0110600.1	ATGCATTTTATTTTATACATATTAATTGGTATTTTGTGGGGGTGTACAAACGTGTTTATAAAAATCGGATGCAAAGAACAAAAAAAAGAAAAAAATACAATAGAAGGAATTGTTACAATATTAAAAAACATCAACATTATTTTACCATATTTGTTAAATCAGATTGGGTCTATGTTTTATTATTTTTTATTATTTAAATCGGATATATCATTAGCAGTGCCTTTATCAAATGTTTCATCTTTTGTTTTTACATATATTACTGAAATAATTATTTTAAAAAAAAATATTACATACAAATCTGTATTAGGATTAACATTAATTTGTATAGGATTAATAATTTGCCTAAACTCTTAA
PBANKA_0110700	PBANKA_0110700.1	ATGATCGAACAAAATAAAATTTTAATTGGTTTGGGAAATGAAATAAAAAATAAAATAGTTAGTAACTTCAAAAAGGGGGATATTAGTAGAATGTATTTAGATTTTTTGAACGATAAATATAAATATGATACATGGATATATTTAAGTAATATAAAATCTTATATTTGTGAAAAAAATAATATAATACTAGTTAAGCCAATAAACCAAATAAATAAACAAAGTGGAATTACTATAAAAAATATATTAAATTATTTAAAATGTGAAGATGCAAATAATGTGTGCATAATTATACCTGATATATACAGACCAATTGGTAAATATAAATACAAAGAGTATATTAAAATTCATGAAAAATTAGGATCAGATTTTTATAATTTGTTAAATATAGATATATTAAAA…
PBANKA_0110800	PBANKA_0110800.1	ATGAGAAATCAAAACGAGAGTACAATAAATAGAATTTACGAATCGTCACTAAAAAAACTTGAAGAAAATATAGACAAAGGAAAATTAGTTTTAAAAGTGGATAAGGAAAGAAAAATAGATTTTAAAGGAATTGAGCTTAATTTAAAAAACCACATGAACGAAATGACAAAACTTGTAAAAGAAGCTAAAAATATAAAAACATTGTCAAGCAATAATATAAAAGATTTTTATAATTCTTTAATTAAATGTGATGAATTATGCGATAAATTTACAACAGATGAAATAAATAAAAAAATAAATGATATTTTTGATACAATGTTAGTAGAAATAAATACTAAGTGCAAAACAGTAGTTTTATAA
PBANKA_0110900	PBANKA_0110900.1	ATGTTATGCGAACAGTGTAATAAAAATAATGTTTGTATTCTAAAACCCTCGAATAAGGAAAAATTATGCAAATACTGTTTTTTAGAAAGCTTTGAAGATGAAGTACATACAACTATTTTGAAAAAAAAAATGTTTGAAGACAATGACAAAATTTGTATTGCTGTGTCAGGTGGAAAAGACTCTAGCGTATTAACACATGTACTAGTTAATATAAAAAAAAAATATAATTATAATTGGAATTTATTTTTATTAGCTATTGATGAAGGAATTAAGGGTTATCGTGATGATTCATTAAAAGTTGTTTATAAATTAGAAAAATTGTATAATTTACCATTATCAGTTTTAAAATTTCAAGATATTTTTTCTTATACTATGGATGATGTTGTAAGTTATATAGGA…
PBANKA_0111000	PBANKA_0111000.1	ATGGTGCAAATCAAAAAAAACATTTTAATATATACTATATTATCCTACTTAGTGTACACAATTAAAGGGCTTGAACATCAATGTGATTTTAATGAAAACCATACTATAGAAATAACAGATACTGAAAATCACGATATAGATAACCAATGTGTATTAAAACCAAATACGTTTGATAAAGTTAGTATAATATGTGGATCAAAAACAATAAATTATAAACTATATCCAGAAAATTGTTTTGAAAGTGTATATGATAGTCCAACATCAACTACTTCAAAACCATTAAATGAAATATTACCAGGTGCTGTAAATCTAACTATTAATAATGACCAAGAATCAGGAAATAAAATAGTTTCAATGCGAATACCACCAAATTTTGAAGAAAATAAAGTAATATATTGT…
PBANKA_0111100	PBANKA_0111100.1	ATGATGAGCATATATTTTTGGGTAGCTATACACATTTTTTCCAGCTTTTGGATGATACAAAATATAGAAATATGTGATTTTTCAAGGGGCTCTCTAGACGTGGCACTTATGAATAACAAAATTTTGATTGATAATAATTTGAAGGAAGAAAATTATAATGATAATAATATAAAACATTGCGTAATTTTTACAAAGGGACTTGAAATATTTACATTTATATGTCCAAAAGGAAATAATAATGATAATTATAAAGGTGTAGAAATTCGGCCTGAACAATGTTTTGAAAAAGTTCGAATAAATGGAAAAGAAGAAAATTTAAAAGACATTTTAAAAGGTGTTGTAATAGAAAAAAAAGAAACAGATACAGAAATAATAAGAAAAGCATTAATTCCACCAACT…
PBANKA_0111200	PBANKA_0111200.1	ATGAAAGAAATCAACTTATACAGATTCAAAGATATCAAACCGGTGGTAAGTGCAAAGGAATTGATTGATGTTGTTTTATCAAGAACACAAAGGAAAACCCCAACAGAAATACATAAGGGGTTTAAAATCACAAGAATAAGAAATTTTTATATGAGAAAAGTTAAAATGTGCCAAGAATTATTTAAAGATAAGTTACAAACAATAATAAATGATTTCCCAAAATTAGATGATATACATCCATTTTATTCTGATTTAGCAAATATATTATATGATCGCGATCATTATAAATTAGCGTTAGGACAATGTAGTTATGCAAGTAAATTAGTTGTAAAAATATGCCATGATTATATTAAACTATTAAAATTCAGTTCTTCTTTATATAAATGTAAAATGCTTAAA…
PBANKA_0111300	PBANKA_0111300.2	ATGAAATACACAGCTTTTAAAAACTCTTTGAGATTTGCAAGCAAATTTTGCCAGAACAATAATTACAAGTTATACATGAACAGCGTTCCTCAGTTTTCAACATATGCATATGGGAAATACTTAAAAACAAATCCCCTTACGAATAGACTTGATGATTTACTAAAAAAAAATTCAAATTTAATTAGTATAATTAGCTTAAATGGATTGGATGATTTAATTACTCAATCCTCAAAAATAGAGTCTGTTTCTATTGCGGATTGGCTACTAAACCTAGTTGAAGAGTATCAATTAATGCTATCATGTGTAAATATGACCACAATACGCAGTTGGTTTTCCATTAGGAGCATTGGATAG
PBANKA_0111400	PBANKA_0111400.1	ATGTTTTTTTTGTTTTTATATAACATAATATTAAACTTGTGTTTTGCTTCAGCCCAGACAGCTGTAGTATATGATGAAAACCAGACAAGTACGCAATTTCACATTATACTTTGGATTTCGATAACCTTTGTTGTCGCGTTTCTTTCAGGAATCTATGGCATTTTCCAAATTGCAAATACCAAGGACTCATTGCTACATTCCAAGATCGGGACGTCAAATAGCAAGAACTGA
PBANKA_0111500	PBANKA_0111500.1	ATGAAGAAATTTTTTAATTGGTGTAGCTTTTTCATTATTGGAACAACAATACCCTTAGTCTTATCAACAATGAGCTTGTGTTATGTAAACATAGAAAAGGAAAGCAAAAAAATTCATTCTTATAATAATGAATATCGAAAAAAGCAAAGAGAAAATATGAACATTGAACAAAGAAAATATGAAAATAAATAA
PBANKA_0111600	PBANKA_0111600.1	ATGGATGATGACTTTAGAGACCCAACCAAGCTTATGATTAACAGTAAAGAAATAGATAAAGTTAAAGCATTTGCTAAAATAAAAAATAGTATAAACAATATTTTCAAACAAATATTTTGCAATGATAATAATAATTCTTATATATATAAAGTAAAGGACATTGAATCAACATTTTGGTGTTCGCAAATTATATATACTCGAATAGTGTTATTGGCTTGTTTTTTTTCCTTTGTTGTTTCATGGAAACAGAATGCGGCTTTAATAGGAGAAAATGGATTAACTCCAGCAAAGGAATTTGTAGAAAACATATTTGAAGAATTAAAAAACTCTGATTTATGGACAAAAATCCAAAATTTTCATTCCCTTTTTTGGTTTATTCCAACAACCGATTTTGCGATA…
PBANKA_0111700	PBANKA_0111700.1	ATGCGTATTTCAGTTTTGCTAGTTCCTATATTCTTATATTTTATTTGTGTAATAAAATGTTTCACAATTCATAAAAAACCATCATTACACAAAAGCTTTTTAATTAATTTGTCCTTAAAAACAAAAAAACAGAATACAGAAACAGATACACGAGTACGCGCTAAACATAAGGATCGCAAACGAGTAAAAAATGAAATATTGCAACAATTAATAGATGAACATGTTGGAAATAAACATGTCGAAAAAGTTGAAGATACAAACAGAGAAGTAAGAAATAACTTAGATATTGATAAAGAAATATTACAAGGAAAAAGAATACCGAGAATGCGAATAAAAAAGACAAATAATCATATATATGCATCTATTATAGATGATTATAAAAAACATATATTATGCTTT…
PBANKA_0111800	PBANKA_0111800.1	ATGGAAAAATTTGGATTTAATATAAAACTACCCTTAATTGAAAAGGCATCTACAAATGTTAAGGATTTTATATCTTATATAAAACTAAATGATGGTATATACTTTGAAAAAATAAAATTTGATAATAATGAAATAATAAGTAATTTAGAAAATAATAATGTATATAAAAAGATCGAAGCTATGAAACATATATTAATTGCACATATTTTAAAAAAAAATGTTTCTTCTTTTTTTTTTAATGTTTTAACAAATATATCAGTAAATAATTTAGTATTAAAAAAATTAATTTATAATTATTTAATTTTATATGCCCATGGAAACACAGATTTAACATTATTATCAACAAATTCGTTTAAAAAGGATTTAAATAATAGCAATTACCAAATAAGATCATATGCA…
PBANKA_0111900	PBANKA_0111900.1	ATGAGTATTTCAAGTATTGAAACAATATATCCTTATTTTCCTAGTGAAAAAAAAGGCGAAAAAAATGAAGAAAAAAGTAAAGAAAAAAATGAAGAAAAAAGTAAAGAAAAAAATGAAGAAAAAGATGAAAATTTTTTAAAGATTAAATCAAATAATAATGTTAACAGAATTTGTAGACAAATCGTAGTAAATAATGATAATAATATATTTTTAAAGAATGAACATTTATCTGAATTTAAAAATAATAAAAAATATGATACAAGTTATATGGATGGAAATAAATCTATCGATCATCTTATTGGGCATTCAACAAAAATCGATGTTAAAAAAAATTCAGAAATTAAAATAAAAGATGTGGAAATGAATCAGGTACATGATATAAGCCTGGAGAAAATTGTT…
PBANKA_0112000	PBANKA_0112000.1	ATGTCGTTGAGAGAAAGTTGCAGGAACAGAATTTTTACTGTAATCACTAAAATAACTCAGGTGAGCAAATATGTTGTTATGGTTGTAGATCAAAATGCTTACAAAATATTATCCATGATATGCAAAAATGAAGAACTATTAGAAAAAGGAGTATCATTAATCGAATTAATAAATACACAAAGAAATAATTTACAAGATTTTGATTGTATATATTTATTAAGTAATAATATTGAGAGCGTTAATATAATGTTAAAAGATTTTATAGATGAAAAAAATCCAAAATATAAAAATATTCATATATTATTTACATCAAATGCTTGTAAAAAAAATGAAATATTAAACTTAATAGCTACAAGTGATTTTATGTTAAAACGGATTAAGTCTTGTGCTTGTATAAAT…
PBANKA_0112100	PBANKA_0112100.1	ATGGATAAATATTCTAAATCGGAAAATTGTAAATTAAATTTCAAACTGGAAAATTATAAACATGATGTGGATCAAATAAAGGAAACATACAATTTATATCAAAACAAAAGTATGGATACATTTGCATCTAATTCGACAATAGATGAAAATAAAATTGTAAATATAAACGACTTTTGTAACACATGTATTCTACAAAACAATGAAAAGAACCCAGAAAAAAATGCATCTTTTTCAGATGAAAATAAAAGTAATAATATGATGGATTTCTTAAAAACACCATTAATAAATGAAAATAATTATAACAATTATATTAATGAAATAAACAAAGAATTAAAGAGCACCGAGAATATGAATACATATATGGATAACTACAATGATAGTTTTACTAATCAAACAAAT…
PBANKA_0112200	PBANKA_0112200.1	ATGTCCATAATGCGTAACTCCAATTGCGACCAAAGCTTCAAGGAAGGAGATTTGGTGTGGTGTAAAAACACATCGTCCACAAATGACCAACTCAATATGATGTACAATTTATGTCGTGTAATTGACGTAAAATGTGATAATCAAATATTATTATCTAAATATAATGATTACAGTGATTATGTGTTTCTTGCTGACTCTGAAAATTTAAGTAAAGCGAATTATTTATTTTCATTGGATCAAAATGATATGATGAAATTAAGATATATTAATGAACCATCAGTGTTGTATCATTTAAAAGAAAGATTTAAGAACAATAAATATTATACAAAAATGGGACCATTATTAATTTTTATTAATCCTAAAATTAACAATAATATTAGCAATGAAGAAACAATTGAA…
PBANKA_0112300	PBANKA_0112300.1	ATGATCGATGATAAAGCCATTGGAAAACTTAACAGCATATTAAAATGCAACCAAAAAAAGCAACAAAAAAGTGGAAAGAAAAATAGCACATCACATAGGATAGAAAATGAAAAATACTTTTCCCGAGCATATTTGATAGGAGAAAAATATATTAAAAAAATAATAAATGAATATAGAGACGATTTAACGCATATTATTGACACTTCAAGTGATAAAAATACTAAGGAAAAATTAAAACGTCTTCAAAATAAAAACCAAAATAACGATATTGAATTTACACATTTAAATAACTTTGAAATAGATCATCGGTTATGCAAAATTAAAGGAAAAAACATATATGAAGGAACAGCAGGAAAAATTAATGAAGTAATAATTGAGACATTAAATAAATCAGGACAA…
PBANKA_0112400	PBANKA_0112400.1	ATGTTTTCGAATGCAATAAAATTAGAAAACTTGAATGATTACTTCAACGATGCTGAAGAATGTATAAAGCCATTTTTGTATACGTCCAATGTTAATGAAAATAAAATAGAGAAACCAAATTTGATTAATATTAATAAGAAAAAAAATATAAAAAATGTAAAAAACAAAAATAATAATGAGAGAGGTGAAATTTCGTTAACTGATTGTTTGGCTTGTAGTGGATGTGTTACTAATGAAGAAACAAATTTTTTAAAAAATCAAAATGCAATTGAAATATTAAATAATTTAAAAAAAAAAAAAATTAACATCATTTCGTTATCATTACAAAGTTTAACAGCGTTGTCTGTATATTATAAATTGCCAATTCATACAACTCAAAAAAAATTATGTTTTTTTTTT…
PBANKA_0112500	PBANKA_0112500.1	ATGATAAATAAACAAAATGAAGATATAAATAATGAAAATAATCAACACCAAAATGAAAAAGCATCATCATTCAAAATGGAAGTTTATGAACAAAAATGTATAAGTAATAATAATAAATTTTCAAAACACGCAAACATTTTATTAAATGCCGAAAATTATATTAATAAATTAAGAAATAAAGCAAATAATTTTTACTTTATTTATGTAATAGTTACGATAATACATTTATTAATATATGCAAATAGAGGAATATTATCAGGATCATATGATTATTTATCATCATATTTTAAGTATATATATCCACAAGGAAATGTAGATGTACATATAGGAATTTTAGTATCTGTATTTATATATGGCATAAGTATAAATTCAATAATATCTGGATCCTTAGCATATAAA…
PBANKA_0112600	PBANKA_0112600.1	ATGAAACCATTTCAGATTTTAAAAAAAATTGTGATATTCTCAATTATTATTTTCTCTTTTGAATATGAACAAAATATTTTATACGATATAAGGAAAGGAAAAAATGTGTATTCCCAAACAGATTCAATAATTTTTAGAAATGATAGAATATTAAAAGGTTCAACAAATCAATTAGATGCAAATTATTTTTACGATTCCTTTATGACTATTGCATCTCTGAAAGATGAATATGAAGATTGCGGTGAAACACAACCTGAAATATATAATGAACATATTATAAATTTTCATAAAGACAACGAAGAATATAAAAATAAAAATAAATATAAAGAAACAAAAATATGTGAAGAGGGTTGGGATTATATAGATAGTGATAACTATATAGATGATGTATGTGTGAAT…
PBANKA_0112621	PBANKA_0112621.1	TGCAAAATATTTCGCAATGTTAATAAATATTTTAACAATGAAATTGTCGATGAAATCAAATTTAATTCTAATAAGAGTTTATTCAAATTTAATTGCCCTTATCATAAAAAAATAAAAGACATCACAATTGTGAAACTAATTACGAAAATTAGCACATTAAGTACATATTTATATAATAAATTAAATAGAATTGATAAAAATATAAAAGATGGTGAAAATAATGATCATCAGCATATTGAATATATGTTGTTATGGTTATCCAATATATTACTTCAGATAAGTAAAGACCATAATTCCATTTTATAAAAGTCTTATGAAACATGTTTAAAAAAATATATGGGTAATTTTAATTATTGGAAAGTATTATGTAATAAGAATTATTTGAAAAGTAGTAATATT…
PBANKA_0112641	PBANKA_0112641.1	ATGAGAGTCAGTATTTTAAAATGCGTTCTTTTTTCAATTGTTATTTGTTCTTTTGAATATGCCCAAAATGAACTATACTTTGTAAACGATAGAGGGATATGGCTTGAAAGGAATGTAATAAACTTTAGAAATAATAGGATATTAGCATATGCAGATAACGAATTTGATTTATATGATTTTTATCAATCAACTTTGAGTCTTGCAAGTCAACTTGGTGATTGTGTTGAAGGTAACAAAGAAATAGCACACCTTCGAAATATTATAGATTCACATATAAAGAAACATATAGAAAATAATACATTACCCAATTTAAATAATTTAGATAAGAAAACTAAAAATCTGACTAATGAACTTCGAAAAGAATTAAAAAAACAGATTGCTGATAAAATGAATGGTGAA…
PBANKA_0112661	PBANKA_0112661.1	ATGAATAAGCTTTATATTCAAATTGTTTTATTTATTTTAACCATCTCCCTATATGTGAATAATAAAACCCTTGCAACTGAACTTGCTTCAGGAGAAAATGCAACATCCGAATCAGCATATTATTATCTTACTCCAGAAGAATTATATGAAAAAAACAAGCACCTATTATGTACCGATCCAGAAGAAACTATAAACGCAGAAAAACTTATGAACGAGGTTGTAACACATTTAAAATATCATGCTACAAGTAATGATGATTATAAATTATGTAGAAAAAATCCTGGTATTAGTATGTTTGTTTATAAAAAAAAACATCAAGACCATACAGATGTTCAAAAAATTAAATTTAAATTTTATGATTCCGATAAGTATAATGGAATAATAAACATGTTATGGAAT…
PBANKA_0112681	PBANKA_0112681.1	ATGAATAAGGAATGTGAAAGGTTCAAGAATTTATCGACGAATTTTACATATCAATCGAGTAATCAAAACTATAAAATTGAAAATAATAATGATTTCAAAAAGTATTGTAGTAATCAAAATTGTGTTAATGCGATCGAAAAAGTTAATGCTGGATGTTTATATTTGCTTGATGCATTCTTTAAGGATTCTAATTTGTTTAAGTCTGTTGCCAAAAGTAACATCGATATTGTTGATTACATTTTGCTATGGTTAATTTATATATTAAGCCTAAATGGAAATGAAATAAAAAACAGTTTAAAGTTTTTTTATACTACACATATAAATAATCATAAGTATAATGAGGAAATAACTGGTGTTGAAACTTATTATAATAGTTATAAGGATCTTATAGTTAAAAAA…
PBANKA_0112701	PBANKA_0112701.1	ATGAGTAAAGGATATATTAAAATCATTTTTTCTCTTTTAATTTCATCCGTATATATGAGCAATAAAACTTTTGCAGCTGAGGCTAATTCAGGTATTGAAGCTTTACGAAGATTTGCTCGGCCACCTAGCATGTCGATTTTTCCCAATGATTATTCAGAAGGAACAATTGAAGAACAATCCTTCAACTCATGTGTATACCCTGAAGAAATTGAAATAGCAGAAAAGGTTATGAATGAAGCTGAACTGTTATTACAATACCATGCTGCAAGTACGGATGATTACAAATTATATCATAAATTCAGTAAGGATTCAATTGCATATTATAAGAAACATAGAAATACATTAATTTTTAAATTTAATCATAAAATCAAATACCCAGACAAGTATAATTATATAATA…
PBANKA_0112721	PBANKA_0112721.1	ATGAATAAGTTTTATATTCAAATTGTTTTATTTTTTTTAACCATCTCCCTATATGTGAATAATAAAACCCTTGCAACTGAACCCTCTCCAGGAAGATCTACAACACCCGAATCAACATATCATTATCTTACTCCAGAAGAATTATATGAAAAAAACAAGCACTTATTATGTACCGATCCAGAAGAAACTATAAAAGCAGGTGATGTTATGAACGAAGCTGTGAAACATTTAGAACATCATGCTGCAAAATATAGTGATTATAGAGTTTATGATAGAGATTCTAATAGTTCTTTGTTTTTATTTAAAAAAAAACATCAACGACCCAGAATATTAAAAAAAATGCATTATATAGCTCGTAAATGCTATGAGTATAATGAAATAATAAACATGTCATGGGAC…
PBANKA_0200400	PBANKA_0200400.1	ATGATAGCTGTTATATTAAACATTGCTATATTAACATTTTTGCAACATGGTACTAGTTACCAACAACCGGGCATAAATTGTTATCACAATTTGACTCATGCAAATACCCCATATCAGAATATTAAACAAAATGGAGGGCCTTTAAAAAGAATTTTAAGAGCCATACCACAAGGATCGGACAATTCTTTACATGGTACAACTACTCAGGTGGAAGGTGAATTAGAAGGCATTAATCCTGAAACACATACATTATTGCCAGAATATTCTTTTCCTATTATTAATGAAATTATTCGTCGAGAATATTTATCACAGAATAATACTAATATCGGCAATAACGAGGCTATCATAATAAATTTGTTAACGAATCTCGCTAATGCTCATGCCAATAATAATGATAAT…
PBANKA_0200500	PBANKA_0200500.1	ATGCATAACAAAATATATTGTACTGTTGATAGTGATACCGATAAAATTAATGCTGGATGTTTATATTTGTTTGAACAATTGTCTGGGAGTTCTGATTTGTTTATGAATCATTATAACATCAATCTTGTTCATTACATTATCATATGGTTAAGTTATATGTTAAACCTAAAATCACATGACAATATCAGCAATCTAAAAGAATTTTATGATCAATATATAAATAATGGTAAGGAGTATATTAAGGCTATAAATGGTGTTAGTGACTATAATAGTTATAAGGATCTTATAGATCAAAAAAAATATTTGATGAATTTTGGTACTAAAGATATGTCTAAATTTTATGATGCATTTAAATTATTATGTGAAATGTATACTGAATTTGATGCAACTACCCCAACA…
PBANKA_0200600	PBANKA_0200600.1	ATGAATAAGTTTTATATTCAAATTGTTTTATTTTTTTTAACCATCTCCCTATATGTGAATAATAAAACCCTTGCAACTGAACCCTCTCCAGGAAGATCTACAACACCCGAATCAACATATCAATGTCTTACTTCAGAAGAAATATATGAAAAAAATAAGCACTTATTATGTACCGATCCAGAAGAAACTGTAAAAGCAGATGAAGTTATGAAAGAAGCTGTATCGCAATTAGTATATCATGCTACAAGTATAGATGATTATGAATTATTTGATACAAATCCTAGTGGTAATACATTTTTTTATAAAAAAAGACATAAAAAACTTACAAATGTTCTAAAAATGAAATATGCAATTTATGGTTCCGACCAGTATAATGAACTAATAAACGAGTTATGGGAT…
PBANKA_0200650	PBANKA_0200650.1	ATGAGCAATAAAGCCCTTGCAAGTGAATTTGATTCAAATATTGAAGCTTTACGAACATTTATTCGATCATCTATCACGCAAGAACATAGACAGTGTATATATTCACGTCGAATGCCTACCTTTCCCAATGATTATTCAGAAGGAACAAGTGAGCAAGCCTCCTTCGACTTATGCATGGGCCCTGAAGAAACTAAAGAAGCAGAAACACTTATGAATGAAGCTGAATTGTTATTGCAACAACATTCTACAAGTACGGATGATTACAAATTATATCATAAATACAGTAATGATTCAATTGCATATTATAAGAAACGTGGAAATACATTAATTTTTAAATTTAATCATAAAATCAAATACCCAGGCAAGTATAATTATATAATAAGCATTTTATGGAATTCA…
PBANKA_0200670	PBANKA_0200670.1	ATGGATAAGAAATTGTGTGAAATACTCCTTTCTATAAATAACTCGTATTCCAAAAATTTGGACGAAAAGGGAGACTATTAAATTATTATTAATAAAATTTTAAATAATTATTGTACTAGTAACGAATGTGATAATGATCTCGAAAAAATTAATGCTGGATTTTTATATTTGTTTGATGCATTCTTTAAGAATTATGATTTGTTTAAGTATGTTGCAAAAAGTAACATCGATATTGTTGAATACATTATCATATGGCTAAGTTATATGTTAAGCCAAAAGAAACAAGAAGAAAATAAGACCAATCTACAATATTTTTATGAAACATATATAAATAATGATAAGTATAAAAAGTCTATAATTGGTGTTACGGGGCATAATAGTTATAAGGATCTTATAGAT…
PBANKA_0200700	PBANKA_0200700.1	ATGAGAGTCAGTGTTTTAAAATATGTTCTTTTTTCAATTGCTATTTGTTCTTTTGAATATGCCAAAAATGAACTATACTTTGTAAACGATAGAGGGATATGCCTTGAAAGGAATGTGATAAACTTTAGAAATAATAGGATATTAGCATATATAGATAACCAATTTGATTTAAATGAATTTTATCAATCAACTTTGAGTCTTGCAAGTCAACTTGGTGATTATGTTGAAGGTAACAAAGAAATAGCACACCTTCGAAATATTATAGATTCACATATAAAGAAACATAAAGGAAGTAACACATCACTTGATTTCAAAAATGTAGATAGTAAGACAAAAAAATTAATTAATGAGTGTCGAAAAGAATTAGAAGAATTAAAAAAAAAAATTGCTGATAAAACG…
PBANKA_0200751	PBANKA_0200751.1	ATGTCAATTAATAATGTGATGATTTCTTATTGTGATGAGTTTGATGCTTTTTGGAAGCCTTTTCCGGATGAATTGAATAATTCTGGAAATTATAATTTTCGAAATAGATTTTTTAACAAATATTGTCCTAATAATAATTGTGATGTTGATATTGATATAGTTAACGATGGGTGTTTATGGTTATTTAATAATTTTTTCGGTAGTTTTGGTATTTCACTTTATCGTAATACTTATAAGGATATGGTTGTATGTGTTATGATATGGTTAAGCTATAAATTAAATCAGAAAACAGAACATAGGACCACCAAATTAAACGATTTTTATTCTAATTATATACAAAATAGGACGGAGTATGCTAAACATAAGCCTAATGATGAAACATATGACAATTATAATAAA…
PBANKA_0201000	PBANKA_0201000.1	ATGAGAGTCAGTGTTTTAAAATATGTTCTTTTTTCAATTGCTATTTGTTCTTTTGAATATGCCAAAAATGAACTATACTTTGTAAACGATAGAGGGATATGCCTTGAAAGGAATGTGATAAACTTTAGAAATAATAGGATATTAGCATATATAGATAACCAATTTGATTTAAATGAATTTTATCAATCAACTTTGAGTCTTGCAAGTCAACTTGGTGATTATGTTGAAGGTAACAAAGAAATAGCACACCTTCGAAATATTATAGATTCACATATAAAGAAACATAAAGGAAGTAACACATCACTTGATTTCAAAAATGTAGATAGTAAGACAAAAAAATTAATTAATGAGTGTCGAAAAGAATTAGAAGAATTAAAAAAAAAAATTGCTGATAAAACG…
PBANKA_0201051	PBANKA_0201051.1	ATGGTACCATCATCGATGATTAACAATGATATACCACTTGCAAAAAATGCATGTGTTATTAGGCCAAAAGTTAAGGCAAATCTACATATATCCTTAAAAAATAGAAAGAATGCAAAGGACGGTGCTGCAAATATTTCTCACAATTTACAAAATCATGTTGAAAATCGTATTAAGGAAAGATCGCTGTATTATGCTGCTAAGGAAAAATACTATAGAAACAAAGGAAAGAAATATGATAAACTTCGTCAAAGTGTTGAATGTGGAGAATCTCGTATATTGAAAGAATATTATCATTCACGTAATCGAATTAAAAGGTGCTCAAGAAAGCATAAGAAGCATAATTATGAAAAATGTTCCGTGTGTAAAAGTCTTGTACAACGATATCTTGTATTAGGGGAA…
PBANKA_0201100	PBANKA_0201100.1	ATGGATAAAAATATGTGTAAAAAGTTCCAGGATGTAAAGGAATGGTTTCCTGATCAATTGGACAGTAAAGGAAATTATCAATTTAAAGATGATCAACTTTCAAACAGTATTGTAGTAATCAAAATTGTATTAATGAGCTCGATAAAATTAGTGCTGGATGCTTATATTTTTTTAATGAATTCTTTAAGAATTTTCCGTGTTAAGTTTGTTGCAAAAAGTAACATCGATATTATTGATTACATTGTGATATGGCTAAGTTATATGCTAAGCCTAAAGGAAAATGAAACAAAAAACAGCCTACAATATTTTTATACTACATTTATAAATAATGATAGGTATAAAAATCCTATAGACAAAGTCGAAGGTTGTAGTAGTTATAAGGATCTTATAGTTAAAAAA…
PBANKA_0201200	PBANKA_0201200.1	ATGAATAATTTTTATATTCAAATTGTTTTATTTCTTTTAATCATCTCCCTATATGTGAATAATAAAACCCTTGCAACTGAACCTACTCCAGGAGAAAATGCAACATCCGAATCAACACATCATTATCTTACTTCAGAAGTATATGAAAAAAATAAGCACTTATTATGTACTGATCCAGAAGAAACTGAAAATACAGGTGAAGTTATGAAATAAGCTATGAAACATTTAGAACGTCATGCTACAAGTATAGATAATTATGAATTATTTGATACAAATCCTAGTGGTAATACATTTTTTTATAAAAAAAGACATAAAAAACTTACAAATGTTCTAAAAATGAAATATGCAATTTATGGTTCCGACCAGTATAATGAAATAATAAACATGTTATGGGATCCC…
PBANKA_0201250	PBANKA_0201250.1	TTAAATAATGCTGTCACTTCGTTTGAAATTATTAGGAATGTATTTATAGGTGCAACTGGGCATATTCATAATTTATATAATACGGTTTTACCTAATAAAATAAATAGTTTCGAAGAATCTTACTTTTTTAAAAGAAATATAGATCATATAAGTAGCGGTTCTAAAAAAGTAGAAACGCCTGGTAATTCAGACGATAATATCTGGATCAGGCGACACGGGGATGAATTGCCCATATCTAATGACCCACCAACGCCGCAAAAACATACACCTCAAACTTCATTAGAAACGTCACAAACTTCACTACCATCAAGTTCTATGGAACAAACTAAAACACAGCAATTGCCTCAGGACCCATCTGAAAAAAAATATGATGAAAACGATCAAAGAGGATCTAAAAAA…
PBANKA_0201300	PBANKA_0201300.1	ATGGAAGAAATTGAATTGAATAATGATGAATTAATGAATACAAAATGTAATTTAGATGGTGATCCTAAGACAAATTGGTTCTGTAATAAAAATGGTTTACTTTTAAAAACATATGGGTGGCTTGTTAAAAATGCTATAGGAGTTATATTGTTAATACATGGATTAAAATCTCATACTCGATTAACTTATATGAAAATAAATTTAAAAATGCCAAATAACAATGAAGGGTTAGTAGTAGACAATAATAATTACTATATCTATAAAGATAGTTGGATTGAAAATTTTAATCAAAATGGTTATTCAGTATATGCACTAGATTTGCAAGGGCATGGCGAATCACAAGGATGGGAAAATATAAAAGGCAACTTTAGTTGTTTTGATGATCTAGTTGATGATGTA…
PBANKA_0201340	PBANKA_0201340.1	ATGAATAAAAGGATATTTAGTTTAGTTTGCATCGCCTTGTATGTCATTTTTATTGTACCAACACATTGCTCCGAACAGGAAGTATCTGATGCAGGAAATAAAAGCTTTAGTGGTATCGAAGAAATAAACAGAAATGACGAAAACAATGATATAGAATATAAACACGAAACGCAATTAAAGAATAACAATCCTAAAGAAGATAATGACAAAAAAAAAAAAAATAATAAAAATAAAAAAAAAAACAGCGATGATTATGAATTTTTTCCTATGGCAAGATCAACGAGGGACGAATTCCTCTCAACTTACTTGAGAATGAGGTATAGAACTTAA
PBANKA_0201360	PBANKA_0201360.1	TGCAAAATATTTCGCAATGTTAATAAATATTTTAACAATGAAATTGTCGATGAAATCAAATTTAATTCTAATAAGAGTTTATTCAAATTTAATTGCCCTTATGATAAAAAAATAAAAGACATCACAATTGTGAAACTAATTACGAAAATTAGCACATTAAGTACATATTTATATAATAAATTAAATAGAATTGATAAAAATATAAAAGATGGTGAAAATAATGATCATCAGCATATTGAATATATGTTGTTATGGTTATCCAATATATTACTTCAGATAAGTAAAGACCATAATTCCATTTTATAAAAGTCTTATGAAACATGTTTAAAAAAATATATGGGTAATTTTAATTATTGGAAAGTATTATGTAATAAGAATTATTTGAAAAGTAGTAATATT…
PBANKA_0201400	PBANKA_0201400.1	ATGGGTATAGCATATACTAGGACACTTTTTTTACTTTTAAGCTTGTTTATTTATGTAGTTAATAAAACCCTTGAGGCAAAACCTGCAACAGAGATTGGTACTCTAGGAAATGCTGCTTCAAAAATTTCTATCACAAATCCGGAAGAAATTACAAAAGCATCTGAACTTATGGACGAAGTTGTAACACTTTTATGGCATAATTCTACAAATATAGACGATTACAAATTATATCATAGTGAGAAAAATGCAATTTTGTATTTTACGAAAGATGTAAATCCAAACGTTGGGAAACTTAGCATTAGGATCCGAGATTCCAATAAGTGTAATGACGTAGTAACCCTTCTATACAATCCAAATGGTCCCAAATATTTCGATGAAAACTTTATTAGCAGAAAAGTT…
PBANKA_0201450	PBANKA_0201450.1	GTTATTAGTATAAAAAAATTGATTTGTGAAGCTTTTTCCCGACGAATTAAACAAATAAAAAATTATAATATTTTTTCTAAGAAATCAAATTATACTGGTTTCGATAAAGTTAATGGTTGCTTAATAAAATTTTTAATGATTCTAATGAGGTGTGGTGGCGGGATTGATAATAACAATATTTTTTAATATATTATGATGTGGTTATGTTATAAATTAAATCAAAAGTCACATAAAGAAATCATAAATTTAAACAATTTTTATACTCATTATATAGATAAAAATATAGAGTATAGTATGCATATATACAAATTTAAGAAATATACTAAAAACTATAGTAACTTTAAACAAACTGATACAAAAAAAGAATTGATGGATATTAAAGATATACCTATATTTTAT…
PBANKA_0201500	PBANKA_0201500.1	ATGGAAGTTCACAAATTTATGTTAAGCATTATTTCTTTACTTTTTGTATATTGGAAAACATCTCACTATTATCGTTTTAAATGCATTGGACAATGTTTTGATGAAAATGATTTTTATAAATTAAAAAATGGGAAACGATTTGCAAGAATTTTGCAAGTTGAGGATATAAATATATTTGAAATATATGAAAATGCACAACATCAAGAAGGGACTCACCAGGAAATCATGGAACCGCCAAGCCTTAATAATAATTTTATAAATTCCAATGTATCTTCTGATATAAATGAAGATGCTGAAATGGTGGAATATATTACATTCATAATTGACACATTTAATAAAGTTTTTTTAACTATGTTTGAATTGTATCATTTGTACACAAATGAAAATAATATTACAGAT…
PBANKA_0201600	PBANKA_0201600.1	ATGAAAGTCCCTAAAGTAAGTGCACTTTTTTTTGTTTTTCTCCTTTCCGTTTGTTTTTTACCATCACCTTCATTATGTGATGCAAGCACCGGTAATACTAAAATTCCTAATATTCCTAATATTCCTAATTCAAGTGGTAATGCTCAATCACCAACTGTAAGTGGTAACTCGATTGAACAAACCGCAGAAACATCAAATGTAGCTACAAGAGCTAACCATGTACCAGCTCCAGAAAAAACAAATGGTGCACCAGTTGAAAATAAAGATATAGCAAAAGTTAATGACAAAATATGTGCAAAAAATAAAAATAAACCATTGTTAATTTCAGCAATATCAGCTGTTGTAGCAATAGCAGTTGCAAGCGCATTAGGTTATGGCATATATACAAAGAAAAACTTG…
PBANKA_0201700	PBANKA_0201700.1	ATGATGCATTTTCCAAAGTATTCATATACGTTATGTATTATCCTTATATTCGCTTTATTGTTTACCATAGCATCCAGTTATAATAATGAGGATAATAAAAATTTTAATGGAACAGAAAATGCAGCCAAAGCGATCCGGAAATTATTAAATGGTGAAATAGATACTATAAAATTAGAAAATGGAGATGAATTGAAAACAAAATCCAGCAGCAACATACAAGGAGATTATTCATGGAAAAATAATAATAGACGGTTATAG
PBANKA_0201800	PBANKA_0201800.1	ATGAAATTAATTTTTTACTCTATAAAATGTGTTATTATTTTGTGGTATATATCTGAGATTTTTATAAAAGCTAATGTTGTTAAAATATTTAAAAATATAAGATACTTTATATATGTTAAAAACAATAAAACGTTTAAAATAAAAACAAAAATTATCTTACATAATACAAAGACTATAAAAATGAGTGAAATGGAACATTCGTTTATCGATATAGGATCAAATTTAGCAGATAAAATGTTCGACGGAATATACAATAAGAAAAAACATGAAAATGATTTAAAATATGTTTTGAATAGAGCCAAGTATAATAATGTAGAGAAAATCATAATAACATGTACATGCATCGAAGATATTGATAAATCTTTAAACATTTGCGAAACATATGACCCTAAAGGGGAA…
PBANKA_0201900	PBANKA_0201900.1	ATGGAAAACCCGAAAAAAAATGATTCAAAGGATTTAGTAAAGGCACATTTTGAAGCGATTGAAGAATGTAAGGATAAAAAAGAAAAATATGTGAGATGTTTCAACAATTGGTATAGAAACAATTTCCTTAAAGGCGATTTAACACAAGCTTGTGATGACTATTATGAGGACTATCAGATATGCATAATAAATGATTTGAATAAAAAGGGTTTAGGCCATTTGCGTGATTTGAACAAGTAA
PBANKA_0202000	PBANKA_0202000.1	ATGACGAAAAATTCGGAATGTATTAACGATATAAATTATATTGAGGTTGAAAAAGATGAAAATAAAAATATCGATTTGTGTAGCAACATCGAAATTAATAGTACTCCAAATAATGAAGATATCAAAAATAGTAGAATAAAAACAAAATTATTTTTTAAGAATAAAAAAAAAAATACAAAAGGAGATAATAATTGCATTCAAGAAAATTTGAATACTGGTAATGACAAGTGTGATTTAAGCGGAAATAGCCAAAGCGATACAAGTTTGTCAAATAAAAAAAAAACAAACAAAATAGAGTGTATTGGAAAAGACCAATGCGATGATAAAGTTAACGAAACATTAATGAGCAATATTAGTATTGATAGCACTAATATCACTAGTAATAGTAGTTATATAAAT…
PBANKA_0202100	PBANKA_0202100.1	ATGCTTTTTAAAGGGAATAAAACACTGAATGATTTCCCTTATCATATGTGTTGGTTTGGTTTGAAACCAGACTTAAAAAATTTAACTAATAGCAATTTTAACTTTAGTTGCTTAGAGGAAATATATTTATTTCGTTTTTCAAATATTAACAGTTTTAATTTATTAAATTTAAATCATTCAAGTAATAATTATGTAAATGTATGGTTTGATAATCTGGATAATCTCATTAAATGCTTTAAAATTAAATATTCCTCAAATAAATCTAAAATTTATTTATATCAACAATACTTTGATAAAAAATACACAATTAATGATGTTTTCACGTACAAAAACCCTCAACAATTTTATTAA
PBANKA_0202200	PBANKA_0202200.1	ATGTATGAACAAATCAAGTTATTGGATGTACAGGAATTAAAACTTCTTTTAATAGAAGAATACAATGAATATATCAAGTTAGTTAAAACTGTGGAATTATATCACCAAAAAATGCAACTAAATTGGTTCAAATTTCATTTATTTTATGAACACGCTGAAAATAATATTCCGAAATATTACTCAACAAATAGAAAAACCAAAAATCAAGTTAATAAAAAGACAAATAACATGAACAATAATCTATGTAATATTAGCGATGGTCCCATTACCATTTGTAAAGGAAAAAAAAAAAAAAAACTATCGGGAGGTTATTCAAACTATAAAAGTATTGAAGAAGACTTAAAATTTATTCATAAACGAGAAAAAAATAATGAATGTTACTATTTCAAGGCATATAAT…
PBANKA_0202300	PBANKA_0202300.1	ATGAATATAAAGAAAATATTCATAAAATTTTTTTTTATGGTAACAGTAGTTTTTTCGCATTTTATAACTAAAAATATATGTTATTCAAATAAAAAAAAATATATTTTTTTTCTAAATAGAACAAATGCTCATAATAATAGTATAGTGTACACTTTAAAAAATACACATTGGAAAAATAATATAAGGAGGGTTAAACATTTCAATAAGCTCTTCTTTGAAAAAAAATTATTTTACATCAACAAAAGTGTAGAACGAATATTCTTTGCAAATAACATTTTTAGAATGGATATGCATCAGCCTTTTGTGATTTTCATGCTTGGGGGCCCTGGTAGTGGGAAAGGAACACAATGCAAACTAATTCAAGAAAACTTCAATTTTATTCACATCAGTGCAGGTGAT…
PBANKA_0202400	PBANKA_0202400.1	ATGGACGTATATAATAATAGCAGCATTAAAAAAAATTATATTCATATGAAACAAGCTATACTTTTTGCGCCCAAAAAAAGTGGAACAAATATAAATAATGAAAAAAAGGATATTGAAAATAAGGTGATACAAAATATAAACGAGGTTGAAGTTTTAAACAATAATATAAATTATCACAAGAATGGGTATGATGATGATAATGTACGAAAAAATGCTAATTTTATTACAAGTACATTAAAAAAAGGAAAAGATACTATCCTCACATTTAATACCAAATCCCCACGAATTAGTAATAATAATAATGACAATACTGGGAATAATAATAATAATAGTAATAGTAAACATATTAGTACTGTGAACTCAAATTGTATGATTAATCCCATGAATAATGATTATAAT…
PBANKA_0202500	PBANKA_0202500.1	ATGGAGTTAAATTTAGACGATTTTAATGATTTCGACCGGTTAGATAATATTTTAATAAATGAAATAGAGAAAGAAAAAAAACAAAATGTTGGAGACAAGCGTAAATTTGACATATACGATGATTATCAAGAGTTACTAAATACTAAAATACAAAAAAAAAATAATAAAAAAAAAGAGACTGTAAATAATAATTATGACAATGTCAGTAATATTTATGAACAAGGTCAGGAAAATATACAAACAAATGATAATTATCATATATTATTCAATCGAGAATTTCACAACCACTACATATTTAATGATTATAAATACTTAAAAGAATATGTGTATAAAAATAATTTAATGAGTGATGATATATATTTTAAAAAGGATGAAGTTATAATGAAAAATAAAATTGAT…
PBANKA_0202600	PBANKA_0202600.1	ATGGGAACTAATAAACTTGAAAATCTGAAGAACAGTATAAATACATTTGAAATATTTATGAACCAATATATTGTAAAATACAAAAATAGCAAAGTTTGCTATATATGTAAGAACAAAATAAATATGAATGATATTCAAAAAATGGAAGACATTTGCCCTAAAATGTGGAAATATTTTCATGGTATAATTAACCAGCCACAATGCCCTTTACAAAGTTTTGGAAAGGTTTTAAAAGTGAAAGATTTGCGATTTGAAGAACTTGAAAAGTATAAGGATATTTTACAAAGAAAGTAA
PBANKA_0202700	PBANKA_0202700.1	ATGAAAGATAAAGAAATCGTAAAGTTAAATTCAAATGGTGATAACCATTTAATAAATCTTAAAAATGTGCAAGATAAAAATTTATCAAGTAGTGGCATTCCTTCTCGCTATTCATCATTTGAATCAGATGTACAAGCATCAAAACAAAAGGATGATCACATCTATAATACTGATAAACTTAACAAAATTATGAACAACACTTCATCAATTGGTGATACTCAGTATTGTAACAATAGGATTGACGATACAAAATTACCAGAAAAACTTTTACAAAAATATTTTTCAAATAATTCTACATATAAATATACTAATTCGATAGAACACCAAAATATGATGAATGCACATAATGAAGATTTATCTACATATCAAAAAAATGAAGCAGCTGAACATATTGATATA…
PBANKA_0202800	PBANKA_0202800.1	ATGAAAATCGAATCTAAGGAAATACAGAACTCATCAAAACTTCCAAACATAATTATAACTGGGACGCCAGGAGTTGGTAAAAGCACCTTATGTGAAGAATTAGTTGAAATCATAAATAAAGATTTTGAAGAAAAGTTTAGAATAGATGGAAAAGAACAACTAAAAATGATACATTTAAATTTATCAAATATTATAAAAAATGAAAGATTATATGAAGAATATGATGACGAATTAGATGCAAGTATATTTAGTGAAGAACTAGTAAATCAAAAATTAAAAAAATTAAATTTACAAAATGGTGGTTATATAATAGATTTTCATGATGTTAATTTTTTATACGAAAATAAATATATCGATAAAATTTTTTTATTAACAGCATCAACAAATGTTTTATACGAA…
PBANKA_0202900	PBANKA_0202900.1	ATGTCATCACTTTATAATAAAAATAAAAATTTGTTTTTAAGCCCTTCATTTGGAAAAAATCACTCATCAAAAATAAATGGTAATCACGAACCTGGGAATATAAATCGAAGGTTACTTCATTCCTTTCGAGGTTTCCAAAATAATATTTGTCCAGATTGTAAAGAAAAAGGAATAATAATATGTGATACTAGTGAAGGTACACAAATATGTAATGGATGTGGATTAGTTGTAGAAACAAATATATTATCTGAAGAACAAGAATGGAGAAATTTTAGTAATGATGGGCAATCAAAAGGTAATGATAGAAATAGAGTTGGAGAAACTAGTGATATATGGTTAGAAAATAATTTAACTAGCACTACTTTTATTAAATCGAGTAAAAAATTACAACACCTTAAT…
PBANKA_0203000	PBANKA_0203000.1	ATGAATGCCCTTAAAGAGTGTAAAAAAAGAAAATCTAACGCATTAGACGAAGCTTGCTTAGAATTAAGTGAAGAACCAACTAATGAAGAAATAATGAAAGAAGAAGTCGAAAATGTTGAAACTCAATTTGCAAATTGGAAAACAAACAGTGGGTTATTATATGATTTTGTTTGTAGAAAAGAATTAGAATGGCCATCATTGTCAATGGATTTTGGTGATTATAGTGACGAAAATATCAAAGATAATGTTTTAAATCAAATAGTATGTGTAGGAACCCATACATCTAATAATGAACCCAATTATTTATATGTGTGTGATGTTTTATTCCCACTTGAGCAATTGCCACAAGATAAATGTGTTTACAAAATAAATGAAAGCTATGAAGGTTTTGATTTTTGT…
PBANKA_0203100	PBANKA_0203100.1	ATGAAATGTGGCAATGTAAATGTGCGAAATGCATTGGAATTCAATTTAAAAAAAAATATAAAAGAAAAGACAAAATTAACGGATCAAGAAATTGCAATAATATATAAAAGATTTCATTCAATATGTTCTAATGGGAAATTAAATTACAAACAATTTGAAAAAAGCTTAGGAATTCTTGGAACAATAAAAAATGCATATTTATATAAATGTATTTTTAAAGCTTTTGATTTAAATAATGATGGATATATTGATATTTATGAATTTTGTGTGGCTATAAATATTATGTTAAAAGGAAATAAACGTGATAAATTGAAGTTATCATATCGAATTATACAATCTGGTAGCTCAGTTAAATTAGAAGAATTCAAAGAAAATGTTAAAAGTTTTAATGATGATCAA…
PBANKA_0203200	PBANKA_0203200.1	ATGGAAACGAGGCGAAGTTTACGAGCAAAAAAACAAAACCCTGTAGAGAAGGAAAATAAAAATGGTAATATAAAAGGTAATGAAAAAAATAACAAAAAAAAAACAACCGAAATAATTAATAGTGGAATAAATGTAAGTCGAAAAAAAGCGGAAGAAAACAAACCAATTAAAAATAAGAATGTGATAAAACCTCGGATTGTTTTAAGAAAACAAACAAATAGTATTGACGCAGTTAATTTTAGTGAATATGATGAAAAGGAAAAAGTGTCAGAATTAAAAAATAAAAATAACAATAAAATAATCGACAAATCTATTAAAAGCAATAAAAGTAAAGATGATATTAAGGAAGCTGGGGATGCAAAAAAAGATCCAAAAACAGACCCCAAAAAAGGTATTATA…
PBANKA_0203300	PBANKA_0203300.1	ATGGCTGAAGTCAACTTTTGTGAAGAATGCAATAATATTTTGTATGCCAGAAGTGATAAAAAAAATAAAAAACTTATTTATGTTTGCCGAAGTTGTGATTATATTTCAAATAAGCAAAATGAAAATCACAACATCGTAGCTCGAATTAATTATAACTATAATAGAAAAGAAGATATTTATATTCATCCAGAAACTAAAAATGATCCCGCACTTGGACGGGTTCGAGATTGGGTATGTAAACAATGCAATAATTCAGAAGCAGTCTTTTTACAACTTCCTGAAAAAATAAGTTATAACCCAATGGCACTAATATATGTATGTACAAATAAAAATTGCCAATATTGGGAAAAAGAAATACAACATTCTAATTATGATGCTTCAAATTATAATAAGAAAAAT…
PBANKA_0203400	PBANKA_0203400.1	ATGGAAATAAAAAAATGTTATGAAAATTCATGTAACGATAGAAAAAAAGAAAACCTTTTAGAAAATAATAAAGTTGGGGGTGTAAAAAAAATATATCCTCCGGATCGAAGTGAAATAGGGCGAGCCGCATGGATGATTCTACATACAATTTCAGCTAACTATCCAAATAACCCAACAGAAAATGAAAAAAAAAAACATTTAAATTTTTTTTATTCCTTTTCCAATTTATATCCTTGTCATATTTGTAAACTAGATTTGTTGGATATATTAAAAAAATACAAATTAACGTGTGCAAATAAAATAGAATTTTCTACATTTATTTTTAACTTACATAATATGATAAATGAAGAAATAGGAAAAGATATTTATATTTCTGACAACATTCAGAATATAATAGAT…
PBANKA_0203500	PBANKA_0203500.1	ATGATTAATGTTAATATAGGGGTATTAGGACATGTAGATTCTGGGAAAACAAGTTTATGCAGGTGTTTAAGTGAAGTTTTGAGCACCTGTGCTTTGGATAAGCATAGGCAAAGTCAAGAAAAGGGAATAACCATTGATCTTGGATTTTCATCATTTTATATAAAAAAAAAAAAAAGCCAAACTGCAACTAGCGAAAATCAACATGGAGAAACTCAAAATAATAAAATAATACCAAAACATGGACCAAATACAAATGAAAATAAAAATAAAAATGAATACATTCCTGACCAAAATAACGTAAAAAAAGAGGATATTAATAATGATTGTGAAACAGGAAATATTCAAAATATAAATATATCAGAAAAAAACCACGAAAATGAGTTAATACAAATATGTTTA…
PBANKA_0203600	PBANKA_0203600.1	ATGGTGATCATATTCCCTATTTTCTTTGTTTTTGTTGTTTTTCTGAGTATATCATGTGGCAAAATGTATGACATAAAACATTTATCACAAACTGAGCAGAAACTTGCATTAAATTTAATTCAAATATATGAAAATACAAAAAGTGCTGAAGAGGAATTTTATAAAAAATTTGAAAACTGGATACAAATATTTAGTGAAGTACAACCAAAAGATAACAAGGAGAATGATGGAAATAAAAAAGAGGGTTTATTTAATACTAATACTATTTTGGATTCTAAATCAGAAAATAAACAAAAATATATTAATGAATCTCAAATATCATCGTCTTCTTTTGTCCAAATAAAATCAAAAGGTCCAGTAGAAGAGGAAACAATATGGAGAGCTTTATATGACACTCAA…
PBANKA_0203650	PBANKA_0203650.1	ATGGCATATATTAAGGTGCCATCAGATATAACAATACTTGAACACACATACTCGAAAAATAATAAAAAGAAAAAAATATTTTTTTTGAAAAAACTTTTCATTCAATGTTCATTTTTTACTATTGGAAATAAATGTAACAAATTAAATAGTAATGATGTTATTAAAGTTCTTTCAAATGTTTATTCAGTTGATGTTTCGAATAACCCAAATGTTAACACAGCAAATATTTTAGACATTTTAAACACGCGACAAAAAGATATAGAAAAGCAAGTTAAATGCAAAATGTATTCCTTTGTTGGATCTATATTGCTTCCGCTATACAGCATTAGAATGTTTAAATATTACGACATGAAAAGTAAACTAATAATGGTACCATTTTTTTCAATCATGGGTATGTAT…
PBANKA_0203750	PBANKA_0203750.1	ATGATTAACATCCTTCTAGTTTGTTTATTGAGTATAACAAACATACAAAAAAATAATTTTATTTCCTACCAATATACATATATATGGTTATTTTTAACAATTTTATGCAACGCAATAATCGTTGTTAATTTATATTATGAAAATGGGGTAAAAGGGAAATATGAAAAATGGAAAAATAACGATTTCTTTCCATTTATTAGTTGTTCCTTAACTATAGGGAAATATTATAAAGGCGAGGCATTGTCAAGTTGGTCAAATATTATAAAGAATAAAAAAAATGATAAATTTTATAATTTTCCTAAAAAAACAAAATTATTAATCGATTTTTTAAAATTATTTGTATGCACATATGTGGAAAATTTTTTTTCTTTTTTTTTTCTCCCATTTTTGTCTACACTT…
PBANKA_0203800	PBANKA_0203800.1	ATGAATATAAACGAAGAGGATAGCCAAAAAAATGCAGAGTTAGAAAATTTCTTAAATATATTGGAAATAGAATTTAACATAAATAAAAAAGATTTAGAAAGTGAAAAAAAAGAAGATTTCGATTATTATAATAATTTAAAAAAAGATAAAGGAATAGAAGTGTTCAGAAATAAATATACAAATTCAATAAATATAAGTAATAAATATGGAATAGATCATAATAAAGTTATGGGAATTATTAAAAAATTAGAAACATTATATTATATTATTAATATTGTTAAAAGCTTTAATATATATGATTTAACAGATGAAGGAAATAATTATTTAAAGAATGGATCCCCTGAGTATGTTGTCTTAAAATATATTTTTGAGAAAAAAAAATGTACTATGGATGAATTA…
PBANKA_0203900	PBANKA_0203900.1	ATGGAAAAACAACCACAAAAGAAAAACAAAAAACAAAAAATAAAAAAGAGTCAAAAACCAATAACAGTAAGTAACAGAAAGCCTTTCAATGTCTTTGATAAAAATAACAAAACACAAAAACCATTAGTTCGAGATCCTCGTTTTTCAAATTTATCGGGTTCATTTAATCCTAACTTTTTTAGAAATGCATATAAATTTTTATATGATACAAGGGAACATGAAAAAGAAGAAATTGAAAAAAAATTAAAAAATAAAAATTTAAATCAAGAAGAAAAAAATAAATTAAAAAATGCATATAGTAATTATAAAAATACAGATGCAATACTTAAAAAAAAAGAAGATGAAAGGAAATTAAAATCACAATTAGTTAAGCAAGAAAAAGAAAATATTTTGAAAAAA…
PBANKA_0204000	PBANKA_0204000.1	ATGCATTCCATGCTACTTAAAAAAAAAACAAAATATAATTTTGGAATTTTTATGAATCCTTATTTTTCTAGTTTAATCAATCGCGAACAAAATAATAAAATCACTGGAAATGTAATTAAGTTTGATAAAAGAAAAGGATACGGATTTATAAAACCCAACGATGGAGGGCCTGATGTGTTTGTTCATTATACAGAAATTTGTCAGAATAGGAGTTTTTCAGTAACAAATGAAGAAAAAAAAAAATTGGAATGGCATTCTAATATAAATTTAACGAACAAAAAAGACGAATTTAATTATGAACATGATAACCCCAAAAAAAAAGAAATTCAAAATGAATTTAAATATTTAATACCTGGGGAAAGAGTTAAGTTTCATGTTATTTATGATCGAACTAGCCAT…
PBANKA_0204100	PBANKA_0204100.1	ATGGCTAGCTATCAATTTTTTAGCTATATAGATTTATACAAAATTAATAATGTCAATTTAGATCCTTTTACTGAAGTATTTAATGATGAGTTTTATTTGAAATATATTTATAAATGGCCACATATGAACATTATTACAAGGGAAATGGATGATCATATCAGCGGATATATTATAGGAAAAGAAGAAGGTCTAGATAAGGAATATCATGGGCATGTAACGGCATTATCAATTGAAGAAGATAGTCGAAGAACTGGGAAAGGTATTGATTTAATGAATGAATTTGAAAAAATATCTAATAATATTCATAAGGGGAATTTTGTAGATTTATTTGTTCGTATCACAAATGATCCAGCAATAAGTATGTATAAAAAATTAGGTTATATTGTTAACGAAGAAATT…
PBANKA_0204200	PBANKA_0204200.1	ATGGAAAACCTTCTTATAAATCTTAAAAGCCTGAAAATAAATCATGGAGCTGTTCGAAGGCTTTTTAAGGAGCTATGCTATTATGAAAAAGAAGAACAGGAATTAAAAAATAAATTAAGTAGCAACAAGGGTGAAAATAAATCACCAAATCAGATTGCCAGCACTAATGATATTTTACAAGAAACAACACGAGTACTTGCACACACAAATGCAAATTTTCAAAATAGTCTTAAAAAATTAATTGAAATAATTAATACTAAATTTACAAATATCCTCAAAATAAATACAAAAAATATAACATTTTGTTCAAATTATTCTGAAGAAAATTTAAAAGAAAAATGTGGCGAATTTTATGAAGATATTTTTAAAGAAGTTAATGCAATTAATGAAACTTTACAA…
PBANKA_0204300	PBANKA_0204300.1	ATGATAAAAACAAATGAAAATGAAATTTTTCGAATAATCGATAATATCAGGAATTATCCACAAACCCCTGTTTTCACAGTAGAAAATAAATTTCCTATTTTGAATTATTTCACATTTTCATGGGAAAGATTTACCCCTTTTTTTGGGTTTATTAAATTTGTACATGAAAAATATTTTATCGCCAAAGCTTTTGTATTGATATATATATTAATTTGTAAATATGGTCATGTATTTATGAAGAATAAAAAAGAAATAAAATTAAAGTGGATAATAATAATAATAATATGGAATTTTTTATTATTTTGTTTTAATATTATAGTAACTATTAAATGATTACCAGTATTTATTTATATAGTAAATAATTATACAATAAATGGCTTATTAGCATCCCTCCAATTT…
PBANKA_0204400	PBANKA_0204400.1	ATGGCAACGTCAAATCCAACACAAGGAATTGGCATAATTAATGCAAATGTTGGAAGTAAAGAAAGTAAATCCGAATGGGTATTATATCCTCAAGATAGTTACGAATTTAACATAGATGAAAAATTAAAAAAAAAATTTATAATAGATACTGAAAAATATAAAAAAAGGATAAATTCATATAACAAAAATGGGATTAGAAATACAGTAATAGCAATTTTGTTATGTCATCGACATGAATATCCTCATTTATTATTATTACAAAATTTATCAACTCAAGAATATTATTTTTTAGGAGGTAAATATAATTCATGGGAAAAACCAGGGGATGTTTTAAAAAAAAAATTACAAAAATATATTAATAAAATTCAAGATATACATTTTTCTGTAAATAAATTAAAT…
PBANKA_0204500	PBANKA_0204500.1	ATGAAAAGGTTGGATTGTATAATATTCATTTTTTTGGTTATTACAACCATTTTAATATATTCAAAAGAACAAGGAAACTCGTTAGAAAAAATAACAGAATTTAGACAACAGCATAGAAAAACATTGGATGGAAGGCTTTGCTCTGCTGCATTTTTACATGATGATCAAACATACACCGATTGCGCAAATACAACATCTCCTGATGGGACCACTGGGAGGGAATGGTGCTATGTCGAAGTGCAGCTTTTGGGAAAAGGAGAAAGAGATTGGGATTATTGTGCAGGTGTAATAAACTATGATAAAATAAGAATAGATGCAAAAAGAATGTTTGAAGGTAAATCTTTAGAAGCAGACAGATTAAATGATAGATTAAATAGTTTAAAATTGCGAATAAATAGT…
PBANKA_0204600	PBANKA_0204600.1	ATGCTTTTTTCAACACCGAGAAAAAGATATAGTTTTGAAAAAAAAGAAACTATTAAGGATATAGATTTTTTATCTTATAACAGTATAATTTTCCCTTCCGAACAAATTTACGCCAACTCAAATTTGACGTGTACACAATTCCCCCCGAACTTGTATGAAACTTCACAAAATATAAATTTAAAAATGAATATGTCACACGAAAATATATATGATAATACAGGTATGAGTTCTGAGGGTTATGAAAATCACCCACAATTTTATAATAATGATAATTATCCACAATATCAAGATGATCAATATAGAATGTTAGAAAGTTCCAATCCGAATGCTATGAACCAACCATTAATATGTTTAAATGGTAACGAGTATGCACCTGAAATGCAAACTGGAATTGACCCA…
PBANKA_0204700	PBANKA_0204700.1	ATGCTAATACAAAAATATGACGAAAAACCAAAATTTGATATAGGCATTTCCCCCCTTTATTTAATTTCTTATCCCATATACAATATTCAATGTAGAAGCATATTATACAAATATTTGAACGTTGGAAATGACCACATAAAGTACAACCAGCCAATTCATGTCAACAATTTGAATATAAAAACATATATTATTTATATTATCAATAGTTTGCAACAAATTTATAATAATGAAGGGGTAACGGGACTATATAGTGGTTTGGTTCCCATGCTGGCTCATCTAATATCAAAGAAATCAATATACTATTTTTTGGAGAATATTCACTTTTATATATTTCGAAAAATTAGAAATGATAAAAAAAAAGATACAATTGATAAAAAAAATATAGCAGTTCGTGAAAGT…
PBANKA_0204800	PBANKA_0204800.1	ATGAAAATTGTTTTTATATTTGCAATTATTATAACAATATTTTTTAGTAAAAACATTAAATGCTTTAATGATGTAAATTCAAATGGGGAAAAAAACTTACAAGAGCAAAACATTAAGGGGGATGGTAGTATTTCGACACAAGAAAACCAAAATGTTGATGAAGTAAATAGCCAAAATAAGGAAAATGTAAAAGATGAAATGAATGAAAAGCATGACAAACAATATAACATCGAAATTAACTCAAAGCATAATAATAACAATGATATAATATATAATGAATTATACGATTATAATAATAACGAACTTTTCAAAAATGACACAAACTACATAAGGAATGAGAGCGGAAAAGACTATATTGAGAGGGATCCTTTCTTGTTTAATAATGAACAAATGGATAAA…
PBANKA_0204900	PBANKA_0204900.1	ATGTTTTCAAGGATTAAAATACATTATGGGTATATAACTTTGCGAAAATGTATAAATAAATATAGTATTATAGAAAACCACATTTTTAATATACGTTATATCAATTTTCATAATACAACTAATCATCAAAAAAACGTAAATGAATATTTTGATTATAATGAAGATTATAAATTATTGAAAAGGCTTCAAAACAATGATTTCCACGATGTGCTAGATATAAAGGGCGATAAAAATGTTTTGAAAATAAAAAAGAAATATCTTAAATTGCTTAGGGCATATCATCCCGATACCTATATGAAAGAAAAAAATGAAAAGCGAAAAAAAATGAAAGAAGACATTTTTCTTCAAATATATACTAAATATAAAAACTTTAATAACCAATATGATATACATAAGTTA…
PBANKA_0205000	PBANKA_0205000.1	ATGGCAAAAAGAAAGTATATGTCAAAAGTTGATGGAAAAATAAATATTGGAGAAAAACACCAAGCTAAAATTCCAGATTTAATTGTTAGTGAAGAAAATGTACAAGAAAATAAAAATAACATTATTGATACAACATCAGAAGTTGTAGATGTTCCTAAAAACTTAACAAAAAGAGCAAAAGTTGAAGAAGTGCCAAAACAAGTTGAAGAAAATGCAACTACTGAAATTGTCAATGAAAGTGAAAATAAAGCTGGACCCAAAGAAGACATAAAAGAAGAAACAAAAGAAGAGGCTAAAGAAGAAACAAAAGAAGAGGCTAAAGAAGAAACAAAAGAAGAGGCTAAAGAAGAAACAAAAGAAGAAACAAAAGAAGAAACAAAAGAAGAAACAAAAGAAGAA…
PBANKA_0205100	PBANKA_0205100.1	ATGGCGAAAAAACAACAGGATGTCAATGAAAAAAATGAATTAGATAATAATAATACTAATATTATTCAAACATTATACGGATCTATAGTAGCTTCAACAATAACTCGAATTGTTTTATATCCGTTTGACACAATTAAAGTTAATAAACAAGTTTCTATAAATAAAAACAATTTAAATAGTGGATGTAATATTTCTCATCACTCTTCATGTTCTAAAAAATTATTATCAACAAAGCAAGGTCCCTTTCTTTTTTCTTTTATATCACAATTTGGATTTAAAGGATTATACACCGGATTTATCTTTTCATCACTCACTACTATCCCAGCAACGAGTTTTTATTTCTGTTGCTACGAATATTTAAAGAGTTTAAAATTTAATAAAAAAATAAATGAAGAAAAA…
PBANKA_0205200	PBANKA_0205200.1	ATGGAGTCGTATATTCGAGAAAACAAAAAACTTACCTTTAAAAATAGCAAAGGTAAAAGACTGTATCGACATTTAGATATATCATTAAATAATAAATCGCTACACGATAATCATATATTAGAATTAGTAAAGATTTTAAAAAAAAATGTAAAAGCAATATATCCAAATTATTATTGTTTAAATTTAGATTTGAGTGAAAATCATATAACATGTGCAGGTTTAAAAATATTAATAAAATATATATTAACTTATACTGATCATATTGGTATAAATATATTAAAATTATATAAAAATAATATAAAAGATGAAGGAGCATCTTTAATTAAACAAATCATATATTCTCAAAAAATTCCTATGGAAGAGTTACATTTATCTCATAACTTTATTCAAGATAACGCT…
PBANKA_0205300	PBANKA_0205300.1	ATGGAAAAGTTTTCTTGGCGTTGTATGCGTATAGTTAAATGGAAAAAAAATGTGCTGAAAAGAAAATTTAGTATATATTCAAACACACAAAAAAACTATAATAATAATGTAAATCCTATATTTAACAAAAATATAAAACACTTTTCAGATACACATATATATAGTGATATAGATCCTAATAGTAGGCATGTTATTGAAAAATATAAAAATTTGATAAAAGAGGCGAATAAAAATCAAGAGGGGGTAGAAAAACCACAAAAGAAGGAAAGTATTTTCCCTCAAAATTTAGTGAATAAATATAAAAATCAAAATATTAACAATGAACAAAACAATTCATTATATTCCCAAGATAAGTCAATTAAACATGATAAAAATAGTAATAAAACAAATGATATAGAT…
PBANKA_0205400	PBANKA_0205400.1	ATGGGATCTATATTTAATTATAATGGTGGTTGCGTTCTAGGAATGACTGGATCACAATGTGTTGCAATTGCATGTGATCTTCGCCTTGGGTCAAATAGTTTTACAACAGTTAGTACGAACTTTACAAAAATTTTTAAAATAAATGATCATATATATGTAGGATTATCAGGTTTAGCAACAGATATACAATCATTATATGAGTTGTTAAGATATCGAGTTAATTTATATCAAATACGCCAAGAAACAGATATGAATATAGATTGTTTTTCTAATATGTTATCAAACATTTTATATTCAAATAGATTTTCACCATATTTTGTAAATCCAATTGTGGTTGGATTTAAAGTAAATACACATATAGATGAAAACGGAAATAAAACAAATGTATATGAACCTTAT…
PBANKA_0205500	PBANKA_0205500.1	ATGCGCATTTTTTTTATTTTCCATATTTTTTTGTTTTTTTTTTCCACAAAAAATATAACTTGTATAGTGAATAAAAAACTAACAAAAGAAAAACAATTTTTTATTAACAATGGTTGTTATAGGAAAATAAAATCTGTTCATTTAAAGTTGAAGAAATTTAGGAGTAATGAAGAAAAGGGTAGCGTGGGTGGGGGGTTGAGGGATATTGCCAATTATCATTTTAAAAGGAACATATATAATAGTTGGAATAATAACTTTCCTAAAAATATTATTTATAAACAGATTTATGAAAAGACTTATCCATTTAAAAAATACTGTATTGGAGATGAATATTATGGAAGAATATTAAATGTAAATTCCAAAAAAATAAAAGTTGATATTTTATGTGATAGAAAAGCT…
PBANKA_0205600	PBANKA_0205600.1	ATGAAAGATGCAGACAAAGATGGAATGGATAATTACTTATCAGATTTGGATAAAAATGAAATAAATCAGAAAGAAATGGAAAATGAGATTTGTAAAAATAAAAATGTGTCAAATATAAGAGGAAATCGAATTACAAATATATTAAAAGGGAATACAATAAATGTTTATAAAACTAGATATGTAGAAAATAGTTTTAACGAGAATGAACAAACAACAAGGATATCGATAAAAGATTTATATCAGAATTTTAATAAAACTAGAAATTTACTAATTGAAAATGAAGAAACGTCAAAAACGTATAAACATAATATAAATGCAAATATACCAACTAATGAAATATTTTTAAAAGATATGAATTTTAATTATGCATCAAATAAAACACAAAATAATATAAATCCT…
PBANKA_0205700	PBANKA_0205700.1	ATGAAAATAACGTACTCAAAATTGTATTTTTTTTTTTTGTACTTTGTGATTGTATTTTTCAAGTCAGTAACATATTGTTTAAATGATGTTAGTAAATTTGAAAAACTAAAGAAGTTAATTAATAAAAAAATAAAACTTCATATAAATGAAGAATATGAAAAAGATAAAACACAAAATGAAATATCATTCCATTATATACATGAATTAAGTTTAAGCGATTATATAGATTATGTTTTAAATAAAGATGAAGAATACGATTGTGTATTATTTTTAATTGATGTTGAAATGAAAAATAATATTTCTATGTTTGATAGAAAAACATATGTATTATTAGAACTATTTAACACTGTTGCAAAAAAAATTATTTTAGAAAATATTTTTTTATACAACGAAAAAAAT…
PBANKA_0205800	PBANKA_0205800.1	ATGCTGAATATGGTGGATCAGAAAAAAGGCATTAATAATGGAAGTTCCACTGGAGTGATTAATAATATAAATGGAAAAATAAAAAATGAATTTATATTTATGTATTTAATAGCTGCAGGTGGCTTTTCATGTGTTTATAAAATTAAAAAAAAAAAAAGCAATAAATTTTATGCATTAAAAAAAATAAAATTTTCAGCCAATGAATCTAATTATGAAAAAAAGGTATTATTAAATTTAAGAGAAATAGAATGCTTAAGAAAATTAAAAAACCACCCCAATATTGTCAGTATGAATGATTTTTGGTTAGAAGTTGTTCAAACCTTATCAAAATCGAAAAGGGAAAGGCGAGGAAGAAGAAAAGAACAACAAAGAGAACAAATGGGAGACAAACGACGTGAA…
PBANKA_0205900	PBANKA_0205900.1	ATGTTTTTCAGAAAAATAGGGGGATTTGTCAGTAAAATAAAACATTACTCATTAAATAAATTTTCCAATTGTTTATATAAATATGCGGGGTTTGTATATGATAGACCATATACGATAATATTTCTTAGTTTGATTGGATGTGGATTATTGTCAACGGGGTTTTATTATAAAGAAAATGAAAAAGATGTATTTAAATTATATTCAATAGCAAATGCTTACACATATGATAATGGTAAAATGATAAATGACTTTTTTCATAGAAATAGAAATGCAATAATATTAATAGAATCTAATTTTAATTTATTACAAGGTCATATTTTAAATGAATTAAAAAAATTTGAAGATAACATTTTTGATATTCAAATAGATTGTTCAGAAGTTCTTGAATGTAAAGTTGAT…
PBANKA_0206000	PBANKA_0206000.1	ATGTACAGAAGGTATATTTGGAGTAGTATTTTCCGTGATGTTAATTATAGATTTAAGAAAGTATATCATTCATTTTATTATGCACAAAGTCATATAAAATATGTCATGTTAATATTATTTCCCGGAGTTATATGGTCAACTAGATATAGAGCAGATACGAAATTGGGATATTTTTTTTATATCAATGATGAAAAACTATATCCTCGTATAGATGATAATACAAATAATAATGATAATTATATTGATAAATATATGAGTTATACAAAAAAATTAGTAAATAATAAAAAATGGGTTAATGGTACAAAATTGTATTTAAATGATGATGTAACTGTTCAAAACGCAAAAAAAATTATTTATAAAAATACAGAAAATATTCCTAAAAATATTAAACTTGGATGT…
PBANKA_0206100	PBANKA_0206100.1	ATGTATAGAGGAAATAAAATCAGAGTTGGAACTCTAAATATTTTCAACAAGTTTTACTATAATACTACTAAAAAAGTTTTAAGCAGTTCGTTTGAATATGCTAATAATACCAATCGTCGAAATTTACTTTATAACTATTTACTCAGCAACTTATTTGATATAATATGTTTACAAGAAGTAGACTCATTTATGATAAATAATATTAATGTAAAATTCCGCGATTTTGGTTTTGCCTTTGATTTTCCAGCAAATTGTATTACACCATCAGCAAATAGTAACAACTGCTGTATTATTTATAAAAAAGATTTCAAATTGTTAAGTAAAAAAAATTTCGATCTTAATGAATCAGTACAAAAATATTTCGCAAAATATTCGTCAGAAAGTCAGTGTGAGATACAG…
PBANKA_0206200	PBANKA_0206200.1	ATGATATGGTGTGAAATCAATAATGTACGAACGTTAAATTTTTGTTTTTTTTTTAAAAGATATTATTTGGCTAGTCGCAGAAAAATTGGGCTAAGATATGGGGGAAATAATAAACTTCAAAACAAGGTGGGAAATAAGAAACAACGACGAAATGAAATAATAAATATGGGAACTAGTACTTACAAAAAGTCTATATTTTATGAAGAAATTATCGAGAAAAAAAATGCCGAAAATAATATTAACATTTTGAAAATGATTAAAGATAGTACAATAAAAAAATTGAGTGTCTATGATTGCACACTTTTTTTAAATTTTCTTATAAAAAATAAAAAAAATAAAGAACTTAAACCTGAAATAAAAAATGTAAATAAAATAAAATTAACATCAGCTTTGTATAAA…
PBANKA_0206300	PBANKA_0206300.1	ATGAATAGAAAAAATCAAAATATGATAAGAAGCGCAAATACTCGCAACAAAAGAAATGAATTAAATGATGAACAAAAGTTAGAAATAAAAGAAGCCTTTGACCTTTTTGATACAAATGGAACTGGTAGAATTGATGCAAAAGAATTAAAAGTGGCTATGAGAGCCTTGGGTTTCGAGCCCAAAAAGGAAGATATACGAAAAATAATATCTGATGTTGATAAAGACGGATCAGGTACTATAGATTTCAATGATTTCTTGGATATAATGACAATAAAAATGAGTGAAAGAGATCCAAAGGAAGAAATATTGAAAGCCTTTAGATTGTTTGATGATGATGAAACTGGAAAGATATCCTTCAAAAACTTAAAGCGCGTTGCCAAGGAACTTGGCGAAAATATA…
PBANKA_0206400	PBANKA_0206400.1	ATGAATATTCTTTGGGCAGCTTTGAGTTACATATTTTTCAATTACTACATATTTAAAGGACGTTATTATTTTGTATACTCTTTAAAAATATATAATTTTCAAAAAGATAAAATAATAAAACAAAAAGGAATTAATTTGGATAATAGGCCCTTATATCGGAATGGGAAATTTGTTTGCACACAGAATAATATTAAGGACAATAAATTGTATAAAAAAAAACAAGAGCAAAAAAAAAAAATACTTCAATTTATTTATACTAATTTTAAATCGAATAAAAAGGATGACAATATTTTTCAAAAAAATATGTCTCCTTTGCTAAATTATTATATTAAATCTACAAATATTACTAATCAGTGGTGTTGTATAAAATCTATTTATAATGATGAAAATAATGGAGAA…
PBANKA_0206500	PBANKA_0206500.1	ATGGACCATTACATATCGAACATAAATAATGATGGTAAATATGAGACTAATCAAAATTCGAATGCCAATAAAGTTTTCAATTTTAAGCTAGTTCTACTAGGGGATACATCAGTAGGAAAATCATGCATAGTTGTTAGATTTGCCAAAAATGAATTTTATGAATATCAGGAATCTACTATTGGGGCTGCATTTATGACTCAACTAATTGATATTGGAGAATGTACAATAAAATTTGAAATATGGGATACAGCTGGACAAGAAAGATATAGGAGTTTAGCACCTATGTATTATAGGGGTGCAGCAGCAGCAGTTATAGTATATGATATAACAAATAAGAAATCGTTTGAAGGTGCAAAGGGATGGATTCATGAATTAAAATCAGTTCATTCAAACGACATA…
PBANKA_0206600	PBANKA_0206600.1	ATGGATGAAAAAAGAAAACACCATAAAAAAAAGAAAGTTGGAAAAAAAACTAAAAATAAAAAAATCAACAAAAATGTAAATAAAAAATATCATAAGGCCTTTACATTTAGTGGAGGAATAAATAGTGCACATCGACGAAAGCAACATTTATATGAACTTGAAGAAAAAAAGTTACGAATTGATAAAACAATAAAAGAAGGATATAAAAATAGTCCTATTATTATAGCTATTCATGGTCCCAAAGGTGTTGGGAAAAGCACATTAATAAAAAGTATAATTAAACATTACGTTGGTGTTAATATAAATGAAATAAATAGACCTATATCTATTTTTACAAAAAATTTAAAAAGATATACATTTATAGAAATAAATGATGATATACTTCATATGATTGATGTT…
PBANKA_0206700	PBANKA_0206700.1	ATGAAATATTTTATAGTTTTTAATATTTTCCTATATTTTTATAAAATAAACAAATATAATATTGAGGATAATCTGTTTTCCCATGTATTATACCAAAAAGAAAAACATTTTCTTAAATTAAACTTAAAACATTTATTAAATGAAATCGAAATAATAAATCGAGGAAAAAGAATATTATATGATCTGTCAAGAAAAAGACGACGAAATAGAAGGCGCGGAAAGAAACGTAAGGGATTTGGGAAATTATGGAAAAATAAAAATAAAAGAAGAAATAAAAGAAGAAATCGAAAAGATGCTCGTAGAAGAAAAAGAAAACTCAAACGAGCTGAACGAAAAAGAAAAAAAAAGCAAAAAAAACAAATGAAAAAAGAAAGAAAAAAAAAACAAAAAGAAGAAAGA…
PBANKA_0206800	PBANKA_0206800.1	ATGAATCCAGAATCATCAAGTTTGGATCCCATTGAGAAAAATGACGAATCATTTAAAGATGATATGTATACTCAAAAAAATACGAATTTTGAATTTCAAGGATTTACAAAAAATATAGAAAATCAGGGAAAACTATGTGAAGGGTTTGAAACTACAATGAATGATATTGAGATTGAAGAAACAAAACTATGTAAAACAGTTTTAAATAATAAAAAAAGTAATAATTTAGAAATAGATGATATGGATGTTAATAATATACATGCAAATAATAGACAAGAAAATGTTATAAAAATTGAAGGTGTTGAAAAAAAATGTGGTGATATGCATAATACCGAGCTTATTCATATTAAGAAAGATATCAGCAGATTAAACAATTTTAAAAAAGAAGATGAAAATATA…
PBANKA_0206900	PBANKA_0206900.1	ATGAATAGTGAAAACTTATCAACTTTATTACTTGAAGGGATTAACTTAATATTTGAAAAATGGACAGTGCTCCGGTTAGCTGTAACAAATAATTGGGGTGGAACATCCTCAGAGGAAAAGAAAAAAAAGTTAATTGAATATGTCCATAATTATGTTTTATCAAATACGACACCCAAAGATAAACTTTGCGACTATTTAAGAGATGAAGTTAATACACTTTTTAATGTGGATATTGACGATGATAGTGATATCGAAGTTTCGGATTTAATATTAGATCTATACAAAGATTTAAAAAACAATAATTTAGAAATAATTGAAAAAATTCGAAATATACAAGAACATGATTTAAATTCTTGTAGAGAGCATAATTTAATACAAGAAGTGGATATAGACGAAGAA…
PBANKA_0207000	PBANKA_0207000.1	ATGGAAAATATTTTGAAATATGCGCATATATATAATGTAGAAGATGTGTTAAGAGCAATAAAAGTAGATGAAAATCGTGGTTTATCCGAAAATGAAATAAGAAAAAGAATAATGCAATATGGATTTAATGAGTTGGAAATAGAGAAAAAAAAAGGAATTTTGGAATTAATATTAAATCAATTTGATGATTTGTTAGTAAAAATATTACTTTTAGCAGCTTTTGTTAGTTTTGCATTAACATTATTAGATATGAAAGATAATGAAGTAGCTTTATGTGATTTCATAGAGCCCGTTGTTATATTAATGATACTTATATTGAATGCAGCAGTTGGGGTATGGCAAGAATGTAATGCAGAAAAATCTTTAGAAGCATTGAAACAGTTACAACCAACAAAAGCA…
PBANKA_0207100	PBANKA_0207100.1	ATGGAATTACCACATTTTCATAACAGTTATGATAATATGGGATATGAAAATGAAGTTACAAAAAAAATTGTTTGGAAAATACTAAATAATATGAACAGTCAAAATGATATAACATTAGAAAGGATACAACAAACCAGGAATAAAATCGTGAAATACTTTTTCGAAGCAGAATTAATATTTAAATATTATGACATAGGGAACTCAGGAAAAGTGGATATAAATGCATTTCCAAAAATGGCACGATCATTAAAACAAATATATGATTCAAAAGATATTAAAAAGTTTGAAAAAGAAATGAAAGTTAAAAAAATCACCAAAATGACATTACCAATTTTTTTAACATTACTAAAAAGGAAATTATTCCAAGTTATTGATTTTGAAGAAACTTTTCAAAAACAT…
PBANKA_0207200	PBANKA_0207200.1	ATGAATGAAATGCCAATGTGCTTGTTTATCGCTTGCTCAACAAGTGATAATACGAGTAGAGAATATATTTATACAATTTTAAAAAATAGATTATTAGGTAGCAATGTATGTATAGATACAAACATATTAGATGTCCCAACTAATTTAAAATTCTGCACATTTGATGATTTATTGAAATGTGCTGATGATTTACAAAAATATGATAGTTATGCATATGGATGTTTAAAAAAAATCGAAAAAATAGCTAAAGAATATGATGAAAATATAGAATTAAAAATAATATATCAACGCCAACATATAAATATAGATCAATATATTAGACGTTTTAGTTGGGATGATGCAAAATATCCTAGAAATAGATCATTAATCGATACTATTGATGTTATTATTAATAATATA…
PBANKA_0207300	PBANKA_0207300.1	ATGTTGCAGAAATACTATCAAAGCGAGGAAAAGGATGGATCCATCCGAACACACTATTTTAAAAAGATTGAAACAGAAAAAATAAGTAAGAAGTTGCTGGAATTGGAAAACATGTTTCAAATAGAAGACATGTTTTTAGACATGTATATAAATGAAAAGGAAAGAAATAATTTTGATTTTTATATAAATAATATATTAGACGATTTTAGTAATAATAATAATTTAGAAAAATGGATAAACATAGATATTAGTAATGTATATAATTATATTATATATGACAATAAATATTTTAATGATGTAATAACAGATAAAAAAGGATACTTAATATTAAAATTAAAATATACAAATGAAAATAAAATTATCACATCTTATTTTAAAGTTAATTGTCGAAATGCTCAA…
PBANKA_0207400	PBANKA_0207400.1	ATGCTGCACATTTTGAAAAAAACGTTTTCGAGTGTGCCTGTAGAATTTCATATTAGCCAGAAATTTTCGAAAATTGAGAACGCAGCTCAATTAGTTTCTCTAAAATTCCCTGGTAATATTATTTATGTGAATAAAGAAAATGGTGAAAAATATAATAAGGATATTTTAAAATATCTTAACAGTAATATTCTAGGGTTTGATACTGAATTTATGATTAACTTTGATGAAAATTGTAATAATTATGAATATTTGTCAAAAAATCGAAAAAAAAAAGCAATAGAAGAATTACCCAATATAATATTAAATAAAGAAAAAAATAAAAGAATAACCAATTTAATTTCAGATCAATCATGCATAAAAAAAAGTAAGAACATAAACTCAAATAATAAATGTGTTGAG…
PBANKA_0207500	PBANKA_0207500.1	ATGCCTATCGATAATAATTGCTTTTATAATATAAATCTGAGTATTCACAAAATATTCAACCCTAGATATAGTGCTCCGAATAAAATAAATGATGAAAATAAACCAGCGAATAAAAAAAGAAGATGTACAGTATCACATATAAATGAAAGAAATGTAACACAAAAATATAATAACGATTATTTAAATTATAATTTTAACAATTCAATAACTAAAAGACGAAAATGTTCCCCAAATTTAGCATATCCTAACAAAAAATATTCACCACTTTTAAATAGGAGGGAATTAAGAAATAGTATTAATCAGAGTATAAAAAAAAGCGAGGTTTTAAGATCTATAGTTAGTGAAACAATCGAAAAAAAAAAAACAGAAACATGTGGAAATAAAGATAATGAAAGTTTT…
PBANKA_0207600	PBANKA_0207600.1	ATGCATAATCTTAGAGGAAAAGAAGCTAGGTATAATAAAAATAAGGAGGATTTAAATGGTCTATATCATACCCAGAATTCAGAAAATCATTTGAAAGCAAATAAAGAAAAGCAGCTCCATAGTAGCAGCAACAATTACAAATATATTCGAGATAATCAAAGTAATTTAGTCGATTATTTAAGTTATAATAATTACATATTTAGTAACTTTAATGGGAATTATAACTCACGAAAGGCATATTATAATAAAAATTTGAATAACAGGTATCATAAAATGCATTATAATAATGAAAATGAACATGATTATATAGGAAGAAGTAAAAATTATAATAACAATAATAATATTTTCAAAGATGAAATTGGATATGAAAAATTCAATAGGCGAAACCATCAAAACAAT…
PBANKA_0207700	PBANKA_0207700.1	ATGAATCACATATTTTCATTTGACAACAATTTGAATAATATATTTTTAGGGGATTATATAGAAAAATCCGAAAGTAGTTGTGAATATTGTACAAAAAGAAAAAGAGTATGCAGATGCGATACCATGAAAAGGGAGCTCGGAAGCGAGCGAACAAAAGATATCGATGAATTTTTGAATCTGAAGAAGTACTATGACGAAATTTGCGAAAAAATTGTAGACAAATATAAAGATGTTGTGAATCGTTTTGAATATGATAAAGATATAGTTATATACATAAAAAAAAATAAAATAAATGATGAAATAGAATGTGAAGATTGGCTATATTTTTATGAACTGTTAAAAGAAAGAAAAGTTTTAGAAAAATGTATTGATTTGAAACAAAATAAAGAAATAATATCG…
PBANKA_0207800	PBANKA_0207800.1	ATGGCAATAAATTTGTGTAGAATATTGCGGAGAAGTAATAGAAAATGGGGAAATGATTGGAAGGGTAATGGAAATTTCAATTTAAACAAAAATGATAACGAATCTGGAAAGATAAATGAAACATTTGACGAGCCATTAAAAGAGAATGAGGGATATCCATCTTATATTCAACCAAGTGGAAATAAAACAAATTGGTCAGAAAATTGGAGAAACGAAAATGAGAAAAAAAAATATAATTTTTCTATATCAGAAAATTATGCATATAATGTACCATATAATTATAAAATTGTCATACCACCATCAAAAAAAAAAACAAAAGAAACTGATGAAAGAGAAATAAAAGAAGAATATAGTAGAGACGTAAGTAACAACTTAACTTATACAGATTATTGCGGATTT…
PBANKA_0207900	PBANKA_0207900.1	ATGAAAGGGTTTTGGAAGCATATATTTTGTTTTCTCTTAATTTTTGGAATTGTATATACTAAGGAAGATATTGGGATTAAAAAAAAGACCAGCAATTTTAGAAATAAATTTAAACAAAAAAATAAAATAAATAACTTAAATAATGAAACACCAAAAAATTTTTTACAACTAAAATCAGCACATATATACAATCCATCCTTAGCTTACAGAGATTTTTTCACAAACAATGCTATGGGCACATCAACAATTTATTATTCCCGATTGATGTGGGGAGGTGTCATATTTTTAGTTATGTTTTTATTAGTAAGCAGTATAGGAATATATTTATATGTTGACAATTTGGAAAACAGTTATTCAAAAAATAGACATAGGAATAATCCAGTCAATTATTATAATGTG…
PBANKA_0208000	PBANKA_0208000.1	ATGGCTAGCAAACCAAGTTTAAATTTCAAAGATAATCAATGGGAAGTGTGCAATTACAAAAATGAAAAAATAATTAAATTAGAAAAAGTAGAACTTAACAATTCTGTAAACATATTTAATTGTGAAAATACAACTTTTACTATTGAAAATCACAAATTTAAATCATTACAAATTCAAAACTGTGGGAAATGTAGTATTGTTTTAAATAACTTAATTTCTTCAATTGAAATAATAGATTGCAAAAAAATTAAAATTCAAGTTTTAGGAAAATGCTCATCAATATCTATAGATAAATGTATAGGAGTTGAAATATATTTGTCAAAAGATAATACAGAATCCGAATTCACTACTGCATTGTCTTCTGAAATGAATGTTCATTTTGAAAAAAATGGTGAATGG…
PBANKA_0208100	PBANKA_0208100.1	ATGAGGTTTTTAAAAAATGTTATAAGCAAATGTGAAGTCGGAAATGTGTTGAATAAGAGTAATATAAAACAAAATTCGAAATTAACCAAAGTAAGGGAAATATGTAACATAGCACATAATGGTAAAACAAACTTTCAAATTTACAACAAATGTGGTATGTTTTTTCAACGAAATGTAGCTACTAATATTTTAGAAAAAAAAAAAGATTTTTCTGTAGAAGAACAAATGTCAAATGATGAAGTAATTCGATTTTTTGAAGACAATAAAAATATGAATATAGATAAATTATATAATTTAATTAAAAATATAAGTAGACAAAAAATTGATGAACGAAGGAAAATTGTAGAAAATGAAAAATTTTTTAATATTCTTGAAGAAATAGAAAATCGTATTAGCATT…
PBANKA_0208200	PBANKA_0208200.1	ATGAGCTATAGTAAAAAACGAAATAACGAGTTACTCTTTCCAGTGGCTAAATTACAAAAGCATTTTCCCTTAATTGAATGGTGGCAAGGGAAAGAAATTTTACACAAAATTCAAAAAAAACATAAAAGGGATTCCGAACAGAATCCTTGTGATAGTTTATGGGGAAAGTTTATTAATTGCTTAAGAAAATATCCACACACATTTTCCAAGTGTAAAATTGAAGGCACGCGATATTTACAATGTTTGTCATCAATAAGCCAGCAAAATGATACAAAAAAACCAACAAATTATATTAAGGTGTTAGAATATTTTAAAATTTTTAATGAAACAAGCAGATTTAAATACAAATCTCCAGATTTAAAAGAATATTCTTTTTCGCAAAATTTATCATTTCATAAG…
PBANKA_0208300	PBANKA_0208300.1	ATGAATGAATCAAATTGTACAAAAATTGTAAACTTCCTTAAAGGCATGCGCCTCAAAACCAATCCAAACTTACCCGGAGCAAAACAAAAAACACCATTGAATATTCATAGATTTTATTTACTATTAATAATAATAATATATACAGCAACATCTGCATGTATATATTTTGATTGGACATCGATAAGGAATTTATTATTAAATGTAGGAAAATATGAACATTTAAATATTAGTAAATATGCTGATATAACATTATCACCACAATATAAAAAAATAAATAATTTATATCCTATGACATTAGCTATACATTTTACAATGTCAGTTTTTTGTGGATTTTTATATGATCATATTGGCCCAAAATTTACAGCAATAATTGGACAAGGTTTTAATATACTTTCATGG…
PBANKA_0208400	PBANKA_0208400.1	ATGGAGAAATATGCAAAAGAAGAAATAAAAACTGAAAAGCCGTTAAAAAATAGATTTATAAAGGAAGTAGATATAGTAAATTTTTCTTTAAAAAAAAAATATTGCTTGCTAATATTATTTTGCTTATATATAACTACATGTGTTGGAATATTTTTTAACTGGATTTCATTATCTGATTTTTTTTATCACGGAAATGTATATATAGATCAATGCAATGGAATAAGTACAAAATCAAATTCGAGAGATGGCAACAATAAATCATATAGTTGTGAAGAACAAGACAAAAAAGTTCAAGCATTATATCCTATTATTATAAGTTCGAATTTTATTATGTCTGCTATATCTGGTATATTTTTTGATTATTTTGGCCCCAAAATTACAGCATTAATTGGTCATGCA…
PBANKA_0208500	PBANKA_0208500.1	ATGAAAAAAATAAACATAAACAATTATTTGAAAAATACAAAATTGCTTAAATATCATGTAAAGATAAAAGAAACGATAATAGGCAAAATACCATACTTATGTAGATATTATAATGGATATAATAGGAAAGAAAATAATAACTTAAATTTATTACATGAACATATTTTTTATGATGGATCAGGAAAAGGAAAACCAAAAGTTAGTAATAAAAAAAGTAAAGATGATCAATTAATTTTAAAAAGTAAAATTATAAATTTAATTAATGGTGTAAAAAATGTAGATGATAAAATTGAAAGTATCAAAAATGATAGAAATAATAAATTAGTTTGTCAAAATTTTGTTGATATAATTTTTATTTTACAAAAAAATGTAGATGTTTTATTTGGTCTAAAGGAAAAA…
PBANKA_0208600	PBANKA_0208600.1	ATGATACTAGCCACGGAAAATAAAAAAAGACTAATTTATTTATTAATATATATTTTATTTTTAAAGGGATCTATGAATATTTATATAAAGAAATCTCGATATTGTTTGAGAGAAAATAATAACTTATTTTATATAAAAAATAATTTATTTAATTTTTTAAAAAAAGGAAATCGAAGTACAATAATACATAATAATAATATTGAGAAAAACACAACAATGGATTTTTGTGAAGTGGATTTAGATGAGTTTTGTTATAAACAATTTGATAAAACAAATAAGTCATGCTCTCATATTCCTTATGATAAAAATGAATTTATTAATAAAGTAAATGAACTTATAAAGGAAAAAAAAATAAAAGTAGTACCTGGTTATGCAAGTTTTTGTAAGCACATATTTATA…
PBANKA_0208700	PBANKA_0208700.1	ATGTATGGCTCTATATTGATATTTTTAAAACAAATTAATATAATACGCTCAGTATTTTTAAATTGTTTAGTGATTTATTTTGTTTATTTTTTTTTTTTTATATTCGTAAAAGGAAAAAAGGTAGAACATGATGCATTTCATAATCCAATGTATGGTATGTTAAATGCGCGCTCAAATTTCTCGATACCTACTATAATAAAATGGAAAAATATTAACAAATATGGATTTATTCATAAAATTGGGAATTATAATTATCAAAAAAATAATAGAATTAACATTTTTAGACGATCAAATAGTTATACAACAAATTATAAATTAAAATTTAACATATTTAATATTAAAAAAAATAAAGACATTTATTTTTTGAGTATAAATAACAATAGAAATGAAAAATTAAAC…
PBANKA_0208800	PBANKA_0208800.1	ATGGAAAAAAAAAAAAAGAAGCACAAAAAACGGGAAATAAGCGAGTCAGATAATAATATGAATAATTGTGGAAAAGAAAAGGGAAGTATACAACATGATGAGTTATATAATATCGAACAATATTTGTCTGATAATTTAGAATCTAATAATATAATTGAAAATCAAAACATTGATAACGATTATCAAAAGCATATTACCATAAAAAAAAAAAATTGTAATGAAAAAAGAGGAAAAAATTTAAGTAACTCTTTTGAAGATAATACACTTGAATTTTTACCACAAAATGTGGATGATAATTCAAATAATTTTCAGAAAACTGAAATTAATAAAATAGAAGAAAACAATTTAAATAGTACTGAAGCAATAAAAATGAATAAAAAAAAAAAAGATATTAACAAT…
PBANKA_0208900	PBANKA_0208900.1	ATGAATTTCAAACAAAATAAATATTATATTTTTTTAGTATCCTTGCTTGTTTTGGATAAATATAATAATAATGCTGGGGCATGTAAATCAAAAAATTCATTAAATGAGGAATCCTATATTTCAACAAATTTGATTTCTTTTAAGAATGTAACTAATTATCGAATATTAGAAGAAGCACTTATGGATGTAGAAAATGTAAAGGAAAATCTAAAGTATGTACAACAAGCTAAAATGGAAGAAAATGAATTAAATGTTGAAGGTAATGCGCAAAAAGAAAGTCCAATACCTAGTGTAAAATCGAAAAGTGAATTAATAGAAGAAAAAAAAAAAATTAATGAAACTAGTGCATTTATTACCGACGAATTAGTAACTAAATATTTAAACATTTGTGATAGTGTA…
PBANKA_0209000	PBANKA_0209000.1	ATGGGGGAAGTTGATAATGTATTAATAAGTATCAAAAAAATAGAATCAATAAAAAGCCAATTAAATCAGTTAAACGGCATTATACAAAATGAGTTTGGATATTATTGTGGGCGAAAAAATAAAAGTATAAATCTTGAAATACATCATAATGAATTCGATAAAAGTATATTCAAACGTTTATATTCGTCATGGAGAATGGACGACCTTGACAATTTTAATGGGAAAAGTGCTATAAAAATAATGGAAAGAAATCCATATGTTCTTTTTTTTTTTTTTTTTATAGTAATTTTTATTATTGTTTATTTAGCTTCATTTATTTTGTATACTAATTGGTTTAAAAATTTATTGAAAAAATTTTCTAATTCACGCAAAAATAATAATGATAAAGATAAAGAAGAA…
PBANKA_0209100	PBANKA_0209100.1	ATGTTTATTACAATTTCAAGATATCTTTTTTTATTATTTTTAATAAAATCATGCCTTAACATATTCCCCCAATACAATGATACATTCTTAGAGTCTGGGCCGCAGCAAAACAAAATTAGAAATAACCAAACATTAAATAGGAGAATATTAAATGAAAACGAGTTGCGTAATTGTGATAAATGGACAGAATGGTCACAATGTTCAAAAACATGCGATATTGGAATAAAGATAAGAGCACGAGTTAGTAGTAACCCGATCCATTCATTATTTTGTTCTAAATTTACAGAAACTTCTGTTTGTTTTATTCAAGAATGTCCTGACAATTCTGAAGGGAGAAGTCGTGATGAAAAGGAAAAAATAAAAAATAAAAAAAATAGAATGCTAAGTAAATATGTAACA…
PBANKA_0209200	PBANKA_0209200.1	ATGAATAAATATTATGCAAAATTTACACATATTTCAATCATATTAATATTTGTTTTGTTTATAAATAAATGTGAGGGGGAGTCAACAAATAAAAATGAAAATTTTATTTCACCAATACATTCTTTTAAATCCCCATTTCAAATCGACGACTTAAATAATGGATGGGTTTTAGATTATTCAGCAGCTTCCACTAATAAATATTTAGTACTAATACCCAATGTATATAACCGAAGGGGATTATTATATAATAATACTCCAATTAAATCAGACGTGTTTGATATTAATTTTAGTTTTAATATATATAAAAAATATTATAAAGAGTCTATTGATTCAAATTATTATAAAAATGAAACTGGAAAACATATAACATACAATGTAAAAATTGATGAAAAAGATAAA…
PBANKA_0209300	PBANKA_0209300.1	ATGTTAAAAGATATAATGAACGAATATGGTAATCAGCTTTATTCTAATCAGCCAATAATAATTGACAATGGAAGTGGTTACATAAAGTCAGGATTCGCAGGGGACGATGCTCCTAATCTTGTATTCCCATCCTATGTTGGGCGACCAAAATACAAGAGGGTTATGGCCGGAGCAGTTGAAGGGAATTTGTTTGTTGGAAATAAAGCAGAAGAATATCGAGGGTTATTAAAAGTTACTTATCCAATAAATCATGGGATTATTGAAAATTGGAATGACATGGAAAATATTTGGATACATGTTTATAATTCATTAAAAATAAATTCAGAAGAGCATCCAGTATTATTAACAGAAGCCCCATTAAATCCACAAAAAAATAAAGAAAAAATTGCTGAAGTATTC…
PBANKA_0209400	PBANKA_0209400.1	ATGAATTTTATCTTAATGTTTTATGGCCCTCCATGTAGCGGAAAAGATACATTAATAAAATTTCTGATAAAAAAAAAAAAACAAATTTTATTTTTTATATACTTATTATATAACTTAAAAGAACAGTACATATCATATAAATATAGTTATGAAAAAATATTCTTTATACAATTAATAAAATATTGTAACAAAATAAATAAACCTTTTAAATTAAATAATAAACATGGAGTTCGAAAAATAAATTTATCATTCTTTTCCTTAATATATTTATATAAAACTTTCTTTGTCACATTATTCGATTCTACATTTCGTTCGAATTTCCAACGATATCTTAACACAATTTATGCCAAATTAAAAAAAGTGAAAAAAAAAAAAAAAAATAATATTTCTTTACACACA…
PBANKA_0209500	PBANKA_0209500.1	ATGTCCCCTATTCCCCACAATTGGTATATCTTTTTTTTTTTTTTTTTTTTTTGTTTTTTTTTAAAAGGAAATTGTTTTACATTTTTTAAGAAACATAATTCATTGACCATTACACAAAAATGGGAAAAAGATATTTCTTTAAAAATACATTTTTCAAAAAATAGGAATAAATTAAATTTGAAAAATGAAAAATGTGAAGACAACTTTATTGTAGAATGTGGGGATAATAAAAACGAAGAAAATGATAAACTTAATCGAAATAAAAATATAATAAATTTGATTGAAAAAAAAAAAAAAAAAAAACATAATATAATTCCCAATGATAAAACAACAAAGGATAAACGATATATCTATAAACCAATCTATTTGAATAAAAAACAAAAATACAATAAAAAGGAT…
PBANKA_0209600	PBANKA_0209600.1	ATGGACCCTAGACAGAATAACGATATATTTAACTACATTATATATTTTATAAAAAATAACAACATTAATGATGATCTCATAAGTGTGAAAAATATATACAACCATATTAAAAAAAATAATATTAGTCCTAATATTGTAAATCCGTTAGATGAAGATAGAAATATATTTTATAGTTTATTTTCTATAATTTATAATAAAATAAAAATATATATTCATTTATTAAGAAATAAAAAATATAACAATGATTTTCCAAATTTCCTATCAAAAAATTATATTAACAGTACATGTATTTCTAACAATTATATAAAAACATATGATATATTATATAGTCCTAAATGTTATGTAGCAATTGAATATTTTATAAAAACCCTTTCACTATGTGTTTCAAAATTAAATATA…
PBANKA_0209700	PBANKA_0209700.1	ATGACGAATGAAATAAATGTTGCAAAAGAGAAAGTGCGAAATGAAAAGACAGAATTTTTCTCCAACGTTTTGGGTAGTCCACAGGGAATAAAAAAAAAATATAATGATAATTTGAATATATTTGAAAAGTGCTTAAAAAAGGGAGAAAATTATACCAATAATATTATGAACAATATAAACGGAAGTAATAGTGATGCTTCAAAAGCTGCAAAGGATTTAATATGTCATGAACCCTTCAAATTAATTTATGAGGATAGTTGCACACATGTCGAAATACCAACCATAATGCTCCAAGGGAAAGAAAAAATATATAATAGCAGCACATATTTTGGTACTTCTATTATTAATAGGCATAAAAACAAGGAGAAAGCAATTTGTATAAACAAAATAAACAATTTA…
PBANKA_0209800	PBANKA_0209800.1	ATGTACATACAATATAGACTATTCAGTGAACACTCCTTATGGAGAGTATTAGAAATAAACAAAAATGAGAATTACATTTTGGTCAGTGAGTTAAAAAATATAATAAGGAAACAAAGTAATATAAATTATAATAACAAAATTGATATATATTTTTCGTTATATCAAAATGAAGATAATGAAGAAGATATAAATAAGAAAAGTCGAAATATTTCAAAAGAAATAAAATATTTAGATGTGGACGATAAAATATATAATGGGAATAAAATACTTGTGCATAGAGATGTTAAAAAAAAGAATACTGTCCATGACATAACACATATAGCTAAAAAAGAAATAATATTAGATGTTGAAGAAAAACAAAAAGTAAATTTACCAAATGAATTTTTATGTAAAATTTGT…
PBANKA_0209900	PBANKA_0209900.1	ATGGAATATAATAAGTTGGAAAAGAGTGAAGAACATAAAATAAAAATTATGTTCTTTTTGATAGGGGTATTATTAACGTTACCTTCACATGTTATAGTTAATATATCATTTTTAATTAACCAAATATACAATGAAGAAATATTTGTCACAATTATGGGAATAATATCAGGATGTATGATTATAGCATCTGCATTTCAATTATTAATAGAAATAACATCATTTATATCAATAATTGTCAGTAATATTTTAAATATAATTAACATGGGGTTATTGCTAACACTTTTATGTGTTTGTAAAGCATCAAAATATTATATATATGGTATGTGTGGTATAATTGGTTTATTCATTGGATATTTATATTCATCATGCACAAAATATTCTTTATTAGTTGATTTAAAA…
PBANKA_0210000	PBANKA_0210000.1	ATGATTAACAATTTATCTAGGGAAAGGAAAAAGAGTGTTAGATATTTACTAAATGAATATTATAACATAGAAAATGAAAATAAAGAAATTGTAACAGATTTGAAAATTACAAATGTGATTGGAAATGCTGTGAAGGAATATGTATCCAATACGAAAGTTCGAAAAGATACAAATGACAGAGTTATAGATGACAAAATTATAAATGACAAAGCTATAAATGAAGGGAATAGAATGAATTGTCTTAATTTTGATAATGTTGAAACTCTGAACGAAATGGATGAATTAAATAAAAAAAGTAGCGAATTTAATGCAAATATATATTTTCGTAAATTGCTAGAAAATAGTAGTCTTGACGATTTAATAAATAAATCCAAAAAAATTGAAAAGGAAATAAAACAA…
PBANKA_0210100	PBANKA_0210100.1	ATGGAGGAAAATATGGAAAAAAATAAGAAAGGAGAAAAACCAAACATGAAACAAATTAAGTTTATTTTAAAAAAATCAGAAGAACTTGAAAAAAAACATTCATTAGTTTCTTTCCTATGCGTTCTATACGTTTCTGAGAAATTAAACGATTATGTAAAAAATAACTACAGTGACATAGAGGCAAAAGATCTTTTATTAAACTGTGTGAAGAAAGCTGAAGAAATTAGACCATCTTTTGATTTGATCGATTATAGCAAATTAGCTGATTTGTGTAAACAATTATTTTTAGCAGCTGATAAAAATGATCGAACTGATGAAATAACAAACAAAACAATACATATGTTTTTCACTGCGCAAATATTTTATGAAATATTAAATCACTTTCAAGCATTAAATAAT…
PBANKA_0210200	PBANKA_0210200.1	ATGGGTAATATGAACAAACGGTTTATCACACAATTGAATAAAATAAATGATATAAAAAAAAATATATTTATAGTAAGGAAAGAAAACAAAAAAGTAATAAATAGTTTTTTTTCAGTTAAGGAAAAACAACGTTTTTTACCTTTGGCAAAATTAAATAAAAATAAAAATTTTGGAAAATTTAGCTATTTGTCATTTCTAAGTGAATTTAAGAAATTAAAAAACTTTTATGTATATACAAAAATAAAGAAAACGAGATACATAAGAAAAGATTGTTTAAATAACAGAGATAATAATAACAGTAATAAAAATTTTGAACAAACTTATAATGAAATGGAATCAGAACAAATGAATAATAACGGGAATATAATTCCCGATGAAATAAGTGACAAAAAAAAGGAA…
PBANKA_0210300	PBANKA_0210300.1	ATGAATAGTGAAAATGAGGGTGAACTGGCGAAAGAGGAAATAGGGAGTAACATAAAAGAGTGTATAGCTGGTAAATTAAAAAATAAAAATATTCATGTTAAAAAAATAAAACAATTTTTCATATTAAAAAACAAATATTATAAACTTATAAAAAAAAAATATAGGTTAAAGATATGGAGTGGTTATAAAGTGAAAAGTAGAAAAAGTGAATGGAAAGGAGTTAGAACAGAAGGATGGATAAAAAAACAGAATAAACAAAAAAAATTTAAATATTATACAAGTATAGGGTTGTTTTTAAAAAAGTTAATTGATGATATATTCGAATTAATTAAAGAAAATTATGTACATATAAATAGTTATTTAAAAGATGCCCTTCCCAATATTAATATAAAATATATT…
PBANKA_0210400	PBANKA_0210400.1	ATGAAGATTAAAAGTATTGGTGATGAGTCAATTCACAACATTTGTAGTAGTCAAGTAATATTTACTTTAAGCAATGTTGTGAAAGAGTTAGTAGAAAATTCTATTGATGCAGGGGCTACAGAAATAAAAGTAAAATTAGTTGAAAATGGAATAAAATTAATAGAGGTTAATGATAATGGAAATGGAATAAAAAAAATAAATTTTGAAAATGTATGTGCAAGACATGCAACTTCGAAAATTTCCGAATTTGATGATATACATAATATATTGAATACTCTTGGTTTTAGAGGAGAGGCATTAAATTCGTTATGTATGTTAAGTGACTTATATATTAGTACAAAACATGATGAATTTGAACATGGGTATTTATTAAAATTTGATAAATTTGGAAAATTACTT…
PBANKA_0210500	PBANKA_0210500.1	ATGTATGTTAACAAAGTTTTGGAAATAAATATCAATGATATTATTCACGACATTAATGTATTTTACAAAAACAATAAAATAAATGATTCCTCAGGCCAACTTGAAATAATAAATACAAAAAATTATTTTTGTAAAAAATCAATATCAAAATATGATGGCACATTTGTTATACATTTAGAAAAAGTTATTTTGATATGCATTCAACAACTGGAAAAATGGAATTTCTTCAAATATGAAAATCCCTTAATTGGCACCAATAAAATCGATAAATGCGTGTGTGTGCCCAATTTAAACTTGATAATTTTGCAAAAATCCAATCAAATATTTGTAGAAGAATTTCAAACAGTTTTTATTAACAATAAAATAAATGAGCTGAAGTTGCAAAGACGAAATAGCATA…
PBANKA_0210600	PBANKA_0210600.1	ATGATTAATAATAATGACGGAAATGAAGAAAATTACAGAAGTAGAGGGGATAATTCTTCTGATAGTGACGATGAAAATATAGAAAATGATCAAATAAACAATTATAGCAATTATAATAATTTTAATAAATTTCATGAACAAAATATGAATCCATGTAACATTGATGAAATTTATGTAGATGATAATTATGATCAAAATAATATATTCAAACAAAATAATAATCATATAAGGAATGTAAGTAATGTAAGCAATGTAAGCAGTATTAGTAATGCTACAACAAATCATAATAGTAGTCATGATGGAATCGGAGAAATTGAAGGGCAACATAGTTATGTTGCAAATAGTCAAAATATTTTTTTAGAAAAAAAACAAACTGAAAATAATTTTGAAATAAACAAA…
PBANKA_0210700	PBANKA_0210700.1	ATGAAAAATTTATATAACACATTTAACTATTTAAATAGTATTGTTTATAATAGAAATAAAACAAATATATTAATAGATATTTCTCAAAATATGAATAGTAATATTCATATAAATAATTTCAATATGCAAAATGATATAGTCAATATAATTTTAGAAGAATGTATAAAAGATTGGTTCCCATTTTTAAATGATCATGAATATAAAGAAAATGAAAATAAAATAAAAGAAAAACGAAAAGAAGAAGAAAATTATAAAAATATAAATAAAATAGAGAAAGAAAATATAAAAGATGAAATTGTAAAATTGAAAAAATTTTATAAAGGTATAAAATCAGATCATTTTCCTTTAAAAAAATTATATAAATCTGAACGATACATTTTTAACTTAAACAATGAAGAA…
PBANKA_0210800	PBANKA_0210800.1	ATGATAATTCCCATTTTTCTAATTTTTTTTTTGGGAAAATTATGCGAAGGATATGTTTTAAACTTAATTAAAGGAAGATATCATAATTTTATTATTCCAAACACAAAATATGCAGAAAAAAAACAAACAATAATAAAACGCCATGTATTTAGGAGTTATATGAAAAGACTGCGAAATGCAACTGTTGAAATTGATATCGAAAATAGAAAAGATTTAACAAAAATTGAAATCATCAAAATGTTTTTAAAAGGAGTAAGGGAATGCAAAAATGTCGAAATTTTAAAAGAAAAAGCTAAAGGGCATGTGCCACTAACAACTAAAAGAAAATTAATGAAACAAAAAAGAATGATTAATTTGAGAAACCATATAAAAAATGACAGAATTAAAAAACAAGAATAT…
PBANKA_0210900	PBANKA_0210900.1	ATGATAAATAATTTTTACAATAAATATATGAATATTACACTCAAAAAAATTAAATTCATAGATATAAACATTATTTTTAACCTTTTTAACATAATTCTTTTATCAATTTATGCATTCACATTTTCATTGTTTAAAGAAAAAATAGCAAATGCTACCATTTTTACAGCAATTGGAAATCTTACCCTTTTAATTGCCTTACGCGTGCAGATCACGAACAAGACCTTGTTTAACCTTAAACAGGAAAAAATTATTTTCGATTTCGTAATATGCTCTTTAATTTTATATATTGGTTTATTTAGTTATATCCATTTAAATTAG
PBANKA_0211000	PBANKA_0211000.1	ATGATCAAACTTATTAATTTAAAAAATAATGAAAATAAGTTTATTCGGAACTTATATATATGGCCTAGGATTTATCACCAAAACTTGTATTGCTCAGTAAATAAAAATGTAAAATTTTTTGATAATATTAAAATAAATAAAAATAGAATTATAAAGATTGGGAACAATGAAAATATAAAAACTAAAATATATAGCTTTAAAAATTACAATTTTGATAAAAAAAATAATATAGATAAAACTACAAATATAACAAAACATAATAGAATAAGTATTAGATGTTTTTCTACAAATTCTGGGAATAATACAATTGATAAAAATAATAAAGGCGCTAATATAAATAAAAATGAAGGTGAAAATAATATAGCAAATAATTGTAAGCAAACTATTTTGGAAAAAAGT…
PBANKA_0211100	PBANKA_0211100.1	ATGAAATCGTTAAATCATATTGATATAAAAAAAACAGAAGATAATAATGACGATTTTATATCAAACTATATAAACAATAATATTAAAAATATTGAGGATGCAGAAATAAGTCTTGATAAAATGGGGAAAGAAATATATGATCTTGATATAGTTATGGAAGAAAAAATTGAGAACTATGTTTTAAAAAGAAATGAATATGAAACCAAATTTGAAAATATAAAAAAAAAAATGAAAATTATTACTAATTTAGTGGAAAATGTAGATAAACAAGCAGAAAAAGGAGCAGAAATATTAACTAATTTATGTAATGATATTAAAAGACTCGATATAGGCAAACAAAATGTTACAGAAGTTATTTTAATTTTAAAAAGAATCACTATAATTATCACATCTGTAACT…
PBANKA_0211200	PBANKA_0211200.1	ATGAAATATTGGATTTTTGTTTTGTTAATAATGTTATCAATAAATATAAGGAAATACAAAAATTATAATTTAAATATTAAATTAAAGCCTTTTACAAACAAAATATATATGTCTAGCCGAGTACAACTTAAATCGACAAAATTGCAACATAGAAAAAGACCAAGAAAAAGAAAAAAATCAGAAATATATAGAACTCCTGTTTTATATAATCCCAATCAAAAAGATTATTTTAATTTGCAAAGTGAATATATATGTTTGCCTGATATCGAAATATTAAATTTATTATCAAAAAATAGATTACATGCATTAGTAAATGCCATTAAAAATAAAGATAATGACCAAATTAATAATATTCTTTACAAAGATGTAAATAATATATATATAGATTCAAGATACATT…
PBANKA_0211300	PBANKA_0211300.1	ATGAAAGTCTTTAAAATTGCAAAAACTCTGAACACTCAGAGTAATAACATATTTAGCAAATTAAATAAATACAGTGAAACAGCATGCTTTAAAAATAAGTATGCATCCGTTGTAAATAGTAATGAAAATGCTTTCAAAAAAAACGTGTGTTATAATAATCATAAATTTAGTAGTAGAGCAGATAAAAATGAAGTAACTGAAACGGCAGATAATGAAATAAAAACGATGATATCTAAACCTTCAGAAAATTTAAAAAATAGTACACAGAATGACAATTCGGATAAACTAAATAAAATTAATACCATCCATAATGACCTCAAAAATAATGACGATTTCGAGTTTAGTAATAAAAAAATTGAATTAATTGCCAATTTTATGAGTAAAGAAAAAGAAAAAAAA…
PBANKA_0211400	PBANKA_0211400.1	ATGGAGATTGTTCGAGCTTTAGAACTATATAGTGGGATAGGAGGTTTTCACTATAGTGTTTTGCAAACCCTAATAAATTATATTCATTCTTCATATTCAGATATAAGAAACACAAGCAATGGTATTATATCAAATAGCAGTGGAGCCATCTTTCCTCTGGATATCTCAAAAAAAATAAAAAATGTTGTTCGCTTTATTTCAATAGATCTAAACCCCATTGCAAATGAAACATATTACCATAATTTTAAAGAAAATACAATTTATTTAACCAACAAAAAAGACATAAATAAATTTTTTAAAAATGTATATAACTCTTTAAACAATCAGACTTCTTCAAATATACTAAAATCAGAAACAAAAAAATATAAAGAAAAAAAAAACAGTCAAAATAAAAACACT…
PBANKA_0211500	PBANKA_0211500.1	ATGTTTTCAACAAGAAGTGAATATGACAGAGGGGTAAACACCTTCTCTCCAGAGGGCAGACTCTTTCAGGTAGAATATGCATTAGGAGCTATAAAGTTGGGAAGTACAGCTATAGGCATATGCGTAAATGATGGAGTAATCTTAGCATCTGAAAGAAGAATCGCCTCTCCTTTAATAGAAAAAGATTCTGTAGAAAAATTGTTACCAATTGATGACCATATAGGATGTGCAATGAGTGGGTTAATGGCAGATGCAAGAACATTAATTGATCATGCGAGAGTAGAATGCAATCATTATAAGTTTATATATAATGAAAACATAAATATAAAATCTTGTGTAGAATTAATTTCTGAATTAGCGTTAGATTTTTCAAATTTATCTGATTCTAAAAGAAAAAAA…
PBANKA_0211600	PBANKA_0211600.1	ATGAATAACCATTACTATTGCTTGTTATGTTTTGTAATTATATGTTTTAACTCTCTTGTGTGCAACATTATAATTTGCAAAACCATTTACAATAGGAATAGTAGTAAAGAAAGTAAATCAGTATTATTAAAAATGAGGAAAAATAATCCCTTAAAATTGAAAACAATGCAGAAAACGAATAATACAAACAAACATAATGTAAAGAATAGTAACTTATATTATTTAGGAACAAATATGTTCATTACATCAGCATATAAGCCGATTAAACTACATCATAATATATATAAAAATCGCAGTGATCACGATAAAAAAGTTAAAAAAAATATAAAATGGAAATATAAAATACTAAAAGCAACTGATAAACAAGTAAATAATTTAAAAGAAATAAAAAATATCGAC…
PBANKA_0211700	PBANKA_0211700.1	ATGTTAAAATCTGTAAATAGGATAAATAAAAAGTTGATATATAAGTTGCATCTAGAAAATGATAAAATAATAGATATGCCGATGTTTTTAGTAGACGATCTATATATTCGAAATAAAGAGGAATTAATTTGTTTATTAAAACATGCTATAACATTTAATAAAAATGATTTTTTATATAATTATAAAAGAGTGTTATTAAAAGATGATGCTTTGAGAAATAATAAGATTGAATACTCTGGAATTTTCGATCAAAACGGAATAGAAAATGATAATTATACTGATGAATATATAGCAGCTAATAAAAATATCAAAGATAAAAATGTCAATAAAAAAAGTAGTAATAATTCATGTGTAGAATTGGAGATAAACAAGATAAAATGTGATGATACATTAAATAAT…
PBANKA_0211800	PBANKA_0211800.1	ATGAGTAATTTGGAAAAGGTAGCATATGAAAAGCTGATAGAAGAATTAAAAAATAAATACCCATTTTTTAAAAGATATAATAATGATTTTTTTTATAATGAAAAAAAAAATGATGAATTAATAAAAAAATATTTTGATATATATAAGACAAATGATAAAGATGAATATGGAGATAAAGAAATAAAAAAATATACTAACTTATTAGTAGAAGAAATGGATAAATCTTTTTATATATTAGAAAAAAATGATACGATATCTTCTTTATGTAACACCTTTTTAAAAAGTTACAAATATAATACAAATAATTATTATGATTATATTAACCAAAATTATATGAATTCGGATCCTTTTCAAAAAAATATGGAAAATTATATACAGCGAAAATCAAACAAATCGATT…
PBANKA_0211900	PBANKA_0211900.1	ATGGAAAGAAAATATAATATATTAGCTTACAAAAAAAGAAAAACATATTTTAGGTTGGATGTTTTATTGTTTATATTTTATGCATATTTTTTGCACTTAATTTTTAAAAATAAAAAATTTGAAGCTCAACCAGAAGATTATGAATATTTCGAGAAATTAAAAACAGAACTTGACAATAATGATATATTTCATTCTAATAATAACTCCTTTTCTACTAGTAAGTGGTTATATGGTAAAAATAACGAAAATGATGGAAATAAATTAAATAAATTGAAAATAAAAAAAGGAAAAACGAATAATAAAGGAAATAGTGATAATACATTTAAACCGATAATAATAGGAAAGTATAATTTAATATACATTTTTTATAGTATCGAGTTTGTATGCTTATTAATATTT…
PBANKA_0212000	PBANKA_0212000.1	ATGAAAGAATTACCTTTAGAAAACGAGGCGGAGATCATTTATGAATACATAACATCTATTGAAAATGTTATAATAAAGTTTAATAATTATATAAATAAAAAGAAGATTCAACAAAATGTTATTGAAAATAAAGAATTTTTAAATAATATTGTCTGGAAATATTTAAATAAATTTATTCCACTAAAATTATCTCTCCATATGAAATGTGTACAAAACAGAAATTTTTATCAATACATATTCCTTTGTGCATTTTATCATATAATTATTAAATACATAATATACGATCCTCTGTTTGTTCTACAAAGCGTTTTAGAAAATACAAATGAAAATGAAGAAAATGGTATATATAACGAATTAATTAAAATTTGTACAGATAACAATATCGAATTCAAAGAAATA…
PBANKA_0212100	PBANKA_0212100.1	ATGGGAGACGCTAGAAGTAAAACTGATTTAGGGGATTGCCGATTTTATGAAAAAAAATTCCCCGAAGTTGATGATTTAATAATGGTTAAAGTTAACAGAATTGAGGATATGGGTGCATATGTTTCCATACTTGAATACAATGATATGGAAGGTATGATTTTAATGTCAGAACTTTCAAAAAGGAGATTTAGAAGTGTTAATAAATTAATTAGAGTAGGTCGACATGAAGTAGTTTTAGTTCTACGAGTTGATAACCAAAAGGGATACATAGATTTATCAAAAAGAAGAGTATCTCCAAAAGATATTATAAAATGTGAAGAACACTTTTCTAAATCTAAAAAAGTACATCAAACAGTTAGGCATGTTGCACAAAAACATAATATGACTGTTGAAGAATTA…
PBANKA_0212200	PBANKA_0212200.1	ATGGTCTATGCAATTGTTCTTAAAAATGAAAACATACATAATATTGCACACAAAAATGGTGAGAACGAAAACGATAGTAACGTCGCAAATATCGATAAAACAATTGGTAAACAAGCAAATAAGCTAACCGTTTTAAACACAAAGATAAATACAACGGATAAAAAAGGGGATAGTAATACAAAGAATGCGAAAAAAAACAATTACTCAATATTAGATTATTTCGATTTGAAGAGTCAAAAAAAACAAACAGTTGATAATGATAAAAAATTTAATTTATTCAATAATTTGGATGATGATAAAAATAATTACCTAAAGAAAAATTTTAAGGATAATTTCTTTAATCCACAAATCAAAGAAAGTAGTAATTCGAAACACAGTGATATTTTATTACAATATATT…
PBANKA_0212300	PBANKA_0212300.1	ATGGAAATAAAATCCAAAAAATATGATAACGAAAATGACTACAAATATTACATATTACAAATTGGACGAAAATATACCTATGTAGGATTTTCTGGATTACATAAACCAATATCTGTTTTCAACACTCCTAATTTTTTTATATATAACGAGGATTTTCATAATTGTGATAATGGTGAAAATAAACTTGATGAAATGCTAAAGGGGTTTTCGAAAGTGGAAAGCAACAATAATAATGTGGCTAAAGAAGAAATGAAATTAAAAATGTGTAAAATAAAAAATGAAGATATAATAAAAAGGGAAAATAGTTCAGAAAAAGATAAAATAAGTGATTATGGTATTAATGAGCTATTTGAAAGTGGCGATAAAATATGTGGTGAAGTATTAGAAAATTATGAAAAC…
PBANKA_0212400	PBANKA_0212400.1	ATGGGAAAAGGAGCAGTTCATCCAAATGGGTCAAATTTTTGTAGATCCTTAAAATATAATATTGTTGATAAAATGAGGAAATTTATTGAAACGAATTTATATGATAGACCAAGGTGGCTAGAATGGTCTGAAAGAGCACCGCCTATGGAAATATACAATATTAGTTTAAAATCAAAATATAACAATAATAAATATATCGATTTGGTTAAATTTTTATTAAAAAAATATCCACATTTAAGATTTCAAGATTGTTTTGTTGAAGGAAATAATAATATCAAAGGTTATGATTTTTTTAGGAATGATCATATAATAACACAAATGGCTACTCACCAATTATATTATATTAATAGAGGATACACAAAAAAAGAAGCGTTAGAAAAAGTAGAAAAAATATTCTAT…
PBANKA_0212500	PBANKA_0212500.1	ATGCATAGCGCCTGTCGATTTTTAAGAGCATATTCTTCGGCTATCAAACACATCAATAATGAAGAATTACAAATTTTAAAAAAAAAACTAAGATATAAATTTAAAAGTGTTGGCATGCTTGAACTGGATACGCTAATAAATAACTACATAAATTCGAAGATAAATACAATAGATAAAGGCAAAGAAAAGTTGTTATATAATTTAATGGAAATAAATACTGTCGATTTATTGAAGCTCTTTTATTTTTACTCAAATAAAAATAATAATGACCTTGGGAAATTATCAGAATATTTAAAAGATAAAGATGAACAGGAAGTTAAAAATACATTCACACTGTTAACTGACATTTTACATAATAACGAAAATACAAAAAAAAGTTAA
PBANKA_0212600	PBANKA_0212600.1	ATGGATGAGCTCCAAAAAAAAAGAATTATAAACTTATTTAATTTAAAAAAAAATGATCTGGGCTATATCGATAAGCAAGATCTGATAACAATACTCAAGTCTTTAGGGCTAAAAATATGCTATGAAATATTTAAAGATAATAAAAATTCTTACAATTTTGATGAATTAAATGATTATGCTGAAAAATTGAAAACAAATTATTATACAAAACAAAAAATCGAAAATAGTATTCTATTTTTAAATCCAGACAACACTACAATAAATAAAAATATCTTAAAGAATATTTTATGTGAAAATGGGAATAAATTCACAGACGACGAATTTAAAAAGTTTCTTATCAATATTCCAATTACCCCAGAAGGAAATATAAACCACTCTGATCTAATTGATATGTAA
PBANKA_0212700	PBANKA_0212700.1	ATGATGAAAAATAATTATTTATTCGATAACTGTATTTCACGAAATAATGAGTTTAAGGAAGTAGAAAAGGAATTAAAAGAATTTAAGATACAACAGAATGAAACATTTGATTTTTATTTGAACAGCATTGATGATTTGTTGGAAAAGGTTCAACAGGTTAAGAAAAATTTAGAAGAAAAAATTGTAAAAAAAGAAAAAGAAATTTGTATAAAGAATAAAAACGATGACAAAATCGTTTTAAATGAAATTAAAAACAAATATGATATCAAGGAACTAATTAAAGATGTGTCTGGAAAAAATTTGACTGAAAAAATATGTGAGGAAAATAAAAGAATTTATAACATATTATTATATTCGTATAGAGATATTATATCTATAACAAAGCAAGAGGTTCCTGAA…
PBANKA_0212800	PBANKA_0212800.1	ATGGGAAGTTCTTTATCCAGCACAGCCTTATTTCGTCCTACTTCGCCAAGTTACGAAGATGATTTGAAAAATTTAATTTATATCCCAGAGCTTTTACACATAAATCCAAATAAATATTTGGAAAATAAACAATTCGAGATATTTAACAAAGATGAAAATATAAAAGAATTAAGTAAAAGAAAATTCCCAGCTTTATTTTTTTATTATTCTAAAAAGTTAAAAACTAAACATACAATTATGTATTTTCATAGTAATTCCTGTGATTTAGGACAAATATATGAAGAATTATATACTTTACATGAATTTTTACACGTTAATATATTAGCTATAGAATATGTTGGGTTTGGTTTATCCTATTTAGAAGGAACGCCCAATCAGTATAATATTAATAGAAGGGCG…
PBANKA_0212900	PBANKA_0212900.1	ATGGTTTGGATACTAGCCATTATTGTTTTAGTAAAATTGGTTATATGGCAATATGGAATAATAAGATGTTTTAATTTAGTCGTAAAACGGCCTAATGGTCTTTTTATAAATTTTAATGTTCCTGGAAATTATAATATAAGAAAAAAAAAATACATTAGTAACATATTTAAGTATAGTAATAAATTACCCATAAAAAATAATAAAATAAGGGTTTTATCGAATAGCCAAAATGAAACAATTAAAAACGAGAAAGAAAATAATAATATCAATACCAAAGATAAGAAGGAACAAATTTTAAAAGATATACAAGGAGTATGGAAATTTTATTTTCCATTGAGTATAATGGATACGGAATTCGGAGACGACAAAGAAAAGGATATCAATGATGATGAAAAAAAA…
PBANKA_0213000	PBANKA_0213000.1	ATGGATAAAGAAAGAGGTGAAGCAGAGTTTATCAATTTTAAGTCCACAAAAGAGGAAAACCAAAGTAAAGAAAATGAAAAAGAAAAAAACAGAGCTACTAATTTAGCGTCTTTTAACGAAATATATATAGAACAAAAAAAAGAACAAGATGAATGGGTAATTTATGTTTGTAATAATTCTTATGGGCCTTATAATTTAGATCAAATAATAAATTTATGGAATACAAAGAGAATTAATATGATGACAACAATATTTAAAAAGGGTGATAATAATTGGAAATATGTATATAATGATGAAACTTTAGTAAAACACTTTCAAGCAACCCAATCAAATACAACAAATACTGATAACACAGCTTCTAGTTACAATAATGAAAAAGACGCTTCAAATAATCACATT…
PBANKA_0213100	PBANKA_0213100.1	ATGGTATATGCAATATCATGGAATGATTTTATCCAAGCAACAAGGAAAATTGTTTCGGATTCACCAGATAAAACACGATATGTTATAAAATTACATAAACCAACTGACGAAATTATATTAAAGGTCACAGACAATAATAATACCATAATGCATAGATTAAGTAAAACTGGTAACATGAAAAAACTTGAAGAATTTAATTCCCTTTTCTTAACATGGGGAACAAGTGAAAATCCAAATGAGCCATTCCCCTTGAAAATGAATAATAAGGGCGCTACTGAGCAAAGAATGAAAAAGGTTAAATAG
PBANKA_0213200	PBANKA_0213200.1	ATGTCTGTCGACAAAAATGACAATGGGGCATATATTAATAATCCCGAATTTCCTTATAAAAATTTGAACATTGATAAAATAGAAAAAATTCGAAGAACAGGGAGTTTAAATACTCAAATATCCAGTGAAAAAAAGCAAAATAATAATGATACAAATAACAATGGAAATGCTCCTAAGCAATCCGGTTTACGTAGTTTGGGAAGTGCATTAAGTAAAAAATTAAGTATGTCCAAAAATTTTATTGAAAGAAATATAGAAAAAATAGCTATTTTGAGTAAAAAAAATGATAAGAATGCACAAAAAAATAAAACAAATAACAAAAATAATACTACAAATTGCGAAACTCAAAAGGATGGAAAAAAAGACACGAAAGATATAAAAAACAATATTTTGAATAGC…
PBANKA_0213300	PBANKA_0213300.1	ATGAAAAGAATAATAATTCTAATTTTCCCCATTTTATTAAATGTTTATTTATGTTTTAAAAATTTAGCACATAATAAGTCATTAAATTTTGTATCCAAAAGGTGGAACTTCAATAACCGATTTTCGCACAAATTGGGGGAATCAAAAAGTATAGACTTGGCAAATGATATTAAAGAAAATGACTTAATCCCAAATGTAAAAGTTATGGTCGATGTTGGTAACATTGGAATTGTTAATAACTTTGGGGAAGAGGAAAAGAAGAGCCCTATTGAAGAATCCCCCTTCAGATCAATTGACACCCATGAACTATTTAAAAGTAAAAGAATTTTACTGATAAGTTTGCCAGGCGCTTTTACGCCCCTATGCACATCAAAAATGATTCCAGAATATGAAAAAGAA…
PBANKA_0213400	PBANKA_0213400.1	ATGATCCAAATAAAAAAAGAAGGTTTTCTCAAAAATGGTAATAGTATCGAAACGAACAATACGAGTGAATGCAATGGAAAAGTAAAAGAGGTAAAGGAAGCTGAAGAAATAAAAGAAACGTCGATAAAAAAAAAAACTGTTAAAATGGTGAGTTTTCTTCTCGACGAAGATGTGAAGAAAGAGGATTATTTCACCAATAATATCCCAGAGAAGGTACTCCAAAAAAATAGCACTAATAATTTTGCAAACAGTTCTGAAAAAAAAGCCAAATTAAAAGATAATATCAATTCATTTAACTATGCCAATATATCTAATAACTATAATGAAAAAGAAGAAGTTCATTTAACATATGATAAACCCCAAGCTGGCATAACACATGATTATAAAGATTGCAAAAAG…
PBANKA_0213500	PBANKA_0213500.1	ATGGATGAAAAAAATAACGATATAAATGATGAAACTGAATGCATAAAGGAGACAACTGTGAAAGTGGTGGATCAAGTGAAGGAAAAGGAAAATGAACCTACTAACGATTTGCCTTTAGAGAAAAAAAGGAAAGAACACGCAAGCAACGATGATTTACCAGATCCAAAGAAAATGCCCTTGATCGAAGAAAGCGAAGAAGAAAATGAGGGAGAGAAAGAGGAAATAGAAGATCCATACCTACTAAAAGACGCGAAATATATAAAAAAGAACAAATTATGGAAAACGAAACAAAGGGTCCTAATCGTAAGATCACCATTAAAAAAAAAAAACTGTCAATCATTTGTTGACAATTTAAAACTATTATTACCTCATCATAAAATGGAGAGTAAATGGAGTAAA…
PBANKA_0213600	PBANKA_0213600.1	ATGTCCTTAGCTAGAGAAAAATATCTTAAACGAAAAAGGGAATTGCTTGAAAGTATAAATATAATTGACAGCAATTTAGAAGATAAAAAAGATGGTCGATCGAAGGAAAGAATTGGTGAAAATAAAAATGATCCACAAAAAGATAAGAAACGAAAACATGATGAGAGACAAAAATATCCTGAAAATAACAAAAGAGATTATGAACAGAACAAGAGCCCAAAAATTAGTGAATCGACTGGGAATAGTAATAAGAATTATGATAGTTTTAAAAAAATAGAAAAAAATAAAACAAAACATAGTACTCACCATGATAGAAATGAACATAGTTCATTTAGCAACACAAATCGAGATGCTTCAGGATTAAATATCCGAGAAAATAAATACTCTCACAATAATAAT…
PBANKA_0213700	PBANKA_0213700.1	ATGAGAAAAATATGGACCCCTATAAGAAGATCAGAAGATCAAAAAATAATAAAGAATAATTATAATGAAGAGGAAAAGGAAAACTTTGAAAAATCTTTACCTACGGGTTTTATAGAAAATAATCGGAATAACAGAGTGCCATATTTTGAAATAAAAGAATCGACAATGATAGAACAAAAGGAAAAGAAAGAAATTCAAAAAATATTGGCGTTAGAATTGAGAGATAAGTGTAGACCAGAAATTGATGAATATGTGGAATGCTCCGTGGGAAAATTGTGGACAATATTGAAGTGCAAAGATTTAATGATGCAAATGAGAAATTGTTTAAAAAAATATGAAAATTTTGAGTATATTAAATATAGGGAAAATCAAATAATGGAGGAGAGAAAAAAGAATGGA…
PBANKA_0213800	PBANKA_0213800.1	ATGACTAAATGGAAACCTGAGTTAAGCATGGATACGGAAGGTGTGGATAAAGCATATCTTAAATCTCTCGAAAATGATGAAGATGATTTATTTTGTTTGTTGAAAAATCGTAACACTTCAAAATCACATATACTTAAAAAGAAAATAGCATCAATAAATCACTTGATGTACTCATTTTTAAAAAACGATAATGAAAATTTTAATAATTACAAACCATGTGATTTAGACGACAAAAATGAACAAGATGAAAACGATGCAAATACGAGCATGCATGAAAATAAATATGGGAATTCACAAAACAATTCTGTAGGTGCGTGCAAATTTAAAAATGCAGCTTCTCATAAAATAAATTTTAATAGACTAAAAAAAAAAGAAATAGATGAAAATATGAAAATAAAT…
PBANKA_0213900	PBANKA_0213900.1	ATGGAGGAACCAAAATGTGATATATTGTATGAACATATGCATTATGAGAAGAAAACTAAATTAATAAACATAGCAAAAGAGATATATGGTAACATAAATAATAACAAAATAAATTCATGGAGATGTGCAACAATAGCCTTAAGGGATAAAATTAAAGAGAATTTGGATTTTAATGAAAAGGGGTGGCATATTATTATCGGTCAAAATTTTGGATTTTTCTGTACTCATGAAATATACAACGCATTGCATTTTAAGTTGGATCATATTGAGTTTTTGATTTTCAAGCATGGATAA
PBANKA_0214000	PBANKA_0214000.1	ATGGAAGTGGAAAAAACACATTTAATAAACTATTTTTTGGAAATATGCCCGACTGTTTTAGATTGTTCTAGAAAAGAGTTACAATCCGTATTAGCAAAAAGAGAAGAAGAAAAGATACGAAAGTTTGTTGTGGATAAAAATGTAAATATAATTGTTATTGGGAAAGGGAAACAAGAGAAAATAGATGAAGGGCACGATAATATAAAAAAATTAGAAAATGAAAGAGATGAAGAAAGAAATATAAATTTTGATAAAGAACCAAGTTATTCATTATTTGTAGAATTAAATATAAATTATAAATGTGTAACAAAAAGCATTGCAATTGCTTTTATGAAAAGAAATAAAGACACGTTCTTAGCATTAAATGAAAAATTAAATAATGGAAATAAAATAAATTTG…
PBANKA_0214100	PBANKA_0214100.1	ATGAATAATTTAAGAGAGAAATTTGAAAAAGAAATAAAAAACTTTAAACGAACTGCATTGCTTCGGGGGAGTCCGGCGTTCAAAATTAGCGTATGGCTTTCCGGATTTGCTCTGGGATTCTTTTGGATACTTATTAGCGAATACAACAATCCAAAAAGAAATAATTTATTTTTTAAAAAAAAGGAACCAGACATGTTTACAGACGATGAAATACAGAACTGGAACAAACCATATTATCAAAAAAAATGA
PBANKA_0214200	PBANKA_0214200.1	ATGTTTTTTAAGAACAATGAAGTTAAATTATGTTTATCAAATAGAATAAACGAATTGTCGGGATGTTATAGGAAAATACTATTTTCGATTTTATTGCGGCATGATTCTTCTTATTTACTGGAGGAAAATGTTGGGATCAATATTTTTATGAGTAATTTACTCGAAATAAATAAAAACAAGTGCAATCTCAATTTAGTTATACAAAAGAAGGAACATAAGTTTCTACCCAAAGAAGAGTTACGGTGCATTTTTAAATACAAATGTGAAGATTTTCATGTATACGAAATTGATAAAAGCAAAAAAATTTTAGATATAGAATATATCAAAAAATTTTGTTATGAAGAAAATGAAGCGAAGTATTCCAATGGTTTATTTGAGCCAAAAATAGGAGATACCACT…
PBANKA_0214300	PBANKA_0214300.1	ATGTCTCCTGGCCAAAGCGAGATTAACAATTTAAAAGAAGTTTTAAGAAAACTGCCTCAAGAAAAAGATGACGAAAAAAAGAGAGAGGTTTTAAAAAAGGTCATAGCATATATGACATTAGGTATCGATGTATCCAAATTATTTCCTGAAATTATTATGATGTCTAGTACAAATGATATAATACAAAAAAAAATGATATATTTATATTTGAACAACTATGCAGAAACAAACTCCGAATTATCATTGCTCACAATCAATACATTGCAGAAGGATAGCAAAGATGAAGATCCAATAATAAGAGGGTTAGCACTAAGAAGTTTTTGCAATTTAAGAATTAACAATTTATTCGAATACATCGAAGGGCCATTATTTAACGGATTAAACGATAAAAATTCTTAT…
PBANKA_0214400	PBANKA_0214400.1	ATGGTATCAATTGTAGATAATCGTGTTTTAAACAAATATAATATATTTACACCAGCGTGGAAATTCGAAGATCAAATTAGAAATAATGTGGAGAATATTAAACTGATAAATATTAAAAATAATGAGCATAAAACTTTAAGGATACCAAATTATTTGTTTTGCCTTTTAAAGCACTATTCAAATATTAATTCAAAATATTCAAGAAATGAAATAGATAACCGATGTGAAACAAACGACGAAGCACCATATTTGTTTCATATCGATGGTAAAGTTTTTTATGGATATGAGATATCATTATTTGTTTTTTTAATTGAAGAGGATATTGAATTAAAATATTTCAATAAAGAACACAAGGAAGCTAATTTATCAAAAAGCAATGGAACCAATACTAATACATTA…
PBANKA_0214500	PBANKA_0214500.1	ATGTCAGATGATAAAGGAGCTTATTTAGTTTTTGATAATGCATCAAACGGGTCGTTATTTATTACATGGAAAAAAGAGAAAGTAGAAAATGCTTTGCTATATATAAGGCCTACGAAAAATGTTCCAGAGTTTAAATTTGCCTATAACAATGGAAAATCTGAACTCATTAGAAATTTACAGTCGGATAAAAAGATATTTTTTTCAGGGATTTGCCAATTTATCAAAGAGGCAAGGGACATAAAAGGAAAATTAACATTATTACCATACCTAGATAATGAATTCCCTATAAAAGTTAATATATATTTTTTAAAAGGCAACAATGTTGTTCAACTTAAACCCGGAGAAGCGTTCGATTTAGAAGGAGTTGATGCATTGACAGTTTTACCATATGGATCAAGT…
PBANKA_0214521	PBANKA_0214521:tRNA	N/A
PBANKA_0214531	PBANKA_0214531:tRNA	N/A
PBANKA_0214550	PBANKA_0214550.1	ATGTATAAGGCTGTCTATATACTTTACGCTCTTTTTATTTTTGAAGTTGCAGTAAACTTCACAGGAAAGTTTCCAAGCAATTTTCATAATAGTAAAATTTCAAGGAAAAATATTAAAGTTTTCAATTAAAGGCTACTAAGTGAAAATACTAATGGTGATGAAGAAGGGAAAACAAAAATAAGCATGGTAATTTCATCGAATATTTGTCAAATAAATATGAGCAAGTGTAAGTATGAAAAAAATAACAAACTTGGTGAGAATGCTACTAAATTAAAAAACACCCTTTCTAAGAATATGCGTCCCCAATTGGAACAGTTCGGCGCATTTACAAAGAATGCTATTGATAAGAACTTGTCTTCATTAAATGAAGAATTAAAAAGGAAATTTACCGATTCTGAA…
PBANKA_0214600	PBANKA_0214600.1	ATGGCGAATATATGGTATCCAACGCCAAAACGTGCCATGAACTGTAGTTATGGCAAAAATGAATCTAAAAAAAATTTTAAAAAAATATATATATATATTCCTTTATCCGTTGCATATTTGATAAAATTGTGCATATCCGACACAATTAAGATATTGTCAATTATTAATATGTTATATCTATACTTTTTTTTAATATGGACTACAAACAGTTTCAACTATAGAGAGAATTATTATGATAAACCAAAAAATGTTTACTCAACGGTTTACAATAGATTATTATCTGACGCCAAATTATTAATGTTAGGAAATAACTCGATAACTAATTCAATAATAGATAATAAAAATAAGAATGACGATAATTTACTTTTAGAGCCTTTTTTAAAGGAGCCTCGAAGTATC…
PBANKA_0214700	PBANKA_0214700.1	ATGAAAAACTTAAAAAGAAGTTATAAATTTGAAGGAATATATATATTCCACTTATTTAATAAATTATTTTTATTTGGAACATTGTTGTTTGTATTCAGGAGCACGATAAAATGGAATTATAACGAACATGAAAATAGAGAATTTTCAGAAGTGATTCGATATAAAAGAAGTTTATCATATTCCACAGAAGGTATACAATTGTACAATGAAGGATACTTCCATGGGGGAGATGTGAAATTAGAAAATAATAAGATATCTTCAGAGTTTGAAATTAATATATTCCCTGAATATTATGATATAGATAATATAGAATATACCTACGGTATAAAAAATAAACAAGTATTAAAAAATATTGACACAAACTATGGAGACATACAAAGAATAACAAATTTAGATTCT…
PBANKA_0214800	PBANKA_0214800.1	ATGCAAATGGGAAATAATATATATCAGAAAGATCATCCGCCAAATGGCTTTATTCCATATGTTAAATTGTTTTTATTTTTTTATATAATTTATATACAAAAATATACTAAAAGGGTTATCAATGAAAAAAATGCATATGAGAATATCCTTGGAAATGTATCAGACCTAAGACCCCAAAGACTATTAACAGAATATGTTAGGGGGAAAACTAATATCTTTCAAAGATTACATAATGAGGATTATTATGATATTTTAGGGGTTACAAAAAGTGCAGATATTGATCAAATAACAAAATCTTATAAAAAATTAGCCATAAAATGGCATCCTGATAAGCATACTGATAAGGATGATAAACTATATGCTGAAGAAATGTTTAAGAGTATTTCAAGCGCATATTCC…
PBANKA_0214900	PBANKA_0214900.1	ATGAATAAAGGATATATTAAGATTGCTTTGGCACTTTTAAGCCTCGCAGGATATATGCAAAATGTATCATTTGCAACCGAACATGTTGCAGATGTTGCTAGCGATGCCAACCCCAATCGCCAAAAAACAATATTTGAGAAATACAGAGACTTTGTATGTCATGACATTTATGAAATTTCAGCAGCAATATATCATGCAAACGATGCTTCAGCACTTTTACTAAAACTTTCTGAGACAGGTACAGACGATTATTCGACCTATTCTCAAGAAAATGAACACAAAACTATATATTTTAAGAAGATTGGAAATATGGATATTGGAAGATTTCATCTTACAATCCCATCTGCCTCTAAGTACTCTGACGTAATAGATAAAATATGGGATTTCAATCATACACAA…
PBANKA_0214951	PBANKA_0214951.1	ATGATACCTATCAATATATATCCCGAAGAAATTCAATTATTAAAAGAAAAAGAATTTTATACTGATTTAAAACATCTAACTAGTTTATATATAAATGCAGATTTTAAAAAGCTCTATTATAATGTATTTTCGAAAATACATCCAAAAAATACATTATATCAATTTTCTCCCCAAATAAATCCCCAACGTCTTAATTATGACCATTTTAATGAATTAGGTCATACTATACAAACTCCATCTGGATATTCATTTAATTTTAAATATAATGTATCATTGCAAAAAACCAAACTATCCCCTCACCTCCATAACAATATTGATATACATTTATATAAAATTTATTCAAAATCTAAGAAATTAATCATAAACAACGAAGATGACGTGGGTAACTTTCCAACATTT…
PBANKA_0215700	PBANKA_0215700.1	ATGAATAAGGATGTGTGTAGCAACTTCATTTATCTAATGACGAATTTTCCCGATCAATTGGACAGTGATGGAAAGTATAAAATTGAAGATGATCAACATTTCAAACAGTATTGTAGTAATCAAAATTGTGTCAATGAGCTCGAAAAAATTAATGCTGGGTGTTTATATTTGTTTGATGAATTCTTTAAGAATTCTTCTGTGTTTAAGTCTGTTGCAAAAAGTAACATCGATATTGTTGAATACATTATAATATGGTTAAATTATATGTTAAACCTAAAGAAAAATAATGACGGAAGCGACAGTTTAACTTATTTTTATACTACAAATATAAACAATGATAAGTATACTAATATTATAGGTGGTGTTGATGCTTATAGTAGTTATAAGGATCTTATAGAT…
PBANKA_0215800	PBANKA_0215800.1	ATGAGAGTCAGTATTTTAAAATGTGTTCTTTTTTCAATTATTATTTGTTTTTTTGAATATGCCAAAAATGAATTATACTTTGTAAACGATAGAGGGATATACCTTGAAAGGAATGTAATAAACTTTAGAAATAATAGGATATTAGCAGATGCAGATAACGAATTTGATTTAAATGGATTTTATGAATCAACTTTGAGTCTTGCAAGTCAACTTGGTGATTATGTTGAATGTAACAAAGAAATAGAACACCTTCGAAATATTATAGATTCACATATAAAGAAGCATAAAGAAAGTAACACATCACTTGATTTCAAAAATGTAGATAGTAAGACAAAAAAAATAATTAATGAGCTTCGAAAAGAATTAGAAGAAGTAAAAAAAGATCTTGATAATAAAAGA…
PBANKA_0215900	PBANKA_0215900.1	ATGGCAATTAGTAAAGTGTATGGAGAGTTTGAAACTATGTGGAAGTTTTTTCCCGATGATTTAAATGAATCTGGAGAATATTATTTTAATAGTGTATTTTTAAACAAATATTGTCCTAATAATAATTGTGACACTGATATCAATAAGATTAATGCTGGCTGTTTACGGTTATTTAATGATGTTTTCGGTGATAATGGTTATTTATTTGACTCTAATATTTATAAGGATGAGACTGTATGTATAATGATATGGTTAGGCTATAAATTAAATAAAATGTTAAGTGCAGAATTTTCCAATATAAAAGATTTTTATTCTAAGCATATAGAAAATAACACCAAGTACACTGAGAATACTATCAATAACCAAATACATAAAAGTTATAAGGAAGTCATAGATGCA…
PBANKA_0216000	PBANKA_0216000.1	ATGACTCTCAAAGTGTGTAAAGCATTTAAGGACATTGAGGAATATTTGCCTGATAATTTTTCTTTCGAGAAGAATCATACCGATACTGAAATATACAATGCTTATTGTCCTATTAGCAAGGAAACAGGGAAAGGAAAATGTGGAACAATTGGTCAAGTAGTTAGCGCTGTTACTACATTATTAATTAATAATTTAATCACCGGAGATGAATATATAGAATCTGAAAATGAAAATAACGAATATATCACGTATATTATTCTATGGTTAAGTGATAAAATGAAATTAATTAAAACATGGGAATACGGAAGCGTATCAGATTTTGATACCACGTTTATAAAAGATGGTGAATATTACAAAGAGCATATTGATCAAATCAAAAAAAAAGAAAACATAATGAAT…
PBANKA_0216021	PBANKA_0216021.1	ATGCAAGACGCCAGTTTAGACATAAATGATTTTTATGATTCAAGTTTGAGCATTTTGGATAAGTATAATGACGGCAATTATGATGGAGAAGAAAACATATATACTAAACAAATTATAAACTTTCACCAAACAAATTTTGAATATAGTGATACATCATCCAAATTAAAAGATATAGAGGATGTGAGAGAATTCATTAATGAAATTACGAGCGAGTTAGAAATATCGAAAAAAGAAAACGATAATAATAGGGAATATGAAATAGCAGTGGAACAAAATATAGACAAAAGGCTAGTAAAAAAGGATATAGATCTCCTTATATCAAGTTGTGAAAATTTAAAAGAACTGAAACATAGTGAACATATCTTGGATATAGATGTTAATAACTTTGAAAAAAAATAT…
PBANKA_0216041	PBANKA_0216041.1	CATTTCCACGTGGGTAAAATAATTAATTCCAAAAAGCAACACTCTAACCTCCAATATATCTCATATATATTCATTTATTTCTTTATTTTCCCTTCCATACCTTTATACAAAAAGATACTTTATTCGAACGTGAAGCATCGACTGAAAACATTTTTATTTATGCCCGAAAGCAAGATCATACAATGGAAACAAAAAGGAGAAAATAGTGATGAAGATCAATATAATAATGAAGAAAATAGCGAAAATGAATATACTGATGGTGAGATAACTGAAACAGAAGAACGTGAAGACAAGAATTTGATTGCTGGAACAAATTCCAATAAGTCTCCAAAAAATGTATCAGTAAATAATGATACAACACGTTTAGACAAAACTGGGGGGAAAATTAGTGTTATTTTT…
PBANKA_0216061	PBANKA_0216061.1	ATGTCTTTTAAACTGTGTGATATAATTAAAGCGATTGATAATTTTTCTAATAATCCGGAAATCCAAGGAGGACGTAATTCTATTGGTTATTCTAAGTATTATTGCCCTGATAATAACTGTGATACTGATGTCAAAAAAGTTATTTCTACTTTTATAACATTAGTAACTTTATTGAATGGTGCTGATAATTATGAAAATTTAGAGATTGATAAAATGGTTGAATATGCTATTTTATGGTTAAGTTATAAACTAAATCAAAAAATACAAAATGGAACCACTAAATTACACGATTTTTATACTGAACATATAAAAACAAATAGTAAATATGAGGAAAAAATACCTACTAATAGTGGTTATAAGATTAATCAGAGTGTTATAGAAAATAAAATAAAATCGATG…
PBANKA_0216081	PBANKA_0216081.1	ATGGCCAAGTTTTATGAGTGTGAATTATTTCTTGAAGTTGATAAGTTTTTTAAGGGTAAAATTGTAAGAATTAACAAATTTAATTCTAACATTAATTTATACCATAGTATTGTCGTAATCGAAAATGTAGTAATAATAATGAGCAAAACATTGCTTTGGGTGAGTATTTATTTATGGAATTAAAAAAAAATAGTCGTAACCAGTATTATGCTATTTCACAATGTGACTATAAGTGATAAATTATATAAAATACAAAATAGCAATAAATTTACTCTAAAGGAATTCCATGAAAAGCATTTAGATAAATCAATAGAATATTTTAATTATTGGGAAATTGTAAATAATGGTTTGAAAGATGCTAATCATGGGAACATGCGTGAATTTTACACGTTATTTAAT…
PBANKA_0216701	PBANKA_0216701.1	ATGAGCAAATGGTACATAACATTATTTTTTTGTGTTTTAATCGTATTTGCATATATGAACAATAAAGCTATTGCAAATAGTCCTGCTCCTTTGGATCAAGGAAGTGACCCAGAAAACCCCCTATTATGCAGAGATCCTGAAGAAATTAGGAAAGCAGCAGAACTTATGAACGAAGCTGTGATACATTTACAATATCATGCTACAAGTACAGAGAATTACATATTAATTTCTAATTATAATAATGGTAGAAGCGTATATTTTAAGAATCATGGAGGTCATACAATAATTGAAAAATTAAATAATAAAATCTCTGATTCCAATAAGTATAATACCATAATAAAGGAGATATGTGATTTAAATCGTATAAAAATTGTCGATGGAAACGTTCTTACAGGAAAA…
PBANKA_0216721	PBANKA_0216721.1	ATGGTATTCAAAATAAATGATTTTCTATCGTTATTCAAAATATTTATATTTACTTTATTAATATGGATTACGTACTTTTCCAATCAATCCTATATCTTGATAAGCTCACGAAGCAAGAATGGCCAGCTCATCACCCCATTCGCACTTAAAGTTACGAGGGTATTAAGTGAATTGAGTCAGTCATCAAGCCAATCAAGCGTATTGAATAATCAACAAGTTGATATTATTCAGGATAAATCTGATATACCGAAGGAAAATGGAAAAATAAAATTATTCAATTCATCATCCAACTCCTCAAAATCACCACAAAACATAAAGGACCCATATAACACAAAACAAAAATTTAAAGCCGTCAAATATGGTATTAGTATCAAAAAACTCATTCGAAAATTAGAAGGG…
PBANKA_0216741	PBANKA_0216741.1	ATGGAAGAAATTGAATTGAATAATCCTGAATTAAGAAATACAAAATATAATTTAGATGGTGATCCTAAGACAGGTTGTTTCTGTAATAAAAATGGTTTACTTTTAAAAACATATGGGTGGCTGATTAAAAATGATATAGGAATTATATTGTTATGCATGGGTTCAAATATCATGCTCTTAACTTTTATGAGAATAAATTTAAAAATGCCAAATAACAATGAGGACTTAGTAGTAGGCAATAATAATTACTATATTTATAAAGATAGTTGGATTGAAAAATTTAATAAAATGGTTATTCAGTATATGCACTATATTTGCAAGGACATTGGGAATCACAAGCATGGAAAATTTAAGAGGAAGTTTAATAGTTTTGATGATTTAGTTGATGATGTAATACAA…
PBANKA_0216761	PBANKA_0216761.1	ATGGGGAATTGTATATATTTAAAACCAATATTTATTATTCTATTAATCTATGCAGGTATGATATATAGGAGAAATGTCTGGTCATATGCACATAAAAATGATTCAGAAACAACTTCTTTTTTATTTGACGATAATATAAGTCTAAATGCAAACTCAAAAAATTATCAAACAAATGAAACCAATTTAAACAATCCACCAATTTTAGATGAAAAGTTTCATGATATCGAAAATAAAAGTATAAATCAAAATGATATTAGTAATACAAGTAATCCATCATATAATAATCGCATGCTAGAAACTGTCCCAAATTATATAAACGATTTAAATAATGACAAAAATAAAAATAAACAGTTAATTAATACTACGATTTCTTTTATTGATCGTCCAAATGCATATATA…
PBANKA_0216781	PBANKA_0216781.1	ATGAATAAAGAATACATTAAATTTTTTTTGTCTCTTTTAAGCGTATTCATATATGTGAACGATCAAACCCTTGCAACTGAACCTTCCCCAGGAAATGTTACTCTAGACAAATTTGTATCCGCTTTGCCCAACAATCACCCGGATAAAGGACATGAACAAAACAACCCCCTATTATGCACAGATCCTGAAGAAACTGAAAAAGCAACAAAACTTATGAATATAGCTGTGTCACTTTTACAATACCATGGTACAAATACAGATAATTACGATTTAATTACTGATCTTGATTTTGATACAAACTTATATTTTAAGAAGCATGAAAACGCAGATATTGAGAAACTTAATTTTAAAATTCGAAACCCCGATAAGTATAATGATATAGTAAAAAAACTATGGAAT…
PBANKA_0216801	PBANKA_0216801.1	ATGCCATATTTAATAATGAAGAAGTTTATTTGTATTAAAACTGCTTATGTTGTTCTATTTGTTTCACCTGAGATCATTTATGGCTACCAATTGGAAAAAAATAAACCGAACAATGATAATCATTTAAACGATTTTAATCCATATAATAATTTAAAAAATTGGAGTTTTAATAAATCAGAATCATCAAATGAAAAGCAAGATAATAATAAGCAAGATGCCTTTAATGATGAAAACCATGGGGAATTCGATTCGATAAATATCGAATCCTTTGAAAATGAAGATAACAGTCAAAATACGCAATTCACATTATATAATAAACCCCAAAATAAAAATTACCTTGGTTCGTTAAAAAATTTTAACCATGGCACTGAAGAAGCAAATAAAAAAGTAACTATAGCT…
PBANKA_0300100	PBANKA_0300100.1	ATGGAATCCAACAAACTGCTTGAAGTGTGTAATGCATTTGAAGGCATTGAGGAATATTTGCCTGATAATTTTTCTTTCGAGAAGAATCATACCGATACTGAAATATACAATGCTTATTGTCCTATTAGCAAGGAAACAGGGAAAGGAAAATGTGAAACTATCGGTCAAATAGTTAGCGCTGGTACTGTATTATTATTTAATTATATATTCTCTGAAGTTGATTGTGAAAATTTTGAAAATGGCGAATGTATCACTTATATTATGTTATGGTTAAGTAATAAAATGAAACTAATTACAAATGGGACCTACAGAAGCGTGTCAGATTTTTATACCACGTTTATAAAAGATGGTGATTTTTATGTTGATGATAATAATTATTATGAATATCTTGATAAAATC…
PBANKA_0300200	PBANKA_0300200.1	ATGAATGACAATATGTGTAGAAGATTCTTGGTTGTAAGGAACTCGTTTCCCGATCAATTGAACCGTGAAGGAAAGTATTATTTTAATGATGATAAAAACTTCAATAAGTATTGTAATAATAATTGTGATGATGATCTTGATAAAATTAATGCTGGATGTTTATTGTTATTTAATGAATTATTTGGGAGTATTTATTCGTTTAACAATCATGCAAAAAATAACATCGATGCTGTTTATTACATTATTATATGGTTAAGTTATATGTTGAGCCTAAAATCACATAACAATATCACCAATCTAAATGATTTTTATAATCAATATATAAATAAAAATGAGAAGTATAAACAGTCTATAACTGGTGTTACGGAGTATAATAGTTATAAGGAAATCATAGATAAA…
PBANKA_0300300	PBANKA_0300300.1	ATGGATGATACTCTATGTCAAAACTTTGATGTTTTGAGGATGCATTTACCGGTTAAATTAGGCGGAACCGCAAAATTTGAACTAAAAAATATTAGTGATTTCCAAAATTATTGCCCTAATGATAACTGCGATACTGAACTTGAAAAAATTACGATTGGATTTTTATGGTTACTTGGACAATATTTTACTAAATACCCAAACAAAGATTGTAATGTAAATGATATTAAACCGTTTTTTCTATATATTATTTTATGGTTAAGTCACAAATTAAATCAAATCACAGACCAAAATTTCACCAAAATAAACGATTTTTATACTAATCATGTAATCAATAATGATAAATATAGTAATTTTATAAATGATTCCAATAGATATACAAATCTTAATGAATTCATAAAT…
PBANKA_0300400	PBANKA_0300400.1	ATGGCTGTATGCCAAAGGTTTAAATTTTCAGGAGGGTTTTTCGCGATGAATTGAAATAATGAAGAATATGATTTTAATAGTGGATTTTTTAATGAATACTGCCCTAATAAGAATTGTGACAGTGATATTAATAAGATTAATGTTGTCTGTTTATGGTTATTTAATAAATTTTATGGTAACAGTGGTAAATTTTCGATAAATGCAAATTATAAGATTGATATAGTTGTATACTTTATGATGTGGTTAGGCTATAAGTTAAATCAAAAAACACAAAGCGGAATCAACAAGTTTAAAGATTTTTATAGTAATCATATGGAAAGTGTCAATGAGTATAAACATAATATAGCTGATGCTAAGGAATATACAAGTTATATAGATCTTATAAATAAAAAAAAAGAA…
PBANKA_0300500	PBANKA_0300500.1	ATGATACCGCATAGTCTACAATGTGAAACATTTTCTAAGGTTAATAAGCATTTTTCAAATATAAGTCCCGATTTTAGTAAATTTAATTTTACTAATGGATTACACATGTTATATTCACTTTATGATCAGACATAAAACACAGACAAATTTAATTCTTATTCTGAAGAAATTGGCACTTTAGGTATATGGTTAATTCAAAAATTATTAGTTATTTATAAGGGGACTTTAATTTACGAAAATTATAGTAATTATTATGAGTATATTATGATGCGTTTGAGCCATAAAACATACGTCATGAAAAATGATGGCAACTTCTGTCTAAATCCATCTTATAAAAAACAGTTAGATGCGTTTTCATTGAAATTGAATTATTCGTTTTTCTTAGATTATAATACTAAA…
PBANKA_0300600	PBANKA_0300600.1	ATGGAACATAAAAGTGTCAAAACATATAAAAAGAAGAATTTTCTAAACATTAAATTATATATTTTTTCCATTATAGTATTGGGGATTCAATATTATAACAATGATAATATATCATTTAATAATACAGAAATAAATAATAACTCATCAATTTTTTCTTTTAAAAATGATCGTAATTTAGCTGAATCAATAAAGAATCGTGATAAATTAAAAATAAAAACAAAATATGCATCTGATGATGAATCCGAAGAAGAATCCGACGAATTAGAAGAAGAATCAGAAAAAGAATCAGAAAAAGAATCAGAAAAAGAATCAGAAAAAGAATCAGAGGAAGAATCAGATGATGAATCAGAAAAAGAATCAGAGGAAGAATCAGATGATGAATCAGAAAAAGAATCAGAG…
PBANKA_0300700	PBANKA_0300700.1	ATGTTTTATTTGTATAACAAAATTACTTCATTATCAACAAAATCGCAAGGTGGAAATGAAAAAAGAGATAATAAAGAAAATGTAACAAATTGTTTGGATAATAATATTGATAAAAATAAAAATTATGAAGAATGTTATAAAAAAGACGAAGATATATTTTTGCTATTTGAGGATACAAAATTTGAAAACTCAAATAGTATTAATAAAAATGTGAACCCCACAATAAAATTGGACAAAAATGAAGTAGATAAAATTGATCATAGGAATGAAAATAAATTAAAAGTAGATTTAAATAAACAAGATAAATTAATATGTGAAAGTGGAAAAGAGGATGTAGTGAGTTGGGTGGAATTCGACGAAAATAGCGATAACGATGATAATTTTTTTAAAATAAATCAA…
PBANKA_0300800	PBANKA_0300800.1	ATGATAGTTTTTAGTAAAAAAAAACACACTCCAGGATTCTTTGACTTTTGCTTTAAAAAATGCATGAACTATTTACCAATTACCAAAGACAACAACTATACCAATCAAAGTGGAACCACAAGATATAACATTTATTCTAGTGTTGAAAGCCATAGTGGCTCCAGTAATATTTTTATGGAAATGCTAAATTTTTATGCCTTTAAAGTTAAAAGAAAAAATTTAAATACTAAATTGCCTAACGAAGTTAATACAAACAAATATGTTTTATCCAACGAAATTGACAACAGTATGTTATATTCTCAAAGTGCTAATAATGAAGTATTACTATGTTTAGGTGTATTAAAATATAAAGATGAAGAAGTAGATAATGAATTAAACTATATTCATAATTATTTTAAG…
PBANKA_0300900	PBANKA_0300900.1	ATGGAAAGTAAACTAATTCGATTATTACCAAAAGAACCAACAGGGTGTTTAATAAAAATAAAAAATGTCATATATTTTGAAAAGGCAATTCAAATAAAACATTTTCTCGAACATTTAGTAGATGTTTGTCTAATACAAACCAACTACGAACAGAATGAAGCCTACGCTTTATTGCATTCTAAGGAAGAAGTTTTACATTTTATGAAATTATACAAAACAATTTTAAAAAATATGATATTTTCACATTCAAATGAAAAGAGTATAGAAATAGAAATTTTAAATAGTGAAGAAGAAATGATATTCTGGAATTATGCCCGAAAAAACAAACTAAAGTTTTATGTTTGTTGTAATTCTTTAAAATAA
PBANKA_0301000	PBANKA_0301000.1	ATGATTTTTAATTTGAAAAAAAGTAAAAAAAATGATGGATCAAATAAGGATAGTAAAAAGACAAATGATACTAGCGGAAATGAAAAAAAAGAAAAGAATAATAAATGGTATAATAAAATTGTAAATAATTCAACAAAAAAAGATAAAAATAATAATGATAGTAGTATAATATATGATGCTGAAAATAATGTCAAAGAAAGTGAACCTCGTTTTAAGGAATATGAACTTGAAGATCAATTAAAAGAAACATTAAAATCAATTACTTCATTATCTATAAAAGTAAAAGAATATGAAACGAAAATAGAAGAATTAGAAAATGAACTAAAATTAGAAAAAGAAAAACAAATTAATAAAGAATATGAAAAAGAATTAAATGAAAAATGTGAATTTATAAAAAGG…
PBANKA_0301100	PBANKA_0301100.1	ATGAAAGGGAGTGAAGAAAGTGAATTAAAAACAAAAGAAAAAGATAATAACATATTGTGTTATGTTAAATGGATAACTAATATATTTAATGCTGATAATGCATTGAAAGTTAATTGGGATAATATAAAATTTGAAAAATCGAAAAAAAGGAAGTGGAAAATAAAGGAAAGTGAACAAATTAGTAATGAAAAAAAAAAAAAAAAAAATGATGGCATAAGCTCATTACATAAGAAAAGTGAAGAAAACATAAGTGGGAATATAATAGCCCAAGGAAAATCGTTATATAATATAAAATCAATAAACAATTTGAGAAATAAAAATGAATTTAAAGATTATTCAGAAAATTATAATAGTATTTCGTCAAGTAGCATATCAGAAATTGGAAGCGAAGGAGAAGGT…
PBANKA_0301200	PBANKA_0301200.1	ATGATGGAGCCTGCATTAGAAGAAAAACAAAAATTATTTCACGACACAAATTCAGATCAATATTTAATTATATCACCAAGGCAAAAATTAAATCCTGTTTTAAAAAAAATAAATAGAGTACAATATAAATTTAATGAAATAGTACCAGATTTTTTAATTGGAAAAAACAATGCATGTTTATTTATATCCATGAAATATCATAGACTAAAGCCAAATTATTTAAAAGCAAGAATTGAAACATTAACTAATAAATATAATAATCGATTATTATTATGCTTAATAGATATAGACAATATAGAAAACCCATTAGGCGAAATAAATCAATTAGCTTTTTGCTATAACATGACTCTTATATTATGTTGGACTAATGATGAGTGTGCACGAATTATAGAGGATTTT…
PBANKA_0301300	PBANKA_0301300.1	ATGGATGTAAGTGATAATCCTTTCATAAAAAACCGATCTAGCACCCGAGTTACAAACGCCCCTGGGGGAAATTCATCGCTATCATTTGGAAATTACATAAGTGAAGAAAATGAAAGGCTTCGAGTTAGAAAAGGAAATACCGAATCACAAATGAATACAAGCACAGAAGCTGCTGGAAATTCAGATATTAAAAAAACCACAAATCAATCAGACAGGAAAACAAATGTAAAAGTAAATCAACCCCCTGGTGGCGCATCAAGCATTATATTTGGATAA
PBANKA_0301351	PBANKA_0301351:tRNA	N/A
PBANKA_0301400	PBANKA_0301400.1	ATGAATTTTTACCTTAATGTATTTGAAGAAATAGAAAATATACTAGAAAAATGTAATCATGATACCTACTTAAAAATATGTAACACCATAGAATATATTAAAAAAAATTACAAAGGTGAAATTGATGAGCTAGCGATACCCAATAAAAAGTTTTCAAAAAAAAAAAAAAATAATAACATCAATGATATTAACAACCTGAACAGCAAGGTAAATAACATCACCATTGAAAATGACAATCATAATAAAACGAAAAAGGGAAAGAAATTGGGAAAAATAGAATGTGTTAACAGTATAAGAAATTACTTCAAAGTAGTGAAACATGAACTAAGCCATTTAGATGGGTCAGATACAATTGCAAATACAGTTATCGGTGACAATAACAATAAAACGGTATCCCCA…
PBANKA_0301500	PBANKA_0301500.1	ATGCATAATGATTCAGTAACTTGGGAAATATTAGGGCAAGGAAAATGCTCCTTTAAAAAAAAAACAGAAAAACAAATGTTTTGTTTAAATGATTATAATGTTACAGGATTATGCACAAAAGTAAATTGCCCATTAAGTAATAGTGTATATGGTACTGTTCTATTGGATAAAGGGGAAATATATTTGTATTTAAAATGTCCAGAAAAAGCGCATTTACCTAGTGAATTATGGAGCAAGACTTTGCTTAGTTTAAATAAAAAAGAATCTTTTAATATTATTTATAAAGAAATGAAACATACACATAATATTAAACAAATAAAAAAATGTATGAAAAGATATATACGAATTAAAGAAATTTTAAAAAGAAGCAGAAAACTTGTTTTACAAAAACAATTAAAA…
PBANKA_0301600	PBANKA_0301600.1	ATGTTGGAATATATGAGAGAGCGAAAAAAGTATGGGAACAACATCCCCAAAAGTTTATCATCTAAAATAAATAAAAGCAAAATAATACAAAAGAATATATGTTCAAATTATAAAACTATAAAAATAATTGATATATATGAGAATTTACCTTTTAATCAATTAAATAATGAAAGAACAAAAATTAAAGAAATAATTTTAGCAAAAGATGTTATTGTAGTTTTGTTAATCTCGGGGATATCAAGAGCTTATGATATAATAAGTGGTTTATTTTTATGTGAAATAAATCCAAATACATTTTCAGTAGTTCATACAATAGTATATAATTCATACAATAATACTTTGATAGTGGCTTATGCTTCCTTTCCTGCTCATTTACAATGCAAAATAATAAATTATAAT…
PBANKA_0301700	PBANKA_0301700.1	ATGAATAAATTGTTCTTGGCCATAATATGTTATCTCAAAAGTATAATAATATGGAGTAGTATTCATATAAATGTTTATCCAGTTAATTGTAAATTTATTTATTATTTTAATACAAAAAATATTAAGGGAAAATATTACCCTTTAAAACATAATTTTGTAAAAAATATATGTTTTATAAGCAATTGTAACAATAAAAGTTATGTACAATTATGGAAAAATAGCTACCCAAATAAAAAAAAAAAACAATATAAAAAAAATATCTTTTCTAATTATATCCTCTTCAAAAATATAACTTTGGAAAATGGAATTCAGAGATTAGCCAAAGCTTTTGCACGAAAAAAAAAAAACGAAGAACATTTAGAAAATGAAAAAAATCTAAAAAAAAATTTTGAAACATTT…
PBANKA_0301800	PBANKA_0301800.1	ATGTCTACACAAGAAGACGAAGTGAGACTACTTATCCAAAATCTGCAAAAATGTAATAATACAAATGAATGTATAAATTTCGATTTGGCTAGTACAATTCAAGAATTTTTAAATTCGCTCGATAAAAATTCATTCGAAGATATTGATAAAACAATAAGAGAAAATGAAAAAGATAAAGATTTAATGAACAGCTTTACGTCTGCAGCTATATTTCTTGAAAATTGTGTAAAAATTTTAGGTCTCAAAATTGAGCATTTACACAACTTAGCTCATAATACATTATATAATATATATAAAGAAAATAAAAATAGTAATTCAAATAAAAAACAATTGTTAATAATTGATGAAGAAGAATATTTATATATTAATGAAATCAAAAATTTAAAAAATACAATCACT…
PBANKA_0301900	PBANKA_0301900.1	ATGATTAAAAATGTTTTTTGTGTTGCTTTAATAATTTTATTTTTTCTGATATCTATAAAATGTGAATATATAACGAATGAAAAAGGAAGCGATTTTTGGGGTGGTGGTGAAAAGGGGAATAAAAATGATGAGAAAAGAAAAGATAGGAATTATAAAAAAGTGAAACTAGCCAAAAATGAAGAAATAGCCTCTGTGTATGCAAATTCCGAAGATAATGAGATAAATGACAAAAATAAGAAAAGCATTTCTTATAAATATAAAAATTATATGGAATATTTTCAAAATGAAATTCAAAAATATGATAACATTATTGATACTTTAATACTAAGAAATGTAAACAGAAAAAAATATGACTTTTATAATATTTTAGAAGAATATTCTCTACATACAAAAATAAGT…
PBANKA_0302000	PBANKA_0302000.1	ATGTTATTATTATACCTCGTATTTGTTGTAATTCCATTTATTGTTTTTTCTTATTATATATATAAAAGTGTATTATCCCTTATTCATGAAAAACAAAAAAAAAATGAATTTTTCAATTGCCTAAAATCTGAAAATAAGCAGTATACTGCCTTTGAAATATTTGCAAACAAATATGAAGTTGAAAAATATGCGATTTATTTAAAAGCAATAAGAAATGTTCAGCTAGACTATAAAACAAATATTCTTGATGATATAAATAAAGAAACAAATGATGATGATAAAGAAAATGACCAAAATATTGATTCAATACTCGAGGATATTTATAATGATACACAATATGCTGAACATAATATAATTGGAAATCCACATTCTAGTTGGATGAGAAAATTGCCAAATGTT…
PBANKA_0302100	PBANKA_0302100.1	ATGTATAATAATAAAATGGTTAACTATGAAAAAGAGGAAAAAAAGAGAACAGAAATAAATTTTATAAAGAGTGAAAAATATCACCATAGTAATAACGATTTTAACAAAAATATCGAAAAAATAAATACAGAAAAATGCGAACGAGCATCTATATTACTTGACAATATGAGTGCATTGGATTATTCAAATTTAAATAATGGTGACAAAAGGAGTGATAGTATTTATAGTGTAAATTGGAAAGTTTTAAAAACAAATGAATTAAATTATATGAATTCAGGAAATATAGGGAATGATAAATATAAAAGACGTTCCTTAACATGTAATAATTTTACAAATAATATTTTTGATTCAAGTATAAATGAAAATAAAAAATTATTATATGAAATAGAAAAATCAGAT…
PBANKA_0302200	PBANKA_0302200.1	ATGAGTTCCGAAAATTTTTCGCAAAATTTGAAGAAGCATATGCAAACCCTATTAATAAGAAAATCTAATATTCCTTATCATAATCAGAATAATATTGTGGATATAATAACAGGAGTTTTAGACAAATATACTGATGCTAATACAAATGCTATACAAGTTGAAAATGCTATAAAAAATATAAAAGAAATTTTAGATAGAACATTTGGAACTGGTTGGATATGTTTAATTGGAGAATCTTTTTCGTTTAACATTTCAGCAAAGGAAGAGTCCTTTTTGTTTTGTTTTTATCAGGGATATTTGGCAATAGTTGTATATAAGTGTTAA
PBANKA_0302300	PBANKA_0302300.1	ATGGAAAAGCATCTTAATGAAATAAAAGAGATTGAAGCAGATGAAATTTTAAAAAGTATCAATGAATATAATGCAGATCCATATGATAAAAAAGTGAATCTTTCTATTGGTGTTTGTGCAGATAATAATGATAAGGTTCAAATATTTAATAGTGTATTGAAAGCTGAACAAATAATAACAGAAAAGTATAAAGAAAAACCATATTTATTAAGTAATGGAGGTGATACATTTAGTTTATTAACGCAAAAATTAATATTTGGTGAAGATTCTGAATATATAAAAGAGAAAAGAATAAGTACAATACAAACTATAGGAGGTACAGGAGCTATAGCTATTATATTGGAGTTTTTAAAATGCTTCAATATGTGTAATCCATCGATATATGTTACAAATATTCCA…
PBANKA_0302400	PBANKA_0302400.1	ATGATATATATTGGAATGTCAAAATACACCAATTTACGAAAGGTATTTTTATTATTTATACTTATATCAGTAGTAAATTGTGGAATACCAGGTTTACATAAATGGGTAATAAATAATTTTCCTAGTTGTGTGAAAATTGTTGAAAAAAATCAATTAGTAGACGTTGATACTTATATAAATAAGAATAATAAAATAGAGAATACTGTAAATAATGGAAATGATATAATTAAAAATAAAGGGATAAATAAAGGAATAAATAAAGAAGGAAATAAAGAATCAAGATATAATAATAAAATATTAGATGTTGATAATTTATTATTCGATTTAAATCAATTATTACATAAAGCAAATGTTGAATTTTGTAGTTACAATAATTATTTTTTTAAACTTTCAAATTTA…
PBANKA_0302500	PBANKA_0302500.1	ATGAATATATTGCGTATGGATATATTATCAAGAGGGGGGACTCAGGAAATAGAGCATAGGGATGGTTTTTTTAACAAATCATTTCAATATGTTTTATCAGCATGTTTAGCATCCTTTATTTTTGGCTACCAAGTTAGTGTTTTAAATACAATTAAAAGTTATATAGTGGTAGAATTTGGATGGTGTAGTACAAAAACTGATACATCATGTGAAGACAGCATCCTAAAAAGCTCATTTTTATTAGCTTCAGTATTTATTGGAGCAGTTTTAGGAAGTGGATTTTCAGGATATTTAGTTAAGTTTGGAAGAAGATTTTCATTAATGGTTATATATATATTTTTTATTTTTGTAAGTATATTAACATCTATTAGTCATCATTTCCATACAATATTATATGCT…
PBANKA_0302600	PBANKA_0302600.1	ATGTATAGATATTTGAAAAAATGTGCAAGTTGTTTAAAATTAAAAAGAAGAGTTAGTAGTGCGTCCTATGGATATTTAAATTTAAGCGTGAATGATAAAGTAGTACGATATTTTGAAGACTTAAAAAAAAATATAATTTATATTAATGATTCGAAAGAATGCAAAAAATATATAAATGAAATCGAAAAAAATGCTATGAATGAAAATTTAAAAATAATAGGATTAGATATTGAGGGATATAAAATAGGTAAAAATGGAACAGTAAGCATTATTCAAATATGTGCAAAGGACATATATATTTTTGATTTATATAAATGTGATAATAGTTATTTGTTTGCTAAATACTTAAAAGAATTATTTGAAAATAAAAGTATTATAAAGGTTACACATGATTGCAGA…
PBANKA_0302700	PBANKA_0302700.1	ATGACAATTACTAAATTATGTACTTCATACAATCACAGCTATTATAATAGAAAAATTCAACCAAACCTTTTAAGAAATGGAATTAACTTATTCATGGATAAAGGAAAATGTTTCTATACCAATGAAAGATTATATAACTTTGGATTTCAAAAAGTTACAGAAGAAATAAAATCAAAACTTGTTTATAATTTATTTAGTAATGTTTCTAATAAATATGATATCATGAATGATTTGATGAGCTTTCGTCTACATCGATGTTGGAAAGACCAATTTATAAAAGAATTAGATTTATTTTTAAAATATCAGTGTTATAATACAAAACAAAAAAATATAAATGATTCTATAAATGTAGATCCATATAATACTACTCCTAATGATGAAAGTATAAACCAAAATATA…
PBANKA_0302800	PBANKA_0302800.1	ATGAGTAATAAACATTTAGAAAAAGCAAATATACCTGAAAAATGTTTGTCAATAATCGACGATGCTATCAATAAATATTCAATAAATTCTTTTAATTATAAATATACAAAAAATGTGTTAGAATTAGAAGAAATAGGCAACCAAAGTGATGCTACACTTTTTTTTAATGACATTTCAGATGATGAATCAGAGTTAAAGACATATAGCTCAATATTAATTGAAAATACTACATGGAATTTCATAAATGATTCTAAACTTGCATCTAATATAAATTCCGTAATGAATAAAAGGATAATAAACAGTACAAGCATAAATAAAAATATTTTGGAAATTTTAAAACATGTACAAGAATTAAATAAGTCAAATAAAATTAACAATTTTATAAGAAAAATGGAATAT…
PBANKA_0302900	PBANKA_0302900.1	ATGACGAAAGATATAATTGAAAAAAATGAATGTGAAAAGATTGAAAAAAATTATGCAGGCATTACTACTGTAACATATAAAAATGGAGATAAATTTGTTGGAACGTTTTATAATGGAGAAAAATCAAATGGAAAATATTTTTATTCACAAAATAGAATATATGAGGGTTCATATTTTAATGGAAAAAAAGAAGGTTTAGGAAGAATTGTAAAAAGTTCAAACTATTTTTATTATGGAAATTTTGAAAAAGGAAAAAAAAACGGATTGGGTTTTCAAAAATATCCAAATAGTGACTTTTATTATGGAGAATGGAAAAACAATAAAAAACATGGAAAAGGAATATACTATTTTTCAAATTCCAAAGAATATTATTCTGGTGAATGGCGCAAAGGGAATTTT…
PBANKA_0303000	PBANKA_0303000.1	ATGAGTTTGAGGGGAAGAGGAAATAATATTAACAAATCATCAAAAGGAGGTTTCGAAATAAAAAAAACTCAAACTAAAGAACCACACTTTCAAAATGATATTTCATCATGTAAAAAAAATGTCAAAATACTAGCTACCCATAACAAAATAAAAGACAACAAATTTCTCGACCCAAATAATATCGATACCACTTTAATAAATGCTGATATAAATAGTGTTAGTTATGTGTACAACGATTTAAATGAAAATAAAAAAACTGCGAAATTTAACAAATTTTTAAAAAATACAAATTTTACAAATCCTAATAATGTCAATTATGATGAAAAAAATAACTTTGTCTCGGATTTATTATCTCTTGAAAAAAATAAAACCAATAATAGCCACCGTAATATCACATAT…
PBANKA_0303100	PBANKA_0303100.1	ATGAATTTGAACGAAGAAAATGCAATCACAAAAAAAATAAATTGGTTAAGGCAGTTAGAAGAAAAGAACCCTGAATATGAATTAAAAAGAAGGAATATTTTTCCAAATTATATTTCATTACTTAATAGTATAGAAGAATGCATAAAATTGAAAAATGGATATAAAATGAATCAAATATTAAAACTAACACAAATACCTATATATATATATATTATTGATAATATGAATGAAAATGATTTACGTAAAAAAATAAAAGAAAGAAATTCATTAAAAAGTTTTGAACAATTAATAATTGATCATTTTAATATAATAAAAATATTGTGTAATAAAAATAATATTAATTGGGATATGTTATCAAGTATAAGTTGTAAATTTTTATCAACATTTCTTCAATTATAT…
PBANKA_0303200	PBANKA_0303200.1	ATGGCAAATAACAACTCACATGGCAATATTCAAGATTTAAACCTTGGCCCAGAATTTCAAAATTGCAAATGCTTAAACTTGTGTGAATTACAACTAATTTTGGGCGATCAATTAAGGCTGACCTCGAAAAGAAACGAAGATGCTCAAGCACTTATAAGATCATCCTTTGATTATGCAAACAGATTTGCAACAATAAAAAATAGAAGCTCAATAGTTGATATTAGAACAAACTTAGAAAGAATCGGTGAGTTATATGAATATGAAATAGCTATGCTAGTAAACTTATTACCTAAAACTATTTTAGAGGCCAGATATTTTATTCCATCTTTAATTCGATTAAATGAAGAAACATTGCATTCAATATTAGAGCATCTTATAAGTTACAAAATGTATGTATCA…
PBANKA_0303300	PBANKA_0303300.1	ATGGGATTTATAAAGGCCGAAGAATTTGTTAATCATTATATGAGAATAAATAAAGAAATAAAAGAATTATCAGAAAGAAAAAATGAAGAATTTAAATTTAATATTTTTGTTTTTTATTATAATAATATTGATTCAATATGCACAGAGCATATATTACAATTTCATAAAAAATTGAAAAGAGAAATAAATGTGTATAGTTATGGAATAGAAAAAAAAGATGACATTTTTAATTTATTAAAAAAATATGATGATATATATTTAAAAAATAAAGAATATTATAGGGATTATTTTTTTTGCGTTATATTAATTGGAATATGTTCCCATATAAATACAGATACAAATATATATGATGAAATAGGAAATTTTTTTAGTAATATTTTAGATAAGCATTATTCTGCA…
PBANKA_0303400	PBANKA_0303400.1	ATGAGCCAAATTTTTAATGGTAATGGGACTATAGTATGCCGAAATATTCCAACTGATATCAATCAATTTGAAATAACAGAAATATTTAATAAATATGGTACATTGTTGGGGAATGGAATATATTTTGGGAAAAAAAATAGTAATGTATTCTTTATAAAATATGTTAATTTCAAGGATGCTGTAAAAGCTTATGAATGTCTGAAAAGCAAAGCTTCTGAATATGACTTTAAACTAAGTTTGAGCAAAAGCGATGAAATTAAATACAAAGCAATAAAAGGGGACAAAAAATCACTCGAACAGTTAAAAAATATTTATAAAAATAACGAACAAATAATAATTACTGAAGAAATGAAAAATGAATTTATTAATGAAATAAATGAGTGTATCCCTGAATTATCA…
PBANKA_0303500	PBANKA_0303500.1	ATGTTTAAAATGGAAATAGTAAATGAAGGGTGGGTTTTTAAACAATCTAAATATTTAAAAAGGCTAAGAAAGAGATACATGATATTAACGAAAAATTTCATTTGTTCTTTTAAGTCTGAATATTATCAAGGGGAAAAACCAACCGAAATATTATACTTAAACAAATTTACGGAATTAACATCAATGGATGATATTAGAAAAATAAAATCAATATCGAACGAGTTGGGTTTAGAAGACATACATTTGTTTAATGTTTGTTATAAAAACAGAAATATTTTATTTGTCACTATGGATAAGGACGAAAAAAACAAGTGGATCCGACATATCAGCAAACAAATGATCAGATCCACAGTGCTGGTGACCGAGTAG
PBANKA_0303600	PBANKA_0303600.1	ATGGCGGTCGAAGATAAAAAGGCAGTATCAATAAAAGTTCCAGTGAAAGATGGGGATGCTGATGAAAAAAGAAGAAAATTGAATAACCTTAAAATAAAAAATGAAGAATTAAATGAAGAAGAAAAAAAAAAAAAAGAAGAATTAGAATTACTTATAACCAGATTAAAGGATGATAATCCTAATGTTGTAAATTTATCAATAACTTTATTAAATAAAGAAATTATCGATACTAGTGGAATTTTAACATCTTCTTTATTTGCACTAAAAGTTCTTAAACTCCACTATAACACCTTAATTGAAATACATACTGGCATGATATTTGATGATTGCAAACAAAGGTTAAGCAATATGATTAGTGCATTATCAACTACTATTGGGTATGAAAGCAATATTGTAAAA…
PBANKA_0303700	PBANKA_0303700.1	ATGGGAGTAAAAGGATTATGGTCTATAGTTGCACCTATAGGGGTTCGTGTTAATCCTGAAATATTTACAGGAAAGAGAATAGCAATTGATGTAAGTATATGGTTATATGAATTAATATATGGAAATAATTTAAAAAGCTCAAGAAATAATAATCTTGACGATTTAGGAATGTTTAATGATTTATGGCTTGATTTTAGTGAAAATAATAGTGATTTAAAATTAAGTAATTTAAAAAAAGGGCATATATATTTTTTTTTTTTAAGAATTTGTAAATTACTATATTATAATATAAGACCGATTTTTATTTTTGATGGTATTCCTCCTGAATTAAAAAAGAGAACCATATTTCAAAGAAATTTAAAAAGAAAAAATAATGAAGAAAAAGTTAAGAAAACAGCA…
PBANKA_0303800	PBANKA_0303800.1	ATGTATAAAAATAAAATAATACAAACATGTATTATATACATACTATATATTATTTTATTTTCGTCGATCATTCGCACAAAATTAGCTAAAAATAATATTAAAAAAAATATTACCAATATTATTGCTTATAGCATAAGAAATGAAAACAAGTTTCTAGTTCAATTGTATAAACAAAAGAAAGAAAAAAAAAAATTATTCATAAAAAATTATGAACTACGAAATAAAAAACGAATAAATTACTTAAAGACTATTTTTAATAGCTTATCGGGGAGTCAATTTCCTCAAAATTCAGACATAGATAGTTATAATTTAACTCCCAAATTAAAAAAAACAGTTCAGTTTTTCCGATCGCTTTCTGATAACCCATATAACAAAAGCCAACATGTCATATTAATGGGA…
PBANKA_0303900	PBANKA_0303900.1	ATGAATGCTGATTCCTATACCCAAAACAGGAAAGCGAGTTTCCCCATAAATAATGTGCTAGCAGAAGAAACTGAAAAACTCGTTGACACATATAAATATGAAGATGAAGTAAATAATATTTTAAAAAAAGGGACTTCAAAATTTAAAAGAAATGGAAAAAATAGTATGGCATTTCATAAATCCTTGGCTGTAGTAAATGTAGCAGCAGGTTTAGATGGATGTGATGATCAATTATTACCAGCAAGTTTTAGAGCGTTAGAAGCAGATTTAAATTTACATCCATCTTTGTTAGGATATATAACACTAGCCCAAACATTAATGTTAAGTTTATTTAGTCCAATATGGGGTTTTTTGTCAGATAAATATTCAAGAAAATGGATGTTAGTATTTGGTACAGCT…
PBANKA_0304000	PBANKA_0304000.1	ATGCAAGAAGTAACATTAGAAAAGAGCGTCTCCATGCCCAATACATTTCGAGAATATGATGAATTTGGATTTGAAAACATATATGTAGAAAATACTATATCACCATTTTTTGAATCATTTCAATTGAAAAGGAATGACCATGGGAATTACATAATTATCACCGATTATAAGCTACTCCTAAAAATAAAAAAATATATATTTAAAATTATAGCTTTTCTTCTAAACAATAAAGAAAATGAAAAATCATCCCTTAAGAACCAAACACAGAATATACTAAATACAAGCGGTATCATTACACAGCTGAGAAAAAAAAATGACCATAATGATGTAAAAAAACAAAAAAATATACACACAACATATACACAACTTGATACAAAAAATTATGAACAAGTCATGCAA…
PBANKA_0304100	PBANKA_0304100.1	ATGTCTGAGAGTCATATAACCAATATATCGACAAATGGATATAAAGATAAAACGATATCCATGCATTATCAAAATGAATGTGAAAAAAATGAATATAATAAATATGTTTTAGATATTTGCAATGTAAGTTGTCGAAATATTACAAGGGAAAATAATATATCAAAGAATGATCAGGAAAAAATTCAAAAAAATTATATTTTAAATACTTTAGAAGATGTAACAAATATATATAATATGCAAAATAAAAATAATGGAAATGATGTATTAAATCAGTATAATAAAATAAAAATATCGCAAAATGATAAATCACAAAAGGGAATGAAAGGATCTACTAAACCTAAGTCTGTAAAGAAAATGAAAGGAAAACTTCTTACTAACGATCCAATTAATATAGATAAT…
PBANKA_0304200	PBANKA_0304200.1	ATGGCTTTTTTTTGTCCGAATTGCCACAATATTGTTTTAGTTCATGTTGAAAATGGAGTATACCTTTACTGTAAAACATGTAATTTCAAATATAAAATAAAAAATAAAATATACAACAAATATGATTGCAAAGAATTTAACAAAACAATTCCCTTGGATGCTGTAGATATGAATAATAAAAATATGTCCAAAACACAAGCTATATGCCCAAAATGCACACATGATGAAGCTTATTTTTACAGTTTGCAAATAAGATCAGCAGATGAGCCTAGTACACTTTTTTATATTTGCGTTAATTGCAATTATCATTGGAAGGAATAA
PBANKA_0304300	PBANKA_0304300.1	ATGGAAAACTTAAAAAACATTTCTCCAATTGATGGGAGATATAAACATAGTTGTAAAGAAATTGCCGAATATTTCTCAGAATATGCTTTAATAAAATATAGGATATATGCAGAAATACAATGGCTTGTTTTTTTGAATGAAAAAGGTTTTTTTTTTAAACAGTTAAGTGTACAAGCAATTGACGAGTTACAAAAAATAGCAAATATAAATGACGAAGATGCATTAAGATTAAAACAAATTGAAAAAGAAACAAATCATGATGTTAAAGCAGTAGAATATTTTATTAAAGAAAAAATAAGTCAAAATAATGGTGAACTTGTTAATATAAAAGAGTATGTACATTATTTATGTACTAGTGAAGATATAAATAATATAGCATATGGTATATGCATAAAATCG…
PBANKA_0304400	PBANKA_0304400.1	ATGAAAGCCGTAAATTACTTATCACTGATTAATCTCTTTGTTGTTTTATTAATGTCATTTAAAAATGTGCATGATATTTCTTTAATTAATACAAAAAAAAATCCACGTAATATATTTTGTGCTAAAAGGATTTTAGGGGATTCCCCATCTGGTAATTCATCAACTAGTTCGAATCAAAATGAGGGTAATGATAATTCAAACTTAGCTACTAACAAAGGAAATACAAACGACTCAGATAAACCAAATGGTAATAATATACCAAATCCTCAAAGTAAATCTGAAAATGCAAATATATCTGAACCCGATAAAGCTGGAAGTGCTTCAAATCCACCACAGCCAGATAATACAAATGGCGATCCAGAAAATTCCATTCATTCTGAAGATGATGAAGATGATGAT…
PBANKA_0304500	PBANKA_0304500.1	ATGGACAAACATATATCAGATATGTTATATTCCTATAATCACAATAATGCTAACATTCCATTTGAAGATGATAAAACAAATAGATCAAGTAAAAATCTCATAAATCCTTATAAATTTAAAGAACCAATACAAATAAATAAAGACATTAATTTTTATAATAATAAAATAGAAATTGACCAAAAGTGTTATATAAATCAAAAAGATACAAACAAAAGTAAAAATGCATTTAAAAAAAATCAAATTTTTACAAAACCGTTAACTAGTTTAGAGGGTACTTTGGATAATTCTATGTTAAATAATTCAATTAACGAAAATGTAAATAAAAATAACAAGTTTTCAAATTTATGTAGCGATTACAAAGAAGCTGCAGATAATCGTGGATTTAATATAATAAACAAT…
PBANKA_0304600	PBANKA_0304600.1	ATGTTTAAATATATAATTCAGAAACATGGCCCATACTATAACAGGTGGGGATACTATGCTACTCATTTTGGAAATAATTTTAAAGGAATTCAATTTTATTCTCAAATAGGGGAAAAACATCGTGCTTTAAATGATAGTACTATTTACAATAAAAATGAAATAAATAAAAAAATTGATAAAGTTGAAAATGAGAATAAAGAAATACTTATGAAAAATCCTATTTTATATGTTAGTAGTGAAGCTATAAACAAAATGAAAGAAATAAATAAACAATATGAAAACAAAAAAGCTTTAAAAATTCAAGTAGAAGCAGGGGGATGCTCAGGTTTTCAATACTTTTTTTCATTAACAGATAAACATAATATAAATGAAAATGATATAATTGCATATGATAAAGAA…
PBANKA_0304700	PBANKA_0304700.1	ATGAAAACATATAAAATTAAATATTTCCTTTTGTTAAGTTTGTTTATCAATCTGATAAATCAAGCGAAATCGAAAATTATAATAAGTTGCTTTGGAAAACAACATTGTAAGATATGTCACATAATTATAAGAAATTGTTTTTTATCTGGAACAAGCAATTTACAAAAATGTATAGCTTGTGAAGAAAACTACTATAACACTAGGACATGTATAAAACATGAAGAAAGTTTTTTCAACTATAAAGGGACTAATGCGCTTTTGGAGTTAAGAGATCAAAGCTTACAGGATAATGTTTCAGAAGAAAGCTTGAGTGAATTAATATCAAAAATATTAGATGTAGCCATATTTCGATATGAAAATAAAAAAACAGATGCAAATAGTATGGATGATGATTATAAA…
PBANKA_0304800	PBANKA_0304800.1	ATGAAGCCTCGTATCTATCTCCTTTTAGTATCATGTGCAATATTTACTATAAATATACACGAAATTAATACGCAAACCTCAAACCCACCCAATGATATAATAGATGATGTTTATACAAATGTGCAAAATGATAATGACAAATCAAACCAAGATTTAGATGATGAATTTCAAAATGGATTAAATACTTCTTCAGGATTATCAACAAATATAGGTCAAACAAATGTAGAAAAGGAATCTGATAATAATGAAAAAAATGAATCTTTAAATAATGAAACATCATATATGAAAACATTAATAAAATCATCTTTATCAAAAAATGGTAAAGGGATTAAAGTTATTGGTATATGCGATGAAGATTTCAGAATTTATTTTGCTCCTTATATATGGATTTACGTTACA…
PBANKA_0304900	PBANKA_0304900.1	ATGGCACGTCTCTCATCAATTGTATTTATAATATGCCTTTTATTATGTAACAATGCTATATCGGATGAAGTAATTGAATCGCCGTCCTCCGGAGGTACTCTATCGGGTGGAGGTAGCGGTACCGATACCGTTACCGGTACACAAGATGGAAAAGGTAAAAGTGAAGGTAAAGGTAATGAAGGTGGCCAAACTGACCAAAAGGGAAAAGAAAACCCTGAAAATGGTCAAAATTCTGATTCAACAGGTGATTCATCTCTTGGGTCAACAGGTAGCAACGGTTCACAACCAGCGCCAACTACTCCAAAAGAACCAGAACCAACAACCCCAAAAGAACCAGAATCAGCAACCCCCAAAGCGTCAGAACCAGTAACCCCCCAAAAGACAGCAGAAACAGCCTCA…
PBANKA_0305000	PBANKA_0305000.1	ATGAAGACATACATCCCCTTAATTTTCTTATTATACGCTATGCTGGGGAATGACATAATAAATTGTCGCCCAGTTCCAGAACCTTTTGGAAGTGAGGTCACTACTAGTGGTACTACTGGTGGATCTCAGAAAGAAACAACGAGTACAACAGGTAAAAACACATCAGAATTAGAATCTAAAAAAGATAATCCTTCTGAAAAATCTCAAGATCCTTCTACACCTTCATCTAATACAGCCACATTACCTGGTTCTCCTGGCACTTCTGGAACTCCTAATCCCTCTGATTCTTCTGATTCTTCTGATTCTTCAGATTCTTCGGATTCCTCGGATTCCTCGGATTCTTCGGATTCTTCGGATTCTTCAGATTCTTCGGATTCTTCAGATTCTTCTGGGACCACT…
PBANKA_0305100	PBANKA_0305100.1	ATGCGTCGTCTTTCCATTCTTTTTATATTATACGCTTTATTAATTCGAAATTATGGCCTTGGCGTAAATGGTGAAGGCGATACTTCAAGTGATGTTCCTACTTCAGATGGTACTGGAGGCGATACATCTGGAAAAGAAAATGTTGAATTACCTAGCCCCGTGCCAGGTCCTGAACCAGGTACTGCAGGACCAGCTGGCCCTCAAGTAGCTGAACCTAAAGTTGATACTCAATCAGTAGAAGGTTCTCAACTAGCGACATCTCCACCTACTGGAAATGGAACAAAGTCTGTTGAAAATCCCACTGAAATTAGTGGAACTGGACACGATGGTGGATCTGATCAAACTAAACAAGCAGAAACTTCACTTGGTAAATCTAACGAAGAAACCATTACACAAAAT…
PBANKA_0305200	PBANKA_0305200.1	ATGCCTTGTATTATTAAAGTACGAATTTCGGGTATTAGAAATATCAATGCCTTTGAAAAATATGAAATAGATTCTTTTAAATACCTTGAGGTAACATTAGGGGAAACAAAACAAAGGACTAAATTTAATATTAGTAAAACATCGAATGATTTGAACTTGTCGTTCAGACTCGAAATATCTGATGATTCAGAATTACAAACTTGTCCACTTAAGATAGCGATAGATGATGCTGAAGATATAAACAGTGGATACATCCAAATAGATTTCAGTTTTTTTTATTTCCATGATAATCTAAAGTTGGAAGGATGGTTTCCCCTATATGATTCATTGGAAGGAATTAAAGGTGAATTATACTGTACTATAAAATGGGAATTCTTTGAAGAAAAAAATCCATATAAT…
PBANKA_0305300	PBANKA_0305300.1	ATGGAAAACGGTAAGGATGAAGAAAATGTAAACAAAAATAAAAGATATAGAAAAGACAAACCTTGGGACAATGAAAATATAGACCATTGGAAAATCGAAAAATTCACAAAAGAAGATAATAAACATCATTTTTTAGAAGAATCAAGTTTTAAAATATTATTTCCTAAATATCGAGAAAAATATTTACAGCAATTTAGTACAGATATAAAAAACACATTGCATAATCATTTTATAAAATTTGAAATAAATTTAATTGAAGGATATATGACAGTTAAAACAACAAAAAAAACATTTGACCCATATATAATTATAAAAGCACGTGATATGATATCCTTGCTTTCACGTAGTGTGCCTTATAACCATGCAAAAAGAGTATTAGATGATGAAATATTTTGTGAT…
PBANKA_0305400	PBANKA_0305400.1	ATGCAGTTAATCAAAGGTTTGAAAAATTATATACATTACTTAAGAACTCAAAATGAATTAAAACTACAATTATACAATAGTGACAATATTTTATTATTAAAAAAGTGTATCCATATTTCGAATGTGTTTAAATTTAAAAATGGCAAAACAATTTGTGATAAAACATGTAGCAATGGTAAAAGGAACGAACTTGTAAAAAATGTGGACTCATTTTATGAAAATGATAATGATAATTATACGAACCAACAAGTTGAAAAAAACTGTATAATAAACAAAAATATGTTATACGAAAATACAAGTATTATAAATAATATGAACAGTCAAGTGAAAAAAAAAATAGAAATTATTTTATATTCATATAAGTCTAAAAAAATAAATATTTGCGTTCAAGAAATATTA…
PBANKA_0305500	PBANKA_0305500.1	ATGCTAAGGAAAAAGGACGCTGAAAAAAACGAAAATGAAAAGGAAACACATATTTTATTTTATAAAAAACTTAAGAAGAGGAATAAAAAGAAAAAAAAGTTGAAGCAATCCTTATGTTGTTCATTTAAATTGTACAACTTAAGAAGAAATTGTTATTTTGATAATTTTCCAAAAAAATTATTAATTTGCAGAAAATGTGTTTTTGCATATTTCGAAGTTAATGTAGTTGCAAACATAATTTTTATGAGACATGGAGCTAGAACTCCAAAAAAAAAAATTAAAAATATATGGCCATTTGTAGAAAAAAAAGGAGATTTAACTTTTCTGGGATTTGAACAATCGATAAAAATTGGTGAATATCTAAGGGAATATTATCATAGTTTAAAAAAATTAAATAAA…
PBANKA_0305600	PBANKA_0305600.1	ATGCTGTTTCGCAAAATGAAGATCATCTTACTTTCCATATTTTTCCTGTACTATGTAAACGCCTTCAAAAATATGAGCAACCATGCCTCATTGCAAATAGCTAGTAGACGAAATGAAAAGACAAACTTTAGAAATAGTGACAGTTTTATGGAAAAAAAAAAATCAAGAACATCTTTGAATAGTACATTTTATGAAATTAAAAGTATAATATCAAAGCAATTATCAGTTGAAGAAGATAAAATACAGCTAACTTCAAGTTTTACTAAAGACTTAGGAGCTGATAGCTTAGATCAAGTTGAATTAATAATGGCCTTAGAAGAGCATTTTAAAATTACAATTTCAGATCAAGATGCTTTAAAAATTAACACAGTTGAGGATGCTATAAATTTTATAGAAAAA…
PBANKA_0305700	PBANKA_0305700.1	ATGCTGCAAAAACATGCCTTTGGCTTTGCTTTTTTTTTCGGTATTATTATTTTGAGTATCACAACTGGAATTAAATGTGTGTATTTGAAAAGACAGATTAATGAACATTTATTTGAAACTTCACAACATAAATATCCTAGTTTTTTTTTAGGATATAAATATAATATAAAAAACAGGAATTTTTTAAAAAATCACAAAAATATAAAATACCATAACAAAAAAGAAAGTGAAAAAAAAAAAAATAATCCGCATTTGCTGTATGGTCATAAAAAAAAAAATAAAAATAATATTGAAGATAAAAATTTAGAACAAACTTTAAAAACTAAAATATCGACAAAATGGAATCAAACAAATAAAAATGAAAAAGGGAAAGGTGGTGAAATAACTTATGACGAAGAT…
PBANKA_0305800	PBANKA_0305800.1	ATGGCCCAAAACCCATGGCATATTACAAAATTAAAAGAACTAAGAACAAGCAAGTTGGAAAAAGTTATTAATAAGTTTCAGGAAGAGAATAGTCATTTAATGAATATACCAAAATTTAAACACATAAAAAATGCTTTAAGTACAATACAAGAGGATTCAGAATTAATAATTAATAAAAAATCATTTAATATTGCCCATATATGCTGTGTAGCACAATTGCAACCAACGTACATAAATAATGTAAGAGATGGCATAGCAATTTATTTATCCAATTTTATGCTAAAAATAAATCATGATATTGAAGGGTTTAGTGTATGCTTTAACAGTATAAAATTAAAAGAAAAGGAACCTATAACACTAAATAACGATCCTACCGTTATGTTTTTAAAAATAAGCTTT…
PBANKA_0305900	PBANKA_0305900.1	ATGATAATACTAATTTTGTTTTTTTTTCATCTATTGTTCTTAAATTGTGTATTGTCACATAAAAATATAATTCAAATAAATTATAAAATAAATTCCTACTCAGCTAATAATGATAATATACAATGGAATAGTATTGGAGCATTTGTATTAGATAAAAACCAAATATATAACACGTCCAACGTTTATATAAATGAAAAAAATAAACTCATAAAAAAACTAAAAGAACAGAATTTTGATTATGTTTTATTTCAATTGTGCTATAAATCTGTTCCCCAAAATTGTATACAAACATATATTGATAGAAAGAAAATACAAAATCCAGAAAATTTTATTTTATTAATAGGTTTAGATAATAATTATATGCCATATGTGCTAAACTATCGAACCTATGATAAAGTC…
PBANKA_0306000	PBANKA_0306000.1	ATGGGGAAAAAAAAAATATTATTTTATTTTTTTACTTATGGTATATTTATCTTGATATTAATAAATTATGAATATGCTAATAATTTGGTAAAAAAAAAATTTCAAAAAAAAGATGGTGAAAATATTAAGAGAAATGAAGAACCATCACATTATGAAATCGAAAGAGAATATATTTCTGAACATATAAAATATGGAACTAGCCAAAATAAAAAAAGCTCAATCGGGTTTTTAAATATATTTCCTATTATACAAAAATATGTACAGATTTTTTATGAATTTTTATTAAAAGACATACAATGGAATAAATGGTTTAGAAATAGAAGAACATATACTAATCCTAATTGTATACATGATATGAAATATTTATATCAAAATAATTGTATTTTACCATATCCTAAA…
PBANKA_0306100	PBANKA_0306100.1	ATGAGGAAACCAATTTTAATAGTTTATTTATTTTTTTCTTATTTTTTTTTATATATATTCGCAAAAAAAAATGACATAAATTATGGAGATATAGGCATTGAACAGCCATATTGTTCCTTCATGTTTTTAGAAAAAAATATTTTAGGTGATAAGACAAAATGGTGTAGTAAAATTTTTAATATATGGAAATGCCAAAATGATATAATTAAAATATTTATAAATAAAAAAAAAAGTTATAAAAATACGAAAAGTATATTTAAAATATATTGTCATAATAATGATAGTCCCAAATTAATAAGGAAACTTTTAAATCAATTTTATAATTTTGTTTATGAATTTGTTTATGGAAAATCTATAAAATATCCATCTTGTATCAACTCGATTGGATTCGAATGGCAT…
PBANKA_0306200	PBANKA_0306200.1	ATGAGCAATGGGGAAGATGGAAATATTTACATGTATTCAGATTTATTTAATTCAAATTTAAGTGATAATGAAAATGAAAATATATATGAAAAAGATATAAAAAAAAAAAATGTAGTTTATACGAATGATGGCTATTTACAACATGGAGAAAATGAGTATAGTAAACTTAGAGCAGAAAATTCTACAATTTTAAATAATTATTTTAATAATGAACATATAAAACATTCAGATCATGATACAAATGCTAATACATCTTGGAATGATATTATTATATTCCCAGTAAATAAAAAATATACTCTAAAATTATTTGAAGGTGAATTGTCTGAAAATAAACACACAATAAAATTGAGAAAAAATGGATTTTATTGTATCGCTTTGGAGAATAACAATGATGGAAAA…
PBANKA_0306300	PBANKA_0306300.1	ATGTCTCATTATAGAGCGCCATTACCTCATTTTAATTTTAAAAGTAAAATTGAAAAATGTGATGAAGAATTCCAGAAAAATGGCAACTTTAAACGGATAAATAATCGCAAGAACAATGAAATTAGGGATATGTTTATAAAATTAGGGGAAAATGGATATTCAGACGCTTCATGTTTTTATTCCTTAGGAAACACAAAAATTCTATGCCTAATATATGGCCCAAAACCGGATTCAAAAAATACGACATATAATAAGGGAAAAGTTTTACTTGAAATAAAAAATCTTAATATGGAAATTTCTGAAGCTAGCGATAAGAGTGATGAAGATATAAAGAATTTATTGATGGAATGCATATCAAATATTATTATTTTAGAAAAATATCCCCAATGTTCCATAACC…
PBANKA_0306400	PBANKA_0306400.1	ATGAAATATGGAACAATTAAGTCATATATATATTACATGGTTCTTTTATATTACTGCATGATTATATCAAAAATCGGCGATGCAAATAAATACATAAAAAAAAGAGGAAATAACTCAGATTTGTTTATTAATTCATTAACTATAGATAATAGAAAGGGGTATAGAAAAGTTGAAAAAAAAAAAAAATTCAAAGTACAAGTCTACAATGGAATGCGAATAGGGCAAGGATATGATATTCACCAAATAAAAGTAAAAACCGAAAATGATGATAATAAAATGAATGAAATTAAAGAATATAATATCCAAAATTTTAAAACATTAACTATAGGAGGAGTTAAAATAAATAATATTTATGTTTTGTCTCATAGCGATGGTGATATAATATATCATGCTTTAGTT…
PBANKA_0306500	PBANKA_0306500.1	ATGTATTTTCGTACATTTTATGAAAATTTTAAAGAAGAATATGTATACCTCAAAGATGAAAAGGAAAAGCTACCTGAACCTTTAACCTGTGAAAAGGCTAACACAATGGAAAATGATACAATAATAAGGCGGATTCCTGAAACAATACTAAAGCGAGTAAGGGAAGAAAATTCAGAATATGGACAGAATAAAAAGATCGAAAAAAGTTTAGAGAAATTAAATAATATGCTTATAAATGGTGATATGTTTACTTATGAAATGCTAGAATGCAATGTAGACAGTAAATTTTGGAATTTTTTATTATCTGATTTTATTAAAAGAGAAATAAAAATTTTAAATAATACTTGGCTTTTTAATGAATATTATTTTTATCGATATTTAAATTGTGCATATGATTTT…
PBANKA_0306600	PBANKA_0306600.1	ATGACACATTTTCCCAAAAATGGAGATACTAATATTATGCATAAATATAAAAAAAAAAATTTGGAAATGAGGAAAATGAAAGGTACAATAATTATGGGGGGGAAAGCTAATGGAAACATGGATAGTGGTACGTCTCTCAGGACGTTAGGGAATGGAAATAGCTTTAAGCTTAATTCGAACTTCATAAATGAAGAAAAGGACAAATCAGAAAAAAATAGCTATAACAATAAGTATCACTCGAATAAATCATTTGCAAGTAGCACACCCACAAGTAAGGTATTTACAAATACGTCTATTGTAAATAAATTAGCATATAGCAGATCTAGCACTTCAAGCAAATTTGGCTACAAAAATACATTAAATAATGATAATAGCTCGAAAAGTTCCGAAAAAAAAAAA…
PBANKA_0306700	PBANKA_0306700.1	ATGCTTCCAAGGGTAAAATGCAGATTTGAGAAAACAGAAAGTTCAAATTTCGAGGAAAATACTGATAACCATCAAAATAGTAAAAATGGAAAATTATTGGACTCTGAAAATGTATCCATGAAAAAAATAAGGAGTGTATTATATGATGAAGCAATGAATTATAGTGAAACAAATACATATTATAAAAGCTCAAATATTCATAATTATAATAATATAAATGCATATATCAATTATATAAAAAAAACAAACTATACAAGAAGTTATGAACAAGAAAATATTTATAACGAAGCATTACTTTTGTATAATAATCGAAATGCCTATATAAGAAATGCATATAGAAATGATGAATATTTAGATATTAAAAGAAATTTAAAAAAAGGAAAATATTTTGGAGATAAT…
PBANKA_0306800	PBANKA_0306800.1	ATGGCTGCAATAGATCATAATGTTCAAGATGAGTTAGTAGATTACGAAGATGATGATAACATGTTAGATAATAAGGATGTCAAATGTGACATCGGAGGTAACCTTTTAAACAACAATAATAAAGGAGTTAATGAAAGTGGTGCTATGAGAGGTAGTTATGCTACTGTTCATACTGGAGGATTTAAAGATTTTTTTTTAAAACCAGAATTATTAAGAGCAATTAGCGAAAGTGGATTTGAACATCCATCTGAGGTACAGCAAGAAACTATACCAGCAGCAATAACAGGTACCGATATTTTATGTCAGGCAAAGAGTGGTATGGGAAAAACTGCTGTTTTCGTTTTATCAATTTTACAACAACTTGAAACTAATGATAGCAAAGATATAAAAGAAGAAAAG…
PBANKA_0306900	PBANKA_0306900.1	ATGTTGAACAACGTTAAAATTCCCGAATTCGTAACCGATGAAGAGCACCCGATTGGATATATTGTAACCAGCATTCATGATTTTGTAAATGATAGTGTTAGATTAGTAAGAAAATGTACAAAACCAAGTAAAAAGGAATATACAAATATTGTATGTGCTTGTACGATTGGATTTTTAATTATGGGACTTATTGGATATACAATCAAATTAGTATTTATTCCGATCAATAATATATTTGTTGGCTCCTACTAA
PBANKA_0307000	PBANKA_0307000.1	ATGTCAAGAAGAACTAAAAAGGTCGGTTTAACTGGAAAATATGGAACAAGATACGGATCTTCACTCCGTAAACAAATAAAAAAAATAGAATTAATGCAGCATGCAAAATATCTATGCTCCTTTTGCGGAAAGACTGCCACAAAAAGGACATGTGTTGGAATATGGGAATGTAAAAAATGCAAAAGAAAAATTTGTGGAGGAGCGTGGAGTTTAACTACCCCAGCAGCAGTTGCAGCAAAATCAACAATTATTAGATTAAGAAAACAAAAGGAAGAAGCACATAAATCATAA
PBANKA_0307100	PBANKA_0307100.1	ATGTCAAATATAAATGATCACATTGATGTTGAATGTCAAGAAAGTGATGATGAATATTTTAATCCAAAAAATAAGGCAGACTATTCAGAAGGAAGTTATGAAGAAGATGATTTAGTGGATACTAATGATGAATCAGATGATTCAGTGGATAATAATGATGAAGCAGAAGAATACAATGCATTTTTGGATTATAAAAAAGATGAAGAAGTGAAAGAAGATGATATATTTAACGAAAATACATTATTATATGCTATTAAAACGAGAGAAGTGTTAGAACAAGATATTTTAGTATTATTTAGCAATATGCTAAAAAAAGAAACAATTTTAAGCAAAGATGTAAAAAGTAATATAGATGTAGAACCAGAAATACTCAAAACAAGTAACTTAAAAACAGATGAA…
PBANKA_0307200	PBANKA_0307200.1	ATGAAAAAAGGAGGAAATTCACAAGTATCAAAATATAGACTAATTTTAGGAGGTTTTTTAATACATTGTACATTGGGTAGTATATATTGTTTTTCGAATATAAGTGCTTATGTAATATCTTATATGAAAATTATAGGATGTTCCAATGTTAAATATAAGGATAGTAGTTGGATATATGTACTTACATTAATATTTCAATGTTTCTTTGGATTTTTTGGGGGAATATTAAATCAAAATTTAGGCCCACAAATTAGTGTCTTGTTGGGTGGATGGTTAATGTGTTTGGGAATATTGTTATCATATTTTACTGTATTTAATTTTTATTTATTTTCATTAACTTATGGAATACTTTGTGGAATTGGTTGTGGAATTGCATATCCAATTCCATTGTCTGTTGCG…
PBANKA_0307300	PBANKA_0307300.1	ATGCTTTTTTTAAGTAATATATTTTTCCGTTCGAAAAGTAAAAGAATTCATGTTAATCTATTATCATCATGTGCAAGTAATTATATTTATTCAACTTTTATTTCGCCATCAAAATCCAAGTTTAGAATGTCCTTAAGGAAACATGACCCGATTGTAAATCGACATGTAATGTTTTACCAGAAACACATGAAATCAAAATCGAAAAAAAAACTCACACTTCATGGAATTAATTATGCCCGTTTTACAGGGAAAAATAAAAACTTAAGACCGCTTTTAAAAAGAGTTGAAAAATCATATCTTTATGGGAAATTTAACAAATTAATAGACAGTACATACAGGAGCCTTCCAAGAATGAGTTAA
PBANKA_0307400	PBANKA_0307400.1	ATGACGAACAATGTAGGAATAATATCGAATGAAATGCTTTCTTTAAAATGCTGTTCCAAACATAATAATATTTCAAACATAATTTTAAATTGTTTTTTTAATAACAATTACAACAAATTTGGATTTAAATTTTTTTTTCACTCATTTGAAAATATTAACAAAAAATGGAAAAACAAAAATAAATACAAAAATTATATTTTACTCGTGAAAAAAAACAAACTACATAATAATGCACACATTGGATATGATGTGAATTGGAGAATAAATAAAAAATATACAAATATAGGTCCAAATAAATATGGTGTAAATTTTAGTAGCCATATTGATGAATTGTTTGATAATAAACAAAATGGAATGGAAAACAGCACAATGGTAACTGATAAATTTATTAGTAAAAAG…
PBANKA_0307500	PBANKA_0307500.1	ATGTTTTCCCTGTACCCTCATAACTTAGTTTATGCGGGAAGTTGCATACTTGCCTCGGTATGTACCCTCTGTGTATGCAGAAATCGTGAACTATTTCCACATATTAGTGAAAATAAGTCCATTGGATATCTGTACCGTCTTTTAAACATTCACAAATATGAGGCGTTTAATATTATAGTACAAATTCATCATATAAATTTAAAATTTGGAGATGATGATAACAACAAATATATACTTCATTTGAAAGTTGGAACAAGATATTCTTATACGAACTACTATAAAAACCATCTTAATAAAATACATATAGAAGAAAGAAAAAATTTGGTTATCAAACAAAATAATACCACATTAACAGTTGAAGTTTATAAAAAGGGAACAATTAAAAATACATTTGTTGGA…
PBANKA_0307600	PBANKA_0307600.1	ATGAATGACTTATTTGAAGAAATAAAAACATTGGCTATAAGGAAAAATACTAAAAATGCAAAATACATGAGTCCATGGTTAATTTTTAAGAGTAACAAAGTTATTGATAATAATTTCGAAAAAAATGAAGATACAATTATAAATATTTCTAACGAAAGTGATAAAGATTTAATAGCTTATGTTGATATAGTTGACAAAATAAAACAAGAAATAAATAAAATTCATGAAATTTCTGATGAAATATCAAATTTAAAAAATAAAATAAGTATAGCAACAACTGTGGAACAAGAAAATGAAACTAGTATATTATTAAATATGCAAATAAAAAATGGAAATAATATTATTCAAGCTACAAAAATTGATATAAGAAATGTACGAAAAAAATTTTTGTTAAAATCA…
PBANKA_0307700	PBANKA_0307700.1	ATGAATTTTATTTTTCTTAAAAAATTTGTAATTTGTTTTTTAGTACTATATATTACCATAAATAAAGTTAAATGTGTTAAAAAAATCAATATCTTAAAATCGACAAACACAAAAATTCAAAATGCAGTGTTCCCATATACTAAAAGAAAAACATATTTTATTATAAAATTTTTAAATAAGTTACCACAATTAAGAAAATATAACACATTGAAGGAGGAAGTTTCTATGAATAAAAAAAAATATATTATTAGTTTGGTTTACAAAGACATAATTAAAAAAAATGAAAATACGATTTTAAACAAATTAGAACAAATTTTAGAAAAACAACAAAATCCACGTTTCTCTGTATTTTTTAATGAATATATGCACAATTTTCATAATATTTTTTTGCATTATTAT…
PBANKA_0307800	PBANKA_0307800.1	ATGAAAGCTGCTAAAAATGAGAAAATAATGGATTATCTATCTTGCCCATTAGACGATGTAGTTGACAGAGAAAAAAAAAGTGGAAACATTGGCTTTTTAAGTAATAGCAACGGAAAAAAAAAAGAATTTAAACCAGGTTTTTTAAAAAAAAAAGATGGATCTGGAAATTCACGTTTTCGGGGAAGAGGGAAACCACGATTTTCAAGTTGGAAATCAAGAAGTTTTAAGAAACCATATTTTAACAATAGATTGAGTAATTCCAAGTTTAGTAAATATAATAGTAAAAAATTTTTTAAGAATACATCGAATAATCACAGTTCTCGTTATGGAAGCGATAAGTTTAAAAGTAATTACAATAAAAGTTATGTAAGCAGAAAAGCTATTAACAAATCATCTGGA…
PBANKA_0307900	PBANKA_0307900.1	ATGAATGTATTAAAGAAAACCAAAATATTATATGCAAATAAAACATTTTTCCCTTTAAAGTACGCAAATTTTAAATCAAACTTTTCTAGCATAGATTTTAATTATAAAAATACTAAGAAAAAAAAAAATTATAGCAGAAAAAATAAGATAAAATGTATTTTTGATCACAGTTTAAGTGTATATGACAGATTAATATTATTTAAAAATTTACAGAAGGATAAACCTGTTAAAGGTGGTGAAAAACTTAACAATAAATTATTATATACATACTTGTTAAATGAATACAAAAAATGCTTTGATTATATTAGTTTTAGTCAGATTGTACAAAGCATCCAAATATTTGCAGAACTTGAAAAAAAATGCGATGATTATGATTTCTTTATATCAGTAACAGATTTA…
PBANKA_0308000	PBANKA_0308000.1	ATGGAAAAGAAAAGTAGTTATAAAACAGTGTTATTAGGAGAATCATCAGTGGGGAAATCAAGCATAGTTTTAAGATTAACAAAAGATACATTTCATGATAATACAAATACTACAATAGGTGCTTCTTTTTGCACATATGTAGTTAACATAAATGAATTAAAAACTAATAATAATAACGGTGATAATCGTAGTAATAACAATAATAATTTAACATTTAATGACGAAAATAGTGAAAGTTTATATAACATAAAATTTGATATATGGGATACAGCAGGACAAGAGCGATATGCAAGTATTGTTCCCCTATATTACAGAGGTGCTACTTGTGCTATAATAGTTTTTGATATTAGTAATTCAAATACTCTAGACCGAGCTAAAACTTGGGTAAATCAATTAAAA…
PBANKA_0308100	PBANKA_0308100.1	ATGTGGAATAAAAGTAGAAAATCATTGTTACTAAACAGAAGATATTCATTTTTTCGATGCTTTACTAATCAAGTAAAAGTATATGACAATATAAAAATTATAGAAAGCAAAAACTTATATGAAGATAAAAATACTAAAATTAGTATTCGAGAATCATCAAAATATATCATACCAATACCCCAATGTGATCGTTCTTTTATCAGTTCTATTGTTTATAGACTTTTCCTAAAGCATACAGAATATGGAGAATGTGCATGGAGATTAGTTCATCTAATAATAGAACGATTGGAAAATGAAGAAATATTGAAAATATTTCAAATAGACGAATCATTTAATATGAAAATGTACTTTTATATTCTTCATCTATGGATAATTAACAAAAGGCTAAGACATGAATAT…
PBANKA_0308200	PBANKA_0308200.1	ATGATTCTTTACATAGTTATATTAATTCTATACCATTTTACTTCCTTTTTTTTTGCGCTCAAAATAAAAAATTGTAAATATAATTTTTTAAATAATGTTCATTCTATACAACATACAACTAGAATACGCGCTGTTGGTGGAAAAGTTGGATGTAAAATAATCGGGCATGGTCATTCTTATCCTTCACATGAAATTCATAATGACGAATTAAAAAAATATATCGATACAAATGACGAATGGATACAAACCAGAACAGGAATTAAAAAAAGAAGGATACTAAAAAAAAATGAAAATATAACAACTTTACAAGTAGAAAGTTCTAAACAAGCTTTAAAAAATTCGTTGTTAAACCCGTTAGACATAGATATGATTATAAACGCATCTTCTACGCCTCAAAAT…
PBANKA_0308300	PBANKA_0308300.1	ATGAATGAAAACATATTAAAAAATATTTGGAGGTACAAGCCATGTCTATTTATAAAAAAAACTATTCGAAGAAAATCAGTTTTGCGCTTAAAGATATCTTATAGTATTTCATTAAATAATTTGAGAAGTGGCCCATTTTGGTTGAATAATTTTAGAAGTGTGTGCAATTGGATAAATGTGAAAAAAAAAATTAACACAAAAAATAAATTAAAGAGTTTCCAAGAAAATTATAAAGTAAGCAATGCTAGCAAAATTAACAGACGTAACAGAAGAAACATCGCCCGACATTTAAGTGCAAACTTATTTACACAATATCTTAACAAAAGTAGCCCGATTTTAAATTCACCCAATTTTAACCACATTCTTAATCAGCATAAAATTTGTTCTTATTCAACAAAG…
PBANKA_0308400	PBANKA_0308400.1	ATGCTTGTAGCTCTTTGTTGCTTAAGTATATTTATATATATATTTTTTTTTTTGAAAAAAAAAATATTCTATAATAAAAATAGTATACAAAATGAAGACATTGAAATTGGTGTAGTTCTAGGATCAGGAGGCCATACATTTGAAATATTAGAAATATTAAAACTCATAAAAAATGATAATATAATTTTTCATTTTTTTTGTGCAAATGGTGATAATTTGAGTAAGGAAAAGGCAGAAAAAGAATTTGAAAAGTATAGAAAACATTTTGTCTTTATACCAAGGTGTAGAAATATAGGAGAATCGTATTTAATGGCTTTAACTAAATTTATATTTGTATTTATATATTGTATATTTTTAACATACAAATTGAATAATATTAAATTATTGATAGTAAATGGC…
PBANKA_0308500	PBANKA_0308500.1	ATGATATGGAAAAAAGAAAAATATGGGGAAAGTTATATAAGAACAAATAAAGGCGTATATATAGGAGATATAGAAGATAAAAAAAAACATGGGTGGGGTATAACGATAAATAATAACGGAAATAAATATGAAGGGTTGTTTGAAAATGATGAAAGGAATATATTTGGATCAGAATTATTATGTTGTTTATACAAACATAACTACAAAAATAAAAAAATAAAAAGGGAAGAAAAATTGGACGGAAATGAGATAGAAGAAAATAGTGAAAAAGAATTTGAAAAAGGTAATATCTGCTTAAATTCAAATAGATATATATATATAGGAAATTTTAAAAATGGCAAAAAACATGGAAATGGTGTTTTAATAAATTATAATAATTATGTTATGTATAGTTGTATA…
PBANKA_0308600	PBANKA_0308600.1	ATGGCTATCGAAGTTGATGAAGAAACCCTGAAAATTGCCAAGGAATTTCAGAAAAAAAATGAAGAAGAAATAAAATCAAAAAAATTAAAACCCGAATCTATAAAATTAGATAACCCAAGTTCAAATTTAATAAAAATAAATGAAGCATCATGTAGAGGAAGAATAAAAATATGTAATCTTTTAAATGTGCCAATAAGTGAAGTCGAATATAATAATAAAGATAAAATTGAAAAAAATAAATATATTGATCAATTAGTAGTTGTATGTGGATGGAGTAAAGCTGTTAGGAAGCAAGGAGGTGGAAGATTCTGTTTTGTAAACTTAAATGATGGATCATGTCATTTAAATTTACAAATAGTTGTGAATCAAAATATAGATAACTATGATAAATTATTAAAA…
PBANKA_0308700	PBANKA_0308700.1	ATGCTAAAATTTTTATTCAGAAAAAATACGATAAAAAAATTTTCTACAACAAAAAACGGGTTTAATATAAATAATTTCGTTTTGTACAATGGAAACGATTATATGGTTATCGAAAAAGAATATGGAATGTCTACATTTGGGCGAAATGAGAAAAAAAAAAGTGTAATAAAAAATTTACATTTATTAAATAATGAAAATACAAACAATTTTGAAATTGTATATAAATTACACAGTAGTATTGGAGGTTGCTTGTTAATTTGTAAAAATAAATTTATTAAAAAGCATTTTTATAAAAATATATTTATAACTTTAGTTTATGGAAAAATAAAAGAAAAATGTAACACACATAATGAAATAAAAATGTATTTAAAATATATTCCAAATTCAAATATTATGATA…
PBANKA_0308800	PBANKA_0308800.1	ATGAAGAATAAAAAACTTCCAGTATTATTTTCAATTACCACTTATTTAGCTTCATCAATAACATCTGTTTTTGTTAATAAATATATGTTAATAACCAATATCCTGGACACTATTTTCTTAATTTTTTTACAACATTTATCATGTTTAGCTTTTTTATTTATTTTTAAAAGTTATTTATCCAAAATTCAAAAAGAAGATGACGTTAAAAATGAATTTTTTTCTTTATATGAAGGGATAAAACATTTATGGCCTTTAATAATATCATTTAATTTTACATTGATTTTTGGAAATTTATGTTTAAAATATACTATCATATCATTTTATCAGCTAGCTAGATCTATGACATTGCCTTTTAATTTCATATTTTCTTATTTTTTTTTTAAACATATTAAATTCAAT…
PBANKA_0308900	PBANKA_0308900.1	ATGAATCACAAAAATAATAATATGAATTGTGATCCACCAAATAATTACCAAAACAAAGGCAATAACCAAAATAATAATGGTACTAACAATTTAAGAAATTTTAACAATACAAGTTATGGTAACATAAATTCATTTAATCATGAATTGTTTCAAGTTAGTAGCAATAACGTAAGGATCTATGCGGATAATATTATTTCAAATAATATGAAGCCTCGTGATCAAAATAATTTTTTTTGTAACCCACATATAAAAAACTACAATTATGAAATAAATGACAAAATGAAATATAATAATAATAACAACATCGTATCCAATTCTGGTTCTAATAATAATGGACAAATGTATGGAACTTATAATTATATGACATCTAAAAATCTTCAAAATGAATATTTTCATAAA…
PBANKA_0309000	PBANKA_0309000.1	ATGATAAATAAATGTAGACATTTAAAATTATTTCTTCAAATTTCAAAGGCTTATAACAAAAGGGATAATGATACTATATTAAGTTTTAGAAAAATAATACCAAACAATTTTAATATTTGTTTTTTTCAAATATGTCGAAATAGATCCTTTTCTACATCTACAAATAATAGTACTTACGATATTTTTGATAAAATAAAAGATTCTAATAATAATACCATTCCAAATGATGAAATAGAAAATAAGTTTACAAAAAAAAGAAAGCCTTCAAAAAAAGTATTAAAATTAGTCGATGATATATTGAATTTAACATTAATTGAAGCAGCCGATTTATGTGATATGTGTCAAGAAAAGCTCGAAGGAAATAAACAATTTAATAATGGATATTTTATAAATCGAAAC…
PBANKA_0309100	PBANKA_0309100.1	ATGGAAGTTGACCGAGATGCAAATGTTGAACAATGGAAAATAAAAAGACTAATAAAAAAACTAGAAAATGCCAAAGGAAACGGAACTAGTATGATTAGTTTAATTATAAGAAGCAAAGATGAAGTTTCAAGAATTAACAAAATGTTAGCGGATGAACTTGGAACTGCTTCTAACATTAAAAGTAGAGTTAATCGCCTCAGTGTGCTATCCGCGATTACTTCAACTCAGCAGAAGCTAAAGCTATATAACAAAACCCCACCTAAGGGACTAGTCGTATATTGTGGAACTGTTGTGACTGAAGATGGAAAAGAAAAAAAAATGTCAATAGATTTTGAACCCTTTCGACCAATTAACACTAGTTTGTATTTGTGTGACAATAAATTCCATGTTGAAGCATTA…
PBANKA_0309200	PBANKA_0309200.1	ATGAAAAACCAATATTTATCAAATAAAAAAATATACGAATTAATTAATAGTAAAAAATATGAAGGATATGAGAATAGTATTAAGGAAGCATTTGAATTTAGATACGCTAATTTGTTGAATTATTTAAATAAAGACAATAATTATTATAATATAATATCAATAAAACTTCAACATTTTATTAATGAAAATTTAAATTTTGGAAATTTAAAATCTTATTTTTTTGGGTTTTCTAAGGAGTTGTTGGTACATAGCTTAAAAGTTTATTTTTATAATGAAATAGCAAATAATGATAGCTTTATTTTAGAATTAAATTCAATAAAATGTGACGATAAAAGTGTTTTAAATGACAATCAAAATGTGTTTGATCCCGGATTTATAGACAAAATGAATAATGAATAT…
PBANKA_0309400	PBANKA_0309400.1	ATGGATGGTAATGACTTTCGATTTGATGCAGAAAGCCATGTCAACAATGAATCTGAAAATGATGATATAAACTCAAAAAAAAAAAATGAAGAATCGGATCGGGATATTTCGAACGGTTCGCAAAGTGATAGAAGTCAAAGTAATAGAAGTCAAAGTAATAGAAGTCAAGGTAATAGAAGTCAAGGTAATAGAAGTCAAGGTAATAGAAGTCAAAGTAATAGAAGTCAAAGTGATAGAAGTCAAAGTGATAGAAGTCAAAGTGATAGAAGTCAAAGTGATAGAAGTCAAAGTAATAGAAGTCAAGGTAATAGAAGTCAAGGTAATAGAAGTCAAGGTAATAGAAGTCAAAATAATAGAAGTCAAAGTAATAGAAGTCAAAGTAATAGAAGTCAAAGTAAT…
PBANKA_0309500	PBANKA_0309500.1	ATGACAAACCGTCGAATAGTGTTGTTTTTTTTTTTCTTCTTTTTTTTAATGCAAAAAAAAAGTAGTCAATATAATAGAGATCATTCGAAAATAAATTATATTGATACCGACGAATATGAAAATAAAAATCAAAGAAAAAGAGGCTCATATATTAAACCTGATGTTGGTGCAGACACATGTGTAATTTTTTCTGCTGAAGAAGGAGATCCACACAACTGCTGGTGTCCAAGAGGATATATTATGTGCAGTGAAGAAGATGTTACTGATTTGCAAACAAAACTCGAAAAAATTAAAGATAAAAATACAAAGAACAAATTAACCCCATCATGGGTCAAAATATTATGTGACAATTCTATGGAATATGGTTTTAAAAATATGTCAGTAGTTATAGATTATGAG…
PBANKA_0309600	PBANKA_0309600.1	ATGGATGGATGGATAAATGTACCTCAAAAACACAAAACCAAAAATAAAAAATATATATGGATAAAAAATGAAGCGAAACCGGATTTGAACAAAGATCGATTGGATGCTAAAAACACAACTAATGGCATTAATGAGATATATGAAAAAAAAAAAAAAAAAAACGATGAAAATAAATATGTAGAACATATTCATAATGGAGTTAAAAAAATTATGAACAGTATAGAAAAAAGTGTATTTTTCGAAAATTTTAAAAAAAAATTTAAAGAGATTAAAAAAGAAAGTATAGTAATACAATCCGCTATTTGCTTAGGTTTAGGTTCTTTAACAGATATAAATCTCAATAATAAAAACGCATGCATGTATCAATTAGCATTTATAATATTGGTTTCAAATAATTAT…
PBANKA_0309700	PBANKA_0309700.1	ATGGTAAGTGTGCCTATTTTGAAGGGTTCTAAAAAAAAGATGGGTTCTAACCACATCTCACATTTTGAGGAACATAATAAAAATGATCATATAAATAATCGTCAAAAAATATCTTTATGCAAAGATATCAAAGTTGGAAATAAAAAAAAATCAATCAAAAAAGGTAGCAATTGTGTGCAATCAAATCGGAATAAAATAATAGAAATAACCAAAAACAATGATAAAATGAATAATGAAAATATAAAATACTCAGATTTAAAAGAAAAAAAAAAAAAAAGGTTTTCTAAAGTTTTTGTTAAAACCATAAATATGTTATTTACAGAAATATTTATAAAATCATTTCAAACAATGTTATCATATGCTATAACATCATCATTTTTTATTTTACTAAATTTATAT…
PBANKA_0309800	PBANKA_0309800.1	ATGATAAGTGATGAACTAGAAAGTGATGAAATGAAAGGGAGTGGGGAAATAGAAAATAAGGAAAAAGAAAATAAGGAAATAGAAAGTGGCGCAAATAAACCAGAGGGCGAAGATACAAATTTAGAAGACAATGTTAACATAAATAAAATAGTTGCAATTATGTCAATTAAAGAACCTGATACATTAACAAAAATATTTAATCTTATGAAAACAAACAATTGTTTAAATTATTATCCATTACTTACACCATATCATAATATCGAAAAACTAGTAAATATATTATTAGAAGAAAATTATGAATATGAAAACACATGGTGTGTCCATTATAATGCTAGTTTTATTTGTAAATTATTTTATGAAGGTTTTATACCAGTTGCTAGTAAACAAAAAGTTCAAGTT…
PBANKA_0309900	PBANKA_0309900.1	ATGAAAGCATATGACTATTTTATCAAAACAAAACAAAATGTAAATACGTTTTTACTTTGGTACAAAACATCAAGTATAGGGCATCGAAATTTTGTATGGTTATTTATTGGATGCTTTTGTGGATATATATATGGAAAAATTGAATATAATAATAAAAAAAAAGGAAAAGGAATATATGGAGATTTAATATGTGTAGATGAATATATAATTAACAAAAAAAATATAATGAATTTTGAAAAAAATTATAATAAATTAAATATTCATGCATTTAAAAATAGAGGATATGAATATACTAAACTATTTAAGGCTATAAACTGGGAAAATTCTCCTTTAAGTTATTTACAATTACGATTATGGAAAAACCAACAAAGTTATGATAATTATTTAAAGAATAAACAA…
PBANKA_0310000	PBANKA_0310000.1	ATGGGAAAGGATTACTATTCCATACTTGGCGTAAGCAGAGATTGTACAACAAATGATTTGAAAAAAGCATATCGGAAAATGGCCATGATGTGGCACCCTGATAAGCACAAAGATGTGAAATCTAAAAAAGAAGCCGAAGAAAAATTTAAAAACATTGCTGAAGCATATGATGTTCTATCGGATGAAGAAAAAAGAAAAATATATGATACATATGGAGAAGAAGGTTTAAAAGGTTCAATACCAACAGGAGCTAACACTTATGTTTATAGTGGGGTTGATCCTTCTGAATTGTTTAGTCGTATTTTTGGTTCGGATGGACATTTTTCATTTTCCTCAGCTTTTGATGATGATTTTTCTCCTTTTTCAACTTTTGTTAATATGACATCTCGAAAACCTAGG…
PBANKA_0310100	PBANKA_0310100.1	ATGAACTATCGAATAACTAATAAGATTAGTAAGTTTCCATGTTTAAGCCATAAAAGATATTTAGGAAATATAGTCAGAGGGCCCACATCAATGGAGATTAAAAAAAATCTCGAATATGCTATGGATATGTTCAAAGACAAATCATATACTTATCATGACTTCAAACAAAAATGTGAATCATTACGAATTTTTATTTATTTCGGAGTAGTTGGATATTGTGCTTTGGATATTTTGTTCAACCCACTAAAATCATCATATTGGAATCAGTTTTTGCCTGTTAATATAATGAAAAAACTCTTTGGCTTTTTTTCAAAAGAAGAAAGCAGTATTTTTAAACACAATGGAAATGCATCATATGAAAAATATATTGAATTAATTAAATAG
PBANKA_0310200	PBANKA_0310200.1	ATGGCTGTACCAAAAAAAAGAAGAAGTTTACATAAGTGTAGAAAAAGAAGAAATACGATTTTTTTTGATAAGTTGGTAGGAAATTGGCTAAAAAGAAGAGAATGGTTTTTCAGGAGCGAATATCAAAGAACAATTTTACCAGTCGAACAAGAACCACCGCGATTTAAATTTCCAGGGTTTTGGCCTAACAAATTTGTTTACCAAATATCGTCTAACATAAAAAAAATTTTGAAATAA
PBANKA_0310300	PBANKA_0310300.1	ATGAGGGGAATTCTAGGAAATTATGAAAACATAATTCATCTTAATAAATATAAAAAAGGCGAGGATATTTTTATAAACGATTATAAGATCGTTAAAACTATTCATGAGGGAAAATATTCCAAAATAATAATGTGTGATAAAGATGGGGAACTATATGCTCTTAAAAAATATGAGAAAGTGTTTTTGGAAAAAAAAAGGGAATTCCAAAAGAAAACCAAAGATAATAAAGTCATTATAAAAACAAAATATGACGACTTGAAAAATGAATTAAAAATAATAACAGATATAAAAAATGAATATTGCTTAAGTTGTAAAGAAATTATAACAAATAATGATGAAGTCTACATTGTAAATAAATATATGGAAAATGAATCTATATTAAAATATGACCACTGTTTT…
PBANKA_0310400	PBANKA_0310400.1	ATGATGAAAACAAATATCAACGCTCTACTAAAATCTGAGGAAGAAAAAGAGCAAGGGAATATTTTATTTAAACAAGGTGACTATGAGTTATCTATTTTCCATTATACTCGAAGCATAAACTATGTACCAACATCATCTATTCTGTATACAAATAGATCTTTGGCATATTATAAAATTGGAGCGTATGATAAAAGCTTGAATGACGCGATAAAAGCAAAGGAACTCGATCCAAACAATTTGAAAAGCTATTACAGAATATGCGAATCGTATAAGGCTTTAAAAGATTTTAAAAATTTTGAAAAATATACAAAAATATATAATAATAAAAAAAATTCTATACAAAACGAACAGAATAATGAAAATGAAAAAAGCAACGATAAAGAAACGAATCTTGACAAA…
PBANKA_0310500	PBANKA_0310500.1	ATGCAATATAGTTCAAGGTCTAATTTCCAGTTTATAAAAAAAGATATTTTTTGTTTTATAAAATGTAATTATATCTGTTTTGTTAATTTGTCAAATTCCGAAAAGAAATATCTAGGGGTAGTAAGCAATGACAATGTTGATATAAATAGGAAATATGAGATTAAGGAAATAAAGTTTTGTGAAAATAAAAAAAAAGACGAACCCGAAGAAGAATCTAAGAATGATGATAAAAAAATTAATGAAATAATAATAAAAATTCAAGAAAATTGTGATAAAAAAATAGATAATTTATATAATATTCATAAATTTATTAGCGATGAAAATACCAATTCATTAATAATTGTCTTAAAAAAAAATTCTGAAAATTTGTTATATCATTTAATATTTAACGAAAATGAT…
PBANKA_0310600	PBANKA_0310600.1	ATGTCATTTTTAAGTAATCCATCGACAAATCATATGATAACAAATTTAACGAAAAGAACAAATGAATTTCAAGCCAAAATAGATGCCATACTAAATAAAATAAGCACAGAAAGTTTGCCATTTCAAAAAAAGTCTTTTGTATGTTGTGTCAATTGCTTTGACACATATAATACTGATTTTGAGTCCATAGGAAAATGTGTTAATAATTGCCAAAAGGGGACAGAGCATTTTGTTCAGGTTGTTCAGAATGAAATGCAAAATTTGCAAAATAATTTACAATCATGCCAACAATCATGCTTTTATAAATATTCACCAAATTATGCAAAGAGTAATGCAAATATAGATGGGCAAACTATAGAAAAGGAAATGGAAGGATGCGTAGTAAAATGCTTTGATAAA…
PBANKA_0310700	PBANKA_0310700.1	ATGAAATATTTTTTGAGGGAAAAAATTCATGATGTCTTTGAAAAATATGATTGTGAAAATGCCTTAAAGGGCAAAAAGATGAAGTGTAGCGAAAAAGAGAAGAGTTCAGAAGAATGGAATAATTCAGATTTGTTATATTATAATAATTATGGAAATAATTATATAAATAAAGAAAATAATTTATTATATAGAATTAAAAATAAATTACATACTTCCGATGTAAATAAAAAAAATGTTATAAAAGAAAATATAAATACTGATAAAGAAAATGATTTGACATTATTTTCAGAAAATAAAAATTATTTATTTATCGAAAATTATACATCTGTTATATATGAAAATTGTGAAGATAAAATAAATATAATTTTATCAAATGAATATATACCTAATGGAAATATA…
PBANKA_0310800	PBANKA_0310800.1	ATGGATTTTGATAGAAAGGTAGTAGATGATGTACAAAAAGAAAGAAATATAATAAACTTATCTAAAATATATCACAGAAAGCTCGAGGCTCTTTTAATTTATATAAATATTCCCAAAAAAAAAAAAGATTATATTTGCTATGCTGATTTTTTTAATAATGTGAAAGATGTATGCTCATATATAAATACAATATCTAAATCTGAAGTTGAAAATTGTGATAATATATTTAAAGATGAAAATATAAAAATAAATGCAGACAAAAATATCTTTATCAAAAATTTACTTATTTTTCTAAACAATTTAATATCATTATATTTTTCTAAAAGTGATTTAATAGATGTATGTATAAATAGACGGGGATACAACAAATGTGGGTTCTATGCTTGTGATAATATTTTT…
PBANKA_0310900	PBANKA_0310900.1	ATGTTCGCGAACAAACTCGGAGTGAACGCTCTACTAAAGGACGGGTACAGAGTTGTGAAAAATAGTGAAGATGCGATTTTAAAAAATATCGAAGCATGCAAAGAAATATCTTCAATATTGCAAACGTCTTTTGGACCAAAATGTATGAACAAACTAATAGTTAATCACATAAATAAAAAAATTGTTTCAAGCGATTGTATAACTATTTTAAACGATTTAGAAATAAACCATCCTGTTGTTAATATTTTGAAAAAATTATCTGAAACTATGAATTATGAATATGGTGATAATACAAATTATGTGTTTACTATAGCTACTGAAATGTTAGAAAAAGCTAGCTACTTAATTCATGACGGGTTCAATGTAAATGATATATTAAATGGGTTCAAACTTGGATAT…
PBANKA_0311000	PBANKA_0311000.1	ATGGCCTTAAAAAGTATAAATATTAGTGGGAATTTCGATTGGTGCCCGTTTGAGGAATACAAAAATTACCTGATATGTTTCAATTCACATAATTTATTATACTCAAATAATGGTAGCTTGAATAATTATACATATTTGCTCGACATAAATTTAAATAGTGATATTCGAAGCCTAGATATTGTACATAAATTAAATTTTGAAGAGGCACTAAGCAGAGAAAATAATAAATCTAATAAAACAAGTAGCAATGAATATGTAACAAGTTTTGAATGGATTAATTGCAATAATTTTGTAGAAAGTGAAAATGAGAATGAATTAAATAAAGGTATAATAATAGGTGGATTAACAAATGGAAATATTATTTTACTAAATGCACAAAATTTATTTGACACAAATTGT…
PBANKA_0311100	PBANKA_0311100.1	ATGATAAAAAAAAGTTTATCAAAATTGGCAGGATATCCCAAAGCCTCATTTCATGAGCAAAATATAAATCCATTTTCTAATGTACAATGGAAAAGTTCTCCATTTTTAAAAAAAAATATGCCCAAAGTAGATATTTTTGCAGAAGACCATGTATCAAAAACTGCAATAAGTGTATTTGATAAAGAGAAAGGGAATTGGTTTGTGATTGATGCATATAATAAAAGTGTTGGAAGTTTAAGTGTATGTATATCTAAACTATTACAAGGAAAATATAGAGTTGATTATAATTCGAATAGAGTAAATAGTAGTAGTGTTATAGTAGTAAATGCAATTCATCTTAAATTTTATGGACATACTTGGGATACAAAAATTTATAAATTTCCAAGAAAAAGCAATTCA…
PBANKA_0311200	PBANKA_0311200.1	ATGATGAAAAGTAAAAATAAAAACAAAAAAGTATCCTTTTACGAGCCAAGTATTAATAAGAATACTGAAGAAAATGAAAAACATGAATTTAGTGAAACCCTTTTTGAAAATGAAGATGATAATGATATAAATGGGCATTCAAATGATATTAGCGAAGAAGATATGTCATATATGTTAAAAAATTTTAATCCCTTAGATTTTGGTATTAAAGATAAATTAACAGAAAGTGAAAAAAAAATTATTATTCGTGAAATTTTTGGAATAACCTGTGCAAATACTTCGTCAGAATATAATGAGGACGATAAAAACGAAGAAAAAAATGAAAATGTTAAAATTAAAAAAGTTCGCAATAATATCATAGTAAAGGATTTCACCTCTGGCGATAATATCCAAAACGAT…
PBANKA_0311300	PBANKA_0311300.1	ATGGGTAAATATAATTTTGTTACAAAATTTAACTATTTTTATTATAATAAAATTTTTTTGAAAAATAAAAAAATATATAAAATGGTAAAAAATATTTCATTTTCTTCACATTGTCAAGATAAATACGAGTTAATTAAAAAGAATGAAGATGCATATAATTTAGAAGACACCTTCATTAGGTCTATTCGTAAAATGAATAATACTTCTTTAGTATATACATCTGAAGATATTAATAAAAATGGAATGAACAATAAATATTTATGGGAATTAATATATAATAGAGCAAAAGAAATTAAAAATTCATTTTCGATAAATGAAATCGTTGTATTATTTCATGCATATTGCAATAGCTTATCTTATGATATAAATTGTATGCAAATTATCAATTTTTTTTGGGAT…
PBANKA_0311400	PBANKA_0311400.1	ATGGATCATTATGAATTGTCAAACCATTTTAAAATTATTACATCCTATTTCGACGAAAATAAGGCATTATTCATAAATGGAAATGCTAGTAAATTAAGCAAAAAAAACGAAGTAATTAATAACCAAAATGAAGACAATGGGTATAATCAGAAAATAAACAAACTAGAAAAATTAAAACGTGACAATGATGGCTACTATTGTGAGTGTAAAATAAATAAAGATGATAATAAGACGTTCCTAAAATCGTTTTATGAAAATGATTCAAACATAATAACTCCTATTAGTAGTTATCCTCCCAATCAAAAATTATGTAATAATCAAAAAAAGAAAGAAAAAACAAATTTAATTAGTTGTTATAAATATAATAATTTATTAAACAAACAGAATGGACTCCAAAAT…
PBANKA_0311500	PBANKA_0311500.1	ATGAATTATTCGTCTAAATTTAATAATATAAATGATTTTCGCGTAAGCGAAGAAAACATAATTGAAACTTTCACAAAAAATGGGAATAATATATTTCTAAATAAATCTCGTTACACAGAGTTGTCTACAGGTGAAGAAAAAGCGGCAGACGTCAAATGTTCAAATTGTGATATATTTTCTTCTATGGACAATAAAACAAAAAATTTATACCTAGGCGGTAATGATGTACTTCATGAGGAATCTTTTGTTAAAAAGCTCTTACAGAAAATCCAAATCTTAGAGAATGAAAAAAAATGCTTGCTAAAATTTTTAGAAAATAAAAAAAACATAGAGTTGGACTATAAAAAGGCATTAGAAACTCAGACGGTCTTTATTAATTCAGAGAATAAAAAAACGCAA…
PBANKA_0311600	PBANKA_0311600.1	ATGGTATTTTTTTATAGCATATATAGCGCACTCATGAAGTATATTACGAATAAATTGAGTTATTCAAGAAAACAAAAAATATTTGTAATTAACAACTGCTTGTTTTTTTCGTTTATTTTGTTTTATATTTCTTATTATTTTTTTTTCAATGGACTTATTTACCCTGCAGTTAAGATTGTGTTTCATGGAAGCGTGATAGCAAATCAAACTATAGTATACAAGAACTCAATATTGGAATCAATATGGTTGCTATATGCAAGTGGTAGTTACTTTAATATGGGCGTGTTGCTCATATTTTCAGTTATAATTCCAGTGTTGAAGTTTGTTATGGTTAGTGATAATTTTTACAGTTTCTTTAAATTATATAATTTAAGTTTGAATTTTAATGAAAATGATAAA…
PBANKA_0311700	PBANKA_0311700.1	ATGTATTATTATTTTTTTGTTTTTTTTGCAATATATGCTAATGGATTGCTAAGAAATAAAGATCCTAACATTTTTGCGAGTAGCAATGATGAGATCATAGAAAATGATAAAAGTATGAATACCTTTGTTATGTCAACAAATGGAAGTTTATATTTAAATAGTGATTTTAATTTAAATGAAGCATCCAACGAAAGCTTCTTAGAAAATTGCAATATCAATAGTTGTGTAGATATAGGTCATGAAAATGGCAACAAAATAAATAGTCAAGAAAATGAGCATGCTAAAAATAATAACAACAGTAATAATAACAATTTAAAACCAGAATACAATAATAATAATAATAATTTAAAACCAGAATACAATAATAATAATTTAAAACCAGAGTACAATAATAACAAT…
PBANKA_0311800	PBANKA_0311800.1	ATGAATATTCATACCTTATTTGGGCTGATTATTTATACATTAATGGCATCTAAGTATAGTTGCCAAGAAAAAAATGAAGATAACATTTTATATGCTAAGGTGTATACAACATCATCCGCTGAAAATGAATCAGATGTTTATAAAGCATCAGATAAACCCGATCCAGGATATAAACATATTATTGACTTAATAATGGAAATAGGAGAAAGCAATTATAATATGACTACAGTAATTGAAAATGCACATGGAAAACATAATGAAGCATATACATACGAAACTATGATAAATAATGTTAATGTATTTTCATATGTTTTAGATTCTTATGATGGAGGTGTTCCTGAAAAGATATATAACGAAAAAGAAAATGATGGTAAATTTAAACTATTAGGTATATATGGA…
PBANKA_0311900	PBANKA_0311900.1	ATGGGAATAATAAATTCTACCACGTATAATAATATAGATGATGACGATGGAAATTATAATACAAGAGCGATCCAATTTAATTCTCCTATAATTAGCAGAACAAACAGTAACCAATTATATGACCTACCGACCCAAGGACCGAATATAAATGTTCAAAGAACATCTGTAGTTCGAAACTATGTAAATTTACGCAGAAAAACATTGCAAATTATTAATGATGGGAATAATGTTTATTTAATAAATTTTTTTTTTGACGCTCTTTATGACGTTGAAATATCAATCCATTTTTGTTGCAAAGAAGGATTTACAGAAAAACGAGAATTATTTTATTCCCCAGGGAAATACAAAACTATTACAAAAGTATTTCCGAAAGAAATAAATCAAATGTATATAAGTCAA…
PBANKA_0312000	PBANKA_0312000.1	ATGAGGAAAAAAAACATGAAAAAACTTTGCTACCTCGATTCAAAGGGGGCCCTTTATTCCAATGGCATAAAACGATATGATCAAGAAGAAAATATGTGGGCAAAAGATTATATACCAAATTATAGTTTAGTTGAAAATTGTAATGAGCTTCAAACTATACTAAACAAAGAAGAAGAAACATACAGATCTATAAAAAGGGAAATGAATACATTAGTTAAAAAGAAAGATCTGTTAAACTGGAATATATGCAATCATACTAAAAAATTAAGTATGAAAAGAAGTGAAAAAAAATTGAAAGTAGAGACAAAAAATAAATTAGAAGCTAGATTAAAAGAATTAAAAAACAAAACAAAAATGTATAAATTTGAATATGATACTTTAGAAACTGAAGTTAATAAA…
PBANKA_0312100	PBANKA_0312100.1	ATGGATGAAGCGCATCAGAATGCTGAATCGTTCAATTTGACAACTAATTCTAAGACAAATGATGATAAGGACATTGCAAAACGAAACCAAAAGAAAAGAAGAAACAAAAAAAATAAGGAAAATCAGAAAAATCAGAAAAATCAGAAAAATCAGAAAAATCAGGAAAATCAGAAAAATCAGGAAAATCAGAAAAAACAGGAAAATCGAAAAAACGACTCAAATATTCCTATCGAACAAAGTGCAAATTATAAAGATGAAATAATAGAAAAGAGGACCCCAGAAAATAATGGAAATGGAGACGATTCCGAAAAAGGGGAAGAAAAAAAAAAACGTGATGAGGATGCCACAAAATCCAATCAAAATGACTTTAAAACTAATTCTCCAAATGAAAGTTTTGAA…
PBANKA_0312200	PBANKA_0312200.1	ATGGAAAGCCAAGACAAAGATAAGTATAAACAAAAAAATATTTCAAACCAAGAAGAAAGTATAAAATATAATACAAAAGGAAATGAACATAATACATATATAAAAAGTAATAATGCAGAAGAATATAATTTAAGTGATAATATATATACTTATGAAAATGATAAATATATAAATGAACTGTTAGAAAAAGATAAAAATAAGTTTGATATGTTCATAAATTTTTATGAAGAAAATAAAACAAATAATATGAATGATATAAACGATTGGATATTAAATAAATGCAATCAAAATGATAATAATAAAATAAATTATTCCAAAGTAATAGCAAGTTGGTTTTACGATAGAATATTAAAATGCTTAACATTCAAAAATAAGTTAAATTTAATTTTTATTTATCAT…
PBANKA_0312300	PBANKA_0312300.1	ATGGATAAACAAGCATTGAGGCGACGAAATAAATTGCTCAAAAAAAACAAAGAACGCATGGATATTTTAATGGGTATATCTAAAGTAAAAGAAATAGAAAAAGATGAAGAAAACGAATTGAAAATAGAAAAACGTGGAAATGCTGATGATAATGATAACACCACAGAACAAGCAGATAACCAAAATAGTAATGATAAAAAACAAGAAAATGAAAAATTAAAAAACTCAAACCTCAATACAATGAATGAAATAGATACATCTCCTGTAGCAATATCCAATTCAGACACATCAAATGATATCGCCCTGAATGCAAACCAAACGAATGAAGAAGGCGATAAAACAAGCCAAAATTCTGATACTCTGAAAAATAAAAAAAATGTTCCTAGCAATGGAAAAAAT…
PBANKA_0312400	PBANKA_0312400.1	ATGCATGTTAAAATTGAAAAACCGTATATTGCCTCTGAATTTATGAAACCAGACCAAAACCTTGAAGATGTAAGTGACAAAGATGATGACGATCAAATCACAGAAGAAGATAGTTGGATTGTGATAGGATCTTTTTTTGGAAGTCATGGTTTGGTAAATCAGCAAATTGAAAGTTATAATGATTTTATAGAATATAGAATGCAAGAAATCATAGATGAACATCCAAATATCGAAATAAAACCTCAACCACAATATAGACCAGACAAAGATGAAAATAACAATATAATATATTCTTTAAAATTTGGACAATTATCTTTAGATAGACCGTTTTTTGATGAAAAAAATTTAGTTAATAAAAACTTATGGCCCCAAGAAGCCAGATTACGAAACTTAACATAT…
PBANKA_0312500	PBANKA_0312500.1	ATGCACAAAATAAAGGATAGTGAAAGTGACATAAATTCAGATGACTGTGATGCAACGGCACAGGATTGTATTTATAGTTTTAGTTCCCCCAAAAAACAAAAAATAGATATTTCAAATAGTTCTCAAAATTCGAGCTCTGTTAAAAATTATACGGATTACCAAAATGAGGTATTGAATAATAAAAATTCGAGAACAAAGGGAAATGATAACACAATTCCTTCAAATACTGATTACACCAATAGTAACCAACTTAACATTAGCGAGTTAAAAAAAAAACAAAACAATTGTGAATATATGAATGTTAGCAATGATGAAAAAGAAACAAATGATGACAATGACGACGATAGTGAATATCAACTGGAAAATGCAGATGATGAGAATTCTGATGAAAATATGAAC…
PBANKA_0312600	PBANKA_0312600.1	ATGATAAACAAAATAAAGGGCATATTCCGCGTGTTATACAACTATGTTACTCTTTTATTAGTTTATGGGCTAATTATTCAAGCAAATTATTTATGTTTCAAATGTGCACTAACTTTTTCGACAAAAATAAGAATAGTATGTTTAATCTCATTTGGATTTACAACATGTATGACTTTATGGTGTCATATAAAATGTCTTTTAAAAAATCCAGGGTATTTGAATAAATCTGATTTTCCGGGAAAAAATATAAATATATATGACCATAATATAAGCTATTGTAAAAAGTGTAATTTTTCAAAAATAAAAAGAGCTCACCATTGCTCAGTTTGTAATAAGTGTGTAAAAAAAATGGACCATCATTGCACATGGATAAATAATTGTGTTGGATTATATAATCAA…
PBANKA_0312700	PBANKA_0312700.1	ATGATCAGAAATTGCGATGCAGGAAGTTTAGAGGAAAATTCTACAAATTATAACATTGACATTTGCCAAAACAATGAAAAAAAAAATTTTTTGAATCAAGATATACAAGAAAACTTCAAAAACTTGGAAAATATTAATATAAATAATAAAAATGAAGTAGACAAATATGATAAAATAAATATTATTGGAAAAAGTAAAATGAGCAAATCTTCACACAGAATTGAAACAAATATAAATCATAAAATAGAAAAAGACAATGAATTGGACGTGTCTAAATATATCCATTTAAGTGAGCATTTACAAATACGAAAAGATAAACAAATTTCTATGAGTGCAGCGTTAAATAAATATATAAATGATAACATAAATTTTATTAGAAGTTTTGGAAATAACAATAAA…
PBANKA_0312800	PBANKA_0312800.1	ATGGATTTTCAAAAGGCGATAATAAAATGGGTAGAAAAAAAAAAAAGTTTTAAAATAGGAAAAAAACTAAGTCCCAGAAAATTATATTTTTTTAAAAGAGCTGCGAAAAAAGATATATTAGCAAACCTTTCAAACATTAATGTTGTCAAAGATAGTACTCTATATGTTGATTTGTTTCAAAAGAGGAAAACTGATATAAAACATGAAAATAAATACAATAACATAAATTCTAATAGTAAAAAATATGAACTTCTGAATGTAACCAACAATAACAACCACAGATATAACGATAATTATAAGAATCACAATTATTTGCTTAAAATTATAATTTTAAATCTGAAAAATATTACATTTTTATTAGGAAAAAATGATTTACAAATACATCGTATATTATGTCAC…
PBANKA_0312900	PBANKA_0312900.1	ATGGAAAATATTTCAAAAAAAAAAAAAAAAAAAACATGCAAGGTAACTATTGATACAATTCAAAAAGAATATGACCATGTTCATAAAAAAAAAAAAACAGATATATATATACGATATAGCAAGCCAATTAATATATATCAGAAGAGGATTGTAAAATTATTAAATACTAATGCAAACCAAGTAACAAATGTTATAGAAGGAAATAATAAAAATGTAAATAATTCAAGAAATATGCAAAATGAACAAGTTTGTATTTATGCAGTAGGCAATAATATTATTCGATCTTTTTATCTTCTTCAGGATATTGTAAGTTATTATTGTAAATTTTTAGCATCAATAAATTCCCCTAAACATAGTATACTCACAAATAGAACTAATACTGTCGGCATATCTACCAAT…
PBANKA_0313000	PBANKA_0313000.1	ATGATTTTAATAAAATCTAAAATCCACTTTGCATTTTGTGAATTTGTAAAAATAATTAACAACATCAACAATAGGGATAAATATTCATTTCTAAAAATAAATAGAAGAATTCAACACTATTCATTTTATAATGGAAATAAGCCAAATCAGGAATATAAAAATGAAGGGAAAAAATGTGTGCGTCATTTTTTGAGGTTTCACAAAGAATTAAAATGCTTAGCAAATAAAGAATTATTAAATGATTGTTATATTGATAATAAAATTTTTTCATCCAATATAGAAAATTTTGGAAAAGATGAAAATATCCAAATAGTAAACAAAAATAATAAAAATTGTGATGTGAATATCATGACAAATAAAATGGAAATCGAACCTACAACTGAAGCATCCTATTTTTAT…
PBANKA_0313100	PBANKA_0313100.1	ATGGAAACAAACCCATATGTTTTTAAGAATTTAATACATATATATGAAGAATATATAAACCTGATAATAAACAGAGTAAAGGGATACAAAGTATTAGTACTTGATGATGAAACAAAAGTGATAATTTCTTTGATATTTTCACATTCTTATATTTTAGAGAAAGAAATATTTTTGACACTAAATTTTAATGACATTAATATTTTTGAAGATATAAAAAATGGTAATAAGAGTGCAGGTGGTAGACAACTAGAGGAATTAAGTTTTCAAAATTATAAAATAAAAAATTTAAAACATTTGAAAGCTATTTTTTTATTACGGCCTACACATAAAAATATATTAAAATTGATAAAAGAGCTCAAAAAACCCATTTTTTTAGAATATTATTTATTTTTTACAAAT…
PBANKA_0313200	PBANKA_0313200.1	ATGGACAAAATAGAGCCATATAAATTATCTATAAAAAAGGAAAATGCGCACATCGCTTCAAATGAAAATGATAATCAAAATAAAAAAAAAAACTTATGTTCAGGAAAAAGTTTGGATAAATATGACATTTTATTAACACCAGAATATGTTCAGGGTTATTTTGGAGAAAAAAATAATATTCTTAAATTTTCTTTTAAAAAAATTATTTATCCTTTCAAAAATTTGATAATTATATATGATTTACTCAACCAATCTCAATCCATATTTTCTAAACATAGTAATAAGGTTATGCTGGTGAGGTGTAAAGAATGTTACAAAACTGCTTTGAGTATAGAAGATTTAAAAGATAGTGTAAACATATATATATGGAATAAGACTAATTTAAAAATTTTAATTAAT…
PBANKA_0313300	PBANKA_0313300.1	ATGGGTATTATGAAAAGGCTACTATTGCAAATTCTTCTCCTGATTTTTTTTTGGTGCCATATTAATGGGAAGAATGGAGGAGATATTTGGGCACTTAATGCTTTGAGTATTGGTGAAAAACAAAATAAGGACGAAAAAACGAATGGGGATATAAAATCGAGTGGAAATGAAACCGAACGAGGGGAGGTGAAAGAGCACACATTAGTAAGTGGAAATAAAAAAGAGCAAACAGACGCACTTACAAGAAAACCGATTGAAATTGAAGTAGATAAAAAGGACAAAACCAATAGCCAAGAAACGGTGAAAGAAATTCATAACAATAAAAATGGAGCTCTTGGAAATAGTAATTCTGTAAATAGCAACTCTGAAAGTAGCAACAATTATGTTAGTGCTAATAAC…
PBANKA_0313400	PBANKA_0313400.1	ATGATAAATTTAAAGGAAAGCGGAAAAGACCCATATACATCATACAAAAACGAAAGCGAAGTTTCTTTTGACCGAAAAAATTTTGAAGACCTGAAGAAAAGCATTGAAAATTTACTAAATGATGAGAAAACAACATCTGAATTAAATAATATAAAAAAATCATTGTTAGAGTTGGAACTATCTACACAAAATAATAATGACTCTAATTCTTTCCTTAACAATGATTCATTAATTCGTCTTGATGATGGAAAAACGTTCGAGGAATTAAAAAGGGAGTTGGAAAAACAGAAAAGGATGAACAATTCTTTATCTCTAAAAATAAAAAGCATACACATAAAACTTAATAATATATATATGAAAAGAAATGAAGTTGAAAAAAGTATTATCGACAAAATTCGA…
PBANKA_0313500	PBANKA_0313500.1	ATGATTCCCAAAATTTTGGACGATTGGAGAATATCTTTTTTTTTCAATTTGACTACATTCATAATTCAACAAATATGGCTGTATTACATACTTTTTCACTACAATAAATTAATATTACTACTATGTGTGTTTGACATATATATATTTATCCAGTTGTGTTTCAACAACTCCCAGGCATTTTCTGCAATCAAGGGGGGGACATGTTGGTTATTGTATGTTTATTCCATAGCTATTAAAGTAACATTTATGTATTTTTTTGCATTCAATGATAATGATATATTAGAAAACACAGCAGCAGATTATTATAACAAAAGTATAGTATTTATATTACTAAGTTTAAGTACCCTTATATATACAGCCTTATCTGTTAAATCATATAAACAGTTATATCCCGATGAA…
PBANKA_0313600	PBANKA_0313600.1	ATGAAGGTAGAATTAAATAACCGAGCTAATATTAAAAATAATGAAATAAAAAAAACGCCTTTAAAAAAAATTCAAGTGAGAAGAAGTATTAAAGATATATTAGTAAATGATAACCCATGTATACATATATACAATTATACAGGGAAAGAAATAAATGTATTCCCTAAAAATGTGATAGAATCAAAGGGGAAGAATAAGAATAATGCAGGTTTGTTTATTGATAAAATAGAATACAATATAAAAAATGATAATGATGAAAAATGCATTGAAGAAAGTTCAGTGAATTGTTTAACAAATTTGAAAAGGATGGACAGCCAGGAAAATAAATTGTTAAATGAATTAAATGAATTGTTAAGCAAAAAAAATTTAACAGATGAAATGAAAAATAATATTAAATCT…
PBANKA_0313700	PBANKA_0313700.1	ATGAAGTTTGCAGTTATTTTTTTAAAATTGTTAGTAATAATTGTTATAACAATTCAAGAAATCTCCCTTTCTAGCTGTATTATGTTAAATAAAATATTTCTATGGATATTAGACAGTACATTTATTATTACAATATCCTATTTTTTATTTAGATCAGTAAACAATATACAAATATATACTATATTTGTATATAGTATAGTAACAAAAATAACAATAATATTTTTTGTATCATTTCCAAAATATATAATGAATAAAAATCTTGAAAATATATTAACAATATCTTATTATGATATATTTTCTTATAAAATATTTTTAGTATCAACATGTATACTACTATTGATATTAGTATATATATTTCTATTTTATATTATAAATTTTTCTTTTTTAAATATACATAAT…
PBANKA_0313800	PBANKA_0313800.1	ATGTTAAGAATTAATAAGGATTTCGGAAAAAAGTTAGTAAATGCAGTGACGAGAAAAGGGAAACCGTGGTTGGGAATAAGTGGCTTGAGTTTTTCAACAAAAATAAGTCCAGTGGAAATATCAAAAATTTTGGAAAAGAAATTTGAGAATTTTGATTTTAAAACAAGTGCAAATGAAATTGGATATGTATTAAGTGTAGGAGATGGTATTTGTCGAGCTTTTGGATTAAATAATGTAAAATCGTCAGAATTAGTAGAAATTCATAATGAAGAGGATAAAAGTAACATAACATATGGTATGGCAACTAATTTGGAATATGATAATGTTGGTATTGTTATTTTTGGTAATGATAGAAATATAAAAGAGGGAGATATTATAAAAAGAACCAATCGTATTATA…
PBANKA_0313900	PBANKA_0313900.1	ATGACCAATCACAAATATGCTTACAAAAAAATTGCAAACGTTTTTAAAAGGTTTATAAGATTTTCCAAATGGGACGAAATTCAAAAATATGAAGAATGTTTGAAATCTTTGGGAAATCATGAAAAACGTATACGTATTGATATAAATGGGAAAAATAAAAAAACAACAAAATATTTTTTTGATAAAAATAAATATATATATGTTAAAAATAAAAATGATATTAAATTATTTGATAAAAAAAATGCGGGGAAATTTCACAATGTTCTAAATAACCCAGAGGTGGGCAAACTTCCTATCTGCTCTGAAAAAAATGAAAAAAAATCGGAAAAACACTATGCTACAATAATAAATACAGAAAAAAATTGTAATAATATAAAATCGAATAACACTATATATGAT…
PBANKA_0314000	PBANKA_0314000.1	ATGATAAATTTTATACTTCTTCAAAATAGACAAGGAAAAACCATATTTTCAAAATGGTATACAAGTTATGATGAAGGAAAAAGAAAACAAATTGAGAGAAGCATAAATAAAATTTTGATAAATCGAAGTAGGGTCTATGCAAATATATTTATATATGATCAATTTAAAATTATTTACAGATTATATGCAGGTCTTTACTTTATAGTGTGCATTGAAAATGAAAACGAGTTTTATATTCTTGAATTTATCCAATTTATGGCTCAAATGTTAGATGCATTTTTCACAAACGTGTGTGAGTTAGATCTTCTTTTTAATTTTCATTTATTATATTATTTTTTTGATAATATAATATTAGGAGGATATATATATGAAGTAAATAAAAATATTATTTTAGATAAA…
PBANKA_0314100	PBANKA_0314100.1	ATGGCTTTATCTTTTTTGTGTAAAAGGAAATATTTTTTTAATTTTTTTAATCATACCCGGTATTTATCATCCAAGAGAATTTCGAACCCATATCCAGTGGAGAGACCGAGTGTGAAAGAAATGGACGATGAATATAAGCGATATTTGGAACTTAAGAGGAAAGAAAATTTCACACCCGAATTTAAAATAACAAACATCGATATAAATACATTTAGAAAATATAAGCATAAAAATAATCCAACATTTTCAACAGAATTTAAAGTTTTCATAACAGGTTTGTCGATTTGTGCTTGGTGTATATTTGCTATGTACATGACTGTACGAATTATGACCCCCAATGATTTTGAATGGGTAGACAATGAAAGAAAGAGGCTTGAGGAGGCAAAAAAAAAAATTATG…
PBANKA_0314200	PBANKA_0314200.1	ATGGGGTGTAATCAAAGTAAAAGTGCAAATGATGTGAGAGGAAATAAGGTAAATCATGTAAATAGTAAAAAAAAAAATAATAAACGAGAAGATACAAATGATGGGGAAGAAATAGCTATAAATCCTGGTATGTATGTTAGAAAAAAAGAAGGTAAAATTGGTGAATCGTATTTTAAAGTTCGGAAATTAGGTAGTGGGGCATATGGTGAGGTTTTATTATGCAAAGAAAAGAACGGACATAGTGAAAAAGCCATAAAGGTAATCAAAAAATCGCAGTTTGATAAAGGAAGATATAGTGATGATAATAAAAATATAGAAAAGTTTCATGAAGAAATATATAATGAAATATCATTGTTAAAATCATTAGATCATCCAAATATAATAAAATTATTTGATGTA…
PBANKA_0314300	PBANKA_0314300.1	ATGTCAGAACAAAATAATAATAATAATGAGCAATCTCAAAATGAACTCAACAGAAATAATGAAACTAATGAAAATAAATATCTTTCCCAGTTGTATTCTTTTTTAAATCCAAATTATATTAAATCATCATTTGAAAATAAAGTCGAAAATGTTCCAAACAAAACCAAAAATAATATATCGACTAAGAAAGCCTATAATTACCTTATTCGAAAGTTTAAGAAGGTTATTATAGAATGCGACTTATATTATGAAGAAGTTCAAATTAAAAATGAAAATGTGAAATTGATTATACATTTTTTTGGGAAAAATTCTATTACGTTAAAAAAATTATATAAAAAAAGGAAAATAATTGATAACTATTTTTTTATCCTAATTTTATTTAATATATTATCCAATTTT…
PBANKA_0314400	PBANKA_0314400.1	ATGAATAAAAATAAGGCAAATAATAATGTCATTAATCTTTTAATTAATGAAATAAAATTAAATGAACGGTCAGAAAATGCATCCAATCTACCTAATGAAAAGGGAATAAATATCGCAAAGTCATTTTTGAATATTAACAATTCAGAAAACAACGATTTATATACCAATTCCAAATCGAAAATAAAAAATACCGAACAAAATGAAGATCAAATAAATAGTGCAACAAATGAGGAGGACTTTGGTGATGATGTTATTGGGGATAATGAAAAAGCGGCTTTAGAATTTTATGATGACAAAATTGATAATTATGACGAAGAATATGTAAATAAAAAATATAGATTTTGCACAAAAAGTGAGGACTCAAGTTTATGTTGTTGTGGTTGTTTTACACCTGTTTGT…
PBANKA_0314500	PBANKA_0314500.1	ATGCCAAAGAAACGTAGAAACGGAGGACGATCAAAACACAACAGAGGACATGTCAATCCTCTTAGATGTTCAAACTGTGGACGATGTGTTCCAAAAGATAAGGCAATAAAAAGATTTAATATAAGAAACATTGTAGATACATCAGCACAAAGGGATATTAAAGAAGCTTCAGTATATTCAACATTTCAATTGCCTAAATTATATATAAAGCAATGCTATTGTGTTTCATGTGCTATTCATTCTCGTTTTGTTCGAGTTAGATCAAGACAACAAAGAAGAGTAAGAAAGGAAACCACTAAACACGCGCATGTATCACAATTATAA
PBANKA_0314600	PBANKA_0314600.1	ATGCATAAACTAATCCAATCATTCTATAGAAATTTATTTTCAACTACGACAATTCAAAAGATGAATAGAGTAGCCGATAAGTTGCCTCTTAAACTTGAAAGATTAAATACTGATATATTCAAAGCGTTGAAATGTAAATCTATGAATATAAAAAAAAATGTTTCTTATATTACATTCCCTAGTGACAAATTAAATACAACAAAATTTGAAAAGGCATGCCCATTGACTTTTTATATGTTAAAACATAAATATAAAATTGATGTAAATAGTGTACAAATTAAAACTGTGAAAAATAACAATTTTGATGAAAAAAATAATGACAATAATGTAGCCACTCAAAATAATTCTGAAACAAATGTAATTAATAACGATATAAATGATGTTGATTTTGTCGACTCT…
PBANKA_0314700	PBANKA_0314700.1	ATGAGTAACTTACCATGGGTAGAAAAATATAGACCAAAAAAATTAGATGATATTGTTCATCAAACAAATGCAATATCAATGTTAAAGGAAGTTATAAAAACCAAAAATATGCCTCATCTAATATTTCATGGTCCCCCCGGGACAGGGAAAACATCAGCAATAAATGCATTAGCTCATGAGCTTTTTGGAAAAGAAAATATTAATGAACGTGTTTTAGAATTAAATGCATCTGATGATCGTGGTATTAATGTAGTTCGTGAAAAAATAAAAGCATATACAAGAATAAGTATAAGTAAGAATAAAATAAATACTGAAACGAATGAGCAATTACCACCATGGAAATTAGTTGTTTTAGATGAAGCAGATATGATGACAGAAGACGCCCAATCAGCTTTAAGA…
PBANKA_0314800	PBANKA_0314800.1	ATGACTAATTTGAATATACTGGAATTAGATGAAAATATGGATGAGTTGGAAAATGAAAAAAATAATAAAAATATTGTTATAAACAATTATAAGGAAAATATAGGAAATATATTTCAGTATATAATTGAAATGATAAAAGGTAAAAATAAACTAAGGAAGCTACAATTAAAGATAAATATATATTGTATAAAAAGATTTGTAGACATAATTAATAACACATGCTTATTAATAAAAATTTTGAATGAAATATATGTAATTTTAAATAAAGATAACATTGAAAATTGGAATAATAAGGGGAATGGTTACAAAGTTATTTTTTTGTGGTTATTGTTTTTATATATAACGTCTTTTTTTACATTTTATTTTCGAAAAATTTTTATAATGAATATTGTCCCAAAT…
PBANKA_0314900	PBANKA_0314900.1	ATGTCAGTAGGTAAAAAACAAAATACGAATATATGCGAAAATGAAAATAAAAAAACAGATATAGATACATCAGAACACATACAACTGGATGGCAATAATAGGGATAATGTCAAATGTGATAATAATGCAAATGATAATAATTCGGAAAATAGCAAAATAACAAAAACCAATAAAGAAAATAATGTTAAAAATGAAATAAATACAGATAAACTAACTAAAACAAACAAATATAATAATAAAAATTATATAGATCAAAATAATAACCAAACTATGGAGATTGATAATATTTGTCAAAATCAAAAAACTTGTGAAGATATCAATACCACCATAGAAATTGCAAATGATAACTCTCTTAATATTTCCATGAAGAATTCAGTGTGTGCAAAAAAAAAAATTGTA…
PBANKA_0315000	PBANKA_0315000.1	ATGCAAAAGAAATATGTTAAACATTTTATACTCTTTTTTTTCTTGAATATTAAAAAATTTGTTATCAAAAATGATCATAATATAAATCGAATTAACATCGATAGAGTATCTATCCCTATAAATAAAAAAAAATACAAATTACTCAGTTTATATAATGATAAAAAAAAAAATATATCAACAAATATAAAAAGAAATTATTTTCTCGATATACAAAATAAAAATGACATTGATTACATATATGGCTTGAATTCAGTATATTCAGTCCTTAAAAAAAATGAACGAAAAATCGATAAAGCTATAATTAACAAAAACATCAAAAGAAGTAAGAAAATTCACAAAGAGGCCTATGATTATATTCTAAATACAATAAAAGAGAGAAATATACAAGTTGTGTATAAA…
PBANKA_0315100	PBANKA_0315100.1	ATGAAGCATCACAACATTAATGACGTTTTGAAAAATTTTGATAAAAAATTAAACAAAAATTATAAAATCTTAAAAGAAATGGACATTCAAAATATGCAAAATGAATATGAAGAAAAATTAAAGGAAAAAAACAAAATTAAAAACAAGCTAATAAACAAAAAAAATAAATCAAACCAAGACGAACCAATAAATAACGATTCAAATCAAAGCGAACTCGAGCATAACCCTTTAGACCATGAAAATGAGCAAAACCAAGATAGCGAAACAAAAGAAATTACATCATTTAGTCAATTAAATATTTGTGAAGAAATTTTACAAAGTATCCAAGAACTTGGATGGGAAAAGCCAACTCTAATTCAACAAAAAGTTTTACCACTAATGTTTCAAAAAAGAGATATT…
PBANKA_0315200	PBANKA_0315200.1	ATGAAAACTGAAACACCAACTGAAGAAAATAGAGACAATCCAGAAAACGGTCCTTTGGGGCTGCTTTCAGAATGTGTTAAAGATAATGCACAGGTTTTAATAAATTGTCGAAATAATAGGAAGCTTTTAGGAAGGGTTAAGGCATTTGATAGACATTGCAATTTACTTTTAACCGAAGTTCGTGAAATATGGGTTGAAGTAATTAAAGATAAAAAAAAAAAAAAAAAAATAAATAAAGATAGATACATTAGTATACTATTTTTACGAGGTGATTCGGTTATTTTAATTTTGAGAAACCCTAAATAA
PBANKA_0315300	PBANKA_0315300.1	ATGGGAAATTCAAACATAAAAGAAAATGATGATAAGGAAATGAATAATATTAATGAATTAGAAAAAGATAAAAAAAAATATATAAAAAATAAAAATTCTCAAATTTGTTTTGAAGAAAATATTATAAATATGTATATTAATGATAGTTATTTTAAAAACGTGCTTAAATTAAATGATATTTCAAAATATATTTTTAGCTCTGGAAAAGAAGGCAACGATGTGGATATAAAGGTAGAAGGAAATGAGTCACTAAAATTAAAAAATAAAAAGACTATTGAGGATATTGTGAATAATAATAATAAATATATAATAGATTTTGTAAATGGAAAAATAAGAAAATCAAAAATAGAAATAGCGAATTTTATTTCATTTTATGACTTTTTTTTAACCACACAAAAT…
PBANKA_0315400	PBANKA_0315400.1	ATGACTGAATTTTTAAGAAATATCCCAAAACCCAAAAAAAAAACATATGACATGAATGAAAATGAAATATCCCCAAAACAAATAAACACAAAAGATGAAACAAAAAAACAATGTTATCAATATCTTAAAAGACAACAGCTTCGAATTTCATGCAATTCTGATTTTCAAGATGGGGGTGCATATCCTGAAATCCATATTAATCAATATCCAAATAATATGGGATTAAATACAAAAGATGGAAAAGAAAAAAAAAATTTAGTATTAAAATATATTGATGAAAATAATAATGTGAAATATGACAATTTAATCAATGAAAGTATACATATATACAATAATAATATCGATATGATCGAAACAAATGAATCCATAAAAAAACTCAGAAAAAAAAAAATATTATCA…
PBANKA_0315410	PBANKA_0315410.1	N/A
PBANKA_0315420	PBANKA_0315420.1	N/A
PBANKA_0315430	PBANKA_0315430.1	N/A
PBANKA_0315500	PBANKA_0315500.1	ATGGATTAAAAAGAGTGTGATATTTTATTATTTGGAAGTACAGGATATAGTGGGGAAATGGTTTTAGAATATTTTTTAGAAAATTATGAAAACAAAATATAAAATGATAAATTAAAAATATTATGTGGTGTTAGAAATGTGAATAAACTTAATAATATTTTATTCAAAATAAAAGAAAGGATAAACATAGACTGTATTGATAAAATAAATATAAAAGAATGTGATGTAGAAAATGATGAATAAATTTTGAGTTGTATTATATTATGTAAAGTGGCAATAAGCACTATAGGACCATATGGAAAATATGGATATAATATAGTTAAGACATGTATAGATGGATTTTGTAATTATTTAGATGTTTATGGAGAGCGTGATTTTATTTTAAGTATATATAAAAAA…
PBANKA_0315600	PBANKA_0315600.1	ATGGGAAAAGTACATGGATCATTAGCACGAGCTGGTAAAGTTAAAAACCAAACCCCTAAAGCTCCAAAGTTAAGTAAAGGAAGAAGATTAACTGGCCGCGCAAAAAAGAGACAATTATACAACAAAAGATTTTCTGATTGCATTGGAAGAAAGAAAGGACCTAACTCAAAAGTATAA
PBANKA_0315700	PBANKA_0315700.1	ATGATTAAATATATGCTTAAAATACAGAATTATAATACATTATTATTTTTAAAAAAAAAAAAAAAATTTCATCCAATTAATTTTATCACAATAAAAAGACACAATCATTATTCGTCTGTCGATAAAAATGAAAAACAAAAAAAAAAAATAAACAATCCTTTAAATCGCCAAGAATATCCTTCGAGTATATTAACATTTGAAAAAAATATAACATTTTCGTCTGTAAGTTTTTATTTACTTTTGTCTGCTGTCATTGCATTACATTTTTATAATAATTCACGAGAAAATATGAAATTTAATATTATCGATGAAATAAAAGAAAAAGAAAAGAAAAACCTTATTGAGCTCGAAAATAAAAAAAGGGACTCAAAAAATAAAACAAATACCAAGAAAGAAAAT…
PBANKA_0315800	PBANKA_0315800.1	ATGGCAAGTAATAGGAAAATAAATAAAAAAATAGAAACCTTTGATAATAACATAACAAATCGAGGAAATGTCCCGACCTCTATTGCCAAAAAGGGAAAGAAATATACAGTAGGGCCCATACTACTTGGAATATTTATTTTTGTTGTAATTGGATCAGTTGTTATCCAAATTTTGAATATATTAAGCAAATCAAAAAGTTATTTTTAA
PBANKA_0315900	PBANKA_0315900.1	ATGAAAATATTATTAAATTCTTATCTCAAGAAATATATATTATTCCTTTATTTGTTTTTACTTTTATTTATATGTATAAAAAAATATAATACCTTTACTATTCTACAAACAAATTGTAACAAAAATGAAAATATAATAAGATTAAACAAATTGATTTCTATCAATAATAATATTTCTCGAAGAAAATCAGATAAATTTATACAAAATGCTAATATAAAAATTAATAATAAAGTAGTATTAAATCCAGGTACACATGTAGATATAACTAAAGATCAAATCAAAGTTCATGATAAAAAAATTGACATAGAAAATATTAAAAAAATATTAAATAATTACAATATTTCTAATACTAATCATAACTCATATAAATGGATTGTCATGCATAAGCCTAAAGGATTG…
PBANKA_0316000	PBANKA_0316000.1	ATGAGATCAAAAGAAAAAAAATTATTTAGTGATAATAGTAGTGATGAGGGAAGGAAAAAAAAACGTTTGAAAAAAATCTCAAATAATTTATTTGAAAATGAGGATCAAAATGTCTTGAATAATTCAGATGCAAAAATTGTTGTTGAAATTAAAGATGAAAGTGATGATGAACTAGCAAAGGATGCTTCTACTACTAATAATACAACAAACAAAACCATTGAGAAAAATTCCTCAAAAAAAAATGCGTATTATGATATATCTTCATATTTTAAACCAGTTTCTAAAAATACACCAAAAGAGCAAACTGGAAATAATTCCAACATCAATAACCAAAGCAAAAAAATCCCCCTCGAAAATGTTGATGAATATTTTAATATTATAGAAACAGGATCTAAAAAA…
PBANKA_0316100	PBANKA_0316100.1	ATGGAAAAGTCAAATAATAATTTGCTAGTGAGGAGTTACATATCGGATTATAATAAAAATAGTAAATTCATTGAGTATGATGAAAAAAATAATATACATAAAAAAAATGATGGGCATATGATAGCAGAGCTTTATCAAAAAAATAAAACAAATATTTTTTCTTTTCTTATTAAGATTTTTATTGTGATTCAGATAATATGGATATCTCAATTTTCTTCTAGAAATGATGTATTTGGGGAAAAAGGAATTTCAAATTATGAAAATTGGGAGCATTTTAAAAATAATGAGATTATAAGAAATCATAGAATATTAATGGAAAATTTACTAAAATCACCTTCGGGTCCTAAATATGAAATATTGGAAAAAAATGTTATGGATCAAATTGATCATATTTATAAA…
PBANKA_0316200	PBANKA_0316200.1	ATGACAAAAGAATCATATTATTCTTATATATATTATCATAATGAAAATAATAAAATTTTAGTAAATTTATCATCAAATAATAGCAATATGCAATCGTCTAAAAAATGTTATATAAGAGGAAACAATTACAAATTTTCTCTTTTATTAAAAATAATTACATCTTCAATTTTAATAGCATTATCATATCACGTTTCCTATACTAGTTATATACTTTATTTTATAACAAATTATATTTTTGATGTATCTTTTAAGATAATATATATTACATCAAGTTGTATAATTCAATATTTATATCCAATATATGTTTTATGTTTTTTTATAATTTTTTATAATTTTTTACAATTTTTTATACTACAGAATAACTCTAATAATACTTGGAGTAATAATAATAATAAAAAT…
PBANKA_0316300	PBANKA_0316300.1	ATGAAAAAATCAAATATTTTTAATAAAATATTATTGCTTGCAATTATTATTTGTTCTTTAGAATACCACCAAAATGAATTATACAATATAAACGAGATAAACATATATCCTCAAAGGAATGCAATAAATTTTGGAAATGGTAGAATATTAGCATATACAAAAAAACCGATAGACTTAAATTATTTTTATGAATCAGTTTTAACTCTTAACGGTCAAACAGAAGATGAGTATAGCGATGAAGAAATATTAAATCTTCAAGATATTGACAAGTCATATATAAATGATTTGAAAAATAATAAGTTAGAGAATTTAAAAATTACAATTTCGAAAACAAATAATTTGGTTAATGAAACTATGAATGATATATCAGAAACAATGAAATGTGATGATGATAAAAAT…
PBANKA_0316400	PBANKA_0316400.1	ATGTACAAGATAGAATTATGGCAAATTGTTTACAGATTAAAAATAAAATCCAGAATAATAACTATCAATGTGTGTAAGCATTTAAAGATATTGAGCATTACTTTCCTGATAATTTTCTTTAGAAAAGAACATATCTACTGAAATATAAGACGATTATTGTCCTATTAGCAATTAGGAAGTGAAAGGAATGCAAAACTTATGACGAACGAATTGGAGCTATGTTTAAATATTGTACAAGTATTATTTGTTAATAGTTAAGAAAATCTAGAATCCGAAAATAAAAATAAAGAATACTCCGAATATTCTATACTGTGATTAAGTAATAAGATAAAGCAATTTAAATATAAAAATAACATGGAAATAATGGATTTTTATGCTACGTTTATAGAAAATCATGAT…
PBANKA_0316500	PBANKA_0316500.1	ATGGCATACTAAAAATCTTTTTATTTTTTAAGCTTATTCCTATGTTTGAACAATAAAGTCTTTGCGACCGAAGCTAATTCAGAAGGTGACCCCCTAACCAGATTTATTCTACACAATCCTGAGCAAAACATAGTTGATCTAAGCAATACTACATTTACTTTGTCCAATAATGATTCCGAAGCAATAGATGAACAAAGCAATCACCTTCTATGTAAAAGTTCTGAAGAAACTGAAAATGTGCTAAGTATTATGAATCACGCAGTAATGTTTTTACAGTATCATAGTAATAATATAAATAGTGACAATTTATATTGTAAATATTGCAATGATGTAAATATATTCTTTAAGGAAGCCGAAGGCTTAAACATTGCAAAACTTAATATTAAGATCAAAAATCAC…
PBANKA_0316600	PBANKA_0316600.1	ATGATGAAAAAACATATTTATATTACAACTACTTATATTGTTCTGTTTATTTCATCTGAGATCATTTGTGGCCAACAATTTGGAGAAGACAAACCAAACCATGGTAAACAGTTAAACGATTTTAATCCACACCATAATCTAAAAATATGGAATTTTAATAAATTAAGTTCTTCAAATGAAGAAGAAGATAATAATAAAGATGATGTCTTTGATGATGAAAACCATGGGGAATCCGATTCAATAAATATCGAATCCTTTGGAAGTAAATATAATGCTCAAAATAATCAATTCACATTATATAATGACCCCCAAAATAAAAATTATCTTAGTTCGTTAAAAAGTGTTAATCGTGACAATGAACACCCAAATAAAAAAGTAACTGTACCTAAAAACTCATTT…
PBANKA_0316650	PBANKA_0316650.1	TATGGGCATTTGGATTCACAGGAAAGTACGGATGAAAACCCCAAATCTCAGGGTAGTGAATCAGAAAATAAAGATAATATAGTAGATAGTGAACATATAATTCATGGAAATGGATTAGAAAATTCACAAACAACCGTAGTCGCAAACTTTGCCATCTTTAGAAAAAAATAATTTATCACAAACCCATCAAAAATGCTACACACTCCACTATCATCAAGTTCTAAGGAACAAAGTAGAACACTGCAATTGTCTGAGGAATCATCTGAAAATTGGAATTCTGATAAACGGTCAAGATAATCTGAAAAATCATTGGCAAATCAAGTAATTAAACCAAAAAATATTGGAACCGAAGTAAAAGGAAATGAAACAACATGAATAGGTGATAATGTACTCAAAGAA…
PBANKA_0316700	PBANKA_0316700.1	ATGAGAATCAGTATTTTAAAATATGTTCTTTTTTCAATTGTTATTTGTTCTTTTGAATATGCCAAAAATGAACTATACTTTGTAAACGATAGAGGGATATACCTTGAACGGAATGTAATGCACTTTAGAAATAATAGGATTTTAGCAGATGTAGATAATAAAACGAAAGACATAATTTATGGATATCGAAAAAAAAAAAATGAAGTACAAAAAGAGTCTGATAATAAAAGGAATGGTGAATTAGGAATACAACCAAAACAAGATAAAATAATAGCAAACAAAGATGAAAATAATTCTGCATCAGAACAAGAAAGCTTTAACCAATTGGAAAATAAAGGATATTTATCTGGGACGAAATATAATGAGACCGATTCAAGTAATAATCATAAAAAACTCCAA…
PBANKA_0316800	PBANKA_0316800.1	ATGAATTACAAATTAATACAAATTACTTCGTCTCTTCTTTTAATGTGCTTATGTGAAGCATACAGTAACGAGAAAAATAATAATAATGGGACTATATTTACCAAATCAAATCGATTGTTATCTGAGCCAGAAAACAATGAAATGGGAGAAGGATTATATGAAGAAAATGTATCACTATATGATGACAAAGAGCCTATAAGCGGCGACCAAGAATCAATTTTTGAAGATCAAACAAATAATGAAGATCAACCAATTTTTGAAGATCAAACAAATAATGAAGATCAACCAATTTTTGAAGATCAAACAAATAATGAAGATCAACCAATTTTTGAAGATCAAACAAATAATGAAGATCAACCAATTTTTGAAGATCAACCAATTTTTGAAGATCAACCAATT…
PBANKA_0316821	PBANKA_0316821.1	ATGTTATATGAAGCCAAGGATTTATATAGTTTCGGTTCCAGCGATAGTAAAGGAAAAGTTATCCGTGAATACTATCAAAATTTAATAATGTTACAAAGATCTAATCAAAACCGAAACACAACACCCAATAAATATAATTTTAGCTTATCTGCAATAGTTGAAAAATCAGAAGATATAACAATAATTGTAAATACATCGATAAATGTAAATGACGACGTCAGTGTCAATAAAAAAACAAAAGACTACCGTAGAAAGTGCAGAATTGTCCAAAGATCATATTGATTTGGATAATGTTGCTAAACAGATAGTATTAAAAAAATGGTTACTGAATTGTTCGGATTTATTATTAAAAGAGAAAGCGATAATGTTAGTATTACCTATATTGAATATAATGTTTGT…
PBANKA_0316841	PBANKA_0316841.1	ATGAGAGTCAGTGTTTTAAAATATGTTCTTTTTTCAATTGTTATTTGTTCTTTTGAATATGCCAAAAATGAATTATACTTTGTAAACGATAAAGGGATATACCTTGAAGGGAATGTAATAAACTTTAGAAATAATAGGATATTAGCAGATGTAGATAAAGAATTTGATTTAAATGAATTTTGTCAATCAACTTTGAGTCTTGCAACTCAACTTGGTGATTGCATTGAAGATAACGAAGAAATAGCACACCTTCGAAATATTATAGATTCACATATAAAGAAGCATGAAGAAAGTAACACATCAATTGATTTAAAAAATGTAGATAGTAAGACAAAACAATTAATTAATGAGTTTCGAAAAGAATTAGAAGAATTAAAAAAACATATTACTGATAAAATG…
PBANKA_0316861	PBANKA_0316861.1	ATGGATGATACTCTATGTTCAAACTTTGATATTTTGAGGATGCATTTACCCGCTAAATTAGGCGGAACTGCAAAACGTGAACTAAAAAATATTATTGATTTCCAAAATTATTGCCATAATGATAACTGCAATACTGATCTCGAAAAAATTACGGTTGGATTTTTATGGTTACTTGGAAAATATTATTCTATATCCCAAAATAGAAGTTATAATGAAAATAATACTAATCCATTTTTTCTATATATGATTTCATGGTTTAGTTACCAATTAAATAAAATCACAGGGCACAATTCCACCACAATAAACGATTTTTATAATAAAAAAATAAAAAATAATGATAAATATAAAAAATTTAGAGATGATTCCAGTAAATTTACAAATCTTGATGAAGACTTAAAT…
PBANKA_0316900	PBANKA_0316900.1	ATGGGACAAAATACAACGAATAGCACAAAATACTTCATTAAAAATGACAACAAAATATGTACTACGTTTGATGATTTGAGGAAATTTTTTTCCGATGGTTTAACTGAATCTGGAGAATATAATTCTATAAGTGGACCTCTCAATGCCTACTGCCCTAATGGAGATTCAGGAAACAATAAAGAATGTAAGACTGATGTCGATAAGATTAATGCTGGATGTTTATGGCTATTTAAACAATTTTATGGGGATAGTGAAAAAATTTCGAATAATGCAGATAGCAACATGAATATTGTTACATATATTTTGTCGTGGTTAAGTTATAAGTTAAATCAAAAACCACAAAATGGAATCACTAAATTAATGGATTTTTATAATAAACATATGGAAACTTCCGAGGAG…
PBANKA_0316921	PBANKA_0316921.1	ATGAGAGTCAGTATTTTAAAATATGTTCTTTTTTCAATTGTTATTTGTTCTTTTGAATATGGCAAAAATGAACTATACTTTGTAAACGATAGAGGGATATGCCTTGAAAGGAATGTAATAAACTTTAGAAATAATAGGATATTAGCATATGCAGATAACGAATTTGATTTGTATGATTTTTATCAATCAACTTTGAATCTTGCAAATCAAGTTAATGACTGCAATGGCGATGACGAAGAAATAGTACAACTTTGAAATCTTATAGATTCACATATAAAGAAGCATAAAGAAAATAACACATTACTTGATTTCAAAAATGTAGATAATAAGACAAAAAAAATAATTAATGAGTTTCGAAAAGAATTAGAAGAAGTAAAAAAAGAGTTTGATAATAAAAGA…
PBANKA_0316941	PBANKA_0316941.1	ATGTCTTTTAGAGTGTGTTATATAATTAGTGAGATTGATAATTTTGCTAATGATCCGAAAAACCAGGGAGGACATAATTCTATTGGTTATTTTAAGTATTATTGCCCTGATAATAACTGTGATACTGATGTCAAAAAAGTTATTTCTACTTTTATAGCATTAGTAACTTTATTTAATGGTATTAATCATAATGAAAAATTAGAGAGTGATAAAATTGCTGAATATGCTATTTTATGGTTAAGTTATAAACTAAATCAAAAAACACAAAATGGAAACACCAAATTATACGATTTTTATACTGAACATATAAACACAAATAGTAAATATAATGAGCATATAACTAATGATTTTAATATTAATAAGAGTGTTATAGAAAATAAAATAAAATTGATGAATATG…
PBANKA_0316961	PBANKA_0316961.1	ATGAATAAAGGATATATTAAAATTTGGGTTTCTCTTTTAACCGTATTCATATATATGAGCCGTAAAACCCTTGCAGCTGAACTTTCTCTAGAAAAAGTTACTCTAGGCAAATTTGTAGGACATGAACAAAACACCCCACTATTATGCACAGATCCTGAAGAAATTGAACAAGCAACAAAACGTATGAATATACCTGAGTCACTTTTACAACACCATGATAATGATATAGTAAACAAACTATGGAATCCACATGGTGATCAATATTATGATGAAAACTTTATTAATGGAAGAATTACTCATATATATAATCCAAATTTAATAATCATACAACAACGTTACCGAAATCCTACGCAATCATCTCCAAAATATCCTTATCCTTTAGCCACAAAAGTTGAAATA…
PBANKA_0316981	PBANKA_0316981.1	ATGAAAAAATATATTTATATTATTAGTTTGGCTACATTTTTTATCTCCTTTGATATAATATGTGGAATCCAAATTAAGAAAAATAACAACAAACATGCCCCAAATTCAAACAATTATAACCCATATCATAATTTAAAAGAAAGTGATTTTAATAATTCAAACTTTTCAAATGAAAAACAATATAATAATAAAAATAATTCCATTAATAATGAAAAATATATACAGCCATATTTAATAAATAATAACGCCTTTCAAAATAAAAAAGACATAAACAATACAAAACTCACATTATATAATGAATATAATAAGACAAATAATCTTGATGATTTTAGAAATTTTAATCATGAACATGAAAAAACAAATAACAGGCTAATTGAAATTAATAAGTCTTTTTTACAA…
PBANKA_0317001	PBANKA_0317001.1	ATGGATGACTATGTGTGTGAACAGTTCCAGATAGTAAGTAATTGGATTTCCGATGAATTGGGCAGTGACGGAAACTATCAAATTGAAGATGAACATAAATTAAATGTGTATTGTGTTAATAATGAATGTGATGGTGACCTCGATATAATTAATGCTGGATGTTTATTTTTGTTTGAAAAATTGTTTGGGAGTTATGGATTTTTTAATAATCATAATAGAATAAATATTGTTGAATACATTTTGATATGGTTAAGTTATATGTTAAGCCTAAAATCACATGACAATATCGTCAATCTAGAAGAATTTTATGATCAATATATAAATCATGGTAATGAGTATATTAATTCTATAAATTGTGATGATTATAATACTAGTTATGTAAATCTTATAGATAAAAAG…
PBANKA_0317021	PBANKA_0317021.1	ATGAGAGTCAGTATTTTAAAATATGTTCTTTTTTCAATTGTTATTTGTTCTTTTGAATATGCCAAAAATGAACTATACTTTGTAAACGATAGAGGGATATACCTTGAAAGGAATGTAATAAACTTTAGAAATAATAGGATATTAGCATATGCAGATAACGAATTTGATTTAAATGGATTTTATGAATCAACTTTGAGTCTTGCAAGTCAACTTGGTGATTGTGTTGAAGGTAACAAAGAAATAGCACACCTTCGAAATATTATAGATTCACATATAAAGAAGCATAAAGAAAGTAATACATCACTTGATTTAAAAAATGTAGATAGTAAGGCAAACAAAATAATTAATGAGCTTCGAAAAGAATTAGAAGAAGTAAAAAAAGATATTTCTGATAAAATG…
PBANKA_0317041	PBANKA_0317041.1	ATGAATGACTATGTGTGTAGAAGGTTCCTTTTTGTAAGGAACTGGTTTCCCGATAAATTAATTGATGGAAATTATCAGTTTATTAGTGATAAAGAGTTCAATAAGTATTGTAATAATAATTGTGATGGTGATCTCGATAAAATTAATGCTGGATGTTTATTGTTATTTAATGAATTATTTGGGAATTCTGAATTGTTTAAGTATCATAATAACATCAATATTGTTGATTACATTATCATATGGTTAAGTTATATGTTAAGCCTAAAATCACATGATAATATCAACAATCTAAAAGAATTTTTTGATCAATATATAAATAATGGTAAAGAGTATATTAAGGCTATAAATGGTGTTAGTGACTATAAAAGTTACAAGGATCTTATAGATAAAAAACAAGAG…
PBANKA_0317061	PBANKA_0317061.1	ATGAATAAAGGATATATTAAAATTGCTTTGATACTTTTAAGCCTCGCAGGATATATGCAAAATGTAGCATTTGCAGCCGAATATGCTCCAGATGTTTCTAGTGAGGCCAACCCCGACCGCCAAAAAACAATATTTGAGAAATACAGAGACTTTGTATGTTATGACATTTATGAAATTTTAGCAGCAATAGATCATGCAAACGATACTTCAGAACTTTTACTAAAACTTTCTGAGACTAGTGCAGACAATTATTCGACCTTTTATAAAGAAAATGAAAGCAAAATTATATATTTTAAGAGAATTGGAAATATGGACATTTCAAGAGTTCATCTTACGATCCCATACGCCTCTAACGTATCAAATACCAAACAATATTTAAGATATAAAAATAACTTCAAA…
PBANKA_0317081	PBANKA_0317081.1	ATGATACCTATCAATATATATCCCGAAGAAATTCAATTATTAAAAGAAAAAGAATTTTATACTGATTTAAAACATCTAACTAGTTTATATATAAATGCAGATTTTAAAAAGCTCTATTATAATGTATTTTCGAAAATACATCCAAAAAATACATTATATCAATTTTCTCCCCAAATAAATCCCCAACGTCTTAATTATGACCATTTTAATGAATTAGGTCATACTATACAAACTCCATCTGGATATTCATTTAATTTTAAATATAATGTATCATTGCAAAAAAACAAACTATCCCCTCACCTCCATAACAATATTGATATACATTTATATAAAATTTATTCAAAATCTAAGAAATTAATCATAAACAACGAAGATGACGTGGGTAACTTTCCAACATTT…
PBANKA_0317101	PBANKA_0317101.1	ATGGATAAAAATCTGTGTAATAACTTCATTTATGTAACAACGAATTTAGAATATGATTCGAATAATAAAAATTATAAATTTAAAGATGATACACATTTCAAAGATTACTGCCCTAATAAAAACTGCAATACTGATCTCGAAAAAATTAGTGCTGGATGTTTATATTTTTTATATACATTCTTTGGGAGTTCTGATTTGTTTAAGTCTGTTGCAAATAGTAACATCGATATTGTTGAATACATTATGATGTGGTTAAGTTATATGTTAAACTTAAAGGAAAATACTAGTAGCTCCATCAGCCATCTAGAACATTTTTATAAAACATATATAAATAATGATAAGTATCAAAAGCCTATAACTGGTGTTACAGAATATAATAGTTATAAGGATCTTGTAGAT…
PBANKA_0317121	PBANKA_0317121.1	ATGAGCAATAAAACCCTTACAAGTGAGGTTGATTCAAATATTGAAGCTTTACGAAAATTTATTCGATCATCTATCACAAGGAACAAGAAGCAAGCCTCCTTCGACTTATACATGGACCCTGAAGAAACTAAAGAAGCAGAAACACTTATGAATGAAGCTGAACTGTTATTGAAACAACATGCTACAAGTACGGATGATTACAAATTATATCATAAATTCAGCAAGGATTCAATTGCATATTATAAGAAACATGGAAATACATTAATTTTTAAATTTAATCATAAAATCAAATACCCAGACAAAATATGAATTACCAAAGAAGCATTTTTAAGCCATAATATTAAAATAAGTTGCACGTGCATACTCTCCAAATTTAATGATGATCCAACAACGTTACAA…
PBANKA_0317141	PBANKA_0317141.1	ATGAATAAGTTTTATATTCAAATTATTTTATTTTTTTTAACCATCTCCCTATATGTGAATAATAAAACCCTTGCAACTGAACCCTCTCCAGGAAGATCTACAACACCCGAATCAACATATCAATGTCTTACTTCAGAAGAAATATATGAAAAAAATAAGCACTTATTATGTACCGATCCAGAAGAAACTGTAAAAGCAGATGAAGTTATGAAAGAAGCTGTATCGCAATTAGTATATCATGCTACAAGTATAGATGATTATGAATTATTTGATACAAATCCTAGTGGTAATACATTTTTTTATAAAAAAAGACATAAAAAACTTACAAATGTTCTAAAAATTAAATATGCAATTTATGGTTCCGACCAGTATAATGAACTAATAAACGAGTTATGGGAT…
PBANKA_0317161	PBANKA_0317161.1	ATGAAGTTTGGATTCTGTAGAAGAAAGTCAAAGAAATCCCATAAGACATCAGTTAAAGAAAAGAAACCGGTTGACCCTAAGCTTCCAGATCTCAAAATTATAGGTGATTTCGATCCAATAAAGTTAGAAGATACCAAAGGACGTAAAAGTATGTTAGCTAAACCCTTTGTCTCAGAAACCGATGGTACTGTTACTGATAAAGTGACAGGATCTTTAATAAGAGAAAAAGATTCTAGTGTATCAGAATGGTATATTAGACCATATAAAGATCATGAAGATGTGATTATGGTTAATTTTGTGCCTCTTAGGGAATATTATCAACATGAACAACAGAACGTACATAATCAATATGGGGTCTCTCCTTCAGTACCTAAGATGTCTGAAAAACAAAAATTAAGT…
PBANKA_0317181	PBANKA_0317181.1	ATGGAAGCATATTCGTTTGAGTTATTTCATGAAGTTGATAAACTTTTTGATGATAAGTGTGTTAATACGAGCAGATTTAACAATGACAATAAACTAACCCAATATTGCCCTGAACAGGATGGATATACAAGTTGTTATAATGATTATCAAAGAATCAACGCTATTGGAACATATGTATTTATGAAATTATATAATAAAAATCAAGCTTTAAATGGAACGAATGGTGAAAGACATCTTGATTATTTTATTATATGGATAAACCACATATTATACAGGAAATTCAAAGATAACAACTTTACTTTAAATTCGATTTATAACAAAGATTTAAAGAATAATATTGGAAATTTTAGTTATTGGACCCTTTTACAAAATAAAATGTATCTGATAAATTCTAATATT…
PBANKA_0400100	PBANKA_0400100.1	ATGGACGAGAAAGGAATGTGTGAGCTATTTCTTGAAGCTGATAAATTTTTTAATGGTAAATATGTCATATTGAATAAAATTAACAGATCCTCATCATACAAACAATATTGCCCCAATAATAGAGCATGTTCAAGTAACAGGGAAGGTGTTGGTGCTTTGGGCGGGCATTTATTTACGGAGTTACAAAATAATGAAAACAAGTATTCCGAACAGTTTATGATGTGGTTATCTCATAAATTATTTAATATAGTCAAAGACATAAACAATGGCAAAGCTAATAAAATGACTTTAAGTTCGGCTTATGACGAATATTTAAAGAAGTATATGGGTAATTTTATATTTTGGGATCTTTTATATAATCAAAGGGATTTGAAAGATGCTAATCTTAGGTATATGAGT…
PBANKA_0400200	PBANKA_0400200.1	ATGAATAAAGCTTGTAAAAAGTTCCAGATTGTAAGGGGTTGGATTCCCGATGAATTGAACAATAACGGAACGTGTAATTTAATGAAGTTTCTAAATATAAAACCTATTGTAATGATAATCATTGTGATATTGCTCCTGATTACTACAATTCTGGATGTTTATTTGTGTTTAATGAACTCTTTGGGAGTTCTTCTTTGCTTTCGAATAATAATAAAATGGATATCCCCATTACATTATAATATGATTAAGTTATATGTTAAGCTGAAAACACAAGAAAAAACGAGCAATATAAATTATTTTTATGATAAATATGTAAATAAAAATAATGAGTATATTAAGAGTAAAATTGATGTTAATGATTATAATATTTATATGGGTTTTATAAATCAAAAAATTAAT…
PBANKA_0400500	PBANKA_0400500.1	ATGCCTAAGGAAACGTGTACGATATTTCAAAATGCTAATAATCTTTTTAATGAAGGAAAACTTGATTTTGATACAATAAATTTGAAAAATGGACCTTACATTCAGTATTGCCCTTATCATAGAGAATCAAAAAAATATGAATGTAAGAACATTTATGATGGACTGAACGCTTTGTGTATGCATTTATTTACTGAATTATACAAAATTCCTGGAGAGGTAATGAAATTTAAAAGTAACAATAAGCAATATGTTGGATACATTATGATGTGGCTAAGTTATAGATTATCTCAGATAACCGATTATAATGATTCAACTTTATTCCATTTTTATGAAAATTATTTAAAGAACGCGTTTATAAATTATGAGCATATGGATAAAATAACAAAAAACAAGTATTTG…
PBANKA_0400600	PBANKA_0400600.1	ATGAATGATGATCTATGTTTAAAATTTAGTGTTTTGAGGAATTATATACCCGACAAATTAACCGATACTGCAAAACTTAAGTTTGATGATAATTCGGATTTTATGCAATACTGCCCTGAGAATGATTCAAAAAAAAATGAATGCAATAATAATCTCGATATAATTACGGCTGGATTTTTATGGTTACTTGAACACTGCTATTCTATATCCAATGATAGAAGCTATAATGAAAATAATACTAATCCATCTTTTTTTCTATATATGAATTCATGGTTAAGTTACAAATTAAAGCAAATCATAGACAAAAATTTCACCAAAATAAACGATTTTTATAATGAACATGTAAAAAATAGTGATAAATATAATAGATTTATAACTGATGCCTATAGAATTTCAGAT…
PBANKA_0400700	PBANKA_0400700.1	ATGAATAATTTTTATATTCAAATTGTTTTATTTCTTTTAATCATCTCCCTATATGTGAATAATAAAACCCTTGCAACTGAACCTGCTCCAGGAGAAAATGCAACATCCAAATAAACACGTCATTACCTTACTTCAGAAGAAATATATGAAAAAAATAAGCACATATTATGTACCGATCCAGAAGAAACTGTAGAAGCAGGTGAAGTTATGAAAGAAGCTGTATCACAATTAGTATATCATGCTACAAGTAAAGATAATTATGAATTATATGGAGTAAATCCTTATGGTAGTACATTTTTTTATAAAAAAAGACATAAAAACCTTACAGATTATAATGAAATAATAAACGAGCTATGGGATCCATATAATGTCGTTTTTATAAATAAGGGCTCTGCTAAA…
PBANKA_0400800	PBANKA_0400800.1	ATGGAAATGTCGATTTTTCTCAATGATTATTCAGAAGGAACAATTGAAGAACAATCCTTCAACTCATGTGTATACCCTGAAGAAATTGAAATAGCAGAAAAGGTTATGAATGAAGCTGAACTGTTATTACAAAACCATGCTACAAGTACGGATTATTACAAATTATATCATAAATACAGTAAGGATTCAATTGCTTATTATAAGAAACATGGAAATACATTAATTTTTAAATTTAATTATAAAATCAAATACCCAGACAAGATATATATAATAAGCATGATATGGAATTCAAATGCCAAATATTTTGGTGATCAAATTGTTAAAGAAAAAGTTACACATGAATACTCTCCGAATTTAATAATGGTCCAAAACCGTTATATAAATACCCCTTTATCGTTC…
PBANKA_0400900	PBANKA_0400900.1	ATGTTAAAGATTGTAAGAAGGGGAATTTATTATTCACATGAAAAAAAAAAGTACTATACAAATAGGCTGTATAAGAAGGTGTGTAACAGTTGCTTAAGTTTAAACATAAATAACATGGACAAATGCATATATTGCAACAATATATTAAATGATAATGATATTAGATTAATAAAAAATAATATTTATACAGACATAATTAATGTTAGAAAAAATTTTAAGATATTCGATGAAAAAAATACTAAGGCAAATTATTATGAGCCATTATTAAATAACGTACAAATTGATGATAAATATGTGCATATAAAAAATGGTAAAATAAACAACAGTAATAAGTTATATGTGTATTATAATTGTTATGATTATATTATATTAAATAACCCATATAGCAATTCATGTTTG…
PBANKA_0401000	PBANKA_0401000.1	ATGAAAAGATTTTTTGGATTAGAAAAAAGTAAGGGAAACGATGATGATAAAATAAATGAAGTTGAAAAGAATGAAGAAAAAGAACATGAAGATGAAAATAGTGAAAAAGAAGAATATGAAAATGAAACAGAATATGGTGGCGAAGAAGATTTAAAAAAACACATTTGCTTATCGAAAAATATGTTCATGGGGAATGATATATTGACACCATTTAATTATAATTTATTAGCATATGACCAAAACATAAACAATAGAATAATTATAAATGATGAAGATGATGATTATGAGAATAGTAACAAAATAAAAGATTTAAAATCGATATCTGCTTTAGCTATTCCAGATGAAGAAAACACTAAATCTTATGAAAACAGATATAAAGAAAATGAATTAAAAGCACGA…
PBANKA_0401100	PBANKA_0401100.1	ATGAGTTATAGCGATTCGATCTCTGCATCAAATAATAGTAGTAACCAGGATGCTACATCTGGAAAATTGCAATATACTGAAAGTGATGATGAAGGAAGTGATGAGTATTGCCCAGGAGGTTATCATCCAGTTGAAATAAATGAAATATATAATGATCGTTACAGAATTGAAGGAAAATTAGGATGGGGTCATTTTTCTACAGTTTGGATTGCAACCGATTTAAAAAGTAAACCATTAAAATTTGTTGCTATAAAAATTCAAAAAGGTTCAGAAACATATACAGAATCTGCTAAATGTGAAATAAATTATTTAAAAACGGTCAAAATAAATTCTTTTGATTCTTCATGGGTTGAATTTAAAGAACAACAAAGAGAAAGATTATTTCATTATAATATGACA…
PBANKA_0401200	PBANKA_0401200.1	ATGAAACTGCTGGGATATCAATTTGTTAGATTATTGCTTTTCTATATACTACTTTATCAAAATTACAATGTAATAAACGCCTTAAATAAAAATAGGCATGATATTATACACAGTGGAATACACCAAAATATATACTGTTCGATAAAATGGCACAATAAAAATACTTCAGAAAAAGTAAACAAAACTAACAATAGGCATACACTAAATTTTTTAATACCACAAAACTGTTTGCAAAAAAGGGACCATAATAATAGTGCCAACAGGATTATTTCCAAATTTATGAAAAATGCTAACCAAAAAAAAATATTTAATTGGGGAAATAATAACAATATATATCTTTCCCCTTTTTCCTCTAAAAACATTAAAAGCCATACGAAATTATACAACCAAAAAAATTCA…
PBANKA_0401300	PBANKA_0401300.1	ATGAAAGACCCTTTAGAATATCTTGAGCACATAAACTTCAACACAAACAAGTTTCCTCAGTACAATCATCTAGTAGAAAGTTGTCCTTCTGAAAATGAGAAAGAAAAAATTATACGAATTTGTCGATGTTGGCAATCAGCAAAATTTCCATATTGTGATGATACACATAAGGTTTTCATAGAAAATGGAGATAATGTGGGGCCGTTCGTTGCTAAGCTCGTTAGTTATAAATTAAGTGAAGATGAAAGATTAAAACGGAAAAAATATAATGAAAAATACATTAAGATAGATAAAAAAATAAGAACAGATCAATACTCCGCTTTAAACAATAAATTAAACTATACCTACTTCATGAATTTTAACACATATGCATTTAATAATAATAAATTTAAAAAATCA…
PBANKA_0401400	PBANKA_0401400.1	ATGAAAAAATATCCATTAATAAATCACCCCCCAAATCAAAAAAGTTTAAAGGATCAAAATCAAATAGGTTCAGGGAATAATAGCAATGGGAAATTTCGTGATACTAAGCAGTATAATAATATTGGAAACAATAATATGAATAAAATGAATATGAGTAAAATACATATGAACAATAGTATGTATAATAATAATAATAGTAGGGAGAATAACATGAGTACTATTAATGGGAATAGTGTAAATAGCGGAAATACTATGAATAGTATAAAAAATAATAACAATTCACTAGGGCTATATATTGACAATCCTCAGAATGCATTTATTTTTGATGAAAATGATTTAAAAACATTATTTTCATATTATAAAGGTGCAAAAACCATAAGAATATTAAACGATAAAGCA…
PBANKA_0401500	PBANKA_0401500.1	ATGGAAAATGAACAATTCAATCCTTTGTCATTATTAGACAAGAACCAGCCATTTGATGCTGATAAGTTGAAATTGCTGGATAATATTGTTGAAGCTCTTTTAGACACAAAAGATAAAAACAGAAGGGATTTTGCTCAAAATTTATTAAATCAATTTAAGATGTTAGACAATTCGTGGAGGTCTGTGTCAGTTATATTAGATCATAGTGAAAATGTGAATACAAAATTTTATGGTTTACAAATATTAGAAGAATGCATAAATAATAAATGGAATATTCTACCAGAAGAAGAAAGAGAGGGAATGAAAAATTTTATTGCTTGTTATACAATTACAATGTCAACAGAAGGTACAACAGTTGGAATTGACAGACATTTATTAAATAAATTAGATGAAACATTA…
PBANKA_0401600	PBANKA_0401600.1	ATGCCAACAATACAGTTGGTTTGCTGTAAGTTGCAATCACAAGATCTAGCGCTGACTAATATTGGATTTATAAATAGTGGGGTGTATAATAATTTAAAGAAAAAGATAAAAGGTAATGAATTATATGGAGAAATTGGAAATTTAGTTTTAATATTAAAAGGAAATGATTATATTGAAGATGATGAAATAGCACTAAATACATGCCAAAGAGAATTTTCTAGAATTCAATTAAAAGAAAGAATAGAGATAAATATAATTGATAAAGAAAATAAAAAAGATATTATAAATTTTATACCTATTGATAGTATAGATGTTGAAGTAAATGTTTTTATTAAACCAGATCGTCAAATTGAATTAGAAGATGAAGTAGTAGAAAATATTTTCAAAAAACATTTTATA…
PBANKA_0401700	PBANKA_0401700.1	ATGCCTTATACGAAAGGTTATGATAAATGTCTTTATAATTTTGAAGAAAATTTAAAAAAAACATATGACAGAATTAAAAAGATAAAGAAAAATGAAGAAAGTATATATGAACATACAAAGTTAGAAGATAGTGAAATAAAAGAAAAGATAATATATTTGTTAGGTTTAAATTATGGAGAATATATATTGTTAAGGGGAAATTTTCGTTTTAGGCTTATAAAAGGGTTAGTTTATTTTAATGGTGAAATAGTAAAGCCATCTATAGAATATAAAAATGTACACATACCCGATTTCAACCCAATGATTAAACTAATAGCCTTAAATGATATGAATGTAAAATGTGAAGACGGAATGTTTAAAATATTTTTTCATGACAATAACAAGTATGAGAATAAAAAT…
PBANKA_0401800	PBANKA_0401800.1	ATGTGGGGAAAAATAGTTAGTAGTGTTTCAAACGCTCTTGATTTTAACCAAGCCACATTAAGTGGTTGTATTGATATTATATGTATCGAATCAGAAATAGAATCTGAAATAAAAAATGATAAAAAAATAAGCTTAATATATAAATCAACACCATTCCATGTAAGATTTGGAAAAACTAAACTATTAAGATCAAAAGAGAAAATAGTTAATATATTAGTTAATGGAAAAACTACAAATCTTCATATGAAATTAGGAAGCGCAGGGGAAGCTTATTTTGTTGAAAAAACTTATGAAGATGTAGAGGAAGAATTAGAAACGTCGCCTTTATCATCGCCCAGATATGAATATGATGATATTTTGTTTGAACATAATATTGATAGTTGTAGTATATATGAATCA…
PBANKA_0401900	PBANKA_0401900.1	ATGGACATATATAATGACAATTATGGAAATGATGAAGAAGATTATATGGGAGATGAATTTGGGCAAGGAGTTGATAGTGATGAAGGGGAAAATTATGAAAATGATATAGACATAATTGCAGATAATCAAATTAAAAAAGAAAAATATGATTATGAAAATTGTGAAGGAAATGAAGAAAATATAAGAATAACAAGTCCATATTTAACTAAATATGAAAAAGCTAGAATAATTGGAACAAGAGCTTTACAAATAAGTTTAAATGCACCATTAACTATACCAATTGAAACACAAAATGATAAATCAAATGGAAAAAGTGATTACGATAATTATTTAAATAATGACCCATTAGTAATAGCAGAAAGGGAATTATATAATAAGTCTATTCCTTTTATTTTGCGA…
PBANKA_0402000	PBANKA_0402000.1	ATGAAAGATGATAACGAAAGTATAGATGGGAATATTCTCGATAAGCAATATGAAATAATAAAATGTGCTAAAAATCACGATTTTATAAAATTTCAAATATTAATACAACCATATATTTTAAACAATGATATTGAAATGCTCAATGTAATAAATATTATGCACTGGGCATGTTATTCTGGTTTTACAGAATTAGTACAAAAATTAATTGCTCTAAATTGTGATATAGAAAAAGAAGATTTGGTAAATAGTGACACAGCTATTTATTATGCAATCAAAAATAGTAACTATGAAATTGTATTATTATTAATCAAACATTATGGTAGTTCTATACTTTTTCATAAAAATCGAAGGCAAATGAGTCCATTCCTAACAGCTATATCTGAATTTAACGAAGATAAA…
PBANKA_0402100	PBANKA_0402100.1	ATGGATTTTATAAAAATAAAAAAAAAAGTGGAAAAAGAAAATGCAGACAGAATAAATATAATTAATACTAAATTTCGAACATGTTTATGCTTATTCAACAATTATTCAAAATGCTATATTAATATTAAAAAAAAATATTTTATGGACACATGCAGATATGATAAAATATATGGCTTTGAAAATATAAAAATAAATGACGAAAACAAAAATGAAATAAATAAAGAAAGCAGTCTAGAATATCCATACCCTTATAAATATGAAAATAATAGAAATATTTTTTTAATTATAAATACTAAAAATGTTAACTCTAATAATACTTGTATATATAACAATGATATTATATACATAATTTATAATAACAAAAAATATGAACATATAAATATCCAGAAAAAGCCAAAT…
PBANKA_0402200	PBANKA_0402200.1	ATGGCATGTAAAGTTGATAAAGCTTTAGAGCATTCTACCCAAAATGAAGCACCCTCAAAAAATTATATGAACAATTTGTGTTATTACAAAAATAATGAATTAAAAAAAATAGACTCATCATATTTTCAAGATAAGTATTTAGGATTATTTTTTGGAGCTTCATGGTGTAAATATTGTGTATCATTTATAAATAATTTGAATTTATTTAAAACCTACTTTCCCTTTTTTGAAATAATATATATACCATTTGATCAAACATATACAGATTATATTAATTTTTTAAAAAATACTAATTTTTATAGTTTACCTTTTGATAATTATTTATATATAGCTAATAAATTTAAAGTCACAAATTTGCCATCTTTTATTATTATAGCACCCAATAATAATATCCTTGTT…
PBANKA_0402300	PBANKA_0402300.1	ATGATGATGCAACATTGCAAACAAATTTTAAGAAAAATAAACTTTGGGAATAGGCACCGATTTATAAATACTAGTAATGTTAATTTAAAAATAGTTAAATGCAAGCTTTTTGATATTGGAGAAGGAATATCAGAAGTTGAAATAACACAATGGAATAAACAAATAGGGGATGAAGTTTCTGAAATGGAAAGTTTGCTAACTGTTCAAAGTGATAAAGCTGCTGTAGATATAACTAGTAAATATAATGGGACCCTTGTTAAAAAGTATGCAAACGATAAAGATATTATAAAAATAGGTTCTTATTTTTGTGAAATAGACACACAGGATGATGTAGGCGAAGAAGAAAACGTAGAAGAAAAAAGCAAAGCAGAAAAAAGTGAAGCAGAAAAAAGTGAAGCA…
PBANKA_0402400	PBANKA_0402400.1	ATGATACACCTCCCAAAACAAAATAACGATGATGGATTGGATATTCAAATAGAACTCGGGTCAGATAAAAAACTAAAAATTATTAAAAAAAATACAAATAAAAATGAATCATTTAACGACGATAACAAAATATGTAATATTATAAAAAATAATCAAACAATATATGATAAATCTGAATCAGGTATGCAATTATATTTAAAATATTTTAAAATAAATTTTGAAAAATTTTCGAAAAATAATTCATATATTGTATATAATAAAAAACAAATTAAAGAAAAATTCAAAGAACAAATAAATAATATTATATCATTATTAAATGTTAAATATGATTATGCATATTATATTATGAAATGTTATAACTTTAATTCTGAATCTTTAATTGAAGATTGGTTTACTGAT…
PBANKA_0402500	PBANKA_0402500.1	ATGAATTTTTTAGAGTTTGTCTTTTTCTTATGCTATCTCTTAAGTGTCGCTTTAGTTTTGGCTAAGATAGATATCATACAATCAGATTATGGGGAAGAAAAGTGCTCATCGAGCGAAGCAAAATTGTTGGATAAAAAATTTTATGGAGAATTATGTGGAGGTGAAAACGTATTACCAATGATAGAATGGATAGATAATAATAATATGACAAAGTCTTATATTATTACATTAAGTAGTATTGATAATTCAAATATAGTTTATCATCTATTAGCATGGAATATACCTTCATATATAAATATAATAAATAAGTTTTCAATTTTTGACGAAAATAAATCTCAAGTTGGTATAAACACATTTAATAAAAAAAATTATCACGGGCCGTGTTATGCATCAACAAAC…
PBANKA_0402600	PBANKA_0402600.1	ATGTTTGATGCATGTAAAATAAATAGTAATTGCTGTCATGATGAGTTGGGAGAAGACAATAAATATACAAAGGATGAAAATAATTATATTTATGAAAAAAATACGAGAACAAATACAAAGGAATTAAAAAACATTATAGAGGGAAAACCAGATATGACAAAATCTGTGGAAATTAGCCAACACACAGAAAGAGAATATGTTGCTATAACAGCTTATCAACCTGTCGATACTGTAACTAAAACTGTAGAAGTGCCATTTGTTAGAACAATAGAAACGATTATTCCAAAAATAACATATGAAAGTAAGATTAGAGAAGTTCCAAAATATTATTCCAAGTTTGTTGAAAAGGTTGTGGAGGTTCCAGAGGTAAAATTTGTGGATAAAATTGTAGAAGTTCCA…
PBANKA_0402700	PBANKA_0402700.1	ATGAAGAACAATTGTGGAGAGGGTTCCACATATAACAATCAAGGATATAAATTTTGTGAAACTAGCAATTGTGGCACTAAATATGTGGATCAAAATGGGAAAACAAAATCTCAAGGCGACCAACAATATAACATAATGGATAATATATTTTTAAAAGAATCAAATAATGGAAACGATAACAATTATTTAGACAAAGTCCCAGAAAATGCAAGAATGTTAAAACCGTTAGTTCAAGAAAAAATCATTGAAATAATGAAACCAGAAATAGAAGAAAAAATTATAGAAGTTCCACAAATTCAATACGTAGAAAAGTTAGTAGAAGTACCTCATGTTATTTTACAAGAAAAACTTATACATGTACCTAAACCAGTTATACATGAAAGAATAAAGAAATGCCCA…
PBANKA_0402800	PBANKA_0402800.1	ATGAAGAAGTTGCTATATAGAAACGACGAAGAGACAGTTGTCTATGATAATGTATTAGAAGGACTATATTCATTATATAAAACATATATTTTAGAATTAGAAAATGAATTTAATTATTACCATTTTTATAAACCACTTCTCACAAGTGGTGACTTTTTATCAAAACCTATGATATTATTATTAGGACAATATTCAACAGGAAAAACAACATTTATTAAGCATTTAATAGAAAAAGAATATTGCGGAATGAGAATAGGTCCAGAACCAACTACAGATAAATTTGTCGCAGTTATGTATAGTGAAAAAGAACAATTAATACCTGGTAATGCATTAGTTAGTGATATTACTAAACCTTTTTCACAATTAGAAAGTTTTGGTAATAGTTTTCTTTCAAAATTA…
PBANKA_0402900	PBANKA_0402900.1	ATGCTAAAGTTTTCGAAATATTTTTACAGCAATATTGTTAATATTGGTAATATAAAAGGGAAACAAATAATTAACATATATGTTCATAACCTTATTTTAGGTTACTATTTAATAGAAAATAAATATTACACAAAATGTAAATATGCTATAATTCATTTCAAAAATTTTAATTTCCTCAAAGATTACATTAATGAAAGGACTGACACTCTCACTTTTACAAATCACAAAGAATATCAAGAAAAACATATTAATAATAAACAAAACATTTTTTATAACAAAGAAAATAATAATTACCATGTCATAGTTAATCCTATTATATATTCACAATTAAAAAATATTTTCCAAATAATTCACAAAACAAATACTTCAATTTTACAAAACATTTTAACAAAATATAAA…
PBANKA_0403000	PBANKA_0403000.1	ATGGTAAATGTTCCAAAAACACGAAAAACCTATTGCAGTAACAAATGCAAAAAACATACCATGCATAAAGTTAGCCAATATAAAAAGGGAAAAGAAAGATTGGCATCTTTAGGAAGAAGAAGATACGATATGAAACAAAAAGGTTTTGGAGGTCAAACAAAACCAGTTTTTAAAAAAAAAGCAAAAACCACTAAAAAGATTGTACTTAAATTGGAATGTACAAAATGTAAAAAAAAGAGATTTCAAACCTTGAAAAGATGCAAAACATTCGAAATGGGCGCTGACAAGAAGAAGAAAGGAGCAGTATACTAA
PBANKA_0403100	PBANKA_0403100.1	ATGATAATAAAAAACAAAATTACCATTTTTTTACCTTTAAGCAAAGTCGTAATGGGCACGAATAGTAACTTATTTCGATTCGTGAGTACTCAAAAAGCTAAATTTAGCAATTCTTCGGAAAATAATAAAGGAAAAACACATGAAAACATGATAAATAATAATGTCACTGACTTTAAGGACTTTGAAAAGACAGAAATATATCAGAATTTAAAAACAAAAATCAAAGATATTCTTGAGAAAGAAAAAATCGTTTTATTTATGAAAGGAACGCCTGAGCAGCCTTTGTGTGGATTTAGTGCAAGCGTAGTTCAAATACTAAACAAAGTAAATGTAAAAGATTATGTTTATATTGATGTAATGAAGAATAGGAACTTACGTGAAGCAATAAAAATATATAGC…
PBANKA_0403200	PBANKA_0403200.1	ATGAAGAAGTGTACCATTTTAGTTGTAGCGTCACTTTTATTAGTTAATTCTCTACTTCCAGGATATGGACAAAATAAAAGCATCCAAGCCCAAAGGAACTTAAACGAGCTATGTTACAATGAAGGAAATGATAATAAATTGTATCACGTGCTTAACTCTAAGAATGGAAAAATATACAATCGAAATACAGTCAACAGATTACTTGCCGATGCTCCCGAAGGAAAAAAAAATGAGAAAAAAAACGAAAAAATAGAGCGTAATAATAAATTGAAACAACCACCACCACCACCAAACCCAAATGACCCACCACCACCAAACCCAAATGACCCACCACCACCAAACCCAAATGACCCACCACCACCAAACCCAAATGACCCACCACCACCAAACGCAAATGAC…
PBANKA_0403300	PBANKA_0403300.1	ATGATAGACTTTGAAAGATATCTACACTTGACGTTGGATAAGGGAAAATATTATTCCGTTTTCGAAAATATTTTAATTTATTACACTTTTAAGAGATATATTAAAACATTTTTCTCTACTCATTCAAATAATTATAACATTGAGATATGTTCTTGTAGCGAATTAAGTTTAAATAATTTAATTTTTTCAAACTTGATAAATTTCGATTTTATTGTAGATTATGAAAACAAACATTTAGTGACATTTTTCTCGCGTATTATATTAGGGGAAAAAACTAAAAAAAATAATAAAACAAATTTTCAAAAATATTGTGAAATAAAAAAAAAAAAAAAAAAAAATAGCTATCTAGCCAAATGGAATGTCAATCTTTTGAAAATACTTCATCATTATTACACGTCG…
PBANKA_0403400	PBANKA_0403400.1	ATGAGTGAACAAATATTTTTTGATAACTTCCCTTTAACCTTTTTGAATGAGGAAATAAATAATGAAGAGTATGAAGATATTAATGAAAAAAATTATCGAGAAAAAATAAAAAAAATAATTGAAGAATTAAAGCTATTAAAAATAGAAATAAGTGAAAAACATGGGATCAGAATCACATTGGAAGAAAAATTATCAATGTTAGAAAACGAAGAAAAAATGAAAGAAAATAATATGAAATATATTATGAACTTTAATGAAAATAATATATATGAAAGAGAAATAATAAACTATAGGAATAGTTTAGAGACTATAAAAAAGCAAATAAAAAATAGTAACTGTAAAATTAAGCTATTACTAGAAAAGGAATTCAAAGTTCGAAAAAAACTCCAAACACGATAT…
PBANKA_0403500	PBANKA_0403500.1	ATGAGATATTCCCTATTTTTTGAATTTTTTTTTGTTTTTGTTTTGACGTGTTCTTTACATATAATATGCTATAAGAGAACGAGCAGCTTAAACTTAATAACGGGTATTAAACAAATAAAAAATAAAAATATTCATAAAAGAAATCGGTTATATTCTTCGAATGAAAACCTAAAACGATTAAAATATATCAGAGAGGTTACTAATGCAAGTATCCAAGTGTGCAATAATGCATTAAAAGAGTGTAATAACGATGTTGATAAGGCTATAGAACTTGTTAGAAAAAATACAAAAAATGGGACCTTTATATCTACAAGTGTTAAAACACAAAAAGAAGGATTGATATGTTCAGAAATTATGGATGATAAAATTGTTTTAATTGAATTGTTAACAGATTCGGAT…
PBANKA_0403600	PBANKA_0403600.1	ATGAATGAAAATATATGTAACTATCATGGAAATATTAACAATGGGATAGAAAAAAGCTTTTTAATTAACACAAAATTATGTAATGATATAAATCATGCAAATAATTTATATACATCAGACATGTTTGGTAGTAATACTAGGGATTTAGCTTACGAATATAGCAAAAGGTATTCTAACATCCATAATAATAGCAATTCTAATAGTATTATCAACCATATGTTTGATTCCTCAATTAATGAACTGGAATATAGCCAAGCAAATGGGAATCATATATTAACGAATAATTTTATATACCCAAAAAATAACACAAATGAAAATAATTTAAATTATGGGAATAACGTATTTAATACATATCGTTCCAATAATATTCCTTCCAATTATAAAAACAAATTATGTATG…
PBANKA_0403700	PBANKA_0403700.1	ATGAATTGCATCAAAGAAAATGAAATATGTGAAAAAAATTGCAATAAAAACAGTTGCATACTTAATAATAATGAAAAAGAAAATGTAGAAAAAAATAGTTTTGAAAATAATTACAATAATTGCTACCTGAATGAAAAAAAAAAAAGTAATAATTTTTTAAATAATGAAATTTTAAAAAGTTTAAATGATAATTTTGATAATCCTACCGACTTTAGCAATAATAATGAAGAAAATAATTTAAATAAAATTGAAGAAAATTTTACTAATTATAATAATAATAATAGAAATTCAGAAAACAATATACTAAATTATAACGATAAACAATATCGTAATAATATAGAAAAGGGATGCAACCCGTTGACATTCCCCATTGAAAGCCTACCTAATACTATAGATGAT…
PBANKA_0403800	PBANKA_0403800.1	ATGGTGGGTTATGCAACTGGAAATACAGAAAATATAAACATTAATGAAAACCATGAAGGAAATGAATATTATGTAAATGGTGAAAATGGTAATGTACAAGAAAATTATGAATGCGAAAATGAAGTAAGTCAACATATGGAGAATGAATTAAATGATAATTTGCTGAATAATGATGGGCGAAATAAAAAGAAAAAAAATAAATATGAACGTGGTATATTTAAAAGTAAAAATGATAATAATAAAAATACTGACGAAAATGGAAATGTACCATATCGTTCATTTAATGATAATGAAAATAATGAAATGGATAAAAAAGAAGATGAAGATGAAAATAATTATAAATCGAAAAATAAAAATGGTGAAAATAATAATAACAAAAAGAACAAATCAGATAACCAA…
PBANKA_0403900	PBANKA_0403900.1	ATGGCGTATATCTTTAAGAGAGAAGGGTGTTATAGCAAAAATAGATTAAGTGAGGTGTTTCGAAAAAATAAAAGTTTTGTTAATCAACTCATGTATGATTTAACTTCTTTTCATTATGAAAATTATATGAAAAATAAAATTCACAAAAATATTATGACCAACTATAACAATATTGAAAAAATCCAGTCTATGCTAAATTTGATAAATGGGGACAAAGAAAATGCCTTCAAAATAAAAACAGGGCACTTTTACTTTCGTAGCGGGGTTCCAGTAGTTACACCTTATATTCAGCAAACTAACGAATTTGCTGAAAATAATAATTATATATATAATTTTAAAAATTTAAAAAAAAAATATTTAAAAGACGTTTATGACTCGTATAAACACAAAATAGGGGGT…
PBANKA_0404000	PBANKA_0404000.1	ATGATAAAAAAAGGATCCGAATCGAATCGAGCTTTAAGAAAGAAATTAAACAATGATGTAACAAATATATTGTTGCTTTTCGAAAAAGTACAAGAATGGGCTGATTTAAGTAACATATTACAAAAGCTATATTTAACAATAGAAAAATATGAAGTTTTTTTAGATATATCATCAAAATTTTTGTTATTTAGAAGGTTATCACAATGTTTAAACCCAATGTTACCATCTGGAGTTCATTCAAAAGCTTTAATTATATATGGATCAATATTTAAAAAAGTTGAAAAAACTTATTTTATGGATAATATCCATATATTATGTTCAGGAATTTTTGAGTTTATGTTACATTGTACAATTAGTTTAAAGACAATATATTTTAAAAATATAAAATCAATTTTAAAT…
PBANKA_0404100	PBANKA_0404100.1	ATGAATATAAAAAAATTTCGGATTTTATTTTTTTTTAACAAAAAATATAGTTATTTGTCAACAATCAAATTAAAAGAATTTCACTTAAATCATTGGGAAAAATATAATAATAAACTAAAAATAATGGAAAATATCCCAAATGGAAAAAAAAGACAAAATACTTATTTGGATGGGGGTAGTGATTTTGATGTAAATAAAAAAACTCGATTAGTTTTATTAAATGAAAGGGGGGTATCGGGTAGAATCCCCACAACTGCTAATATTGGAGAAATTAATAATAAGGATAATGTTTTAAAAACTTTTGACGTCTGCAATAGTTTTAATTCTGCTTTTGAAAATGATAAATCAGAGGAATTGGAAACACATCACGATAAAATAGTTGGCCTTAAAATTCCAACA…
PBANKA_0404200	PBANKA_0404200.1	ATGGGAGAAGTAATTGTTCCAAGAAGTTTTAGATTACTAGATGAATTAGAAAAGGGCCAAAAAGGGAATGTTAGTGAAGGTGTTTCCTTTGGATTAGAAAGTGCAGATGATATAACATTATCAAACTGGTCATGTACTATATTTGGACAACCCGGAACTGTTTTTGAAAATCGTATTTATTCATTAACTGTTTTTTGCGGAGAAAATTATCCAGATGTTCCTCCAACTGTTAAATTTGACACAAAAATTGAAATGACTTGTGTTGACAGCACTGGAAATGTCATGAAAAGCCACCTCCACATTTTAAAAAACTGGAACAGAAGTTATACAATTGAAACCATATTAATTGCATTAAGACAAGAAATGCTTTCAAGTGCTAACAAACGTTTATCGCAACCA…
PBANKA_0404300	PBANKA_0404300.1	ATGAAAATTTTTATCAATAATATAAATACATATAGTGGAAGCTGTTTATGTGAAACATTAGATATTATACAAAATGAAAAATGTGAAATATATGGCACACTGATAAATCAAAATGAAGCGAAAGAAGAAGATATGTACATGTATAATTATAATAATGTAAAAAAAATAGTATCAAAAACCAATAAAGATAAATTGGTAAAATATATAGTTACGTCAAATTTATGTGTATTTGATATGCACAATACAGGTATAGAAGAAATAGAATATGTTATAAGAAAATTAAAAAATGAAGAAATAAAAACAAAAGTAACTTTTATTCTCGTTTCATCTATTATGACTTGGAATAAAACTAAAAGAAAATTTGTTAAAAAAAAAATCGAGGAAAAAATTGAAGAAAAA…
PBANKA_0404400	PBANKA_0404400.1	ATGGTGAAAACAATATTTAATAGTCAAGCATTTTATAATATAAAAGCCAATGTGGCAGATTTAAAAAAGAGATATATATGTTTCCAAAGAAATTTAGTACGTGACAATATCGTTAAAAAGGAAACTCCAAAACATGAACAAAAACCTTTGGGGTCATATCCAGTTCCCCCTGAAGCCGAAATGATGTGGAGGAATAGGCATACAGCATATGGGGGGTATATTCAACAAACTATTTCACCTTTTCAACAAAAAATTGTATATCCATTTTGGCACATGGCCCTTGCTCGATGGTGGGCAAAATTTTCATCATATTTATGGTGGTGGATCTGGCCTTTTGCAATAACGCATATTATTTTATGGAAAATGTTCCGTGATGCAAAAAAATATGTAGAGCAAAAA…
PBANKA_0404500	PBANKA_0404500.1	ATGAATTTCCTACGATTGCTAACTAACGAAAAGCCAAAAAGCGATGAAGAAAATGTAAATAACATTGATGAATCTAATAAAATGGCTATTTTAAAAGATTATGTACAACCAAATGAAAATGACAAAACGGTAGATCCTGAGGAGGATCTTGATGATGATAAAGAAATAAAAACAAATGAAAATATCAATGATGATGTTGTAAAAAATGAAATTTCAAACGATAGTTCAATAGTAGATAATAATATAAAAGAAAAATGTGAATCAGAAAATGGAATAAATGATGAACAAAAGTTAATAAAATATAATATAAGCACTTTTCCTGATAATAAAAATTTAAAAAAAAATAATTATGATAAATTAATAACTGAAAATTATAAAACAAATAATAGACATATTGGA…
PBANKA_0404600	PBANKA_0404600.1	ATGGCAGGATCTATATGGAATAAAAACAGCTGGCATTGGGAGGAAAAAAATTACAACAAATGGGGGGAATCTTATATAAAGTCGAAATTAATTCATTTAAAAATTGAGGATGAAAACTTGTCTATATACTTTGATACAATCAACATAACAGGAAATGCTTCTGTATCAATTCGAAAGGGGAAACAAATTAGCTCTTTCGAATTTGTCATTAAATTTAAATGGAATTGTTTAAGAAAAAAAGAAAATATCAACTCCTTCGGTGGGGACGTGGAAATATTAGATTTTTCCAATTGTTCATTGGAGGACAACGATTATGAAATAAATGTGGAAGCGAATGAAAGCAATGCAGACATGAAAAAAGCATATGAGATATTAAGGAAAGAAGGGAAAGAAAAAATC…
PBANKA_0404700	PBANKA_0404700.1	ATGGGATCCACATACGAAACTATTAAAAAATTTGTACATAAAATCATCGATGAAAATAAAATTGCTGTATTCTCAAAAACTGAATGCCCATATTGCATTAAAGCAATATCCATTTTAAAAGGATATAATGTTAATATGCATGTAGAGCAAATTGAGAAAAATGCTAATATGGCAGATATCCAATCATATTTCAAGGAATTAACTGGAAAAAGTTCCGTACCAAGAATATTTATTAACAAGGAAATTGTCGGCGGATGTGATGACTTGGTCAAGGAAAACGAAACCGGAAAACTTCAAGAGAGACTCAAGAACATTGGAATGCTTAACTAG
PBANKA_0404800	PBANKA_0404800.1	ATGCTGAAGAAGGCTCTGGCTGGAGCGGGAGGTCTCGGTATGATATCCGTTGGGGGTGTTTACCTACTTAAGGTAAACTTTCACAAAAATATGATTGAAAAGGATGTATCATATAAGTATAGTCCAATTGCTAATAGATCTGAAATGGTAAACAGACTAAAAACAAATCAGTATGATATATTAATAATTGGCGGAGGAGCAACAGGAGCAGGTTTAGCTTTAGATTGTGCGACAAGAGGAATAAGATGCGCCTTAATTGACAGAAACGATTTTTCGAGTGGAACTTCTTCAAAATCGACTAAATTATTACATGGAGGTATTAGATATTTAGAAAATGCAGTAAAGAAATTAGATATATCCGAATTATATTTTGTTTGGGAAGCTTTAGGTGAAAGAGCC…
PBANKA_0404900	PBANKA_0404900.1	ATGATAGCGATGCGTGGACATAATGTGTTAAAGAATTGCTTTGAAAAGCTAATTGGCAATTCTATAGGAAATAATACTACTACAAGAAGAGTATCATATTATAAAGGATGTAATTTATTTGTAGATAACTCAAGCTTTCATTATATGAATGTTGAAAAAGAAAAGTGCAGTAAAGTAAATAATCCATTTTTAATAAATTATCGAAATATAGTTAGCAATACAATTAAGAAATTAAACAAAAATAATTATATTGAAAATGGTAATAATGAAGAAGATAAATTTTTTGAAGGTGAACATATGAACAGACAGTTAGGAGGCTATGGATATCCTATGATGTTTATTGTTACTTATGATAAACCAAGTTGGCAACCATTTTGGGAAAATGATTGTGATGTTATA…
PBANKA_0405000	PBANKA_0405000.1	ATGACGTCAGCCCCAGGATTATCTTTTGCAAATTTGACCCTTATGTTGGATTTGCCACAACTACCTGCCATTTTTTTAGTTAATATAAAAAATAATGTCAAAATTTTGACAAACGAAATAAAGCAAAATATTACCCCAAGCGAAGATATATTTTATCCGCATAATAGAATTAATTTACAAAATAAAAAAATTAATAAAATGGGAAGAGTACGGAAATATAGCAATAATGAAAGTTGGCTGTTTGGAAATCCATTTTAG
PBANKA_0405100	PBANKA_0405100.1	ATGATAAAACAATTTTCAGTTATGATAACCTTGATAGGGTTATCTTCCCTATTGAACTGTGGCCATAATGTTTATTTATTACTTAATAATTTCAAACTAGGAAAGGACAACATCGAGGATTTTATAATTCCAACACCCCTAACTATTCAAACAATTTTATGTGCTCTCATAACCATATACGGTGGAAGCAGACTATTTCACAGTTTTAAAAAAGTTAATGACATGTCAAAAGATTTTGACAATAATTCTTGGGATGCAGCACACATACGGAAAAGCTTCCGTCTAAGCTACAACAGGAAATATTTTATTAAGGATTATATTAATGAGTTTTTATCTAAAAATATTTAA
PBANKA_0405200	PBANKA_0405200.1	ATGATGAATACAATTGTTCCTGAAGTATTAAAGCAAGGAGCCCAAGAAGATAAGGGTGAAATTGCAAGGTTGCAAGGATTTGTTGGAGCAATTGCTGTTGGAGATTTAGTAAAAAGTACATTAGGACCTAGAGGATTAGATAAAATATTAACTCCATTAAATTTAGAAGGATCACGGAATCATCAACATACTGTAACAAATGATGGAGCTACTATATTAAAATCTGTATGGTTAGATAATCCAGTATCTAAAATACTAGTAGATGTAAGTATGCAACAAGATAATAAATGTGGAGATGGAACGACAGGTGTAGTTGTTTTAGCAGCTGAGATGTTAAGAAATGCTGAAATTTTAGTAGAAAATAAAATTCACCCTCAAATAATTTGTGATGGTTTTCGT…
PBANKA_0405300	PBANKA_0405300.1	ATGGGATCAGGAAAACCTAGTGGATTAAGGTCAGCACGAAAACTCCGAATAAGGAGAAGAACACAAAGATGGGCAGACAAGGGATACAAAAAATCTCATTTAGGAACTAGATGGAAGTCTAATCCATTTAGAGGAAGTTCTCACGCTAAGGGAATTGTTGTTGAAAAAGTTGCTATCGAAGCTAAACAGCCAAACTCTGCATACAGAAAATGTGTTAGAGTACAATTAATAAAAAATGGTAAAAAAATTACCGCTTTTGTCCCTGGAGACGGTTGTTTAAATTTTATTGACGAAAATGATGAAGTTTTAGTTTCAGGTTTTGGTAGAAGTGGTCACTCAGTTGGTGATTTGCCTGGTGTTAAGTTCAAAGTTGTTAAAGTAGCAAGAGTATCTTTATTA…
PBANKA_0405310	PBANKA_0405310.1	N/A
PBANKA_0405400	PBANKA_0405400.1	ATGGCTGACGCAGAGAGTGTTGATAACAATGTAGTAATTGAAGAAAAAGCTGTTTTTGATAATGTAACAGCAATCCAAAAGGTCATAAAAAATGCCTTAGTGCATGATGGATTAAAAATTGGAATAAGAGAAGTAATAAAGTCTATTGAATCTAAAGAAGCTAAAGTTTGTTTTTTATCAAATGTGTGCTCAGAACCTGCCTATAAAAAATTAGTTACTGCTTTATGTGCAGAAAAACAAATCCCACTATTTATGATCGATAATGATAGTAAGGACTTAGGACAATGGTCTGGATTATTTAAAGTAGATAAAGAAGGAAATGCTAGAAAAATTATTGGAGCAAGTTCTGTTGCAATTATTGATTTTGGTGAAGAATCTGCTGAAAGGGATTTTCTCATG…
PBANKA_0405500	PBANKA_0405500.1	ATGGCAGATAGGTATGAAGAAAAGGGAGAAAATGAAATAGGAAATAACATGGCCGCCCTAAAGGCCAAAAGAGCTAAAAATGCTGCAGCAGTAAAAAAAAGAATCATGAAAAAATTGAAGGAAACAAAATTGATAAACAAAAAAAAACGCATTGAATTAAGAGCAAGGACGTTGAAGTACGAAAAGGAATACGAAGAAGAAAGGAGGAAAATAACAGAGTTGAAAAGAGAAGCTAGAAAAAATAATTGCTTTTATAGAGAAGCTGAAAAAAAAGTAGTTTTTGTAATAAGATTAAAGGGTGTTAATAAATTGCCACCAAAAGTGAAAAGTGTGTTTCGCTTATTAAGATTATTACAAGTACATAATGGAGTATTTGTTAAGGTCAATAAAGCTACAAAA…
PBANKA_0405600	PBANKA_0405600.1	ATGCATGAAGGGAAAGAAACATTATCATTTGGAAACATGGATTCTGGATTGGTTGTAAGTCGAAAAGAGCTGATAGAATGGGTAAATAGCTTTCTAAAATTAAATATTACAAAAATTGAACAGTGCTCAAATGGAGCAATCTATATACAATTACTAGACATATTATTTCCAAATAAGTCCGTTTTACATAAAGCAAAATGGAATGCAAAAATGGAATATGAATGTATAGTAAATTATAAGCTAATACAAAGTGTTTTTAATAAATTAGGAATAAAAAAACATATGGATATAGATAAACTTATAAAAGGAAAATATCAAGATAACTTAGAATTTTTACAATGGTTTAAAGCATTTTTTGAAAGGCTTGTTGATTATAATAATGAACAAATAGCTAATTAT…
PBANKA_0405700	PBANKA_0405700.1	ATGATATATTTAATATTGTTTATATTTTTGATCTTAATAAAAAATAATGCGATTGAAGCAAAACAGAATTTAAAGAAACCAAACATTTTAACGTTTATAAATTTTTCAAATACAAATTTATTAGAAAAACAAAAAAAACGAATAAAAGAAAAGTTTAATACTCAAAATAATAAATGGAATTTATTAACAAATGATGAAATATTAAATAAAAATATAGGTGTAAATGAAATAAATGATGTAAAAAATTTTTCAGGAAATTTAGATAAAACCAAAGTTAATATAAACAATGTTACAAAAATATATCAAGAGGAAAAAAGTAAGGTCAGACAAAATGTGATGGAAAAAATGGTGGAAAAAATATTAAAAAAAAAAAAATATAAAAAATTGGAAAAGTTATTA…
PBANKA_0405800	PBANKA_0405800.1	ATGGAATTGTCAATAGATGCGTTAAAAGAAAAGTTTATGAGCATGAACAGCGATATTGAACTTATAGAAATGAAATTGAAAGATGAAATGTGTAAAATTTATGAAGATGAAATAAATCCACTTTTAATTTTAAACGATTTTGAAAATATAAAAAATGAAATAAATAAAATAAATAAAGAATTAGACATATTGTATGAACGTAAAAAAATGAGCATAAATTATATGCATAGGCAAATGCAAAATTATAATTTTTTGTTAAATCTAGAAAATGATTTAAATATTCCTTCAAAAAATTTTAACACTTATCATAATTCAGAAATTATACTTAATAACTTTTTTTATGATAATATTAAAAATTTTTTATTAAATGTTAATTATGATAAAATTAAAGAATTAATA…
PBANKA_0405900	PBANKA_0405900.1	ATGGATAAGCCTGACATAGAATACTTAAACATCCCTCAAAAAATAAAAAAAAAACTATATGAAAATAATTTAAACACAGTTGAAAAAATAAGTACATATTATTTAGAAGATTTAGAATTCGAGGAAATAGAACTTATACAAGATGAAATATTTAAATATCACATAAATGATTTAGGTATAAATAATACAGAAGAAAATGAAAAATCCAAAAGTTTAATAAAAAATAAAATATTTGCAAACGATTTTTATTCATTTAGCGATGTAGAACATTATTGTGAAAATAAGGATATATCAGATAATTCGGAAACTAATTTTTCTGATATGTCTGAAATATCATTTTCATCATATTCTTCTTCAAATAGTTACCATTACAAAAATAGTGAAAAAAATGTTAAAGAC…
PBANKA_0406000	PBANKA_0406000.1	ATGAATAATGACCAAGGCCCCGATTTTAAACTCGATCAATCGGTTACTAGCAATGGATTGTTTACCGTTATAGAACGGAAACCTCTTTCATCATTAGAAAATAACGAAGGGTTTAATGGAAATAATTATGGCGATCCACTAAGCAATTCAATAGAGGGTTTATTAAAAAAGAAGGAAACAGAAAATACCCCATATAATGATAATATTTGTGAAATATACAGATTAAATAGTTCACAATTTTTAAACGATAATTGTGAAAATACAATTAGTAGAATAAGTTATGTAGATGATGATGTATCATCATTTTATGATTCTGAAAAAGAAAATGAACTTTATTTTGACAATGATATATCTACTCTAGGATCATGTTATTCTGCCGCTAGTCCATTAAAATCAAGA…
PBANKA_0406100	PBANKA_0406100.1	ATGGGTAAATTTGCAACTTTGTTTTCCCTTTGTTTTGTGTTTTTTTATTTATATCAATCCTTAAAACTAAAACATATTAAAAAAAGAGGTATTATTTCACTGCTTGAAAAAGACGAGAAAACAAAAATAGCTTTTGTGTATAAATATTTTTTACCCAACACCAATGTAAAAAGAAATGCAAATAAACACTTTTATAAAAGTAAGAAAGAAAAGGAAATCCTTGAATCAGGTTATTTATATCCATTTGATCATTTAGAAAAAAAAAAAAAAAAATTTCCACCAGATCCTTATATTCCAAATAACGAAGAAATTGAAGAAAATGATGAAAATATTTTTGACGAACTTAATGAAAACGAATTGTTAGATTATGATAATGATGATGAAGATGCTAAACAAAAT…
PBANKA_0406200	PBANKA_0406200.1	ATGGAAGAAAAATTTAGTAATGAGTTTGTGGCCGATGTAGAAAACATAACCAAAATAAAAGAATATTTGAATCAAGGGGATATAGGATTTGAAAATGAAGATTTAAAAAAAGAGAGAGAAAAAATAAGGAGTAATGATGTATTCATAGAATGTGTAAAGAATATATGGATGAATATTTTGAATAAAAAATTAAACGATAAATTTAGTAAAATAGAATATTTTAAAGTTATGCTAAGAATATGTAAAGTTTTAATTCCACAATTTGAAATAAAACAAGTCATCAAAATTATAAACGATGAATGGAATAATGATTCAAAAGGGAAAAAATATTTAAACTTTGATTCTTTTTTTAATACTTTTTTTGAATTAGCTGATATATGGACTCCAACTATAAATGCT…
PBANKA_0406300	PBANKA_0406300.1	ATGGAAACACAAATACCTGATAACGATGTTAATAAGATAATAACTCAAATAAATAATAAGAAAGAAAGAGAAGCTGAAGATGAATGTGAATTTCCTTTATACAAAAAAATAAAAAAAAAACACTATAATTATGAAAATAACTCGAACAATTTTATATTAACCAATCCAACATACACACAACAATTTAGTTCGATATATAACATACGAATAAATATAATGCGAAAATTATTAATGAAAACGATAGAAAAGTTAAATGTAGGAATAAGTGATGATTCAAAGGGGATTATAAAGCAGGAAGTTAAAGAACCCGAAAATGGGCAGAAAAGTAAAGGAGGTGAAAATGAGCAAGTTAAAGTTTTACAATATTTGAAAGATATTAAGATTAACGAAAAATGTTAT…
PBANKA_0406400	PBANKA_0406400.1	ATGAATGAAAAAATTGTTATTCAAGCACCCCTGTTTATCGTTCCCAATGAAAACAAAAGTAATGTACTAAAATATGAAAAAGATAACAACTTTAATAATAGCCGAAATGATGCGGCAAATTTAGTTAATCATATATACACAAGTTTACCCTATAAAGCAAATGAAAGAAATAATGATGATATCAATGAAGAAATACCCTTAAATTTAAATGAAAAAGAAAACATGAATTGTTTTCTTAACAAAAAAAGCTTTAATTTTGCACTAAAAAATAATGAAAAAAATATGATTCAATCTTATAGAAAAGGAGAAATAAACAAAAGTTATAATATTATGGAAAATATGTATGATCTTCATTATACAAATAAAGGAAACACAAATTTAAATAATTATCTTAAACAT…
PBANKA_0406500	PBANKA_0406500.1	ATGAGTCATTTAATGTCCCTTCCTATTGTACTCCTAAAAGATGGAACAGATAAAGCTCAGGGGAAAAGTCAAATAATTCGAAACATCAATGCTTGTCAGGTAATTGTCGATATAGTCAAAACAACATTAGGACCAAGAGGTATGGATAAACTTATTTACACAGAAAGAAATGTAACAATAACTAATGATGGAGCTACAGTTATGAATTTATTAAATATATCTCATCCGGCTGCATCTATATTAGTAGATATTGCAAAATCTCAAGATGATGAAGTTGGAGATGGTACGACATCTGTCGTTGTGGTTGCTGGGGAATTGTTAAATGAAGCTAAAGTACTATTAAATGATGGAATTGAACCAAATATGATAATTGATGGATTTAGAAATGCATGTAATGTA…
PBANKA_0406600	PBANKA_0406600.1	ATGGCTAATAATTTAGGTGCTATTTTATGTGGAGGGGAAAACTTGTTATGTGACTTCAGTCATATATTTAGTCGAACCTGTGGGAAAAGACACAATGCTTTATCTGAAAAAGATGGTTCAATAAAATGTGAAGGAAAGTTTTCAAAGGAACATAATATTGTTAAAAATAGTAAAGATGAAATAAATATATGTGGAAAAAATAATTATGATGTTTCAGGATGTTATAATACTTGTAATGATGAAAAAGAATACATATATGACGGACAACCAACTAAATTTAGTATAAACAATATATATTTAAATTTTAAAAATAATAAAACAGAAAATGAGAAAATTTTAAATGATGTTACAAAATTGGGCAATGAAATATGTGATGAAAAAATTAATTGTATCTGTATT…
PBANKA_0406650	PBANKA_0406650.1	N/A
PBANKA_0406700	PBANKA_0406700.1	ATGAGTTTTGAGATCCAAGAAGAATATTATGTTCCCCCAGAAGTCTTATTTAATGCATTTTCCGATGCATATACTTTAACAAGACTATCTAGAGGTTCTTTAGCTGAAGTTGATCTAACAGTTGGAGGGAAGTTTACACTTTTTTCTGGAAGCATAAATGGCGAATTTGTCGAAATTGACAAACCAAATAAAATAATTAAAAAATGGAAATTTAAAGATTGGAATGATTTAGATTATAGTCAAGTAACAGTGGAATTTATACCCATAAAAGAAAATCATACATTACTAAAATTGAAACATGAAAATATTCCTCAAACTAATAAATATAATGAAGGAGGCATTTTAGAACGATGTAAATCTGGATGGATGGAAAATTATTTACGAAATATTGAAATGATA…
PBANKA_0406800	PBANKA_0406800.1	ATGTCAATTTTGTGTACAATAAGCGGGCAAACGCCCGATGAACCTGTAGTAAGTAAAACTGGATATATTTTTGAAAAACGATTGATTGAAAAACATATTAAAAATTATGGGATTTGTCCAGTAAGCGGAGAAATACTAACTTTAGAAGATTTATATCCAATTAAAATTGAAAAGTTTGTAAAACCTAGACCTATTACAGCCACAAGTATACCAGGACTATTATCAATTTTTCAAACAGAATGGGATTCAATGATATCTGAAATGTTCAGTCTAAGAACTCATGTTAATGATGTTCGAAATCAATTAAGCCATTGCTTATATCAATATGATGCAGCTACTAGAGTAATTGCAAAATTATTAAAAGAAAAAAATAATTGTCAAGAAGAAATAAATAATTTA…
PBANKA_0406900	PBANKA_0406900.1	ATGAAGCAGGTATTTAATGATCCTCGTGATGGTACAAAGAATAACCCCCCCATGAAGTTACATAATTTTAACATAAATGATTTGAACCAATTAAAAATTAATGATGATACGATTTTCGAAAATGAAACATATGATAATGAAACTCATGAATTTTATAATTCAAAATATATGAATAATACAAATAAGGAAACTTTCCCTTATGAAGCATTATATAATATTGAAGCCCATTTTGGGCATTTAAATAAAACAGGAAGAAATTATGAAAATAAATTAACAAATGAGAATGATTTGATTTTTAAAAATGAAATGTTAAGAAACTTATTAAACAGTTCTCAAAAAGTTAAAGACATGCAAAGAAAATTAATTAATGTTGATGAAAACAATTTTATTCAAGTATTA…
PBANKA_0407000	PBANKA_0407000.1	ATGTTAAATCTTCAACTTTACAAATATAATGGACTACTTAGTAATTGCTCCAACTTTTTAATTTCCAAACGATTTAAGAGCCACATAAATTCTGTATCAATATTACAGCAATTTTATAATAGATTGCCAATTCGAAAAAAATATATAAAAGCAATAAAAAAGGGAACCTTGATTTGGGACAAAGGCCAAGTAAAAATACCTCCCTTAAAAATAGAAGGATATGATCCACCAAAGAAATGTTTATCCCCTTTAACAAAAAATAGGAATAATCAATACCGAGGAAATTTTCAAAACCTTAAAGCTCATCGAGTGGAATTTCAAGACTAA
PBANKA_0407100	PBANKA_0407100.1	ATGGGAACTAAAAAAAATGAACCAAATAAAAAGGATACAAAAAAAAAAAACATAAAATATGAAATAAATAATACTGTAAACGATATAAAATATGTTAGAGAAATTGATCCTTTGCTAAATGAAGATGATTCTGAAAATGTGTTTCTAAATAATAATAATATAAACATAAATACTTTAAAAAATGAAATAGTTAAGAATGAATTAGATAACAATAATAATATTGATGATGTGTCACTTGGATTGATAAAAGATAAATCTATAAAAAACCGTGAAAATGAATTTCAAAAAAAAAAATATGATTATATTTTATCGCCAGAAAGAGCAGATCCCTTTGAAGAAAAATCCCCATCTCCTGGGGAAAGAACATACACAGATATTATGCTTGATATTAATAAAAAA…
PBANKA_0407200	PBANKA_0407200.1	ATGATAGTAAAAGTTTTTGATAAAATATTTATAAGTAATATATATGATGCAAATAATGTATACAAATTAATTAATCTTAACATAGGAGCTGTATTGACATGCTTTGAATGTAATGGAATTGAATGGTGTAACCATCATGAAAATGATAAAAGTAACTTATTATTTTATAAAGACAGATTGATAAAATGTAAAGGAGAAGTACCAGAAGAAATAAACTCCACAAATTCATTTAATAGCAATATGTTATCTTTAAATAATATAATTGACAATAATGATAAAACAATAAATATTCCTAAAACTATATTAAATGAAGAATTTGAACATTGTGATAATATAATTTTTCCACAAGAAATATTAAATGAAAAATTGGAAAATAATGTAATTAAAGATTACATAAAT…
PBANKA_0407300	PBANKA_0407300.1	ATGAAAATATATTACTTATTTTTTTTATTAATTTTAATACAATTAAATTTGGTTAATAACCAAGATTTAAATCAACCAACCAATGATAATCCTTTAAATCGTGATTTTGAAAAAGACATGGAAGAATTGGATTTGTCCGGATTAGAAGATGATATTGAAAACATAGAAGAAATAGCTTATAAGGATAGTTATACTTATGTGACTCAGATTTATATTTATGTTCGAATTGATGGTGATTATAGCATATACAAAAGCCATTCTAATTTAATGAAACTTGGAGAAAAATACATGACACTTCTACAAAATGCAATGCTTAATGTTCAACTTAAAAAGAATGGAATTGGAGAGTTTATATGTTATTATCAAAAAAAAGATATTACGGAAAATCTAGCCACATAT…
PBANKA_0407400	PBANKA_0407400.1	ATGAATGAAAACATAAAAAGTCACAATTATTTGAAAGAAAAAAATATATTAAACAAAAATCCAAGCAATTTAGTCAATGCTGACATATTAAAATTTAATACAAATATAAAAAAAAATAACAATGTAGAAAGATTTTATCATGATAAAGTAAGTGATTCTAGTAACATGTATAATAAAAATGGACGCCACATTAATAAAAGTGTTGGAGCAGAAAAAAATGTATCAGGAAATAAAACAACTAATTTAGTAAATATTAAAAATAACAATCAACGATTCTTTTCAAAAAGTGAAAATGAAAAGTGCGTAATTCGGAATATAAATATGAGAGAGGATAATTATACTACTAACATTATTAAGGGTGAAGATAATGATATTATAAATAATAGGAAAAATGCTAAT…
PBANKA_0407500	PBANKA_0407500.1	ATGCCCAATGCAAATGAGGCACATAAGAAAAGTAAACCAAACGACGCTGCTTATATAAATAATGATAGCACGGATAATGGCTATATTAATGAGAACAAACATGATCCAACCATATATAACAATCATATAAATAAGCAAAATAGTAATTCTAATATGGAGATAAATTATAATAGACAAAATGATGAGAATGGAGAATGCTCAAGAGATATAAATAATTACAATGATGTAAAGGAAAATAATTGTGATGAATGTAATGATAACAATTGTTGTAATTCTCATAAAGACTGTTATGATGATGATAATAATATTGATATGCTAAATGATGAAGAAGAAAAACATTTTTGTAATGTTTGTTTTTCTTTTTTATATTATAAAAAATATTGTTTTTATGAATTGTTA…
PBANKA_0407550	PBANKA_0407550.1	N/A
PBANKA_0407600	PBANKA_0407600.1	ATGTGTGGAATTTTAGCTATTTTTCATTCATCTATTGAAACTAATCGATTAAGAAGGAAAGCCTTAAGATTATCAAAAATATTACGACATCGAGGGCCAGATTGGAATGGTATAGTTGTCGAAGAAAATGGAGATGGAACAACAAATGTATTAACTCATGAAAGATTATCAATTGTAGATGTATTATCAGGACAACAACCATTATATGATGATAAAAAAGAAATATGTTTAACTATTAATGGAGAAATATATAATCATTTAGAATTAAGAAAATTAGTAAAACAAGATATTTTAGACGCATTAAAAAGTAAATCAGATTGTGCTATAATTCCAAACTTATATAAAATATATAAAGAAAAATTGCCTTGTATGTTAGATGGTATATTTGCGGGAGTTATT…
PBANKA_0407700	PBANKA_0407700.1	ATGGCTATGAAATACGTTGCAGCTTATCTTATGTGCGTTTTGGGAGGAAATGAAAACCCAGGAAAAAAGGAAATTAAGAATGTATTAAGTGCAGTAAATGCAGAAGTTGAAGAAGAAGTATTAGGTAATTTGTTAGATTCTTTAAAAGGAAAAAGCTATCATGAATTAATAAGTGAAGGATTAAAGAAATTACAAAATGTTGGAGGGGGTGCCGCTGCCGCTGCCGCTGCCCCAGTAGCAGGTGATACTGGAGATTCTAAAAAAGAAGAAAAGAAAGAAGAAAAAGAAGAAGAAGAGGAAGAAGAAGATGATTTAGGATTTTCCTTATTTGGTTAA
PBANKA_0407800	PBANKA_0407800.1	ATGGAGAAATATATTAATGATTATACAGAAAAACATTACAAAAAATGCTATGTAGAAAGGTATAATATTAATGGAAACAATATGAAAATGGAGCAAAATTCATTTGGAAATAAAATAAAGGATGAAAAACGATCTCCCATAAAGGCTACAATTGTGACAAAAAATAATAATTATAAAAATGTGAAACTGGCAAATGCCCCCTACATCAATGTTGGAAATAGACTCGTAAAAATTACATTTACTAGTCAGAAAAAAATGCAAAAAGATTTAGAAAAAAAGAGAATGATCCATATGATAATGAATAAAAAAAAAAAAAAAAAAAAAGAATTTGAAAGAAGAAAAAAAATAATTAATAATCTGAGTGAAATTTTAGCTAAGGAAAAGGAAATGGGGAATTCA…
PBANKA_0407900	PBANKA_0407900.1	ATGCAAAGCGCCAATTATTCGTCTATGCCTCAATTTCAATCCGCTAGGAGTATATACAAAAACCCCAAAACAAAGTTTTTTCTTATAAAAAGTTCCTCAGACAAAAATATTTCAATTTCTCTAAATTTTAATATATGGGCAACGACACCAAAAAACGAAAATAAATTTCTCACTGCCTTTATAGAAAATGATTATGTAATTTTAGTATTTTCTGTCAATGAGAGTTCTAAATTTTGTGGTTATGCTATTATGAGATCAAAACCAGGTGAATCGAAAAATAGTAATGTATATTTTTATTATGATGATAAAATATTTCGGGGCAAGAATTTTGATATTCAATGGATTAGAATAGTAGATGTTTTTTTTCATGAAGTAACACACTTAAAGAATAGTCTTAAT…
PBANKA_0408000	PBANKA_0408000.1	ATGATGAAAAAATTAATAAGGCTTCAGCTAACTAGAGGAATACACATCCTTAGTTCCAAATTACCAGACAAATTAAAAAAAATAAAAACATATATTAACAATTATGAAAACAGTGAAAATGAATTGATAAGGAAAAAAGATTATTTGTCATTGTTAAGAAATATATATTATTCAATTCCGTCTAGAATGAATGAAAGAGAAGTATGGGAAAATTTTTTAAATAAACTTAAAATAGAAAAGTGTTACTTAAGATTGAAATCGATTATTAAGAAAAATAGTATATCCTATGATTCTTTGATATGTAGGCAAATAATATTCCTATACTATATTGGATTTGATGGTGAAGTGAAGATATTACTTGACAAAATAAATAACAAACTAATAAAATGTAATGAAAAT…
PBANKA_0408100	PBANKA_0408100.1	ATGCATTGTCATTTTTTACTTATTATATTTTTATACTTATTATATCTGAGAGAACTCACAGTGGGATATGTTACACATAACATAGTGAAATCAAACTCTACATTATATGCAGTGAAAAAAAAAAAAAAAAAATCGTCCAAGTACATTGATATTACCGTAAGCAGTGATAATGAAATAGGAACAAAAGGCGAAATAAAAAAAGTAAAATTATCCCATGCTTTTAATTATATTATACCCCAAAAACTAGGGTATAGAAGCACCATTAATGAATTAGTGGACAAAGAAAAAAATGAAAACACGCTTAGATATATAGATGATATAACCAAGAGTTTTATATGGGACTATAAAAAGAAGTTAAATGACTTAATTGTTCCTTTTGAGTTTAAGAAAAACGAAAAT…
PBANKA_0408200	PBANKA_0408200.1	ATGAATCAATTATGTGTAGAAAGAAACCTAAGCATATCTACTGCTTATATAAAGAGCAAGCCAAAGAAATATATAGAAAGAATCAAAAAGAAAAAGAGTTCCAACAAATCGATAAAAAGTCAGCATAAATTTGAAGGGAGTAAAATAGCAAATAAGAATAACGAACTAAAGGATATAAAATCAAAAGACCCCAAACATTACGAAAACCATATTAATAAAAATACAAAACATAAAGACATCCTTTTAAAATCGAAAAGAAGCGACAATTTTAAGTTTTCTAGAAGAGGATTTATTTTAAGCTTTACTGGAAATTTAGAAGATTTTTATAATTTATCAGAAGAACCACTAGGAAAGGGGACATATGGCTGTGTATATAAAGCAACGGATAAACTGTTAAAA…
PBANKA_0408300	PBANKA_0408300.1	ATGGGCACTATACATAATAAAAGCTATTTAGATATATTGAAATACTACAGTAAAGATGAAATCAGAAAAAGAGATAACGATGTTTGCTTTAATAATGAAGACAATAAAGAAAATAAAAAATTATTTACACCAAATAATAATGCACTAAAGTTAAATGAAAATGAATTTTTCTCACTACTTTTGAAAGATGAAATTAAACAAAAACATAAAAATTGCTCAGATATGCAATATAATAAAAATATAAACAATAATAATGAAAATAATTTATATGGAATATATATTAATCAGTTTGATGGTTGTAAACTAGCAAATAAACTAAAAAAAGAGCATACAAAAAAAAAAAAATATATGAAAAAAGAGCATTCATTTATTAATAAGAAATATATAAAATTAGAAAAT…
PBANKA_0408400	PBANKA_0408400.1	ATGATGAAAGGGAACTATTCATATGAACGACATGGGTCACAACATTTTAACATAAATAGCTATGGTTCTAGAATAAATAGCAAGAATAATAATAATAATAATAATAAAACAGATAAATATGATTATTCATATTATAACGGGAAAACAAACTACGGATATTATAGAGAAGGTAACTACTATTTTAATGATGAAGTTAGTTATAAAATAAAAAATAGAATGAATAAATATGAATATTCTTATGATAATTATGGAGAGTATCGATACTCTAAAAACAATAATTCAAAAAATGGAAATGAAAAAAAATATTATCACTATTATAAAGATAAATATAATAAAAATAATTTAAACACTAACACACACTTTGAAAAAATAAATAGTGACAACAATATGTCAAATAAA…
PBANKA_0408500	PBANKA_0408500.1	ATGAAAATAATAACCTGGTTACTTCCTCTTTTAGTAATAAATATAGTAATAAAATGTAATAACAAAATAAAGGATAATATATTTCAAAACTTACGAAAAAAAACCAAGTTTTTAGTTTTAAATGAGCCAATAATAGATTTAGATTTTAGTGAAAATTTATTTCACACTCTTTTATTTGATTTAGAAATATATAATAATATATATACATTAGATAAAACTTTATTAAATCTCGAAAAATCAAATCATTCGAATATTTTCAAATTATTAATTGAAACATATGAAACAGTTAGTAAAGAAAATGAACAAGCTAATGATGAAAATAAAATAAAATATGTTATTTTAGCAACTTCACATACTAGATTACATCCTATAAATCTAGAATATTTATTATTAAAATTT…
PBANKA_0408600	PBANKA_0408600.1	ATGAATATCAATAGTATAATAGAGGAAGTTCAAGCTATAAAGGTTTACCCGCATATGATGTTTAATGCATCCAAACTAAAAGTACTAAGCGATTACGTCGATATAGCCTTTGAAAATAATGAATATTTTGACAATGAAGTTATGCTAACATTATTAAGATTGTTTTGTTTATATCCACATTGCTACGACAAATCTGTAATTAAGAAAATATTGGTATGTGTTTTATATAATATAAATACCGTAGATATGAATATATATTTAAGCTTAATAAATCCAAACATATATGATGATAATATAAAGGGCATTGTATATTTGCATGACTTGATTAAAGAATGCCAATTTAAAAAATTATGGAATTGTATAAATAATAAAAGCGAAGAAAATAATAATTATGATTAT…
PBANKA_0408700	PBANKA_0408700.1	ATGTATTCTCTTTATGTTAACAACCAACATGGTACTTTAGTTTATCAAAAGCATTTTAGCGAAGAAATAAAATTAAATAGTAATGAAGAAATAAGACTTGCTTCTATGTTACATGGTATTTCAACAATTTCTGAAAAGATAAATGTGAATTCATCATTAAATACAAAAAATATATTTAAATTATTAGAAAAAAAAGGTATCGAAACAATTGAAGGGAATGGTTTTAAAATTCAATGTTATGATACTTTGACAGGAATAAAAATATTTGCAGTTCACAAAGATGACTTAAACATTGAGTTGAATAAATATTTAAAAAGGGTATATGAATTATATAGTGATATAATATTAAAGAATCCATTTTATGATATTGATATGCCAATACGTTCAGAAGCTTTTAAT…
PBANKA_0408800	PBANKA_0408800.1	ATGAGCATGTTTCTTAATATAGTTATTTTGTTTGACACAGCAAGTGTTGTCTTTCTTTTAATAACATTTCTTATGCTCACTTTTAATGAGGAAAGCATAGAAATAAGTAAAGTACATAGAGAAAATGGGAAAAGGCCTTTAATTGTATCTATATTGTTATATGCAGTTATATTATTATTATTGTTTGTATACAAAGCATATAAAAGTAAGCGCAAGTTGTATAGCAAATATTTTTTTAAGAAAAAAGATTCCCCTAAATATGTGCAACTACCCAGCACCTATTACTCATCAAATGACGAATGTGAGCAATATGAACTAAACAAAATATAA
PBANKA_0408900	PBANKA_0408900.1	ATGAAATTCCTCAATCTAAATTATTACAATGGGGAAATATACGAAAAGTACAAAATTAACAATATCTTATATTTATTAGTTGATAATCATAAATTTCAAAATGAAAATATCGATTTCCATGAACTAAGTACTAAGAAAAATAATTATAGTATTATGGCTCTTTTGGGAAGCCAAATAAAAAATTTAAATGATGATATATACAAAGACATTGATACAAATGATATAATTTTAGCATTGTCACAATTGAAACAAGTTGAAGAGCAAATATTAATTAACGAAAACCAAAACAGAAACTATATTTTAGAACTAGCAGAGCAACTATATTATGAATATACTCAAAATGGCTTAATAATAAATGATCATACATATAATTTAAATGAAAAAAGAAATTTTATGAAT…
PBANKA_0409000	PBANKA_0409000.1	ATGCTTAATTCTGATTTGGCAAAGCCTGAAGTTGATCTGGCAGTTTGTGAATATACAGATATTCCAATGCATGTATCCTTAGCAACATATGAATATGCATTTGACTCTTGGACAAATGACTCTAGATATTTATATTCACATGAAAATATGCACAAAGAAATCCACGAATTAAACGTTTTAATGCGATCCAAAATTCCATGGATTTCAGCATTCTTTATTTCAGCATTTTCATATGCTATCATGCTTGTTTGTTTCATGGTATTATTCCCAATATACAGATATGAGAAATATTCATCATTGGCATTTACATTTTCTTGTATATTTTTGGTTGCATTTATACACTATATGATGTGTATTATTTGTAGATATTTGATAACTAAAAATATTATTTTGTCAATT…
PBANKA_0409100	PBANKA_0409100.1	ATGAAAGGAGGTGGATTTTATAAAGGAACGAGTAGTGAACAGACTCCATTTTTTGTTGATAAGGAAAAGAAGTTGATTGAAAAATTATCGTGGCCGGATATTTATAACTATAAAATAAATATAAATAAAATCAATTTTGATATAGTAGAAAAATGGGTACAAAAAAGATTAATCGATTTATTAGGATTTGAAGATGATATATTATGTGACTATTGCATATCTCAACTTAAGGATGAACAAAACGGAAGAGATTATGAAGAGAATCGTTACCTGGATTCAAAGAAGTTGAAAATAAATATCACTGGGTTCATAGGGAATAAAAAAAGCGACATATTTATTAGAGAATTGCTAGAATTATTAATAGAAAATGAAAAAAATGAAGAAAGAATTTTAAAATCT…
PBANKA_0409200	PBANKA_0409200.1	ATGAGAAATATATTCCTATATGTATCCTTCATATTGTACTTTCTTTTAAGTGTGGTTTTATCGGTATTAAAAAATAAAAGAAGCATCATAAAAGAGTTTGTAGAAAATAATAATTTTGAAATTACTTATCAAAGGCATATACCATTCAGATTAAAAAGGGATAATTTAATAGACTATCAAATTAAAAAGAATAAAAAAACTTGTATAAAAAATAAAAACAATATTACCAAATTTAGTAAAAGACATAAAATCACGTTTAATGAAAATGCCTTTTTTATTAATAATAGGAAAATAAAAAATTATTCAAACAATTTTCTCAAAAAAAAAAATAAATCAAAAAAAGTATATCTTCTAAATGTGCAAAATGGAAAAAAGATCGAACTATTTTTTAACACTTCG…
PBANKA_0409300	PBANKA_0409300.1	ATGGGCAGTAATAGCATAGCTATATCACAGCAAATGTATTTTAGCACACATAATGCTTTACGGATAAATGAGGAAAATGATGTAATAAGTACTTTGTTTTATGAAATAAATGGGCACCGGCATATAAGCCTATTAATATTTCCTTTTTATGATGTACAGATGTTAAAAAGATTACTTATAAAAAAACTTGATTTACCAGATATAAAAGTAAATGATATATTAATATTTTATAAAGGAATTAAATTACCAAACTATAGAATAATAAGCACTTATTTAGATAATAGTAATAGAGTAGATAATGTAAAAAAAAAAAAAAAAAAAAAAGTAAATAAATTATATTGGGCTATAAAAGATCCTAACCCCAACGCATCTATAAGAGTGATAGATAATAAAAGTTAT…
PBANKA_0409400	PBANKA_0409400.1	ATGCAGCTACAAACAAGAGGGCATACTCTTCTAAAAACCGAACCGAATAAAGACACCCATATTAGCAGAAATGTAAATAACGAATTGGTGTTGAATGTTCAGGAAATTTATAAAAGTAAATGCAACCATGATAATAATAAAGTAATGGCTCAGTCATATATGGCCAAGTTATGGAACAACTTAGGCTCATTAGGATCAAACAAAATTATTGACCCCCAAAATATATGTGTTTCCTTAAAGTTGCAAATTAATGTAAAAAATACAGATCCCGAAAGAAACAAGAACTATTGCATATATTTTGATATTAACCCGTCTGGAATTATGTCTAAAAACAAACAAAAAATATTTTATCAGTATAAGCCGATTACTGAAAAAAATGAAGACACTTTTGAAAGTTTA…
PBANKA_0409500	PBANKA_0409500.1	ATGTCATCGCGCTTAATTGATAAAATTCGAAATATGGAAGTCCCAGAAAATGGAAATAGTTCCATAAATGTTATGTTAGGAGTTATTAATATTTTTTTTTTTGGATTTGGTATGATAGCTATAGGTATATTAAATAAGGATCCTGATGATTTAATAATTGGAATATTACAATTATTTGTCCCTTTAGTTGGTTGGATATGGTCAATTTTGTGGGGTATATTAATTATTATTAAAAATTCCAAATAA
PBANKA_0409600	PBANKA_0409600.1	ATGAAATTTGTTTATTTGATTATCCTACAATTTTTATTAGGATTTTTGGTTAGAGGGGAATTGTATTTGTATTTATTTAAAAAATTGATAGATTTTGATATAGAATATATTAACACTTATAAAAATAAAATACAAGAAGAATATGTTGCAAATTTTGATACGGTAATTTATGAATATATAAATAAAAATGTATATTTAAAAAACAATTATGTTGAAATAAATGTAAAAGGTGCTATAAAAAATAACAGCACACCACCCGTTGACAAAATTACCTTTCTATTACCATATCATGAAGCTTTTCAGGCCACTAATATTCAAATAAAAGACGAAAAAAATAACGAACTGCATTATAAAGTTTTAAGAAATGTAATTGATATAGACAAAATAAATATTGATAAA…
PBANKA_0409700	PBANKA_0409700.1	ATGACAAATTTTTGTATTAAGTCTTATCTGTTTTTATATTTATCCTTTTTATTATTTTTTGATATAATCACAATATTCCATGTTTCATCGATAAGAATATCCACTGTTTTAAAAAATGACAAAAAAAAAAAAAATTTTAACACTTCATTGGTGGAAGAAAATAAAAAATACCTTTTCAATGAAATAAAATTAAATAATAGATTTAAAAATGATATAAAAGGATATATTCAAAATATCAACAATTTCCATTCAATAATAGAAAGTAAAATACCAAATTCGTTACTATATGTTCACGAAGACTTAATTAATTTTCACAATAGTCAATTTATTGGCGACATTGAAATTGGTAATCCTCCTCAAAGTTTTAAGGTTGTCTTTGATACAGGATCCAGTAACTTT…
PBANKA_0409800	PBANKA_0409800.1	ATGAAAAGTATTCAAATATTGAGCAAAAAACGCCAAAATTTCAGTACCTTGGTTTCTCTTAAAAAAAAATGGCAAAATCTTAGTGCATACATAACAAAGGATATTGATATGTCCCATTGGAGAGAGTTAAATGGCAAAATATCTGAGATAGAAAGCTTAGTACATAGTCAAGAAAATTCAGAAATTAAAAAAATAGACTGGAATAAATGGAATGAAAAAATAAGCAATAAGGAATTGCTTTTATGTATGAAAAACTTTTACGATAATCAAATGAACACATTGGAAGCTATGGAAGAAGGAGAAAAAAAAGAATCGCCATCGAAAAAAAGTGAAGAGGATAAATTATTTGAAGAAGCATTAAATAATTGTAAAAAAGCAGAAGAAACATCAGCTAAACTT…
PBANKA_0409900	PBANKA_0409900.1	ATGTTAAAACATATATATTTAAGAATAATAAACGTAGAAAAATCGCTAAAAAAAATAAATATAAATAATAAGCTCGACTCAAATTTGAAACACAGTAAATCTAAGGATAACTTATATGAACAAATTTATAAAGAAAAAAAAAACAATTTTATTGAAAGAAATATTAATAATTATTATCACATTGAAAATGAAGATGCAGTTTTAGAGAAATGTAGTGAAACCTGTGGCAATTCTAATTTACACACATCTGTAAACATATCTAATAATAGAAATAATCAAATAGAAAATATTTTAAACATGGAAAATGTGAAAAGTATACAAAATAATAATAGGGGTAAATGTGAAGAAGAAGTTTTACTAACTGAATTGGATCAAAATGTGGATTTAAAAAAAAGAAAT…
PBANKA_0410000	PBANKA_0410000.1	ATGGGTAAATCATTTTATAATCGAAGCACAAGACTGTGGTGGGGGCATTATCATTTAAGGATAGGGAGTAGATTGCAAGTAAAATTAAATAAGGGAATTAAATTTTCTAATTTTCAACATATAGGACGATTTATTGAATTTTCAAGAAATTCAAAATCGTTGCGCGCTGCAACACTAAGCAAATGCCTACGACGAAATTTTTGGGGAACAAATTTTTACTACACAGGAAAACCCAAAACCGATCAAAATTCTCAACAAATTATGAATAATTCACAAGACGAAGGGGGATACATATATGCTGTTGAAAAAGGAAAAATAACGCCGTCAGATATCGAATTAAAAAAACTGGAAAAAGTTTTAGGCGTCCCTTTAAAAAGACAAAAGCAGAAAACTCTGCTT…
PBANKA_0410100	PBANKA_0410100.1	ATGGATAATAGTGTAGAAAGAATAGAAGGGGAAGATGGAGAAGATTCAAATGATGTGTTTTTATATAGTAACGAAACAAATCAAGATTCTGAATTTTGTAATATTTTATGTATGTTCATATTTTTTATGGCATTATTTATTATTATGATAGCAGCTGTTGATAATAAGGCTCCAAATAATAATAATGAGATAAATTACAATTCTGAAAATGGAAATGTTTCAAATAATTTAACAAATGATGATGTAATTAACAATTTTTTAGAAAATGCTGTAATACAAAGTTTCGATTTTAAAGGTAGTTATAAAATTAAAAAAAAAAAAAACTCAATTCAAAATGTTGAGGGTAATAATTTAAATCCTCAGAATAAACAAAATGATAATATTTTTGAAGGGAAAATA…
PBANKA_0410200	PBANKA_0410200.1	ATGAAAAGTGAACAAATAAATTATTGTATTCCCAAAGAAGATGAAATAAATAGTTTTTTAGACAATGTCGATACAGTTACCTTAAAAATTAAAAATTTATTAGAAGGAAAAATAAGTTTAGAAGAAATTGAAAAAGAAGAAAATAGAATAAAACTTGAAAAAAGAGCTAAAGAAATAAAATTAGAAGAAAAAAAAGAAAAAGAAAAAGAAAATTTTATAATGGGGAAAAAAGGAGGAGGTGATAAAGATAATTATTTATATTTTTGTAAATCGTGTTTAATTGAATTTAATTATAAATTAAATTTTTGTAAAAGATGTAACAATGCTGTTATAAGTAAAGAGGAAAGGAAAAAAGAATTATTTGATAAAGTTGAAAATTACAAACTTTTAAAAAATAAA…
PBANKA_0410300	PBANKA_0410300.1	ATGGGAAACGAACTAGCAGAAAGTATAAAACTCTTGAAAGAATTAATATGTAATTATCATAATATTAGCGAACAAGAATTGAATAAAAAAGCAAATGATGATATAATCACATTACTTAAATATACAGAAGATATAGAACCAAAAGGAGGGGACATATTCAAATATAAAGAACTATTAAAAAAATTAAAACAAGTATTAATACATTTGCCATCTACAGATCCATTACTTCCTATATGCAAAAAAAATATAAATGAATTATATATAACACGAGAAATATTAGAAAAAGGAGTAATAATATCAGTAATGGATAATGATATAAAATCTTTTACTATATATATGGCTCAATTATTTATTTATTATTTTGATTTTAAAAATATATTACAAAAAAGTGCTAAACAA…
PBANKA_0410400	PBANKA_0410400.1	ATGAAAGATTGGCATACAGATGGTGATAATAATGCATGCCAAGAAAATGAACAAAATAATAATGATATAGATAATAAAAGAGATAATGATTATACTTCAATCGAAGTAAATAATGTATGTATTGATGAAAATCATAAAATCGGAGAAAATGAAATTAGCAAATATTCAAATAAAACTTATAAATTGGGAAATATCATTGGGAATGGTAGTTTTGGTGTTGTTTATGAAGCAACATGTATAGATACTTCTGAAAAAGTTGCAATAAAAAAAGTATTACAAGATCCTCAATATAAAAACCGTGAATTAATGATAATGAAAAATTTAAATCATTTAAATATCATATATCTAAAAGATTATTATTATACAGAAGCTATAAAAAAAAATGAAAAAAATGTATTT…
PBANKA_0410500	PBANKA_0410500.1	ATGTGCAAACTTAAGAGTAAACTCATAGTGATCCTTTTTATGTATAGTATTGCAACAACAGCCATTGTATATCAAAACTACATATTTATAGCAAATTTATTTAAAAAATATCGAGCGTTCGAATGGCTTTGTACAAATAAAAATTCTGAGGGTGACTTTTTTTTATGTATAGATCAGGAAAATTATGTTCATTTTTTGTTAGTCACAGGATTAATTATTCAGTTTATATCAGGTTTTATAGGAGGCATATTAATAAATATATTATCAAAAAAACGGTATATATCAAAGATTGCTTTTATTTTTTTAATAATAGGATGGATGTTATTAAGTATATCTTTATCATATTCCAAATATTATATGGACAATTATACGAAGCTGTCTATATTAAGTTGGATGGGG…
PBANKA_0410541	PBANKA_0410541:tRNA	N/A
PBANKA_0410561	PBANKA_0410561:tRNA	N/A
PBANKA_0410600	PBANKA_0410600.1	ATGAAGCTTAACACAAAAATATCATCATCCCGACGAAAAATGAGAAAAGCTCATTTTTCTGCACCAGCAGGTCTTAGAAGGAAAATTATGTCATCTAAATTATCAAAAGAATTGAGACTAAAATATAATATTCGTACATTGCCAATCAGAAAAGATGACGAAGTTCTCATATGCAGAGGGCATAACCATGGAAGGGAAGGAAAAGTTGTGAAAATTAATAGAAAAAGATTTAAAATATATGTTGAAAGAGTTACAAGAGAAAAAGTTAATGGTGAATCTACTTTCATAGGTATTCATCCAAGTAACGTTATATTAACAAAACTAAAAATCGACAAAAATCGTAAAAAAATATTAGACAGAAAAGGAGCAAAAGATACTGCATAA
PBANKA_0410650	PBANKA_0410650.1	ATGGGAGGAAATATGTGTATCCTTCATAGAAAGAAATATGATGAAAACTATAGTACGCATATTCCCAAATCTTCAAACAGAAAAGCGTATACAGAACAACCAAAACCGAGAATAAAGAAATTAGATGAAAAAAAAAACGCTATTACTGAAGAATTAAAAAAAAATCAGAAAAAAGAAATAAATGATAAACAAATTTTAAAAAATCGTAAAGTTATAAATGATAGTAATTCTGTGATTTCCAGTACTAGCACATCTTCAACATCATCAGAATCAGCAGCATCATCAGAATCAGCAACATCATCAGAATCAGCAACGTCGTCAGTTAATGTGTTAATAAGTAATGCGATTGAAAATAATGTGCGCAAAATAAATACAATAAATTTTAAAGATAACGATGTA…
PBANKA_0410700	PBANKA_0410700.1	ATGGATTTAAAATGTGAAATAGAAAATGAAATAGAGGATAACAAACACAAAAATGAAAACCAAATACATTCTTATATTATAGAAAAAGAGAAGATAACTAAGAATACTCAATCTGAATGGAGTGGTAATAAATTTCAGGATACAATTGATGAAAATAAAAATAATAAAATAAATTCAAGTGAGCAAGAATTGGAAAATTATAAAGAATCCTCTAATATTGATAATACTTCAGAAAATAAACACAACATCATAGAATATTCTGATAACACTCAAACAAATTGCATACAACATCCAAATGATATACTGGATAGTATTCAAAATGATTATCCCTCAAATGAAGAAGCTCAAATAAACCAAAACAATAAAGAGGTGAATACTTCCGAAATTGAAAAGGGAGAC…
PBANKA_0410800	PBANKA_0410800.1	ATGAAAAGCAATTTTTGGATTATAATAATATTTTTTGTTTATGTTATAAATAAAATTTACTGTTTTAATAATGTTATAAAAAATAATACTAAATTTTTATCCAAAGAAAACAATTTAAAAATCATAGAATATAATACAAACAACTATAATAAGAATGAAATAAGTTTACCAGAAAAATTGACTCTTAAAGATACGTTAAATTATGTATCCACATTTTTTGAAATTGATGAATATGATAAAGGTTCTCAAAATCTAGTACCTTTGAGTGTTGAGAAGGATGTGGAAAATGGAAATAAATATGAACATGAAATAATGTTTTTCGAAAATAAAACAGAAATTAACAATAATATATACAATGTTGATAAGAATAATAATGGAATAGAAGAAAATCGGACAGAA…
PBANKA_0410900	PBANKA_0410900.1	ATGTTTCGATCTAATTCCCATTTTTTAATGGTAACAAACCTGCGGTTTTTAGAACTGCAAAAAATGTTACTAAATAGATTTCAGATTTTTAAAAATGAAGAAATAAGAATATTAAAAAAAGATAATATGAAAACAATTTTATATGAATGGGCAAAGTTTTTAACACGAGAAAATATAGAAACAAATATAACAAATATTCCTGAACAAGTATTAGAAAATAAAATTGTGACTAAAATTATAAATGATGACATTGATTGTAAATGGCTAGTTAATAAAATCAATGTTAAAAATCAAAGTGAAAACAATATTATAAAAAATGAAGAATTAAAAAAAATTGATAATCTTCATTTTGATGAATACCCACAGTTATTTTATTATGAATATCCCCAATTCCCATAT…
PBANKA_0411000	PBANKA_0411000.1	ATGCCTTTTAATTTTATCTATATTTTGTTTATTATTTTTTTTTTATTACCTCCAAACATAGAAGGTAAAAAGGTTAAAATTTCAGTATATAAAGCCTATATTTTATATTCACAAAAAACGAAGAAATATCAAATATTAACCCCACGCAATATAGCTATTAAAAATATTAAGGAAATACAGAAAGTTAAATCGTGCATTTTTATTCACGATCAAATTCAGGATATATCAAACATAATAAACGAAAATAAACTATTTTTGCTTAAATACCTAGTTATCCCTTCGTCTATTAAACTTTTTTTAAAAAATTTGCAATTTTTGAGACTGCCATTACTACATTTCATAAGAATATATAAATTTATAATATATATTCGATGCCTTCTTGAATGGCTTCCTCAAGTT…
PBANKA_0411100	PBANKA_0411100.1	ATGGATAAAGAAAAAGTTGTAGTAAACTTTGAGAATCTCAAAAATATTTACAATTTATTTTTATACAAAATTAAAGAATCCGCTGATTTAACAAGCCAAGGAAAATGTGAAAAACATAAACAAAACGAAGAAGTAAGAAATGATGATGGAAGTATAAAATGGAGAAACAATGAACTTTATGATGAAAATAACAATGTAAATGAAAAAGCGAGTGAAAATTCACAAAAACACAATGATAATAAAATTGAGAATTCTTTATATGAAACAGAAGCAAAAAAAGAAACAACTTGTAATGAATGTATAGATAAGCATGAAGGAAATATAATTCTATTTAGTTATATTGGGAAAAAACTATTTTTGAACAATAACTTAATTGTAAACAAAAATGAAAATTTAAAA…
PBANKA_0411200	PBANKA_0411200.1	ATGAAATATATTAACAGGACAATATTGATAAAAAATGTGTATTATAAAAATATACAGTTCAGAAAAATTTATTATAAAATAAATATAGTAGGAGCATGCAATAGTGGTAAATCTACACTAAATAATTGTTTGCTTGAAAAACTTAATGAGACATATAAAAAATCTGTTATAAATAATATTGAAAATTATTGTATCCAAAATAATGAAAATTTAATTACAATAGAAAATAAGAAATGTTTAATTGTTGATACTTTGGGAATAAATGAAAAAATGCTAAAAAAATTCGAAATATGGAAATCTAAAAATTATGATAAAAATTTTGAAAATAATAATATAATAAAAAATTATTTTAATGCAATTATAAATAGTAATTTAATTTTGTTTCCAGTTAAAGGTTCA…
PBANKA_0411300	PBANKA_0411300.1	ATGAAAAATATTCATATAATAACTAATAAGATAGTAGAGGAAAGGGTAAAAGAATATTGCAGAAAAATAGAGGAAAACAAATTAAAAAATGTGAAGGCTACCATACAAATTGATAGAAATAAAATAAGCATAAATAATAAAAAGAAGCTATATCTCGAAAAATTGAAAAATGATGAGATTGAAAGAAATAATAACATATTAAAGAAGAAGCTAGAGCACATTAACAAAAGAGAAAAAAAAGACGTGAACGTGCTGAAACAAGCACCCCTACAACATCTTTCTACAAATAAAAAAAATTTCTTGTTTGAAAATATAAAGAAAGCAAAAATAAAAGTAGAAAAAAAAAAAATAAATCATGTAAATGTTAATTCTACCTTGAACGAGAACACTATTATTAAA…
PBANKA_0411400	PBANKA_0411400.1	ATGAAAATTATTTTAACTATAGCAATATTTTATATTTGCTTATGCCACAGCTTTATAGAAAATAAAAAAATAGTTGTTTCCGTTTTTTCCTACCTCGTACATAATAAAAAAAACATAAAGCGTTTCCCTCGTAAACCAAGGAAACAAATATATGCCAAAAAAAATATTATTAAATATGATGAAGTTGTAACACAAAAAGACATTTCAAATATAAACACGCTTGTGTTGGCTTTATTAGAATACAAAAAATTACATAACAATTTATTAGTTCCAGAGAAATATGTCTTAAAATCTGAGGATAATGAAAATTTAAAAAATTTTAAACTTTGGGAAAAGCTGCAAAATGTTAAAAATGAAACAAATGACAAAAAGAAAAAATACATTTACCTCGTTTTAAAA…
PBANKA_0411500	PBANKA_0411500.1	ATGCCTTTCAAAAGTTATAGTGTTTTCCTATTATATATTATTTTATTTCATGCGTTAAATGTTATATGTCTTATAAATAAGAATATATTTTTTATTACCAACCCACCAAAAAGCATATCACATTTTTCCCGTGTAAAGAGTAAAGATATACGATTTAAAAAAAATATATATGTAAAAATACCTTTTAGGGGAATTCGACAAAAATTACTTCTCTTTGATAAATTGAAAAATGGGCTCTTTTTTTTTAAATATATACAGCATGGAAAAAATGAGAAGTTCTGGGAAAATATTTTGATGAATCTTAACGAACTCACTAAAGTTAAGGAACTTATAAAAACTACAAAAGACATAAGATTGGAAAAAGATGACATTGAAAAAATATTTCAGCATGCAATACGT…
PBANKA_0411600	PBANKA_0411600.1	ATGTTATCAAATCCAAGGGAAATCGGTAAAAAATTATGGAGTATATTATATATGAACAAAAGGAAAAAAATAATATATGCTTTTTCTATCATAGGGTCTGGATACTATTTATATAAAACAGGATGTAACAATAATGAATTTGAAAGTATACGAAATAATAGTGATATAGAAAAATTGAAAATTTTGAATATTAACAATATATGCTCTCATGTGCCATTACTTATTTTGAATATATATGATAATTATATATATAAGAATAAGATATTAAAAAAAATATATTTTAAATATAAAAAAAAATTAAATAAAAAAAATTATAATGATATTAAAAATATATTAGACCAAAACGATACAAAAATAAATTATGATTTTATTTATAATGAAAAAAGTATATTCAACAAG…
PBANKA_0411700	PBANKA_0411700.1	ATGTTTTTTTTTTGTATTTTTGCTATTTATGTTTTATTGTTTAAAAATGTCTTATCAAAACTAAACTTTCAAAACGAGCAATTAGCAATTGCCTTTTTCGAGTCTCATAAAGGCTACATTGTTACTAAAGAAGAAATAATAGACGGGATAGAAAAGTCCTGGTTTGAACTCACAAACTATTTGATTAATGAATCAATAAAACAAGGAAACGACTTTAGCAATGATATAAAAATAGTAGTGAATGAAATGAAACAGAAACTCGATAAACTTTTGACAGCATCTTATTCCATTAAAAAAATAGACACGATAAATGCGTCATTTCAATGGGCCCAATCACCAGAATATATTTTTTTAAATATAAAATTTTCGCATAGATGGAGTTCACCAGGTGCTCTAAAA…
PBANKA_0411800	PBANKA_0411800.1	ATGATAGCTTACTCAGAATATCTTGACGAATATACAGCAGACTTAAACACATATTTACATAAAATAAAGCATTTAATTTATAACATTAAAAATAAACAGGATTATAATAAAATTCGCGAATATATTACAGAGTCTGAAAAATGTATAAAACAAATCACCGTCGAAACGAATAGTTTACCAAAAGGATCTCATAAAATATTTGAAGAAATTAATAAATATAATTCAGACCTAAAAAAATATAAAAATATTTTAGAAAAAATGGATCGTGACTATTATTCTGAAATTAACGACAGAGAATATGACTTAGCAAAAAAATATATTGAGGGAACAAATTTCCTAGATGAATCTGAAAGGAGAGCTCAAGATGTCGAAGATATGGGATATACAATAATGAGTGAA…
PBANKA_0411900	PBANKA_0411900.1	ATGCTAGAAAACCTTTGTATTGATTTACTTCATGAATTGTTTGAATCTAAGTATAATTTGCTTATTTCCTTGCAAACAAATTTACACACTAAGAGGAAAATAAAAAAGGAAAAAAAAAAAAAGAGGGACAATATATTTAGATACTTGTTTATACGAGTACTTGAAAAAGATGAATATTACACACATTTTGGATATATAAAAAAAAAGAAAATTATGAAAAAAAAAAAAATTAAAAAAGAATATAAAAAGTTAAGAAAGCATATTGCAGACATAAATGCATATTATGAAAAAAAAAATTATTCCAAATCATTAAAAAATGAATATAATGATACTTATTGTACAACATTCAATGAATATCATACTCACACGCTACTAAAATCATTTATGTATAACCCTGAA…
PBANKA_0411950	PBANKA_0411950.1	ATGAAGGGTAAATGCATAGTCAAATATTTTAAAAGTATAATTGAAAAAAATACACACACTACAATATATTTTCAAGTAAAAAGACAGTTTATTAATGTACCTAAATTAAAAACATTACAATGTATGGAAATTGAAAATGTGAGAAAGCATGCAGAATTGTGTCAAAAAAAAAATATAAAAACAAAATATATTTGGGATAATATATTATACACACTTGTATTGAAATTGTGTAATAACGAAATAAAAAATTATGTAGATTTTATGATTATATTAAAATTATTAAGTAAATATATTTCTTTAGAAGAAAAGGTATTAAATTTTATATGCGAAAAATTAGAGCATGAAATGTATAAACTAGCAATAAGAGAATTAAGCTTACTTTTATTAATATTAAAAAAA…
PBANKA_0412000	PBANKA_0412000.1	ATGGTTGTATCCAAATTTTTATTTTTTTTAAGCTTAATTGCTAGTGTGGGGTACTATTATTATTGTGACGCTAAAGTTTGTGTAAATGATATTTCAAGTCAGCTGTTAAAAAATATTTCGTTTAAAAATACTATAAGAAATGATAGTAAGATCAAAGGGCAAAATATATGTTATAATTTTAGGAAGGAAAAGAAAAGCATTTTGAAAAAAAAAATAAAAAAAAAATATTCATTGAATTATTCTAAAGGATGTATACAAAAAAAAAAAAAGTATAATTTATATTTTTTAAATTCATCAAAATTTACTGATATAAAAGAAAACGTTAAAGCGTGGTTTAATTTGGACTATATAGAAAATCATTATGCTTATTCCTATATAAAATCCTTTGCTCGAATACCC…
PBANKA_0412100	PBANKA_0412100.1	ATGACTAGGGGAGACGAAAAAAAATGGATTGAGCAGTTACGCATGAACCCACCAAAGTTGCTAGATGAAGATGATTTGAGATTTGTATGTCAAAAAGTTAAGGAAATTCTAATAGAAGAGAATAATGTTCAATCTATAAGTACACCAGTAATAATATGTGGAGATATACATGGACAATTTTTTGATTTATTAGAATTATTTGATGTTGGTGGAGATATTATGACTAATGACTATATTTTTTTAGGTGATTATGTAGATAGAGGTTATAATAGCGTAGAAACATTTGAATATTTATTATTATTAAAATTATTATTTCCTAAAAATATAACATTATTACGAGGTAATCATGAAAGTAGACAAATAACTACAGTTTATGGATTCTATGATGAATGTTTTAAA…
PBANKA_0412200	PBANKA_0412200.1	ATGAATTCAAATTTTTCATATGGAAATGAGGACGAAATAAATATAATAGAAGAAAACTACCCCCAAGTAGTGAAATTAAAACCACACAACAGTGTTGTATATGATGATAAAACAAATATAAATAGTAATAATAATTATAATTATAATTATATTAATAATGGTACTAACATAATTGATAACAATAACATAAATAATAACTGTCACTCTAATGTTAATTATATAAAAAATAATGTTAATAATAACTATTTACCTAAGCATTATTCTGGGAATGAAGAATTAAACGATAATAATTGTATGAATATAAAATTTAACCAAAATATCCAACATAAGAGATGCCATGATTTTTATAATAATAAAAATTCCTTTCAACACTATTTGAAAAAATTAAAAACGTGTAGA…
PBANKA_0412300	PBANKA_0412300.1	ATGGGGGGACATGGTGGATTAAACATCCTTCCACAAAAAAAATGGAATGTTTATAGGAAAGATGTACAATACAAAGTAAACTATGATGAAAACAAACTTATAAAAGAAGAGGAAGCAAAACAGAGAGAAAAAAATAAATACGAATTTGAAAATACTATTACTCAATTGAAAGATAACATTTTGAATAATAATGAAAAAAAAAGTACAACTGAGCAAAATGAACACATAAACTTATTTGCAGAAGAAGAAAAAGAAATAACCAAAAGAAATAAAATGCATGAAAATTTTTTAATTAAAAAAGGACATTATATTTATAATGATCAAAATTTTAATGGAGTGAACTGTATTTATGATAAGAATAGTAATGCCAAAATTATTTCAGATTTTGATAAAATAAAG…
PBANKA_0412400	PBANKA_0412400.1	ATGAATTATTTGGAAGCAAATTTAAATGAAAACATTGAAATATCCACTGATGATAATGAAACTGAAATAAATGCAGAAATTTTGAGAAATAAACATATCAACGACAATATAATTAATGAAGCGAATTCAACTGTTGATGTTTCAAATAAAATTTATTCATTTGAACAAACGAATATTAAGCAAGAAATTCAAAATGAGTTTTCTGAATTAAGCGAAGGAAAAAACGAAAATAGTGTAGACATAAATTCAAATTCCATTTGTAATCATAGGGATATATTATATTCTCCAGAAAACTGTGAGGGAAAAAATTCACAAAATTTAGAAGAAAGCGAAGCTGAATTACTTCCTTTAAAAATGGAAATAGAAAGTAATAATAACATTTGCAATCCTATTTATGAT…
PBANKA_0412500	PBANKA_0412500.1	ATGTATTATCTATTAAAAAATACATTAAACTTTGATAGCTTTAAGAATATAAAACTCGATTTAATTAACAAAATCGAAACATCTGATATTTCAAATTCACATGAAGAAAATGAAGTATTTAATTTTTTAAAAGATAAAGAAATGTCTGCTGAAGAATTAAATTTCAGTAAACAAAGAAATTTAAAAAATACACTTTCAATGGAAAAAAAACTAAAGCATATCAATAGTTTGAAGAAGTATTTAAATGATATAACAAATATAAGATATAATGAAAAATCAAGCTCATATAAAAGCAAAAAGAAAGCTCTCAGTGAAGGGAATTTAAACGTATATTCAATATTAGAAGATTTCTATAATTATGAAAACAAAACAACTCAAATATTAAAGAACGAAAAAAAT…
PBANKA_0412600	PBANKA_0412600.1	ATGGATAGTTATTATATTTTCCAAAATGTGAAAAAATCTCCAAATTCTTATAATGAAAAATATGACAAAATTAAAAATATTAACGATGTTAATACTCTAGAAAATATAAATATAGGGGAGACATGTATTAACCCAAAATATAATTATTTACCTGAATTGGATATATTTGATAATAGTAATACTCAAAAAAAACATTCAACACACTTTCTTAATAATATAAAAAATAAAAATAAATTGACAAAGGAATCAAACCAATTTACACATTGTTCATATAATACAAATTCTTCTATCACATATGACACTAATTTGTATGGTAACAATTTTATTCTAAATAATCGTTGTTCCTATATAAAAGCAAAATATTTCAAAGGAAATAATTATAATATTAATAACATTGCA…
PBANKA_0412700	PBANKA_0412700.1	ATGGATATTCGATCGAATATTGTAAACTCCATGATATTGTCATTAAAAGCCTGCAAAGATAAAAATAAATATATATTGCTACTAAATGAATTGCTCTCACTTTTTCCATCACATGCTGAAAAAAGTTTAAGATTATGCTTAAAATCAAAAATAAAAAAGTATACACTAATAAAAGGAAAATACCAAAATAGAGAATATTATTCATACCAACATTCCGTAAAAATAAATAGGGAAAGATATTCTAAAAAAACTGACTCTTGTTTTAGTGATGGAGCTTATAATATTATTAGAAAAAAAACAACAAAAAATTTAAGCAAACTCAAAAAGAAAAAGACACGAATAAATTTTTTCATAGTTTCAGGAAATAACAAAAAATATATAGTATTAAAAAACTCCTGT…
PBANKA_0412800	PBANKA_0412800.1	ATGAAGTACCTAACTTTTAATAAGAGTAGCAAAGATGCATTTGATTTAAATGAAAAAATTGAAGCAACGAAGATTGATTTATCAAATCCCTTATTGTTACAATATAATTGGGTAATATGGGAACAAGTTTCTGATAATAAAATTAAACAAAGTAATAATTATAAGGATTATACAAGACCATTAGCAAAATTTAATAGCGTTCAAAAATTTTGGCAATTATGGAATAGATTACCACAGCCAAGTGATTTACTTGCACAAAGAAGTATGACCAGATTCTCAGATGATGGAATATTTCGTATTGTGGATGCTCTTATGATTTTTAGAGATAATATTCAACCAATGTGGGAAGATCCAGCCAATGCTGGAGGGGGACATTTTGAATATAAGATATTACCAAAA…
PBANKA_0412900	PBANKA_0412900.1	ATGAACAAAAAATTTGTGTTAGCATTGTCTTATTTAGTACTATGTGTGCATTTTATTATAGCAAGCACAAAAGGAAATCAAGATGAATTTAATGGAGGAAAAGTTGTAAGAGATTCGTTTCTTCAAAAAAATATATCAAGAAGGCAATCGTCACCATGTGCAGGTGATGAGTGTTTTTGTCAAAGTTATTACGATTTAACTTTGATTTTAGATGAATCAGGAAGTATCCGAAAATCAAATTGGGTAGAGTATGTTGTCCCATTTACAGAACAAATTGTAAAGGGTTTAAAAATAGGCGAAAATGACATTCACGTGGGAATTTTATTATTCGCCTTGAGAAATAGAGATTATATTACTTTTGATAATGATATACGATACAAAAAAACTGAACTTTTGAAA…
PBANKA_0413000	PBANKA_0413000.1	ATGAATTTCAACTATATTATAAAGTCTAATGAATTAAAATATGAAAAAGAAAAAAGTAATGAGTTTTATGTTTCTTCTAAAGTATCGATAGATATTAATAATGAAAATTTTGTGAAATATTACAAAAATTACTTAAAAAATGAAAATAAGTCATTCATATATTCGTGCCATCAATTGTTTGAAACATCCAACCACAATCATTTGGAAAAAATTTTGTGTAATTATGGAACCAATGATGTTGTAGAGCAGTTTAATGCAAAACTGGCTTGTGCTCAAGGTTTTAGAAATGAATTAGTAGAAAATTACAAAATGTCTAAAGAGGATGAATATTTGGAAAATATATTAAAAAGAGAAAGACATACAAAATACCATAATATTAAACAGAATTGTATTGTAAAA…
PBANKA_0413200	PBANKA_0413200.1	ATGAATATTTTAAAATTCCCATTCCTACTAATATGCGTTATATTCTTGATTAATCAGAAATATGGCTATTCATATAACACATATAAAATTAAAGAAAATGAATCAACATTGAAAAGTTATATCCCAAAAGAGGATATTGACACAAGTAATATAAATCATTTAAAAGTAAAACATGAAAAAAATCATTTTAAAAACAAGAAATATAATAATAGGTTATATAATACTTTATATCCTACTGAAGAAAATAAGGATTATGATTTTTTTAATAACCACAATACAAATACACATAAAAGTGAACAAAATTCAAAGCATGCTATTCCCAATTTTTACAATGATAATATGAATAACTCTATGAATAAAATCTCCGATGTAGTAAATAAGGATGAAATAAATAATGTG…
PBANKA_0413300	PBANKA_0413300.1	ATGGTTTTTTTTCGAATAGGGCAAAGAATGAACTTTGTTCCTAAAAGGGGAGGAATCGAAGAGTTATGGAAAAATAGCTTTTTGGACAATGTGAATATGAAAACAAAACAAAAATATAGCCAAACTGGGGATGCATGGCCATGTATATTATTAAGGAAAAAAAGTTTTAACGATCTACATAAATTATATTATATATGTTTAAAAGAAAAAAATAAATTATTAGGAGAACAATACTTTCATTTTCAAAATGGAACTAAAATGATACAACATGGTAGATTAAAAAAAGTTAAACTAACTATGAAAAGAATATTAACTGTTTTGTCAAGAAGAGCTATACATGCACAATGTATTAGAGCAAAAGATATTCTAAAAAAACAACAAGAAAGGGAAATATATGAA…
PBANKA_0413400	PBANKA_0413400.1	ATGGATATAAACATGAAAGAAAATAAAATAGAAAAATATCCTATTCACAAGAAAAATAAAACAAAAAGGTGGATTGATTCATCCGAAACTCGAGATATTTTATCCAATTCTGTTAGTAATTGTTTTATTAATATTCCTCAGGAAAAAAGTAAATTCAAATTAAGAAGAATGCACACAATAGACTCTGCTGATTTAGTCTATGGACCTAAATTATATGAACTTCCAAAAATCGACAAAATAAATATGAGCAGTTCAGAAAATAAGCAATCTTCTTCTAGCGAAAGAAAAAAAAACAAGGATTGTAATTATGAGACTAAGAGTAAAACTCGTTGTCTTATGGATACAAAATCAGAGTCAACAATAAATTCAGCAGTTGTACCTATGGAGAGTAACGATGAT…
PBANKA_0413500	PBANKA_0413500.1	ATGAAAAAAGAAGAGGAGTTTTTAAAAAATGAAATTGAAAAAGAGTCGATTGCATTGTTTAAGAAGAATTTATTAAAGGAAAGTTATAAATGGTTTAAAGATACAGATTATTTTGTAAAAATAAAAAATGACAATAATTATAATAATATAGAAAATAAAACAGAAACAAAAAACATAGTAACTGGACGTGTACAGTTAGGATGGGGTGGAACATTTTTTTTATTATGTTGTGTTGTAGTTATATGTGATAATTCAGGCTGGCAATCTTGTAACCATTATAATAATAATATATTTTATTCACCAGAATCTTTAACAATAGTATATTCTTTTCTTTATGTAATATATGCATTTCCTTTATTTATTTTCCATCAATGTTTAGGGTTAGTATCACAAGGCAAT…
PBANKA_0413600	PBANKA_0413600.1	ATGAATACATTCCCAAGCAACGCCACCAACTATAGAAATCGAACTTTAAATAGCTCGGGAAAAAACACAAATATAAATTATAAGATTAACTCATATATAAATAAAAACTGGATATTCTGCCCGGCATGTAGTTTACCATTTAACACAAAACTTCGAATAAATCCATGTTATCATATTGTTTGTGGAAAATGCTATGAAATATCTTTACAGAAAAATCAGAGTTGTATAATATGCAATTCAGAAATAAACGATGTTGACTTTATATTTCAAAATGACAATATATATATATGTCCATATGATTTTTGCAAAAAAGGATATTTAAATTTGAAAAGTTATAATTATCATATTTATTTTAAACATGAATTTCTAAAGGAACATGGTCAAGACTACGAATTAAAT…
PBANKA_0413700	PBANKA_0413700.1	ATGAAAATAGTAAAATTTTTTGAAATATTTATAACATTAATTGTGTTATTTAATAAAAATAATAATTTTATAAACTGTAATAATGATGAAGGTAATAAAAACACTAACATATATTTGTCTAAATGTGATAAATCTTATAATTTTTTGGAAAACCCCCCGAAATTTTCTGATGCCTCTGACAGTTTGGCATATGAATATGCACAAAAAAAAATATTTGACATAGATTTAAATACCCTTCATATTTCGCTTATTAAAAATTTACAATTTAGCAAATTTCGAAACATTATTGATGTTAAGTCCTCGATATTCAACTGCATTATCAAAACATTTCAACAAATGACAAAGGCATTGCCTGCAATTCTTGAAGAAATATTCGAATATAACGAGTTTTGTAAATCA…
PBANKA_0413800	PBANKA_0413800.1	ATGCAGGAACAACGCTTTAATGGAAAGTTTAGCATTCTGAATGGAAATCTGTTTACCAACTTATGCAGAATAAATGGGAATAAATCCAAAGGAAAGGAATCAAATGATGTAGAATTAAAAGAGGAAATGTGTCTTAAAAACAGAGACAATAAAAACAGGGAAATGGAGGAAATTGGCTCAAATATAATAAGCTATGATAACTCAGAAAAAATGAAAAAAAATTTTAATTCGCAACTTATTTATTCATATTACAATAATTTTGCAGCAAACAAATATATTGAATATGAACCAGATCAAAAAAATATGAAAAACATGTACACATATAGACAAAATAGAAATGATAATGAATATAATAAAAATAAAAGTTTTGGTAGCACAGAAAGTAATAATAACTGTAGT…
PBANKA_0413900	PBANKA_0413900.1	ATGTTTTTTCCTAGGCAAATATTTAAACATTTTAACAATTTAACGATTTTTCCTTTATCAAAAATACAAAATGGGAACAAAAGGAATTCAATAGTAACTTATTTTAACAATGGATTTGTCGTCAAATCCAGTTTAAGACAACACATGTTTTATTCCATAAATAATAATATTAGGAATATTGATAAGGGAGGAATAAAAAAAAATTCTATAAATAAAAAAAATATATGTACAAGGAATATATTAAGTACAAATTCTGGAAAAAATATGAACATGTTAATAAATTGTTTACAAAATGTGAATTATAATATATGGAATTATAGTAATAATTTTACTAATAATAATGGTACAGATTTTATAAAAATCTTTAAAAGAAATAAAATGGTTAAAACTAGTTCATAT…
PBANKA_0414000	PBANKA_0414000.1	ATGATTAATATAGATATGCAAATAATTCAAAATGAAAAAAATAACAATGCCGAAGAACAACAAAATAGATATTTAAATAATGAAATAAAGGGTGGTAATTATTGTGATATATCCTTATTAAAATTAATTGATGAATGGTCTGATATAGAAGCTAATTTATATCCAATTAAAAATAACAAAATATTAAAAAAAATAAAATACGAAATAAAAAAATTTATATATTCAAATATTTTACACAAAGTAAAAGTAAATTTTACCTTGTTTAATATATATTATAATTATAAATATAGCTATCATCTTTCATATGTCAACAATCAGTATTTGTTTGATATATGCTCAAACAGTTGTGACTATTTTTACGAAATATTAAAAAAATACCACCAGGAAAATGAACAACAA…
PBANKA_0414100	PBANKA_0414100.1	ATGAGTAGCGCAATAATAAATCCAGATAACCGAAATTTGTTAAATAAGGATGTAAAAAATGAATACAATGTAAAGACAAATAACGAGCTAAAAGTAAATCTTAATTTCCATAACAATAATATAATTTCAAATATGTTTTCAAATTTAAGTTTATATGAATCAATGAATAATTTTTTTCAAATTAATAATAAGCATTATATGTTAAAATATAATAATCAATTAAATCAAACAGATTTTAATATTTCTTATTTTCAAAACATAAATGATAAATATGTACAAATATCACCATGGCATGATATAGATTTGATGAATGATGATGGAACATATAATATGATAGTTGAAATACCAAAATATAATTATATAAAATTAGAAATAAAATTAACAGAAAAATTTAATGTT…
PBANKA_0414200	PBANKA_0414200.1	ATGAAAAAATTATGGATATATTTGGTATTATTGCATATCCTTCTTTTTAATTTATGTAACAATGTAATTAAGAAATGTACACCATCTTTGAACTCATATTTTTACAAAAACAATACGCTTAAATATAATAAAAAAAGAAAAAAGGATAATTTTCAATATCCATATTATATTTATAATATATACGACTATGTGACCAAAAAAAAAAATCTATTAAAAAATTGCACACATTATTTTGGTAAAACATGCTACCACAATAATGATATTTTTAAAAAAAAAAAATATGAACAGTTCAGAAAATTTAGAAGCGTAAGACAAAAATTATTTTATTTTAGTAACACTATTTGCATTAATGGTCATAATAAATATAAGTTATTAAAAAAAAGAGTAAAACGAAAAAGG…
PBANKA_0414300	PBANKA_0414300.1	ATGAACACAATGAATGACCCAGTACCTAAGCTACCTTTTGATGAAATACGAAATGAAATGAATAAATATGGTGTTGTCATTACACCTTCAACTTTAAAACACCCAACAACTGAAGACGTTCAAGGAGTTTATAGTATATGTATAAAATACATTTTAAATAAAGATATCAATAATATAAGAATTGAAGAATTTACAGGGGATTTGAAAAGTTCAATGCCATCGATCGATGGGATACAAATTTTACCAAATGAAGGGAAAAACCATTTACAAGCTATTGGAAATTTACGATTTTTTCGACATTGTGAAAAGATTAATAAAATATTGAATATGGATAATACATTAAGTTATATATTTAAGCCTACAAGTGGTCATATAACAAAATTAATTAATGCCTTTATG…
PBANKA_0414400	PBANKA_0414400.1	ATGGGAAAGAGTGGAAAGCAATATATTATTGATCCAGCAAGTGTGAAAACAACCTGTTCGAGTGAAGAATCATATATTCGTTGTGTTGAATATGGAAAAGCAAAAGCGACATATAGTAATTTTAATTTATTTTTAAAAGCAATATTAGCTGGGATATTTGTAGGGCTTTGTGCTCATGCCTCAGGAATAGCAGGGGGATTATTTTATTATCATAAATTACGAGCATATGTTGGACCATCATTCAGTTCTTTTGTTTATGGCTTTACATTTCCAATTGCCTTTTTATGCATTATATGTACAGGCTCAGATTTATTCACAGGAAATACATTAGCAGTTACAGTTGCATTGCTTCAAAAAAAAGTTAAATTATTATCATATATACGAGTTATGTCAATATCT…
PBANKA_0414500	PBANKA_0414500.1	ATGCGAATGAGTAAATTATATAAAAATAAAGAAAAGGAAAATGAAAAACCAAGTAACGAACCTCCAATCAAACAAGATTCTTTAAAACGTATGTCATCCAAATTTTTAGGAAATTCTCTGAATAGTTTTGATTTAAGCGGAAAGCTTGAACAAGTAGATGAATATCTTAAAAAATATCCATTTATAATTGAGTTTGGATATAAATTGGGAATTAAACCATCTTATATTGTTGTGTTTGGTGGTTCTGCTCTCTTTATTTCTTTGGTTTTGGGATGGGGCGCAGCCTTAATTTGTAACTTGGTTGGATTTGCTTATCCAGCATATCAATCATTTAAAGCGGTGGAATCACAAGGGCATGCTGAAACAAAATTATGGCTTACATACTGGGTAGTATTTTCG…
PBANKA_0414600	PBANKA_0414600.1	ATGGTTCGAATGAGCGTATTAGCTGATTGTTTGAAAACAATAAACAATGCTGAGAAAAGAGGAAGAAGACAAGTTTTAATCCGACCTTCTTCAAAAGTTGTAATTAAGTTTTTACAATATATGCAAAAAAAAGGATATATTGGAAATTTTGAAATTGTTGACGATCATAGATCAGGAAAAATTGTTGTAAACTTGTTAGGAAGAATAAACAAATGTGCAGTAATATCCCCAAGATATGATGTCAAGCTTGACGAAATTGAAAAAATTATAACAAATATATTACCAAGTAGACTTTTCGGGCATTTAATTTTAACAACCCCTTATGGAATTATGGATCACGAAGAAGCAAGAAGAAAACATACAGGAGGAAAAGTCTTAGGGTTTTTCTTTTAA
PBANKA_0414700	PBANKA_0414700.1	ATGCATAATAAAAAGGGAGTTTCAAAATATGGGGATAAAAAAACGACATCAAATATGGCTAAAGAAAAAGTAAATAATGATGGAAAAAATAAAAAAACAGATGATAATTTAAATAATGTTGTAAATACTAGCGAAAGAAGAATATTATTTTATAAAACTAAAATATGCCCATGGTATATTAAAGGAAAATGTGAAAGAAGAAAAACATGTTTATATGCACATGCTCAAAATGAATTAAGAGAGTTACCAAATTTATGTAAAACTAGTTTATGTCCTAAATTAAAAATAAATGAAACATGTAATGATAAAAAATGTAAATATGCACATACAAATATTGAATTAAGAGCCACTGAAAATTTATATAAAACTGCTTTATGTGAAAGTTTTAGTAAAGGAAAG…
PBANKA_0414800	PBANKA_0414800.1	ATGTATGAATGCATTCAGGATTATTTAACAAATCATAAAGATGAAAAGAACATTTATGTTAACAAATGTATATCAATAGTTGGCTCCCCATTATCTGCTGGTCAATCCCTTAGCGGTGTAAATAAGGCTTGTGATAATTTGAGAAAATTCGGATTACATGATGTTATTAAAGCAGTAGGCTGGGGGTATGAAGATATTGGAAATATTGGAGAAAAAATACCAATCAATGGTTTTTTAAAACAAGAAAATATTGAAAAGGAAAATGACCAAATAAATAACAATAATCCAAGCTACTATAATAATATAAAAAACGCAGAAGTTATCGGTAAATTTAGTGAAAAATTATTCCAAACCATGAGTTCAGAATTAAAAAAAAAAAATTTTATTTTAAATATTGGA…
PBANKA_0414900	PBANKA_0414900.1	ATGAAAAAAGAAATATCAAATACTTCAAACAATTCAACTAGCTCTTTGAAAAGAGGAAGTACTGTTACATTGTGGAAAAAAAAGGGAAATGGAAAAGACATTTCAAAAAACCCTGAAAATAAAAAAGAAAATTCATTTAATAAAAAAAATAATATAAATATGCTGAAAGGGAATAGTACAAATATGTTAGCTACTTCAAAATTAAAGATTGATGATAATTTAAAAAATAAAAAAAAAACAAAAGACAACAAAAATATTAGCAAAAATGGTGTTTGCAATAATGGTAGCCAAATTATTAGTAAAAAGTTGACTATACAAGAAAGCGAAATAGAATTCGGAAAAAATAAAATGGAGAATGAAATAGAAATCATTTCTAAAATGAAGATATTAAATAATATG…
PBANKA_0415000	PBANKA_0415000.1	ATGCGGAACGACGAAAATAATAAAGCAAACAAACACAGTGAATTATTTCCTTTAGAAAATAATGATGAACAAAATAGTGAAGAAATTAACGAGTTTGAATTAGAAGTTGACGAAGAAGTCATCAACTACCTATCCTCTCTAACATCTAATAAAAATGTTAAGCATAAAATTGTGAAAATAAATAATTTAATAGACGACCAAATATACAATTATATAGAAACTTGTAATAATTGGGGTAATGTTACCAATTTAAATAAAGATCCAAAAGAAGAAGATCAAAATATAAAAACAAATCAAGGGCCATTGAATACGTCTCATATCTTCAACCAAATAAATGAAGAAGCTAGCAAATGTAACATTCATTCCAAAAGTAGCGATAATTTCGATATCATAAAAACA…
PBANKA_0415100	PBANKA_0415100.1	ATGAAAATTTCAGTTTATTTTTTCCCTCTTTTTTTTATCCTTATAATAAATATATCAAAAAGTAAAATAACTGGAAATAATTTGGTATCCGGGGTAAATAATATATATTGTTCGAATGAATTAAAAGATAAATGTGTAATAAATAGATGGCCCAAAGGCATAAAAGAATATAGAAGAGTGGATAAAAATTGTAAACGAAATAAATATTTATTGTTTAATATATCAAATGGAAAAATAAAAAATATATTCACTTTTAAAAATTCAATAAGACAGATAAAAGATAAGATAAAATATATGTTTAAAAGGAACCAAACCGTTTTAGACAAATTAAAAAATTTAAATAAAAAAAAAAATATATGGTTTATTGAAGGATATGCCAAAAATGTATTTAATCCGGAT…
PBANKA_0415200	PBANKA_0415200.1	ATGGGTAATAAATTGTCCACAGAAGATCATATATTTCGTTTGAAGTTAAAAACCAAAGAACTAGAAAAATTATCAAACCGATCTGAACTTGAAGAAAAGCGATTTGTATTGGATGTCAAAAAGGCAATACAAGCCGGCAAAATTGACATGGCAAGATTATATGCAGAAAAATGTATAAGGAAAAAAAATGAAAAAATCAACTATCTAAATTTAAGTAATAAATTAGATGTCCTTGTTTCGAGATTAGAAGGAGCACATAGAAGCGCATCACTTGTTAAAGATGTTAGTGTAATGATCCCATTAATACAACAAATAAACTCAGAGACAAATGCAGTTAAAATAGGAAGTGATGTTATGAAATTGGAGAATATATTCGATGAAATAAATATCACTTCAGAT…
PBANKA_0415300	PBANKA_0415300.1	ATGTTTTTTTTTAAAAATATAAGAAAAAATTGTTTTTATACAAAAATATATGAAAATATAAAAATATTAAGAGGCTTAAAAGCTAAAAACAAAGGAGCTGAGCTTATAGAAAATACATACAAAGGTCAACATAGCAATATTGGAGATAAAAAAAAAATTGATAACACAATTTCTTGTGAAGATAATGAATTTTATAAACATATTTATAGCAAATTAAAGGAGAAAAAATCTGAAAGTGTTTATGAAAAAAAATCTGAAAATTTTTATGAAAAAAAATCTGAAAATTTTTATGAAAAAAAAAATAGACAAGAATCAATTATCAGTAGTGATAAAGAAAATGTAGTAAACAGTTTTAAGGAAATTGGAAAAAATACTGAAACTAATAATAAAAATAAATAC…
PBANKA_0415400	PBANKA_0415400.1	ATGTGTTTAAACGAACTGCATTTGTATGTTAATGTTTATTGTGACAATAAATATAATAATTTTCCCAAATGGTTAGCTACTAACTTCCGTATTTTTACTTTGGAATTATATCAAAATAAAATAAAATGTGTATTCCCAAAATTGCTTAAAAATAATTTAAAGATTTATACTTATTCAGACATTAAAATTTTAAATATCAAGTTACATATACTTTTATATTTGTTTTATTTCAATATTATAAAAAAAATAATTGTACAAAATATTTTACTTTATTTTTTACAAATATATCAAATAATATTCATTTTTATTTCATATTACGCCTATCGTATTTTATTATATACCAATAATATAATAAGTAACTATTTTAACACAAAAATCATTTTTATTAATAAAAATATT…
PBANKA_0415500	PBANKA_0415500.1	ATGCCTCTTAATTTAGATATAAAGAAAAAATTAAATTCTCGAATTGGTAAGGTGAAATGTGTTGATATTCATGAAAATGAACCATGGATCCTTGCGGCTCTTTACAATGGGAAGTTAATTATATTTGACTACTCTAATCAGAATACAATAAAAAATATAGAAGTATCTGGATATCCATTACGATGTGCAAAATTTATTGAAAAAAAACAATGGATAATATGTACAGGCGATGATATGATAATAAGGGTTTATAATTATAATACTTTTGAGAAAATAATATTTTTTGAAGGACATAGTGATTATATAAGATATATTGAAGTTCATCAAACATTACCATATATATTAACATGCTCAGATGACATGAGCATAAAATTATATGATTATGAAAATAATTTTGAG…
PBANKA_0415600	PBANKA_0415600.1	ATGAGCAATTTGAAAAATATATTTAGCTTTTTCAAATCAAACGAAAATGGTGATGACCAAAATGCCCAAACGTACCTGAACAACCCAGAAGAATTAAATGAGCAAAATGAAAAAGATGAAAAGGACAAATCTTCGATCGAAAGCATACAAAAAGACATATCCAATTTGCAAAAACTTTTTAGAACAATTCAGAATGATGAAGAAAGCGAAAAAGGAAAAAAAAATAAAAGAAAAAAAAATGTTAGTGAAAATATTTCACTTCATGAACATAAATTAGTTAGCAACGAAAATACAGATTCTACAGATAATGAAATAAACGAAATCGGAAATATGGATATAGAAAATGTTAATACTATTTTTAATATTAATAATAAATCGCAAAATGATACTAATAAAATC…
PBANKA_0415700	PBANKA_0415700.1	ATGAGTGAACAGTTAAATGTGATGCACAAAATAGGAGATGCATATCGAAAAGTTTATTCGTATTTTAAGCCAATTACAAATTCTTCATCTTTTATTAAGAACGGGACATTAACCCCATCTGAATTTGTAGATGCAGGTGACTTTTTAACTCATAAGTTTAAAACATGGGAATGGATGGAAGCGGATGACAATAGGACAGTTCGGCACCTTCCAGAGAAAAAACAATTCCTTATAAGTCGAAATGTTCCATGCAAGCATCGAATTAAAGATTTAAATAATATTTTCCACAATTTGGATATTATTGACAATGAATGGATATATCCAAACTATGAAGAAGAAAATAATAATGCTGATATCTATGAATACATAAATATCCCTGATTTAATAGAAAAGGCTCAG…
PBANKA_0415800	PBANKA_0415800.1	ATGAAAGGAGAAAATGCCCCGGACGAATCTATCAATTTGAAGTTTTGTTATGGAATAAATAAATCATTTAGTAGTGTACATGTAGTAAAAATAAAAGAATGTAAACAAAATGATGTGCTCATTATATACAGCTCAGATAATAATATTGTTATGCTTGTTGAAAAAAGACAAATAATATTTCGAGGGCATTTTAACGAAATTACAAATTTAGTTAAAAGTTATAATAATGAATATATCGTTTCTTGTGATAAAGGTTTTAATTCATCAATTATTTTATGGAAATTATCTAATAATACATTAGTTCCCATAAAAAAATTCGAAATCACTAATTTCCAAAATGATCAAATAGACAAAAATATATTGCAAATAAATTCTGAACAAAATACATTGCCTTATCCT…
PBANKA_0415900	PBANKA_0415900.1	ATGTATGAATTAGGGAATAAAAATAATTGTGATTTGAAAAAATGCATAAAGATATATAGAATTTGCATAATTTCCCATGTTCTTTTGTCGATATTACAGCTTTTTACTCCACGCCCATTTTTGTTTATTGCACATTTAATAGTAGTATGTATAGGGGCAAACTGTTTTGGTTCATACTTGACATATAAGTACTTTATTTTTACTGTTGTGAATATGATTTGTGGTATTAACGATTTAATATGGATACTTTTTAAATGTATAGGGAAAAACAAATTTAAATGGCTCAACCCCAAATATTATTGGAAAATAATAAATACTGATAATATATTTCTTGAGTTTTTTTCAACATCTTTACATTATATGCTTGAAAAAAATGAAGATAATTCACCTCAGAATGTA…
PBANKA_0416000	PBANKA_0416000.1	ATGCCAACAAACTCTTTTACAAAACTTTTTCTAGCTTCCCTTTGCACTTTTTCAGTTTCTCAAGTTTGGGGAAAGGAATATTTCAATGGAGTTTTAAGTCAAAAACTATCGGTTTTACTACAATGCAATTTCATATCTTATTATAACGCCAAAGCGGGTGGACCCAACCCAAATGCATTTTTAGATTTCGTTGAAGAACCGGAACAATTCCATTGGTTTGTTGATAATTATTTATCGGTTCCTTTTAAGGTTCCACAACATTTGAGTTTTAATAATGAACATGACTTTAAGCCTTGTTTAAAAAAAAAATGGGTACCTGAATTTTTAAAGGAATATGAAGAGCCCGATATAAGTTATTTAGCAAAAACTCTTGATAATGAGCAAAGACATTACTATAAA…
PBANKA_0416100	PBANKA_0416100.1	ATGGATAGAAAAAATGACGAAGTAGATGTTAGGAATGTGTATAATTGGGTTCTGAATCGATTAAGATTTTCTTACCAAGAAAAATATAATATAGAAGACTTAATTGAGCGAAATGATGAAGAAAATAAAGAAGCTATAGAAAACTTTTTGAGTAAAGAAGAAGATGATGTTTTATTGTTTAATATCGAAGATAATAAAATAGTTTTAAAAAAAGAAGAAAATATAAAATTTGATGATAAAATTGTTTATTTTCATAAATATATGAATGGATATATTAAAGACGAAAATAACATATTATATGGAATATTATCACCAAATATATTAGATACATTAAAAATAATGCTTTTAAAAGTTATATATCCATTATTTTTTAATAACAAAAATATATATAAAAATATA…
PBANKA_0416200	PBANKA_0416200.1	ATGAACAAATTGCCAGTTAACGATGGGTTGGATGATATTGAAGTAGAGGCATTTGATTTTATTTGGGAAGAATGGGAAGAATATAAAGGAGATATTCCGCTATGGCAACATATTTTTTGTGGTAGTATTGCAGGGATAATGGAGCATGTGTTTATGTATCCACTGGACACTCTTAAAACTTATATTCAAACAAATGGTTATGTGAAAAATAAAAATAGTATTGAAAAATGTAATATATATAATTGTGAAAGTAAGAATATTAATAAAAATATAAATTTGAAGGAAGTAAATGGTAATAACATTATGTATACTGACAAAAGGAAATTTTGTACTTCTTCAATTGGTTGTAACAGTTGTATATATAATACATCATGTAATTATGATAACATTTATAATATG…
PBANKA_0416300	PBANKA_0416300.1	ATGTATATGCAAAACTCATCGTCAAATAATGTTTTTGGATCATACAATAACCAAGGGAATAATTTAAATAAAGGTTTATTCGGAAATGCAGGAAATCCATCTAGTTTAACAAATACAAACACCTCCAATTTATTTGGGGGATCGAAGCCACAGCAGACAAACAATATGATGGTAAATAAGAATTTATTTAGTATGGGAACGACTACAAGTGGATTAGATGGAAATAAAAGTATATATGATAGTATGAATAGTCAATCGAATTTAGGTAATAAGAATTTATTTGGGGCATCAGGTGTAAATAATAATAGTATGCAAAGCGGAGGGGGTACGGTTAGAAATAATTTATTTATGAATACAAATAATCAAAATAATTTAAATATGAAAAATCTTTTTGATAGC…
PBANKA_0416400	PBANKA_0416400.1	ATGTATGTTAAAATGCAAAATTTAAGGAAAGTATTAAAATTAAATAATGGGAATATAAAAATTGGGAATATAGGGGGGTTATACAGAAATTACAATAGTAGTAAAACATTGTGTGCAAACCCAGATATCAAACATATTCATAATATGTACAAATTAAATGACATATATTACAACAACTTGAAAATAATAAATAATTATGATGAATATTATAATTTAGTTATAAAAAATGAGTATTTTAAGGATTATTCAAAAATGAGGAATACATTTCAAGATGATCAAAAAGGGTTCAATAACAATACATATATGTCTGATAATAAATCGGAAGACAGTAGAAATAACACCATATTAAATAATATAGAAGATATGAATAGTGACAATAGTTCAAAAAATATAATTTCA…
PBANKA_0416500	PBANKA_0416500.1	ATGATGGGGAAAAGGGAAATAATACTTAACAACGTTAGTAAAAATATAAAGAAGAAAATATGTGTACTTAAAATAGATGGTGTTGATAATATTACCTTTACAAATAAATCTGCTTCGATTATTTACAACAATAATATAATAAATGCGTTAGAAATAGTTGATACTATAAATAACATAGGTATTAATGGATATTTTATAGAAGATGAGGATGTAGAAGGGAATGGGGGGAGCAGTAATGATATTATTCGGTTTACTTTTTATGTAAATGGTAATTATAATAATAGTGAAACTGCGTGTGATAGTCAAGTTAATATAAGTCCATGTGTCGAAGAAATGGCTTCGAAAGCATGCGGAGATGATTATGTTGAATTAGGAGGACATGAAAAGAACGAAACATAT…
PBANKA_0416600	PBANKA_0416600.1	ATGAGTGAAAACGACCTCCTTTTTCGTATTAGCCAAATAACGACATATGTTAGCAAATGGATCATAAAAGCAAAAGTAGTTAACAAATCAAAACTCTCTACATTTAAGAACAACAACAGTTTTTTTAGCATAGACATAACTGATGTACATGGTGATTCGATTTCATGCAAATTTTGGGGAAGCTCAGCAGATAAATGGTTTAATAATATAGAGTTAAAAAAAGTTTATATTTTTTCCAAAGGAAGAGTTTCGATTGCAAATCCAAAATATAATACTGTAAAACATAAATATGAATTAACATTTAATGAAGATAGTGAAATTCATGAAGTAAAAGATGATGGGGAAATCAAAATTCAGAAAAATATATCACTTGTAAATTTAAGAGATATAAAAATAGCC…
PBANKA_0416700	PBANKA_0416700.1	ATGCACATCCTATTGTTGTTCTTCTGTTTTATGTTTGAATATGTCCATTCACGGCAGGCTTTCATTAATGTTCATAAGAACAATATTATAAACAAAAAAATTAGCAACAACTCATATAATAAAAATGCATTATATCAAAATTCTCCAAAGGTGCCTATTTCACAGGCAGTTACTAAGAAGCAGATAATTGAAGAAGTTTCAATGGAAACAAAAGAAAGTAAAAAAACAGTTGAAAAAATCATGAATGGGATATTTGATAATATATATAAACATTTAGAAAATAATGAAAAAATATACATCCATAAATTTGGTATGTATTACAACATTTTTCGAAAAAAAAGATATATTAAAAATATGCGAACAAAAGAAGACATTGAAATAGAAAGCAGTCATGTGCCA…
PBANKA_0416800	PBANKA_0416800.1	ATGATTAAAAGCGAAAACATTCCAATTGATAACATTAACTATAATTTAAAAATTGAAGAAAACGATGATGATAATAAAAAGCCTAAAAAGGTATGTGAATTAATAAATTGTAATGACAAAAATATGATTAATTATATATATAAAGATATAGTTTCTGAGGAAAATGAATATGATCTGCCAAATATAAACAAATTTAACAACTATAATAATGAAGATAATACAAATTATGATATAAATAAAGACAAAACAATTATGAACATACTTGATATGAATAAAAGGGTACAAATTCACAATAATATGAATAAATCCGATGCTAATTATGAAATTTATATAGAAGAAAATAATGGTGTTATAACTGAATTAATTAACCCTGAAATATCGAAGAAAGAATCACTTCAT…
PBANKA_0416900	PBANKA_0416900.1	ATGGCTGATGTTAAAGATTCAAAATATGATTTAGGTTTAGATATGACCATAGATGATCAAAAGAAAATTGGAAAATTCACGAATTTACATTATAAGCAGTCCCTTTATCAACAAAAAATAAAATTAATGGAAGAAAAAATTTCAAACATTGATTCTGCTATAGACGAAGTTTCGCTTGTATTCGATCCTAATGATGTTATGCTAGGCATAGGTGACTGCTTTTTCTGCTTTGACACAGAATATGTAGAAGAAAGTTTAGAAAAATCCAAAAATGAAGAAAAAGTAAATTTAAATAAATTAGAATGTGAATACAAAAATATAATTGATGAAAAACAAAAACTAAAAACTGAGTTATATGCAAAATTTGGAAATAGAATTGATCTTAATTAA
PBANKA_0417000	PBANKA_0417000.1	ATGGATAGCCTTTTAAATAGAATAAATGTAATTTTTTATTCGATGGCATTATGCTTTGTTACCCTGTGTCTTTTTAATTATGGAACATCATTTTATTTATTTGATGAAAATAGTATAGTAACTGATGTAAAAGTGAAAAGTGTAAAAAGATTAGTTTATAATAAATATATAAACGGTGATGAAGCAGTATTATCTTTAGATTTATCATATGATATGACAAAAGCCTTTAATTGGAATTTAAAACAGTTATTTGTATATGTATTAGTAACATATAAAACTCCTGAAAAAGCCGAAAATGAAGTTATCATACAAGACTATATTATAAATAACAAAAAAAGTGCAAAAAAAACGTATAAAAATTTCATTACAAAATATTCCCTTAAAGATTATTATAATGGA…
PBANKA_0417100	PBANKA_0417100.1	ATGATATTGTTGACTGTTTTAATATATTTTTTATTTAGACAAACAAAAATCGTCATATTAAAAAAAATGAAAATTTATTTTTGGAATAAAATAAAAATGCTCGCATTAATTATCCATTTGTTTGTAAATCGAAATAAATATCTCGATATTTTACTCACAATAGATTATAAGGAAAGAACAACCAGGATATTGAATGGAAAGTGCCGAGCGGGAGAAAGACTTACTTATGATTATAAATGTGAATCATGCAAAAAGGGGTTTTATAATTTTTCTCGAGAAAACAATAAATGTTTTCCTTGCCCTTTGGGGACTTTCAATGATAAATTGGGATCCGTTATGTGTGTAAATTGCCCTCATGGATATACAACCCATTATACTGGCTCGAAATCTATTGCAGAA…
PBANKA_0417200	PBANKA_0417200.1	ATGAATTTAGTTCACTTTATTTTGCCAATTCTCTTTCTTCAAGCTTGTGTAGTCATAAGTTCACCCTTATTTTTTAATAAAAATTTAGATAAATGGACTAAGGAGCTTATTCAAGTTTCAAAAAATGAATTTAAAAACTTAAAAGAAATGAAAGAACTTATTAATAGAAAATATTGTGGTGAATCCCTTAAACATTTAGCGGGATTAGTTTTAGATAAATCGGACAAGGATGCAAAACTAATCATCGAAGGTTCGATAGAATCAAATAGGTTAATTTTTAAATTAGGTAATATTAAAGAAAAAGAAATAAATATCAAGGACATTATTTTACCAATTGAAACATTATCACATAAGTGTATAAATATCAGGCAAATCAATGAAAATAAAGATTCTACAGTT…
PBANKA_0417300	PBANKA_0417300.1	ATGATTTCATTGGGAGGATCATCTTTATCAAAGGAATTTTTTGATTTGGCAAAATCAATAGGGGATTCCCGTTCTAAGCAGGAGGAAGATAGGATTATATGCAATGAGATCGTTTTACTGAAATCGAGATTTGCCAATCCCAATGCGACAGTGAAACAAATAAAGGAATATTTGATTCGTGCAATTTATATAGAAATGCTGGGGCATGATGCATCATTTGCTTATATACATGCTGTTAAGTTAGCACATGAAAAAAATATACTATGTAAAAGAACAGGATATTTATCTTGTAATTTATTTTTAAATAAAGATCATGAGCTGATGTTATTGCTAATAAACACAATTCAGAAGGATTTAAAAAGTGATAATCATTTAGAAGTATGGGCAGCATTAAACTGT…
PBANKA_0417400	PBANKA_0417400.1	ATGATTATTAGTAAAAAGTTTTGGGATAATGAAAATGATGCCCCTATTTTAAAAAGAAACTCAAATTTTATTAGTAAGGATAATTATGAAGATGCATGTAAGCGTGCTGACCAATTTTATAATATAATGTTAAACTATATAAAAGATGAGATAGATGTTGAGGCAAAACATGAATGTAATGATAAAGAGATATTAAGAATAATAAGATTGGATGCGGAAAGAACATTTACAACTGAGGAGAATAGAGCATTATTAATTGAAGTGTTAAAATCCATATATCCAATAGTAAATGACTATCATCAAGGTATGTCATTTGTTTCGTCATTTTTATTACTTTTTTTAAAACCAAAAGAAGTCACAAAAATAGTAATAGGTTTACATAAGCACTATTTACAAGGT…
PBANKA_0417500	PBANKA_0417500.1	ATGGCAGTAAAAAAAGTTGGAAAAATCATTAAAAAGAGAACTAAGAAGTTCACTCGATTTCAGTCCAATAGGTTTATGCGTGTTAAGCCTGCATGGAGAAAACCAAGAGGTATTGATTGTCGTGTAAGAAGGAGATATAAAGGAACCAATTTAATGCCAAGTATTGGATATGGAAGTAATAAGAAAACAAGACACTTATTACCAAATAATAAATATAAATACATTGTAAAAAATGTTAAAGAAATGGAACCTCTAATTATGAATAACAGCAAATACTGTGTTGAAATTGCTCATAATGTTTCAAGTAAAAAGAGAAAAGAAATAATTGAAAGAGCAAAACAAATGAATGTTTCCGTTATTAACGCCAAAGCCAGATTACAAAAAACAGAAGAATAA
PBANKA_0417600	PBANKA_0417600.1	ATGAACATTTATTTTTTTTTAATATGTTTTTTTGTTTTCGCATGTATGTGTGAATGTAGCACTAATGATTATACGTTCAAAGAAATATTTTTAAAACATAAAGGATCCTATTGTTTATATCCTGAAAATGCTATAGATAATACAAAATTCGACATAGCTTTAGATGAATGCGATAAAATATCGCATGAACATGAGGGGAAAATATCTTGGTTCCTTTCCCCTAACGGAAAATTGAGAACCAAAAACGGATTATGTTTAAAAACTCACAAAAATTTTTTAGTAGCTTCAATATGTTCCCCTAATAATGATGAAAAATCAGAAATATGGAATATAGATCATGAAAAAAAACTAAAAAACGAAACCGATGATTGCGCACAACTAGCTGGAAATAAAATATTC…
PBANKA_0417700	PBANKA_0417700.1	ATGAGAGAAGTAATAAGTATACATGTAGGACAGGCTGGTATCCAAGTTGGAAACGCATGCTGGGAGCTATTTTGTTTAGAACATGGTATACAGCCCGATGGTCAAATGCCTCCTGACCAGGCTGGTAGAGCAAATGATGATGCTTTTAATACCTTTTTTTCAGAAACCGGTGCTGGCAAACATGTCCCACGTTGTGTTTTTGTTGACTTAGAACCAACTGTTGTGGATGAAGTAAGAACGGGCACATATCGCCAGTTATTTCACCCTGAGCAGTTAATATCTGGAAAGGAAGACGCAGCAAACAATTTTGCAAGAGGTCATTACACAATTGGTAAAGAAGTCATTGATGTGTGTTTGGATCGAATTCGAAAATTAGCTGATAATTGCACAGGATTACAA…
PBANKA_0417800	PBANKA_0417800.1	ATGAAAGATGCTGAGAAAAACATAAATTACATAAAGGATTTTATTCAAACTTTTTATTTCGCAAAAAATATCGAATTGATAATTGACGAATCAGCACTTAAACAAATAAATAAAACACATAAGGAAAATAACTCAAATGTAAATATATATTCATGCTATTCTATATGGTTATGTATGAATGAAATATATCCATCATGGTTTGACATATCTATCCATCCTGCTCAATTTGATTCGGAGATGGACGCCTACGAATGCATACTCAAATATCTTAATGAATACCACGAAAACAAATTCGAAATAATTATAAAAAAAATATTGAGGAATTTACTAGGATTGACAATAAACGACTTCATTGACATTTACAGTTTAGTCATATTAGCAGCTCTCGTATCAGATGAC…
PBANKA_0417900	PBANKA_0417900.1	ATGAATAACAATGGAGGAAATGCAAATAACCCCAATATGTGGGGTATGCCAAATAATAATTTAGGGAATAACAGTTTTTTTGGTACTAATATGAATAGTCAAAATGGTTTAAATGAAAATAATAACAATAGCTTAAATAATCAAACAAACATGACTGGGAATAATATGTTTTTTGGAGCGAGTGTAAACAATCAAAATAATAATATTTTTGAAAATAATATGAATTCTCAAAATAATGTTGGCAAAAGTGATAATTCTATTTTTGGAACTCCATCAAATGATCTTAATAAAAGCAACAATACTAGCTTATTTGGTAGCCTTTCTTCAAACACTTCTGTAAATAACAATACGACAAATGCTTTTAATGCAAACTTATTTAATGCCGCAAAAAAGGATGTA…
PBANKA_0418000	PBANKA_0418000.1	ATGATTTTAGCTAATAATGTTTATAAAGTTCCTAAACTAAAAGACCTGAAAAACTTGAAGATAGCAGAGAATGATAGTATAAATAGATATTCGTTCATTAACAAATTTGAGGAAAATGAATTAGAAGATATAGAGAACATAATAAATAATAAGGATATAAGTATAGATATTAAAATAGAGTTGTTTTATTCCAAGTTAAACAGTAGCATACATGATATATTTAGGATAATAGCAGATTATACTAGTCTATATATTATAAATGGGGAAGGTTTATTAATTCATGTATGTATGTTATTATCTAAGTTTTATTTATTTCAAAATGAAGAAGATCAAAATATTCTTAGTTTTAATAATAGCTTGAATATTAGTAGTATAATATATTATATTGAAAAAGTGTTA…
PBANKA_0418100	PBANKA_0418100.1	ATGATATATTTGACAAATTTAAGAAGTGATGATCTCCTTTTTAAATATCATGATGCAGAATTCGTACTAAATAATTATAGAAGCAGCCATATTTTTTTAAGTAATACATGTAAACTTAATGGATCTTTATATGATTTAATAGAAACTAATAGGGACAAAAAATATATAAATGCTTATTTATCATGCTTACACGAAAATAGACACATTTTTTACAACGAATACAATACTCCTCAAAATGATGATAATATTAACCAAGGTAATAAAAGAAAACTGCAATATAATAATAATTTTAATAATTATAATCCCAATCTTACAGGCTTATATAAAGACAAACCCAATTGTGATCATATCAGAAATCATAAGATCGTGAATCGCAATACTATTTATAATAAAATAATA…
PBANKA_0418200	PBANKA_0418200.1	ATGTCAAACAAAAAGAGAACCATTTTAAAAGTTATCATTCTTGGGGATAGTGGTGTTGGAAAAACATCATTAATGAATCAATACGTAAATAAAAAGTTTACGAATCAATACAAAGCTACAATTGGAGCAGATTTTTTAACAAAGGAAACAGTAGTTGATAATGAGCAATTAACTATGCAGATATGGGATACAGCAGGACAGGAGCGCTTTCAAAGTTTAGGCGTAGCCTTTTATAGGGGAGCAGATTGCTGTGTCTTAGTTTTTGATTTAACAAATTACAAAACTTATGAATCTTTAGAATCTTGGAAAGATGAATTTCTAATACAAGCAAGTCCAAAGGATCCTGAAAATTTCCCCTTTGTTATAATTGGAAATAAAGTTGATGAAACGAATAAAAGA…
PBANKA_0418300	PBANKA_0418300.1	ATGGAAGAAGCTGAAGTACCTGTTCCCGATTTATTAAAAAAACTAATTAACACTCACAACTATTATATAGACAAAACAACTTTATATTTGAAAACCCGATGGCTTTCATTACTGTGTTTATTTATTATATATGTACTTAGGGTTTATTATGTAACCGGATTTTATGTTGTATCGTATGCATTATCAATTTTTTTGTTAAATTTATTTTTAAGGTTTTTAACCCCCCACAATATTGAAGAAATATATGAACAATATGAAAATGAGAATAATGGATTATTGCTTCCTATGAAACAAGTCAACGAACAAAAAAGAGATAATAATCCTGATGACAAAAAAGAATTTAGACCATTTTTAAGGAAATTAAATGAATTTAAATTTTGGTTATATTCAACGAGAGCT…
PBANKA_0418400	PBANKA_0418400.1	ATGAATTATGTCTCTGAAGCAAAAAAATATTTCTCTATTTTTCAATTAAATCATATATTGTGCAGACAATGCAGAGTAAATAATATAAAAGAGCATTGTTATAATAAATTCCATTTTACCACGAAAAATGGTGACTATAATAACAACTCATTAAATACAAAATCTACTAATGAAACAAAAAATAATAATAATTATGATTTTTCAAAGCCTAAATATAAAATAATTAATTCACAACCAAAAAGAAATTTAAGTGTCTTTGGGTATAATAGAGGAAGATTTTTTGTAAGCATAAAGAAAGATTTTACTAGTTTTGTCGTTAATTCTTTAATTATTTTTGTTTTCCTTTATTCAGTTTATACATTAGCGCCAAAAGAAACAGTATCCCAAAGAAGAAAACGA…
PBANKA_0418500	PBANKA_0418500.1	ATGAGCGTATTTGTACCTAGATCATTATCGCTTAATTGGCTGCAACATAATGCCGCGATTAGCGATATTGGAATAATAAATCGAAATCCGTCTGTAGATATTACTTCATATTCGAGACGCAGTCGTTTATTAACAGAGAAAGCAGGATGGTCTCCTTTTATTAAATCAGCACATGTTGTAACAACTGCGCCACCAGTTAAAAATGTAAATAAATTTGCCTCTCCCACTCCAAGCTTAAAACCACAAGCTAAGCCTGCAATGGTAAGTAAAGAATTTTCTCTAATTACAACCTCGCATATACAAACTAGACCGGGAGTGATCAGACCTGTAATCCGAAATATGCAAGCCAAATCAGATGCTCCAATTGCAACCAAAAATATACAAACTACCCCCCCAATG…
PBANKA_0500100	PBANKA_0500100.1	ATGAATAAAGGATATATTAAAATTTGGGTTTCTCTTTTAACCGTATTCATATATATGAGCCGTAAAACCCTTGCAGCTGAACTTTCTCTAGAAAAAGTTACTCTAGGCAAATTTGTAGGACATGAACAAAACACCCCACTATTATGCACAGATCCTGAAGAAATTGAACAAGCAACAAAACGTATGAATATACCTGAGTCACTTTTACAACACCATGATAATGATATAGTAAACAAACTATGGAATCCACATGGTGATCAATGTTATGATGAAAACTTTATTAATGGAATAATTACTCATGTATATAATCCAAATTTAATAATCATACAACAACGTTACCGAAATCCTACGCAATCATCTCCAAAATATCCTTATCCTTTAGCCACAAAAGTTGAAATA…
PBANKA_0500200	PBANKA_0500200.1	ATGTCTTTTAGAGTGTGTTATATAATTAGTGAGATTGATAATTTTGCTAATGATCCGAAAAACCAGGGAGGACATAATTCTATTGGTTATTTTAAGTATTATTGCCCTGATAATAACTGTGATACTGATGTCAAAAAAGTTATTTCTACTTTTATAGCATTAGTAACTTTATTTAATGGTATTAATCATAATGAAAAATTAGAGAGTGATAAAATTGCTGAATATGCTATTTTATGGTTAAGTTATAAACTAAATCAAAAAACACAAAATGGAAACACCAAATTATACGATTTTTATACTGAACATATAAACACAAATAGTAAATATAATGAGCATATAACTAATGATTTTAATATTAATAAGAGTGTTATAGAAAATAAAATAAAATTGATGAATATG…
PBANKA_0500600	PBANKA_0500600.1	ATGAGAGTCAGTATTTTAAAATATGTTCTTTTTTCAATTGTTATTTGTTCTTTTGAATATGGCAAAAATGAACTATACTTTGTAAACGATAGAGGGATATGCCTTGAAAGGAATGTAATAAACTTTAGAAATAATAGGATATTAGCATATGCAGATAACGAATTTGATTTGTATGATTTTTATCAATCAACTTTGAATCTTGCAAATCAAGTTAATGACTGCAATGGCGATGACGAAGAAATAGTACAACTTCGAAATCTTATAGATTCACATATAAAGAAGCATAAAGAAAATAACACATTACTTGATTTCAAAAATGTAGATAATAAGACAAAAAAAATAATTAATGAGTTTCGAAAAGAATTAGAAGAAGTAAAAAAAGAGTTTGATAATAAAAGA…
PBANKA_0500700	PBANKA_0500700.1	ATGAGTAAAGGATATATTAAAATCATTTTTTCTCTTTTAATTTCATCCGTATATATGAGCAATAAAACTTTTGCAGCTGAGGCTAATTCAGATATTGAAGCTTTACGAAAATTTGCTCGACCACCTAACATAAGATCGATTTTTCCCAATGATTATTCAGAAGGAGCGATTGAAGAACAATCCTTTAACTCATGTGTATACCCTCAAGAAATTGAAATAGCAGAAAAGGTTATGAATGAAGCTGAACGGTTATTACAATACCATGCTGAAAGTACGGATGATTACAAATTATATCATAAATTCAGTAAGGATTCAATTGCATATTATAAGAAACATGGAAATACATTAATTTTTAAATTTAATCATAAAATCAAATACCCAGACAAGTATAATTATATA…
PBANKA_0500721	PBANKA_0500721.1	ATGGATTATCGCCTGTGTGGAAGGTTTCGTCATTTGAGATTGTATTTACCTGATGAATTAGACAAATCTCCAAATTATGATTTTCATAATAATGGAAGTATTAGGAATTATTGCCCTAATGGAGATTCAGAAAACACTAAAGAATGTAAGACGGATTTAGATAATAAATGCTGCATTTTTGTGGTATATAAAAAAAGTAATATCAATATTGTTGAATACATTATGATATGGTTAAGTTATATGTTAAACTTAAAGAATGTTAATAACATCAATAACTTAAACCGATTTTATGAAGCGCATATAAAGAATAACATTCATTATACTAATTGTAATAAATCTGACAAAGATTGTAGTAATTCATTAAAAAATAAAGCAGGATGTGCAAATTATAAGGAAATC…
PBANKA_0500741	PBANKA_0500741.1	ATGAGAGTCAGTATTTTAAAATATGTTCTTTTTTCAATTGTTATTTGTTCTTTTGAATATTCCAAAAATGAATTATACTTTGTAAACGATAGAGGGATATGGCTTGAAAGGAATGTAATAAACTTTAGAAATAATAGGATATTATCATATGCAGATAACGAATTTGATTTAAATGGATTTTATCAATCAACTTTGAATCTTGCAAATCAACTTGGTGATTGTGTTGAAGGTAAAAAAGAAATAGAACACCTTCGAAATATTATAGATTCACATATAAAGGAGCATAAAGGAAGTAACACATCACTTGATTTAAAAAATGTAGATAGTAAGACAAAAAAAATAATTAATGAACTTCGAAAAAAATTAGAAGAATTAAAAAAACAGATTTCTGATAAAACG…
PBANKA_0500781	PBANKA_0500781.1	ATGACTCTCAATGTGTGTAAAGCATTTAAAGAAATTGATGATTACTGGGATAATAATTTTTCTCTTGAGGGCATTGATATCACTAATGAAATACACACTATTTATTGTCCTATTAACAATGAAACGGGGAAAAGAGAATGTAAAACTGTCAGTCAAAGAGTTAATGCTGGTAATGTATTATTATTTAATAATTTATTCAGCGGAGATGATAATATAGAATCTGATAATAAAAATAACGAATATATCACGTATATTATGCTATGGTTAAGTAATAAAATGAAACTAATTACAGATGGAACTTACGGAAGCGTGTCAGATTTTTATATTACGTTTATAAAAAATGGTGATGTTGATGCTGATGTTGATGATGACAATTATTATGAATATCTTGATAAAATC…
PBANKA_0500950	PBANKA_0500950.1	ATGGATGACTATTGTAGTAACTTCCTTTATCTAACGATGGATTTAAAATATGATTCGAGTAATAAAAACTATCAAATTATTAATGAAGATCATTTGAAAAAGCATTGTGATAACGAAAATTGTGGGAGTGATTTCGAAAAAATTAGTGCTGGATGTTTATATTTGTTTGATGCGTTCTTTAAGAATTCTTCTTTGTTTGAGTCTGTTGCAAAAAATAACATCGATATTGTTGAATAAATTATTATATGGTTAAGTTATATGTTAAACCTAAAGGAACAATTAAGATCGACGACGAATCTAGAATATTTTAATAAAACATATATAAATAGTAATGAAAAGAATACAAATTCTATAAAAGGTGTTACGGAGTATAGTAGTTATAAGGAAATCATAGATAAA…
PBANKA_0500971	PBANKA_0500971.1	ATGGATGATGATATATGTTCAAATTTTGTTGTTTTGAGGAATTATTTACTTGATAATTTGGGAGAAGCACCAAAATTTTTTAATGATTTTAATAATGCCAATAAGTACTGCCCTAATAAATACTGCAATACCGATCTTGATAAAATTACGGCTGGATTTTTATGGTTGTTTGAACAATATTTTACTAAATACCCAAATAATGACAATAATGTAAATGTTATTAAACCATTTTTTCTATATATTATTTCATGGTTAAGTTACAAATTAAATCAAAAATCAGAGTACAATTTCACCACAATAAACGATTTTTATACTAAACATGTAAATGATAATCAAAAGTATACTAGTCTTATAACAAATGACAATACTTGTACAAAACTTAAGGAAATCATAGATAAA…
PBANKA_0501000	PBANKA_0501000.1	ATGAAAAAAATTATTTATATTACAACTACTTATACTGCTCTGTTTGCTTCATTGGGGGTAATTTATGGGAAAAAAATTGGGACTGAAAAAAAGAACCATGACGCTCAGTTAAACAATTTTTATTTATACAATAATTTAAAAGGAATAAATTTTAATAATTCAAACTCTTCAAATGAAGAACAATATAATAATAAAAGTAGTGTCATTAATGATAAATTTATACAACCACATTCAATTACCTACTTTGAAAAACAAAAAGACACTGCGAATGATAAAGTCATATTATACAATGACTACACAAATAAAAACGACTTAGATACTTTTAAAAGTTTTAATAATGACAATGAAAAAACAAATAGAAAAGCAACTTTAGTTAAAAATTCTTTTATCCAAAACCCC…
PBANKA_0501051	PBANKA_0501051.1	ATGAATACAGGTTACATCCAGGTTGTCCTTTTTCTTTTAAGCTTCTTCGTATATATGAATAACAATGCCATTGCAAGCGAGCTTTCTCTAAAAAAATCTAAGAATATTTCTTCATCCAAAGATTCTCTGCTTAGTTATATCCCGGATAAAATTTTTAAACCATCCAACTCCTTAATATGTACCAATCCTGATGAAATTGAAAAAGCAGAAAAAATTATGGGTGAGGCTATAGAACGATTGAAAGAACATGCTATACATTCAAATGATTACAGGTTGTACCACCATTATGATGAAGATGTAAATGTATATCGTAAGAGACATAAATATCTAATCGTTGATAAAATTGATGTTAAAATCCACAATACCGATAAGTATGAAGAAATAATAGATACACTATTC…
PBANKA_0501100	PBANKA_0501100.1	ATGAAATTAGCAAAAGCATTATATTTTGCTGCCTTTTTATTGGCCATAAATGTGTTAACCCCAGGATCTAATAATTATGTTGAAGCTAAACCCGCAAATTCAAAAAAAGTAACCAAAGGTGGTGATAATGCATTTATTAGAAAAATTAAAAATAACAAAGTTGCATTTATATCTACATTAGCCGCAACAATAGCATTAGCAGTTGGTACTACGCTTGGTGTAATGCATTTTCAAAAGGAAGAAAGTGATAACAATCCATCATCTGCGAATAAAATACCTTCAATTGTTGCACGAAAAAACACAAACTTAATATCGAATAACAAACATACACCATTAAATATAAAAACTAGTACAAAACCATCAATAATAGAAACTAATACAAAATCAACAATAAAAACT…
PBANKA_0501200	PBANKA_0501200.1	ATGAAAACCACATACGTTTCTCTATTTTTTATCATATTACTAATTTTCGGGGGTTTTGAATATAAGGCATCACCCATTGATGAGACAAACGATTCAAAACCTAATAAGGTTAAATTAATAGAAAAAATAAATAGCTTATTTAAGAATAAACGAAACACAAAGATAGCAGCTATAGCTGCTTCTATTGCAGGATCAGCAATCGCCCTTGCGTTAACGCTTGCTTGTATGAACCCTGAAGTTCGAGAAAAATTTAGAATTGGAAAGCGTATTAAAGAATTTGATGATGTAAACACCCCTCAAGATATATCATTAATAAATCCAGTCGAAAATCCATACCCAGAAAATTCACCAGAAAATTCACCAGAAAATTCACCAGAAAAATATATAGAAGAATCTCAT…
PBANKA_0501300	PBANKA_0501300.1	ATGGAAAAAAATATATTCTCGGCCACAAATGTAATTCCTTACGGCCCTCTTTACGATAAAGCAAAAAATGTGAAAAATAATGATCAAGATGAAAATTATCACATTGTAGAAGAATACGAAAAGTTGCTAAAAATATATGAGAGACCAAATCCGTATGATTCAAATGGCTCTTTAAAATTCAGCAGCAATGATGATTTGCTGTTATTTCAGATCGATTTAGATTACACCGTGGAAAATATATTTCGAAACGTGATTTATAGTAATGAAGGTTCTACAAATAATAGAGATTCTAAATGTGATAGTATCTATGAGTCATATAAAATAATCCTAGGCAAAGAAAAAAATTTCATATCAGTTCCAATTATTCGAATATATAGTATCACAAATTGCGGATATAGT…
PBANKA_0501400	PBANKA_0501400.1	ATGGCAAATTTTAATAGATATTCCTTTTTGGTTTTGGTATGCATATTGGTTGTATATAAATATGTAGAAAGTTTGAGAATGCATAAGACAGTTGAATATACTGTTAAGGAGCATGAAAATAAAAATATTAACAAAGCAAATTATAATTTAAATAAAAATACATGTAATAATGGTGACAATATATGTAATAATGAATTAAAACATGAAAATATAGGTAAGGAACAATCCCCAATTAATGAAAATAATTTACCAGATTTGAAGAATGGAAACAATGAAAAAGGCATTTTAAACAACATATTGATATCCGAAAGCACTCTTGATAGTTCTAAGGAAGTTTGTGAATTTGTTGTTATGAAAAATAATTACTTTAAAAGCTTTTGTGCAATGACACATTTATAC…
PBANKA_0501500	PBANKA_0501500.1	ATGCTTAATAATTTGAATTATATTATAAGAAAGAAAAAAATAAGCAGCGTACTGTTGCTACCCAAAAAGTTTCACTTTATTCACAAAAATTATATCAAAACTAGTATATTTAAAGATGATGACATATATATAGATCCCCTTGAAATACACAATGAGCAAACAAACAAAACAAATTATCTTAACTGTGGAAATTCAGACGAGTGTGTATACAACAGAAGTAATGTAGGAATGAGTGCAATTATAATAAATAATAAATATATTAATATAGAACTTATAAATAAATTATATAAAATCCTTAGAAATAGTGAAGTTAATTATACTAAGAGGTTCGTATTCTTAACTTCGTTATATAATGATACATTTAATTATAGTTATAATTTATATGATATATTAAAAATA…
PBANKA_0501600	PBANKA_0501600.1	ATGGGAGCAGGACAAACGAAGGAAAACAATGGGGGATATAGAATAATAAAAATAAGCGAAAAAGGGCCAGCGAGTAAATGCAATTTGGAAATATTTTTTGATTACATAGTTAAAGTAGATGATGTAATATTACTAGATGAGTCTATTAATACATATAAGAATTTTATAGAAAAGGTTAAAAATTATGAAAATATGGAATTAATTTTATATGTTTATAATTGTCGATATGCAAAAATGAAGGAAATAAAAATTGTACCAATGAAATGGAGTGGGAATGGATTATTAGGAATAAATATAAACTATGAACGTTTTAATGCATTATATGAAGGGGTTCGAATTTTAAAGCCGTTTAATAACTCTTCAGATTTCGAATGCAATTTAATGGAGCATAGTGATTAT…
PBANKA_0501700	PBANKA_0501700.1	ATGGCAAAAAAGAGCAAAATTTTTCTGTTCGATGTAGATGGGACCTTAACAAAATCTCGAAAAACGATCGAAACAGATATGGTTGATACATTATTGGAACTAAAATCTAAAGAAGAATGTTTATTGGCATTAGTTGGAGGATCTGATTATAAAAAAATTGTAGAGCAAATACAATATCCTGAAATGTTTGATTATATATTTTCAGAAAATGGAGTAATAGCGCATAAAAATAATGAACAATATTTTTCAGAGAATATTATAAATTTTTTGGGAGAAAACAAATTAAAAGATCTCATAAATTATTGTCTTTTGTATATTGCCAATTTAGATATTCCAAAAAAGAGAGGAACATTCATTGAACTACGAAATGGAATAATAAACATTAGTCCCATTGGACGA…
PBANKA_0501800	PBANKA_0501800.1	ATGGAAGATAAATTTAGAGAAGCTTTTATCCTTTTCAGTTCATGTAATGATACTCTTGAATTATACCAATTTTACGAGTTGGCACATTCTTTTGGAATAGTACTAACAGAAGAAGAGAAACACGAATTACCAATCACCGTTGACCTGAATTATTGGCTAGATTTTGCAAACAAACACTACAACATAGATGATCCACTTAAGCATATTAAAAGTGTAAATGAAAAAAACTCTAACGTCAAAATAAAAATCGATAACTTTGTTGGAGTTATGAGTGCATTGGATACAAGATTGACTGATAAAGACATCGATTTATTATTAAAAATTACTAATCCAAATAATGAAGATAGCATAGACCTTAATTCCATTTCACAAAGATTGGAAGAAGTTATGTAA
PBANKA_0501900	PBANKA_0501900.1	ATGCCAGATTCCGCACATGTATTTATGGAAAATGTTTTTCATTTAACGGGATATTTGCATCGATTACTTTTTCTTATGAAAGAACTTGATATAAAAGAACATGAAATTAGCAAAACTATTGAAGAAAAAGAAGAAATTTATTTAGAAAATTTAAATTATATTCATAAACAAAATATAAAAAATCAGTCTACATATAACCAAAATTATGCCTCCAATGAACATTTAAATAAAAATTATTATTCAATCAATCAGCAATTAGCAAACGAAAATAATCACGAAACTCATAATAATAATAAAAACTCTCTAAATTCTAATATCATAGATTCTGAAAAAAATAATGAATATAAAAGTGATAATAAGAACATCCATACAGATAAACTTTCGAAGAGAGAAGAGAAT…
PBANKA_0502000	PBANKA_0502000.1	ATGAACTTCCACATTTATCCCAACGAAAAATACTTTAAATTAATAGACTTAGCAAAACAATATGACCAATGTCAGAATGATTTACTGTATTATAATAAGATAGACAAAAAAGGAATCGGAAATAATATATCCTCTTACCCCCAAAATGAGGAAAAGACAAGGAATATAAATATAGATCCAATCGAATTAGTTCAAGGGGAAACAACTTTTAGATCATTTAATATTCATCATGAAGAAAAAAATGAAGAGGATAATAAAAGAGTTTCTATATCCACTAATCATACAAAACATAACTTTAAAATGCCGAGAAAACGTCAAAAAATGCCAACGTGTGTTAGTTCTCTCATAGATGAAAAAAAAAACAAAAATAAATATAATCCTATAAAATCATTTAAATAT…
PBANKA_0502100	PBANKA_0502100.1	ATGTTTTCTCTTAATATATATTTTAAGAAATGTTTGGGTGTCAAATCAGAAATAAAATATCAAAAATGGTGCCGATATTATAACACAGGAGAATATTCATCAAATGTTAGTCGTATATTTAATAACATAAATGATAAATTAAAAAAAAAAAATAATAAATCGATTGAATATGAAAAATGCGATAAGGTTGTCATAAATGATATAAAAGATATATACAAACAATATGAAAGTGTAATAAAAAAAATAAATTTTAGTAAAATGATGGGTAGGGATTTATCTTATTGTATGAATATATTATCAAAAATAAACTATTTTAAAGAGCACATTTTTTGGATAAAGTGTGCAAACAGATTAACTAAAGGATTCATGATACATAGAATAAATACACAAAGCTATTAT…
PBANKA_0502200	PBANKA_0502200.1	ATGGAAGATACAGCAGCTAAAATTATCGGATCCCACGATAGTCTCTTAACTGACCCAAGAATAGCTCAGGACTTCAGCGCAGAAACAGATGAACTATTAGCTAAGGCGGAAAATTATTTCAAGGTAGGAGATTTCGAACTAATTATAGAAGAACTCATATTACTCGAAAAAAAATGTAGGCAATCATACGATGGAATATCAACAAGTAAAATTTGCTGCTTTATTTTAAACAAATACAAATTAATGGAAAACTACAAAAAAGTAAATGAATATTTAATATTTTTTAATAAAAAAAGAGGACAATTAAAAAGGACTATAATTGATATAATAAATTTATGTAAATCGTGGATTGTTGATATACAAAATAAGGAAGAAAAACTAAATTTAATAAACACTTTA…
PBANKA_0502300	PBANKA_0502300.1	ATGTTAGTCAATATATGTATGTGTAATAATAAAAAAAATAAAAACATATTTTATCTAAACCCAAATAAAAATCATAAAAAATCTATAAATAACATAAATAAATATTCAAAAAGCCACATTGACAAGCATGATCACATATTGAGGTATTATTTTCCATATCCACATTATGATGGGCATTGTAATAACAAAAGAAATATTAAATGTGATAATTTGTTTAACTCAAAAAAAATAAAAAATGGTTGTATTGGCGATTGTAGAAATAGTAAAATATATTACGACTGGCGTATTACAAAAATAAAGGATATCTCTAAAAATAAAAAAATTAAAAATGTAAACCCCCATCTTGATTCTTTCAAAGACAAAGATAAAAACGTTACTGAAAAAATAGAGAAAAATAAT…
PBANKA_0502400	PBANKA_0502400.1	ATGGTGAAAATCCAGAAAAAGTTGAAAGGGTTTACAGATGGAATAAAAATATTGGGGACTTTTCAAAATGATAAATATGTAAATGATGGAAATGAAAATGATGATATAATAAATAATCCTTTATATAAAAACATTAACGATCAAAGACAAACAAATATTAATCTCGATTTTAATATTAAAGAAGAAGTTATACAAAAAAAAATAAATTACAAAGATCTTAATTTGTACTTAGATCAAAATGATACGTCCATTCTTTTAGTTATACTTTTATACAAAATTTTAATGAAAAAACCGCAAAATATTGTTGAGTATATTATTAACGAATTAAATGTTATACTTAAACAACATATATTGGTAAAGGATGAAAATATAAATTCTCAAATTAGTGATAATAATACT…
PBANKA_0502500	PBANKA_0502500.1	ATGAACAGTGATATTGAAATGAAGGGAAATAATATATATGGGAATGGATATGCACACTATCAGAATAACTTAAATAGTGATTTAGTTTTGAAGAATAATGAGATAATTAAAAAAAATGGAATATCAGAAAATATATACACATATAACACAGTTGAATTAGGGAGCTTAGGGAAATATGGAATGAATAATATGAATAACAATATTAATTATAGTGATAGAAACATGATAAATGTAAAATATAATAATTTGGATATACCTTATAATATAAATAATTCAGGATATAATAATATAATAGATAAAAATTATACAATAAACAATATGAGTGTAAATAAAAGATTTGTAAAAATAAACGATGAAATTAATAAAAATTCTGTGTATCCTAATTATTATAGAAGTAGA…
PBANKA_0502600	PBANKA_0502600.1	ATGGATATAAAAAACACAATATGCAATCGTTTTAAATTCTTTCTTATATTAATTGTGGTGCTAATATGTACATTTGGATTTAAACATGATGTTATAGTATATAAAAATGAATATATTAGTTTCAGAATTTTAAATAATGATATAGGGGCGAGTACCCTCCATGGATCTTTAGTTCCAATTCAAAATGAAATACAAGAAAATGACGATTTAAATGTTACAGATTCTAATCACGAATTTGATGGAGATGTTAAGCCAATGGAAAATAATATTGAAAATGTTGAAGAAAAAAATGAAGAAATATATATCAAAGAAAAGCTTACAGAAAATAAAAATAATTATAAAAATGGAGATGGATTTGAAGGATTAACATTAGATATATATTTTACTGAAAATAACAAT…
PBANKA_0502650	PBANKA_0502650.1	ATGAATATAAATATGAATTTGATGGCAACAAATATCAAGAAAAACTATAATTGGAGATTAATAAAATCCATTCGGAAAAACATGATTATCGAATCTATTTTATTTAAAAAAAACGGATTTAAGGATAAGCTTAAAGAAATAGAATTAGAATTAATTTGCAAACTGATAATGGTTAAATGTCCCAGTATAATGTACCCCACATTAAATCGTTATAAATTGCTCAAAAAAAATAATTTACATCATACAAAATGTTTTAATTCCAAAAATACTGTGTTACCCATATTATTAAAGTCAGTAAACCCGATTTTATATAAAGATATCCTCAATTGTTTACAACATGAAAACTGTAACAATCAAATCGAAAGCGAATGCAAAGAAGATGTTGTTGCATATAGTGAT…
PBANKA_0502700	PBANKA_0502700.1	ATGGCGGCAAAACATCATCCGGATCTGATCATGTGTAGAAAACAACCAGGAATAGCTATTGGAAGGTTGTGTGAAAAATGTGATGGAAAATGTCCAATTTGTGATTCATATGTAAGGCCATACACTTTGGTACGAATATGTGACGAATGTAATTATGGAAGTTATCAAGGAAGATGCATCATTTGTGGAGAAATAGGTATATCGGATGCCTACTATTGCAAGGAATGCTGCCTTTGTGAAAAGGATAGAGATGGATGTCCAAAAATTGTTAACTTAGGTAGCGCAAAGACAGATCTGTTTTATGAAAACAAAAAATATGAATTTAAAAAACAGTAA
PBANKA_0502800	PBANKA_0502800.1	ATGTATCATTTCTTGGAACAGAAAAAAAACGTTTTAAAAATAATAAATAATGAAAGCAGTTTATTTAGGTATGTAGATATTTATAAAAATTGTGAAAATGATGTATATAATATATATTTGAATATATATAAAGCACAAAAGAATGGGATCGGAAATGATGAAATAAATAATACCTTTAAATATTCGCAATGCTGTAAGGAAATACCTCATGATAATAATAAATTTATTGAAAAAAAAGTTAAAGAAATAATAGAGAAAAAAGAAATAATTGAAAAAGAAAATGATAAATCAATAAAAAAAAGTATCGATTTATTAATTTATCCATGTATATACGAAATTAATATGAACGAAAATTATTTTACAAGTTCGTGTTGTTCAGGTAGAACAATCATATTTTGT…
PBANKA_0502900	PBANKA_0502900.1	ATGGAAGAAAAGAATATTAACCAAAATAAGGAAATTATTGTTGGAAAAAACATAATCCACAACAATTTTGAAAGCACAAATTTTATGAGCAATTTCCGAGAACTTTTAAAAAATGTAAAAAATGAAAATGATTCCGGTGATTATCCCAATTATTATATATTAAATAATGAAGCCGGAGTGAAGGAATCTATAGACAGTTTTAATTTTATAAACAATAATAAAGAAGATATAAATAAAGATAAACAAACAAAAGCCGATAAAAAATATATTATTCATTTAGTACCATCTAAAAACTCAAATTTTTATAATTTTATTAAAAAAAAAAAAAAAGAAGTTTTAAATATGTATGGAGCGGATGATACATATAAATATGATACACACATAAGTTTGACTGGATTT…
PBANKA_0503000	PBANKA_0503000.1	ATGAAAAAAATAAATAAATCGAACAAAAATGATAACCATGTAGAAAACGAACAAATTAATGATTATAACATTTATTTCGAAAGAAAAAATCCATTTTCCAAAAATAAATATGACGAACATAATTCATACAACATGTTACACACAAATAAAAATACCCTTAAAAAAAAGAAAATAATAAAAATAGAAAAAAATAAAACAAAATACAAAACTCAAGATCATCACATTTCACCAAATACACACAACAACATGAAACCATTACAAGTAAAATTTTTATGTCATGTCAAAAGTTACGATTTAAAAAAATTAAGTATTATTCTTTTTTATAAAAAACTAAAATATTGTTTTTTTGATAATAATAATATTTTATGTGTATTTTTAACTCCAGATAAGGTTACAAAA…
PBANKA_0503100	PBANKA_0503100.1	ATGATAGGTTTTATAGGACAAATAAGAAAAGAGGTGATGGGTTTTGGAATTGGAAAGATTAAACTAATAGGATGCATAACAAACAAAAGATATTCAACAAAAATAACGACAGATATAGAAAATAATATAATAAAAAAACTAGTTAACATGGATAGTAAAAATATAAGTTATGGGATTAAAAAATGTGTAAAAAATTGTTTTATTAATAAAAAAATGTTTAATATATACACAGATTTAGTAAAAAAACATTCAAACAATTTTGAATTCCAAGATGTTGTCCTCATTTTACAAGCTTATGCTTTATGTAAGGAAAGAAATTTCCAAGTATATTCTATTTTGTCAAATAGAACATTATATATATTTAAAGAAAATAAAATAGAATATAATAAATTAACTTAT…
PBANKA_0503200	PBANKA_0503200.1	ATGAGCGAATTGCTTATTAGATATAAAAGTGGAATAAAGTTATATAAGTTTGAAAAAAATGAAAATAAATATGACAGTGAAATAATATTTGAATATGATGGATATATACATGATGTTATTTGGTCAGAGGATGGCAAAACTTTCTTAATTTTTCATTCCACAGATGGTGTATTATTAGTATTAAATTGCTCTACTAATATTCAAATAAATCAAATAAAATGCCAAAATAAATACAAAAATTTGTTTACAAAAGATAATTTAACATTAATTAAACATGTACAATGGTCGCCAAATAATAAATATATAGTAATGTTTTACCCTTATGACGAAAATAAACACAAAGAAATTGGTAATCTGTTATTGTGGAATATAGAAAAAAATAAAGTTATATCATCTTTT…
PBANKA_0503300	PBANKA_0503300.1	ATGGTAAGTTTGGAAAGAATAAAATTTAGATTAAAAGAATCTTTAGAAAAACATAGAATTAGGTTATTAAAAACAAGAAGTGGAAATGTAAAAAAATGGAATGAAATAAAAAATGGAAATAATAATAAAAATATAAATATTAATAAAAGTATAAATATTAATGATGATACAAACTTAAATAGAAAGAAAAGTATTTCTGAAAATAAATTAATTGATAATTTAAAAAATCGTAAAATGATTATATTAAAAAATAGAAAAGAAAAGCAATTACATAATGAAATAATATATAACGAAATAAAACAAAAAAAAAAATTAATTGAAAATATCAATCCTTTGAAAGGGAAAGATACAATAAACAAATTAAAAAATGTGAAAGAATATCAAAATAAAACAATTTCA…
PBANKA_0503400	PBANKA_0503400.1	ATGAAATATTACATTAAATTGTTCAAAAACAAATTGTGGCCCAAAGGGAAAAAAAGACAAACTCACACGATAGTATCTACAAATAACAAAATAAAAAATGAAAAAAGTGCAAACCAAAAAAGTACGAACATTTCTAATGCCAGTATAGTTACTCAAGAAAATGAAAATAGAAAAAAAAATTTTAAAAAAATTCAATTAGGAAATAAAAGTAATTTAGACCATTTTAGTAACATTAAATTCGAAATGAATAATATAAAATATAATGAAATAAGAAGATACTACCTAAACAATTCTAACAATTTTATTAATCCAGATGGATTAAAATGTAATATATTATCCGCCATCAATTGTGACGATAATATCTTATTTTATTTATTTGTTTTTTCTTTTACAAATATA…
PBANKA_0503500	PBANKA_0503500.1	ATGTGCAAATATGCACTAATAAATAAATGCGATAGAGGCGAAAACTGTACATTTGCTCATGATATAAATGAATTGAGAATAAAACCAGATATGAGAAAAACAAAATTATGCAAAAGTTATATTTTAGGAAAATGTACAGATCATAGTTGTATATATGCTCATTCTGTGAACGAATTGAGGGAAGTAGGAAAACCAGCAATTTGTCAGCTCCATCGAGAAGGGAGATGTATAAAGGGAAACCAATGTAGGTTTGCACATTCGATAAATGATATAAACACAAAACTTGTTCAATTTTATGATTGTGAAAATAATATAGTTAGTGAAATGAATAGTATATCAAATTGTGATAACTCTTTAAATAATATAAGTAAAGAAAAGCAAATAATGGTTAATAATATG…
PBANKA_0503600	PBANKA_0503600.1	ATGGCAAAAAAAGCAAAGAAAAGTGTAGGAGATAATATCAACTCAAAACTTCAACTTGTTATGAAATCAGGAAAATACCAATTTGGAAGAAAATCATGTTTAAAAGCTTTAAGAACAGGAAAAGGAAAACTAGTAATTGTTAGCAGCAACTGCCCACCTATCCAAAGAAGTGTAATCGAATATTATGCAATGCTTTCAAAGTGCGGCGTTCATGATTATCATGGCGATAATAATGATTTAGGAACAGCATGTGGTAAATTATTTCGAATAAGTTGTTTAGTCATAACTGATGTTGGAGATTCTGATATAATTAAAACAAACGAATAA
PBANKA_0503700	PBANKA_0503700.1	ATGGAGAAAAATGGGATAAACAGACCTGTAGGAATGATAAATGACGCATATTTTTGCAAAACCATTAAAACGGAATTAAAAAAATTAGCAGATGAATACCTGAAAAAGGTCAAAAATAATTTCCTATCTGATTATATATTTAAGACCGAAGTTTTTTGTATATCATTTTTTTTCATTCCCCTAGTAGCTGGAATGATAGTTTTACAAGATAACAACATCATAAGTCCACATTTCTTAACTGCCCTGTTTTTATTAATAGCGTTTTTGTTGGTTATTTTTTTGCTATTATATTTCGAAATAAATGAATCCCAGAACAGAGAATTTGTGAAAAAAATAGAGAAAGCACAAAACATTTTGTCAGTTCGAAATATTTTAAAAAACAAAAAAGATGAATCTCAT…
PBANKA_0503800	PBANKA_0503800.1	ATGGATGAAAAACACCAGTGTAAAAATAGAAAAATACAAATTCATAACTTTTATGATAAAATAAACAATAATAATGAAAGTGATTTAAATTTGTCTTCTATAAAATTTCCAGATTTTGAAAAAGAATTTGAAACATTTTATAAAAACACATCGAATGAAACGTTGACAAGACCTAAAGCCGAAGAAAGCGAAAATATCCAGCATTTAAAAAAAATAAATAAAATGGAGCACCAACAAATAAATAACTTACAAAATTTTAAGCAATCGAAAAAGGGTTATAAAAATAAATTAAAAGAAGTTGAAGGAATTACTAAACCTTTTAGTGTAAATACAAGAAATATTCAAAATGAAAATAATTTAGGACGAAATAAATCTATAGAACAAATTTTAATGGACATT…
PBANKA_0503900	PBANKA_0503900.1	ATGAATAAAATACGAAATAAAAGGTACAGAGAAAAAAACATAATGGATAATGATTTTCTTAATCAATGTGAAAAAAAGGGGTTACAAAAATTAACTTCAAAAGAAATAAATGATGAAATAGAAACAAATTCAACAAATGAATTAAAACATTTAGAAAGTTATGGAAATATTGAGGATGAAGAATATAGCCATGAATATTTTACTAGCCAAAATACCGAAACAGACAAAAAACATATTGAAAATGAAAGTGTTTATGAAAATTGGCAAGGAGAAATAGAAAAAGGAGGAAACATCATTTTTAACGATATAACTATAAATAAGACAGATAAAAAAGGTAATATAAATAAACATAATAAAAATGATGAAAGTGAAAAAAATAAAGATTGTGAAATTCCCGAA…
PBANKA_0504000	PBANKA_0504000.1	ATGTTTTTCTCCTTAACACTATTATACGCCATTTGGTGGATATCATTTGTTATAAATAAAAAAATAACATTTTACCAAAATGCAAAAAAAATAAATTGTCAGTATTATATAAAAAATTATATATGGAAAAATGGGTTTGATGATAAAAATAAAATTAGAAAAAAAATATTAAAACATAATAGGGAAAAAGAATTTGAGAATAAAATTTATGATACACATCCTAATTCCCATAATAATAGTAATGTATGTAGAAATGAATATTATAAAGGTTATATAGAAAAGATATATAACGATTTAAATAATTTGGATACAAAAAATGATATAATTAATTATATTATTAATGTAGGAAATAAAAATTGTAAAGATTATTATATACCCATAGATAAAACAAAATTTACT…
PBANKA_0504100	PBANKA_0504100.1	ATGCCATCATTAAAAGAAGAAATCCCCTTTGAAAGTAGAGTTGCAGAAACTCATAAAATTCGAGCAAAATATCCAAATAGAATTCCAGTGGTGTGTGAAAAAGCGCATAGATCAAATTTACCCGAAATTGAAAAAAAAAAATTTCTTGTCCCTATGAATATGTTAGTGGGTGAATTTAAATTTGTTTTGCATCAACATATAAATCAAAGTGCATATGGAAACAATATGAAATTATTTAGAGAAAAAACTATATATTTATTTGTCAATAATATTATTCCAAAAACAGGATTATTAATGCAAGAATTATATGAAATGTATAAAGATGAGGATGGATATTTGTATCTTGAGTACAGTTGTGAAAGTTGTTTTGGATAA
PBANKA_0504200	PBANKA_0504200.1	ATGGAGAAAAATATAATTTATGAGAATCCGAAAAAAGATGAAAACTGTGATAAAAATAAAGACAGTAATAATGGCGAGGATGTTATAAAACAGGACAATTTAAAGGATGCCATTGAAATTCATGGAAAAAAAATAAACGATTTAAAACGTATCAAAAAAAGGAAAAATAAGAAAAATAAAAATAAGAAAAGTAAAAATAATGAAAGTAAAAATAATGAAAGTAAAAATAATGAAAGTAAAAATCATGAAAGCAAAAATGTAGGAAAAAACAAGGGAAATGGAAAAGGCGAACAAATTAATTCCATAGTTAATTTTTTGAAAAAAAACGAAGCAGAGCGTGTTCAAAAAGAGGACATTAAAGAAGTGGGGGAAAAAAAAAAAAATTCATCTTTGGAAACT…
PBANKA_0504300	PBANKA_0504300.1	ATGAGTGAATCTGAAGAAATATTAAATAGAATTAAAAGCTATAGAGGGGTTTTAGGAGTTCTAGTAGTTAATAATGAAGGATTAATAATAAAAAGCACTTTTGATCAGCAACAATCTGATTTACATGCATCTTTACTTACTCAGTTATCAACAAAAGCAAAAGATATTATAAGGGAACTCGACCCTCAGAACGATATAAGCTTTTTGAGGCTTCGATCAAAGAAGCATGAAATAATGATAGCACCAGACAAGGATTACACCTTAATTGTTGTTCAGAATCCATATGCTGATAGGGATAAAAATTAA
PBANKA_0504400	PBANKA_0504400.1	ATGTCATTAAAAGATAGTTATTTGGTCAATGATTTAAATTTGGAGAATCCAAATAAAATGAATATTATTAGCAAATCTTATGAAAAATGTAATATTGACGTGAACAAAGAGTTTAATTGCAAAATGGATACCCTCATAGAATTTGCCGATAACGCAAAAAATACAATTTGCTTTATACAATCGCAGAACAAGACAAAAAATAAGGAAGTCGAAAACGAGTACCTTTTTTTAAAAAAAGTGGGAGATGTTTGTAAAAAGAGTTGTGACTATTATTTTGATACAAATGTGAATTTTCATGAGTCATGTGAAAATTTTAATGTTCTTTTTAAATTATTTCATAATTCTCTAGTAAATATAAAAAATAAAAATGAGGAAGCAGATGAAATTGGGAAGGTTTTA…
PBANKA_0504500	PBANKA_0504500.1	ATGGATAGTGATGTGGAGTATGATATACTGAAACCAATTGATGAAGAAGAAAGAATAAGATTACAAAACAAGCTAAATGAGCAAAGGATAGAATTAGAAAAAAAAAAAATATATTTAGAAGAATTAAAAAAGTTTAATGAAAATGGAATATTAAATGATAATAAAATGACAAATGTTGAAGAAATTCCAGACCCTGATGAAATGGTAAAAAAATTTATTGATGAATTAGAAAAAGAACAAGATGACGATGAAATAAATTTGAAGGATCAAATAAAAGATAATAGTAACATTAAATATATCGAAACTCATAGAATTAATCGAAATGCCAAATCAGATATGTTTCATGTAAAACCAAGGTCTATTGAAGAATATGTAGATAAATCTTTTCTTTTTAAAAAA…
PBANKA_0504600	PBANKA_0504600.1	ATGTCGTTTATTTATAGGAAAGCTGCACAAATGTTGATGCAATGCTCAAAAGGAGATGGAATAAAGGATGTTCTGTTTAAGAAAGAAGATAAATCCATAAAAAAAATATATTTTATTGTGCATAAATCGCTAGAAGATTTGGATATATTTAACAAAATTTACAATACTCATTTGTCAAAAATCTGCAAAAACAAATATCTTGGAATTATTCTATTATGTGTGTTAATACAAAGAAAAAAAATCGACGGAGGAGGGGAATTAAAAAGAGAGATTTTAAAAAAAGAAAAAGATATATTCCAACTTTATAATAACTTAAAAAATAATGATAATAATGTTAAAATAAATATATTGACAAAATATTTTATAATATACTTGAATGATAATCCAAATATAGTAAAT…
PBANKA_0504700	PBANKA_0504700.1	ATGAATGCATTGTACCGTCCCAATGTAATCTGGAGGAAAGCCACCCTCCATTTTCTTACGAAAAGATACATGAACAGCAATAAAATTTTTGACACACTAAAAAAAAAAAATGAGCAAAACAATGATAATAGGAATGGAGAAGAGTTAAATGAAAATACAGGAGAAAAAATAGAGATAATAAATATCGATGAAAAGGTTTTTGAACAAACAAATGTTTTAAAAACAAATATAATACAAGAACAAGATGATGAGCATGCTGAAATTAAAGAAGAAATGATGTATGAAAATATAAAATCATTTAAAAATATAGATATTAAAACATTTATTCAGCAAACTTTAGATTATTATAGTTCAAATCAACTTAAAAAAAATGACAATTTTTTAGAACAAAATGAATAT…
PBANKA_0504800	PBANKA_0504800.1	ATGAATAATAGAATGTCAAAAAAAAAAAATAACATATCTGAAAGTGTAAAAGAGACAAAGGAGGAGAGGGTTTTAAAAAGGTTTGAAGAAAATAAAATAAAATGGGAAAATAATAGCAAAATACTTATGAAAAAAACGAACAAAAAAGATACTTTAGCAGATCAGGGGGAAAAATACAGAGAAAAAAATGAGCTAAATACATTATTGGAATATTTAAAAAAAGAAGATGAAACAAAAGTTCAATGGATAAAGAATTTAAGAATGGAACCTAAAAAAATAAAATTCAAAAAAACAACGAAAAAGCTAAATATATACAATAATACATCAAAAGAAAACAAACAAAATATATTTGATAAAATTCTTGAAAAAAAACATCAATGTGAAGGTAAAGAAACAAAT…
PBANKA_0504900	PBANKA_0504900.1	ATGAAGAAAAAGGTAGATAATCGAATAAAAACGCTTGTTGAAAATAATATTGCCATAGGGCAACGAAGTATGTTTATAGTTATAGGGGATGAAGGAAAAAATGTTGTTATGAATTTTTATTTTTTATTAAATCGATTAATTACAAATAATAGATCACTTAATATTTTATGGTGTTATAGAAAAAAACTCGATTTCTGTACAAGCAAAAAAAAAAGATTTCGTGAAATGAAAAAGAAAATAAAAAAAGGAACATTCGACACACAAATAGATAACAACTTTGATTCCTTTTTAAATAATGCAAATATACGATATTGTTTTTATAAAGAAACACAAAATATTTTAGGAAAAACATATTCTATGTGTATACTTCAAGACTTTTCATATATAACTCCAAATATA…
PBANKA_0505000	PBANKA_0505000.1	ATGATGCGATATTTTATTTTTTTTCTTACATTTTGGTTAAATATTTATAAATGTATTAACATTAAAATTAGAAATAATTATGGATTTATAAACTTAAATAATAATTTGAGAATACTTCACAAAAATAAACATGTCCTTTATTCGAAAGTTGAAATAAAAATGCCTGCCCTATCTAGTACTATGACGAGTGGCAAAATTGTTCGCTGGAATAAAACTGTTGGAGAATTTATCAATGTTGGAGATATAATTATGACAGTAGAAAGTGATAAAGCAGACATGGATGTTGAATCGTTTGATGAAGGATATTTAAGAAGGAAAATAATCGAAGAAGGGTCTGAGGCAAATGTTGGAGATGTACTAGGAATTCTAACGACTGAAGAAAATGAAGAAGTGGAAAAT…
PBANKA_0505100	PBANKA_0505100.1	ATGGGGTTATTAGTAAGTAGATTATTCAATCGATTGTTTCAAAAAAAAGATGTTAGAATTTTAATGGTGGGCTTAGATGCTGCTGGAAAAACAACAATATTATACAAAGTTAAATTAGGAGAAGTTGTTACAACAATTCCTACTATAGGTTTCAATGTTGAAACAGTTGAATTCAGAAATATTTCTTTTACTGTATGGGATGTTGGAGGACAAGACAAGATACGACCATTATGGAGGCACTACTACTCTAACACCGATGGGCTAATATTTGTTGTAGATAGTAATGATAGAGAAAGAATTGACGATGCACGTGAAGAGCTTCATAGAATGATAAATGAAGAAGAATTAAAGGATGCAATAATTTTAGTATTTGCAAACAAACAAGACTTGCCCAATGCT…
PBANKA_0505200	PBANKA_0505200.1	ATGCTAAATTATTCGAAATATGTATATATAAAAAAGTTGTTACTGGTATTTATATGTTTTACGCCATTCTGTGAAAATTATGTTAAAAAATTTATCTCATATAAGAATGTGAAATATCCGTTCAAGCCCATCATTAGGAAAATACACAGTCTTAATCACCCTATCAATAATTTTAAAAAGTTTTCGTTTTTTCTAAAAGCAGCAGAGGAGTTGGATGACTACAAATATTTCACGGATGACGAATATATTCCCCCTCTTCCACCAGTTGAAACTTGGGAAGATTTAATTATAAAAGAAGAAATACGAAATAAAAACGAAGATGAAAAAAGGGATATTGATGATTATAAACTGACTCATGAAAGTCGAGAAAAAGTATTGGATATAATGCGACAAACTCGT…
PBANKA_0505300	PBANKA_0505300.1	ATGGCTAGTGATATGCTTCATGTTATGAATAAAAGTAAGGAGTTGGGTGAAATATTTATGAATTATTTTAATAATGATGCTTTAAGTATTAAATATATAAATGATTGTAAAAATGGTGAATCTTTAGAACTTTATGGATGTTTTTATCTTGTTCATTCGGACTCAATTTGGAATAGGGGTGGAGATAAACGTCCAGAATCAGATTTTTTTGAAAATATAACATTTTTATCATTTTGTTATATGAACAAGTTAATAGAAAAATATTACAATAATTACAATTATGCTGACAAAATAAATATTCGAAATAATTTCATTAATGTTTTATTTGGATTGTCACTAGAGTTTAATCATTCTATAAATATGGATATGCTAAATATAAAAGAGAAATCTTTAGACTTA…
PBANKA_0505400	PBANKA_0505400.1	ATGAGTTTAAATTTTAGTGATGATGATATATATGAAAATAAAGGTGAAGAAATTCCATATGAGAATAATTTAAATGAAGATATTGGAAACAATGAAGTGAACTTTAACGAAGAAAATTATGGAGATGAATATGCGGATGAGCTTGAAAAAAATGAACAAAATGAAAAAAAAAAAAAAAAAACAATAACTTTCCAATTAAAAAATATATTCAATGAAGCCGCACTAAAACAAATTAATAACGATATTAATAAAAAAAGAAAAAGTGAAAAAAGAAATAGTTATAATGATGATAATTCTAATATGATGGGCCAAGATGAATTCGAAGAAAAATATAGCGATGATGATGATGGCGAACTAAAAAAATATGTACAAGATGAAAAAAATAAAATTAAACAACTT…
PBANKA_0505500	PBANKA_0505500.1	ATGAAGAAAATAAAATTGGTGAGGTATTTAATTATTGTAGGATTAATTAAAAATGTAATATGTTTAAATGTTATAAAAAATAGAAATTTTGAAATTGTTTCTGATTTACCAATATATTATAATGATGGTAATAAACATATGAGGAAGAAGATGTATATGCATATAAATATGCATAACTTTGAAAATAATATGAGCAATGATATGCTAAGAAATAAATATATGAATGAAAATGATTCAAATAAATATGATTTAAGTAAGCTAAAAAAAATAAAAAATCTTATCAGTAAATATAAATTAAATATAAATAAAGAAGATATTGAACGGGTTAAAGCCAAAACAAAAGAATTACTTTTATATAAATATAATGATGCAAAAAAATATTACACAATATTATCTAAC…
PBANKA_0505600	PBANKA_0505600.1	ATGCTGTATCGATTTTTTTGGATCCAAACATTTTTTTGGCTTTCAACTTATTTTGTGAAAAATGTCAACTCCTATCTTCCTGGAATGAGCCCTACTGCCTATAAAGAAGGTGACAAAGTTGTTATTAATATAAAAAACTTATATAGTAGACGAGCAGTTACGAGCTTAAACTATTTTTCATTCCATTTATGTTCCTCAAATGATAATAACAAAAAAGAGGAAAGAGCGCCAAATATTTTTAAAATAATATCAGGAGACATATTATATAATTCATTTATCGAAACTAATTTTAAACAAAATAAAACATGTGCAAATTATTGTGAAATATTAATAAACGATGATGTTTATAATAAATATAAATATCTAATTCTATATAATTACAATATTATATATACTACT…
PBANKA_0505700	PBANKA_0505700.1	ATGGATGTAATAAAGAAATTGACGTATGGGCTGAATTTAAAAAATAACGATTTGATGAGTTTAAAAGAAGAAAATTTAAAGCCATTAAAAAATATAATAAATATAAATACTGCTTCAGTATTAAATATAAATAATAGTAAAAAAAAAGGGATAATAAAAGATTGCGAATCTATAAATTTTTCAAAATTTAAAAAAAATGAAAAGTTAGTGAATAAATATATGAAGGAAAATGACATAAACATCGAGTATTTTAATTTGAACAGAGTTGTGATTCCTATTCGTTTTTTTAATGACATAGCTGATTGTATTGAAAGTACAAATTATGATAATAACAAACTTTTTCAAAATGTGGATAAATCTGACAATAGTTCTTGTCCAAAAGTGAATAAAGAAAACATT…
PBANKA_0505800	PBANKA_0505800.1	ATGGCTAACTATACAGAAAAATTCGCAGCGTGGTCAATTATTTGCTTAACTGATCATACATTTTTGGACGAAAATGGTACTGAAGATGATATAAGAGAATTGTGTAAAGAGTCAGTTAGGACATGCCCATTCGCAGCAGCAGTTTGTGTATATCCTAAATTTGTAAAATTTATTAATGAAAAAATAAAACAAGAAATAAATCCATTCAAACCTAAAATCGCATGTGTAATAAATTTCCCACATGGAACAGATAGTATAGAAAAAATTCTGAACGACACAAAAAAAGCTGTGGATGATGGAGTTGATGAAATTGACTTGGTCATAAATTATAAAAAAATTATAGAAAATATTGATGAGGGATTAAAAGAAGCTACTAATCTAACACAAAGTGTTAAAAAT…
PBANKA_0505900	PBANKA_0505900.1	ATGATAAAGGGGTTATCCAAGAATATTGTTAATTTTTTATTGTCGTCTTTTTTTGAAAATATCGAAGAAAAACAATTACAGACATCACTAATTAGAGGAAAGGTACATCTACAAAATGTTAAAATCAACAAAAAGTTTTTTGACATTCTTTACCTCCCCTATACTATCAAATATGGATATATCCGCTCTCTCGATCTTCAGATTCCTCTCCTGTACTTGTTTCAAAAAGCGACGATAACTATCAAAGATGTAATCATTGTTGTAAAAGAAAAAAACTTCAATGATTTTAACATAGTAGAAGAAATAAATGGAATAAAAATTGCGAAAAAAAATAATTTAAAAATCGAAGAAAACAATAGTAGCGGATCTAATTTAAATCAGAAAATAAATAAAGGAATA…
PBANKA_0506000	PBANKA_0506000.1	ATGACAGACAACGAGGATCAAAATAAAGAAGATCTGATATATTACATAAATAGATACAGTGTCAATGATATATTGGGAAATTTAGAAGAAAATGATAAGTTAACAAATTATGATGAAAATAGCGGAATATGTGAATATGAAATTCCATTTCTTTTGGAAAATGTCGATAATAATAATAATAATAATACTAAAGAACATTCCGATAGAAATTCTGTATCTAGTTATTTCGATGATGGAACATGTTCGATTATTTCTAAAAATGATGAAAAACATTATATAGACAAATGTGAAAAAGACAAAATGCCAAAGGAAAAAATAAATATTATATTTATTCAGAATAAAGGTGAAATGAATAGCTTTGAAGATATTTTATCCATGAATAATGCAAGCAGTGAAAAT…
PBANKA_0506100	PBANKA_0506100.1	ATGAGCATAGAAAACAAAGTAAAAGAGGAAATCGTAAAAAACATTGAAGAAAAAAATACGAGTATAAATGATAATACTGTAGTTGCAAATGATAATGGTAAAAAAAAAGATGTGAATGGTTCTCACGAAAAGCTTAAAAATCCCAAAGTATGCAGTAATAATGAAAAATCGAATAATAATACCACCAATTGCGTAACTAAAAATTATCAAAAGGTTGAAGGTAAAGACGTAGTAAAGGGTGATCAAAATTCACATAAAATTACAATTGACGAAACAGGTAATAACACTAATAAAATAGCAATAGAAGGAAAAATAAAGAAAGAACAAAATAAAAATACTATGATTCTAAATACTGGAAGCAAAAAAGGTAATAATACCCAAGGAAATCTTTATACGAAC…
PBANKA_0506200	PBANKA_0506200.1	ATGGATAACACTTCAGAGAATAATGATTTATTTCTTACCGACGAAAATACTCACGCCCCCAATATGGTGAGTAATAATACAAATTATAATAAAAACGGTGATAAAATGAAGATTTTTAAAGGTTCTAATAAATTCAGTAGCACTTCATCTTCAGCTACGAATACTAGTAAATACAGCGAACACCTATTAAATAATATTATTAAAAATATGAACACAAAAAACGGAAAAAATAAGTTAAATTTCCCTCAGGATTTAAAAAATTATGACAAAATTGTTAAAGAGGATAATACAGACTTGGGAAATAACAATCTTAATACTATACAAAATGTTCCAAATTGTGAAGAAACACATACAAATCGAAATTATGAAAAAAAAAAGAAAAAAAAAAAAAATTTACAT…
PBANKA_0506300	PBANKA_0506300.1	ATGTATGAAGTATACTATTTGGATAAAAATGAGGAATTTCAAAAAACAACAGAACATGAAAACATTGAAAGCCCATTAATTCTTAAAAATTGTCAAGTTTCATTAAAAAAAAAAAAAAAAGTAGTTAAGAAAAACATTTATGAGGGAGGATATACCATATGGGAATGTACATGGGAAATGCTAAGGTTCTTTTATAAAGAAGAAATAGATTTCAAAAATATGAACATTTTAGAGTTAGGATGTGCACATGGGCTCGTTGGAATAAACGCTCTTCAAAATAAAGCGAGTGTTGTTTTTCAAGAATTAAACAAAAGGGTAATTGATGATGTATTATTACCAAATATAAGCAAAAATTTAGATATAAAATTAAAAAAAAACAAACTTAAAAAAAAATATATG…
PBANKA_0506400	PBANKA_0506400.1	ATGAGGAAATCTTTAAGGTCCAGTAAAAATATTTTTAAAAGCGGAGTTGATAATTCAAAAGCATTAAAATGGGTGAGAAACATATCCCCACTTTTTTTTATGAGTGAATTTATATATATATTGTTTTTGAGATATAATGATTATGTGTTAAGTACCAGATATAAATCAGAAGTTAATGCAGATACTAGAAATAACATATATAACATTTTGATACTTTTATATTTCTTAAAACCACTTTTTGCTTTTTTGACGGATAATGTATATTTTAATATAAATAATATATTTTTATTTTTATTACAAAAAGCACATGAATTATGTAATTGGATTAAAGATGGATTATATTATTGCGCTAGAGTATTATATAATGGGAAACATATGGTTTTAAGAATATTTTTTAGA…
PBANKA_0506500	PBANKA_0506500.1	ATGTGGCTAAAACTGATTCTGGCTATAGTCATCCTTATTGAATGCATTGTAGTCATTTATTTACCGTCCCATATAGAGAGTAGGATTATGAATAAAAAGAAGCATAAGATTTTTAATATGGAAAATTTTGAAAATGTTGCAAGTGGCGCAATTTTAGCTTTAGCTTTTATACACATGCTTCCAGAAGTTATAGGTTTATTAAACAAAAACAATCTGACCATTTATTGCTGTTTTGGTTTAATACTTATATCAGTAACATTTTTGAATATAACAGATATATTATATGACCACCATACTGAAAATTGTTCTGATATTGACAATGCAGAAAAAAACACAAATAAATTTACTATTAATAGTGCATCTGATAAAAATATCCGTGACCATATAGATATAGAAATG…
PBANKA_0506600	PBANKA_0506600.1	ATGGGTTATAGATCTTCAAGGTATAATAGAACATCGTGTATATATGTTGGAAATTTACCAGGAAATGTTGTGGAAGACGAAGTCTATGATTTATTTGGAAAGTTTGGGCGTATAAAATACATTGATATAAAATTAACAAGAGGATCAACTTCTACAGCATATGCGTTTGTTCATTATTATGACATAAAAGATGCAGAATATGCAATAGAAAGAAGAGATGGATATAAATTTGATGGGGAACGCCTACGTGTTGAATTTTCTGGAGAAAATAAAAGCTTTGGAAAATATCGAAGAAAAGAAGACGGGATTGGCCCACCTTTAAGAACAGAGCATCGAATTATTGTTAGCAATTTACCAGATAATTGTAAATGGCAACATTTAAAAGACATAATGAGGCAA…
PBANKA_0506700	PBANKA_0506700.1	ATGAAGAAAATAAGAAACATATCACGTAATGCTGCATTTACAAAAAATAAAAGAGATTTTGATATATTTAAATCCCAATATAAAAAAGTATTTTTTCATAGTGCACAAAAAAAAAAAATATGTGAAAAACAACTAAATATCTGCAATGACAAATTTGTAAATGAGAATAAAACGTATATTCCTTCCGTTTATTCTTGTATGTTTCCAATAAAAAAAGAGAATATTTTAAACAAAAATCATGCTCGTTATTTTTCTACTAATAATATAAATGAACCAAACTTATATATTGAAAACTATTCTAAGATAAAACAACATATTAATACCATAGATGGTGAAGAATCTATAATTATGAACATTTTGAAGGAAAAAACACATGACTGCATAAAGAAAACAAGAGAA…
PBANKA_0506800	PBANKA_0506800.1	ATGGGAAAAAAAGATAAAAAAAGTAAAGAAAAAAAGGAAAAGGCAAAATTGAAAAAAGAAAAACAGAAACTTAAGTCATTAAAATCAAAAAAAAAAAAAACAAATAGTTTAAATGATGAGGATTTTGAAACAATATGTTTATACTATGAAAATTTAAATAAAAAGAATAAATATGGTCATATAAATATAAACACGACATCAAACAACAGTTTTGTAGAATGTGAAAAACCAAGCCCAAGGTCTAATTGCTCTATTACATTTATTAACGAAGAAGAATTTCTTTTATTTGGGGGTGAATATAATAATAATAATGAACTAATAGCATACAATGATTTATTTAAATATAACGTAGTAAAAGATAAATGGAAATATTATTTTACAACATGTAAAAAACCAAAA…
PBANKA_0506900	PBANKA_0506900.1	ATGCGCAATCAACTTGTAAATGCGTCCTTAAAAAAAACAATATATGCATCAAATATGATAAACAAGGATCAAAATCAGAACACCAACCAACAAAATATGAGACACCCAAATATGAACAATCCAAATGTGAATAATCCAAATATGAATTACCCAAATGTGAATAATCCAAATATGAATAATCAAAATATGAACAATTCAAATATGAACAATCCAAATGTGAACAATCCAAATGTGAACAATCCAAATGTGAATAATCCAAATGTGAATAATCCAAATGTGAATAATCCAAATGTGAACAATCCAAATGTGAATAATCCAAATGTGAACAATCCAAATATGAACAATCCAAATGTGAATAATCCAAATGTGAACAATCCAAATATGAACAATCCAAATATG…
PBANKA_0507000	PBANKA_0507000.1	ATGGGTTACGTAAAACGATTAATATTGTTTATAATATGGTTTTATTGCTATATAGAAATGAAAACAAATATCCTTAATCACCATTCTGGTATTTCTACCATATTTGTAAGAGCAAAAAATAATGATAAAAAAAATATGTACCAGTTTTTAATAAGCGATAAAAGTAGAAGTAATAATAATGTGTGGGAAAAAGGAAATTGTTTTGGAAAAATAAAAAAAAAAATGAATTTTAATTCACTTAGCAGTGATGAAAATAATGATTATGAAAGCATTAAAAAAATAGAAACAGATGAAGACAAATATAATTTAATAAAAAATATAAAAAAATATTGTGAATGCACTAAACGTTATAAAAGATTGCCAACACGCGAAGTAAAAATTGGAAATATAAAGATCGGG…
PBANKA_0507100	PBANKA_0507100.1	ATGAGTTGGGGACAATGGTGGCCTCATGATCCAGTCGTAAAAACAGACTCAGTTGATCCTTATCTTGTTAAAGTAGAAAAAAATAAGGTTTATTGGTATTGCGCGTGCGGGTCGAGTAAAACTCAACCATGGTGTGATGGGGGACATAAAGGAATAGGAATTAAGCCTTTGATGTATATACCGCAATCAAGCGGGTATAGACTTTTGAGTGGCTGCAGGCAAAGTACACATTTGCCGCATTATGATTTTTCCGATTTATGGGTTCGAGCAAATAAGAATATCCCGAAGGCTGCCCTATTTACATATGTTGCATGTTTTTCCTTTGGTATTATGACAACTTGGTTATTTCATCCATAA
PBANKA_0507200	PBANKA_0507200.1	ATGGACGATCGTGATATAGCATCAACATTACTTAATGATAAGAGTAGTCCAACAAACACGGATTGTAAAATATGTAATGTAGGATACAGAAAATATATCAATAATTATATAAAATGGGAATTAGTTCTATTACTTGTTAACATTTTAGTATCTCTGATAGTTATATTTAAATATGTGAAAGATAAGCAATTAGACCATATTCCTAAAACATTGTTTAGAACCAAAAAAAGTATAGGGCATTTTACCCAAGGAATAACATTTGTTGTTTTGTTGGTCCCATTTAAATTTACACAGCAAATTACCAAATTTTTAGTTGATAAATTAGAAAATAAAAACATTTACAAGAATAATAAAATTGAAAAAAATAATGATGAAACCGATAGAAAAGAAATTGATATA…
PBANKA_0507300	PBANKA_0507300.1	ATGAATGGGGAAGATGGTGTAGATAATGATAATTGTGGGTACGATGAAAGGGTTGAAGAAATTATGAATATTGGGTTGGATTATTTTAATATACAAGGATGTCTTAGGGAGGAGTCTATAAATAGTGTAAAGAGTGATGAAGATATAATTAAAATGATACAATTGTTTTATGATAGTACAGATGGATGCTTATTTATATTTAATGATAAAGATTGTTTAAAAATATATGACTCTATAATAGATTTATATAAAAGAAGAAAGAAAGAAAAATTTATAATAATTTATAAAACCCCTGAAAATAAAGTATTATACTTAGAAATGAATAATGATGCTGAAAATATTATTAGACGATTTTTAGAAATATTTTTTTCTAACTTTATGAACAAGAATGAAGACATA…
PBANKA_0507400	PBANKA_0507400.1	ATGCATTTTAAAACTAAATTAAAAAATCGAAGAAATGAAGTAAATACCTGTTTGTGTATTGGGTTGGATCCTGATGAAGATGATATAAAAAACTTTATGAGGAATGAAGAAAAAAATGGATATAAAAATGTCAAAAACAACATGAACAGTAATAATAATAGAATAGAAAATGTCATCAAAATAGGAAAGGAAATACTACTAACAGATGAAGAAAATATAGAAAATTTAAGTGAAGAAGATAAGTTTTTTTATTTCTTTAACCACTTTTGTTTTTATATAATTAATAACACAAAAGAATATGCTTTGATATATAAAATGAATTTTGCATTTTACATTCCATATGGCTCAGTTGGAATAAATGCTTTAAAAAATGTGTTTGATTATTTAAATAGTATGAAT…
PBANKA_0507500	PBANKA_0507500.1	ATGGAGGGTCAACGAAGTTTGAAAAAAGTAAATGTTTATAAGCGTCTCCCATATTTATACATTGGGATGTTTTTCATTGGAGGTTTGCTTGAAGTGGTTTTTTGCTCCACAAATTTTTATCAAATTTATAACATAGGTGAAAGTGAAAAAAAATCAGATGACGACATATCTGACCTTATGAAAAGATATCAACTTAGACAGAAAATTAAAGAAAAAACTACACAAATATCAGAAAAATAA
PBANKA_0507600	PBANKA_0507600.1	ATGGAAACTTATTTATATGAGTTTATTGAAGCTTTCACTCATTTAATGCTTTATATAATGAGCATATATTCTTCTGAATATTTTGAAAAAAAGAGAAAGTTCAATACTTTAGTTTGGCATTGTGTGAATAATCAGATCGAGATATATATACAACAGGCACTAAACCCTATAAAAAAATTTATTTTAGATAAAAGCTTACACAAATATAGATTAATTTTTAAAAATCTAAAAGACCAAGTATTAAAAATATATACGATCGAATTTGAACAATTTTATAAAACTCATAGTACAGAAATTAGTTATTCTTCCATCGAAAATTTTGTTTGGGATTTCTTTACGTATGCTGAAATGTGCCTAAGTGAACAAAATAATATAGAGAAAACATTTGAAATTGCTTTC…
PBANKA_0507700	PBANKA_0507700.1	ATGGCAATAAAAAGCAGTTACAAAGAAGAATTTAAAAACATATTTGAAAAAAAAATAAATTTATCTAATAGAGACGAAAAATATAAAGATAATTCAATAAATATATTTTATGGAATATGTTTAATAATTTTATCAACGATAACAGTTATATTTTCCTCAGTTTTTTTTTTTTTTAATATGCATCCATATGCTTTATATTATTATAATGTAACTGTTGGCTTAATTCCGATGTATATTTTATATAAATACTTCATGTGGATATTTTTACAACTTTTTAAATATTCTTGA
PBANKA_0507800	PBANKA_0507800.1	ATGAATGAAGACGAATTTTATCTTAACTTAGAACAGTACATTGAGGAATCGAAAAAGAGAATTGTAAATAAAGAAAGATTAATAACATCTGAAAACGATGAAGAAATACAAACATTAGATAAAAAAAAAACAAATTTTGATTTTTATGATTATAAAGGTTTAGTGATTCTAACGGACAATGATTCGGAAAATGAATATGAAAATTGTAAAAACATAAAAGATATAATTAGCATAGATGATGATAAAGAAATGGAAAAAATCAGAAAAGTTTTAGAAATACAAAAAGGAATAAAGAACAGAAAAAAAAATGAAGAACCCAATATTGCCAGAAAAGGACCCCACACAAATAAACTGAGAAATAAAAATAGTTTTGTGCAAAATAAAAAGACGTCTAAAAAA…
PBANKA_0507900	PBANKA_0507900.1	ATGTTCAAAAGCAGTAACTTCAAGGAGGAACTTGTAAAATGTGGGGAGGATGAAGAATGTGATTATAAATCAAGAATAAAAATAAAAATAGGAAACAATCAAAGAATATTATTTTTGTTAAAACATTATAAAGATGAATATTATTTAATCGTACATCACCGAAAACTTATAGTAGCATATCCAATGCGTTACCATAAAATTGCCCCATACAAATCCGATTTTGCATATTCGGAATTTTCTGGAAAAGGGTATGGTAATTTTGATTTTCAAAATCAACTGGGGAATAGAGATTGCTTACGTTCTAAAACTCCTATTGATGAAAGTACAAATGTACCAATATTTAAAGGTTTTAATGAAAGACCATATACAACCTGTTGTTCATGTCTTGATTACCCTTAT…
PBANKA_0508000	PBANKA_0508000.1	ATGCTAACCCCCTTTTCAGAAACGAGTGATACACAAAAGGAGGAATATTCTTCTCTCTCTCAAAATTATAATAAATATGATTTTGCAAATGTTCCTAAAAATAGTACAAGTGGTACTAGTCAATCAGAGTTCGAGCATAGTGATGTAAAAAAATGGTTTGTACTTGAAAATATAAGGCTCAGAAATAAAATACAAAAAATGAAATCAAAGCATGAGAAACGCCAGAAAATTGCGAACATTAAATATCAGCTCTTGAAAAATAAACAAAAGGAATTTCCAAACGATAATATTTATCAAAAGATTGATAAAGTATTAAGTAAAAAATTAAATGAAAAGAAATTAAAAAATTCTTACATACAAACTAACATAACATTTCTCAATCCATTTTTTGTAAGTTGG…
PBANKA_0508100	PBANKA_0508100.1	ATGACCATGATGAATAATAATAATATTGTTAATAATGACAATGGGACTATAAGTATAACAAGCAGTTTATTAAGTAACAATGATAAAAATATGAATATAAAATCTAAATTGGGAATAAATAAAAATGGCAATGTTGGTGGTGGATTGCATGAATCTTATCAGAAGTCAATGTTATCTTCATATAATATGAGCAATGTTCCAATGCCATCAATTAATTATCATGCTAATAATAATGTAATGAATAGATATAACCCTATGAATTATTCATTACAAGAAATGAATCCAAATATGCAAATGACCAATAATAGCATGAAACAAAATTCTATGCAAAGTAATGATTTGTTATTAAAACAAAATAATAAAGATCAAAATTATATGTATTATCAAAGGAATAATTCA…
PBANKA_0508200	PBANKA_0508200.1	ATGAAAATAAAACTTCTTATAATTGTTTTGTATTTCATATTTATGAGAATCAAATATGAATGTTTAAGAATAAGAAGAAAACAGTATTTTAGTATATTAAATAAAAAAAATACAAATGTAGCCAAGAACAAATTTATTAATAATGATGGAAAAGATACCAAAAATATAATTAATCAAAATGATAATAAAAAGGAAAGTAAGTTTATTCATTATGAAAATAATAAAAAAATATCAATCGACCCTTTATTCGATTCAGTTTGTAAGAATGTAAGTGTTAGTGAAGCCTGCTTATATAACATGCAAGGGTTTTTTAATAAAATAAATTTTAATAATGAAAATAATAAATTATTTTGTGGAATATTATATGGAAAATATGAAAATGATAATTCTGTAAAAATT…
PBANKA_0508300	PBANKA_0508300.1	ATGAATAGAACACATATGCCAAATAATCACAAAATCCACGAAGGAATTAATATGAAGTCCTCAATAAATGAAGTAAAAAAAAGTAAAAGAATAGAGAAAGAATTAAGTTATGTAACAAATTCCACCAAAAAAAAATCAAAAAAAAAACAAACAAATATAAAAAAAATAGGGGATGTCTCTGTAAATATAGAAAACATAAACATTCCGAATAATCTCAATTTGTACACTGATAACGAATCAGTGGTTTCTTCAAAATATAAGAAAAAAAAAAAAAAAAAAAAAAAATTAAATATTTATAATAACAATGATAATAGTAAATATTTAAAACCCCAAGTTGTAAAAAAAAAAAATTCAAAAATTATATTTCTTCACCACAATGAGAATAACACAAGCACACAC…
PBANKA_0508400	PBANKA_0508400.1	ATGTTTTTAAAAATATTTGAAAACAGGAAATATGTAAATGCTTTAAAAAAATTGCATAACACAAACAAAATGTGTGTTACTTATTCACTTAAGGATAATATACCTTTTTTAAAAAACATACGAGGGTTTAGTGAATATGGTAAAATAGAAGAAGATAAAGTTAATTTGCCAAGAATAAAGCTGCGAGGACTACCATTTGATGTTTCCGAAGATGAAATAAAAAAATTTTTTAGTGCTTTTAAATTATCAAACCAGAAAAATCCAATTCATATAATTAAAGGAATAAAAGATAAACCCACGGGTCACGCATATGTTTATTTTGATGATGCTGAAGAAGCAAGGAATGCTTGCCAAAATTTAAATAGAAAATTTTTGAGAAATAGATATATTGAAATATAC…
PBANKA_0508500	PBANKA_0508500.1	ATGGAAAATATTAACATGGAAAAAAGCAATAATGAATTAAAAAAAATAGAAGACGAAAAAAAAATTGTAACAGGACAAAATTTAAACTTATTATTAGGGGATTTGAAAATGATGACAGCGTATGAAATGTCATCAGAATGGAAAGATACAAATATGATGAATGAATGTTTTAATAATTTTTCATGGTTTGATTCGAGAATACTTAAAAATATACAAAACTATTTAAATGCCGATGAAGTAGAAAGATCAAAAATTGACTATGCATATAATTCTTTATTTCCTAAACCAATTGATATAAAAGATACAAAATTAAATATGATGTCACTATGGATAAAATCAAGGATACATTACAACAATACTTTTTTCCCTTTACATTTATCTGAATATGACTCATAA
PBANKA_0508600	PBANKA_0508600.1	ATGGAAAATAATTACTGTGAAGATATTTCCCTTTTTTTTTCCATAAAAGATTTAGAAGAAATACTAAACATTTTTAATAATGCTAAACAAGTAAAAAAAGATACTCATAAACTTTTTAGTTTTTGCAATTCTTATGAATTATTGTTCGACTCAAATTGTTATTCTGTAATTGAGGAAAAGACAGAAAAAAAGGAAGTTAAAAAAATATTCTCATTAGGTTTATTAAGCAATGAAAAGGATAAAATATTTGAAGAAAAAAATATGAACAAGCAAGGTAATAAAAAAATAAGTGAAGATGAAAAAGAAAGTATAGCATTAAAATCATCTGAATTAAAAAACAAAACAAAAAAATTTTTATTTAATGAAAAAAATGCATATGATCACCATGAATTAATTAGC…
PBANKA_0508700	PBANKA_0508700.1	ATGAAAAATTATAGAATATACCTTTTGAACGTTTTTAAAAAGTCATTCCCTTTAAGAATGATCAGAGAAAAACACACAAATTCAAGTGAGGGCACAGGAAAATCAGAAATGGAAGAAAAATTAATGCAGGCAAGGAAAAGTAAAGAAAATACATTTATAAATAAAAATAAACAAAAAATATTTAATAATGAAAATAATAATATAAAAAAATTTTTAACAAAATATAATATATATATAACATATTATAGTGGTTTTATATTTATGTTTTCTGTATTTTCATATTGTGTTGTTAACTTGGTGTGGATGTTTTTTGAACAACCACCCCCCTTAATAATCGTAAAGGAAAATGTTTTAAAAGATAAAAAATTAATAGATGAATATGAAGAAATAATATTTTCC…
PBANKA_0508800	PBANKA_0508800.1	ATGATTAACAAAGCAATAAAAAAACTAGTTTCAAAAAATTTTTTATGTTTTGCCTCAAGACAAAAACAATATAAAATTATAAATTATAATAAATATATTATAAGCAGAAATGTAAGTAATATTCGAAACGATTTATTTGATGATATCCCAGATGAAGAAATTGATAAGGACAAGTTAATATATTTAGTGAAGAACATACAAATGATTGATTTGAAAGAAAAAGGTATACTAAATAATATTAGCAATTTATTAAAAAGCCATATAAACCAATTTAACATAGATGAAATATATTTAATTATACATTCTTTTAGTAAATTAAATTTTACAAAATATTCCTTATATAATAATTTTGTAAAAATTATTATGACAAAAAAACCGGTGATAAATACAAGAATATTA…
PBANKA_0508900	PBANKA_0508900.1	ATGTATTTCTGTGTATTGAAAAGTAAAATTAAAAAAAACAATTTGAAAATATGTGGATATGTCCATAAAAATATTCACACAAAAATTGAACAAAACGAAAAGAAAGTTGATATTATTGAAAAGCTATTGGAAAGATATAAGCATATTCGAAATGAAGATAGAGTGAAATTAATAAATAGCCATTTAGAAAATGTTAAAGAAAAAAATGTTAATATAATATACGAATTTACAAAAAAAAAGGAAGAAAAAGAAATAAAAGAAGAATATGAAAATAAAAGAAAAGCCAAATTATTAAAATTAAGAAAACCTGCTTATTTACAACCGAAAAATGTCAAAAAAAAAATTAATAACGAATTTACGATAGATAATAAATATGAAGAATTAGCATGCTCAGAAAAA…
PBANKA_0509000	PBANKA_0509000.1	ATGATATTGAAGAAAAAACTCTTATTGATTGTTAATTTATTTATCATATGCGTATATTTAGATTTTCACCACGTCGATTCAAAAATAAACAAAATCAATTATAACAATGATGATCTTATAAACAATTATGTTGACATTCCAATGTCCTATTCGAATTATAATGACGAAAACAAGAATGAACTTGGCAAATATTCTGATGGGAACATAAGCGAAGTAAATAGTGAAAATAGTAAAAATGCGAAAAATTGTGACAAAACTCAGGGATCAAATGGTGAAGAATTAAAAAACGAATTGAATGATAACAAAGATGTTGTTTTGGAAAATGAAAAAGAAAATATAAATAAAAATTATGACACATTCTATTTATTTAAAAATCCATTAAATATTAATAAAATGTTT…
PBANKA_0509100	PBANKA_0509100.1	ATGGCCATAGTTGGTGTTTTTCGAATTAGCAGATGTTATTTTGGAAAATCGCAAAAGGAAAATGTAATACCGCTATATGAAAGGAAAAGTCGAGAAAAATTTAAAAAACTAAAATTATTAAAAAAAATAAAAATAAGAAATTTATATCTTAATAATAATGTGATATCTAATATTATTGTCAATAAAAATAAATTTAGAAATATATTTTCTAAGAATAATTTTCAAATTTTATATAAACCCAAGTATAATATATTTGATAATAATGATGTTGAAAAATGTAATAACAATTTAGACATCAGTTCAAATAGTTTCCTCACTATTATAAATGAAATATGTTTATTTGAAAAACAAAATAAAAAGGAGAACAATATTTTGATGAATAAAAATGAAAATATAAAT…
PBANKA_0509200	PBANKA_0509200.1	ATGAATAACACATTTAACGATAAAAAAAATCCTCAAAATAATGTTTTAAATATTTCAGAACCCCCAACATGGTCAACTAATAGAATATCTCTTTCCTCAGAAGAATATGTATATTATGTAAATTTATTTAACTTAAACGATAAATACGAACATAATTATATTGATAATAAAACAGCGTCATCTTTTTTACAAAACTCTGGTTTATCTATTGCGGTTTTGCATTCAATATGGGAATATAGTGATATTCAAAACAAGGGGTATTTAACTCTTGAGGACTTTTTCATTTGTTGTAGGCTCGTTGCTCATGCACAAAATGGAAATCCCTTGAGTTCTGACATGATTAATAGACAACCTCCTTGCCTTCCAAGCTTTGATATAATAAGGCATAAATCCTTTTCA…
PBANKA_0509300	PBANKA_0509300.1	ATGAAGTCTAAATTAAATGCCTTTCTGAAGCGACTTCTAAATAAGTTCGAAAATGAATTTGGGTCAAACAAAAAAAAATATGTCACTTATTTTAGGAAAAGTATATACAACGACTATAACATTAAAAATCCAAGATATAATAAATTGTGGATGCGATGTATGTTTTCGTCAAAATTAGGTAATAATTTTTCTAGCCAAGATATGGATAATATTATTGAAGGCAGTGTAAGGAAGAAAAACAGCAACGGATATAGTAGTAAACACTTATCACTGTATTTCCAAACATATCAAGTATCGAGCAAAAGTTTTTTTTTAGCCATGCTAGCTATTTTTGGGATGTACGAAATTATGAACAGCAAGGAAGAAAAGGGTAAAAAAAAAAAAAAAAATTTTTTTGAT…
PBANKA_0509400	PBANKA_0509400.1	ATGAAGAGGAAAAATATACAAAATAATATATTTCATATTTTTAAAAAGAATAATAGTTCTTTTATTTGTTTTGGTGAAGGAAAATATAATTTAAAGAAATTTGAGAATTTAAAAAAAATCGATTTGAAAAAAAATGCAAGTATTAACAAGATAGAAATATTTATTGATGGAAAAAAATTATTAACAAACAATAGAAATGTTTTTGCAGTTCAAAATATGGATCTAGCTTTTCTTGTAAAATTAGAGTTACTACGAAATAGTAAAGAAATGAATATTTTAAAAATGCCTTTAACATTATTCATGAATAACTTAATCGATTTTATAAATCCCAAAGAGGGAATAGGTGTAAAGACAAACAATATTAATATAATTCAGACTGAAAATAATAATAATTATAAA…
PBANKA_0509500	PBANKA_0509500.1	ATGCTTGTTCTACTCCTTTTTGCAACATGGTCATTTTTATCATGCGCTTTTTACAATTCTGTTAAATTACGATGGAATGAAAATGAGATAATACAACTGAATGGAAGTAACAAATTAGCTACATTCCCAAGTAGCTTAAATAAAAATAAATATAAAAGACATTTTTTTATTAACAATAGTGTGTTTGAAAAAAAAAATGGGAATAAAATACAGCCACACATGCCCACAAAATTTAATAAAGAAAAAAATAATATATTTTTAAATGCAGAAAATAATATTAATCCAAAAGAGTTGATTATTGAAAAATTTAAAAGTAATGATAATAATAATGATTTTTTTTATAGTAAATTTTTTATAAATAATAAAGAAAGAACATTTATAATAGACCTATGTAGCGAT…
PBANKA_0509600	PBANKA_0509600.1	ATGAAAGAATGCAATAAAATCTTAGAGTTAGAAGAAATTCAAAACAATATATTAAATAATAGGAAAAAATACAATTATGAATTTTTAATAAATATTTTTTTAATATTTTTTCATTTATTTTTGTACATAAATATTATTGGCATTTATTACACATACAACAATAGAACTTTTAAAGCATGCTTTAACAACTCAGTATCCCATATTATACAAAATAGTTATTTCAATGTAAATGAAATAGAAACATTTGACAAGAACTTAGAAACAATAAAAACTATATGCAATTATAAAAAAATTAATTATTTAAAAAATGCAGATGATAATAATTTAAAATTTTCCCTAAATCTGTATAACAAACATGTTAACACATATATAGATTATATTATTTCATTTAATAGAATA…
PBANKA_0509700	PBANKA_0509700.1	ATGAATTATAGTTTGTTGAAAAAAAAATTAATAGAAAACTTTAATGACGAAAATGATAAATTATGTAATTATGAGTTTGAAAAAAAAAAAAAAAACAATTTATCTTTGTTTATTGAAAGGGACTTAAATAAAACTTCAGAGTGGGAAAAAATAAATAAGAGTAACAATGAAAATATGAAAAAAAAAAATAAAAAAAATAGTTTGGATGTTTTAAACGAAATAAATGATATCCTGAATTTGAATAATTCTGAAAAAGAATCAACAAATACAATAGTAAAGAATGCTAAAAATAATGTAGACATAAACAATTTTGATAAATATGCAACTTCTCCAAAAAATAAAAAATTTGAAGTAGCTTTATCTCAAATTATTCCTAATGTTCATTTTGTTAATAATAAT…
PBANKA_0509800	PBANKA_0509800.1	ATGGGATTATCTTTAACTAAGCCATTAAATACAACTGAGGAAAATAAAACGTGTGCAAAAAAAAAGAAAATATGTTGTGTATGCTTAGATACAAAAAAATTAAGAGATGAATGTATTGTTAATTTAGGAGAAGAAAAATGCAAAAAATATATTGATGAACATAATCAATGCCTACGAAATGAAGGGTTTGACATCAAATAA
PBANKA_0509900	PBANKA_0509900.1	ATGGAATGGCTAGGGAGCAAAATAATAAAAGGTTTGAATGCTAAATCCGTGTTGACAAATTATTATAAAATATATAGACAGTATTATAGTGAGCATAGCGGAATAAACAAAATAGCTATTATGAACTCATTTCGGAATAGTCAAACGCAATGTAATAAATCAATTATGCTTCAAAATATTATAAATAAAGTTCCATCTATACAATATAATATAAATCATATCAATAAACGGTTTTATAATCCTAGGGAAAATATTAATTGGATACTTATAAGATTTCGTCATAGAGTATCACAATTAAGAAAAAAAAAATTAAAATACAAAAATCATTCAAAAGTTGCTTTAAGATTTCGTTTAACGAAATTTGGATGGGAAAGATTGCAATCAGGTAGAAATGCAAGT…
PBANKA_0510000	PBANKA_0510000.1	ATGGGAAAATACAATTTAATATTTAAAAAAAATTGGTTTGCCAAAAGTATTTTTGGAACCGTTGGTTTTTTTGTCATTATAGATCAACTAGCCAGATACCAATATGACATTCCAGAAATACGAAATCCAAACTTAACTATGTGGCCATGGTGGTTAGAGAAAGTTAACGCAAAAAGATTAGGTGACGAAAACGCTATTTTGAATGACAAAGACAGTCAGCATTCTTAA
PBANKA_0510100	PBANKA_0510100.1	ATGGTTGGAAATATTGAAAATATAAATTTATTAGTGCATTCAAATTCTATGCATACAAAAAATAATGTCAATACAATGAATTCATCCCCTATTTCGTTTAAAAAAATGAATGAACAAACTGATGATCAGAATGGAAAAAGAAATAGAAAAAAGTATAGCAAAAATTTAGATTCAAATTTTAAAGAATATAATGATAGTGATTCGCAGCATAGACGCATTACTAAACTTGATAATGGAACTAACACATTGAATGAAAATAGGAAAAGTTCTGAGATATCTGAAAAAACATATTATTATAAAGAAAACAGTTTACATAATGAATCAGAAAATAAAATAAAAAATTTTAAAAATAGTAAAGAAATAGAAGAAAAAAAAAATTCTTCAAATTTAGACACAACA…
PBANKA_0510200	PBANKA_0510200.1	ATGAATTCGAGAAGTAACATGTTCCAGATATTAAGGAAAGAGGATAAAATAAAAAAAAAAAGCAAACAAATTAAAGAAGATCAAGAAAAAAAAGAAAAAGGTAAAGAAAATGAAAAGAAGGAGGTAGCTAACTTTTCTTTTGACATAAGTAAATATTCCTCTTGGGCAGATATGGTTGATGAATATGATGAGTTTTTTTATGAAATTGACAAATTAAAGGAGCAAGGTGAAAATGGAATAAATAAAAATCAGGAAAAAAAAAAAAAAAAAAAAAAAAAAAAACCTATTGAAGAAAGTGATGAGTATAGTAGTGATTCAGATAAATCAGATGACATCGAAAATGAAGAAAATAATTTAAATTCAAATAAAATGAATATAAATGGAAAAAATATTAATAAT…
PBANKA_0510300	PBANKA_0510300.1	ATGCAGTCTGAAATACTTAAAGAAAATGATATGAATAAAATTATTCTAAATCTTATGGAAACAAAAAAAAAGGAAGTTTTACCTTCTCAAAAAAATAATAAAAAACAAAATTTAAATAAAAATGATATTAAAAGTACTATTGAAGTTTTTTTCAAAGAACAAGAACAAATATATAAGGCAGAAGAAAGTCATACAATGAAATATTTAGAGACTGAAATAAGAGATAAAGAAAAGGAACTAAATGAATATTACACTTATTGCCAAAATTATAAAAAAGTATATAAAAATAATTTCAATAATATTGTTAAACAAACAGAGGAAATAAAAAAAGAACTTAAAGACATGCATATTGAATATATAGATAGTAAAATACTTTTAGAAAATAAAAGAAAAATTGAA…
PBANKA_0510400	PBANKA_0510400.1	ATGACCTTACAGCATACTTTTAGGAAAACCTTTGTGAAATGCAAATTTGGGAGAATTTGGCGGCAAGCTTATAGCAGTAATGTCACAAGCTTAGTAAACCACAAAGAAATAGAAGTATATAAATATTCGTGTTTAGTACCTTATAAAAATGATAATATTTTGGCATTCGAGGATAATATATATGAGGATAAATATAGTCATGTTTTTAGTGAGAATAATGTAGAGATTGAATCGAATTTAGTATATTTATATAAATTATTAATAAATAGTCGAAGTATCGAACAAATTCGATTACAAATACATAACTCCTTTTGTGCATATGAGAAAAATTTTATAAATGATGTGAAAAATATAAATTGGTCGTTGTACATTCCCTTTAGTAATATTTATATCGAGCCA…
PBANKA_0510500	PBANKA_0510500.1	ATGGAATTAGTAATAAAGACACCCTATATAGAAATATTTGAAAAAATATTAAAGTTATTTGCATCCATTTCTGAAAATTTAAATTTTCGATTGACGATAAATAAACTAGAATTGAGTGGAACGAATAACATAAGTAACCATTTAATAATAACTATTGATAAACAATTCTTTAAATTAAGTAATGTAAATTATGATGGTCAAATGGTAGTAACTGGGACTGTAAACTCAAAAGATTTCTATAATTGTATATTTAGTAATCAGATAGTTAAGGCATTAAAAAGTCAAGGAAGTTATGCACATAATCAGAACAAGACTAGTAATAATAATAATGAAACAATTTCTAGAAATTATAAAAATTCTCAAAAAAATATCTCAAGTAATAGTAACGAAAGCACAAGT…
PBANKA_0510600	PBANKA_0510600.1	ATGTTTTGTGAGTTTATAACAAATGGAGAGGCGGGTAATAATTTGTTTGGGGGTCTATTCAAAGAAAATAAAGAAACATATATTCCAAATAAAAAATTAGGAAGTTTTTCAATATCTAATTTAGATTTATATAGAAATATTTTCAAACATAACATAATAGACGAATATGAATCAGATATAGAAGATAATAATTTACATTTCAACTATATTTATAAAACAAGATATAGCCGAGAAAATGAAGAAAATATAAAAATAGATGAATATACATTAAAGAGAGCTATGATCCAGAATAATGATAAAAATGATAATAATTGGAATAGTCATTTTTTTAGAAATTTAAACAATTTAAATTATATTAAAAAGGGAAGGGGCCATAAAAAAATAGGTTTGAAAAAAAGT…
PBANKA_0510700	PBANKA_0510700.1	ATGTATTACAAACAGTATTATACATATGATACGATGTATACCCCAATATATTATCCAGGATATGTATTATATGAAACCTCACGTCCAAAAGACCCATGTTGTAATTTAACGGAAGCATTATGTGATTGTGTAACGCTTACAATAACATCAATTGCTTCAATTTTTTTATGTTCAGCTGATTTGTTAATAAAAAGTTGTGAGGGAAGATAA
PBANKA_0510800	PBANKA_0510800.1	ATGAATGAAATAAAAATAAAAAGTTCAATAAAATTGCAAAATAATGAATTGCATGATATTGTAGCAGTTGTAAATTTAAATGATGATGAAATTGTAAAAAAAATGGCATCAAAAAAAAAAGAATTAAATGATAATCTTGATTTTACAAACAATTTATGTTCGATTTTAAAAACAGACAATGAATTATTGGATGAACTTTCAAAAAATAAAAACTTTCGTTTAAAAATAAAAGGCAAAGTAAAAAAAAGAATTAATAATAATTTTTTAAAAGAATATTATGAAAAGGATGATATATTAAATAATAAGCCATTTGAACAAGATATAAATATTAACCCTGAATTTAAAAAATGTATTTCAAGAAATTTAAAAAATTTTAAAGGTGTCAAATTTTATGGAAAA…
PBANKA_0510900	PBANKA_0510900.1	ATGAGTAATAAGAAGGTACAATCCCCTAAGGAAGAAAGCATTGCTAAAATGCTTATTTGTAAAGTTCACATTGGAACTAAGAATTTAGAAAATAAAATGAAAAGATATGTATATACAAGAGCAAAAGATGGTGTACATATAATAAATTTAGCAAAAACATACGAAAAACTTCAATTAGCAGCAAGGGTTATAGTAGCAGTAAGCAATCCCGCTGATGTTGTTGTCGTATCAGCAAGACCATTTGGTAGTAGAGCTGTTTTGAAATTTGCTCAATATACAGGTGCTCAAGCAATTGCCGGAAGATGGACCCCTGGTATGTTAACTAACCAAATTATACAAAAATTCATAGAGCCAAGATTATTAATTGTAACAGACCCAAGAACTGATGCTCAATCAGTA…
PBANKA_0511000	PBANKA_0511000.1	ATGGAGAAAGAAAATGCAATACAATATGATCGATTTTATGAAAAATTTAATGCACGGCACTTGCATTTCGATGAATTGGATTCTACACAATTATATTGCAAAAGAAATATGAAGATGTTTATAGAAAATGGTGAATTAAAAAATGACAAAAACATGATAATAGTTAGTTGTAACTCTCAAACAAATGGTATTGGAACAAGAGATACAAAAAACAAAATGGATAGAGTTTGGGTATCTGAAAATGGAAATGTATTTGTTTCAATTATAAATTTATGGAAAATTGAACATATAGAAAAAATAAATTGCCTATCCCAAGCATGTACTGTTGCCATAAGCAAAACTTTAGAAGATTTTCATTTATTAACACAAATTAAATGGATAAATGATGTTTTAGTTGAT…
PBANKA_0511100	PBANKA_0511100.1	ATGGAGATTCAAAAAATGAGCAATAAAATTAATGAAGACAGTGATAAAATAACAAAAACAAATATTAAAGAAAAATATTTAGGGCCTGATTATTGTAAAACTTATATTAATGCATGTAAAGAATACAATTCAAATGATTTTAACAATACTAACTTGAAAATATCGCAAAATGAAATAAATACTAAAATATATTTGACCAAAGAAATTGATAATGATAATTCTCTAAAAGAAACGATAAAATTATGTAATAACATATCTGAACAAAATAATAATAATAATATTGAAAACAGATACTTTTTTTCAGTAGACAGAAATAGAAATAGAAATTGTAATAGTGTTCATAATAAAAGTAGAAATAAAATAAAAGAAATAGATAAAGATACTTTATTTTTTATAAAA…
PBANKA_0511200	PBANKA_0511200.1	ATGGATGAAGTACGAATTAAAAAATATACGGACTTAATAAGTTCGTTTGAAAAGAAAAGTAAACTTGAATTAAATTCGAAAAAAGGCAATACAGAAGATAAAACAAATTTATTAGAAATGATAGAATATTTTTCAAATACCTTAGTCAAATATTTTTATAATGAAAAAGAAATGGATGACATTTTAATTTCCAATTCTGATTTGGATTATGAACAATTATGGTATTTTATTGAATGTTTGATAAAGGAAAAAAATCTAGAAAATTTGTCAACTTTTTTTAATAATTTTGAAAAAAAAATAGATAAAGAAATTGAAGATACAAGGGGAAAAAATGGAAAAAAAAAAAATCACAAAAAAAAAAAAAAAGTTACATTTTTAGATCACCAAATAGACCAAGAA…
PBANKA_0511300	PBANKA_0511300.1	ATGAAAATAAATGGATTTATAAAATTAATTAAATTAGGTATTCCTAGAATTGAGGGGAAAAGAGGAATTTCAGGGAGAGGATTCAAATTTGATAAAATTGCAGAAAGTCAAAGTTTAAGTGCCGAAGAAATTGAAGAATTTGATAAAGTAAGTATGATAAGTCTTAAGACCTTAAAAATACCTGACCATGCAAGGAAAAAATTACATAATCTAGCCAAACAATTTGTAAAAAAAAAAGATTTAGAAAAATTAGGAAGATATATGGCAAAACAATTAACAAGTCGAAATTGTGTAGAATTGCCAAGAGTACTTCCATCAAAATTATTATGTGAAACAAAAGAAGAAAAAAATAAAATCGAAAAAATGCTTGATAAAAAATCTTATAAATGTTTAAAAGAA…
PBANKA_0511400	PBANKA_0511400.1	ATGATACAAAATAACAAAATATCCGACGAAATTCTAGCTATTGAATTACAAAATGATCAGAATGAAAATACAACTTTAAAAGCAGAAATTGAAAAAAATACTGAATTAAAAGGAATAGCTCTTTTCATTTACCCAAAGGCAAACACACCTGGTTGTAACGAGCAAGCAAAGTTATTTAAAGAAAAGCATCAAGAATTTGTACAAAACAAATATGCAGTTTATGGTTTGTCTGCAGACAGCGCTGATAATCAGCTAAAATGGAAAAACGATCTTGAATTACCATTCACTCTTTTATGTGACACAGAAAAAAAACTTTTAAAAGAAATTGAATGCTTAAAAGAAGATGACAAAATTTTAAGATCACATGTTGTTATATCCAACGAGTTTATAGTGTTTTAT…
PBANKA_0511500	PBANKA_0511500.1	ATGTATTTTGTTATTGAAGAATGGAAAAATGTAATTATAAAGCCTAGTCAATTAGGCCCTAAATATCAGCAGTATATTGAAGATATGCTAAGAAATAGTATTGAAGGACAATGTACTGAAAAATATGGATACATTATATGTGTTATTAGAATTATGCATAGCGAACCAGGCCGAGTTCAAGATGGTACAGGGATGATTGTTGTTAAAGTTAAATATCAAGCAATAGTTTTTAAGCCATTTAAGGATGAGGTTCTTGATGCAATCGTTACGGATGTAAATAAATTGGGATTTTTTGCGCAAGCAGGGCCATTAAAAATATTTATATCAAGAACTGCCATTCCCAAATATTTTGAATATACTGAAGATGCACATTATCCTTGTTTTTCATCAGGAAGCCAT…
PBANKA_0511600	PBANKA_0511600.1	ATGGGGTTTACTGCAGGAAAATGCTGCAAATATATCAGGAAATATTTTACGAATGGGCAAAGAAAAAATATACTACCATATTTTATGTATTGTAAAAATAAACCATTTATCATGAATCCTAAATTTATACAAAAATATTCGCTAGAAGATATACCGCCAAAAATAATAAATAGATATATACAAGATAATAGAAGATTAAAGGATGATTGTTTTTAA
PBANKA_0511700	PBANKA_0511700.1	ATGATGAAATATAATTCTGCTGACAAGGAGAAAATTTTTGAAGCAATAGAAGATTTTGTTCTATACATAATTTCGTGGCTACTAAACATTAATGTTGATATATTTAAGAATGATGCAAATAAAAAATATTCGAGTAGCATTTTGGATAAAAAACTGATAAAACTGAGCCGAATTGTGTCCGTTGTCGAGCTTATAAATAATATGATCATTCAGAATAAAAGCTGCACACAACGAGAAATTTATTACAAGTTATATAACATTTTTAACGAGCAATATCAAACCAATAGGCATATAAAAGATGTTTGTGCTATTTTAGGATTCCCAAGATCATCCTTAAATATTTACGCCTCTGAAAAAGGTTGTATAGCTGGGCTTCTTACACTTAAAAAAAGAGGAGAA…
PBANKA_0511800	PBANKA_0511800.1	ATGATTACCAGAAAAAGCGATATCGTAAGTTTTACACCAAGACCAATTACTAATAGACCCATAAATAGCAATAGAAGGCGTGGGCGAAATGAAATAACCGATGAGCAAAAAAATGAAATAAAGGAAGCCTTTGATTTATTTGATACAGAAAAAACTGGAAAAATTGATTATCACGAATTGAAGGTAGCTATTCGGGCACTTGGTTTTGATATAAAAAAGGCTGATGTCTTAGAATTGATGAGGGAATATGATAAAACAAATTCTGGATATATAGACTACAATGATTTTTTAGATATAATGACACAAAAAATTAGTGATAGAGATCCAACCGAAGAAATAATAAAAGCTTTTAAATTATTTGATGATGATGATACAGGAAAAATTTCATTAAAAAATCTA…
PBANKA_0511900	PBANKA_0511900.1	ATGTCGCATAGAAAATTTGAAAGGCCTCGTCATGGTTCGTTGGGTTTTTTGCCAAGAAAACGATGCAAAAGATTAAGAGGAAAAATACGATCATTTCCTAAAGATAATAAAGAACTCGCTCCACATTTTACTGCTTTTATGGGGTATAAATCAGGAATGTCACATATAGTTCGAGAAGTCGATAAACCAGGATCAAAGTTACATAAAAAAGAAATTGTAGAAGCATGTACAATTGTTGAATGTGCCCCAATGGTTGTAGTCGGTATGGTTGGGTATAGAGAAACGCCAAAAGGATTAAAAGTTTTAACAGCTGTATGGGCAAATCACGTATCAGATGAGTTTAGAAGAAGATATTATAAAAATTGGTATAAATCTGATAAAAAGGCATTTACAAAATGT…
PBANKA_0512000	PBANKA_0512000.1	ATGAACGATAGCAAAAATAATGTACAAGGAATACGGCATTTGTTGCCAGTAATGCTAATCTGCTTTGTAACCCTAGTCATGTACACAATATTTGTTACATTTTACTGTTTTTTGTTGTTGCAAATAAATGTCGAAAGACAATACGTAGACGAAGCATTACTAAAAGACGGATATATAACATTGATTACTTTTCATGTAATATTATTCTTAATGATTTGGTCCTTTTACAAAACATATAATATAAGTCCTGGATATGTTCCAAATACCCATGAATGGAGAGTAGAACCAGATGTTAAAAGGATAAAGGAAAGAGAAAAAACAGGTGAACTACGATATTGTGCCTACTCGAAAATATACAAACCAGACAGATCTCATTATTGCCGAGCGATTGATAAAACT…
PBANKA_0512100	PBANKA_0512100.1	ATGAATTTTATAAAGACATGTATGAGTTCATACCCCGTCAAATATTATGGAAAAACATACAAAGTTACGAATACTCTTAAATTGAATGGAATTGGATTAAAAAATTCAAGCGAAGAGGAAATAAAAATTTTTTTAAGCAAGTTCGACTTAAATTGTATGGTTTATCTAATTGATAATGAAGATATAATTTATATTGAATTTCATAGGAAAAAGGAATGTTCATATTTATTTAACCTTTTAAACAATAACCCTCGAAATTGTGCAATTCCATATAAATTTGATATAAAGGCAGAATATTCAAATATAAAATATGACATAAAAAAAGATTCTTCTAATATATATTCAACAACAACTGAAAAGCTACTACAAAATAATGATAACATATTTATATATAATGAT…
PBANKA_0512200	PBANKA_0512200.1	ATGGAGGCAAACAATAAGATTTATGATTTTATTATAGTTGGGGGTGGTATATATAGTTGTTGTGTATATTACTATTTAAAGAAACATAATCCAGAAACCCAAATTTTAATTATCGAAAAAGATAATAAGTTAGGGGGGTGTATAAAAACAGAAAGATGTAATAATAATGTTATTTATGAATTAGGAGCAAATGTATTTAAACTATGTAACAATAGTTATAAATTAATCAAAGAATTAAATTTAACTGATCAAATTGCAATAGTAAATAAAGGATTAGTACGATATATATCATATGAAAATAATATATATCCATTATATTTAAGTTTTTTAGGATATATATGTTTTCCTTTGATATCCCTTAAAAATAAAATTAAATTAATATATAAAATATTATTTAAG…
PBANKA_0512300	PBANKA_0512300.1	ATGGAGGATGAAAGTTATAATGCGGGGGTACATTTAAGCTTTAATGATTTTATTTTAATAATTTCAGTGTTCTATTCAATATGTGATATATTTATGCAATGGGGAGAATTTTCTAAATGTCATAAGCCAATACAATTATGGCTAGTTATATCATTTATATCTATTGTTTTATATAGATTGGCACATATTTTATCTCAGCATTTAAGTAATAATAATGAAAATTTTATAATATATAGAAGGAATGGTCCACCATATATTATTAACGCTATACTAATATTTATTTTATTTCCATTTTTTTTTATATGGAACATTATTGGAACAATATGGATATATCAAATTATTAAATACACACCAAAATGCTTGCCTAAAAATAATCATCCATGGTTTATTGTATTATGG…
PBANKA_0512400	PBANKA_0512400.1	ATGAAAGATGACAACATAATGGACATAGAGAAAAAGAAAAAAAAATTAAAAAAAAAAAAGAATGTCCTAAAGGATAATAAAATAAACATCTTAAAAAATAAAAAAATAAAAAATTCAATCCTAAGTAACAACGATGATAATCAGTTTATCAAACAAGCCATGAAACAAATAAAGTTACTGAAAAGTAAGAAATCAAAAGATGGGGTAATTGTAAATAAAAAAGTAAAAAAACAAAGCAAATCTCAAAAAGTTGATAAAATAAGCAAACCAAATGCAATAAATAAACTAAAGAAAATATTATCATACAACGACAGTAATGTTATGAATATAAAAAATATTTTAAAAAAAAAAATGTTGAAAAATTTAAGTCTAGATGATAATATTTACATTGATGAAAAG…
PBANKA_0512500	PBANKA_0512500.1	ATGTCGAACGAATTTGATAATACAAATGTTGAAGAAGTTGCTGATAGAATTAAAGGGGAAAAGGCAAAAACAAGAAAAGGAAATTTAATTTTAAAAAAAAGAGAGGGAGAATATCAAGAAAGATCAAAAAATTGTTTATTTATATGTAGTAATAAAAGAACAGAAATATTAAAAAATTTAATGCATGATGTATATATAATTCAAAAACCATATACATGCTATATGCCTAAATTACATCCACAATTAGTAAATATAACTGATAAAATTGATAAACTTGTAGAAATATGTATTCATAACGCTTGTTCATTTTTCTTTTCAATTTTTTCAACAAAAAAAAATCCATCAAGATTTATATTAGGTCGTTTATATAATAATAAAATTTTAGATTATTATACATTT…
PBANKA_0512600	PBANKA_0512600.1	ATGGTAGACAATCAAGATATAAACATTTTTTTTGCATCCAATTTACCTTATGACGTTACAGAAAATAGTTTAAAAGAATTTTTTTCTCCACACCTTAATCTTGCATTCACTAACTTGAAAAGGACAAAGTATGGAGTAAAAAGCAGTTATGGCTATTTGCATTTCAGAAATAAAAAAGAAGATGTAATTTCATTTATTGAAAATAATATATATCAAAACCACAAAATATGGATTGATATATTTCAGGGTGGAGTGTGTGAACAAGAGGATATTGAAAAGGATGATGAAAATAGCAATGATGGAAAAAGTCAGGAAAATGACAATGTTAATCCAGAAATTTGGAAAAATGTACAATTTGATAAAAAAAAAATGGAAATAATAAACAAAAATGGAGATATA…
PBANKA_0512700	PBANKA_0512700.1	ATGTGTGATAATACAATAACAAAAGAGGATAATAATAGTAATCCCGATCTTAATTTAAATGAACAAAGTAAAAATGATGAAAATAAGGAAAATATACCTACCGGAAAAAAACATATTATACTTAAAATAAAGAAATATAATAGTGGGTTTTCGGGAAATTTGGTTATGGAGGCCATGAAGAAGGCATCCAAATTTATCGCTGACAATGAAAGAATTCAAAAAGAATATAGTGGCGTTGGATTAAATAACAATGAACCTGCCTCTGAAAAAAATAACAATGAACCTGCCTCTGAAAAAAATAACAATTTGAATTATAAAACAACAGTTAATGAAGACAAGCATACACTCAGCCTTAATACAATTCCATTGCAAAAGAAGTTCTTGCTAGGAGCAAAGGCA…
PBANKA_0512800	PBANKA_0512800.1	ATGAAAACACATATTACTACTTATTTATATATATATATAATCTTTCTCATTCTTAAAATAAAATATAACTCAGCAAATGAGACATGTGATAATTGGGGGCCATGGGGCCCATGTAGTAATCAAATTACTACTAGAACCTGTTTGACTAATACATCTTTAATAGAAAAAGAAAACTGTTCACAATGTAAGGAATGGAGTGAATGGTTAGAATGTAAAGATGGAAAAAGAAGTAGACATATTATTAATTGCCCTTTTATTATTGAAACTCAAGATTGTATAACAGATATAAATGGAGAAATCGTATATAAAAATAAACGAGTTATTTTTGATAATCCTGATTCTGAAAATAAACAAGGAAAATATAATAGTAACGAAAGTACTATAAAACCTCATTTTTTA…
PBANKA_0512900	PBANKA_0512900.1	ATGATTACAAAAAAATTGAGTGTTCACACTGCAAAAATGGTATGCAATCCGTCCTTTAGTAGTATGGTTGCTAATATATATGCAAAACATGGAATGAAGCCTCTTAACTATGCAATAAAAAGAAATATATGTTTCAGCAAACCCCATTTAACTCATTATCTAGAGGATTATTACACTTGCTCAGAAATTGCAACAAACATGGTTTCCCCTATGTCTGAATATGTTTGGTGGAGCTGGCTTTTTTTACAAGGGGCTATTGTTTTTGGTACTTTGCTTCATTCAAATTATTATTTTACTGGTAAACCGTTACCAAAAGTTCAAGGGAATTCACAATTGTGTGAAGATTCATGGTGA
PBANKA_0513000	PBANKA_0513000.1	ATGTATGCTAACATTTGCAATAATGAGAAAGACCACAGAATAGGGGCTTTACCTATGTATATGCCTGGGAAAATGTATAATTCCCAGTGCACCACCATGGAAGATTTTCGAAAATTCGAGGTTTTGGGAAACCCCAGTATAAAAAACATTGTACAGGAAACTACAATAAATGTTCCAAAAATTCAATACAAAGAAAAAGTTGTTGAAATTCCCAGAGTTGAGTATCGTACATATCCTGTAGTAAAAGATGTAGAGACACCTGTATATCAAGATCGATATATATATAAAAATGTTGAAGTTCCACAAAAACAGGTTAGAATAAAACCTGTTTATAATGTTGTAAATGTTCCCCAATATAAATATGTAGAAAAAGCTGTAAAAAAAAAATATAAAAGATTT…
PBANKA_0513100	PBANKA_0513100.1	ATGATTCAAAGCAAAAGTGGAGAAATACGAATGTTTATTAGAAAAATAGCAGAAAATTTTTCATCTAATTCCAGCCAAAATAATAAATATATGAAAAGTAGATTTTCAACAAAAAAAAAAATATTAATTTACGAATATGTGAATGAAAAAAATTGTTTTTTATCAAAAAAAAGTAATTCAATTAAATCTATTATGAATTATAATTATGTTAATAAAAAAATTAATGAAATAAATTATATTTTAAAAAATTATAACAAAATTAACACATTAAATAAAGACAAAATAATAGATAACTTATATATATTATGTGTCAAAGGAAATATTGATTTATGTGATGATAGAATACTATATTATGTTAACCATGTATTGGCATATATTAATAAATATATAAATAATAAT…
PBANKA_0513200	PBANKA_0513200.1	ATGGACAAGGAAATTAATGAATATTTAGGAGAAGATGTATTATATGATGATATTGAAAATAAATATGACATTGTTGATATAAGTTCCAGTGAAGAAAATGAGGATGAAAATAGTATTGAAAATAATAAAGATCCTGATCAAATAGAACTTGTAAAATATAAAGAAAACATAATTTCATACTATAAAAAATTTTATGGAAATAAAAGCTTATATTGTGTTAATAATTACAAAAAATGGATTTATTTTGGAAGTATAAATAACAAATGTTATTTATACAATTGTTTTGACGCTGATTTGAAATGCTTTGCTAATAGCATTGGATTTAGTGATAAAAAAAATGTAAATATTTTTGATAAAAATGGAATAAAAGGTAATTCGATAAATTTGGAAAGTTTAAAA…
PBANKA_0513300	PBANKA_0513300.1	ATGTTATACTTCCGAATAAACCAAAACACACAATGGACTATTTCATTTAATTACATTTTTAAGAAATCAAAAAATGGGGATCATAAAATTATTTACAAACAATTTTGTTCAACAGTTCAAAATATAAATGATAAAACAAAAGTGGATAAAATAGAAAGTGAAGCAAATGATATAAAACAGAAAAAGAGGGAACATATTTTTCCTGATTTTGGTAAAAGTTGTAACATTTTAGATCCTATATCTAAAAGTGATAAAAATAAAATCGATAAAATAATAAAAAATATAAAAATTAATATAGAAAAACATGATATTCTAAAAAATCAAGATTGTGGAAATGATATTTTAACTAGTGAAATTTATAAAAAAATTGTTCAGGAACATAAATTATATAAAAAAAAT…
PBANKA_0513400	PBANKA_0513400.1	ATGGGAAATATTGACGAAAATAACGATTCTTTGATATTTGTTAACTATACTGTATGTGAAGAAGTTTATAAAACCTATATGAAGCAGAGGAAATGTGTTAATGTAGCAGTGCATGGAAAAGCAATAAATGATGAAGTGGGTAACGAAAATGATAACGGAAAAAATCAAAAAAAAAATGTGAAAAAACTAGTTTCTTTTCATAATGATCAAATTACAAAAAAAAATGAATATTTAAGTCAAAATGAAAAAAATAATACTGTAATAAAAATACCAACTTTAAAATATCAAAAAACAGATAATATAATTAAAAGGAGGAAAACTTATTTTTATAACAATGATAAATATAATAAATTAATGAATGAGTTTAAACAACAGGAACTTAAAAGAATCAAATCATTT…
PBANKA_0513500	PBANKA_0513500.1	ATGAAAGATTATAAAGACAAAACTAAAAATAATCTCTATATAACGAACAAAATAAATGATGAATTAAAAAATGAAATAATTAACTACACAGTATTTAACACATGCATTTCACTTTTATCAGGAGTTCAAATAAAATGTTTAGGTAAAAAAGAAAAAAAGAAAAAGAAAGAAAAAGATGAAACTAATGTGACTTGTTTTAAACAAATACAAACTATACATAATACATTTAAAAAGAATTATTTAGAAGATTATGAAATGTTTAATATATCACCTAAAAAGGCTTTTCACAGTGAAAGTGCATATAATGCTGTTTCTTTTTATAAAAAAAAAAATCAAAATTAA
PBANKA_0513600	PBANKA_0513600.1	ATGGAAATCCCAAATGAAGAAATAAAATTCCTTAAAAAGGAAGATATCAAAAATATAAATTTAAATGGAATGAATAAAAAAGAAAGATATGAAATATGGAAAAAAATTCCAAAAGTTGAATTACATTGTCATTTAGATTTAACTTTTTCTGGAAAATTTTTTCTAAAATGGGTTCGAAAATATAATTTACAACCTAATATGACAGATGATCAAGTACTTGATCATTATTTATTTACAAAAGAAGGAAAATCGTTAGCAGAATTTATTAGAAAAGCAATAAGTGTGTCTGATATTTATAGAGATTATGATATTTTAGAGGATTTAGCTAAATGGGCAGTTATTGAAAAATATAAAGAAGGTGTTGTTTTGATGGAATTTCGATATTCACCAACATTCGTT…
PBANKA_0513700	PBANKA_0513700.1	ATGAAGAAATATTTTTTACTTAAATATGCCATTTTGTTTTATTTTCTTATTTTTCCAATATTGATTTATGTGGGAAGTGAAGAAAATAATCAAAGCAAAATAGACAACCTAAATGAGAATAGTCGACTAGCTTTTTTTTTATTAATACAATTAAAAGTTCCATATTTGTTGGAAAAATTTACACAAAGTATAAAATATGAAAAAGTTATTGATGCTATTATTTATTTATATAACGAAGAGCTAGCCAAACCTGATGTTGTAAAAAAACAAAACAGCTATTCTATTCAAGATATAAAAAATGTTGTGCAAGGGTTGCAGAACATACGAGCAGATATAAAAAATGGAGATACTAAATACTTCAATTGGATGAACTTAATTTATAAAGAATGTTGGAATGAT…
PBANKA_0513800	PBANKA_0513800.1	ATGGGGCTTCTGAGACCAAGAGAACGTGTTATTGTAAATGCTATAAGGAGGGAAAGTAGAATAAAATATAAAGCGAAACGTATGCATAAGCGCTTTCGTTCATGGGCACAACAAAGAGTTAGAGAATATTGGCTACCTATGAATGTTTGCTTAACAAGTCAGGTAAATTTAATGGATGGGCAATATATCTCAGCTTGTGTGCAAAAAGCAGCAACGCTAAGAAAGCATGATTATGCATTGTGGAAAGGATATAGTGAACGCATATTAGAAATTTGTAATACATTAACACCACAACAAATAGGTTATATATTTTATGGAATGGGTAAAAGTGGATTTTTAAATATGCCTTTTTATAATATATTTTTAAATAATGTAGAAAATTGTTTAGAAAATTTTTAT…
PBANKA_0513900	PBANKA_0513900.1	ATGACTGAAATAAGCCCCAAATCCATTTATATGGGAAAAGGGTTTATCTTGAAATCCGTTAATAATGAATATTTAGAGAACAATAAAAATAATACAGGTAATGTAAAAAAACGAGCAAAATGTATATATTTAAGTAAAAAAAAAAATATATTTAAAAGATATAATCCCGTAGTTATTCCAATATTGAATAGGAATATAAAACATTTTACAAAAAAAACTGAAAAAAAAAAAAGTAGCGATATCGACATTTTTGAAGAAAGTGAATTGAATAGTTTTTTATTAAGAAATCGAGCCTTTCGTTTAACATGGATAAAAATTATTAAATTGATAAAAAAAGAAATAGATATACAAATATCAAAAAATTTAACTGATGTATTTGAAGACATATATTTATATTCG…
PBANKA_0514000	PBANKA_0514000.1	ATGGCAACTCCAAAAGGAAGGAAAAAAACAGACATGAAAAAAATTGATGAGCCATTCGTAGAACATGGAGATTCAGTTAAAAAATCGAGGAATCCTGGACAAGATGATAAGGCTTTAAAGCTGCGGGCATGTTTATCTTGTCGTTTATTACGAACTGAAGCCGAATTTTACCAAAACGGATGTAGTAATTGTAAATTTTTGCAAATGACTGGGGACAGACATAGAATACAAGATTGCACAACAGAAAATTTTAGTGGATTTATAGCAATAACTACTCCTACTAAATCTTGGATAGCTCAATATAATGACCTTAGCAAATATAATCCAGGCTTTTATGCTTTACAGGTTGTAGGAGAATTACCTGAATCGATAAGAGACTTAAAATCAAGCTATTAA
PBANKA_0514100	PBANKA_0514100.1	ATGGATGGGTTAAAAAAAATAAACTTAATTCAAAAAATAAATGAAAAATTATATGACCATTTAGGAATAGAAGATGATAATTTAACAGAATTCATAATTTTTTTGTGTGAAAAGTCTACATGTTTAGAAGAATTTTGTAAAGAAGTGTTTGAAAATGGCGGAGAGATCGAACAATCAGTGCTTAAAAATATTTACAATTTAATAAAAAAATCGAAAAGCGAAATAAATGATGATGAAAATGTTAATAAGCAGGCTGCAGAGAATGGAAACGACGACGATTATAATCATATTTCAAAAGAAATTCAAGAAATTGAAAAAAAAAATGAAAAAATGAAAAAGTTTGGATGCTTATCAATTAAAAACAGCACTAATTTGGCTCCCCTTACTGATCAAAGTAAC…
PBANKA_0514200	PBANKA_0514200.1	ATGCCAAAAGTCAAAAAAGGAAAGGCAATTACCCCCCCTATGTCAAAAAATGCTACACGGGTTTTGAATTTAATAATGGCTATAGGGTTTATATGCGCAATACCTCAAATTTTAACAACCGTTATGACAAGTTGGAGAGAAGGGGAACCTATTGAATATAAATATATGTTTAGAGGAAGTGAACATTCTTTATATGTTGATTACACATATTATGGATTATACAAAGTAATATATGATGATAGACATGTTGAAACATGGACACAACGAGTTCAAAATATGAGAAATAAAGGTAGTGAAGGAATACAAGTAGGAAGAAATAGCGAATCGAGTGGATCGTTATCTTTATGGACATCTGCATGTCAAGAACCATGTAGGGATTCAATAATAAAACGTATAGAA…
PBANKA_0514300	PBANKA_0514300.1	ATGGAGAACAACGATAACCATATAAGTTACTACAAGACAACAATAACAAATACTAATTATACATTTTTTTATGAAGATATTTCCCAAAATAAAAATGAAAAATCCAAAAATTATGAATGGAAAAATGAAAAAAATAGTAATGGGAAAAGATCACGAAAAAAAAATTACCAAGCAAATTCAGGTTATAATCAAAATAAAAAACGTGAAATTTATAAAAAAGAAAAAAATCAGTTTACAGATAATGAAAAAAATAATTATTATACTATACGTGATAATAAACAAAAAAAACTAAATCTTAAAAATATAAAAAATAATATATTTTTTGATAATAATAATGAAAATTGTCAAGTCACAAATAATATACCTAAAGTAAATAATTCTGAAGTTAATAATAAGCAT…
PBANKA_0514400	PBANKA_0514400.1	ATGAAAAAAGAAAAAGCATCACATCCTGAAGAAAGCAACGTACCAGATCAAATGTCTCTTAAAAGGGACAAAAAGCAAATTGAAGCCCTAGTATATTCTTTAAAAAGAAATATACATGAGTATGAGGAATTAAAAAATAGAGCAGAATATTTTTTTTTCACTGATAATTTACTACATCAAACTCTTTTCAATTTGTGTAAATTCATACCTAATGATAAGGATATATTAAACACTGAAAAAAATATTAAAAATTATAATTCAGAAATATGTTTGGAATTCATAAATTCGGATACAAATAGTTGGAGTAATCAAACGATGATTGATGATATAACATTAAATGAAAACAAGGAAAGTAATAAATCCAATACACCTTTTTGTAATATAAGAGAAAAAGAAAAA…
PBANKA_0514500	PBANKA_0514500.1	ATGAGTTTGACTGAGGAAATGAATAAAATGCTAAACGAAAATGAAAGCGATTTATTAAATGAGCTCGAAAAAAAATACAATTTTATCGAATTAAATGAAATAAAAAAATACAAAGAAAAAAAACATTATCATGAATTAACATTGGAAATTCAGAAATTTGTAAATACAAAGAATATAGAAGATAGAGATAAATTTCGTTTATTTTATACTTATTTATCACCAATAATAAAAAAACTAAAAAAAACAATATATGCTGAACTATTATATATAGTTACAAATAATTTTGATGCAGAATGGACAATAAATTATGTAAAAGAATCTGAAAAAAAATTAGAAAATGATAAAGATGCTATTATAATATATAGATGTATATTAATATTAAAATACATAAAATTAAAT…
PBANKA_0514600	PBANKA_0514600.1	ATGGAGAGCATCTCAAAAAAAAAAATGTATATTTTAGGAATGGAAGGAAGCGCTAATAAGTTAGGAATAAGCATAATAGATGAAGAAATGAATATACTTGTAAATATGAGAAGAACATATGTATCAGAAATAGGGTGTGGTTTTATTCCCAGAGAAATAAATGCTCATCATAAATATTATATAATTGATATGATAAAAGATTGCTTAAATAAATTAAAAATAAAAATAACAGATATAGGATTAATATGTTATACTAAAGGACCAGGTATAGGTTCAGCATTATATGTAGCATATAATATATCAAAATTATTTTCTTTGCTTTTTAATATATCGGTTATAGGGGTGAATCATTGTATAGCTCATATAGAAATGGGAATATTTATTACAAAATTATACCAT…
PBANKA_0514700	PBANKA_0514700.1	ATGAAGAATGGAAATAATTTTGAAGTTGATAAAGAGAAAGATGACAAAAGTGTAGAAAAAGGAAATGAAAAAAATAAAAATAAAAATAAAATGTATGTAGTTATATATAATATAGGAAAAAAAAAAAACATTGGAAATATTGTACGAAGTTGTGTTGCATTTAATGTTAGTGAAATATTTGTAGTTGGGCAGAATAAAAAAAAAACAAGTTTTTTTGGTAGTATGGGAACACATGGATATATAAAAATAAGATATTTTACAAATATGATAGAATTAAAAGAATATTTAAATAATAATAATATATTATTATATGGATGTGAAATAACAAATCAATCTATTCCTATTACTAAACACCCATTTGTAAAAAATAAAGATACAGCATTTTTATTTGGAAATGAA…
PBANKA_0514800	PBANKA_0514800.1	ATGAAAACCCAAATAAATTTCCCCATTGATAAAATAAAATTAATTGAAAAAAATTTCAACTTGATTGATGGAAATGGAGATAAAAAAATTAACACTGAAGAATTTAAAATACTGATAAGATTATTTGGGCAAACTAAAACAGATAAAGAAATATATGACATCATTAATCATCATTTTGAAGATGAAGCTGAAAAGGCAGAAGATAATAAACATATTGAAAATAATAGTGGGAAAATAGTAAAAGCAAATGGAGGTGAAACAAGTAAAAATAATATTGTTAAAAAAAATGGTGGAAAAACGCCCCCAAATCATGATCGAATAAAAAATTTAATTAACAAATTAAATAATTTTAATGACGATTATAATATACGAAATAACGGAATAAAAACAAACGAAAAG…
PBANKA_0514900	PBANKA_0514900.1	ATGAATTTTAAATACAGTTTTATTTTTTTATTTTTTATCCAACTTGCAATACGATATAATAATGCAAAGATCACTGTAGACACGATATGTAAAGGTGGAAAACTAATTCAAATGAGTAATCATTACGAATGTAAATGTCCTTCTGGATATGCATTAAAAACTGAAAACACTTGCGAGCCAATTGTTAAGTGTGATAAACTCGAAAATATAAATAAAGTATGTGGTGAATATTCTATATGTATAAACCAGGGAAATTTTGGCTTAGAAAAAGCTTTTGTATGTATGTGTACAAATGGATATATGTTATCACAAAATATATGTAAGCCAACAAGATGTTATAACTATGAATGTAACGCTGGAAAATGTATACTTGATTCTATTAACCCTAACAATCCAGTA…
PBANKA_0515000	PBANKA_0515000.1	ATGAATACTTATTACAGTGTTTTTCTTTTCATATACGCTTTCCTTGGAATAAATTACTATAACGCAGCAATTTCACCAAATACTCAATGTAAAAATGGATTTTTGGCTCAAATGAGTAACCATTTAGAATGCCGATGTAATGAAAAATTTACACACGTGTCTAATAATACATGTAAAAGTAAAGTTGAATGCTCTAAGGATACAGTTGATAAGGCATGTGGTGAATTTGCAAAATGTACTATGCATGAAGTCGGTAAAGAACAGACATACACATGTGACTGTGCAAAATCATATATCCTGAAAGATGATGTATGTGTTCCAGAAACTTGCCAAAATATTGATTGTGGTTATGGTAAATGTATAATAAATGAGGATTCCGTGAATGATCCCCCAATATGC…
PBANKA_0515100	PBANKA_0515100.1	ATGAATGAAGAACAGAACAATGAAAAAAAAATAATAAACGATTGTATTATTTATGTTAAAAAATATTTTGACTTACATGATTTAACCGTTATAGAAATAAATGAACTTATAAAAATTATCTTAAACAAAAATGTGTCTCCATTGGAAGACCTTGACGAAAATGGAAAATTGGACATATTTATAAAAAATGAATTAAAATATGATTTTATAAAAAAATTCGAGTCTTTAAAATGCATACTGGTTGAAATCAAAGAATGTACTAAAAATTTAAAAAAACAGAAAAAATTAATCGAAGATATTAAAATGAATAAATCATCAATTAAATCTCCAATATTATTTTCCTTAAATCGTTTTTTAAGCAAAGCATTCAAATATTTTAAACAAGATTATAAATTAAAG…
PBANKA_0515200	PBANKA_0515200.1	ATGTCTGAAGAAATGCACTGTTACAACGGGAACATTAAGGATGGTCTGTTCCATGGATATGGTATTTTAATATACTCAAAAAATGAAAAGTATGAAGGTGATTTTGCATATGGAAGAAGAGAAGGAAAAGGGAAATTTACATATGCTGATGGTGCAACATATGAAGGAGAATGGATGGATGATAAGATACATGGGAAAGGAATGGCGCATTTTGTAAGTGGAAATATATATGAAGGAGAATGGGAAAATGGAAAGATAAGTGGGTTTGGTATATTAAATTATAATAATGGTGATAAATATGAAGGTGAATGGTCAGAAGGTAAAATGCACGGAAGAGGCACATATATATATGCTGATGGGGATATATATGTAGGAGAATGGAAAAATGATAAAAGACAT…
PBANKA_0515300	PBANKA_0515300.1	ATGGAAACGCTGAAAAAGCTACAAAAAAATTCTCTTAATAAAAAAGAACACAATGATCTTGAAAATGTACTTGGAATAATATTTGATGAGTTAATGCTAGACTTTAAAATAAAATTTATAGAAAAAATATCGATATTAATCAATGAAGTGAAACATAGTGACTCAATTTTCGAAATTGATAAGGGTGAGCATAATGCGAAGCGGGGTAAACATAACAATAGTAACAAAAATGAAGATGAAAAAAAAAAATATAATAAATGCTTATATAATGAGGACAATACTCTTAGTATATATTTAGAAAGTTATATGGATAGAAAAAATCATAGTTTGTTAAAAAAAATGAAAAAGGGGAATAGAGAACGAGACATATATGGATTTTATAAAAATATCGATTCTGAA…
PBANKA_0515350	PBANKA_0515350.1	ATGAATAAACAAAAGAGAGACAATATTCAGCATACGGAAAAAGTCAAGCAAAATATGGGCATGAATTGTGAAGAATATGAAAGAGACAATATGGAAAGTAATTGTTCATTGATTACCGACTATCATGATAGTAATTTTAGAAAAAAATTTTATATAAAAAGTATAAGAGCAGATGGAAATTGTCTTTTCAGAGTAGTTTCAGATCAATTATATAATACTGAGGAAAATTATAAAGAAATCAGAAAGAAAGTGGTAGAACATTTGGAAAAAAATGAGGATAAATATATGAACTTCATTGAATATGATGAAAGCTATAAATCATATATAGAAAGAATAAGCACAGATGGTGCATGGGGCGGTCAACTAGAGCTTCAAGCAATTGGTGAAATTTTCAATATA…
PBANKA_0515400	PBANKA_0515400.1	ATGCTGAATGAACAAAGTGTTGAAGTCGATTTAAAAAAAATAGAAACAGAATTAGTAAGTTGCCACGATAATACCGAGAAAACGAAAAAAAAAAAAAAGGTTCAATTTTCCGAAAAAAATGAAACGTTATATTATGAAAAAGATGAAAATGAAAACAGTTATTTTAATTTTGCATTAAATAATTTTAATTATTTTGAATCCTTTTATAATAGAATGTATAATGCTGATTTTAATGATCAAGAGATTCAAAAATATGATACTTTTTTAAACGTTAATGATAAGATATTGGAATATAATGAAATGGATGAAGATGAGGAAGAAGAAGATATACAAAATAATTTTTTGAAAAAAAATAATTTAGTTAATTCGGCATTTAAAGGAGTTAACAAATTGAAAATT…
PBANKA_0515500	PBANKA_0515500.1	ATGTCCCATGGTAATTCGACGATAACATGTTTACAAGATCCTTCCTCGAGAACTGGAAGAGACGGAAATACTCGAGATATTGTAAGATTTGTAAAGCTAGCTCCCCAAAAAAAAGTTACATGGGATAAAAATACAATTGATAATGAACACGCCAATAAAAAATCGTCTAAAGCTTGTTGTAAATATAAAAAGCCCAAGAGATTCGATGAAAGTTCTGAATCTGAATCTTCAGTTAGTGATTTCGAAGTCAATAATAAGAAGTCATATAAAAAAACAGGGAAAGTTGGTTGTAGTGATTGTTCCAATAGGTTGTCAATTAAAACAGAAATAATACATCGGAGACACTGA
PBANKA_0515600	PBANKA_0515600.1	ATGAGTAATTCCAATTTAAATATTAAATTAAATACACGCACTAATTATGAGGGAAACAAAAACTCAAAGTCACAAATTTTCTCCGATAGTGATGATGAAGAAGTGGAAACATTTTCTAATGTAGTTAACAAAGACGGGTCATTTTATAAGAAACTCTATAATTTTATCCAATCTAAATCCAAGTATATTTCTTTAATAATAAGATCACAAAATACACCCTCTAATGGAGGCATTATTCCTAAATGGGACTATAAAAAATCAAATAGAAAACCCATACAGAAAAAAAAAGACGATGATAAAGATAGAGAAAATGCTCTAAATACAATTAATGAAATAGTAAAAAATAAATTCTCAAAATATTCAGAAGAGCACATTAATTTATATATGAAAGAAATCTTA…
PBANKA_0515700	PBANKA_0515700.1	ATGAGGAAAAATACTTTGTCATTTCTTTTGATTTTATTTTATACAGTTCCTTTTCAAATAGTAGAAAATGCTGAGCACCTATCCATGGACGAAATAAAAAATGTGATGAAAAATTATATTTTGAATGATTCTACAATATTTTCACATTTCTCCTTTTTATATTTATATAATATATTAAGGTGCACATTAACTCAAAACGTTTTTGATTCTTACCCCGATAAAAATTATGAAAAAGAAATATTGATAGTAAAAGAAAAATTGCTATATTTAAATCAAAATCCACAAAACACAAGCCAATGGGATTTTGTTGATTTTAATCTTCCACAACTTTTATTGTCATCAATTGAGGAAATAGAAAAAAACATGAAAACCCAAGGAATAAATTTTATAGAAATGTAT…
PBANKA_0515800	PBANKA_0515800.1	ATGATAAAATGTTTTGGAAAATTGAGAGGAATAATTATTCTGTTTAGTTTTTTTTTGTTTTCTGAAAAATGGGGCAATAGCCTGGCTTGGAATAGAACATCAAAAACAGCTAGTTTACCGTTAATCAGAGATATACCATTTTTAAATTATTATAAAAAAAATGAGGGGGAAAAAAAATATATAAAGAGAGACAAACCACATACAGAAATATATCAATATACAAATGGAATGGAAAATAAAAGTAGAAAAGATACAAAAAGAAATTTGTTTTCTTTTTTTTTAAAAAATAGCACATTTTCATATTTGAACAAAATCAAGGGGCGAAATAAAACATTTTCAAGCCACCACATCATAAAGCATAGAAATATTTTTGGCAAAAATCAAACAAATAAAAAAAAA…
PBANKA_0515900	PBANKA_0515900.1	ATGAAAAAAAAAAATAACGTATCCACAAATCACGGCAAACTAAAAAACGCTGTGAATCGTTATGATATGAACTGTTCATATAATTATAATGAATACAAGATCAATAATAAAAGTGGGAAAAATAATACAACAGGAGCAGATATGAATAATTATAAGACTTATGATAGTGGAGGAGGATATAATAATACAACAAATGGTCGAGGAAGTATGAATAATAATTCTGCTTATATCCATGGAAATACAATAAGTAATAATAGTAATTATCATTATTCTTATAATTTAAAACATAATAAAAATTCATATATATATGATTATAACTCATATGGCTCAAGAAAAATGTACGAATATAAGGATAAACATAAAGGGCAGGCAAGTGTAAACAACATCAAAAGTTCGAAT…
PBANKA_0516000	PBANKA_0516000.1	ATGGATGATTTTATAAACAATGATGCCGAATTAAAACGCAAAGCCTGGAATTTGCATTTCGGCAATAAAAGAGCTATACATAAATATAAATTTCAAAAAAATACAAAAAATAAATATATCACTAAATGGGTTAAAGAAAAAGACGAAGAAAATTTGTTTGAAAGATGGACAAAAATAACAACACCAAATAAGAAATATACATCCGAATCAGAAGGGGAAAATTTCAAAGATGAACAACGAAAGAACAAAAATGTGGGCACAAAATTAGTACCACAAAATAATAATACGAGAAGAAGTTATAGATTAAATTTACAAAGCATTCTTCAAGAAGGTGCCTCTAAAAAAAATTATGTCGACCCAGATAGTGATATGTTTCTTGAAGACGAATATAGCAGATAA
PBANKA_0516100	PBANKA_0516100.1	ATGATATTATTTGGAAGAAGACAAATTATAGAGAGGAATTATAATATAAAGAAAAATAATTTCAATGGTTGTTTTTTTTTGAGTTATTGTAAATATAACACAAAGGATGGAGGAAAAGTTAATAATAAATCCACAGAATTTAATAAGGAAAAGTTTGAAAACAAATGGAAAAAAATAATTAAAAAGGATTATGTAAATAGAATAACAAATATTTTTGAGAACAATAATACAAATGAAATAAAAAAAAATAGTTTCTATTTTATTCTAGGACCGAAAGGGGTTGGGAAAAAATTTTTTATCGAAAAATCGAAGGAAATATTTTTAAATCGTGAAATTCAAGATAATGAAGAAAAAAAATCAATTAATATAAAAAGAAAAAAATATAATGAAGAAAATATG…
PBANKA_0516200	PBANKA_0516200.1	ATGGAATTCGAAAGAAATGATGAAATAAAAGGGGGGGACAAACAAATTTATAAAAAGGAAAGAAAATGCTGCATTTGCATGGTTAGTGACTTTTTTTATCCTAACATGGGAGGAATAGAAATTCATATATTTGAGTTATCTAAGGAATTGATAAAAAGAGGATTCAAAGTGATAGTAGTTACACATTGTTATGGTAATAGGCACGGAGTTAGATGGATGGGGAATGGGATCAAAGTCTATTATCTACCTTTACAAGTAATGACAGATACTGTCATTTTTCCAAATTTCATAGGAATATTGCCTTTGTGCAGAAGTATAATATATAGGGAAAAGGTTGATATTGTTCATGGCCATCAGGCCGGATCACCATTAACTCAACAATTTATATTACATACCAAG…
PBANKA_0516300	PBANKA_0516300.1	ATGGATTTATCGGGCCCAGAAGTTTGGTACAACAATTTGCCAAATGTGACAAAATATATGATAATAATAATTTTTTTAGTTACTTTATTAATAACATGCAATTTATTAAATGTAGTACATATATTATTAGATTGGAATTTAATATATAATAAATATCAAATATGGAGAATTTTTTTTAACTTTTTTTATGTGGGAAATTTCTCACTTTCTTGGGTATTTTTTATGTCGTTGTTTGCTCAATTTTCATCATCTTTGGAAAAAAATGAAATGTTTTCGACACCTGGGTCATATTTGTATTTTATAACTATCCATTGTATTTTTCTATCACTAATAAGTATTATGTTCTATTGGCCAAGAGGTTATCCATTTTTAGGAAACTCCCTCTTATTTGCAATAATT…
PBANKA_0516400	PBANKA_0516400.1	ATGTTACGATTAAAGAATAAAATAAAAGGAGGAAGTATGCTTTTCCAAAGCATACCGTTTTTATCGAATAGTATAATGCATTTTCATCATTCAAATAAAGAAAGGAGTATTAATAATATATATACAAAAAAGAAGATAACAAAAAAAAGAGAAAAATTATTATGCAATGTAAAGCCATTTATAAATGATAAATGTGATATTTCAGAAAATAATGTAATAGCATATTATTTAGGTAAAAATTTTAATTTACACAATTTAAAGAATTTATATGAAAGTGTAGGAGCACAAGTTATATATAAAGAGCCATATTTATATGTAGAAAGTTGTGAACATTTTAATCAGCAAAACAGTTCAATTATTATATTTAAAAATGGTTGTATAGTGTTTTGGAATATGAAT…
PBANKA_0516500	PBANKA_0516500.1	ATGAAAATAACAAAAAAGGAAACATATGATAAAAACAAACCATGCATCAATGAAAAATTAATTAATGAATATTATGACATAATTCCACACATGGAAAATGAAATTGAAAATTTATTAAAAAAATTTAATGTTAAAAAATATGATCATAAAATAACAACTTTATTAATCGATATAATACAAAATGAAACTCTTAAAATTTTATTAAGTTCTAAAAAAATCCAAAAAAGAGCAAAGAAAACTGATAAACTTGATTTTGATCAAAAAAACGAAGACAATAATAATATCCTTAATCAGGCCTCTAATACCACTTCTCAAGAAATTGAAAAAAAAGAAACAATTGATAATTCACTTACTCATCCAAATGATGAACCAAATTATATTTCCAAAACTAATTCTTTT…
PBANKA_0516600	PBANKA_0516600.1	ATGGCTACATATAATGTACTTGGGGAAATAACTACATTTGATGAAAATGAAACGATTATTTCTCATCAGTATTCAAGAATTAGGAAAATAGAAAATATCGAGAAATGCAAAAAACTAATGACTCTTCAATTAATTTCGAACTGCATTGAAAAAATCGAAAATTTGGAAAATAATATAGAATTGGAGCATCTCGAATTATATGAGAATTCTATTAAAAGAATTGAAAACATATCGATGTTAATAAATTTAAAAGTCCTAGATCTGTCATTTAATAAAATTAAAGTTATTGAAAATTTAGAGACACTAGTAAATTTAGAAGAATTATATTTGTCTAGTAATAAGATATCAAAGATTGAAAACCTGAAGAACTGCAAAAAACTGAGGCTGCTAGAATTAGGA…
PBANKA_0516700	PBANKA_0516700.1	ATGAGTCATAATAAGGCAGACGATTTGCAGGATAAACTTCGAAAAGAACGAGTAAACGATTTTATAGTTAACCAATGCAAATTCGATATTATAGAAAAATATGATGAAAGTTCAAGTGACGAAAAAAACGAAAATAATCATCAAAAAGAACACTTCAAAAATGATGCCAAAAATATAGATTATACTTTTAATCTTGTTGATGAATCCCCCAAATTTTTGAACAAAAAAGCAGAAAAAGAAAATAATAATATATTAAAAAGTTGTAATGTAAGTTTTCCCCCAGCTCTTCACAGGAGTATATTAAATTTACAAAAAAATAATAAGAATGAAAAGTTAGACTTGAATAAAATATACAATAATAATAATTCATTCCACAGTTGTGAGAATAGCAAAAATAAT…
PBANKA_0516800	PBANKA_0516800.1	ATGCTTATATATGGGATATTGCTTGGAAGGGGAAAAGCCAACAAAATTTATCCCCAAAATATAGGGCGATGGATGTATGCACATTTTGTAACATGTACAACAAATGATAATATAATATTAAAAAGAAATTATGAGGAAATAAAAAATTTAAAGGCACAAGAATTGCGCAGATTAAGCGAAAGCTGTTGTATAAAAAAAATAAGCGATGTAATTATATGGAGTGAAATATGTAGAAATGCTATTAAAAAAAGTGACGAATTTAAACATTTTGACGCATTATTACTATTATCATGTTTTGATAAGATGAATTTATTAGACAAAATTTTATATACACATTTTTCAGATATATTCATAAAGAATATAAATAACTTTGAACCTAGACATTTAATATTATTAATA…
PBANKA_0516900	PBANKA_0516900.1	ATGAGCAACGTATTTGAAGGAATCGAAAAACGCGTAGTAATCAAGCTAAGAAAAAATGTGTTTATGAACGGAAACATAAATTCCCTATTAGATATATCACGAGATTTATGGGAAGAAAAGCTTCATTTAATAGGTTGTAATATAGTATCAGAAATAAAAGAAGATATAAATGCACCACTAAATGAAAGATCCAGAGTATATTTATTATCAGAAAGTTCATTATATATATACAATGACATGATATATATAAAAACCTGTGGAAAAACAAAAGTATTATTTTTTATTCCTTTTCTTGTTGATATATTAATATATAAATGGAAAAAATACTTTGTCTTAGAAAAACCCAATTTATATAATGAATCCTTTATTCAAAATAATACGAAATTAGAAGAAATTTTG…
PBANKA_0517000	PBANKA_0517000.1	ATGAAGGTATCCAAGATATTCGTCTTATTTAATGTTATACTAATAACGCATTATTTAGTTTTTGGTTTGTCGAAAAGTGTACCCAAGAAAAATACGAGCGCTTTTAAGAAATTCCAAGATGATTTATCAAAGAAAATAGCAAAAAACAAGAAAACCATCGTGGCTGCATTAGGATATATAGCGGCCGCAACTGCAATAGCTGCAGTAGGATATGGAGTTGGTGTACATACAGCCCAAAAGAAAGACTCCAAAAGCAAAAAACTACCCTCAATTTCTCGTAATTCATCAAATAGTAATCCCAAAAACACAAAAGGAACTAATAAAAATGAAACACAACCCAATAGTGATTACAAGCCTTCTAAATCTGGAGGGTCTTCTAAATATCCTAAAACAGAATCA…
PBANKA_0517100	PBANKA_0517100.1	ATGGTTAAGCATAAAGATTATAAAAAAAGCGACTTAATACAAGTATTATCCTCTAGCGTTAGTAAAGAACGAAACAAAGCTGTGAAGTTATTAAAAAGGTTCGAGCCATTACCCCGAAAACATTTAGATGATAAATTTGACGCAAAAGATGTGGTAGTTCACAAATATAGTGCTATAAAAGCTTACATGTGTTGGCGATGTGATAAAGTAAAGCAGACCAATGTTAAAGTCCACTGGGACACTATAGAAGGATTGAAAACTATATGCACCTCTTGCCATAGTAATTTACTTTCGATAAAAGAGGTTGAAAGAGTGCGAAAAGACAACAATACAAATACTGATCTTTTAAAAAATATAAATAAAATATAG
PBANKA_0517200	PBANKA_0517200.1	ATGAGTCCAGAAGAAAATAATAATATGCTCGTTGTAAGAGATACCAATGGAAAACCAGTCGATAAACATAATTTAAAAAATAATATAAAAATTGTTTTTACCGATTTAGATGGAACATTATTAAATGATAATAGTAAAGCATCCAAATTAAATATAGAAAGTTTAGTAAAGGCAAAAAATAAAGGAATCAAAATAGTTTTTGCTACTGGACGTCCAATATTTTCAGCTAATGATGTAATAGGAGAAGATGCTAAAAAAAATAATTTAAGTTTAATGCCGGGAATATATTTAAACGGTTGTATCACTTATGGACCGAATGGTGACAGAATAATTGATCATTATATAAATGAAAATTTAATAATGGATATATATAATTTTTCAAAAGAACACAATTTAGTT…
PBANKA_0517300	PBANKA_0517300.1	ATGAACGAAGACGACGTAGTAGGGGATAGCGAATACTCAAACGAGTTTTCGGATGAAGATGATTCAAATGAATTTAAATCTGACAATGCAAGTGGGAAACAAAGTAATAAGAGTGTGAAGGAAAATAACAGTTCAGAAGACGCATATAATAACGAAAAAAATGAGATAGAAGGAAACAAATTATTTTTTAATATGAAAAAAGAGACAATAAATATAAATAACAAACATATATGTAATACTAAAATAATGAATAATGGTAATAGTCTAATTATATCAGGTAATGATCATAATGTAAGAATATACGAATTTAAAAATATGAATAAATATGAAAAAAATTATACAAAACTTATAAATTTATCAGAAAATTCTATTGTTAATAGCTTGGATATAAATAACAAT…
PBANKA_0517400	PBANKA_0517400.1	ATGAGGATTCAGATTAAGGGAGGAATTTGGAAAAACTGCGAAGATGAAGTTCTGAAAGCAGCTGTTATGAAATATGGATTAAATAACTGGTCTCGTGTTGCTTCTTTACTTGTTCGAAAATCAGCAAAGCAATGTAAAGCACGTTGGTATGAATGGTTGGATCCATCTGTTAAGAAAACGGAATGGAGCAAAGAAGAGGAAGAAAAACTATTACATCTAGCGAAACTATTTCCAACCCAGTGGAGAACTATTGCTCCCGTAGTTGGGAGAACAGCACAACAATGTTTAGAACATTATGAATATTTATTAGATGAAGCTGAAGGAAAAGTTTATGATAAAAATAAAAATCCTAGGCATTTGAGACCAGGTGAAATTGATCCTGCTCCGGAAACTCGGCCT…
PBANKA_0517500	PBANKA_0517500.1	ATGATGTACGAAGATTTTAATACGCTGCCATTGATAAAATCAATTAGAGAAGACTCCATTGAAAATATACACAAATTTTTAGAAGAGAATTATAAAGAATATGAAGCAGATGAAAATGGAGAGTTCAAAAAGAAAATTGAAATAATAGACAAGCAAACACAATCAACACCATTATTTTATGTAACAGCAAGAAAAAATGACGAAGAATCTGTAAAGATATGCCAATTATTAATTGAAAAATTTGGTATATGCAATCCTGTATCAAAAGATTTGATGAAACAAACTTGTTTATTTTATGCAGCAAGGGAAGGGCATCTCCAATTATGTAAGTATTTAATTGAAAAAGGTTGTAACCCTAATGATGCAGATAATTTTGGTCAAACATGCTTATTTTATGCA…
PBANKA_0517600	PBANKA_0517600.1	ATGAAAAGTGTATATCACCATTTTGCCATTATATTTTTTCTGAAATTGTTTTTATGCAATTGCATATTATCTATACCCAAAAAAACTCTTGGTAAAGGTTTATTTTCTTTAGGGTTAAACGAATTTAAAAATAATGTAGACAATAATTCTTTAAATATATTAGGAGAATTAAAAAATTCAAAGCCTTTTATAAATAAATCTTTTATACAAATAAATGAAAAAAAAGACAATGTTTTGTTATTAAAATTGTATAAACAAAACATAGCTTCTGATAAACTGTCTACTTATTATGGTAAGATAGCAATAGGTGAAAATTCAGAAAACATATTTAATGTTTTATTTGATACAGGTTCAACTGAATTTTGGGTACCTTTTAAAACTTGTAAATTTACAAAAAAT…
PBANKA_0517700	PBANKA_0517700.1	ATGAATCACCAAGCAGCTTTGACGAGAAAACAATGTGACTTCACCAAGCTTATTATGGCTGGATATGACTTAGAATTAAACAATGGAAGTACACAAGATTTTGATGTTATGTTTCATGGGCCAAATGGAACTGCCTATGAAGGAGGGATTTGGAAAGTCCATGTAACTTTGCCAGATGATTACCCATTTGCATCTCCTTCTATTGGATTTATCAATAAACTTTTACATCCTAATGTTGATGAAGCATCGGGATCTGTATGTTTAGATGTTATTAACCAAACCTGGACCCCTTTATATAGTCTTGTAAACGTATTTGAAGTATTTTTACCTCAATTGCTTACCTACCCTAATCCATCTGATCCCTTAAACAGTGATGCTGCTTCCCTACTTATGAAAGAT…
PBANKA_0517800	PBANKA_0517800.1	ATGTCGATGAATATCCAAGAAGAACAAAAAAACAGCGCAATCCATATGCTGAACTTAAATGAATATAGCGAAGGGTTAAATAATAGTGGTAATATGTCATATTATTCTCATGATAAAATATGGAAAGTTTTAATATATGATTCTGAGGGCCAAAATATATTAGCCCCTTTATTAAAAATTGGTAGTTTAAGGCACCATGGTGTAACATTAAATTTAAATTTACACAACGAAAGAAATACAATACCAGAGGTGAATGCCGTTTATTTTATTGATAGTAATAAAGAAAATATAGATAAAGTTATAAAAGATATGATAAATAATATGTATGGGAGTTATTATATAAATTTTGTTTCATATATAGATAATGAAATGTTTGAATATTTTGCCAATGAGTGCGTA…
PBANKA_0517900	PBANKA_0517900.1	ATGAATTTTTTATATCTCTCCTTTTTCTTTTATTTTATATTATATATCGCAAAATCTGATGATGAAACTTATATCAAATTAAATGACGATGAAATAAGAAATAAATATAGTGTTCGTATATTGAAAAAATCAACTGTAGAATGTGGTTTAAAAGTGAATGATCTGGCAACAATTCATATAAGGACATTCTCTCCAGGGGTAGATATTATGCCTAATGTATTATCAGGTTATAAATTTGGTTACGCTGAACAGACATTTATAGTTGGGAAGCATAATGTTACTCCATTAAACAAGGGTTTGATAGGAATGTGCGTTGGTGAATTGAGACGTATTGGTATACGTATTGGAAATATTGGAAAAATATATTACGAAGTAACACTAAAGGATTACAAGAAGAAC…
PBANKA_0518000	PBANKA_0518000.1	ATGAGAATTCATTTTTTGCTTACAATTATTTTCATATTAAAATGTTATATATGTGCCAAAACAAAATATAATAACTATGGATCGTGGATAGATTTAAAGTACCCAGGGAAAAAAGAAAGATCAAAAACCTACAGAATAAATTTGATGCATATTAATAATACAATTCCGTTAGAAAATATATATAAAAAAATACACAATAATTTGAAGTGTAATATAATTTATAACGTAAAATACTACAGAAATTACTTTATAAATAGTTATTATAAAAAAACAAATATAGTAAAAGTTAAACGCCTTAATAATTTATGGGCTAAAAAAAAAGGTGTCGGAAGTACAAAAAATGGTAGAGATAGTAATCCCAAAAATTTAGGTGTAAAAATATTAGGAAATAATTTTGCA…
PBANKA_0518100	PBANKA_0518100.1	ATGTACACACTCGGTGGAATGAATTATGAATACGCCAATCCAATGGTGTTTAACATAAATAATAAAAATACAGAAAATATATCTCATAGTTCTTCTCCAACTGTTCGTCCAGTGCCAATAAATTATCAAGGTTACACATCACAAAATACAAGTTTAGTTTCATTTAATAATCAAAATAATATTAATAGCAACGATAATTCAAATTTTTATATCCAACGTTATAAGAATCCTGAAAATCACAAATCGTCTTTGAAATATAGTACTACGCAATATATACCGAAAAATAAAATAGACGGAATAAATGAAATGATAAACATTCGTAAGCACCGTAATTATATAAATAATAATAATAATAATAATAATAATGGAAATATAAATAACCGTGTGAATCAGAATTCG…
PBANKA_0518200	PBANKA_0518200.1	ATGATCTCAAGAGGGGTACGAAAATTCAATTTTATTCGCTCCAGTTACTTTCATTTTTCCTTCATTAAAAATAAAGCATATGATATTATAGATCACCATTATGATGCTGTGATTGTAGGAGCAGGTGGCGCAGGTTTGAGATCGGCTTTAGAACTATCAAAAAATAAATATAAAGTGGCATGCATTAGTAAATTATTTCCAACTCGATCACATACAGTAGCAGCACAAGGAGGTATAAATGCTGCCTTAGGGAATATGACTGAGGATGATTGGAGGTGGCATGCTTATGATACTATTAAAGGATCGGATTGGCTAGGTGATCAGAATGCTATTCACTATATGTGTAGAGAAGCCCCCGAATCTGTTATTGAATTAGAAGAATTTGGTTTACCCTTTTCT…
PBANKA_0518300	PBANKA_0518300.1	ATGGCGAGCCAAAGAAATGGGATTTTTTCAAAGTTGGCAGATATGACCATAGGTCTGTTTAAATTCCAAATGGATAACATAAATGAAGAAATCGATGAAAATATGAGCCCATTAGAAAAAGCCATACTCTATGGGAACAGTAGTTTAAAATGTCGTAAAATATTATTTATAAAAGATATAATAAAACTATTAAATAATATAGACTATACAGATTTTCAAAGAGATATATATCCATTAATAGTAAAACTAAGTGAAGAAAGTAGTGAAATAAAATATGAAATTTGTAATAAAATAGGGGATTTGTGTGCATATATATTACAGAATAATAATGATGGTTGTAGTAATGTAATAGATTTATTATTTCCAATTATTGAAAAATTTATAATTAATTATGAAAAT…
PBANKA_0518400	PBANKA_0518400.1	ATGCCCTTTATCGAAAAAGGAAGTTTTCTGAAGTTAATATTTTATTATAATATAAATCCAAAATATATTTTATTACCATTTTTAAAAAAAAATAAAATATATACTTTAATTAGAGAATACAATACTAATGATGGCGAGCTAAAAAAAAAAATTAATGATTATACGTTTGTTAAAAAAAATAGTTATGGCGAACGAAAGACAGAGAGGAGAAACACAAATGTAGGAGAAAAAGAAAATATTTCAAAATCAAAAAAATATGGAGAAATTACTACTAATAAAGCTACTATAGAAGATATGCCCAATAATATATCATCAAATATATTTATTGATAAAGAGGGTAAATCGTCGTATTTGGGAACTAATTTAAATGTAGGAAATTATAAAAAAAAAATTCCTTAT…
PBANKA_0518500	PBANKA_0518500.1	ATGGGATTAATATTTTCTTCAATATTTGCACGTTTATTTTCGAATAAAGAAATAAGAATATTAATATTAGGTTTAGATAATGCTGGTAAAACAACTATATTGAATAGACTACAATTAGGCGATATAGTTCAGACAATACCAACAATCGGATTTAATGTAGAAACAGTGAATTATAAAAATTTAAAATTGCAAGTGTGGGATTTGGGAGGCCAATCCTCTATTAGACCATATTGGAGATGCTATTATAAAAATACGAATGCCATTATTTATGTTATTGATAGCTCAGATGATGAAAGGATAATTAATACGAAATATGAAATAAATACTATTTTAAAGGAACCAGATTTAGAAGGTGTTTTGTTAGTTATATTAGCAAACAAGCAGGATGTAAAAAATTGC…
PBANKA_0518600	PBANKA_0518600.1	ATGAAACGAGCCAACAAATTGAAGAATACGATTTTTTTGCAAAGTTTACGACACTTTAACACGTCACTTATTAAATCAAAGATAGATGTACTTGAGAATTACGCGAAAAAAAATCAGTTGCACAAACTGAGAATGGATAATCTATTTGAAGTGTTTAAATTGTCAAAGACTGAAGAAGATTATAAATTGTCTCTGCGTTTATTAAATGTTTACTATAACTTTGGTAGAAATTTAAATACACAGCAAGATGTCAATTTATTTTTTGCATTAATTTTAAGGACAAATCAGCTAAATGAAGCAAAAGATCTTTTGAAATATTTCAATGGATGGCTATTATGCCCTCCATCTAATAAATATATACTATTATGTATGGAGGAATTTTTTAAAAAAAAACAATAT…
PBANKA_0518700	PBANKA_0518700.1	ATGATTTTGTATCCAAATAAATACTTACTATCCGGCACATTAAAATGTATGCTGGCAGCTCACATATATAAATTACCGTTAGAGCTAAGTGATGATTTTTTTTTCACTCGTACATTTGAAATTGATAAAAGTCTGATAGTAAATAAGAAGCCACTACTTATATATGAAAACAAATTTGTAAGTTCCACAAATGCAATATGTTTTTTATTTCATCGATTAAAAAATAAAGGTATAAACACAAAAGGTTTAGATGACAAATTACGTTTATATTTAACATGGATTGAATGGAGTGATATATTAGAAAAAAACATTGAGCACTTGAATAAAAAAAAAATAATCGAAAGCTTAGATTTGTTAGAGTCTTATTTGAGTGAGAATAATAACAAGAAATTTATATGT…
PBANKA_0518800	PBANKA_0518800.1	ATGTATTTACCTTATATTGAAAATCATGGAATTGAATATCTGATTAGGAAAAATATGCATAATCTCGAAGGTATAAATGGTAAAGTAAAAACAATTTTTGAAGATTTTCATGTTCACGAAATAACAAAAAATAACGTTATTCTACATTTGGATGAAATAATAAATAAGGATAAAATTAATCAAATTTTAGAAGACAAAGAAAAGCGCGATGAAACGAATATTTTTCAAAATATAAGTAATTCAGATTTATGTATTCAACATTTTAAAAAACATATAAATGAGTTTGATCAAAATGTTTTCAAAAAGTTTTTGAATATTTTGCACCAAATATATTTACTAAAACAAAAAAAACCACAAAAAAATGAGCTTGAACAGTCCAAAGTAGAAAACAATAAAATC…
PBANKA_0518900	PBANKA_0518900.1	ATGAGGAAAATTATATCTATAAATTTTTATGTGGCTCTTATAACATTATACGCATTTTATAATAATGCTTTATGCCAAGTCGAAACAAATGAAAAAAAAACATCTCTAAGAAATGGAAATACTTTAAGCTGGTCTTCATTGCACCATGGAATAAATAATATAGGAAAAACGCAAAATATAAATTACAGTAATTCTGAGCATCAGGAAAATAAGCCTCAAGAAACGAAACAATCTAATGTTGATGGAAAAAACTCCAATGGTATTATCACTCAAATTCGCTTATCACCAGTAGTAGAAAATGATAAAGGAAATGGAAATAATAATGCACACACAGAAGGGAAAAAAATAGAAAGCATATCTAGAAATACTTTACCTAATAGTTTCCAAGAAGATGGTAAG…
PBANKA_0519000	PBANKA_0519000.1	ATGAAAAATATTTTGTCTGTTTTTTATATTTTGCTTCTTTTGAAGATATTAATATTGGACAACAATGGCGTAAATAGTGAAAATACAAATGTATGGAGGCCATATTTAAGGGGGGTTATGGACAACGGTAATTTCAAAATAGACACGGATAAGGAAGGTGAAATGCATAATGTTGCTAAAGGGGAAGAAGAGCAACAAGGAACTGAACAAGGAACTGAACAAGGAACTGAACAAGGTACTGAACAAGGAACTGAACAAGGAACTGAGCAAGGAACTGAACAAGGAACTGAGCAAGGAACTGAGCAAGGAACTGAACAAGGAACTGAGCAAGGAACTGAGCAAGGAACTGAACAAGGAACTGAGCAAGGAACTGAACAAGGTACTGAACAAGGTACTGAA…
PBANKA_0519100	PBANKA_0519100.1	ATGAAAACTAATTTAGTTTTTGCTTTATTTTTTTTGTTCATAAGTGTGTGCGAATCCAATGCTAGTTTAAGAGGGCAATCTGAATCAAATATTTCACCAGAAGGGAAGAATGCTGATCATAGTCACCAAAAAGATTCTGGTGCGCAAAATGAAGGATCTACATCTATAACCGGTAATAGCGATACCGTTCTTGGTGGTGTTGGTAGTACCCCTGGTGGTGTTGGTGTCGGTGGTGTCCCTGGTGGTGTTGGTGTTGGTACTAATGTTCCAGGTACTGGTGGTGCTGGTGCTGTTCCCGGTGTAAGTCCCGAAACTGAAGAGCCACAAACTGTATTAAAGGAAATACCAATAGAAAGCAGTGAAAATAATAAAATAACAGAAGAAGAATTAGCTGTATGT…
PBANKA_0519200	PBANKA_0519200.1	ATGAAAAATAATATTATGAAAATTAGTTTTGCTCTTTTGTTTTTAAGTTCTTATTTTAGTGAAATAAATGGAAATGTTACAAATAAAAATAAATATAGATTAAGAAGCTATCTTACTAAAAATGAAGATTTAAATAACACTTCATATAATGGAAATATACATGGGGAATCTGAGGATGCTATATCTGTGGGTGACACGACACAGACACTTAAAAATGGTGAATCGGGTACTCAAGGTTCTAGTAATCTTCCTCAGGGTAAAAGCTTGCAATCCACTGATACAAACCATTCACAAGATGGCCATACTGAGGATTCATGTGCAGAGTGTGGAAGAGGATGCACTGAAGGTTGTGAAGGTTGCCATGATGCATCTTGCCTAGAATGCCATGAAGGTTGTGAA…
PBANKA_0519300	PBANKA_0519300.1	ATGGGTAAAAAAATTAATATTGCAATTTATTTGGTTCTATTAAATTTGTTTGTTTGTGGAATTAAATATGGAGAAAGTGGTATTCCAGTGAAAAAATCCGTTAACTTGAGAAATAGTTACGAAAACAAAAATAACTCACAAGCAGGCATAAATGCTATAGATAAAACAAGCTTTCAAGATGATCAAAAAAAATTTGTAATAGAAGGTAACGATGAAAATCAACCAGAAAGTAAAGAAGAAAATATAAACGGAGAAAACAAGGAAAAACAACCATCTAATTCCGTCAAAGTATCTGACAAAGAAGGTTCCAATTCTGATACTTTAAAAAAATCCGATGGTACCTCAGATAAAGGCGATGTCACTGATCAAAAAGAGAAACAACCGGATACCTCGTTAGAT…
PBANKA_0519400	PBANKA_0519400.1	ATGAAAAAAACAATAAACGTAGCCATCTTTCTATTCCTTATTAGTCTTCATATAAATAACTTAGTATCCACTGAAGTTACAGATAAACAGAGGAATTTGCGAAATGGCTCTAATTTTATGGATTTATTTTCATTAAATAAAAATGATGGTTTAGAAAATGAAGACAATGAAAATCAACAAATTCAAGGAAATTCTGATGACCCTAAAAACTCTGAATCAGTTGAAAACCCTTCAGGAGGTGATCCAGTAAATGGGAATGCAAGTGATACAGATAAAGCACCTGGAAAACAAACTACATCTGGTGATAGCTCATCATTGGTCTCTGATCCAGGGACGCCTAAGGGAGAACATAGTGAAGCTAGTGGATCAAAACAAGATAAGGAAGAAACAGAAGAAGGG…
PBANKA_0519500	PBANKA_0519500.1	ATGAATATCCTATACATTAGTTTTTTTTTCCTTGGAATTTTTCATTTTTATAAAACTGCTAGTATAAATGAAGTTAGTAACACATTAATAAACGAAAAACAAAATATAGATAATTCTGAACCCGCAGGACAAAAAACTAGTAGTACTGTTAATTCTGAAAATGAAGGAAATAACGACTTAAAATCTTTAGAAAATAAAGATCCTTCTAATGATGCAATATATCATAATCCTTTACCTAAAAATACTCCCAATAGTGCACAACCAAAAATAAATAAAAAAGGTGATAATAATAATTGTGAGCAATCAGAAGATAAAAAAAATACAACTAATTCAAAGAAAGATACAAAACCACATCATAATCAAGCTGAGAATAAAAAGATAATTCCAGTTAAACCACTT…
PBANKA_0519600	PBANKA_0519600.1	ATGTTGTCACGAGTATCTTTATGGGGTAAAAATTCTTGTCCGTTGTCTTTTGTACCAATGAGAGCGCCTCCAAAAAAAAAAAACGTTCAAGATAAAAAAAAAAAAGAAAGCTTGGAAGCAAAGAGTGATTTATCAGAAACGAGATACTTGCCATATATACCACCAGCTTATGTAATTGACACAGCATCGTTTTTCAAAGACAAAAGTAAATTAGACAGTTTATTGTCCTTAATTTTTAGTCCACAAAATGCAAACGATACATATGAAGATCGAGTAGAATATCAAAAGAAATTTGAATTGTACCAACTTTTGAAGGAGAAGGAAGAGCAAAGATACGCAAGGCACATTGAAAAAATGAGGGAAAATGTTTTTAGGGCCATTCAAGAATTGCCCGAAGAA…
PBANKA_0519700	PBANKA_0519700.1	ATGAATCCCAAAAATAAACTAATTGATATCTGCACATCTCTAACCTTAGAACAAGCCAAAGAGGGCATAACCAAAGAATGTAAATTGGTGAAGGAGCAAAATAAATATCCAAAGGATATACTATCGAAAAATTCATTGGACCAAAATGTCAATGCCCAAAATTCCAACGAAACAGACGAAAATAGTGATGAAGAGGAGATACGAAAATGGAGAGAAAAAAGATTAATACAGCTTAAAAAAAGGCAAGAGCTAAAAAAAGATGGTGTTTATATAGATGTAATTGAAAAGGATTTCATACCCACAGTTGTTAAAAATGCCTGCGTAGTTTGCCATTTTTATGATAACAACTTTAAACGATGCCATATTTTACATACCCATTTAATTAAATTAGCAAATATT…
PBANKA_0519800	PBANKA_0519800.1	ATGACTAAATCTTCACATGGAAACACTAATACAAATTTAATGAAAGAAAGAAGGCCGAAGCAAAAAACAGATGATGAAAAAGATTATTCCAAAGAAAAAATATCAAAGAATAATACAGATTTTTATAATGTGATATTCTTATTATTGCTTTACACTATACAAGGTGTCCCCATAGGGGTTTCATCTGTAGTCCCCCTAATAATTCAGGATAAAGTTAGCTATTCCCAGTTAAGTATGTTGTCACTAATTAGTATACCATTCAGCTTAAAATTGTTATGGGCACCCATTATAGATGCCGTATATATAAAGAAGTTTGGAAGGAGAAAAAGTTGGATAATTCCCCTACAGTTAATATGTAGCCTTTTGATGATATTCTATAGTTTACGTGTTAGCACATGG…
PBANKA_0519900	PBANKA_0519900.1	ATGGAGAAATCAACTACAAAAGAAACAATGGCTTTAACTTTAAAAAATTTAAGAAAAAATAAATGGGGCTCATTATCCAAAAAAAAAATAGAAGGTAAATCATGCTATTCTCCTAGAATAGAAAAAATGATTGAAGTAATATCCCCCATTTTAGATTATTATGGATATAATAAGGAAGATGTATACAATTTTATTAGTTTATACAAATTTGATATAGAAAAAATTCAATTAGAATTAGGTAATATTGTGGAATCTAAAGAGGGTAATGAAGAAGGCTTATGGGAAACAGTGAAAACTCGAAAAAGCAAAAAAACACCCTCAAAAAACGTGAAAAAAAATAATCTTTCACAAAATAATACAATTGGAGGAAAAAATAACAAAATCGATAAATTATTTTCA…
PBANKA_0520000	PBANKA_0520000.1	ATGAGATTATCTAGTTTTTACCTCATCGCAGAATTAATAACATGTTTTGTTTACGGACTAAAGAATAATTCACATTTGAATAATTTGGACTTACATCACACAGGAGATGGATTATTATTTTTGAATAATGCTTATATAAATAAGACTTTGGAAAACAAAAGAAATAGGATAACAGCAAAAATGGCATCAGGAAAAAAGAGAAATGCAATATATTCACAAAATAATTTTGAAGATTTACAAATTACAAACATTAGTAATACCAATACGAAAACAAATAAAATATCATTCACAAAATGTAAACAAATAGCCACAGTAGGACCATCAACAGAGATGTTTGAAAATCTTGAAAAATTATACTTAAGTGGAATTGATGTATTTAGATTAAATTTTTCTCATGGT…
PBANKA_0520100	PBANKA_0520100.1	ATGATTTTTAATAAATATAAAAAAAAAGTGAAAAACACGAAAAGGGAATATTGTGATATACCAGAAGATGATAATAAAGAAAAGACAGTTTTATCAGATGTAGTTACTAACGAAAATAGTTTTAAAAATATAATATTAAAAAATTATTTTAAAATAATCCTAAAAAATATATACAACAATTTTTACAAAAATAATTATTTTTTTGAAATTGTTCTATATGTGGACATAATACAAATAATAGACTCAGGATTATATGACGACTGCCAAATAACTACAAACTTTATTACATTTACCAAAAATTTTAACAAAAATGTGTACATTTTGTTTTCAGACTTTTTAGAAAGTTTTAGGAGTGAAAACGATAAAAAGGATTTTATAAATTATTTGGACATTTTATTA…
PBANKA_0520200	PBANKA_0520200.1	ATGAGTGGAGATTTCAAAACAAGCTTTGCTGCTGACTTTTTAATGGGCGGTGTATCTGCCGCTATTTCAAAAACAGTAGTTGCTCCAATAGAAAGAGTAAAAATGTTAATACAAACCCAAGACTCTATACCTGAAATAAAATCTGGTCAGGTCGAAAGATATTCTGGGCTAATAAACTGCTTTAAAAGAGTATCACAGGAACAAGGTGTTACATCATTGTGGAGAGGGAATTTAGCAAATGTTATTCGATATTTCCCAACACAAGCTTTTAATTTTGCTTTCAAAGATTATTTTAAAAATATATTTCCAAGATATGATCAAAATACAGAATTTGCGAAATTTTTTTGTGTTAATGTATTATCAGGAGCAACTGCAGGAGCTATTTCTTTACTTATAGTT…
PBANKA_0520300	PBANKA_0520300.1	ATGAAACACCTCCACATATGTGGCATTCGAAGTGTACAAGATCGTGTATATTCGCATATTAAAGTACAAGTTGTAAATCACCAAAAAATATATATAAATGAAATTAAGGCGCTTATAAAAAAAAATGATGGGGATAAAAGATTTTTAACTCACCTTTCGTTGGATTATAATAAATTAAAAGAGGATAAAAAATATTTCAGTTTTGTAAATACACAAAATGATAAAATAAATGAAGAAAACATAAAACATAATACCTCAAAAAATATAAGTCAAACTGAAAAAGAGAAACAATCTGAGATGATTAGAAAAATACGAAAGTTTTGCAGAAAGGATGATTTGTGTAGTATATACAAATTTAATGACCATTTTTTAGACCTTTTAAAATCAAAGAAATTAAAT…
PBANKA_0520400	PBANKA_0520400.1	ATGGATAAACTAGTGCCCATTGTTAATAAATTACAAAATGTACTTTCGTCATTTATCAGTAGTGAAACATTAAGCCTTCCACATATAGCAGTAATAGGAGCACAGTCTGTTGGTAAAACATCTTTGTTAGAATCACTTGTTGGTTTAAGTTTTATGCCCAAAGGGGAAGGTATAGCTACAAGAACGCCAATAATAATACAACTAACTAATTCCAAAACAGAAGAATGTTATTGTACATTGACATATTATGATTGTGAAAGTAATAGAATAGAAAGACATATAGATGATTTTTCGATTTTAAATAATATGTTAATAGAAGTAACCGATGAAATAACAGGAGGAAATAAATGCATAAAAGAGACTCCTATAATTATAGAAATTCATAAAAATGATGTATTA…
PBANKA_0520500	PBANKA_0520500.1	ATGGATGATCCAAACGATTATATGTACGATAATATTAGCACACATGAATTGAATAAAAGATCAGATATTTTATATGAAGATTATTATGCAAAAAATGCGAAACGACGAAGATTCAAGTCTTCCGAGAAAATAACAGAAGAAAATGAAGAGTTACCCAAAAAGGGAAAAAGGAAACTTAAGGAATATTATGAAGTTTTATTTGATAATAAAATAATAAATTTACCATTTAGTGCTGACTCAATAAATGTACAGCAAAGAGGGTTTCATGATTATAGCAAAGAAATGAAATTAAAAAAAAATCATATGAACAAACCATTATGGATATGTTCAGATGGGTTTATATATTTAGAAATGTTCAATAGTTGTAGTAAACAGGCTTCGGATTTTCTTATAACAATA…
PBANKA_0520600	PBANKA_0520600.1	ATGAATACAGGTTATAGTGATGTTGTATTATTAGTTCAGTTCTCAAAAAAGATAGAAAGTAGAACGTTTGTTGAATATAACTCATTAAAATTGGCCTTAAATGGAATATGCCAATTGTATGAACAAGCAATAAAAGAAAATGACCCTTCAGTACAAAGAATAACATATAGCATGAATGATTTGTTTGTGTATATTGACAATGTCCAAAAAATGACGATATTATTATTTCATCAGCCCACTTGGTCATATAGACTTCATGATAAAAAATGGATAAAACAAAAATTGGTTGAACATATTAAAGATCAGATTGGACAATAA
[truncated: 4,307 more rows]
