# Supplementary material for: Functional Profiling of a Plasmodium Genome Reveals an Abundance of Essential Genes
Source: Cell. 2017 Jul 13;170(2):260–272.e8. doi: 10.1016/j.cell.2017.06.030 (PMC5509546; doi:10.1016/j.cell.2017.06.030)
Supplement: Data S1. Reproducible Analysis Procedure — The file archive includes an R-markdown document, which will reproduce all bioinformatic procedures conducted. [file mmc9.zip › otherdata/pcrvariances.csv]

	initmolecules	normalisedvar
1	1	0.110919946937815
2	2	0.0554337329250366
3	3	0.039032722645027
4	4	0.0256243269837073
5	5	0.022064209741181
6	6	0.0193803533063205
7	8	0.0130450115949395
8	11	0.00984107405412689
9	14	0.00822723832851758
10	18	0.00574216182591233
11	23	0.00488140697000037
12	30	0.00387274431011659
13	39	0.0029292536910044
14	51	0.00222666838220363
15	67	0.00166918342590056
16	87	0.00127202048505188
17	112	0.0010754619927479
18	146	0.000747912158894226
19	190	0.000612614388717324
20	247	0.000462865537964438
21	321	0.00034435818701897
22	418	0.000251344900323316
23	543	0.000191965728413486
24	706	0.000151304650702567
25	917	0.000128451771484144
26	1193	9.91563966468017e-05
27	1550	6.75631725537328e-05
28	2015	5.26051581089639e-05
