# Supplementary material for: Functional Profiling of a Plasmodium Genome Reveals an Abundance of Essential Genes
Source: Cell. 2017 Jul 13;170(2):260–272.e8. doi: 10.1016/j.cell.2017.06.030 (PMC5509546; doi:10.1016/j.cell.2017.06.030)
Supplement: Data S1. Reproducible Analysis Procedure — The file archive includes an R-markdown document, which will reproduce all bioinformatic procedures conducted. [file mmc9.zip › otherdata/phenoplasm2.txt]

gene	targetability
PF3D7_0106700	R
PF3D7_0106900	R
PF3D7_0113700	R
PF3D7_0113900	R
PF3D7_0204700	R
PF3D7_0206200	R
PF3D7_0206800	R
PF3D7_0207000	R
PF3D7_0207500	R
PF3D7_0207600	R
PF3D7_0211700	R
PF3D7_0212100	R
PF3D7_0214800	R
PF3D7_0214900	R
PF3D7_0217500	R
PF3D7_0302100	R
PF3D7_0309200	R
PF3D7_0310100	R
PF3D7_0312400	R
PF3D7_0316000	R
PF3D7_0317200	R
PF3D7_0323400	R
PF3D7_0401800	R
PF3D7_0402100	R
PF3D7_0404700	R
PF3D7_0405200	R
PF3D7_0415300	R
PF3D7_0416800	R
PF3D7_0417800	R
PF3D7_0423800	R
PF3D7_0424100	R
PF3D7_0507500	R
PF3D7_0508100	R
PF3D7_0512200	R
PF3D7_0523000	R
PF3D7_0528400	R
PF3D7_0603400	R
PF3D7_0604100	R
PF3D7_0605300	R
PF3D7_0610600	R
PF3D7_0616800	R
PF3D7_0620400	R
PF3D7_0628200	R
PF3D7_0701900	R
PF3D7_0707300	R
PF3D7_0708800	R
PF3D7_0709000	R
PF3D7_0718100	R
PF3D7_0722200	R
PF3D7_0725300	R
PF3D7_0727100	R
PF3D7_0802100	R
PF3D7_0808200	R
PF3D7_0810800	R
PF3D7_0822500	R
PF3D7_0828800	R
PF3D7_0905400	R
PF3D7_0918900	R
PF3D7_0923800	R
PF3D7_0927300	R
PF3D7_0929400	R
PF3D7_0930300	R
PF3D7_0934800	R
PF3D7_0936800	R
PF3D7_1001900	R
PF3D7_1008000	R
PF3D7_1010600	R
PF3D7_1014400	R
PF3D7_1016900	R
PF3D7_1021800	R
PF3D7_1027300	R
PF3D7_1031400	R
PF3D7_1035200	R
PF3D7_1102200	R
PF3D7_1108400	R
PF3D7_1113900	R
PF3D7_1114700	R
PF3D7_1115400	R
PF3D7_1116700	R
PF3D7_1118600	R
PF3D7_1118700	R
PF3D7_1121000	R
PF3D7_1121600	R
PF3D7_1121900	R
PF3D7_1133400	R
PF3D7_1136500	R
PF3D7_1136900	R
PF3D7_1138400	R
PF3D7_1138500	R
PF3D7_1143200	R
PF3D7_1145200	R
PF3D7_1148000	R
PF3D7_1149200	R
PF3D7_1203700	R
PF3D7_1212500	R
PF3D7_1220900	R
PF3D7_1221000	R
PF3D7_1227200	R
PF3D7_1228300	R
PF3D7_1233600	R
PF3D7_1235700	R
PF3D7_1238900	R
PF3D7_1246900	R
PF3D7_1301200	R
PF3D7_1301700	R
PF3D7_1311300	R
PF3D7_1314600	R
PF3D7_1315100	R
PF3D7_1316000	R
PF3D7_1321400	R
PF3D7_1323500	R
PF3D7_1337100	R
PF3D7_1337800	R
PF3D7_1349300	R
PF3D7_1353200	R
PF3D7_1356800	R
PF3D7_1356900	R
PF3D7_1360800	R
PF3D7_1362400	R
PF3D7_1406300	R
PF3D7_1417000	R
PF3D7_1417200	R
PF3D7_1420700	R
PF3D7_1422500	R
PF3D7_1436600	R
PF3D7_1437800	R
PF3D7_1443000	R
PF3D7_1443400	R
PF3D7_1445400	R
PF3D7_1446800	R
PF3D7_1453800	R
PF3D7_1454300	R
PF3D7_1465500	R
PF3D7_1467300	R
PF3D7_1473500	R
PF3D7_1476000	R
PF3D7_1477000	R
PF3D7_1028700	V
PF3D7_1035600	V
PF3D7_0102200	V
PF3D7_0102500	V
PF3D7_0107600	V
PF3D7_0112200	V
PF3D7_0113000	V
PF3D7_0113200	V
PF3D7_0201700	V
PF3D7_0201800	V
PF3D7_0202000	V
PF3D7_0202100	V
PF3D7_0202200	V
PF3D7_0206900	V
PF3D7_0207300	V
PF3D7_0207400	V
PF3D7_0207700	V
PF3D7_0207800	V
PF3D7_0207900	V
PF3D7_0208000	V
PF3D7_0213400	V
PF3D7_0215000	V
PF3D7_0220000	V
PF3D7_0220100	V
PF3D7_0220400	V
PF3D7_0302200	V
PF3D7_0302500	V
PF3D7_0311400	V
PF3D7_0315200	V
PF3D7_0317100	V
PF3D7_0402000	V
PF3D7_0402300	V
PF3D7_0404500	V
PF3D7_0404900	V
PF3D7_0406500	V
PF3D7_0410000	V
PF3D7_0424000	V
PF3D7_0424200	V
PF3D7_0424300	V
PF3D7_0424400	V
PF3D7_0424600	V
PF3D7_0424700	V
PF3D7_0501000	V
PF3D7_0501100	V
PF3D7_0501200	V
PF3D7_0501300	V
PF3D7_0501400	V
PF3D7_0501500	V
PF3D7_0502400	V
PF3D7_0507200	V
PF3D7_0508000	V
PF3D7_0525900	V
PF3D7_0612700	V
PF3D7_0615100	V
PF3D7_0615500	V
PF3D7_0616500	V
PF3D7_0619500	V
PF3D7_0623800	V
PF3D7_0715300	V
PF3D7_0717500	V
PF3D7_0719200	V
PF3D7_0726100	V
PF3D7_0726200	V
PF3D7_0728200	V
PF3D7_0730800	V
PF3D7_0730900	V
PF3D7_0731100	V
PF3D7_0731300	V
PF3D7_0731500	V
PF3D7_0731600	V
PF3D7_0801900	V
PF3D7_0811300	V
PF3D7_0813800	V
PF3D7_0815900	V
PF3D7_0819400	V
PF3D7_0820700	V
PF3D7_0823600	V
PF3D7_0831700	V
PF3D7_0902800	V
PF3D7_0903800	V
PF3D7_0905300	V
PF3D7_0935400	V
PF3D7_0935600	V
PF3D7_0935800	V
PF3D7_0936300	V
PF3D7_1002000	V
PF3D7_1002100	V
PF3D7_1016300	V
PF3D7_1017100	V
PF3D7_1022500	V
PF3D7_1034400	V
PF3D7_1035300	V
PF3D7_1035400	V
PF3D7_1035500	V
PF3D7_1035700	V
PF3D7_1036000	V
PF3D7_1036400	V
PF3D7_1036800	V
PF3D7_1038800	V
PF3D7_1039100	V
PF3D7_1102300	V
PF3D7_1102500	V
PF3D7_1108500	V
PF3D7_1115300	V
PF3D7_1115700	V
PF3D7_1115900	V
PF3D7_1123100	V
PF3D7_1145500	V
PF3D7_1147000	V
PF3D7_1149000	V
PF3D7_1149500	V
PF3D7_1149600	V
PF3D7_1200800	V
PF3D7_1201000	V
PF3D7_1201600	V
PF3D7_1209500	V
PF3D7_1216500	V
PF3D7_1228600	V
PF3D7_1229100	V
PF3D7_1235200	V
PF3D7_1246100	V
PF3D7_1250100	V
PF3D7_1252400	V
PF3D7_1253000	V
PF3D7_1301400	V
PF3D7_1301600	V
PF3D7_1302000	V
PF3D7_1302100	V
PF3D7_1308800	V
PF3D7_1318200	V
PF3D7_1322500	V
PF3D7_1328800	V
PF3D7_1334300	V
PF3D7_1334400	V
PF3D7_1334500	V
PF3D7_1334600	V
PF3D7_1334700	V
PF3D7_1334800	V
PF3D7_1335000	V
PF3D7_1335100	V
PF3D7_1335300	V
PF3D7_1335400	V
PF3D7_1339900	V
PF3D7_1342100	V
PF3D7_1343000	V
PF3D7_1345700	V
PF3D7_1346700	V
PF3D7_1347200	V
PF3D7_1351600	V
PF3D7_1353100	V
PF3D7_1360500	V
PF3D7_1364100	V
PF3D7_1364900	V
PF3D7_1372200	V
PF3D7_1401300	V
PF3D7_1401600	V
PF3D7_1407000	V
PF3D7_1407800	V
PF3D7_1407900	V
PF3D7_1408000	V
PF3D7_1410400	V
PF3D7_1415400	V
PF3D7_1423600	V
PF3D7_1425600	V
PF3D7_1426500	V
PF3D7_1427100	V
PF3D7_1429200	V
PF3D7_1431500	V
PF3D7_1431900	V
PF3D7_1438900	V
PF3D7_1442600	V
PF3D7_1444500	V
PF3D7_1447900	V
PF3D7_1450000	V
PF3D7_1451400	V
PF3D7_1455800	V
PF3D7_1458000	V
PF3D7_1461800	V
PF3D7_1469600	V
PF3D7_1470500	V
PF3D7_1476300	V
PF3D7_1478600	V
