# Supplementary material for: Functional Profiling of a Plasmodium Genome Reveals an Abundance of Essential Genes
Source: Cell. 2017 Jul 13;170(2):260–272.e8. doi: 10.1016/j.cell.2017.06.030 (PMC5509546; doi:10.1016/j.cell.2017.06.030)
Supplement: Data S1. Reproducible Analysis Procedure — The file archive includes an R-markdown document, which will reproduce all bioinformatic procedures conducted. [file mmc9.zip › otherdata/plasmogemenrichment.csv]

gene	lc	ac	ko
PBANKA_000010	no	no	no
PBANKA_000030	yes	no	no
PBANKA_000040	yes	no	no
PBANKA_000050	yes	no	no
PBANKA_000060	yes	no	no
PBANKA_000070	no	no	no
PBANKA_000080	no	no	no
PBANKA_000090	no	no	no
PBANKA_000100	yes	no	no
PBANKA_000110	no	yes	no
PBANKA_000130	yes	yes	no
PBANKA_000150	no	no	no
PBANKA_000160	yes	no	no
PBANKA_000165	yes	no	no
PBANKA_000170	no	yes	no
PBANKA_000180	no	yes	no
PBANKA_000190	no	no	no
PBANKA_000200	yes	no	no
PBANKA_000210	no	no	no
PBANKA_000220	yes	no	no
PBANKA_000230	yes	no	no
PBANKA_000235	yes	no	no
PBANKA_000240	yes	no	no
PBANKA_000250	yes	no	no
PBANKA_000260	yes	no	no
PBANKA_000270	yes	no	no
PBANKA_000280	yes	no	no
PBANKA_000290	yes	no	no
PBANKA_000300	yes	no	no
PBANKA_000310	yes	no	no
PBANKA_000320	yes	yes	no
PBANKA_000330	yes	yes	yes
PBANKA_000340	yes	yes	no
PBANKA_000360	no	no	no
PBANKA_000370	yes	no	no
PBANKA_000378	yes	no	no
PBANKA_000380	yes	yes	no
PBANKA_000390	yes	no	no
PBANKA_000400	no	no	no
PBANKA_000410	no	no	no
PBANKA_000420	no	no	no
PBANKA_000430	no	no	no
PBANKA_000440	yes	no	no
PBANKA_000450	no	no	no
PBANKA_000460	no	no	no
PBANKA_000480	yes	no	no
PBANKA_000490	yes	no	no
PBANKA_000500	yes	no	no
PBANKA_000510	no	no	no
PBANKA_000520	no	no	no
PBANKA_000530	no	no	no
PBANKA_000540	yes	yes	no
PBANKA_000550	no	yes	no
PBANKA_000560	yes	no	no
PBANKA_000570	no	no	no
PBANKA_000580	no	no	no
PBANKA_000600	no	no	no
PBANKA_000630	yes	yes	no
PBANKA_000640	no	no	no
PBANKA_000880	no	no	no
PBANKA_001030	no	no	no
PBANKA_010005	no	yes	no
PBANKA_010010	yes	yes	yes
PBANKA_010020	yes	yes	no
PBANKA_010040	yes	yes	yes
PBANKA_010050	yes	no	no
PBANKA_010060	yes	yes	no
PBANKA_010070	yes	yes	no
PBANKA_010080	yes	yes	yes
PBANKA_010090	yes	no	yes
PBANKA_010100	yes	yes	no
PBANKA_010110	yes	yes	yes
PBANKA_010120	yes	no	yes
PBANKA_010130	yes	yes	yes
PBANKA_010140	yes	no	no
PBANKA_010150	yes	yes	yes
PBANKA_010160	yes	yes	yes
PBANKA_010170	yes	yes	no
PBANKA_010180	yes	yes	no
PBANKA_010190	yes	yes	yes
PBANKA_010200	yes	yes	yes
PBANKA_010210	yes	yes	yes
PBANKA_010220	yes	yes	yes
PBANKA_010230	yes	yes	yes
PBANKA_010240	yes	no	yes
PBANKA_010250	yes	yes	no
PBANKA_010260	yes	no	yes
PBANKA_010270	yes	yes	no
PBANKA_010280	yes	yes	no
PBANKA_010290	yes	no	yes
PBANKA_010300	no	yes	no
PBANKA_010310	yes	no	no
PBANKA_010320	yes	no	no
PBANKA_010330	yes	yes	yes
PBANKA_010340	yes	no	no
PBANKA_010350	yes	yes	no
PBANKA_010360	yes	yes	no
PBANKA_010370	yes	yes	no
PBANKA_010380	yes	yes	no
PBANKA_010390	yes	yes	no
PBANKA_010400	yes	yes	yes
PBANKA_010410	yes	no	no
PBANKA_010420	yes	no	no
PBANKA_010430	yes	no	yes
PBANKA_010440	yes	yes	no
PBANKA_010450	yes	yes	yes
PBANKA_010460	yes	no	yes
PBANKA_010470	yes	yes	yes
PBANKA_010480	yes	yes	yes
PBANKA_010490	yes	yes	yes
PBANKA_010500	yes	yes	no
PBANKA_010510	yes	yes	yes
PBANKA_010520	yes	yes	yes
PBANKA_010530	yes	no	yes
PBANKA_010540	yes	yes	yes
PBANKA_010550	yes	yes	yes
PBANKA_010560	yes	yes	yes
PBANKA_010570	yes	yes	yes
PBANKA_010580	yes	yes	yes
PBANKA_010590	yes	yes	yes
PBANKA_010600	yes	no	yes
PBANKA_010610	yes	no	yes
PBANKA_010620	yes	no	yes
PBANKA_010630	yes	yes	yes
PBANKA_010640	yes	yes	yes
PBANKA_010650	yes	yes	no
PBANKA_010660	yes	yes	yes
PBANKA_010670	yes	yes	yes
PBANKA_010680	yes	yes	no
PBANKA_010690	yes	yes	yes
PBANKA_010700	yes	yes	yes
PBANKA_010710	yes	yes	no
PBANKA_010720	yes	yes	yes
PBANKA_010730	yes	yes	yes
PBANKA_010740	yes	yes	yes
PBANKA_010750	yes	yes	no
PBANKA_010760	yes	no	no
PBANKA_010770	yes	no	yes
PBANKA_010780	yes	yes	yes
PBANKA_010790	yes	yes	yes
PBANKA_010800	yes	yes	no
PBANKA_010810	yes	yes	no
PBANKA_010820	yes	yes	yes
PBANKA_010830	yes	yes	yes
PBANKA_010840	yes	yes	no
PBANKA_010850	yes	yes	no
PBANKA_010860	yes	yes	no
PBANKA_010870	yes	yes	yes
PBANKA_010880	yes	yes	yes
PBANKA_010890	yes	yes	yes
PBANKA_010900	yes	yes	no
PBANKA_010910	yes	yes	yes
PBANKA_010920	yes	yes	yes
PBANKA_010930	yes	yes	no
PBANKA_010940	yes	yes	yes
PBANKA_010950	yes	yes	yes
PBANKA_010960	yes	yes	yes
PBANKA_010970	yes	yes	yes
PBANKA_010980	yes	yes	no
PBANKA_010990	yes	no	no
PBANKA_011000	yes	yes	yes
PBANKA_011010	yes	no	yes
PBANKA_011020	yes	yes	no
PBANKA_011030	yes	yes	yes
PBANKA_011040	yes	yes	yes
PBANKA_011050	yes	no	no
PBANKA_011060	yes	yes	no
PBANKA_011070	yes	yes	no
PBANKA_011080	yes	yes	no
PBANKA_011090	yes	yes	no
PBANKA_011100	yes	yes	no
PBANKA_011110	yes	yes	yes
PBANKA_011120	yes	yes	yes
PBANKA_011130	yes	yes	yes
PBANKA_011140	yes	yes	no
PBANKA_011150	yes	yes	no
PBANKA_011160	yes	yes	yes
PBANKA_011170	no	yes	no
PBANKA_011180	yes	yes	yes
PBANKA_011190	no	yes	no
PBANKA_011200	no	yes	no
PBANKA_011210	yes	no	yes
PBANKA_011220	yes	no	no
PBANKA_011230	yes	yes	no
PBANKA_011240	yes	yes	no
PBANKA_011250	yes	yes	yes
PBANKA_011260	yes	yes	no
PBANKA_020010	yes	no	yes
PBANKA_020020	yes	yes	yes
PBANKA_020030	yes	yes	no
PBANKA_020040	yes	no	no
PBANKA_020060	no	yes	no
PBANKA_020065	yes	yes	no
PBANKA_020070	yes	no	yes
PBANKA_020080	yes	no	no
PBANKA_020090	yes	no	no
PBANKA_020100	no	no	no
PBANKA_020130	yes	yes	no
PBANKA_020134	yes	yes	yes
PBANKA_020150	yes	no	no
PBANKA_020160	yes	no	yes
PBANKA_020170	yes	yes	no
PBANKA_020180	yes	yes	no
PBANKA_020190	no	yes	no
PBANKA_020200	no	yes	no
PBANKA_020210	yes	yes	no
PBANKA_020220	yes	yes	no
PBANKA_020230	yes	yes	yes
PBANKA_020240	yes	yes	no
PBANKA_020250	yes	no	yes
PBANKA_020260	yes	yes	yes
PBANKA_020270	yes	no	yes
PBANKA_020280	yes	yes	no
PBANKA_020290	yes	yes	yes
PBANKA_020300	yes	yes	yes
PBANKA_020310	yes	yes	yes
PBANKA_020320	yes	no	no
PBANKA_020330	yes	yes	yes
PBANKA_020340	yes	yes	yes
PBANKA_020350	yes	yes	yes
PBANKA_020360	yes	yes	no
PBANKA_020370	yes	yes	yes
PBANKA_020380	yes	yes	yes
PBANKA_020390	yes	yes	yes
PBANKA_020400	yes	yes	no
PBANKA_020410	yes	yes	no
PBANKA_020420	yes	yes	yes
PBANKA_020440	yes	no	yes
PBANKA_020450	yes	no	no
PBANKA_020460	yes	yes	yes
PBANKA_020470	yes	yes	no
PBANKA_020480	yes	yes	no
PBANKA_020490	yes	yes	no
PBANKA_020500	yes	yes	no
PBANKA_020510	yes	yes	yes
PBANKA_020520	yes	yes	no
PBANKA_020530	yes	no	yes
PBANKA_020540	yes	yes	no
PBANKA_020550	yes	yes	no
PBANKA_020560	yes	yes	no
PBANKA_020570	yes	yes	no
PBANKA_020580	yes	no	yes
PBANKA_020590	yes	no	yes
PBANKA_020600	yes	yes	no
PBANKA_020610	yes	yes	yes
PBANKA_020620	yes	yes	yes
PBANKA_020630	yes	yes	yes
PBANKA_020640	yes	no	yes
PBANKA_020650	yes	yes	yes
PBANKA_020660	yes	yes	yes
PBANKA_020670	yes	yes	yes
PBANKA_020680	yes	yes	yes
PBANKA_020690	yes	yes	yes
PBANKA_020700	yes	no	yes
PBANKA_020710	yes	yes	yes
PBANKA_020720	yes	yes	yes
PBANKA_020730	yes	yes	yes
PBANKA_020740	yes	yes	no
PBANKA_020750	yes	no	yes
PBANKA_020760	yes	no	yes
PBANKA_020770	yes	yes	no
PBANKA_020780	yes	yes	yes
PBANKA_020790	yes	no	yes
PBANKA_020800	yes	yes	no
PBANKA_020810	yes	yes	yes
PBANKA_020820	yes	yes	no
PBANKA_020830	yes	yes	yes
PBANKA_020840	yes	yes	no
PBANKA_020850	yes	yes	yes
PBANKA_020860	yes	yes	no
PBANKA_020870	yes	yes	no
PBANKA_020880	yes	no	no
PBANKA_020890	yes	yes	yes
PBANKA_020900	yes	yes	yes
PBANKA_020910	yes	yes	no
PBANKA_020920	yes	yes	yes
PBANKA_020930	yes	yes	no
PBANKA_020940	yes	yes	no
PBANKA_020950	yes	no	no
PBANKA_020960	yes	yes	yes
PBANKA_020970	yes	no	yes
PBANKA_020980	yes	yes	no
PBANKA_020990	yes	yes	yes
PBANKA_021000	yes	yes	no
PBANKA_021010	yes	yes	yes
PBANKA_021020	yes	yes	yes
PBANKA_021030	yes	yes	yes
PBANKA_021040	yes	no	yes
PBANKA_021050	yes	no	no
PBANKA_021060	yes	no	yes
PBANKA_021070	yes	no	yes
PBANKA_021080	yes	no	no
PBANKA_021090	yes	no	no
PBANKA_021100	yes	no	yes
PBANKA_021110	yes	yes	yes
PBANKA_021120	yes	yes	yes
PBANKA_021130	yes	yes	yes
PBANKA_021140	yes	yes	yes
PBANKA_021150	yes	yes	yes
PBANKA_021160	yes	yes	yes
PBANKA_021170	yes	yes	no
PBANKA_021180	yes	yes	yes
PBANKA_021190	yes	no	yes
PBANKA_021200	yes	no	yes
PBANKA_021210	yes	yes	no
PBANKA_021220	yes	no	yes
PBANKA_021230	yes	yes	yes
PBANKA_021240	yes	yes	yes
PBANKA_021250	yes	yes	no
PBANKA_021260	yes	yes	no
PBANKA_021270	yes	no	no
PBANKA_021280	yes	no	no
PBANKA_021290	yes	yes	yes
PBANKA_021300	yes	yes	yes
PBANKA_021310	yes	yes	no
PBANKA_021320	yes	no	no
PBANKA_021330	yes	yes	yes
PBANKA_021340	yes	yes	no
PBANKA_021350	yes	yes	yes
PBANKA_021360	yes	yes	yes
PBANKA_021370	yes	yes	no
PBANKA_021380	yes	yes	no
PBANKA_021390	yes	yes	yes
PBANKA_021400	yes	no	no
PBANKA_021410	yes	yes	no
PBANKA_021420	yes	yes	yes
PBANKA_021430	yes	no	yes
PBANKA_021440	yes	no	yes
PBANKA_021450	yes	yes	yes
PBANKA_021460	yes	no	yes
PBANKA_021470	yes	no	no
PBANKA_021480	yes	yes	no
PBANKA_021490	yes	yes	no
PBANKA_021520	no	no	no
PBANKA_021530	no	no	no
PBANKA_021540	yes	no	no
PBANKA_021550	yes	no	yes
PBANKA_021560	yes	no	no
PBANKA_021570	no	yes	no
PBANKA_021580	yes	yes	no
PBANKA_021600	yes	no	no
PBANKA_021610	yes	yes	no
PBANKA_021620	no	no	no
PBANKA_030010	yes	no	no
PBANKA_030020	yes	yes	no
PBANKA_030030	yes	yes	no
PBANKA_030060	yes	no	yes
PBANKA_030070	yes	yes	yes
PBANKA_030080	yes	yes	yes
PBANKA_030090	yes	yes	no
PBANKA_030100	yes	yes	yes
PBANKA_030110	yes	yes	yes
PBANKA_030120	yes	yes	no
PBANKA_030130	yes	yes	no
PBANKA_030140	yes	yes	yes
PBANKA_030150	yes	no	yes
PBANKA_030160	yes	yes	no
PBANKA_030170	yes	yes	yes
PBANKA_030180	yes	yes	yes
PBANKA_030190	yes	yes	no
PBANKA_030200	yes	yes	yes
PBANKA_030210	yes	yes	yes
PBANKA_030220	yes	no	no
PBANKA_030230	yes	yes	yes
PBANKA_030240	yes	yes	yes
PBANKA_030250	yes	yes	no
PBANKA_030260	yes	yes	yes
PBANKA_030270	yes	yes	yes
PBANKA_030280	yes	yes	no
PBANKA_030290	yes	yes	no
PBANKA_030300	yes	yes	no
PBANKA_030310	yes	yes	no
PBANKA_030320	yes	yes	no
PBANKA_030330	yes	yes	no
PBANKA_030340	yes	yes	yes
PBANKA_030350	yes	yes	no
PBANKA_030360	yes	yes	yes
PBANKA_030370	yes	yes	yes
PBANKA_030380	yes	yes	yes
PBANKA_030390	yes	yes	no
PBANKA_030400	yes	no	no
PBANKA_030410	no	yes	no
PBANKA_030420	yes	yes	yes
PBANKA_030430	yes	yes	yes
PBANKA_030440	yes	yes	no
PBANKA_030450	yes	yes	yes
PBANKA_030460	yes	yes	yes
PBANKA_030470	yes	yes	yes
PBANKA_030480	yes	yes	yes
PBANKA_030490	yes	no	no
PBANKA_030500	yes	yes	yes
PBANKA_030510	yes	no	yes
PBANKA_030520	yes	no	no
PBANKA_030530	yes	yes	yes
PBANKA_030540	yes	yes	yes
PBANKA_030550	yes	no	no
PBANKA_030560	yes	yes	yes
PBANKA_030570	yes	yes	yes
PBANKA_030580	yes	yes	yes
PBANKA_030590	yes	yes	no
PBANKA_030600	yes	no	yes
PBANKA_030610	yes	no	yes
PBANKA_030620	yes	yes	no
PBANKA_030630	yes	yes	yes
PBANKA_030640	yes	yes	no
PBANKA_030650	yes	yes	yes
PBANKA_030660	yes	no	yes
PBANKA_030670	yes	yes	yes
PBANKA_030680	yes	yes	yes
PBANKA_030690	yes	yes	yes
PBANKA_030700	yes	yes	no
PBANKA_030710	yes	no	no
PBANKA_030720	no	yes	no
PBANKA_030730	yes	no	no
PBANKA_030740	yes	yes	no
PBANKA_030750	yes	yes	no
PBANKA_030760	yes	no	no
PBANKA_030770	yes	yes	yes
PBANKA_030780	yes	yes	yes
PBANKA_030790	yes	yes	no
PBANKA_030800	yes	yes	yes
PBANKA_030810	yes	no	yes
PBANKA_030820	yes	yes	yes
PBANKA_030830	yes	yes	yes
PBANKA_030840	yes	yes	yes
PBANKA_030850	yes	yes	yes
PBANKA_030860	yes	yes	yes
PBANKA_030870	yes	yes	no
PBANKA_030880	yes	yes	no
PBANKA_030890	yes	yes	yes
PBANKA_030900	yes	yes	no
PBANKA_030910	yes	yes	no
PBANKA_030920	yes	no	yes
PBANKA_030930	yes	yes	no
PBANKA_030940	yes	no	yes
PBANKA_030950	yes	yes	yes
PBANKA_030960	yes	yes	yes
PBANKA_030970	yes	yes	yes
PBANKA_030980	yes	yes	yes
PBANKA_030990	yes	yes	no
PBANKA_031000	yes	yes	yes
PBANKA_031010	yes	yes	no
PBANKA_031020	yes	yes	no
PBANKA_031030	yes	yes	yes
PBANKA_031040	yes	yes	no
PBANKA_031050	yes	no	yes
PBANKA_031060	yes	yes	no
PBANKA_031070	yes	yes	no
PBANKA_031080	yes	yes	no
PBANKA_031090	yes	yes	no
PBANKA_031100	yes	no	yes
PBANKA_031110	yes	yes	yes
PBANKA_031120	yes	yes	yes
PBANKA_031130	yes	no	yes
PBANKA_031140	yes	yes	yes
PBANKA_031150	yes	yes	no
PBANKA_031160	yes	yes	yes
PBANKA_031170	yes	yes	no
PBANKA_031180	yes	no	yes
PBANKA_031190	yes	yes	yes
PBANKA_031200	yes	yes	yes
PBANKA_031210	yes	yes	yes
PBANKA_031220	yes	yes	yes
PBANKA_031230	yes	yes	yes
PBANKA_031240	yes	no	yes
PBANKA_031250	yes	yes	yes
PBANKA_031260	yes	no	yes
PBANKA_031270	yes	no	yes
PBANKA_031280	yes	yes	no
PBANKA_031290	yes	yes	no
PBANKA_031300	yes	yes	yes
PBANKA_031310	yes	yes	yes
PBANKA_031320	yes	yes	yes
PBANKA_031330	yes	no	yes
PBANKA_031340	yes	no	yes
PBANKA_031350	yes	yes	no
PBANKA_031360	yes	yes	yes
PBANKA_031370	yes	yes	no
PBANKA_031380	yes	yes	yes
PBANKA_031390	yes	yes	no
PBANKA_031400	yes	yes	no
PBANKA_031410	yes	yes	yes
PBANKA_031420	yes	yes	no
PBANKA_031430	yes	no	no
PBANKA_031440	yes	yes	no
PBANKA_031450	no	yes	no
PBANKA_031460	yes	yes	no
PBANKA_031470	yes	yes	yes
PBANKA_031480	yes	no	yes
PBANKA_031490	yes	yes	yes
PBANKA_031500	yes	yes	yes
PBANKA_031510	yes	yes	no
PBANKA_031520	yes	yes	yes
PBANKA_031530	yes	yes	no
PBANKA_031540	yes	yes	yes
PBANKA_031560	yes	yes	yes
PBANKA_031570	yes	yes	no
PBANKA_031580	yes	yes	yes
PBANKA_031590	yes	yes	yes
PBANKA_031600	yes	yes	yes
PBANKA_031610	no	no	no
PBANKA_031620	no	no	no
PBANKA_031630	yes	yes	no
PBANKA_031660	yes	no	yes
PBANKA_031665	no	no	no
PBANKA_031670	no	no	no
PBANKA_031680	no	no	no
PBANKA_031690	yes	no	no
PBANKA_040010	yes	no	no
PBANKA_040030	yes	no	no
PBANKA_040050	yes	no	yes
PBANKA_040060	yes	yes	yes
PBANKA_040090	yes	yes	yes
PBANKA_040100	yes	yes	yes
PBANKA_040110	yes	yes	yes
PBANKA_040120	yes	yes	yes
PBANKA_040130	yes	yes	no
PBANKA_040140	yes	yes	no
PBANKA_040150	yes	yes	yes
PBANKA_040160	yes	no	yes
PBANKA_040170	yes	yes	yes
PBANKA_040180	yes	yes	yes
PBANKA_040190	yes	yes	yes
PBANKA_040200	yes	yes	no
PBANKA_040210	yes	no	yes
PBANKA_040220	yes	yes	yes
PBANKA_040230	yes	yes	yes
PBANKA_040240	yes	yes	yes
PBANKA_040250	yes	yes	no
PBANKA_040260	yes	yes	no
PBANKA_040270	yes	yes	yes
PBANKA_040280	yes	yes	yes
PBANKA_040290	yes	yes	yes
PBANKA_040300	yes	yes	no
PBANKA_040310	yes	yes	no
PBANKA_040320	yes	yes	no
PBANKA_040330	yes	no	no
PBANKA_040340	yes	yes	yes
PBANKA_040350	yes	yes	yes
PBANKA_040360	yes	no	yes
PBANKA_040370	yes	yes	yes
PBANKA_040380	yes	yes	no
PBANKA_040390	yes	yes	yes
PBANKA_040400	yes	no	no
PBANKA_040410	yes	yes	yes
PBANKA_040420	yes	yes	yes
PBANKA_040430	yes	yes	yes
PBANKA_040440	yes	yes	yes
PBANKA_040450	yes	yes	no
PBANKA_040460	yes	yes	yes
PBANKA_040470	yes	yes	yes
PBANKA_040480	yes	yes	yes
PBANKA_040490	yes	yes	yes
PBANKA_040500	yes	yes	yes
PBANKA_040510	yes	yes	yes
PBANKA_040520	yes	yes	yes
PBANKA_040530	yes	yes	yes
PBANKA_040540	yes	no	yes
PBANKA_040550	yes	yes	no
PBANKA_040560	yes	yes	yes
PBANKA_040570	yes	yes	yes
PBANKA_040580	yes	yes	no
PBANKA_040590	yes	yes	yes
PBANKA_040600	yes	yes	yes
PBANKA_040610	yes	no	no
PBANKA_040620	yes	no	yes
PBANKA_040630	yes	yes	no
PBANKA_040640	yes	no	yes
PBANKA_040650	yes	no	yes
PBANKA_040660	yes	yes	no
PBANKA_040670	yes	yes	yes
PBANKA_040680	yes	yes	yes
PBANKA_040690	yes	yes	yes
PBANKA_040700	yes	yes	no
PBANKA_040710	yes	no	yes
PBANKA_040720	yes	yes	yes
PBANKA_040730	yes	no	yes
PBANKA_040740	yes	no	yes
PBANKA_040750	yes	yes	yes
PBANKA_040760	yes	yes	yes
PBANKA_040770	yes	yes	yes
PBANKA_040780	yes	yes	yes
PBANKA_040790	yes	yes	yes
PBANKA_040800	yes	yes	no
PBANKA_040810	yes	yes	yes
PBANKA_040820	yes	yes	yes
PBANKA_040830	yes	no	yes
PBANKA_040840	yes	yes	yes
PBANKA_040850	yes	yes	no
PBANKA_040860	yes	yes	yes
PBANKA_040870	yes	no	no
PBANKA_040880	yes	no	no
PBANKA_040890	yes	no	no
PBANKA_040900	no	no	no
PBANKA_040910	yes	yes	yes
PBANKA_040920	yes	yes	yes
PBANKA_040930	yes	no	yes
PBANKA_040940	yes	no	yes
PBANKA_040950	yes	yes	yes
PBANKA_040960	yes	no	yes
PBANKA_040970	yes	yes	no
PBANKA_040980	yes	yes	yes
PBANKA_040990	yes	no	no
PBANKA_041000	yes	yes	yes
PBANKA_041010	yes	yes	yes
PBANKA_041020	yes	yes	yes
PBANKA_041030	yes	yes	yes
PBANKA_041040	yes	no	yes
PBANKA_041050	yes	yes	yes
PBANKA_041060	yes	no	no
PBANKA_041065	yes	no	yes
PBANKA_041070	yes	no	no
PBANKA_041080	yes	yes	yes
PBANKA_041090	yes	yes	no
PBANKA_041100	yes	yes	no
PBANKA_041110	yes	yes	no
PBANKA_041120	yes	yes	no
PBANKA_041130	yes	yes	yes
PBANKA_041140	yes	yes	yes
PBANKA_041150	yes	no	yes
PBANKA_041160	yes	yes	yes
PBANKA_041170	yes	yes	yes
PBANKA_041180	yes	yes	no
PBANKA_041190	yes	yes	yes
PBANKA_041195	yes	yes	no
PBANKA_041200	no	yes	no
PBANKA_041210	no	yes	no
PBANKA_041220	yes	no	no
PBANKA_041230	yes	yes	no
PBANKA_041240	yes	yes	yes
PBANKA_041250	yes	no	no
PBANKA_041260	yes	no	no
PBANKA_041270	yes	yes	no
PBANKA_041280	yes	yes	no
PBANKA_041290	yes	yes	no
PBANKA_041300	yes	no	yes
PBANKA_041320	yes	yes	yes
PBANKA_041330	yes	yes	yes
PBANKA_041340	yes	yes	yes
PBANKA_041350	yes	no	yes
PBANKA_041360	yes	no	yes
PBANKA_041370	yes	yes	no
PBANKA_041380	yes	yes	yes
PBANKA_041390	yes	yes	yes
PBANKA_041400	yes	no	no
PBANKA_041410	yes	yes	no
PBANKA_041420	yes	yes	yes
PBANKA_041430	yes	no	yes
PBANKA_041440	yes	yes	no
PBANKA_041450	yes	yes	yes
PBANKA_041460	yes	yes	no
PBANKA_041470	yes	no	yes
PBANKA_041480	yes	no	no
PBANKA_041490	yes	no	yes
PBANKA_041500	yes	yes	no
PBANKA_041510	yes	yes	no
PBANKA_041520	yes	yes	no
PBANKA_041530	yes	no	yes
PBANKA_041540	yes	yes	yes
PBANKA_041550	yes	no	no
PBANKA_041560	yes	no	no
PBANKA_041570	yes	yes	yes
PBANKA_041580	yes	no	no
PBANKA_041590	yes	yes	yes
PBANKA_041600	yes	no	yes
PBANKA_041610	yes	no	no
PBANKA_041620	yes	yes	yes
PBANKA_041630	yes	no	yes
PBANKA_041640	yes	yes	yes
PBANKA_041650	yes	no	no
PBANKA_041660	yes	yes	no
PBANKA_041670	yes	yes	no
PBANKA_041680	yes	yes	yes
PBANKA_041690	yes	yes	yes
PBANKA_041700	yes	no	no
PBANKA_041710	yes	no	yes
PBANKA_041720	yes	yes	yes
PBANKA_041730	yes	no	yes
PBANKA_041740	yes	no	yes
PBANKA_041750	yes	yes	yes
PBANKA_041760	yes	yes	no
PBANKA_041770	yes	yes	yes
PBANKA_041780	yes	no	yes
PBANKA_041790	yes	yes	yes
PBANKA_041800	yes	no	yes
PBANKA_041810	yes	no	yes
PBANKA_041820	yes	yes	yes
PBANKA_041830	yes	yes	yes
PBANKA_041840	yes	yes	no
PBANKA_041850	yes	no	yes
PBANKA_050020	yes	no	no
PBANKA_050030	yes	yes	no
PBANKA_050040	yes	no	no
PBANKA_050050	yes	no	no
PBANKA_050060	yes	no	yes
PBANKA_050070	yes	yes	no
PBANKA_050080	yes	yes	no
PBANKA_050090	yes	no	no
PBANKA_050100	yes	no	yes
PBANKA_050110	yes	no	no
PBANKA_050120	yes	no	yes
PBANKA_050130	yes	yes	yes
PBANKA_050140	yes	yes	no
PBANKA_050150	yes	yes	no
PBANKA_050160	yes	no	no
PBANKA_050170	yes	yes	yes
PBANKA_050180	yes	yes	yes
PBANKA_050190	yes	yes	no
PBANKA_050200	yes	no	yes
PBANKA_050210	yes	yes	no
PBANKA_050220	yes	yes	yes
PBANKA_050230	yes	yes	yes
PBANKA_050240	yes	yes	no
PBANKA_050250	yes	no	yes
PBANKA_050260	yes	yes	yes
PBANKA_050265	yes	no	yes
PBANKA_050270	yes	yes	yes
PBANKA_050280	yes	no	yes
PBANKA_050290	yes	yes	no
PBANKA_050300	yes	yes	yes
PBANKA_050310	yes	yes	yes
PBANKA_050320	yes	no	yes
PBANKA_050330	yes	yes	yes
PBANKA_050340	yes	yes	no
PBANKA_050350	yes	yes	yes
PBANKA_050360	yes	yes	yes
PBANKA_050370	yes	no	yes
PBANKA_050380	yes	yes	yes
PBANKA_050390	yes	yes	no
PBANKA_050400	yes	yes	yes
PBANKA_050410	yes	yes	yes
PBANKA_050420	yes	yes	no
PBANKA_050430	yes	yes	no
PBANKA_050440	yes	yes	yes
PBANKA_050450	yes	yes	no
PBANKA_050460	yes	no	no
PBANKA_050470	yes	yes	no
PBANKA_050480	yes	no	no
PBANKA_050490	yes	no	no
PBANKA_050500	yes	yes	yes
PBANKA_050510	yes	yes	yes
PBANKA_050520	yes	yes	yes
PBANKA_050530	yes	no	yes
PBANKA_050540	yes	yes	yes
PBANKA_050550	yes	yes	no
PBANKA_050560	yes	yes	no
PBANKA_050570	yes	yes	yes
PBANKA_050580	yes	yes	no
PBANKA_050590	yes	no	yes
PBANKA_050600	yes	no	no
PBANKA_050610	yes	no	yes
PBANKA_050620	yes	yes	no
PBANKA_050630	yes	yes	yes
PBANKA_050640	yes	yes	no
PBANKA_050650	yes	yes	yes
PBANKA_050660	yes	yes	no
PBANKA_050670	yes	yes	no
PBANKA_050680	yes	no	no
PBANKA_050690	yes	yes	yes
PBANKA_050700	yes	yes	yes
PBANKA_050710	yes	yes	yes
PBANKA_050720	yes	yes	yes
PBANKA_050730	yes	no	yes
PBANKA_050740	yes	yes	yes
PBANKA_050750	yes	yes	no
PBANKA_050760	yes	yes	no
PBANKA_050770	yes	yes	no
PBANKA_050780	yes	yes	yes
PBANKA_050790	yes	yes	yes
PBANKA_050800	yes	yes	no
PBANKA_050810	yes	no	yes
PBANKA_050820	yes	yes	no
PBANKA_050830	yes	yes	yes
PBANKA_050840	yes	yes	yes
PBANKA_050850	yes	yes	no
PBANKA_050860	yes	yes	no
PBANKA_050870	yes	yes	no
PBANKA_050880	yes	yes	no
PBANKA_050890	yes	yes	no
PBANKA_050900	yes	no	no
PBANKA_050910	yes	no	no
PBANKA_050920	yes	yes	no
PBANKA_050930	yes	yes	yes
PBANKA_050940	yes	yes	no
PBANKA_050950	yes	yes	yes
PBANKA_050960	yes	no	no
PBANKA_050970	yes	no	yes
PBANKA_050980	yes	yes	no
PBANKA_050990	yes	yes	no
PBANKA_051000	yes	no	no
PBANKA_051010	yes	no	no
PBANKA_051020	yes	no	no
PBANKA_051030	yes	no	no
PBANKA_051040	yes	yes	yes
PBANKA_051050	yes	yes	yes
PBANKA_051060	yes	yes	yes
PBANKA_051070	yes	yes	no
PBANKA_051080	yes	yes	yes
PBANKA_051090	yes	yes	yes
PBANKA_051100	yes	yes	yes
PBANKA_051110	yes	no	no
PBANKA_051120	yes	yes	yes
PBANKA_051130	yes	yes	yes
PBANKA_051140	yes	yes	yes
PBANKA_051150	yes	yes	yes
PBANKA_051160	yes	yes	no
PBANKA_051170	yes	yes	no
PBANKA_051180	yes	yes	yes
PBANKA_051190	yes	yes	no
PBANKA_051200	yes	no	yes
PBANKA_051210	yes	yes	yes
PBANKA_051220	yes	yes	yes
PBANKA_051230	yes	no	yes
PBANKA_051240	yes	no	no
PBANKA_051250	yes	yes	no
PBANKA_051260	yes	yes	yes
PBANKA_051270	yes	yes	yes
PBANKA_051280	yes	yes	no
PBANKA_051290	yes	yes	yes
PBANKA_051300	yes	yes	yes
PBANKA_051310	yes	yes	no
PBANKA_051320	yes	yes	no
PBANKA_051330	yes	no	no
PBANKA_051340	yes	no	no
PBANKA_051350	yes	no	yes
PBANKA_051360	yes	no	yes
PBANKA_051370	yes	no	no
PBANKA_051380	yes	yes	no
PBANKA_051390	yes	no	yes
PBANKA_051400	yes	yes	yes
PBANKA_051410	yes	yes	yes
PBANKA_051420	yes	yes	yes
PBANKA_051430	yes	yes	no
PBANKA_051440	yes	yes	yes
PBANKA_051450	yes	yes	yes
PBANKA_051460	yes	yes	no
PBANKA_051470	yes	yes	no
PBANKA_051480	yes	yes	yes
PBANKA_051490	yes	no	yes
PBANKA_051500	yes	no	yes
PBANKA_051510	yes	yes	yes
PBANKA_051520	yes	yes	yes
PBANKA_051530	yes	yes	yes
PBANKA_051535	yes	yes	yes
PBANKA_051540	yes	yes	no
PBANKA_051550	yes	yes	no
PBANKA_051560	yes	yes	yes
PBANKA_051570	yes	yes	no
PBANKA_051580	yes	no	no
PBANKA_051590	yes	yes	no
PBANKA_051600	yes	yes	no
PBANKA_051610	yes	yes	yes
PBANKA_051620	yes	no	no
PBANKA_051630	yes	no	yes
PBANKA_051640	yes	yes	no
PBANKA_051650	yes	yes	no
PBANKA_051660	yes	no	yes
PBANKA_051670	yes	yes	yes
PBANKA_051680	yes	yes	yes
PBANKA_051690	yes	no	yes
PBANKA_051700	yes	yes	yes
PBANKA_051710	yes	yes	yes
PBANKA_051720	yes	yes	yes
PBANKA_051730	yes	yes	no
PBANKA_051740	yes	yes	no
PBANKA_051750	yes	no	yes
PBANKA_051760	yes	no	yes
PBANKA_051770	yes	yes	yes
PBANKA_051780	yes	yes	yes
PBANKA_051790	yes	no	no
PBANKA_051800	yes	no	no
PBANKA_051810	yes	yes	yes
PBANKA_051820	yes	yes	yes
PBANKA_051830	yes	yes	yes
PBANKA_051840	yes	yes	no
PBANKA_051850	yes	yes	yes
PBANKA_051860	yes	yes	no
PBANKA_051870	yes	yes	no
PBANKA_051880	yes	yes	yes
PBANKA_051890	yes	yes	no
PBANKA_051900	yes	yes	yes
PBANKA_051910	yes	yes	no
PBANKA_051920	yes	yes	no
PBANKA_051930	yes	yes	yes
PBANKA_051940	yes	yes	no
PBANKA_051950	yes	yes	yes
PBANKA_051960	yes	yes	no
PBANKA_051970	yes	yes	yes
PBANKA_051980	yes	yes	yes
PBANKA_051990	yes	no	yes
PBANKA_052000	yes	yes	yes
PBANKA_052010	yes	no	yes
PBANKA_052020	yes	yes	yes
PBANKA_052030	yes	yes	no
PBANKA_052040	yes	yes	yes
PBANKA_052050	yes	yes	yes
PBANKA_052060	yes	yes	no
PBANKA_052070	yes	no	no
PBANKA_052080	yes	no	no
PBANKA_052090	yes	no	yes
PBANKA_052100	yes	no	yes
PBANKA_052110	yes	yes	no
PBANKA_052120	yes	yes	no
PBANKA_052130	yes	no	no
PBANKA_052140	yes	yes	no
PBANKA_052150	yes	yes	no
PBANKA_052160	yes	yes	no
PBANKA_052170	yes	no	yes
PBANKA_052180	yes	yes	yes
PBANKA_052190	yes	yes	no
PBANKA_052200	yes	yes	yes
PBANKA_052210	yes	yes	yes
PBANKA_052220	yes	no	no
PBANKA_052230	yes	yes	yes
PBANKA_052240	yes	yes	yes
PBANKA_052250	yes	yes	no
PBANKA_052260	yes	no	no
PBANKA_052270	yes	yes	yes
PBANKA_052280	yes	yes	no
PBANKA_052290	yes	no	yes
PBANKA_052300	yes	yes	no
PBANKA_052310	yes	yes	yes
PBANKA_052320	yes	yes	yes
PBANKA_052330	yes	no	no
PBANKA_052340	yes	no	no
PBANKA_052350	yes	no	no
PBANKA_052360	yes	no	no
PBANKA_052370	yes	no	no
PBANKA_052380	yes	yes	no
PBANKA_052390	yes	yes	no
PBANKA_052400	yes	yes	no
PBANKA_052410	yes	no	no
PBANKA_052420	yes	yes	no
PBANKA_052430	yes	yes	yes
PBANKA_052440	yes	yes	no
PBANKA_052450	yes	yes	no
PBANKA_052460	yes	no	no
PBANKA_052470	yes	yes	no
PBANKA_052480	yes	no	yes
PBANKA_060010	no	no	no
PBANKA_060020	yes	no	no
PBANKA_060030	no	yes	no
PBANKA_060040	no	yes	no
PBANKA_060050	no	yes	no
PBANKA_060060	no	yes	no
PBANKA_060070	yes	yes	no
PBANKA_060080	yes	yes	yes
PBANKA_060090	yes	yes	yes
PBANKA_060100	yes	yes	yes
PBANKA_060110	yes	yes	yes
PBANKA_060120	yes	no	yes
PBANKA_060130	yes	no	no
PBANKA_060140	yes	yes	no
PBANKA_060150	yes	yes	yes
PBANKA_060160	yes	no	no
PBANKA_060170	yes	yes	yes
PBANKA_060180	yes	yes	no
PBANKA_060190	yes	yes	no
PBANKA_060200	yes	yes	yes
PBANKA_060210	yes	yes	no
PBANKA_060220	yes	yes	no
PBANKA_060230	yes	no	no
PBANKA_060240	yes	yes	yes
PBANKA_060250	yes	yes	no
PBANKA_060260	yes	yes	no
PBANKA_060270	yes	yes	yes
PBANKA_060280	yes	yes	yes
PBANKA_060290	yes	yes	no
PBANKA_060300	yes	yes	yes
PBANKA_060310	yes	yes	no
PBANKA_060320	yes	yes	no
PBANKA_060330	yes	yes	no
PBANKA_060340	yes	yes	yes
PBANKA_060350	yes	yes	yes
PBANKA_060360	yes	yes	no
PBANKA_060365	yes	yes	no
PBANKA_060370	yes	yes	no
PBANKA_060380	yes	yes	yes
PBANKA_060390	yes	yes	yes
PBANKA_060400	yes	yes	no
PBANKA_060410	yes	no	no
PBANKA_060420	yes	yes	no
PBANKA_060430	yes	no	yes
PBANKA_060440	yes	yes	yes
PBANKA_060450	yes	no	no
PBANKA_060460	yes	no	no
PBANKA_060470	yes	yes	yes
PBANKA_060480	yes	yes	yes
PBANKA_060490	yes	no	no
PBANKA_060500	yes	no	no
PBANKA_060510	yes	yes	yes
PBANKA_060520	yes	yes	yes
PBANKA_060530	yes	yes	yes
PBANKA_060540	yes	yes	yes
PBANKA_060550	yes	no	no
PBANKA_060560	yes	no	no
PBANKA_060570	yes	yes	yes
PBANKA_060580	yes	yes	no
PBANKA_060590	yes	yes	no
PBANKA_060600	yes	yes	yes
PBANKA_060610	yes	yes	yes
PBANKA_060620	yes	yes	yes
PBANKA_060630	yes	yes	no
PBANKA_060640	yes	yes	no
PBANKA_060650	yes	no	no
PBANKA_060660	yes	no	yes
PBANKA_060670	yes	no	yes
PBANKA_060680	yes	yes	yes
PBANKA_060690	yes	no	yes
PBANKA_060700	yes	no	no
PBANKA_060710	yes	no	yes
PBANKA_060720	yes	no	no
PBANKA_060730	yes	yes	no
PBANKA_060740	yes	no	no
PBANKA_060750	yes	yes	no
PBANKA_060760	yes	yes	no
PBANKA_060770	yes	yes	yes
PBANKA_060780	yes	no	yes
PBANKA_060790	yes	yes	no
PBANKA_060800	yes	yes	yes
PBANKA_060810	yes	yes	yes
PBANKA_060820	yes	yes	no
PBANKA_060830	yes	yes	no
PBANKA_060840	yes	yes	yes
PBANKA_060850	yes	yes	no
PBANKA_060860	yes	yes	yes
PBANKA_060870	yes	yes	yes
PBANKA_060880	yes	yes	yes
PBANKA_060890	yes	yes	yes
PBANKA_060900	yes	yes	no
PBANKA_060910	yes	yes	yes
PBANKA_060920	yes	no	yes
PBANKA_060930	yes	yes	yes
PBANKA_060940	yes	yes	yes
PBANKA_060950	yes	no	yes
PBANKA_060960	yes	yes	no
PBANKA_060970	yes	yes	yes
PBANKA_060980	yes	no	yes
PBANKA_060990	yes	yes	yes
PBANKA_061000	yes	yes	yes
PBANKA_061010	yes	no	yes
PBANKA_061020	yes	no	no
PBANKA_061030	yes	yes	yes
PBANKA_061040	yes	yes	yes
PBANKA_061050	yes	yes	no
PBANKA_061060	yes	yes	yes
PBANKA_061070	yes	yes	no
PBANKA_061080	yes	yes	no
PBANKA_061090	yes	yes	yes
PBANKA_061100	yes	yes	yes
PBANKA_061110	yes	yes	yes
PBANKA_061120	yes	yes	no
PBANKA_061130	yes	yes	yes
PBANKA_061140	yes	yes	yes
PBANKA_061150	yes	yes	yes
PBANKA_061160	yes	yes	yes
PBANKA_061170	yes	yes	no
PBANKA_061180	yes	no	yes
PBANKA_061190	yes	yes	yes
PBANKA_061200	yes	yes	no
PBANKA_061210	yes	yes	no
PBANKA_061220	yes	no	no
PBANKA_061230	yes	yes	yes
PBANKA_061240	yes	no	yes
PBANKA_061250	yes	no	no
PBANKA_061260	yes	no	yes
PBANKA_061270	yes	yes	no
PBANKA_061280	yes	no	no
PBANKA_061290	yes	yes	no
PBANKA_061300	yes	yes	yes
PBANKA_061310	yes	no	yes
PBANKA_061320	yes	no	yes
PBANKA_061330	yes	yes	no
PBANKA_061340	yes	yes	yes
PBANKA_061350	yes	yes	yes
PBANKA_061360	yes	yes	no
PBANKA_061370	yes	yes	no
PBANKA_061380	yes	yes	yes
PBANKA_061390	yes	yes	yes
PBANKA_061400	yes	yes	yes
PBANKA_061410	yes	yes	yes
PBANKA_061420	yes	yes	no
PBANKA_061430	yes	yes	yes
PBANKA_061440	yes	no	yes
PBANKA_061450	yes	yes	yes
PBANKA_061460	yes	yes	yes
PBANKA_061470	yes	yes	no
PBANKA_061480	yes	yes	no
PBANKA_061490	yes	yes	yes
PBANKA_061500	yes	yes	yes
PBANKA_061510	yes	yes	yes
PBANKA_061520	yes	yes	yes
PBANKA_061530	yes	yes	yes
PBANKA_061540	yes	yes	yes
PBANKA_061550	yes	no	no
PBANKA_061560	yes	no	yes
PBANKA_061570	yes	no	yes
PBANKA_061580	yes	no	yes
PBANKA_061590	yes	no	yes
PBANKA_061600	yes	no	yes
PBANKA_061610	yes	no	yes
PBANKA_061620	yes	no	no
PBANKA_061630	yes	yes	no
PBANKA_061640	yes	yes	yes
PBANKA_061650	yes	yes	yes
PBANKA_061660	yes	yes	no
PBANKA_061670	yes	no	yes
PBANKA_061680	yes	no	yes
PBANKA_061690	yes	no	no
PBANKA_061700	yes	yes	no
PBANKA_061710	yes	yes	no
PBANKA_061720	yes	yes	yes
PBANKA_061730	yes	yes	yes
PBANKA_061740	yes	no	no
PBANKA_061750	yes	no	yes
PBANKA_061760	yes	yes	no
PBANKA_061770	yes	yes	no
PBANKA_061780	yes	yes	no
PBANKA_061790	yes	yes	no
PBANKA_061800	yes	yes	yes
PBANKA_061810	yes	yes	no
PBANKA_061820	yes	no	no
PBANKA_061830	yes	yes	no
PBANKA_061840	yes	yes	yes
PBANKA_061850	yes	no	no
PBANKA_061860	yes	yes	no
PBANKA_061870	yes	no	yes
PBANKA_061880	yes	no	yes
PBANKA_061890	yes	yes	no
PBANKA_061900	yes	yes	no
PBANKA_061910	yes	yes	yes
PBANKA_061920	yes	no	yes
PBANKA_061930	yes	yes	yes
PBANKA_061940	yes	yes	no
PBANKA_061950	yes	yes	no
PBANKA_061960	yes	yes	yes
PBANKA_061970	yes	yes	yes
PBANKA_061980	yes	yes	no
PBANKA_061990	yes	yes	no
PBANKA_062000	yes	yes	no
PBANKA_062010	yes	yes	no
PBANKA_062020	yes	yes	yes
PBANKA_062030	yes	no	yes
PBANKA_062040	yes	yes	no
PBANKA_062050	yes	yes	yes
PBANKA_062060	yes	yes	no
PBANKA_062070	yes	yes	yes
PBANKA_062080	yes	no	no
PBANKA_062090	yes	no	no
PBANKA_062100	yes	yes	no
PBANKA_062110	yes	yes	yes
PBANKA_062120	yes	yes	no
PBANKA_062130	yes	no	no
PBANKA_062140	yes	yes	yes
PBANKA_062150	yes	no	yes
PBANKA_062160	yes	yes	no
PBANKA_062170	yes	yes	no
PBANKA_062180	yes	yes	yes
PBANKA_062190	yes	yes	no
PBANKA_062200	yes	yes	yes
PBANKA_062210	yes	no	no
PBANKA_062220	yes	no	no
PBANKA_062230	yes	yes	no
PBANKA_062240	yes	no	yes
PBANKA_062250	yes	yes	yes
PBANKA_062260	yes	yes	no
PBANKA_062270	yes	yes	yes
PBANKA_062280	yes	yes	yes
PBANKA_062290	yes	yes	no
PBANKA_062300	yes	yes	no
PBANKA_062310	yes	yes	yes
PBANKA_062320	yes	no	yes
PBANKA_062330	yes	yes	no
PBANKA_062340	yes	yes	no
PBANKA_062350	yes	yes	yes
PBANKA_062360	no	no	no
PBANKA_062370	yes	no	no
PBANKA_062380	yes	yes	no
PBANKA_062390	yes	yes	no
PBANKA_070010	no	no	no
PBANKA_070020	yes	yes	no
PBANKA_070030	yes	yes	no
PBANKA_070040	yes	yes	no
PBANKA_070050	yes	yes	no
PBANKA_070060	yes	yes	no
PBANKA_070070	yes	yes	yes
PBANKA_070080	yes	yes	no
PBANKA_070090	yes	yes	no
PBANKA_070100	yes	yes	yes
PBANKA_070110	yes	yes	no
PBANKA_070120	yes	no	yes
PBANKA_070130	yes	yes	yes
PBANKA_070140	yes	yes	no
PBANKA_070150	yes	yes	yes
PBANKA_070160	yes	no	yes
PBANKA_070170	yes	yes	no
PBANKA_070180	yes	yes	no
PBANKA_070190	yes	yes	no
PBANKA_070200	yes	yes	yes
PBANKA_070210	yes	yes	yes
PBANKA_070220	yes	no	yes
PBANKA_070230	yes	no	yes
PBANKA_070240	yes	yes	yes
PBANKA_070250	yes	yes	yes
PBANKA_070260	yes	no	yes
PBANKA_070270	yes	no	yes
PBANKA_070280	yes	yes	yes
PBANKA_070290	yes	yes	yes
PBANKA_070300	yes	yes	no
PBANKA_070310	yes	no	yes
PBANKA_070320	yes	no	yes
PBANKA_070330	yes	yes	yes
PBANKA_070340	yes	yes	no
PBANKA_070350	yes	yes	yes
PBANKA_070360	yes	no	no
PBANKA_070370	yes	no	yes
PBANKA_070380	yes	yes	no
PBANKA_070390	yes	yes	yes
PBANKA_070400	yes	yes	no
PBANKA_070410	yes	no	yes
PBANKA_070420	yes	yes	no
PBANKA_070430	yes	yes	no
PBANKA_070440	yes	yes	yes
PBANKA_070450	yes	no	yes
PBANKA_070460	yes	no	yes
PBANKA_070470	yes	yes	yes
PBANKA_070480	yes	yes	no
PBANKA_070490	yes	yes	yes
PBANKA_070500	yes	yes	no
PBANKA_070510	yes	yes	yes
PBANKA_070520	yes	yes	no
PBANKA_070530	yes	yes	no
PBANKA_070540	yes	yes	no
PBANKA_070550	yes	no	yes
PBANKA_070560	yes	yes	yes
PBANKA_070570	yes	yes	yes
PBANKA_070580	yes	yes	no
PBANKA_070590	yes	yes	yes
PBANKA_070600	yes	yes	yes
PBANKA_070610	yes	yes	yes
PBANKA_070620	yes	yes	yes
PBANKA_070630	yes	no	yes
PBANKA_070640	yes	yes	yes
PBANKA_070650	yes	yes	yes
PBANKA_070660	yes	yes	yes
PBANKA_070670	yes	yes	no
PBANKA_070680	yes	yes	yes
PBANKA_070690	yes	yes	yes
PBANKA_070700	yes	yes	yes
PBANKA_070710	yes	no	yes
PBANKA_070720	yes	yes	no
PBANKA_070730	yes	yes	yes
PBANKA_070740	yes	yes	yes
PBANKA_070750	yes	no	no
PBANKA_070760	yes	no	yes
PBANKA_070770	yes	yes	no
PBANKA_070780	yes	yes	no
PBANKA_070790	yes	no	no
PBANKA_070800	yes	no	yes
PBANKA_070810	yes	yes	yes
PBANKA_070820	yes	yes	yes
PBANKA_070830	yes	yes	no
PBANKA_070840	yes	yes	yes
PBANKA_070850	yes	yes	yes
PBANKA_070860	yes	no	no
PBANKA_070870	yes	yes	no
PBANKA_070880	yes	yes	no
PBANKA_070890	yes	yes	no
PBANKA_070900	yes	yes	yes
PBANKA_070910	yes	yes	yes
PBANKA_070920	yes	yes	yes
PBANKA_070930	yes	yes	no
PBANKA_070940	yes	yes	yes
PBANKA_070950	yes	yes	yes
PBANKA_070960	yes	no	no
PBANKA_070970	yes	no	no
PBANKA_070980	yes	yes	no
PBANKA_070990	yes	yes	yes
PBANKA_071000	yes	yes	no
PBANKA_071010	yes	no	yes
PBANKA_071020	yes	yes	yes
PBANKA_071030	yes	yes	no
PBANKA_071040	yes	yes	yes
PBANKA_071050	yes	yes	yes
PBANKA_071060	yes	yes	no
PBANKA_071070	yes	yes	yes
PBANKA_071080	yes	no	yes
PBANKA_071090	yes	yes	no
PBANKA_071100	yes	yes	yes
PBANKA_071110	yes	no	no
PBANKA_071120	yes	yes	yes
PBANKA_071130	yes	yes	yes
PBANKA_071140	yes	yes	no
PBANKA_071150	yes	yes	no
PBANKA_071160	yes	yes	no
PBANKA_071170	yes	yes	no
PBANKA_071180	yes	yes	yes
PBANKA_071190	yes	yes	yes
PBANKA_071200	yes	no	yes
PBANKA_071210	yes	yes	yes
PBANKA_071220	yes	yes	yes
PBANKA_071230	yes	yes	yes
PBANKA_071240	yes	yes	no
PBANKA_071250	yes	no	yes
PBANKA_071260	yes	yes	yes
PBANKA_071270	yes	yes	yes
PBANKA_071280	yes	yes	yes
PBANKA_071290	yes	yes	no
PBANKA_071300	yes	yes	no
PBANKA_071310	yes	no	yes
PBANKA_071320	yes	yes	yes
PBANKA_071330	yes	yes	yes
PBANKA_071340	yes	yes	yes
PBANKA_071350	yes	yes	yes
PBANKA_071360	yes	yes	no
PBANKA_071370	yes	yes	no
PBANKA_071380	yes	yes	no
PBANKA_071390	yes	yes	yes
PBANKA_071400	yes	yes	yes
PBANKA_071410	yes	yes	no
PBANKA_071420	yes	yes	yes
PBANKA_071430	yes	yes	yes
PBANKA_071440	yes	yes	yes
PBANKA_071450	yes	yes	yes
PBANKA_071460	yes	yes	no
PBANKA_071470	yes	yes	yes
PBANKA_071480	yes	yes	yes
PBANKA_071490	yes	yes	yes
PBANKA_071500	yes	no	yes
PBANKA_071510	yes	yes	yes
PBANKA_071520	yes	yes	no
PBANKA_071530	yes	yes	no
PBANKA_071540	yes	yes	yes
PBANKA_071550	yes	yes	yes
PBANKA_071560	yes	yes	yes
PBANKA_071570	yes	no	no
PBANKA_071580	yes	yes	no
PBANKA_071590	yes	yes	no
PBANKA_071600	yes	yes	yes
PBANKA_071610	yes	no	yes
PBANKA_071620	yes	yes	yes
PBANKA_071630	yes	yes	yes
PBANKA_071640	yes	yes	no
PBANKA_071650	yes	no	yes
PBANKA_071660	yes	no	yes
PBANKA_071670	yes	no	yes
PBANKA_071680	yes	yes	no
PBANKA_071690	yes	yes	no
PBANKA_071700	yes	no	yes
PBANKA_071710	yes	yes	no
PBANKA_071720	yes	yes	yes
PBANKA_071730	yes	no	no
PBANKA_071740	yes	yes	yes
PBANKA_071750	yes	yes	yes
PBANKA_071760	yes	yes	yes
PBANKA_071770	yes	yes	yes
PBANKA_071780	yes	yes	yes
PBANKA_071790	yes	yes	yes
PBANKA_071800	yes	yes	no
PBANKA_071810	yes	yes	yes
PBANKA_071820	yes	yes	no
PBANKA_071830	yes	no	yes
PBANKA_071840	yes	yes	yes
PBANKA_071850	yes	yes	no
PBANKA_071860	yes	yes	no
PBANKA_071870	yes	yes	yes
PBANKA_071880	yes	yes	no
PBANKA_071890	yes	yes	no
PBANKA_071900	yes	yes	no
PBANKA_071910	yes	yes	no
PBANKA_071920	yes	yes	no
PBANKA_071930	yes	yes	no
PBANKA_071940	yes	yes	no
PBANKA_071950	yes	no	no
PBANKA_071960	yes	yes	yes
PBANKA_071970	yes	yes	no
PBANKA_071980	yes	yes	no
PBANKA_071990	yes	yes	no
PBANKA_072000	yes	no	no
PBANKA_072010	yes	no	no
PBANKA_072020	yes	no	yes
PBANKA_072030	yes	yes	no
PBANKA_072040	yes	yes	yes
PBANKA_072050	yes	yes	no
PBANKA_072060	yes	yes	yes
PBANKA_072070	yes	yes	yes
PBANKA_072080	yes	yes	yes
PBANKA_072090	yes	yes	yes
PBANKA_072100	yes	yes	yes
PBANKA_072110	yes	yes	no
PBANKA_072120	yes	no	no
PBANKA_072130	yes	no	yes
PBANKA_072140	yes	yes	no
PBANKA_072150	yes	no	yes
PBANKA_072160	yes	no	no
PBANKA_072170	yes	no	no
PBANKA_072180	yes	yes	no
PBANKA_072190	no	yes	no
PBANKA_072200	yes	no	yes
PBANKA_072230	yes	no	no
PBANKA_072240	yes	yes	no
PBANKA_072250	yes	yes	no
PBANKA_072260	yes	no	no
PBANKA_072280	yes	no	no
PBANKA_072300	yes	no	no
PBANKA_080010	yes	no	yes
PBANKA_080030	yes	yes	yes
PBANKA_080040	yes	yes	yes
PBANKA_080050	yes	yes	yes
PBANKA_080060	yes	yes	yes
PBANKA_080070	yes	yes	yes
PBANKA_080080	yes	yes	no
PBANKA_080090	yes	yes	yes
PBANKA_080100	yes	yes	no
PBANKA_080110	yes	yes	yes
PBANKA_080120	yes	no	no
PBANKA_080130	yes	yes	yes
PBANKA_080140	yes	yes	yes
PBANKA_080150	yes	no	no
PBANKA_080160	yes	no	yes
PBANKA_080170	yes	no	no
PBANKA_080180	yes	no	yes
PBANKA_080190	yes	no	no
PBANKA_080200	yes	no	no
PBANKA_080210	yes	yes	no
PBANKA_080220	yes	yes	yes
PBANKA_080230	yes	no	yes
PBANKA_080240	yes	yes	no
PBANKA_080250	yes	yes	yes
PBANKA_080260	yes	yes	yes
PBANKA_080270	yes	no	yes
PBANKA_080280	yes	yes	yes
PBANKA_080290	yes	yes	no
PBANKA_080300	yes	yes	yes
PBANKA_080310	yes	no	yes
PBANKA_080320	yes	no	yes
PBANKA_080330	yes	no	yes
PBANKA_080340	yes	yes	no
PBANKA_080350	yes	yes	no
PBANKA_080360	yes	no	yes
PBANKA_080370	yes	no	yes
PBANKA_080380	yes	yes	no
PBANKA_080390	yes	yes	yes
PBANKA_080400	yes	yes	yes
PBANKA_080410	yes	no	no
PBANKA_080420	yes	no	no
PBANKA_080430	yes	no	yes
PBANKA_080440	yes	no	no
PBANKA_080450	yes	no	yes
PBANKA_080460	yes	yes	no
PBANKA_080470	yes	yes	no
PBANKA_080480	yes	yes	yes
PBANKA_080490	yes	yes	yes
PBANKA_080500	yes	no	yes
PBANKA_080510	yes	yes	yes
PBANKA_080520	yes	yes	yes
PBANKA_080530	yes	no	no
PBANKA_080540	yes	no	no
PBANKA_080550	yes	no	yes
PBANKA_080560	yes	yes	yes
PBANKA_080570	yes	yes	yes
PBANKA_080580	yes	yes	yes
PBANKA_080590	yes	yes	yes
PBANKA_080600	yes	yes	yes
PBANKA_080610	yes	no	yes
PBANKA_080620	yes	yes	yes
PBANKA_080630	yes	no	yes
PBANKA_080640	yes	yes	yes
PBANKA_080650	yes	yes	yes
PBANKA_080660	yes	yes	yes
PBANKA_080670	yes	no	yes
PBANKA_080680	yes	yes	no
PBANKA_080690	yes	no	yes
PBANKA_080700	yes	no	yes
PBANKA_080710	yes	no	yes
PBANKA_080720	yes	yes	yes
PBANKA_080730	yes	yes	yes
PBANKA_080740	yes	yes	no
PBANKA_080750	yes	no	yes
PBANKA_080760	yes	yes	no
PBANKA_080770	yes	yes	no
PBANKA_080780	yes	yes	no
PBANKA_080790	yes	no	no
PBANKA_080800	yes	no	yes
PBANKA_080810	yes	no	yes
PBANKA_080820	yes	yes	yes
PBANKA_080830	yes	yes	yes
PBANKA_080840	yes	yes	no
PBANKA_080850	yes	yes	no
PBANKA_080860	yes	no	no
PBANKA_080870	yes	yes	yes
PBANKA_080880	yes	yes	yes
PBANKA_080890	yes	yes	yes
PBANKA_080900	yes	yes	yes
PBANKA_080910	yes	yes	yes
PBANKA_080920	yes	yes	yes
PBANKA_080930	yes	yes	yes
PBANKA_080940	yes	yes	yes
PBANKA_080950	yes	no	yes
PBANKA_080960	yes	yes	yes
PBANKA_080970	yes	yes	no
PBANKA_080980	no	no	no
PBANKA_080990	yes	no	no
PBANKA_081000	yes	yes	yes
PBANKA_081010	yes	yes	no
PBANKA_081020	yes	yes	no
PBANKA_081030	yes	yes	no
PBANKA_081040	yes	yes	yes
PBANKA_081050	yes	yes	no
PBANKA_081060	yes	no	yes
PBANKA_081070	yes	yes	yes
PBANKA_081080	yes	yes	no
PBANKA_081090	yes	yes	yes
PBANKA_081100	yes	yes	no
PBANKA_081110	yes	no	yes
PBANKA_081120	yes	yes	yes
PBANKA_081130	yes	yes	yes
PBANKA_081140	yes	no	yes
PBANKA_081150	yes	no	no
PBANKA_081160	yes	yes	no
PBANKA_081170	yes	yes	yes
PBANKA_081180	yes	yes	yes
PBANKA_081190	yes	yes	yes
PBANKA_081200	yes	yes	yes
PBANKA_081210	yes	yes	yes
PBANKA_081220	yes	yes	no
PBANKA_081230	yes	yes	yes
PBANKA_081240	yes	no	yes
PBANKA_081250	yes	yes	no
PBANKA_081260	yes	yes	no
PBANKA_081270	yes	yes	yes
PBANKA_081280	yes	yes	yes
PBANKA_081290	yes	yes	no
PBANKA_081300	yes	yes	yes
PBANKA_081310	yes	yes	no
PBANKA_081320	yes	no	no
PBANKA_081330	yes	yes	no
PBANKA_081340	yes	yes	no
PBANKA_081350	yes	yes	no
PBANKA_081360	yes	yes	no
PBANKA_081370	yes	yes	no
PBANKA_081380	yes	yes	no
PBANKA_081390	yes	yes	yes
PBANKA_081400	yes	yes	yes
PBANKA_081410	yes	yes	yes
PBANKA_081420	yes	yes	yes
PBANKA_081430	yes	yes	no
PBANKA_081440	yes	yes	no
PBANKA_081450	yes	yes	no
PBANKA_081460	yes	yes	no
PBANKA_081470	yes	no	yes
PBANKA_081480	yes	yes	no
PBANKA_081490	yes	no	yes
PBANKA_081500	yes	yes	no
PBANKA_081510	yes	no	yes
PBANKA_081520	yes	no	no
PBANKA_081530	yes	no	yes
PBANKA_081540	yes	yes	no
PBANKA_081550	yes	no	no
PBANKA_081560	yes	yes	no
PBANKA_081570	yes	yes	no
PBANKA_081580	yes	yes	no
PBANKA_081590	yes	yes	no
PBANKA_081600	yes	yes	yes
PBANKA_081610	yes	yes	yes
PBANKA_081620	yes	yes	yes
PBANKA_081630	yes	yes	no
PBANKA_081640	yes	yes	yes
PBANKA_081650	yes	yes	no
PBANKA_081660	yes	yes	no
PBANKA_081670	yes	yes	no
PBANKA_081680	yes	yes	yes
PBANKA_081690	yes	yes	no
PBANKA_081700	yes	no	yes
PBANKA_081710	no	yes	no
PBANKA_081720	no	yes	no
PBANKA_081730	yes	no	yes
PBANKA_081740	yes	yes	no
PBANKA_081750	yes	yes	no
PBANKA_081760	yes	yes	yes
PBANKA_081770	yes	no	no
PBANKA_081780	yes	yes	yes
PBANKA_081790	yes	yes	no
PBANKA_081800	yes	no	yes
PBANKA_081810	yes	no	no
PBANKA_081820	yes	yes	no
PBANKA_081830	yes	yes	no
PBANKA_081840	yes	yes	yes
PBANKA_081850	yes	yes	yes
PBANKA_081860	yes	no	yes
PBANKA_081870	yes	no	yes
PBANKA_081880	yes	yes	no
PBANKA_081890	yes	yes	no
PBANKA_081900	yes	yes	yes
PBANKA_081910	yes	no	yes
PBANKA_081920	yes	yes	yes
PBANKA_081930	yes	yes	no
PBANKA_081940	yes	no	yes
PBANKA_081950	yes	no	yes
PBANKA_081960	yes	yes	no
PBANKA_081970	yes	yes	yes
PBANKA_081980	yes	yes	no
PBANKA_081990	yes	yes	no
PBANKA_082000	yes	yes	yes
PBANKA_082010	yes	yes	yes
PBANKA_082020	yes	yes	yes
PBANKA_082030	yes	yes	yes
PBANKA_082040	yes	yes	yes
PBANKA_082050	yes	yes	no
PBANKA_082060	yes	yes	no
PBANKA_082070	yes	yes	no
PBANKA_082080	yes	no	no
PBANKA_082090	yes	yes	yes
PBANKA_082100	yes	no	yes
PBANKA_082110	yes	yes	yes
PBANKA_082120	yes	no	no
PBANKA_082130	yes	no	yes
PBANKA_082140	yes	yes	no
PBANKA_082150	yes	yes	no
PBANKA_082160	yes	no	yes
PBANKA_082170	yes	yes	yes
PBANKA_082180	yes	yes	yes
PBANKA_082190	yes	yes	yes
PBANKA_082200	yes	yes	no
PBANKA_082210	yes	yes	no
PBANKA_082220	yes	yes	yes
PBANKA_082230	yes	yes	yes
PBANKA_082240	yes	yes	no
PBANKA_082250	yes	no	yes
PBANKA_082260	no	yes	no
PBANKA_082270	no	yes	no
PBANKA_082280	yes	yes	no
PBANKA_082290	yes	yes	no
PBANKA_082300	yes	no	yes
PBANKA_082310	yes	yes	no
PBANKA_082320	yes	no	yes
PBANKA_082330	yes	no	yes
PBANKA_082340	yes	yes	yes
PBANKA_082350	yes	yes	yes
PBANKA_082360	yes	yes	yes
PBANKA_082370	yes	no	no
PBANKA_082380	yes	yes	yes
PBANKA_082390	yes	yes	no
PBANKA_082400	yes	yes	yes
PBANKA_082410	yes	yes	yes
PBANKA_082420	yes	yes	yes
PBANKA_082430	yes	yes	yes
PBANKA_082440	yes	no	yes
PBANKA_082450	yes	no	yes
PBANKA_082460	yes	no	yes
PBANKA_082470	yes	no	yes
PBANKA_082480	yes	yes	no
PBANKA_082490	yes	yes	yes
PBANKA_082500	yes	yes	no
PBANKA_082510	yes	yes	no
PBANKA_082520	yes	yes	yes
PBANKA_082530	yes	yes	yes
PBANKA_082540	yes	no	yes
PBANKA_082550	yes	yes	no
PBANKA_082560	yes	yes	no
PBANKA_082570	yes	yes	no
PBANKA_082580	yes	yes	no
PBANKA_082590	yes	no	no
PBANKA_082600	yes	yes	no
PBANKA_082610	yes	yes	no
PBANKA_082620	yes	yes	yes
PBANKA_082630	yes	no	yes
PBANKA_082640	yes	yes	yes
PBANKA_082650	yes	yes	yes
PBANKA_082660	yes	yes	no
PBANKA_082670	yes	yes	no
PBANKA_082680	yes	no	no
PBANKA_082690	yes	no	yes
PBANKA_082700	yes	yes	yes
PBANKA_082710	yes	no	yes
PBANKA_082720	yes	yes	yes
PBANKA_082730	yes	yes	no
PBANKA_082740	yes	yes	yes
PBANKA_082750	yes	yes	yes
PBANKA_082760	yes	yes	no
PBANKA_082770	yes	yes	no
PBANKA_082780	yes	no	yes
PBANKA_082790	yes	no	yes
PBANKA_082800	yes	yes	yes
PBANKA_082810	yes	yes	no
PBANKA_082820	yes	yes	yes
PBANKA_082830	yes	yes	no
PBANKA_082840	yes	yes	no
PBANKA_082850	yes	yes	yes
PBANKA_082860	yes	yes	yes
PBANKA_082870	yes	yes	yes
PBANKA_082880	yes	yes	yes
PBANKA_082890	yes	yes	yes
PBANKA_082900	yes	yes	no
PBANKA_082910	yes	yes	yes
PBANKA_082920	yes	yes	yes
PBANKA_082930	yes	yes	yes
PBANKA_082940	yes	yes	yes
PBANKA_082950	yes	yes	no
PBANKA_082960	yes	yes	yes
PBANKA_082970	yes	yes	yes
PBANKA_082980	yes	yes	no
PBANKA_082990	yes	yes	no
PBANKA_083000	yes	yes	no
PBANKA_083010	yes	yes	no
PBANKA_083020	yes	yes	no
PBANKA_083030	yes	yes	no
PBANKA_083040	yes	yes	yes
PBANKA_083045	yes	yes	no
PBANKA_083050	yes	yes	no
PBANKA_083060	yes	yes	yes
PBANKA_083070	yes	yes	no
PBANKA_083080	yes	no	no
PBANKA_083090	yes	yes	no
PBANKA_083100	yes	yes	yes
PBANKA_083110	yes	no	yes
PBANKA_083120	yes	yes	yes
PBANKA_083130	yes	yes	no
PBANKA_083140	yes	yes	no
PBANKA_083150	yes	no	no
PBANKA_083160	yes	no	no
PBANKA_083170	yes	yes	yes
PBANKA_083180	yes	yes	yes
PBANKA_083190	yes	yes	yes
PBANKA_083200	yes	yes	yes
PBANKA_083210	yes	no	yes
PBANKA_083220	yes	yes	no
PBANKA_083230	yes	yes	no
PBANKA_083240	yes	yes	yes
PBANKA_083250	yes	yes	yes
PBANKA_083260	yes	yes	yes
PBANKA_083270	yes	yes	no
PBANKA_083280	yes	no	yes
PBANKA_083290	yes	yes	yes
PBANKA_083300	yes	yes	yes
PBANKA_083310	yes	yes	yes
PBANKA_083320	yes	yes	no
PBANKA_083330	yes	yes	yes
PBANKA_083340	yes	yes	no
PBANKA_083350	yes	yes	no
PBANKA_083360	yes	yes	no
PBANKA_083370	yes	yes	no
PBANKA_083380	yes	yes	no
PBANKA_083390	yes	yes	no
PBANKA_083400	yes	yes	no
PBANKA_083410	yes	yes	yes
PBANKA_083420	yes	yes	no
PBANKA_083430	yes	yes	no
PBANKA_083440	yes	no	yes
PBANKA_083450	yes	no	no
PBANKA_083460	yes	no	yes
PBANKA_083470	yes	no	no
PBANKA_083480	yes	no	no
PBANKA_083490	yes	yes	yes
PBANKA_083500	yes	yes	no
PBANKA_083510	yes	yes	yes
PBANKA_083520	yes	yes	yes
PBANKA_083530	yes	yes	yes
PBANKA_083540	yes	yes	no
PBANKA_083550	yes	yes	yes
PBANKA_083560	yes	no	yes
PBANKA_083570	yes	no	yes
PBANKA_083580	yes	yes	no
PBANKA_083590	yes	yes	no
PBANKA_083600	yes	yes	yes
PBANKA_083610	yes	yes	yes
PBANKA_083620	yes	yes	no
PBANKA_083630	yes	no	yes
PBANKA_083640	no	yes	no
PBANKA_083650	no	yes	no
PBANKA_083655	yes	yes	yes
PBANKA_083660	yes	yes	yes
PBANKA_083670	yes	yes	no
PBANKA_083680	yes	yes	yes
PBANKA_083690	no	no	no
PBANKA_083700	yes	no	no
PBANKA_083710	no	no	no
PBANKA_090005	no	no	no
PBANKA_090010	yes	no	no
PBANKA_090020	yes	yes	yes
PBANKA_090030	yes	yes	yes
PBANKA_090040	yes	yes	yes
PBANKA_090050	yes	yes	yes
PBANKA_090060	no	yes	no
PBANKA_090070	no	no	no
PBANKA_090080	yes	no	yes
PBANKA_090090	yes	yes	no
PBANKA_090100	yes	yes	no
PBANKA_090110	yes	yes	yes
PBANKA_090120	yes	yes	no
PBANKA_090130	yes	yes	no
PBANKA_090140	yes	yes	yes
PBANKA_090150	yes	yes	yes
PBANKA_090160	yes	no	yes
PBANKA_090170	yes	no	yes
PBANKA_090180	yes	no	yes
PBANKA_090190	yes	no	yes
PBANKA_090200	yes	yes	yes
PBANKA_090210	yes	no	yes
PBANKA_090220	yes	yes	no
PBANKA_090230	yes	no	no
PBANKA_090240	yes	no	yes
PBANKA_090250	yes	no	yes
PBANKA_090260	yes	yes	yes
PBANKA_090270	yes	yes	yes
PBANKA_090280	yes	no	no
PBANKA_090290	yes	no	no
PBANKA_090300	yes	no	no
PBANKA_090310	yes	yes	no
PBANKA_090315	yes	yes	no
PBANKA_090320	yes	yes	no
PBANKA_090330	yes	yes	no
PBANKA_090340	no	yes	no
PBANKA_090350	no	yes	no
PBANKA_090360	yes	yes	no
PBANKA_090370	yes	yes	yes
PBANKA_090380	yes	yes	yes
PBANKA_090390	yes	yes	yes
PBANKA_090400	yes	yes	yes
PBANKA_090410	yes	yes	yes
PBANKA_090420	yes	yes	yes
PBANKA_090430	yes	yes	yes
PBANKA_090440	yes	yes	yes
PBANKA_090450	yes	yes	yes
PBANKA_090460	yes	no	yes
PBANKA_090470	yes	yes	no
PBANKA_090480	yes	yes	no
PBANKA_090490	yes	yes	no
PBANKA_090500	yes	yes	yes
PBANKA_090510	yes	yes	yes
PBANKA_090520	yes	yes	yes
PBANKA_090530	yes	no	yes
PBANKA_090540	no	no	no
PBANKA_090550	yes	no	no
PBANKA_090560	yes	yes	no
PBANKA_090570	yes	no	no
PBANKA_090580	yes	yes	no
PBANKA_090590	yes	yes	yes
PBANKA_090600	yes	no	yes
PBANKA_090610	yes	yes	yes
PBANKA_090620	yes	yes	yes
PBANKA_090630	yes	yes	yes
PBANKA_090640	yes	yes	yes
PBANKA_090650	yes	yes	no
PBANKA_090660	yes	yes	yes
PBANKA_090670	yes	no	yes
PBANKA_090680	yes	yes	no
PBANKA_090690	yes	no	yes
PBANKA_090700	yes	yes	no
PBANKA_090710	yes	yes	yes
PBANKA_090720	yes	yes	no
PBANKA_090730	yes	yes	no
PBANKA_090740	yes	no	no
PBANKA_090750	yes	no	no
PBANKA_090760	yes	yes	yes
PBANKA_090770	yes	yes	no
PBANKA_090780	yes	yes	yes
PBANKA_090790	yes	yes	yes
PBANKA_090800	yes	yes	no
PBANKA_090810	yes	no	yes
PBANKA_090820	yes	yes	yes
PBANKA_090830	yes	no	no
PBANKA_090840	yes	no	yes
PBANKA_090850	yes	no	yes
PBANKA_090860	yes	yes	yes
PBANKA_090870	yes	yes	yes
PBANKA_090880	yes	yes	yes
PBANKA_090890	yes	yes	no
PBANKA_090900	yes	yes	no
PBANKA_090910	yes	yes	no
PBANKA_090920	yes	yes	yes
PBANKA_090930	yes	yes	yes
PBANKA_090940	yes	no	yes
PBANKA_090950	yes	yes	yes
PBANKA_090960	yes	no	yes
PBANKA_090970	yes	yes	yes
PBANKA_090980	yes	yes	yes
PBANKA_090990	yes	no	no
PBANKA_091000	yes	no	no
PBANKA_091010	yes	yes	yes
PBANKA_091020	yes	yes	yes
PBANKA_091030	yes	no	yes
PBANKA_091040	yes	yes	no
PBANKA_091050	yes	yes	no
PBANKA_091060	yes	yes	no
PBANKA_091070	yes	no	no
PBANKA_091080	yes	no	no
PBANKA_091090	yes	yes	no
PBANKA_091100	yes	yes	yes
PBANKA_091110	yes	yes	no
PBANKA_091120	yes	yes	yes
PBANKA_091130	yes	yes	yes
PBANKA_091140	yes	yes	yes
PBANKA_091150	yes	yes	yes
PBANKA_091160	yes	yes	yes
PBANKA_091170	yes	yes	yes
PBANKA_091180	yes	yes	yes
PBANKA_091190	yes	yes	yes
PBANKA_091200	yes	yes	no
PBANKA_091210	yes	yes	yes
PBANKA_091220	yes	yes	yes
PBANKA_091230	yes	yes	yes
PBANKA_091240	yes	yes	yes
PBANKA_091250	yes	no	yes
PBANKA_091260	yes	no	yes
PBANKA_091270	yes	yes	yes
PBANKA_091280	yes	yes	yes
PBANKA_091290	yes	yes	no
PBANKA_091300	yes	no	yes
PBANKA_091310	yes	yes	no
PBANKA_091320	yes	yes	yes
PBANKA_091330	yes	no	no
PBANKA_091340	yes	yes	no
PBANKA_091350	yes	yes	no
PBANKA_091360	yes	yes	yes
PBANKA_091370	yes	yes	yes
PBANKA_091380	yes	no	yes
PBANKA_091390	yes	no	yes
PBANKA_091400	yes	yes	yes
PBANKA_091410	yes	no	yes
PBANKA_091420	yes	no	no
PBANKA_091430	yes	yes	no
PBANKA_091440	yes	yes	no
PBANKA_091450	yes	yes	no
PBANKA_091460	yes	yes	no
PBANKA_091470	yes	yes	no
PBANKA_091480	yes	yes	yes
PBANKA_091490	yes	yes	yes
PBANKA_091500	yes	yes	no
PBANKA_091510	yes	yes	yes
PBANKA_091520	yes	yes	no
PBANKA_091530	yes	yes	yes
PBANKA_091540	yes	yes	yes
PBANKA_091550	yes	no	yes
PBANKA_091560	yes	no	no
PBANKA_091570	yes	no	no
PBANKA_091580	yes	yes	no
PBANKA_091590	yes	yes	no
PBANKA_091600	yes	yes	yes
PBANKA_091610	yes	yes	no
PBANKA_091620	yes	yes	yes
PBANKA_091630	yes	yes	no
PBANKA_091640	yes	no	yes
PBANKA_091650	yes	no	yes
PBANKA_091660	yes	yes	yes
PBANKA_091665	yes	yes	no
PBANKA_091670	yes	yes	yes
PBANKA_091680	yes	no	no
PBANKA_091690	yes	yes	yes
PBANKA_091700	yes	yes	no
PBANKA_091710	yes	yes	yes
PBANKA_091720	yes	yes	no
PBANKA_091730	no	yes	no
PBANKA_091740	no	yes	no
PBANKA_091750	no	no	no
PBANKA_091760	yes	yes	yes
PBANKA_091770	yes	no	no
PBANKA_091780	yes	yes	yes
PBANKA_091790	yes	yes	yes
PBANKA_091800	yes	yes	no
PBANKA_091810	yes	yes	no
PBANKA_091820	yes	no	yes
PBANKA_091830	yes	yes	no
PBANKA_091840	yes	yes	no
PBANKA_091850	yes	yes	no
PBANKA_091860	yes	yes	yes
PBANKA_091870	yes	yes	yes
PBANKA_091880	yes	yes	yes
PBANKA_091890	yes	yes	yes
PBANKA_091900	yes	yes	yes
PBANKA_091910	yes	yes	yes
PBANKA_091920	yes	yes	no
PBANKA_091930	yes	yes	yes
PBANKA_091940	yes	yes	yes
PBANKA_091950	yes	yes	yes
PBANKA_091960	yes	yes	no
PBANKA_091970	yes	yes	yes
PBANKA_091980	yes	no	yes
PBANKA_091990	yes	no	yes
PBANKA_092000	yes	yes	no
PBANKA_092010	yes	yes	yes
PBANKA_092020	yes	yes	yes
PBANKA_092030	yes	yes	no
PBANKA_092040	yes	no	yes
PBANKA_092050	yes	no	no
PBANKA_092060	no	no	no
PBANKA_092070	no	yes	no
PBANKA_092080	no	yes	no
PBANKA_092090	yes	yes	yes
PBANKA_092100	yes	yes	yes
PBANKA_092110	yes	yes	yes
PBANKA_092120	yes	yes	no
PBANKA_092130	no	yes	no
PBANKA_092140	yes	yes	yes
PBANKA_092150	yes	yes	yes
PBANKA_092160	yes	yes	yes
PBANKA_092170	yes	no	yes
PBANKA_092180	yes	yes	yes
PBANKA_092190	yes	yes	no
[truncated: 2,912 more rows]
