# Supplementary material for: Functional Profiling of a Plasmodium Genome Reveals an Abundance of Essential Genes
Source: Cell. 2017 Jul 13;170(2):260–272.e8. doi: 10.1016/j.cell.2017.06.030 (PMC5509546; doi:10.1016/j.cell.2017.06.030)
Supplement: Data S1. Reproducible Analysis Procedure — The file archive includes an R-markdown document, which will reproduce all bioinformatic procedures conducted. [file mmc9.zip › otherdata/rmgmdb.txt]

gene	Yes	No	Phenotype	RMGMpheno
PBANKA_010060	5	0	5	Phenotype
PBANKA_010110	1	0	0	Viable
PBANKA_010210	0	1	0	Non-targetable
PBANKA_010230	2	0	0	Viable
PBANKA_010410	0	1	0	Non-targetable
PBANKA_010620	2	0	0	Viable
PBANKA_010770	1	0	1	Phenotype
PBANKA_010830	0	1	0	Non-targetable
PBANKA_011250	1	0	0	Viable
PBANKA_020180	1	0	1	Phenotype
PBANKA_020310	0	1	0	Non-targetable
PBANKA_020450	1	0	0	Viable
PBANKA_020480	0	1	0	Non-targetable
PBANKA_020500	0	1	0	Non-targetable
PBANKA_020580	2	0	0	Viable
PBANKA_020700	0	1	0	Non-targetable
PBANKA_020800	1	0	0	Viable
PBANKA_020830	3	0	0	Viable
PBANKA_020840	1	0	0	Viable
PBANKA_020890	0	1	0	Non-targetable
PBANKA_020900	0	1	0	Non-targetable
PBANKA_020910	1	0	0	Viable
PBANKA_020920	1	0	0	Viable
PBANKA_020930	0	1	0	Non-targetable
PBANKA_020990	1	0	0	Viable
PBANKA_021100	0	1	0	Non-targetable
PBANKA_021140	1	0	0	Viable
PBANKA_021440	1	0	0	Viable
PBANKA_021480	0	1	0	Non-targetable
PBANKA_021550	1	0	0	Viable
PBANKA_030100	1	0	0	Viable
PBANKA_030230	0	1	0	Non-targetable
PBANKA_030250	0	1	0	Non-targetable
PBANKA_030380	0	1	0	Non-targetable
PBANKA_030390	1	0	0	Viable
PBANKA_030470	1	0	0	Viable
PBANKA_030500	2	0	0	Viable
PBANKA_030510	2	0	0	Viable
PBANKA_030590	1	0	0	Viable
PBANKA_030600	2	0	0	Viable
PBANKA_030610	1	0	0	Viable
PBANKA_030800	0	1	0	Non-targetable
PBANKA_030850	0	1	0	Non-targetable
PBANKA_030970	1	0	0	Viable
PBANKA_031030	1	0	0	Viable
PBANKA_031140	0	1	0	Non-targetable
PBANKA_031260	1	0	1	Phenotype
PBANKA_031420	2	1	0	Viable
PBANKA_031660	1	0	0	Viable
PBANKA_040110	1	0	1	Phenotype
PBANKA_040120	0	1	0	Non-targetable
PBANKA_040150	1	0	0	Viable
PBANKA_040220	1	0	0	Viable
PBANKA_040260	1	0	0	Viable
PBANKA_040270	0	1	0	Non-targetable
PBANKA_040320	1	0	0	Viable
PBANKA_040380	0	1	0	Non-targetable
PBANKA_040620	0	1	0	Non-targetable
PBANKA_040720	0	1	0	Non-targetable
PBANKA_040740	0	1	0	Non-targetable
PBANKA_040760	1	0	1	Phenotype
PBANKA_040770	0	1	0	Non-targetable
PBANKA_040820	4	0	0	Viable
PBANKA_040850	0	1	0	Non-targetable
PBANKA_040940	2	0	0	Viable
PBANKA_040970	2	0	0	Viable
PBANKA_041040	1	1	0	Viable
PBANKA_041050	1	0	0	Viable
PBANKA_041090	0	1	0	Non-targetable
PBANKA_041210	0	1	0	Non-targetable
PBANKA_041290	2	0	0	Viable
PBANKA_041480	1	0	1	Phenotype
PBANKA_041650	1	0	1	Phenotype
PBANKA_041670	0	1	0	Non-targetable
PBANKA_041710	1	0	0	Viable
PBANKA_041720	2	0	0	Viable
PBANKA_041760	2	0	0	Viable
PBANKA_041770	0	1	0	Non-targetable
PBANKA_050110	0	1	0	Non-targetable
PBANKA_050120	2	0	0	Viable
PBANKA_050140	1	0	1	Phenotype
PBANKA_050250	0	1	0	Non-targetable
PBANKA_050260	0	1	0	Non-targetable
PBANKA_050650	1	0	0	Viable
PBANKA_050740	2	0	2	Phenotype
PBANKA_050800	1	0	0	Viable
PBANKA_050810	0	1	0	Non-targetable
PBANKA_050950	0	1	0	Non-targetable
PBANKA_051060	1	0	0	Viable
PBANKA_051200	1	0	1	Phenotype
PBANKA_051490	2	0	0	Viable
PBANKA_051500	2	0	0	Viable
PBANKA_051700	1	0	0	Viable
PBANKA_051760	2	0	0	Viable
PBANKA_051820	1	0	0	Viable
PBANKA_051900	1	0	0	Viable
PBANKA_051930	1	0	0	Viable
PBANKA_052040	0	1	0	Non-targetable
PBANKA_052060	0	1	0	Non-targetable
PBANKA_052140	0	1	0	Non-targetable
PBANKA_052270	0	1	0	Non-targetable
PBANKA_052420	0	1	0	Non-targetable
PBANKA_052430	2	0	0	Viable
PBANKA_052440	1	0	0	Viable
PBANKA_052460	0	1	0	Non-targetable
PBANKA_052480	2	0	0	Viable
PBANKA_060060	0	1	0	Non-targetable
PBANKA_060240	1	0	0	Viable
PBANKA_060390	1	0	0	Viable
PBANKA_060470	1	0	0	Viable
PBANKA_060670	1	0	0	Viable
PBANKA_060830	0	1	0	Non-targetable
PBANKA_061060	0	1	0	Non-targetable
PBANKA_061430	0	1	0	Non-targetable
PBANKA_061460	0	1	0	Non-targetable
PBANKA_061520	1	0	0	Viable
PBANKA_061580	0	1	0	Non-targetable
PBANKA_061590	1	0	0	Viable
PBANKA_061670	3	0	0	Viable
PBANKA_061860	0	1	0	Non-targetable
PBANKA_061920	1	0	0	Viable
PBANKA_062150	0	1	0	Non-targetable
PBANKA_062310	0	1	0	Non-targetable
PBANKA_070060	0	1	0	Non-targetable
PBANKA_070070	1	0	0	Viable
PBANKA_070100	1	0	0	Viable
PBANKA_070110	1	0	0	Viable
PBANKA_070190	2	0	0	Viable
PBANKA_070270	1	0	0	Viable
PBANKA_070620	1	0	0	Viable
PBANKA_070700	1	0	0	Viable
PBANKA_070710	1	0	0	Viable
PBANKA_070970	1	0	0	Viable
PBANKA_071060	0	1	0	Non-targetable
PBANKA_071140	1	0	0	Viable
PBANKA_071160	1	0	0	Viable
PBANKA_071220	1	0	0	Viable
PBANKA_071290	1	0	1	Phenotype
PBANKA_071400	1	0	0	Viable
PBANKA_071430	2	0	0	Viable
PBANKA_071550	0	1	0	Non-targetable
PBANKA_071640	1	0	0	Viable
PBANKA_071730	0	1	0	Non-targetable
PBANKA_071810	0	1	0	Non-targetable
PBANKA_071920	4	0	0	Viable
PBANKA_071990	0	2	0	Non-targetable
PBANKA_072090	1	0	0	Viable
PBANKA_080050	1	0	0	Viable
PBANKA_080430	1	0	0	Viable
PBANKA_080560	0	1	0	Non-targetable
PBANKA_080630	0	1	0	Non-targetable
PBANKA_080720	1	0	0	Viable
PBANKA_080800	0	1	0	Non-targetable
PBANKA_080810	5	0	0	Viable
PBANKA_081240	1	0	0	Viable
PBANKA_081300	2	2	1	Phenotype
PBANKA_081570	1	0	0	Viable
PBANKA_081600	1	0	0	Viable
PBANKA_081700	1	0	0	Viable
PBANKA_081980	2	0	2	Phenotype
PBANKA_081990	0	1	0	Non-targetable
PBANKA_082040	1	0	0	Viable
PBANKA_082110	1	0	0	Viable
PBANKA_082230	1	0	0	Viable
PBANKA_082420	1	0	0	Viable
PBANKA_082470	1	0	0	Viable
PBANKA_082620	0	1	0	Non-targetable
PBANKA_082680	0	1	0	Non-targetable
PBANKA_082690	1	0	0	Viable
PBANKA_082710	1	0	0	Viable
PBANKA_082850	0	1	0	Non-targetable
PBANKA_082960	1	1	0	Viable
PBANKA_083040	1	0	0	Viable
PBANKA_083100	0	1	0	Non-targetable
PBANKA_083300	0	1	0	Non-targetable
PBANKA_083310	1	0	0	Viable
PBANKA_083330	1	0	1	Phenotype
PBANKA_083560	0	1	0	Non-targetable
PBANKA_083630	0	2	0	Non-targetable
PBANKA_083680	1	0	0	Viable
PBANKA_090110	0	1	0	Non-targetable
PBANKA_090130	1	0	0	Viable
PBANKA_090210	5	0	0	Viable
PBANKA_090350	1	0	1	Phenotype
PBANKA_090360	0	1	0	Non-targetable
PBANKA_090380	0	1	0	Non-targetable
PBANKA_090580	1	0	0	Viable
PBANKA_090590	1	0	0	Viable
PBANKA_090710	2	0	0	Viable
PBANKA_090900	1	0	0	Viable
PBANKA_091020	1	0	0	Viable
PBANKA_091030	0	3	0	Non-targetable
PBANKA_091170	0	1	0	Non-targetable
PBANKA_091210	0	2	0	Non-targetable
PBANKA_091340	1	0	0	Viable
PBANKA_091500	1	1	1	Phenotype
PBANKA_091560	2	0	1	Phenotype
PBANKA_091740	1	0	0	Viable
PBANKA_091830	1	0	1	Phenotype
PBANKA_092370	0	1	0	Non-targetable
PBANKA_092380	2	0	0	Viable
PBANKA_092520	0	1	0	Non-targetable
PBANKA_092550	1	0	0	Viable
PBANKA_092640	0	1	0	Non-targetable
PBANKA_092670	0	1	0	Non-targetable
PBANKA_092700	1	0	0	Viable
PBANKA_092730	1	0	0	Viable
PBANKA_092790	1	0	0	Viable
PBANKA_093020	0	1	0	Non-targetable
PBANKA_093120	0	2	0	Non-targetable
PBANKA_093130	1	0	1	Phenotype
PBANKA_093200	0	1	0	Non-targetable
PBANKA_093210	1	0	0	Viable
PBANKA_093220	1	0	0	Viable
PBANKA_093240	2	0	1	Phenotype
PBANKA_093300	0	1	0	Non-targetable
PBANKA_093350	3	0	1	Phenotype
PBANKA_093370	3	0	0	Viable
PBANKA_093450	0	1	0	Non-targetable
PBANKA_093460	1	0	0	Viable
PBANKA_093860	0	1	0	Non-targetable
PBANKA_093900	1	0	0	Viable
PBANKA_094010	0	1	0	Non-targetable
PBANKA_094130	7	1	7	Phenotype
PBANKA_094350	0	1	0	Non-targetable
PBANKA_100210	5	0	0	Viable
PBANKA_100220	7	0	0	Viable
PBANKA_100240	1	0	0	Viable
PBANKA_100260	1	0	1	Phenotype
PBANKA_100300	5	0	0	Viable
PBANKA_100390	2	0	0	Viable
PBANKA_100620	3	0	0	Viable
PBANKA_100630	3	0	0	Viable
PBANKA_100640	1	0	0	Viable
PBANKA_100770	1	0	0	Viable
PBANKA_100820	0	2	0	Non-targetable
PBANKA_100850	0	3	0	Non-targetable
PBANKA_101090	0	1	0	Non-targetable
PBANKA_101100	0	1	0	Non-targetable
PBANKA_101330	1	0	0	Viable
PBANKA_101450	0	1	0	Non-targetable
PBANKA_101640	1	0	0	Viable
PBANKA_101700	1	0	0	Viable
PBANKA_101710	0	1	0	Non-targetable
PBANKA_101790	2	0	2	Phenotype
PBANKA_101810	2	0	0	Viable
PBANKA_101820	1	0	0	Viable
PBANKA_101980	1	0	0	Viable
PBANKA_102010	0	1	0	Non-targetable
PBANKA_102150	1	0	0	Viable
PBANKA_102250	1	0	0	Viable
PBANKA_102340	3	0	1	Phenotype
PBANKA_102460	4	0	0	Viable
PBANKA_102830	0	2	0	Non-targetable
PBANKA_102920	0	1	0	Non-targetable
PBANKA_103010	1	0	0	Viable
PBANKA_103130	0	1	0	Non-targetable
PBANKA_103210	0	1	0	Non-targetable
PBANKA_103310	1	0	0	Viable
PBANKA_103430	3	0	0	Viable
PBANKA_103440	6	0	6	Phenotype
PBANKA_103450	1	0	0	Viable
PBANKA_103520	3	0	0	Viable
PBANKA_103750	1	0	0	Viable
PBANKA_103780	1	0	0	Viable
PBANKA_103820	1	0	0	Viable
PBANKA_103870	1	0	0	Viable
PBANKA_104010	0	2	0	Non-targetable
PBANKA_110140	0	2	0	Non-targetable
PBANKA_110310	0	1	0	Non-targetable
PBANKA_110510	0	1	0	Non-targetable
PBANKA_110650	0	1	0	Non-targetable
PBANKA_110710	0	1	0	Non-targetable
PBANKA_110760	1	0	0	Viable
PBANKA_110780	1	0	0	Viable
PBANKA_110940	0	1	0	Non-targetable
PBANKA_111050	1	0	0	Viable
PBANKA_111090	1	0	0	Viable
PBANKA_111100	1	0	0	Viable
PBANKA_111110	1	0	0	Viable
PBANKA_111240	2	0	2	Phenotype
PBANKA_111300	1	0	0	Viable
PBANKA_111340	2	0	0	Viable
PBANKA_111470	1	0	0	Viable
PBANKA_111490	0	1	0	Non-targetable
PBANKA_111530	0	1	0	Non-targetable
PBANKA_111550	0	1	0	Non-targetable
PBANKA_111600	3	0	0	Viable
PBANKA_111770	2	0	2	Phenotype
PBANKA_111780	1	0	0	Viable
PBANKA_111920	1	0	0	Viable
PBANKA_112270	1	0	0	Viable
PBANKA_112370	1	0	0	Viable
PBANKA_112510	2	0	0	Viable
PBANKA_112620	1	0	1	Phenotype
PBANKA_112690	0	4	0	Non-targetable
PBANKA_112700	0	2	0	Non-targetable
PBANKA_112810	2	0	0	Viable
PBANKA_112830	1	0	0	Viable
PBANKA_112890	1	0	0	Viable
PBANKA_112900	0	1	0	Non-targetable
PBANKA_112980	2	0	0	Viable
PBANKA_113140	1	0	0	Viable
PBANKA_113190	0	1	0	Non-targetable
PBANKA_113200	0	1	0	Non-targetable
PBANKA_113310	0	1	0	Non-targetable
PBANKA_113320	1	0	0	Viable
PBANKA_113330	3	0	3	Phenotype
PBANKA_113460	0	1	0	Non-targetable
PBANKA_113620	0	1	0	Non-targetable
PBANKA_113670	4	0	0	Viable
PBANKA_113700	0	1	0	Non-targetable
PBANKA_113750	1	0	0	Viable
PBANKA_113780	1	0	0	Viable
PBANKA_113980	1	0	0	Viable
PBANKA_114030	1	0	0	Viable
PBANKA_114070	1	0	0	Viable
PBANKA_114130	1	0	0	Viable
PBANKA_114370	1	0	0	Viable
PBANKA_114380	1	0	0	Viable
PBANKA_114540	0	1	0	Non-targetable
PBANKA_120060	0	1	0	Non-targetable
PBANKA_120070	1	0	0	Viable
PBANKA_120200	0	1	0	Non-targetable
PBANKA_120490	0	1	0	Non-targetable
PBANKA_120590	0	1	0	Non-targetable
PBANKA_120680	1	0	0	Viable
PBANKA_120940	0	1	0	Non-targetable
PBANKA_121030	0	1	0	Non-targetable
PBANKA_121110	0	1	0	Non-targetable
PBANKA_121190	0	1	0	Non-targetable
PBANKA_121260	2	0	0	Viable
PBANKA_121270	1	0	0	Viable
PBANKA_121280	0	1	0	Non-targetable
PBANKA_121710	0	1	0	Non-targetable
PBANKA_121770	2	0	0	Viable
PBANKA_121810	1	0	0	Viable
PBANKA_121880	0	1	0	Non-targetable
PBANKA_121910	1	0	0	Viable
PBANKA_121950	0	1	0	Non-targetable
PBANKA_122220	1	0	0	Viable
PBANKA_122250	0	2	0	Non-targetable
PBANKA_122390	1	0	0	Viable
PBANKA_122500	0	1	0	Non-targetable
PBANKA_122540	2	0	0	Viable
PBANKA_122740	0	1	0	Non-targetable
PBANKA_122880	0	1	0	Non-targetable
PBANKA_122890	1	0	0	Viable
PBANKA_122900	1	0	0	Viable
PBANKA_122980	2	0	0	Viable
PBANKA_123020	0	1	0	Non-targetable
PBANKA_123070	0	1	0	Non-targetable
PBANKA_123130	2	0	0	Viable
PBANKA_123220	0	1	0	Non-targetable
PBANKA_123240	1	0	0	Viable
PBANKA_123320	2	0	0	Viable
PBANKA_123350	4	0	0	Viable
PBANKA_123360	1	0	0	Viable
PBANKA_123490	0	1	0	Non-targetable
PBANKA_123710	0	1	0	Non-targetable
PBANKA_123740	1	0	0	Viable
PBANKA_123780	0	1	0	Non-targetable
PBANKA_124070	2	0	0	Viable
PBANKA_124170	1	0	0	Viable
PBANKA_124300	1	0	1	Phenotype
PBANKA_124310	0	1	0	Non-targetable
PBANKA_130070	4	0	0	Viable
PBANKA_130080	1	0	0	Viable
PBANKA_130130	2	0	0	Viable
PBANKA_130230	1	0	1	Phenotype
PBANKA_130280	1	0	0	Viable
PBANKA_130290	1	0	0	Viable
PBANKA_130470	1	0	1	Phenotype
PBANKA_130520	0	1	0	Non-targetable
PBANKA_130620	1	0	1	Phenotype
PBANKA_130650	2	0	0	Viable
PBANKA_130690	1	0	0	Viable
PBANKA_130820	0	1	0	Non-targetable
PBANKA_130840	1	0	0	Viable
PBANKA_130920	0	1	0	Non-targetable
PBANKA_130960	1	0	0	Viable
PBANKA_130990	1	0	1	Phenotype
PBANKA_131060	0	1	0	Non-targetable
PBANKA_131170	3	0	0	Viable
PBANKA_131270	2	0	0	Viable
PBANKA_131370	0	1	0	Non-targetable
PBANKA_131530	1	0	0	Viable
PBANKA_131570	0	1	0	Non-targetable
PBANKA_131800	1	0	0	Viable
PBANKA_131810	1	0	1	Phenotype
PBANKA_131860	1	0	0	Viable
PBANKA_131870	1	0	0	Viable
PBANKA_131880	1	0	0	Viable
PBANKA_131900	0	1	0	Non-targetable
PBANKA_131910	0	2	0	Non-targetable
PBANKA_131950	1	0	0	Viable
PBANKA_132070	0	1	0	Non-targetable
PBANKA_132170	1	0	1	Phenotype
PBANKA_132430	1	0	0	Viable
PBANKA_132710	0	2	0	Non-targetable
PBANKA_132800	0	1	0	Non-targetable
PBANKA_132910	0	1	0	Non-targetable
PBANKA_132950	2	0	0	Viable
PBANKA_132980	1	0	0	Viable
PBANKA_133110	1	0	0	Viable
PBANKA_133140	0	1	0	Non-targetable
PBANKA_133240	1	0	0	Viable
PBANKA_133370	3	0	0	Viable
PBANKA_133430	0	2	0	Non-targetable
PBANKA_133780	1	0	1	Phenotype
PBANKA_133840	0	1	0	Non-targetable
PBANKA_133870	0	1	0	Non-targetable
PBANKA_133890	0	1	0	Non-targetable
PBANKA_134280	0	1	0	Non-targetable
PBANKA_134590	0	1	0	Non-targetable
PBANKA_134650	1	0	0	Viable
PBANKA_134800	1	0	0	Viable
PBANKA_134900	1	0	1	Phenotype
PBANKA_134910	5	0	5	Phenotype
PBANKA_134920	1	0	1	Phenotype
PBANKA_134980	1	0	0	Viable
PBANKA_135090	0	1	0	Non-targetable
PBANKA_135150	0	1	0	Non-targetable
PBANKA_135260	1	0	0	Viable
PBANKA_135330	2	1	2	Phenotype
PBANKA_135340	1	0	0	Viable
PBANKA_135410	0	1	0	Non-targetable
PBANKA_135560	2	0	0	Viable
PBANKA_135590	0	1	0	Non-targetable
PBANKA_135600	0	1	0	Non-targetable
PBANKA_135770	0	1	0	Non-targetable
PBANKA_135800	2	0	2	Phenotype
PBANKA_135810	0	1	0	Non-targetable
PBANKA_135960	4	0	0	Viable
PBANKA_135970	3	0	0	Viable
PBANKA_136010	3	0	3	Phenotype
PBANKA_136050	0	1	0	Non-targetable
PBANKA_136210	1	1	0	Viable
PBANKA_136250	1	0	0	Viable
PBANKA_136430	0	1	0	Non-targetable
PBANKA_136480	0	1	0	Non-targetable
PBANKA_136550	3	0	2	Phenotype
PBANKA_140060	0	1	0	Non-targetable
PBANKA_140080	4	0	0	Viable
PBANKA_140150	1	0	0	Viable
PBANKA_140260	0	1	0	Non-targetable
PBANKA_140270	1	0	0	Viable
PBANKA_140330	1	0	0	Viable
PBANKA_140400	1	0	0	Viable
PBANKA_140410	1	0	0	Viable
PBANKA_140670	0	2	0	Non-targetable
PBANKA_140770	0	1	0	Non-targetable
PBANKA_140900	1	0	0	Viable
PBANKA_140910	0	1	0	Non-targetable
PBANKA_141030	0	1	0	Non-targetable
PBANKA_141110	1	0	1	Phenotype
PBANKA_141260	1	0	1	Phenotype
PBANKA_141270	1	0	1	Phenotype
PBANKA_141310	0	1	0	Non-targetable
PBANKA_141360	0	1	0	Non-targetable
PBANKA_141450	0	1	0	Non-targetable
PBANKA_141470	0	1	0	Non-targetable
PBANKA_141510	0	1	0	Non-targetable
PBANKA_141830	0	1	0	Non-targetable
PBANKA_141890	0	1	0	Non-targetable
PBANKA_141970	0	1	0	Non-targetable
PBANKA_142090	0	1	0	Non-targetable
PBANKA_142160	0	1	0	Non-targetable
PBANKA_142170	1	0	0	Viable
PBANKA_142210	1	0	0	Viable
PBANKA_142220	1	0	0	Viable
PBANKA_142620	0	2	0	Non-targetable
PBANKA_142700	1	0	0	Viable
PBANKA_142720	1	0	0	Viable
PBANKA_143070	1	0	0	Viable
PBANKA_143080	1	0	0	Viable
PBANKA_143220	3	0	0	Viable
PBANKA_143230	1	0	0	Viable
PBANKA_143240	1	0	0	Viable
PBANKA_143360	0	2	0	Non-targetable
PBANKA_143370	1	0	0	Viable
PBANKA_143400	1	0	0	Viable
PBANKA_143440	0	1	0	Non-targetable
PBANKA_143480	0	2	0	Non-targetable
PBANKA_143660	3	0	0	Viable
PBANKA_143750	1	0	0	Viable
PBANKA_143830	0	1	0	Non-targetable
PBANKA_143860	1	0	1	Phenotype
PBANKA_144200	1	0	1	Phenotype
PBANKA_144300	0	2	0	Non-targetable
PBANKA_144380	2	0	0	Viable
PBANKA_144400	1	0	1	Phenotype
PBANKA_144560	1	1	1	Phenotype
PBANKA_144780	0	1	0	Non-targetable
PBANKA_144900	0	1	0	Non-targetable
PBANKA_145030	3	0	3	Phenotype
PBANKA_145340	0	1	0	Non-targetable
PBANKA_145920	1	0	0	Viable
PBANKA_146000	0	1	0	Non-targetable
PBANKA_146050	1	0	0	Viable
PBANKA_146070	2	0	0	Viable
PBANKA_146220	1	0	0	Viable
PBANKA_146300	1	0	0	Viable
