# Supplementary material for: Functional Profiling of a Plasmodium Genome Reveals an Abundance of Essential Genes
Source: Cell. 2017 Jul 13;170(2):260–272.e8. doi: 10.1016/j.cell.2017.06.030 (PMC5509546; doi:10.1016/j.cell.2017.06.030)
Supplement: Data S1. Reproducible Analysis Procedure — The file archive includes an R-markdown document, which will reproduce all bioinformatic procedures conducted. [file mmc9.zip › otherdata/sidiketalwithorthologs.csv]

TgID	PfID	PbID	toxophenotype
TGGT1_261490	#N/A	#N/A	-6.89
TGGT1_316110	PF3D7_1106100	PBANKA_0940800	-6.71
TGGT1_310290	PF3D7_0403100	PBANKA_1000700	-6.7
TGGT1_210360	PF3D7_0527900	PBANKA_1242500	-6.63
TGGT1_232430	#N/A	#N/A	-6.52
TGGT1_226660	#N/A	#N/A	-6.49
TGGT1_278500	#N/A	#N/A	-6.38
TGGT1_273870	#N/A	#N/A	-6.34
TGGT1_251880	PF3D7_0807900	PBANKA_1222800	-6.31
TGGT1_249950	PF3D7_0203700	PBANKA_0301500	-6.31
TGGT1_215060	PF3D7_0416800	PBANKA_0718800	-6.29
TGGT1_231170	PF3D7_0509100	PBANKA_1108700	-6.28
TGGT1_238000	PF3D7_1202400	PBANKA_0601300	-6.27
TGGT1_277940	#N/A	#N/A	-6.24
TGGT1_288930	#N/A	#N/A	-6.23
TGGT1_266030	PF3D7_1132600	PBANKA_0915800	-6.21
TGGT1_293630	#N/A	#N/A	-6.17
TGGT1_319580	#N/A	#N/A	-6.11
TGGT1_280610	PF3D7_1366600	PBANKA_1142500	-6.1
TGGT1_235478	#N/A	#N/A	-6.07
TGGT1_264760	PF3D7_1131800	PBANKA_0916600	-6.07
TGGT1_230500	#N/A	#N/A	-6.05
TGGT1_202370	PF3D7_0320300	PBANKA_1218200	-6.05
TGGT1_229250A	#N/A	#N/A	-6.04
TGGT1_227420	PF3D7_0104400	PBANKA_0208700	-6.01
TGGT1_273090	#N/A	#N/A	-6.01
TGGT1_310750	PF3D7_0422100	PBANKA_0522500	-6.01
TGGT1_221950	PF3D7_0924700	PBANKA_0825600	-6
TGGT1_237560	PF3D7_1454500	PBANKA_1318200	-5.99
TGGT1_214270	PF3D7_0607000	PBANKA_0105600	-5.99
TGGT1_297500	PF3D7_0308200	PBANKA_0406500	-5.99
TGGT1_224510	#N/A	#N/A	-5.98
TGGT1_246060	PF3D7_1125300	PBANKA_0923000	-5.97
TGGT1_310490	PF3D7_0618300	PBANKA_1117500	-5.95
TGGT1_207980	PF3D7_0935300	PBANKA_0836100	-5.95
TGGT1_253890	#N/A	#N/A	-5.93
TGGT1_250830	PF3D7_0312300	PBANKA_0410300	-5.91
TGGT1_227360	PF3D7_1027800	PBANKA_0511900	-5.9
TGGT1_246190	#N/A	#N/A	-5.89
TGGT1_313430	#N/A	#N/A	-5.87
TGGT1_242625	PF3D7_1434500	PBANKA_1010300	-5.86
TGGT1_205540	PF3D7_1419100	PBANKA_1024100	-5.86
TGGT1_225360	PF3D7_0725300	PBANKA_0622800	-5.85
TGGT1_216630	#N/A	#N/A	-5.84
TGGT1_230490	#N/A	#N/A	-5.81
TGGT1_215230	PF3D7_0728900	PBANKA_0213000	-5.81
TGGT1_241850	#N/A	#N/A	-5.8
TGGT1_314920	#N/A	#N/A	-5.8
TGGT1_205180	PF3D7_1367100	PBANKA_1143000	-5.79
TGGT1_261680	#N/A	#N/A	-5.79
TGGT1_300280	#N/A	#N/A	-5.79
TGGT1_263090	PF3D7_0818200	PBANKA_0712600	-5.79
TGGT1_240590	PF3D7_1364800	PBANKA_1140600	-5.78
TGGT1_287210	PF3D7_0608500	PBANKA_0107100	-5.77
TGGT1_231080	PF3D7_1130100	PBANKA_0918100	-5.77
TGGT1_320210	PF3D7_0308600	PBANKA_0406800	-5.76
TGGT1_320220	PF3D7_1439400	PBANKA_1303300	-5.76
TGGT1_233820	PF3D7_0308000	PBANKA_0406300	-5.76
TGGT1_207770	PF3D7_1030500	PBANKA_0514500	-5.75
TGGT1_225130	#N/A	#N/A	-5.75
TGGT1_270880	PF3D7_0416000	PBANKA_0717900	-5.73
TGGT1_313130	#N/A	#N/A	-5.73
TGGT1_267700	#N/A	#N/A	-5.73
TGGT1_297245	#N/A	#N/A	-5.71
TGGT1_294060	#N/A	#N/A	-5.7
TGGT1_312650	PF3D7_0407700	PBANKA_1005300	-5.69
TGGT1_258650	PF3D7_1364900	PBANKA_1140700	-5.69
TGGT1_293670	PF3D7_0714500	PBANKA_1421100	-5.68
TGGT1_292190	PF3D7_1225300	PBANKA_1440200	-5.68
TGGT1_284570	PF3D7_0713800	PBANKA_1420400	-5.68
TGGT1_299210	PF3D7_1410200	PBANKA_1032300	-5.67
TGGT1_211440	#N/A	#N/A	-5.67
TGGT1_246475	PF3D7_0719800	PBANKA_0617300	-5.66
TGGT1_211680	PF3D7_0827900	PBANKA_0702800	-5.65
TGGT1_260200	#N/A	#N/A	-5.65
TGGT1_295410	#N/A	#N/A	-5.64
TGGT1_295040	PF3D7_0815200	PBANKA_1422400	-5.63
TGGT1_244420	PF3D7_0109700	PBANKA_0203900	-5.63
TGGT1_205615	#N/A	#N/A	-5.62
TGGT1_312905	#N/A	#N/A	-5.62
TGGT1_309120	PF3D7_0507100	PBANKA_1106700	-5.62
TGGT1_231030	#N/A	#N/A	-5.61
TGGT1_268250	PF3D7_1241100	PBANKA_1454500	-5.61
TGGT1_314750	#N/A	#N/A	-5.6
TGGT1_216390	#N/A	#N/A	-5.6
TGGT1_235540	PF3D7_1010600	PBANKA_1209000	-5.6
TGGT1_208820	PF3D7_1337200	PBANKA_1351000	-5.59
TGGT1_268260	#N/A	#N/A	-5.59
TGGT1_236930	#N/A	#N/A	-5.59
TGGT1_300000	PF3D7_1341300	PBANKA_1354500	-5.59
TGGT1_242260	#N/A	#N/A	-5.58
TGGT1_260420	PF3D7_0616200	PBANKA_1115700	-5.58
TGGT1_236650	#N/A	#N/A	-5.58
TGGT1_310118	PF3D7_1445300	PBANKA_1309100	-5.58
TGGT1_225800	PF3D7_1413500	PBANKA_1029200	-5.57
TGGT1_232190	#N/A	#N/A	-5.57
TGGT1_246500	PF3D7_1474500	PBANKA_1301700	-5.56
TGGT1_233245	#N/A	#N/A	-5.55
TGGT1_312570	#N/A	#N/A	-5.55
TGGT1_233550A	#N/A	#N/A	-5.54
TGGT1_225440	#N/A	#N/A	-5.54
TGGT1_263800	#N/A	#N/A	-5.54
TGGT1_249970	PF3D7_0414600	PBANKA_0716600	-5.53
TGGT1_239100	PF3D7_1302800	PBANKA_1401300	-5.53
TGGT1_229950	PF3D7_0413600	PBANKA_0715600	-5.53
TGGT1_230890	#N/A	#N/A	-5.53
TGGT1_311400	PF3D7_0214100	PBANKA_0311000	-5.53
TGGT1_233520	#N/A	#N/A	-5.53
TGGT1_311720	#N/A	#N/A	-5.5
TGGT1_270570	#N/A	#N/A	-5.5
TGGT1_304990	PF3D7_1462300	PBANKA_1326000	-5.5
TGGT1_219800	PF3D7_0406100	PBANKA_1003800	-5.49
TGGT1_213900	PF3D7_0711500	PBANKA_1222100	-5.48
TGGT1_209900	PF3D7_0320600	PBANKA_1217900	-5.48
TGGT1_266060	PF3D7_1026800	PBANKA_0510900	-5.48
TGGT1_240970	PF3D7_1221800	PBANKA_1437000	-5.47
TGGT1_242070	#N/A	#N/A	-5.46
TGGT1_202180	#N/A	#N/A	-5.46
TGGT1_291680	PF3D7_0822600	PBANKA_0708000	-5.46
TGGT1_216730	PF3D7_0527000	PBANKA_1241800	-5.46
TGGT1_291310	PF3D7_1354400	PBANKA_1131000	-5.45
TGGT1_215020	PF3D7_0105500	PBANKA_0207800	-5.45
TGGT1_275830	#N/A	#N/A	-5.45
TGGT1_252490	PF3D7_1406700	PBANKA_1035500	-5.45
TGGT1_269290	#N/A	#N/A	-5.45
TGGT1_290620	#N/A	#N/A	-5.44
TGGT1_281370	PF3D7_1015500	PBANKA_1213900	-5.44
TGGT1_254400	#N/A	#N/A	-5.44
TGGT1_219700	PF3D7_1317100	PBANKA_1415600	-5.43
TGGT1_230420	#N/A	#N/A	-5.43
TGGT1_228710	#N/A	#N/A	-5.42
TGGT1_313910	#N/A	#N/A	-5.42
TGGT1_271390	PF3D7_1247900	PBANKA_1460800	-5.42
TGGT1_232380	PF3D7_1448000	PBANKA_1311800	-5.42
TGGT1_232240	#N/A	#N/A	-5.42
TGGT1_288350	PF3D7_0708500	PBANKA_1219000	-5.41
TGGT1_238895	#N/A	#N/A	-5.41
TGGT1_285780	#N/A	#N/A	-5.41
TGGT1_260360	PF3D7_0824300	PBANKA_0706300	-5.4
TGGT1_240810	#N/A	#N/A	-5.4
TGGT1_201220	PF3D7_0517900	PBANKA_1232700	-5.4
TGGT1_286140	#N/A	#N/A	-5.4
TGGT1_226830	PF3D7_1344200	PBANKA_1357200	-5.4
TGGT1_313060	PF3D7_1250600	PBANKA_1463500	-5.39
TGGT1_222230	#N/A	#N/A	-5.39
TGGT1_271920	#N/A	#N/A	-5.39
TGGT1_230700	#N/A	#N/A	-5.39
TGGT1_285220	#N/A	#N/A	-5.39
TGGT1_223000	PF3D7_1213600	PBANKA_1429400	-5.38
TGGT1_313990	#N/A	#N/A	-5.38
TGGT1_267510	PF3D7_1425700	PBANKA_1018900	-5.38
TGGT1_259172	#N/A	#N/A	-5.37
TGGT1_231410	PF3D7_1125100	PBANKA_0923200	-5.37
TGGT1_254280	#N/A	#N/A	-5.37
TGGT1_284560	PF3D7_1323100	PBANKA_1338300	-5.37
TGGT1_269140	PF3D7_1437800	PBANKA_0611000	-5.37
TGGT1_213240	#N/A	#N/A	-5.36
TGGT1_217780	#N/A	#N/A	-5.36
TGGT1_225000	PF3D7_1316900	PBANKA_1415400	-5.36
TGGT1_227290	#N/A	#N/A	-5.36
TGGT1_218760	PF3D7_0509000	PBANKA_1108600	-5.35
TGGT1_228660	#N/A	#N/A	-5.35
TGGT1_306950	#N/A	#N/A	-5.35
TGGT1_243920	PF3D7_1211700	PBANKA_0610200	-5.35
TGGT1_229740	PF3D7_0812000	PBANKA_1425500	-5.35
TGGT1_297745	#N/A	#N/A	-5.34
TGGT1_213350	PF3D7_1317800	PBANKA_1416300	-5.34
TGGT1_205220	PF3D7_1110200	PBANKA_0937400	-5.34
TGGT1_295710	#N/A	#N/A	-5.34
TGGT1_215750	#N/A	#N/A	-5.33
TGGT1_251600	PF3D7_0921800	PBANKA_0822700	-5.33
TGGT1_265530	#N/A	#N/A	-5.33
TGGT1_212780	#N/A	#N/A	-5.33
TGGT1_250050	#N/A	#N/A	-5.33
TGGT1_315140	#N/A	#N/A	-5.33
TGGT1_252290	PF3D7_0812400	PBANKA_1425100	-5.32
TGGT1_251610	#N/A	#N/A	-5.32
TGGT1_253090	PF3D7_1021500	PBANKA_0505700	-5.32
TGGT1_246630	#N/A	#N/A	-5.32
TGGT1_202380	PF3D7_1242800	PBANKA_1456200	-5.31
TGGT1_261050	PF3D7_1359300	PBANKA_1135600	-5.31
TGGT1_257560	PF3D7_1033500	PBANKA_0517300	-5.3
TGGT1_288720	PF3D7_1414300	PBANKA_1028400	-5.3
TGGT1_312230	PF3D7_1433500	PBANKA_1011400	-5.3
TGGT1_316610	#N/A	#N/A	-5.3
TGGT1_295680	PF3D7_0802300	PBANKA_1227900	-5.3
TGGT1_265190	#N/A	#N/A	-5.29
TGGT1_273445	PF3D7_1103400	PBANKA_0943500	-5.29
TGGT1_265220	PF3D7_1124700	PBANKA_0923600	-5.29
TGGT1_316400A	#N/A	#N/A	-5.29
TGGT1_294250	PF3D7_1116400	PBANKA_0931600	-5.29
TGGT1_230000	#N/A	#N/A	-5.29
TGGT1_289710	#N/A	#N/A	-5.29
TGGT1_263150	#N/A	#N/A	-5.29
TGGT1_261850	#N/A	#N/A	-5.28
TGGT1_249240	PF3D7_1434200	PBANKA_1010600	-5.28
TGGT1_227600	PF3D7_0710600	PBANKA_1221200	-5.27
TGGT1_235990	#N/A	#N/A	-5.27
TGGT1_234610	#N/A	#N/A	-5.27
TGGT1_214770	PF3D7_0512600	PBANKA_1112300	-5.27
TGGT1_218000	#N/A	#N/A	-5.27
TGGT1_300030	#N/A	#N/A	-5.27
TGGT1_209090	#N/A	#N/A	-5.27
TGGT1_270250	#N/A	#N/A	-5.27
TGGT1_222140	#N/A	#N/A	-5.27
TGGT1_209880	#N/A	#N/A	-5.26
TGGT1_203950	#N/A	#N/A	-5.25
TGGT1_224190	PF3D7_1223400	PBANKA_1438300	-5.24
TGGT1_258070	#N/A	#N/A	-5.24
TGGT1_204380	#N/A	#N/A	-5.24
TGGT1_213770	PF3D7_0602100	PBANKA_0100900	-5.24
TGGT1_211700	#N/A	#N/A	-5.23
TGGT1_270900	PF3D7_0111300	PBANKA_0202500	-5.23
TGGT1_261520	PF3D7_0612900	PBANKA_0111200	-5.23
TGGT1_219200	PF3D7_1251500	PBANKA_1464500	-5.23
TGGT1_208580	PF3D7_1304100	PBANKA_1402600	-5.23
TGGT1_218610	PF3D7_1020700	PBANKA_0504900	-5.23
TGGT1_204550	#N/A	#N/A	-5.23
TGGT1_295320	PF3D7_0801500	PBANKA_1228700	-5.23
TGGT1_211420	#N/A	#N/A	-5.22
TGGT1_264780	PF3D7_1343600	PBANKA_1356600	-5.22
TGGT1_308000	#N/A	#N/A	-5.22
TGGT1_307040	#N/A	#N/A	-5.22
TGGT1_205710	PF3D7_1350100	PBANKA_1362900	-5.22
TGGT1_224230	#N/A	#N/A	-5.22
TGGT1_299050	PF3D7_1351400	PBANKA_1364200	-5.22
TGGT1_311430	PF3D7_1407100	PBANKA_1035100	-5.21
TGGT1_321550	#N/A	#N/A	-5.21
TGGT1_261510	PF3D7_1010800	PBANKA_1209200	-5.21
TGGT1_231150	#N/A	#N/A	-5.21
TGGT1_267390	PF3D7_1143300	PBANKA_0905700	-5.2
TGGT1_245570	PF3D7_0705300	PBANKA_0803000	-5.2
TGGT1_220860	PF3D7_1459000	PBANKA_1322700	-5.2
TGGT1_235905	#N/A	#N/A	-5.2
TGGT1_209950	PF3D7_1104400	PBANKA_0942500	-5.2
TGGT1_247648	#N/A	#N/A	-5.2
TGGT1_224280	#N/A	#N/A	-5.19
TGGT1_230630	#N/A	#N/A	-5.19
TGGT1_226960	#N/A	#N/A	-5.19
TGGT1_321500	#N/A	#N/A	-5.18
TGGT1_242800	PF3D7_0707900	PBANKA_0805100	-5.18
TGGT1_243950	PF3D7_0829200	PBANKA_0701500	-5.18
TGGT1_301270	#N/A	#N/A	-5.18
TGGT1_216860	PF3D7_0209800	PBANKA_0306800	-5.17
TGGT1_248320	PF3D7_0407500	PBANKA_1005100	-5.17
TGGT1_260800	#N/A	#N/A	-5.17
TGGT1_316760	PF3D7_1115000	PBANKA_0932700	-5.16
TGGT1_292310	#N/A	#N/A	-5.16
TGGT1_288400	PF3D7_0417300	PBANKA_0719400	-5.15
TGGT1_269980	PF3D7_1346100	PBANKA_1359000	-5.15
TGGT1_312400	PF3D7_1307000	PBANKA_1405500	-5.15
TGGT1_271170	#N/A	#N/A	-5.15
TGGT1_286050	PF3D7_0529300	PBANKA_1243800	-5.15
TGGT1_318410	PF3D7_0608700	PBANKA_0107300	-5.15
TGGT1_271350	PF3D7_1324800	PBANKA_1340000	-5.14
TGGT1_241860	PF3D7_1032400	PBANKA_0516200	-5.14
TGGT1_261240	#N/A	#N/A	-5.14
TGGT1_207940	PF3D7_1137100	PBANKA_0911600	-5.14
TGGT1_243570	PF3D7_0217800	PBANKA_0314500	-5.14
TGGT1_254570	#N/A	#N/A	-5.14
TGGT1_289790	#N/A	#N/A	-5.13
TGGT1_270100	PF3D7_1409100	PBANKA_1033400	-5.13
TGGT1_248300	#N/A	#N/A	-5.13
TGGT1_224260	#N/A	#N/A	-5.13
TGGT1_202530	PF3D7_0102900	PBANKA_0210200	-5.13
TGGT1_239350	#N/A	#N/A	-5.13
TGGT1_228190	PF3D7_0918300	PBANKA_0819300	-5.13
TGGT1_203490	#N/A	#N/A	-5.13
TGGT1_272550	#N/A	#N/A	-5.13
TGGT1_291300	PF3D7_0903100	PBANKA_0418300	-5.12
TGGT1_218490	#N/A	#N/A	-5.12
TGGT1_275810	PF3D7_0719700	PBANKA_0617200	-5.12
TGGT1_247700	#N/A	#N/A	-5.12
TGGT1_279360	#N/A	#N/A	-5.12
TGGT1_280690	#N/A	#N/A	-5.12
TGGT1_211470	#N/A	#N/A	-5.11
TGGT1_202800	PF3D7_1475300	PBANKA_1300900	-5.11
TGGT1_278440	#N/A	#N/A	-5.11
TGGT1_218800	#N/A	#N/A	-5.11
TGGT1_305780	#N/A	#N/A	-5.1
TGGT1_225930	#N/A	#N/A	-5.1
TGGT1_210980	#N/A	#N/A	-5.1
TGGT1_258210	#N/A	#N/A	-5.1
TGGT1_295010	PF3D7_1332700	PBANKA_1347500	-5.1
TGGT1_254440	PF3D7_0517000	PBANKA_1231800	-5.1
TGGT1_215430	PF3D7_1105800	PBANKA_0941100	-5.1
TGGT1_247550	PF3D7_1015600	PBANKA_1214000	-5.1
TGGT1_286920	#N/A	#N/A	-5.1
TGGT1_235150	#N/A	#N/A	-5.1
TGGT1_216590	PF3D7_0627700	PBANKA_1126400	-5.1
TGGT1_224960	PF3D7_0204200	PBANKA_0302000	-5.1
TGGT1_251780	PF3D7_1134000	PBANKA_0914400	-5.09
TGGT1_307610	#N/A	#N/A	-5.09
TGGT1_227890	#N/A	#N/A	-5.09
TGGT1_312360	#N/A	#N/A	-5.09
TGGT1_231750	#N/A	#N/A	-5.09
TGGT1_234420	PF3D7_0707400	PBANKA_0804600	-5.08
TGGT1_230950	#N/A	#N/A	-5.08
TGGT1_275980	PF3D7_1112200	PBANKA_0935400	-5.08
TGGT1_230870	#N/A	#N/A	-5.08
TGGT1_223960	PF3D7_0807800	PBANKA_1222900	-5.08
TGGT1_300200	PF3D7_0320900	PBANKA_1217600	-5.08
TGGT1_285830	#N/A	#N/A	-5.08
TGGT1_249250	PF3D7_1142600	PBANKA_0906400	-5.08
TGGT1_235170	PF3D7_0219600	PBANKA_0316000	-5.07
TGGT1_254900	PF3D7_1470900	PBANKA_1334100	-5.07
TGGT1_289300	PF3D7_1034900	PBANKA_0518700	-5.07
TGGT1_293370	#N/A	#N/A	-5.07
TGGT1_268920	#N/A	#N/A	-5.07
TGGT1_311810	#N/A	#N/A	-5.07
TGGT1_202350	#N/A	#N/A	-5.07
TGGT1_238240	PF3D7_1109400	PBANKA_0937800	-5.07
TGGT1_310900	#N/A	#N/A	-5.07
TGGT1_216880	PF3D7_0826700	PBANKA_0703900	-5.07
TGGT1_274190	#N/A	#N/A	-5.07
TGGT1_219440	#N/A	#N/A	-5.07
TGGT1_272720	PF3D7_0705000	PBANKA_0802700	-5.07
TGGT1_238170	#N/A	#N/A	-5.06
TGGT1_320480	PF3D7_1340700	PBANKA_1354100	-5.06
TGGT1_244520	PF3D7_0321200	PBANKA_1217300	-5.05
TGGT1_215160	#N/A	#N/A	-5.05
TGGT1_232520	PF3D7_1028400	PBANKA_0512500	-5.05
TGGT1_211690	PF3D7_0703500	PBANKA_0801200	-5.05
TGGT1_266400	#N/A	#N/A	-5.05
TGGT1_257700	#N/A	#N/A	-5.05
TGGT1_229180	PF3D7_0524000	PBANKA_1238800	-5.05
TGGT1_257330	#N/A	#N/A	-5.05
TGGT1_246560	PF3D7_1323200	PBANKA_1338400	-5.05
TGGT1_213300	#N/A	#N/A	-5.04
TGGT1_286560	PF3D7_1209200	PBANKA_0607600	-5.04
TGGT1_271280	PF3D7_1466700	PBANKA_1330100	-5.04
TGGT1_250810	PF3D7_1124900	PBANKA_0923400	-5.04
TGGT1_211400	#N/A	#N/A	-5.04
TGGT1_257710	PF3D7_0719300	PBANKA_0616800	-5.04
TGGT1_271060	PF3D7_0216400	PBANKA_0313100	-5.04
TGGT1_289770	PF3D7_1311400	PBANKA_1409900	-5.03
TGGT1_205740	#N/A	#N/A	-5.03
TGGT1_244000	PF3D7_1418900	PBANKA_1024300	-5.03
TGGT1_260470	PF3D7_1455600	PBANKA_1319300	-5.03
TGGT1_228720	#N/A	#N/A	-5.03
TGGT1_242820	#N/A	#N/A	-5.03
TGGT1_256030	PF3D7_0517800	PBANKA_1232600	-5.03
TGGT1_312065	#N/A	#N/A	-5.02
TGGT1_290170	PF3D7_1466100	PBANKA_1329500	-5.02
TGGT1_218070	#N/A	#N/A	-5.02
TGGT1_213392	#N/A	#N/A	-5.02
TGGT1_225850	#N/A	#N/A	-5.02
TGGT1_270070	PF3D7_0320100	PBANKA_1218400	-5.01
TGGT1_235970	PF3D7_1410600	PBANKA_1031900	-5.01
TGGT1_271470	#N/A	#N/A	-5.01
TGGT1_214750	#N/A	#N/A	-5.01
TGGT1_265410	PF3D7_1220100	PBANKA_1435300	-5.01
TGGT1_230860	#N/A	#N/A	-5.01
TGGT1_227820	#N/A	#N/A	-5.01
TGGT1_207990	#N/A	#N/A	-5.01
TGGT1_281545	#N/A	#N/A	-5.01
TGGT1_283550	#N/A	#N/A	-5.01
TGGT1_268350	#N/A	#N/A	-5.01
TGGT1_258970	#N/A	#N/A	-5.01
TGGT1_267790	#N/A	#N/A	-5
TGGT1_229310	#N/A	#N/A	-5
TGGT1_240710	PF3D7_1402700	PBANKA_1039300	-5
TGGT1_300060	PF3D7_0904400	PBANKA_0417000	-5
TGGT1_215930	#N/A	#N/A	-5
TGGT1_309810	PF3D7_0309600	PBANKA_0407700	-5
TGGT1_270810	#N/A	#N/A	-5
TGGT1_292975	#N/A	#N/A	-5
TGGT1_282170	#N/A	#N/A	-5
TGGT1_204020	#N/A	#N/A	-4.99
TGGT1_220250	#N/A	#N/A	-4.99
TGGT1_253160	#N/A	#N/A	-4.99
TGGT1_304720	#N/A	#N/A	-4.99
TGGT1_269250	PF3D7_0912900	PBANKA_0813900	-4.99
TGGT1_308030	#N/A	#N/A	-4.99
TGGT1_320005	PF3D7_1025700	PBANKA_0509900	-4.99
TGGT1_285700	PF3D7_0916500	PBANKA_0817500	-4.99
TGGT1_222120	#N/A	#N/A	-4.99
TGGT1_259168	#N/A	#N/A	-4.99
TGGT1_462963	PF3D7_1115500	PBANKA_0932300	-4.98
TGGT1_260250	#N/A	#N/A	-4.98
TGGT1_251570A	#N/A	#N/A	-4.98
TGGT1_216480	PF3D7_0729300	PBANKA_0213400	-4.98
TGGT1_256810	PF3D7_0108600	PBANKA_0204900	-4.98
TGGT1_260260	PF3D7_1103100	PBANKA_0943600	-4.98
TGGT1_262100	PF3D7_1205600	PBANKA_0604300	-4.98
TGGT1_210280	PF3D7_0605300	PBANKA_0104100	-4.97
TGGT1_246520	#N/A	#N/A	-4.97
TGGT1_260610	PF3D7_0522300	PBANKA_1237000	-4.97
TGGT1_246100	PF3D7_0516400	PBANKA_1231200	-4.97
TGGT1_205010	PF3D7_0308900	PBANKA_0407100	-4.97
TGGT1_273760	#N/A	#N/A	-4.97
TGGT1_214110	PF3D7_1472100	PBANKA_1335300	-4.96
TGGT1_410250	#N/A	#N/A	-4.96
TGGT1_246978	#N/A	#N/A	-4.96
TGGT1_269000	PF3D7_1447900	PBANKA_1311700	-4.96
TGGT1_314530	#N/A	#N/A	-4.96
TGGT1_305160	#N/A	#N/A	-4.96
TGGT1_260140	PF3D7_0801800	PBANKA_1228400	-4.96
TGGT1_258832	#N/A	#N/A	-4.96
TGGT1_229990	PF3D7_1132200	PBANKA_0916200	-4.96
TGGT1_234970	PF3D7_1148000	PBANKA_0901100	-4.96
TGGT1_209160	PF3D7_1412800	PBANKA_1029800	-4.96
TGGT1_256820	PF3D7_1315400	PBANKA_1413900	-4.96
TGGT1_228210	PF3D7_1306400	PBANKA_1404900	-4.96
TGGT1_214970	PF3D7_1417800	PBANKA_1024900	-4.96
TGGT1_242830	#N/A	#N/A	-4.96
TGGT1_313510	#N/A	#N/A	-4.96
TGGT1_306970	PF3D7_1251300	PBANKA_1464200	-4.96
TGGT1_210840	PF3D7_1218600	PBANKA_1434200	-4.95
TGGT1_238180	PF3D7_1129200	PBANKA_0919000	-4.95
TGGT1_279330	PF3D7_0218400	PBANKA_0315100	-4.95
TGGT1_265770	#N/A	#N/A	-4.95
TGGT1_319910	#N/A	#N/A	-4.95
TGGT1_309390	PF3D7_0313200	PBANKA_0410900	-4.95
TGGT1_258540	#N/A	#N/A	-4.95
TGGT1_201830	PF3D7_1123700	PBANKA_0924600	-4.94
TGGT1_295590	#N/A	#N/A	-4.94
TGGT1_313560	PF3D7_0419800	PBANKA_0721900	-4.94
TGGT1_228470	PF3D7_0415900	PBANKA_0717800	-4.94
TGGT1_268720	#N/A	#N/A	-4.94
TGGT1_239870	#N/A	#N/A	-4.94
TGGT1_239500	PF3D7_1353800	PBANKA_1130400	-4.94
TGGT1_215470	PF3D7_1441200	PBANKA_1305100	-4.94
TGGT1_264640	PF3D7_1212900	PBANKA_1428900	-4.94
TGGT1_237830	#N/A	#N/A	-4.93
TGGT1_270140	PF3D7_1231500	PBANKA_1446200	-4.93
TGGT1_410210	#N/A	#N/A	-4.93
TGGT1_242880	PF3D7_0816100	PBANKA_0714700	-4.93
TGGT1_306310	PF3D7_0414000	PBANKA_0716000	-4.93
TGGT1_244380	PF3D7_0804000	PBANKA_1226400	-4.92
TGGT1_309740	PF3D7_0909800	PBANKA_0811000	-4.92
TGGT1_242330	PF3D7_0721600	PBANKA_0619100	-4.92
TGGT1_286080	PF3D7_1003800	PBANKA_1202200	-4.92
TGGT1_215740	PF3D7_1146000	PBANKA_0903000	-4.92
TGGT1_257650	#N/A	#N/A	-4.92
TGGT1_230940	#N/A	#N/A	-4.92
TGGT1_305060	#N/A	#N/A	-4.91
TGGT1_270780	PF3D7_0303300	PBANKA_0401900	-4.91
TGGT1_271400	#N/A	#N/A	-4.91
TGGT1_315860	#N/A	#N/A	-4.91
TGGT1_212220	#N/A	PBANKA_1104300	-4.91
TGGT1_223125	#N/A	#N/A	-4.91
TGGT1_321620	#N/A	#N/A	-4.91
TGGT1_226280	PF3D7_1456600	PBANKA_1320300	-4.91
TGGT1_233080	#N/A	#N/A	-4.9
TGGT1_254580	PF3D7_1113300	PBANKA_0934300	-4.9
TGGT1_320570	PF3D7_1123400	PBANKA_0924900	-4.9
TGGT1_267620	#N/A	#N/A	-4.9
TGGT1_286180	#N/A	#N/A	-4.9
TGGT1_237240	PF3D7_0106400	PBANKA_0206900	-4.9
TGGT1_313240	#N/A	#N/A	-4.89
TGGT1_314955	#N/A	#N/A	-4.89
TGGT1_319300	#N/A	#N/A	-4.89
TGGT1_287500	PF3D7_0214000	PBANKA_0310900	-4.89
TGGT1_204140	#N/A	#N/A	-4.89
TGGT1_289830	PF3D7_0716800	PBANKA_0614500	-4.89
TGGT1_293600	PF3D7_1034200	PBANKA_0518000	-4.89
TGGT1_294620	PF3D7_1206200	PBANKA_0604800	-4.89
TGGT1_217580	PF3D7_1421400	PBANKA_1021900	-4.89
TGGT1_309940	PF3D7_0609400	PBANKA_0108000	-4.88
TGGT1_292000	#N/A	#N/A	-4.88
TGGT1_264200	#N/A	#N/A	-4.88
TGGT1_220300	#N/A	#N/A	-4.88
TGGT1_312430	#N/A	#N/A	-4.88
TGGT1_291690	#N/A	#N/A	-4.88
TGGT1_235620	PF3D7_1412600	PBANKA_1030000	-4.87
TGGT1_289520	#N/A	#N/A	-4.87
TGGT1_212960A	#N/A	#N/A	-4.87
TGGT1_244290	PF3D7_0904100	PBANKA_0417300	-4.87
TGGT1_260170	#N/A	#N/A	-4.87
TGGT1_298970	PF3D7_0819900	PBANKA_0710900	-4.87
TGGT1_259240	PF3D7_1144000	PBANKA_0905000	-4.87
TGGT1_214280	PF3D7_1015000	PBANKA_1213400	-4.87
TGGT1_314410	PF3D7_1352700	PBANKA_1365300	-4.86
TGGT1_226520	#N/A	#N/A	-4.86
TGGT1_205160	#N/A	#N/A	-4.86
TGGT1_267530	#N/A	#N/A	-4.86
TGGT1_297840	PF3D7_0910900	PBANKA_0812000	-4.86
TGGT1_253870	#N/A	#N/A	-4.86
TGGT1_297530	PF3D7_1134700	PBANKA_0913800	-4.85
TGGT1_246170	#N/A	#N/A	-4.85
TGGT1_226950	#N/A	#N/A	-4.85
TGGT1_271625B	#N/A	#N/A	-4.85
TGGT1_293580	PF3D7_1416900	PBANKA_1025800	-4.84
TGGT1_261950	PF3D7_1235700	PBANKA_1450300	-4.84
TGGT1_270720	#N/A	#N/A	-4.84
TGGT1_301380	PF3D7_0715600	PBANKA_1421900	-4.84
TGGT1_209890	PF3D7_1224100	PBANKA_1439000	-4.84
TGGT1_259010	PF3D7_1464700	PBANKA_1328100	-4.84
TGGT1_293340	PF3D7_0419600	PBANKA_0721700	-4.84
TGGT1_229350	#N/A	#N/A	-4.84
TGGT1_205340	PF3D7_0307100	PBANKA_0405400	-4.83
TGGT1_246050	PF3D7_1122000	PBANKA_0926300	-4.83
TGGT1_301450	PF3D7_0529000	PBANKA_1243600	-4.83
TGGT1_209730	#N/A	#N/A	-4.83
TGGT1_207720	#N/A	#N/A	-4.83
TGGT1_213870	PF3D7_0413900	PBANKA_0715900	-4.83
TGGT1_216210	#N/A	#N/A	-4.83
TGGT1_255635	#N/A	#N/A	-4.83
TGGT1_256920	#N/A	#N/A	-4.83
TGGT1_292170	PF3D7_0508100	PBANKA_1107700	-4.83
TGGT1_317720	PF3D7_1007900	PBANKA_1206100	-4.82
TGGT1_290990	#N/A	#N/A	-4.82
TGGT1_313830	PF3D7_0106700	PBANKA_0206600	-4.82
TGGT1_288940	#N/A	#N/A	-4.82
TGGT1_278050	PF3D7_1474800	PBANKA_1301400	-4.82
TGGT1_281440	#N/A	#N/A	-4.82
TGGT1_223390	#N/A	#N/A	-4.82
TGGT1_291930	#N/A	#N/A	-4.82
TGGT1_313550	#N/A	#N/A	-4.82
TGGT1_259520	PF3D7_0307500	PBANKA_0405800	-4.82
TGGT1_320670	#N/A	#N/A	-4.82
TGGT1_226550	PF3D7_0904000	PBANKA_0417400	-4.82
TGGT1_300190	#N/A	PBANKA_0307000	-4.82
TGGT1_292010	#N/A	#N/A	-4.82
TGGT1_294360	PF3D7_1317000	PBANKA_1415500	-4.82
TGGT1_267480	PF3D7_1319300	PBANKA_1417800	-4.81
TGGT1_239260	PF3D7_1105000	PBANKA_0941900	-4.81
TGGT1_269480	#N/A	#N/A	-4.81
TGGT1_294710	#N/A	#N/A	-4.81
TGGT1_280730	#N/A	#N/A	-4.81
TGGT1_291080	PF3D7_1428800	PBANKA_1015900	-4.81
TGGT1_308890	PF3D7_1406200	PBANKA_1036000	-4.81
TGGT1_261480	PF3D7_1366800	PBANKA_1142700	-4.8
TGGT1_255320	PF3D7_1367600	PBANKA_1143500	-4.8
TGGT1_289380	#N/A	#N/A	-4.8
TGGT1_238010	PF3D7_1323400	PBANKA_1338600	-4.8
TGGT1_273950	PF3D7_1111100	PBANKA_0936500	-4.8
TGGT1_229790	#N/A	#N/A	-4.8
TGGT1_216510	PF3D7_0717900	PBANKA_0615600	-4.8
TGGT1_244200	PF3D7_0820700	PBANKA_0710100	-4.8
TGGT1_235420	#N/A	#N/A	-4.8
TGGT1_227850	PF3D7_0812500	PBANKA_1425000	-4.8
TGGT1_207200	#N/A	#N/A	-4.79
TGGT1_236160	#N/A	#N/A	-4.79
TGGT1_243710	PF3D7_0306800	PBANKA_0405200	-4.79
TGGT1_235398	PF3D7_1024700	PBANKA_0508900	-4.79
TGGT1_294640	PF3D7_1437200	PBANKA_0611600	-4.79
TGGT1_286210	PF3D7_0927700	PBANKA_0828500	-4.79
TGGT1_263637	#N/A	#N/A	-4.79
TGGT1_224590	#N/A	#N/A	-4.79
TGGT1_218570	PF3D7_0418700	PBANKA_0720800	-4.79
TGGT1_277895	#N/A	#N/A	-4.79
TGGT1_261220	PF3D7_1030000	PBANKA_0514000	-4.78
TGGT1_295000	PF3D7_0935200	PBANKA_0836000	-4.78
TGGT1_214600	#N/A	#N/A	-4.78
TGGT1_217900	PF3D7_1449800	PBANKA_1313500	-4.78
TGGT1_316090	#N/A	#N/A	-4.78
TGGT1_208590	PF3D7_1306600	PBANKA_1405100	-4.78
TGGT1_410650	PF3D7_0109400	PBANKA_0204200	-4.78
TGGT1_320640	PF3D7_0510200	PBANKA_1109800	-4.78
TGGT1_214230	#N/A	#N/A	-4.78
TGGT1_220920	#N/A	#N/A	-4.78
TGGT1_259000	PF3D7_1435400	PBANKA_1009400	-4.77
TGGT1_268400	PF3D7_1208700	PBANKA_0607200	-4.77
TGGT1_213040	#N/A	#N/A	-4.77
TGGT1_278660	#N/A	#N/A	-4.77
TGGT1_202820	#N/A	PBANKA_0821900	-4.77
TGGT1_313410	PF3D7_0205900	PBANKA_0303600	-4.77
TGGT1_253520	#N/A	#N/A	-4.77
TGGT1_247510	#N/A	#N/A	-4.77
TGGT1_208070	PF3D7_1316100	PBANKA_1414600	-4.77
TGGT1_266990	PF3D7_1429800	PBANKA_1014900	-4.77
TGGT1_270740	PF3D7_0722500	PBANKA_0620000	-4.77
TGGT1_290950	PF3D7_1219100	PBANKA_1434700	-4.77
TGGT1_309420	PF3D7_0806300	PBANKA_1224400	-4.77
TGGT1_226790	#N/A	#N/A	-4.76
TGGT1_225125	#N/A	#N/A	-4.76
TGGT1_256000	#N/A	#N/A	-4.76
TGGT1_271840	PF3D7_0618800	PBANKA_1118000	-4.76
TGGT1_312190	#N/A	#N/A	-4.76
TGGT1_279340	#N/A	#N/A	-4.76
TGGT1_230990	#N/A	#N/A	-4.76
TGGT1_297800	PF3D7_1318400	PBANKA_1416900	-4.76
TGGT1_275690	#N/A	#N/A	-4.75
TGGT1_262380	#N/A	#N/A	-4.75
TGGT1_271370	#N/A	#N/A	-4.75
TGGT1_212840	#N/A	#N/A	-4.75
TGGT1_316635	#N/A	PBANKA_0519000	-4.75
TGGT1_314240	#N/A	#N/A	-4.75
TGGT1_264090	#N/A	#N/A	-4.74
TGGT1_236210	PF3D7_0933600	PBANKA_0834400	-4.74
TGGT1_202310	PF3D7_1030600	PBANKA_0514600	-4.74
TGGT1_269840	PF3D7_1368100	PBANKA_1144000	-4.73
TGGT1_284590	PF3D7_0707600	PBANKA_0804800	-4.73
TGGT1_219430	#N/A	#N/A	-4.73
TGGT1_213420	PF3D7_1114400	PBANKA_0933300	-4.73
TGGT1_249215	#N/A	#N/A	-4.73
TGGT1_257530	#N/A	#N/A	-4.73
TGGT1_226730	PF3D7_1342100	PBANKA_1355200	-4.73
TGGT1_207900	PF3D7_1449300	PBANKA_1313000	-4.73
TGGT1_253170	#N/A	#N/A	-4.73
TGGT1_297830	#N/A	#N/A	-4.73
TGGT1_209430	PF3D7_1461200	PBANKA_1324900	-4.73
TGGT1_246030	#N/A	#N/A	-4.73
TGGT1_256830	#N/A	#N/A	-4.73
TGGT1_256070	PF3D7_0317200	PBANKA_0808000	-4.73
TGGT1_318640	#N/A	#N/A	-4.73
TGGT1_290460	PF3D7_1033000	PBANKA_0516800	-4.72
TGGT1_220132	#N/A	#N/A	-4.72
TGGT1_283840	#N/A	#N/A	-4.72
TGGT1_253740	#N/A	#N/A	-4.72
TGGT1_223710	PF3D7_1244100	PBANKA_1457400	-4.72
TGGT1_221570	PF3D7_0720100	PBANKA_0617600	-4.72
TGGT1_226068	#N/A	#N/A	-4.72
TGGT1_244210	#N/A	#N/A	-4.72
TGGT1_310700	PF3D7_1414400	PBANKA_1028300	-4.72
TGGT1_314280	#N/A	#N/A	-4.71
TGGT1_316400B	#N/A	#N/A	-4.71
TGGT1_306540	PF3D7_1124600	PBANKA_0923700	-4.71
TGGT1_309370	#N/A	#N/A	-4.71
TGGT1_283720	PF3D7_1430100	PBANKA_1014600	-4.71
TGGT1_270540	PF3D7_1407500	PBANKA_1034700	-4.71
TGGT1_310380	PF3D7_0818800	PBANKA_0712000	-4.7
TGGT1_278230	#N/A	#N/A	-4.7
TGGT1_219790A	#N/A	#N/A	-4.7
TGGT1_230210	PF3D7_0621400	PBANKA_1120400	-4.7
TGGT1_313380	PF3D7_0929600	PBANKA_0830400	-4.7
TGGT1_230960	PF3D7_1234800	PBANKA_1449400	-4.69
TGGT1_291180	PF3D7_1346400	PBANKA_1359300	-4.69
TGGT1_213410	PF3D7_1126900	PBANKA_0921500	-4.69
TGGT1_254140	PF3D7_1342700	PBANKA_1355800	-4.69
TGGT1_254530	#N/A	#N/A	-4.69
TGGT1_270960	PF3D7_1005100	PBANKA_1203400	-4.69
TGGT1_283820	#N/A	#N/A	-4.69
TGGT1_247460	PF3D7_1361900	PBANKA_1137900	-4.69
TGGT1_264472	#N/A	#N/A	-4.69
TGGT1_308980	#N/A	#N/A	-4.69
TGGT1_236820	PF3D7_1336100	PBANKA_1350000	-4.69
TGGT1_203170	PF3D7_0904800	PBANKA_0416600	-4.69
TGGT1_305340	PF3D7_1468100	PBANKA_1331400	-4.69
TGGT1_281920	PF3D7_1341900	PBANKA_1355000	-4.69
TGGT1_256900	#N/A	#N/A	-4.68
TGGT1_243540	PF3D7_1343900	PBANKA_1356900	-4.68
TGGT1_229340	#N/A	#N/A	-4.68
TGGT1_245460	PF3D7_1408600	PBANKA_1033900	-4.68
TGGT1_311210	#N/A	#N/A	-4.68
TGGT1_243780	#N/A	#N/A	-4.68
TGGT1_249160	#N/A	#N/A	-4.67
TGGT1_318620	PF3D7_1010200	PBANKA_1208600	-4.67
TGGT1_292035	#N/A	#N/A	-4.67
TGGT1_228100	#N/A	#N/A	-4.67
TGGT1_297170	PF3D7_1431000	PBANKA_1013700	-4.67
TGGT1_410760	#N/A	#N/A	-4.67
TGGT1_258990	#N/A	#N/A	-4.67
TGGT1_262690	PF3D7_1460700	PBANKA_1324400	-4.67
TGGT1_252280	#N/A	#N/A	-4.67
TGGT1_289230	#N/A	#N/A	-4.67
TGGT1_227830	PF3D7_1125400	PBANKA_0922900	-4.66
TGGT1_211150	#N/A	#N/A	-4.66
TGGT1_247640	PF3D7_1113200	PBANKA_0934400	-4.66
TGGT1_264440	PF3D7_1246800	PBANKA_1459900	-4.66
TGGT1_267080	PF3D7_1008400	PBANKA_1206600	-4.66
TGGT1_215420	PF3D7_1324700	PBANKA_1339900	-4.66
TGGT1_310100	PF3D7_1210900	PBANKA_0609300	-4.66
TGGT1_203620	PF3D7_1312300	PBANKA_1410800	-4.66
TGGT1_211220	#N/A	#N/A	-4.66
TGGT1_288700	PF3D7_1130700	PBANKA_0917500	-4.66
TGGT1_236540	#N/A	#N/A	-4.66
TGGT1_285530	PF3D7_0907800	PBANKA_0809200	-4.66
TGGT1_225980	#N/A	#N/A	-4.65
TGGT1_300310	PF3D7_1130400	PBANKA_0917900	-4.65
TGGT1_299130	#N/A	#N/A	-4.65
TGGT1_259920	#N/A	#N/A	-4.65
TGGT1_270620	PF3D7_1445200	PBANKA_1309000	-4.65
TGGT1_208200	#N/A	#N/A	-4.65
TGGT1_313230	PF3D7_0728000	PBANKA_0212100	-4.65
TGGT1_230230	#N/A	#N/A	-4.65
TGGT1_319950	PF3D7_0818400	PBANKA_0712400	-4.65
TGGT1_240270	PF3D7_0213300	PBANKA_0310200	-4.65
TGGT1_249590	PF3D7_0727400	PBANKA_0211500	-4.64
TGGT1_305200	#N/A	#N/A	-4.64
TGGT1_283830	PF3D7_0316300	PBANKA_0414100	-4.64
TGGT1_304910	#N/A	#N/A	-4.64
TGGT1_311450	#N/A	#N/A	-4.64
TGGT1_223020	PF3D7_1142400	PBANKA_0906600	-4.64
TGGT1_315270	#N/A	#N/A	-4.64
TGGT1_228760	#N/A	#N/A	-4.64
TGGT1_251730	#N/A	#N/A	-4.64
TGGT1_216560	PF3D7_0925200	PBANKA_0826000	-4.64
TGGT1_210830	PF3D7_1230900	PBANKA_1445600	-4.64
TGGT1_233230	PF3D7_1406000	PBANKA_1036200	-4.63
TGGT1_225890	#N/A	#N/A	-4.63
TGGT1_263110	PF3D7_0316100	PBANKA_0413900	-4.63
TGGT1_300100	PF3D7_1452000	PBANKA_1315700	-4.63
TGGT1_258630	#N/A	#N/A	-4.63
TGGT1_275740	#N/A	#N/A	-4.63
TGGT1_240650	PF3D7_0606700	PBANKA_0105400	-4.62
TGGT1_278280	#N/A	#N/A	-4.62
TGGT1_277030	#N/A	#N/A	-4.62
TGGT1_242730	PF3D7_0928900	PBANKA_0829700	-4.62
TGGT1_278550	#N/A	#N/A	-4.62
TGGT1_321400	PF3D7_1433600	PBANKA_1011300	-4.62
TGGT1_284040	#N/A	#N/A	-4.62
TGGT1_313690	#N/A	#N/A	-4.61
TGGT1_230380	PF3D7_0210000	PBANKA_0306900	-4.61
TGGT1_234520	#N/A	#N/A	-4.61
TGGT1_245620	PF3D7_1402500	PBANKA_1039400	-4.61
TGGT1_267430	PF3D7_0919100	PBANKA_0820000	-4.61
TGGT1_248860	#N/A	#N/A	-4.61
TGGT1_261010	PF3D7_1248900	PBANKA_1461800	-4.61
TGGT1_205500	#N/A	#N/A	-4.61
TGGT1_300330	#N/A	#N/A	-4.61
TGGT1_207640	PF3D7_1332900	PBANKA_1347700	-4.61
TGGT1_235610	PF3D7_1412700	PBANKA_1029900	-4.61
TGGT1_264120	#N/A	#N/A	-4.61
TGGT1_260680	PF3D7_1438700	PBANKA_1302600	-4.6
TGGT1_288570	PF3D7_0828300	PBANKA_0702400	-4.6
TGGT1_212955	#N/A	#N/A	-4.6
TGGT1_257960	PF3D7_1420900	PBANKA_1022300	-4.6
TGGT1_212800	#N/A	#N/A	-4.6
TGGT1_289940	PF3D7_0607300	PBANKA_0105900	-4.6
TGGT1_321440	#N/A	#N/A	-4.6
TGGT1_252250	#N/A	#N/A	-4.6
TGGT1_270380	PF3D7_1358800	PBANKA_1135100	-4.6
TGGT1_263510	#N/A	#N/A	-4.6
TGGT1_214620	PF3D7_1445000	PBANKA_1308800	-4.6
TGGT1_234450	PF3D7_0316800	PBANKA_0414600	-4.6
TGGT1_238250	PF3D7_1109900	PBANKA_0937700	-4.6
TGGT1_247250	#N/A	#N/A	-4.6
TGGT1_239930	PF3D7_1138600	PBANKA_0910100	-4.6
TGGT1_288880	#N/A	#N/A	-4.6
TGGT1_222660	#N/A	#N/A	-4.6
TGGT1_263700	PF3D7_0516200	PBANKA_1231000	-4.59
TGGT1_280770	#N/A	#N/A	-4.59
TGGT1_289750	PF3D7_1365900	PBANKA_1141700	-4.59
TGGT1_248340	PF3D7_1117700	PBANKA_0930300	-4.59
TGGT1_267420	PF3D7_0725200	PBANKA_0622700	-4.59
TGGT1_287970	#N/A	#N/A	-4.59
TGGT1_262720	PF3D7_1143400	PBANKA_0905600	-4.59
TGGT1_254250	PF3D7_1324400	PBANKA_1339600	-4.59
TGGT1_263650	#N/A	#N/A	-4.59
TGGT1_230910	#N/A	#N/A	-4.59
TGGT1_306660	#N/A	#N/A	-4.59
TGGT1_252340	#N/A	#N/A	-4.59
TGGT1_210690	PF3D7_1342000	PBANKA_1355100	-4.58
TGGT1_280790	#N/A	#N/A	-4.58
TGGT1_222920	PF3D7_1332300	PBANKA_1347100	-4.58
TGGT1_293690	PF3D7_0932200	PBANKA_0833000	-4.58
TGGT1_308040	PF3D7_1358500	PBANKA_1134800	-4.58
TGGT1_254110	PF3D7_1251700	PBANKA_1464700	-4.58
TGGT1_309040	#N/A	#N/A	-4.58
TGGT1_277000	PF3D7_1361100	PBANKA_1137200	-4.58
TGGT1_258690	PF3D7_1246100	PBANKA_1459200	-4.58
TGGT1_226000	PF3D7_1147700	PBANKA_0901400	-4.57
TGGT1_255920	PF3D7_1303900	PBANKA_1402400	-4.57
TGGT1_308920	PF3D7_0716000	PBANKA_0613700	-4.57
TGGT1_216220	#N/A	#N/A	-4.57
TGGT1_291140	PF3D7_1103800	PBANKA_0943100	-4.57
TGGT1_272670	PF3D7_1337000	PBANKA_1350800	-4.57
TGGT1_231350	PF3D7_1025100	PBANKA_0509300	-4.57
TGGT1_204160	#N/A	#N/A	-4.57
TGGT1_261470	PF3D7_1325000	PBANKA_1340200	-4.57
TGGT1_227300	#N/A	#N/A	-4.57
TGGT1_309250	#N/A	#N/A	-4.57
TGGT1_211870	#N/A	#N/A	-4.57
TGGT1_288360	PF3D7_1336900	PBANKA_1350700	-4.56
TGGT1_314890	#N/A	#N/A	-4.56
TGGT1_240910	PF3D7_1243900	PBANKA_1457200	-4.56
TGGT1_230710	PF3D7_0814300	PBANKA_1423200	-4.56
TGGT1_224920	#N/A	#N/A	-4.56
TGGT1_267000	#N/A	#N/A	-4.56
TGGT1_246610	#N/A	#N/A	-4.56
TGGT1_268900	#N/A	#N/A	-4.56
TGGT1_249270	PF3D7_1134100	PBANKA_0914300	-4.56
TGGT1_239790	PF3D7_1107700	PBANKA_0939200	-4.56
TGGT1_293310	PF3D7_1474100	PBANKA_1302100	-4.56
TGGT1_312280	#N/A	#N/A	-4.56
TGGT1_217050	PF3D7_1014600	PBANKA_1213000	-4.55
TGGT1_220208	#N/A	#N/A	-4.55
TGGT1_272600	#N/A	#N/A	-4.55
TGGT1_259720	PF3D7_1104300	PBANKA_0942600	-4.55
TGGT1_258700	#N/A	#N/A	-4.55
TGGT1_201680	PF3D7_1212700	PBANKA_1428700	-4.55
TGGT1_203980	#N/A	#N/A	-4.55
TGGT1_310440	PF3D7_1031200	PBANKA_0515200	-4.55
TGGT1_221670	PF3D7_0517400	PBANKA_1232200	-4.55
TGGT1_262670	PF3D7_1341200	PBANKA_1354400	-4.54
TGGT1_270690	PF3D7_1218500	PBANKA_1434100	-4.54
TGGT1_316620	PF3D7_1026400	PBANKA_0510600	-4.54
TGGT1_287180	#N/A	#N/A	-4.54
TGGT1_266280	PF3D7_0730200	PBANKA_0214300	-4.54
TGGT1_220100	PF3D7_1325100	PBANKA_1340300	-4.54
TGGT1_248890	PF3D7_1103600	PBANKA_0943300	-4.54
TGGT1_306460	#N/A	#N/A	-4.54
TGGT1_214170	#N/A	#N/A	-4.54
TGGT1_248830	PF3D7_1013500	PBANKA_1211900	-4.54
TGGT1_297060	PF3D7_1120100	PBANKA_0928100	-4.54
TGGT1_202240	#N/A	#N/A	-4.54
TGGT1_359190	#N/A	#N/A	-4.54
TGGT1_292245	#N/A	#N/A	-4.54
TGGT1_266840	#N/A	#N/A	-4.53
TGGT1_233930	PF3D7_1443500	PBANKA_1307400	-4.53
TGGT1_275330	#N/A	#N/A	-4.53
TGGT1_254220	#N/A	#N/A	-4.53
TGGT1_293870	#N/A	#N/A	-4.53
TGGT1_223630	PF3D7_0217700	PBANKA_0314400	-4.53
TGGT1_219540	PF3D7_1367700	PBANKA_1143600	-4.53
TGGT1_205440	PF3D7_1229500	PBANKA_1444100	-4.52
TGGT1_213810	#N/A	#N/A	-4.52
TGGT1_306590	PF3D7_0703100	PBANKA_0800800	-4.52
TGGT1_250010	PF3D7_1215100	PBANKA_1430900	-4.52
TGGT1_289890	#N/A	#N/A	-4.52
TGGT1_277260	#N/A	#N/A	-4.52
TGGT1_233100	PF3D7_1014700	PBANKA_1213100	-4.52
TGGT1_289010	#N/A	#N/A	-4.52
TGGT1_237520	#N/A	#N/A	-4.52
TGGT1_227260	PF3D7_0420100	PBANKA_0521400	-4.52
TGGT1_231630	#N/A	#N/A	-4.52
TGGT1_318230	#N/A	#N/A	-4.52
TGGT1_289330	PF3D7_0726500	PBANKA_0210600	-4.51
TGGT1_216040	PF3D7_1310900	PBANKA_1409400	-4.51
TGGT1_290850	PF3D7_1311200	PBANKA_1409700	-4.51
TGGT1_253730	PF3D7_0932800	PBANKA_0833600	-4.51
TGGT1_249620	#N/A	#N/A	-4.51
TGGT1_239590	#N/A	#N/A	-4.51
TGGT1_321290	PF3D7_0922700	PBANKA_0823600	-4.5
TGGT1_230050	#N/A	#N/A	-4.5
TGGT1_214150	PF3D7_1356200	PBANKA_1132500	-4.5
TGGT1_212260	#N/A	#N/A	-4.5
TGGT1_271888	#N/A	#N/A	-4.5
TGGT1_209030	#N/A	#N/A	-4.5
TGGT1_310720A	#N/A	#N/A	-4.5
TGGT1_209270	#N/A	#N/A	-4.5
TGGT1_226600	PF3D7_1332000	PBANKA_1346800	-4.5
TGGT1_217665	#N/A	#N/A	-4.49
TGGT1_310130	PF3D7_0933500	PBANKA_0834300	-4.49
TGGT1_310360	PF3D7_0719100	PBANKA_0616600	-4.49
TGGT1_266850	PF3D7_0724300	PBANKA_0621800	-4.49
TGGT1_223040	PF3D7_1142800	PBANKA_0906200	-4.49
TGGT1_270610	#N/A	#N/A	-4.49
TGGT1_202500	#N/A	#N/A	-4.49
TGGT1_281950	PF3D7_1144600	PBANKA_0904400	-4.49
TGGT1_212290	PF3D7_0422400	PBANKA_0522800	-4.49
TGGT1_209000	PF3D7_0628100	PBANKA_1126800	-4.49
TGGT1_242290	PF3D7_0807500	PBANKA_1223100	-4.48
TGGT1_228630	PF3D7_1010700	PBANKA_1209100	-4.48
TGGT1_314295	PF3D7_0406800	PBANKA_1004400	-4.48
TGGT1_211230	PF3D7_0828500	PBANKA_0702200	-4.48
TGGT1_267810	PF3D7_0106800	PBANKA_0206500	-4.48
TGGT1_280760	PF3D7_1245300	PBANKA_1458500	-4.48
TGGT1_247050	#N/A	#N/A	-4.48
TGGT1_313120	PF3D7_1472700	PBANKA_1335900	-4.48
TGGT1_254730	#N/A	#N/A	-4.47
TGGT1_255740	#N/A	#N/A	-4.47
TGGT1_266110	#N/A	#N/A	-4.47
TGGT1_319720	#N/A	#N/A	-4.47
TGGT1_222860	PF3D7_0517700	PBANKA_1232500	-4.47
TGGT1_249610	#N/A	#N/A	-4.47
TGGT1_229620	PF3D7_0317900	PBANKA_0807300	-4.47
TGGT1_308940	#N/A	#N/A	-4.46
TGGT1_247680	#N/A	#N/A	-4.46
TGGT1_235020	PF3D7_0905900	PBANKA_0415500	-4.46
TGGT1_280710	PF3D7_0803800	PBANKA_1226500	-4.46
TGGT1_260670	PF3D7_1027700	PBANKA_0511800	-4.46
TGGT1_258150	PF3D7_1353900	PBANKA_1130500	-4.46
TGGT1_268600	PF3D7_1463300	PBANKA_1326900	-4.46
TGGT1_260840	#N/A	#N/A	-4.45
TGGT1_293700	#N/A	#N/A	-4.45
TGGT1_297420	#N/A	#N/A	-4.45
TGGT1_213010	#N/A	#N/A	-4.45
TGGT1_243480	#N/A	#N/A	-4.45
TGGT1_258030	PF3D7_1017000	PBANKA_0501300	-4.45
TGGT1_219850	PF3D7_1213800	PBANKA_1429600	-4.45
TGGT1_221400	#N/A	#N/A	-4.45
TGGT1_234900	#N/A	#N/A	-4.45
TGGT1_361650	#N/A	#N/A	-4.45
TGGT1_203220	#N/A	#N/A	-4.45
TGGT1_319650	PF3D7_0209200	PBANKA_0306300	-4.45
TGGT1_313960	PF3D7_0610000	PBANKA_0108500	-4.44
TGGT1_312330	#N/A	#N/A	-4.44
TGGT1_238100	PF3D7_0526900	PBANKA_1241700	-4.44
TGGT1_223620	#N/A	#N/A	-4.44
TGGT1_221260	#N/A	#N/A	-4.44
TGGT1_266460	PF3D7_0505800	PBANKA_1105400	-4.44
TGGT1_298020	PF3D7_0518500	PBANKA_1233300	-4.44
TGGT1_305020	PF3D7_0920200	PBANKA_0821100	-4.44
TGGT1_261070	PF3D7_0508300	PBANKA_1107900	-4.44
TGGT1_311080	#N/A	#N/A	-4.44
TGGT1_304460	PF3D7_1422500	PBANKA_1020900	-4.44
TGGT1_240690	PF3D7_0922200	PBANKA_0823100	-4.44
TGGT1_319940	PF3D7_1320500	PBANKA_1418800	-4.44
TGGT1_289310	PF3D7_0811000	PBANKA_1426500	-4.44
TGGT1_254200	#N/A	#N/A	-4.44
TGGT1_258050	#N/A	#N/A	-4.44
TGGT1_257370	#N/A	#N/A	-4.43
TGGT1_274110	#N/A	#N/A	-4.43
TGGT1_261230	#N/A	#N/A	-4.43
TGGT1_219790B	#N/A	#N/A	-4.43
TGGT1_313080	#N/A	#N/A	-4.43
TGGT1_258610	#N/A	#N/A	-4.43
TGGT1_265820	#N/A	#N/A	-4.43
TGGT1_294920	PF3D7_1314900	PBANKA_1413400	-4.43
TGGT1_219780	#N/A	#N/A	-4.43
TGGT1_231380	PF3D7_0205500	PBANKA_0303200	-4.42
TGGT1_266810	PF3D7_1147900	PBANKA_0901200	-4.42
TGGT1_310950	#N/A	#N/A	-4.42
TGGT1_238190	PF3D7_0923000	PBANKA_0823900	-4.42
TGGT1_228120	#N/A	#N/A	-4.42
TGGT1_262510	#N/A	#N/A	-4.42
TGGT1_316310	#N/A	#N/A	-4.42
TGGT1_244040	PF3D7_1225700	PBANKA_1440600	-4.42
TGGT1_291120	PF3D7_1352800	PBANKA_1365400	-4.42
TGGT1_238080	#N/A	#N/A	-4.42
TGGT1_235560	#N/A	#N/A	-4.41
TGGT1_320300	#N/A	#N/A	-4.41
TGGT1_213970	#N/A	#N/A	-4.41
TGGT1_223920	#N/A	#N/A	-4.41
TGGT1_253900	PF3D7_1440300	PBANKA_1304100	-4.41
TGGT1_250340	PF3D7_1446600	PBANKA_1310400	-4.41
TGGT1_223410	#N/A	#N/A	-4.41
TGGT1_272910	PF3D7_1357800	PBANKA_1134100	-4.41
TGGT1_220480	#N/A	#N/A	-4.41
TGGT1_262430	PF3D7_1022800	PBANKA_0507000	-4.41
TGGT1_255510	#N/A	#N/A	-4.4
TGGT1_234505	PF3D7_0109800	PBANKA_0203800	-4.4
TGGT1_226870A	#N/A	#N/A	-4.4
TGGT1_262950	#N/A	#N/A	-4.4
TGGT1_314370	#N/A	#N/A	-4.4
TGGT1_251590	#N/A	#N/A	-4.4
TGGT1_244240	PF3D7_1303100	PBANKA_1401600	-4.4
TGGT1_218920	PF3D7_1011400	PBANKA_1209800	-4.4
TGGT1_233190	PF3D7_0218700	PBANKA_0315400	-4.4
TGGT1_269190	#N/A	#N/A	-4.4
TGGT1_235350	PF3D7_1220400	PBANKA_1435600	-4.4
TGGT1_221660	PF3D7_0508700	PBANKA_1108300	-4.4
TGGT1_263120	#N/A	#N/A	-4.4
TGGT1_215170	#N/A	#N/A	-4.39
TGGT1_304970	PF3D7_0417800	PBANKA_0719900	-4.39
TGGT1_242660	PF3D7_1110500	PBANKA_0937100	-4.39
TGGT1_203750	#N/A	#N/A	-4.39
TGGT1_244560	#N/A	#N/A	-4.39
TGGT1_320750	#N/A	#N/A	-4.39
TGGT1_237220	PF3D7_0705400	PBANKA_0803100	-4.39
TGGT1_271110	#N/A	#N/A	-4.39
TGGT1_316730	#N/A	#N/A	-4.39
TGGT1_261960	#N/A	#N/A	-4.39
TGGT1_251480	PF3D7_0721300	PBANKA_0618800	-4.39
TGGT1_292220	PF3D7_1338100	PBANKA_1351800	-4.39
TGGT1_226890	#N/A	#N/A	-4.39
TGGT1_229200	#N/A	#N/A	-4.39
TGGT1_231850	#N/A	#N/A	-4.39
TGGT1_249490	#N/A	#N/A	-4.39
TGGT1_270090	#N/A	#N/A	-4.38
TGGT1_271625A	#N/A	#N/A	-4.38
TGGT1_300240	PF3D7_1452500	PBANKA_1316200	-4.38
TGGT1_211450	#N/A	#N/A	-4.38
TGGT1_249560	PF3D7_1307600	PBANKA_1406100	-4.38
TGGT1_289530	PF3D7_0614500	PBANKA_1229200	-4.38
TGGT1_247330	#N/A	#N/A	-4.38
TGGT1_210750	PF3D7_0603700	PBANKA_0102500	-4.38
TGGT1_275750	PF3D7_1350200	PBANKA_1363000	-4.38
TGGT1_288530	#N/A	#N/A	-4.38
TGGT1_238510	#N/A	#N/A	-4.38
TGGT1_313495	#N/A	#N/A	-4.38
TGGT1_314970	PF3D7_1416100	PBANKA_1026600	-4.38
TGGT1_269700	PF3D7_1355700	PBANKA_1132000	-4.37
TGGT1_232300	PF3D7_1465900	PBANKA_1329300	-4.37
TGGT1_318600	PF3D7_0412300	PBANKA_0613600	-4.37
TGGT1_216370	#N/A	#N/A	-4.37
TGGT1_211040	PF3D7_0821800	PBANKA_0709000	-4.37
TGGT1_213115	#N/A	#N/A	-4.37
TGGT1_277970	PF3D7_1141600	PBANKA_0907400	-4.37
TGGT1_219860	PF3D7_1355100	PBANKA_1131600	-4.37
TGGT1_237894	#N/A	#N/A	-4.37
TGGT1_310310	#N/A	#N/A	-4.37
TGGT1_258110	PF3D7_0624700	PBANKA_1123600	-4.37
TGGT1_277700	PF3D7_1447300	PBANKA_1311100	-4.37
TGGT1_318510	PF3D7_0303000	PBANKA_0401600	-4.36
TGGT1_215370	PF3D7_0809400	PBANKA_1428000	-4.36
TGGT1_289080	PF3D7_0613500	PBANKA_0111800	-4.36
TGGT1_246540	PF3D7_1462700	PBANKA_1326300	-4.36
TGGT1_231590	PF3D7_0933200	PBANKA_0834000	-4.36
TGGT1_265110	PF3D7_1451900	PBANKA_1315600	-4.36
TGGT1_278850	#N/A	#N/A	-4.36
TGGT1_238420	#N/A	#N/A	-4.36
TGGT1_264830	#N/A	#N/A	-4.36
TGGT1_242580	#N/A	#N/A	-4.36
TGGT1_244100	PF3D7_0409100	PBANKA_1006700	-4.36
TGGT1_225410	#N/A	#N/A	-4.36
TGGT1_215070	PF3D7_1318100	PBANKA_1416600	-4.35
TGGT1_318770	#N/A	#N/A	-4.35
TGGT1_240640	PF3D7_1136500	PBANKA_0912100	-4.35
TGGT1_225970	PF3D7_1475000	PBANKA_1301200	-4.35
TGGT1_241870	#N/A	#N/A	-4.35
TGGT1_289550	PF3D7_1237600	PBANKA_1452200	-4.35
TGGT1_207060	PF3D7_1405600	PBANKA_1036600	-4.35
TGGT1_244880	PF3D7_0509400	PBANKA_1109000	-4.35
TGGT1_221870	#N/A	#N/A	-4.35
TGGT1_203960	#N/A	#N/A	-4.35
TGGT1_227860	PF3D7_0728300	PBANKA_0212400	-4.34
TGGT1_257670	#N/A	#N/A	-4.34
TGGT1_270930	#N/A	#N/A	-4.34
TGGT1_217220	PF3D7_0603400	PBANKA_0102200	-4.34
TGGT1_223270	#N/A	#N/A	-4.34
TGGT1_319590	#N/A	#N/A	-4.34
TGGT1_310280	PF3D7_1347700	PBANKA_1360500	-4.34
TGGT1_265240	#N/A	#N/A	-4.34
TGGT1_311470	#N/A	#N/A	-4.34
TGGT1_238230	PF3D7_1340600	PBANKA_1354000	-4.34
TGGT1_251890	#N/A	#N/A	-4.34
TGGT1_216870	PF3D7_0934100	PBANKA_0834900	-4.33
TGGT1_314470	#N/A	#N/A	-4.33
TGGT1_208990	#N/A	#N/A	-4.33
TGGT1_258450	#N/A	#N/A	-4.33
TGGT1_306550	#N/A	#N/A	-4.33
TGGT1_259990	#N/A	#N/A	-4.33
TGGT1_221720	#N/A	#N/A	-4.33
TGGT1_229750	#N/A	#N/A	-4.33
TGGT1_280800	PF3D7_0820000	PBANKA_0710800	-4.32
TGGT1_232150	#N/A	#N/A	-4.32
TGGT1_251810	PF3D7_1204300	PBANKA_0603200	-4.32
TGGT1_203362	#N/A	#N/A	-4.32
TGGT1_294350	PF3D7_0903400	PBANKA_0418000	-4.32
TGGT1_251740	#N/A	#N/A	-4.32
TGGT1_220850	#N/A	#N/A	-4.32
TGGT1_221940	#N/A	#N/A	-4.32
TGGT1_250800	#N/A	#N/A	-4.32
TGGT1_223690	#N/A	#N/A	-4.32
TGGT1_221850	PF3D7_0416600	PBANKA_0718600	-4.32
TGGT1_288380	#N/A	#N/A	-4.32
TGGT1_272770	PF3D7_0214400	PBANKA_0311200	-4.32
TGGT1_312090	#N/A	#N/A	-4.32
TGGT1_300260	PF3D7_1126000	PBANKA_0922300	-4.32
TGGT1_239760	PF3D7_0821700	PBANKA_0709100	-4.32
TGGT1_261720	PF3D7_0609100	PBANKA_0107700	-4.31
TGGT1_253750	#N/A	#N/A	-4.31
TGGT1_259220	PF3D7_1241800	PBANKA_1455200	-4.31
TGGT1_288040	#N/A	#N/A	-4.31
TGGT1_286620	#N/A	#N/A	-4.31
TGGT1_205470	PF3D7_1451100	PBANKA_1314800	-4.31
TGGT1_225580	PF3D7_0317800	PBANKA_0807400	-4.31
TGGT1_314740	PF3D7_1461600	PBANKA_1325300	-4.31
TGGT1_202750	PF3D7_1340100	PBANKA_1353500	-4.31
TGGT1_216080	PF3D7_1115200	PBANKA_0932500	-4.3
TGGT1_202680	PF3D7_0523100	PBANKA_1237900	-4.3
TGGT1_214560	PF3D7_1319400	PBANKA_1417900	-4.3
TGGT1_249730	PF3D7_1232700	PBANKA_1447400	-4.3
TGGT1_249910	PF3D7_0513500	PBANKA_1113200	-4.3
TGGT1_263680	PF3D7_1228000	PBANKA_1442700	-4.3
TGGT1_214210	#N/A	#N/A	-4.3
TGGT1_246970	#N/A	#N/A	-4.29
TGGT1_229900	PF3D7_1314300	PBANKA_1412800	-4.29
TGGT1_228350	#N/A	#N/A	-4.29
TGGT1_212310	#N/A	#N/A	-4.29
TGGT1_236280	#N/A	#N/A	-4.29
TGGT1_273060	PF3D7_1365100	PBANKA_1140900	-4.29
TGGT1_313530	PF3D7_0935100	PBANKA_0835900	-4.29
TGGT1_218420	PF3D7_0302000	PBANKA_0401000	-4.29
TGGT1_305560	#N/A	#N/A	-4.29
TGGT1_243460	#N/A	#N/A	-4.28
TGGT1_236140	#N/A	#N/A	-4.28
TGGT1_248490	PF3D7_0312000	PBANKA_0410000	-4.28
TGGT1_318400	#N/A	#N/A	-4.28
TGGT1_288290	#N/A	#N/A	-4.28
TGGT1_226510	PF3D7_0405100	PBANKA_1002800	-4.28
TGGT1_219770	#N/A	#N/A	-4.28
TGGT1_255240	#N/A	#N/A	-4.28
TGGT1_256990	PF3D7_1420400	PBANKA_1022800	-4.28
TGGT1_294010	PF3D7_1203500	PBANKA_0602500	-4.28
TGGT1_205510	PF3D7_1008800	PBANKA_1207000	-4.28
TGGT1_228270	#N/A	#N/A	-4.28
TGGT1_204070	PF3D7_0309800	PBANKA_0407900	-4.28
TGGT1_235930	#N/A	#N/A	-4.28
TGGT1_313670	PF3D7_1455500	PBANKA_1319200	-4.27
TGGT1_312990	PF3D7_0630900	PBANKA_1129700	-4.27
TGGT1_227310	#N/A	#N/A	-4.27
TGGT1_202720	#N/A	#N/A	-4.27
TGGT1_254030	PF3D7_1022900	PBANKA_0507100	-4.26
TGGT1_239885	#N/A	#N/A	-4.26
TGGT1_305940	#N/A	#N/A	-4.26
TGGT1_318700	PF3D7_1332800	PBANKA_1347600	-4.26
TGGT1_286420B	#N/A	#N/A	-4.26
TGGT1_233140	PF3D7_1127100	PBANKA_0921300	-4.26
TGGT1_248510	#N/A	#N/A	-4.26
TGGT1_269770	PF3D7_1357700	PBANKA_1134000	-4.26
TGGT1_248480	PF3D7_0520000	PBANKA_1234800	-4.26
TGGT1_276180	#N/A	#N/A	-4.26
TGGT1_239330	PF3D7_0706400	PBANKA_0804000	-4.25
TGGT1_216950	#N/A	#N/A	-4.25
TGGT1_268840	PF3D7_1235500	PBANKA_1450100	-4.25
TGGT1_290290	PF3D7_1225800	PBANKA_1440700	-4.25
TGGT1_214590	PF3D7_1324200	PBANKA_1339400	-4.25
TGGT1_293570	PF3D7_1438100	PBANKA_1302200	-4.25
TGGT1_202170	#N/A	#N/A	-4.25
TGGT1_226250	PF3D7_0810600	PBANKA_1426900	-4.25
TGGT1_316270	PF3D7_0602500	PBANKA_0101300	-4.25
TGGT1_275610	#N/A	#N/A	-4.25
TGGT1_203970	PF3D7_0919600	PBANKA_0820500	-4.25
TGGT1_203370	#N/A	#N/A	-4.25
TGGT1_219550	PF3D7_1320800	PBANKA_1419100	-4.25
TGGT1_219738	#N/A	#N/A	-4.24
TGGT1_263400	#N/A	#N/A	-4.24
TGGT1_212150	#N/A	#N/A	-4.24
TGGT1_310720B	#N/A	#N/A	-4.24
TGGT1_233000	PF3D7_0610900	PBANKA_0109200	-4.24
TGGT1_275480	PF3D7_1033600	PBANKA_0517400	-4.24
TGGT1_255370	PF3D7_1144700	PBANKA_0904300	-4.24
TGGT1_305520	PF3D7_1447000	PBANKA_1310800	-4.24
TGGT1_239087	#N/A	#N/A	-4.24
TGGT1_263642	#N/A	#N/A	-4.24
TGGT1_219720	#N/A	#N/A	-4.24
TGGT1_212950	PF3D7_1442000	PBANKA_1305900	-4.24
TGGT1_218850	PF3D7_1413400	PBANKA_1029300	-4.23
TGGT1_270150	#N/A	#N/A	-4.23
TGGT1_223970	#N/A	#N/A	-4.23
TGGT1_283790	#N/A	#N/A	-4.23
TGGT1_286610	PF3D7_1137500	PBANKA_0911200	-4.23
TGGT1_206700	#N/A	#N/A	-4.23
TGGT1_203020	#N/A	#N/A	-4.23
TGGT1_234190	PF3D7_1235600	PBANKA_1450200	-4.23
TGGT1_220400	PF3D7_1361400	PBANKA_1137500	-4.23
TGGT1_309220	PF3D7_0526200	PBANKA_1241000	-4.23
TGGT1_280600	#N/A	#N/A	-4.23
TGGT1_258590	#N/A	#N/A	-4.23
TGGT1_232230	PF3D7_1019400	PBANKA_0503600	-4.23
TGGT1_285540	#N/A	#N/A	-4.23
TGGT1_268570	#N/A	#N/A	-4.23
TGGT1_224830	#N/A	#N/A	-4.22
TGGT1_202980	#N/A	#N/A	-4.22
TGGT1_256840	#N/A	#N/A	-4.22
TGGT1_209010	PF3D7_0305000	PBANKA_0403500	-4.22
TGGT1_258560	#N/A	#N/A	-4.22
TGGT1_233500	#N/A	#N/A	-4.22
TGGT1_290630	#N/A	#N/A	-4.22
TGGT1_216000	PF3D7_1221400	PBANKA_1436600	-4.22
TGGT1_256770	PF3D7_0422700	PBANKA_0523100	-4.22
TGGT1_217790	#N/A	#N/A	-4.21
TGGT1_244470	#N/A	#N/A	-4.21
TGGT1_213690	PF3D7_0319100	PBANKA_0806200	-4.21
TGGT1_320070	PF3D7_0512300	PBANKA_1111900	-4.21
TGGT1_228070	#N/A	#N/A	-4.21
TGGT1_321450	#N/A	#N/A	-4.21
TGGT1_247230	PF3D7_0107000	PBANKA_0206300	-4.2
TGGT1_273850	#N/A	#N/A	-4.2
TGGT1_294420	#N/A	#N/A	-4.2
TGGT1_226560	PF3D7_1443800	PBANKA_1307700	-4.2
TGGT1_203940	PF3D7_0810200	PBANKA_1427300	-4.2
TGGT1_311150	#N/A	#N/A	-4.2
TGGT1_203120	#N/A	#N/A	-4.2
TGGT1_263870	PF3D7_1349200	PBANKA_1362000	-4.2
TGGT1_306610	#N/A	#N/A	-4.19
TGGT1_219760	PF3D7_1003300	PBANKA_1201700	-4.19
TGGT1_320700	PF3D7_0611200	PBANKA_0109500	-4.19
TGGT1_222390	PF3D7_0622400	PBANKA_1121300	-4.19
TGGT1_206600	#N/A	#N/A	-4.19
TGGT1_218950	#N/A	#N/A	-4.19
TGGT1_223050	PF3D7_1003500	PBANKA_1201900	-4.19
TGGT1_315530	#N/A	#N/A	-4.18
TGGT1_275490	#N/A	#N/A	-4.18
TGGT1_320160A	#N/A	#N/A	-4.18
TGGT1_310470	PF3D7_1430900	PBANKA_1013800	-4.18
TGGT1_229190	#N/A	#N/A	-4.18
TGGT1_261460	PF3D7_1441400	PBANKA_1305300	-4.17
TGGT1_219510	PF3D7_1436500	PBANKA_1008300	-4.17
TGGT1_272180	PF3D7_1455900	PBANKA_1319600	-4.17
TGGT1_285268	PF3D7_1307200	PBANKA_1405700	-4.17
TGGT1_220125	#N/A	#N/A	-4.17
TGGT1_203280	PF3D7_1244700	PBANKA_1457900	-4.17
TGGT1_275802	#N/A	#N/A	-4.17
TGGT1_267040	PF3D7_0921300	PBANKA_0822200	-4.17
TGGT1_266630	PF3D7_0723100	PBANKA_0620600	-4.16
TGGT1_271440	PF3D7_0507700	PBANKA_1107300	-4.16
TGGT1_225260	#N/A	#N/A	-4.16
TGGT1_313100	PF3D7_1450100	PBANKA_1313800	-4.16
TGGT1_312110	#N/A	#N/A	-4.16
TGGT1_232050	PF3D7_0823800	PBANKA_0706800	-4.16
TGGT1_301410	PF3D7_1459600	PBANKA_1323200	-4.16
TGGT1_293660	PF3D7_1456200	PBANKA_1319900	-4.16
TGGT1_230450	PF3D7_1012600	PBANKA_1211000	-4.16
TGGT1_253040	#N/A	#N/A	-4.16
TGGT1_259260	#N/A	#N/A	-4.16
TGGT1_252210	#N/A	#N/A	-4.16
TGGT1_255720	#N/A	#N/A	-4.16
TGGT1_276900	#N/A	#N/A	-4.16
TGGT1_239748	#N/A	#N/A	-4.16
TGGT1_216260	PF3D7_1326400	PBANKA_1341600	-4.15
TGGT1_225080	PF3D7_1126200	PBANKA_0922100	-4.15
TGGT1_243490	PF3D7_0603200	PBANKA_0102000	-4.15
TGGT1_260650	#N/A	#N/A	-4.15
TGGT1_264950	#N/A	#N/A	-4.15
TGGT1_218830	#N/A	#N/A	-4.15
TGGT1_316900	PF3D7_1358100	PBANKA_1134400	-4.15
TGGT1_286690	PF3D7_1467500	PBANKA_1330800	-4.14
TGGT1_227270	#N/A	#N/A	-4.14
TGGT1_223940	PF3D7_1222700	PBANKA_1437600	-4.14
TGGT1_207390	PF3D7_1119500	PBANKA_0928600	-4.14
TGGT1_271100	PF3D7_1207100	PBANKA_0605700	-4.14
TGGT1_267800	#N/A	#N/A	-4.14
TGGT1_267570	#N/A	#N/A	-4.14
TGGT1_252400	#N/A	#N/A	-4.14
TGGT1_206500	#N/A	#N/A	-4.14
TGGT1_285720	PF3D7_1201500	PBANKA_0600500	-4.14
TGGT1_312622	#N/A	#N/A	-4.13
TGGT1_309780	#N/A	#N/A	-4.13
TGGT1_309820	PF3D7_0719600	PBANKA_0617100	-4.13
TGGT1_228750	PF3D7_1123100	PBANKA_0925200	-4.13
TGGT1_231280	PF3D7_0501800	PBANKA_1101600	-4.13
TGGT1_312618	#N/A	#N/A	-4.13
TGGT1_251690	#N/A	#N/A	-4.13
TGGT1_250770	PF3D7_1468700	PBANKA_1331900	-4.13
TGGT1_237110	PF3D7_0218000	PBANKA_0314700	-4.12
TGGT1_253140	#N/A	#N/A	-4.12
TGGT1_210960	PF3D7_1241700	PBANKA_1455100	-4.12
TGGT1_252465	#N/A	#N/A	-4.12
TGGT1_273800	#N/A	#N/A	-4.12
TGGT1_214610	#N/A	#N/A	-4.12
TGGT1_265330	PF3D7_0312400	PBANKA_0410400	-4.12
TGGT1_219590	#N/A	#N/A	-4.12
TGGT1_280540	#N/A	#N/A	-4.12
TGGT1_219840	#N/A	#N/A	-4.12
TGGT1_224850	PF3D7_1224300	PBANKA_1439200	-4.12
TGGT1_299040	PF3D7_0911000	PBANKA_0812100	-4.12
TGGT1_214820	PF3D7_1454000	PBANKA_1317700	-4.12
TGGT1_213100	PF3D7_0313300	PBANKA_0411000	-4.12
TGGT1_216790	PF3D7_1368200	PBANKA_1144100	-4.11
TGGT1_320020	PF3D7_0914700	PBANKA_0815700	-4.11
TGGT1_233410	PF3D7_0409200	PBANKA_1006800	-4.11
TGGT1_205190	#N/A	#N/A	-4.11
TGGT1_252480	#N/A	#N/A	-4.11
TGGT1_264010	#N/A	#N/A	-4.11
TGGT1_306640	PF3D7_1448600	PBANKA_1312300	-4.11
TGGT1_230580	#N/A	#N/A	-4.11
TGGT1_214490	PF3D7_1118300	PBANKA_0929800	-4.1
TGGT1_203630	PF3D7_0304400	PBANKA_0403000	-4.1
TGGT1_254810	#N/A	#N/A	-4.1
TGGT1_294860	#N/A	#N/A	-4.1
TGGT1_306910	#N/A	#N/A	-4.1
TGGT1_249310	PF3D7_1139900	PBANKA_0909100	-4.1
TGGT1_310500	PF3D7_1134400	PBANKA_0914000	-4.1
TGGT1_216450	PF3D7_0317000	PBANKA_0808200	-4.1
TGGT1_219150	PF3D7_0825500	PBANKA_0705100	-4.1
TGGT1_255700	#N/A	#N/A	-4.1
TGGT1_207680	PF3D7_1367000	PBANKA_1142900	-4.1
TGGT1_314090	PF3D7_0108000	PBANKA_0205400	-4.1
TGGT1_246530	#N/A	#N/A	-4.1
TGGT1_243620	PF3D7_0614400	PBANKA_1229100	-4.1
TGGT1_237010	PF3D7_0105200	PBANKA_0208100	-4.09
TGGT1_288860	PF3D7_1362200	PBANKA_1138200	-4.09
TGGT1_230220	PF3D7_0502000	PBANKA_1101800	-4.09
TGGT1_316330	#N/A	#N/A	-4.09
TGGT1_232710	PF3D7_0322900	PBANKA_1215600	-4.09
TGGT1_207040	#N/A	#N/A	-4.09
TGGT1_209770	PF3D7_1408400	PBANKA_1034100	-4.09
TGGT1_229020	PF3D7_0615500	PBANKA_1230200	-4.09
TGGT1_252200	#N/A	#N/A	-4.09
TGGT1_208780	PF3D7_0915100	PBANKA_0816100	-4.09
TGGT1_263500	PF3D7_1250300	PBANKA_1463200	-4.09
TGGT1_260230	#N/A	#N/A	-4.09
TGGT1_261475	#N/A	#N/A	-4.09
TGGT1_267840	PF3D7_1410000	PBANKA_1032500	-4.08
TGGT1_321640	#N/A	#N/A	-4.08
TGGT1_259640	PF3D7_0905100	PBANKA_0416300	-4.08
TGGT1_244650	PF3D7_1206700	PBANKA_0605300	-4.08
TGGT1_259860	#N/A	#N/A	-4.08
TGGT1_278250	#N/A	#N/A	-4.08
TGGT1_309050	#N/A	#N/A	-4.08
TGGT1_260180	PF3D7_0107400	PBANKA_0206000	-4.07
TGGT1_226580	PF3D7_1459400	PBANKA_1323000	-4.07
TGGT1_290650	#N/A	#N/A	-4.07
TGGT1_222200	PF3D7_0618400	PBANKA_1117600	-4.07
TGGT1_294700	PF3D7_0821600	PBANKA_0709200	-4.07
TGGT1_266930	PF3D7_1353500	PBANKA_1130100	-4.07
TGGT1_259130	PF3D7_0607500	PBANKA_0106100	-4.07
TGGT1_258060	PF3D7_0927100	PBANKA_0827900	-4.07
TGGT1_257150	PF3D7_1128600	PBANKA_0919600	-4.07
TGGT1_311460	#N/A	#N/A	-4.07
TGGT1_222150	#N/A	#N/A	-4.07
TGGT1_229490	PF3D7_1111800	PBANKA_0935800	-4.07
TGGT1_314540	#N/A	#N/A	-4.07
TGGT1_215100	#N/A	#N/A	-4.07
TGGT1_209290	PF3D7_1461300	PBANKA_1325000	-4.07
TGGT1_281980	PF3D7_1409900	PBANKA_1032600	-4.06
TGGT1_270370	PF3D7_1118100	PBANKA_0930000	-4.06
TGGT1_292160	PF3D7_0926900	PBANKA_0827700	-4.06
TGGT1_240510	#N/A	#N/A	-4.06
TGGT1_218770	#N/A	#N/A	-4.06
TGGT1_209540	#N/A	#N/A	-4.06
TGGT1_286410	PF3D7_0621700	PBANKA_1120600	-4.06
TGGT1_208540	PF3D7_0827000	PBANKA_0703700	-4.06
TGGT1_306260	#N/A	#N/A	-4.06
TGGT1_216240	#N/A	#N/A	-4.06
TGGT1_217350	PF3D7_0729500	PBANKA_0213600	-4.05
TGGT1_218220	PF3D7_1356900	PBANKA_1133200	-4.05
TGGT1_280440	PF3D7_0606200	PBANKA_0105000	-4.05
TGGT1_231370	#N/A	#N/A	-4.05
TGGT1_209910	#N/A	#N/A	-4.05
TGGT1_257350	PF3D7_1312900	PBANKA_1411300	-4.05
TGGT1_301010	PF3D7_0314400	PBANKA_0412100	-4.05
TGGT1_250080	#N/A	#N/A	-4.05
TGGT1_227115	#N/A	#N/A	-4.04
TGGT1_242435	#N/A	#N/A	-4.04
TGGT1_246620	PF3D7_0522800	PBANKA_1237500	-4.04
TGGT1_224320	#N/A	#N/A	-4.04
TGGT1_314515	#N/A	#N/A	-4.04
TGGT1_288750	PF3D7_1012300	PBANKA_1210700	-4.04
TGGT1_216820	#N/A	#N/A	-4.04
TGGT1_226080A	#N/A	#N/A	-4.04
TGGT1_309580	PF3D7_1104800	PBANKA_0942100	-4.04
TGGT1_298030	PF3D7_0211300	PBANKA_0308100	-4.04
TGGT1_315670	PF3D7_1319700	PBANKA_1418200	-4.03
TGGT1_212110	#N/A	#N/A	-4.03
TGGT1_219832	#N/A	#N/A	-4.03
TGGT1_209140	PF3D7_1224500	PBANKA_1439400	-4.03
TGGT1_256760	PF3D7_0626800	PBANKA_1125600	-4.03
TGGT1_225510	PF3D7_0815100	PBANKA_1422500	-4.03
TGGT1_223490	#N/A	#N/A	-4.03
TGGT1_261570	PF3D7_1424400	PBANKA_1019400	-4.03
TGGT1_267030	#N/A	#N/A	-4.03
TGGT1_250730	#N/A	#N/A	-4.03
TGGT1_271300	PF3D7_1027400	PBANKA_0511500	-4.03
TGGT1_273960	#N/A	#N/A	-4.02
TGGT1_248740	#N/A	#N/A	-4.02
TGGT1_233540	#N/A	#N/A	-4.02
TGGT1_206670	#N/A	#N/A	-4.02
TGGT1_275430	#N/A	#N/A	-4.02
TGGT1_309140	#N/A	#N/A	-4.02
TGGT1_224900	#N/A	#N/A	-4.02
TGGT1_313160	PF3D7_0105100	PBANKA_0208200	-4.02
TGGT1_286440	PF3D7_0323500	PBANKA_1215000	-4.01
TGGT1_244600	#N/A	#N/A	-4.01
TGGT1_289950	PF3D7_1447200	PBANKA_1311000	-4.01
TGGT1_225550	PF3D7_0927900	PBANKA_0828700	-4.01
TGGT1_202568	#N/A	#N/A	-4.01
TGGT1_292330	#N/A	#N/A	-4.01
TGGT1_285970	PF3D7_0713600	PBANKA_1420200	-4.01
TGGT1_310710	PF3D7_1027200	PBANKA_0511300	-4.01
TGGT1_261210	PF3D7_1017900	PBANKA_0502200	-4.01
TGGT1_237450	#N/A	#N/A	-4.01
TGGT1_205580	#N/A	#N/A	-4.01
TGGT1_297925	#N/A	#N/A	-4.01
TGGT1_201800	#N/A	#N/A	-4.01
TGGT1_305460	PF3D7_1434600	PBANKA_1010200	-4.01
TGGT1_248790	#N/A	#N/A	-4
TGGT1_266960	#N/A	#N/A	-4
TGGT1_201710	PF3D7_1226700	PBANKA_1441500	-4
TGGT1_314415	PF3D7_1368000	PBANKA_1143900	-4
TGGT1_232220	#N/A	#N/A	-4
TGGT1_231640	PF3D7_0304000	PBANKA_0402600	-4
TGGT1_245580	#N/A	#N/A	-4
TGGT1_297430	#N/A	#N/A	-4
TGGT1_221250	#N/A	#N/A	-4
TGGT1_231200	#N/A	#N/A	-4
TGGT1_263440	#N/A	#N/A	-3.99
TGGT1_202880	PF3D7_0811100	PBANKA_1426400	-3.99
TGGT1_295730	#N/A	#N/A	-3.99
TGGT1_221280	#N/A	#N/A	-3.99
TGGT1_300340	#N/A	#N/A	-3.99
TGGT1_232640	#N/A	#N/A	-3.99
TGGT1_252440	PF3D7_1128700	PBANKA_0919500	-3.99
TGGT1_259600	#N/A	#N/A	-3.99
TGGT1_289700	#N/A	#N/A	-3.99
TGGT1_214850	PF3D7_1467300	PBANKA_1330600	-3.98
TGGT1_316770	PF3D7_0826400	PBANKA_0704200	-3.98
TGGT1_233890	#N/A	#N/A	-3.98
TGGT1_318420	PF3D7_0531200	PBANKA_1245600	-3.98
TGGT1_307770	#N/A	#N/A	-3.98
TGGT1_263040	PF3D7_0813900	PBANKA_1423600	-3.98
TGGT1_237100	PF3D7_1226500	PBANKA_1441300	-3.97
TGGT1_212170	#N/A	#N/A	-3.97
TGGT1_260810	#N/A	#N/A	-3.97
TGGT1_207800	PF3D7_1242500	PBANKA_1455900	-3.97
TGGT1_309020	PF3D7_0612600	PBANKA_0110900	-3.97
TGGT1_305320	PF3D7_1414600	PBANKA_1028100	-3.97
TGGT1_289510	#N/A	#N/A	-3.97
TGGT1_240430	#N/A	#N/A	-3.97
TGGT1_216740A	#N/A	#N/A	-3.97
TGGT1_299900	#N/A	#N/A	-3.96
TGGT1_207960	PF3D7_1107200	PBANKA_0939700	-3.96
TGGT1_215590	PF3D7_1034400	PBANKA_0518200	-3.96
TGGT1_226090	PF3D7_1202000	PBANKA_0601000	-3.96
TGGT1_257800	PF3D7_1232900	PBANKA_1447600	-3.96
TGGT1_237150	PF3D7_1457000	PBANKA_1320700	-3.96
TGGT1_225380	PF3D7_1012100	PBANKA_1210500	-3.96
TGGT1_257390	#N/A	#N/A	-3.96
TGGT1_311240	PF3D7_1437900	PBANKA_0610900	-3.96
TGGT1_308580	PF3D7_1414900	PBANKA_1027800	-3.96
TGGT1_222180	PF3D7_1336600	PBANKA_1350400	-3.96
TGGT1_277680	PF3D7_1415900	PBANKA_1026800	-3.96
TGGT1_319340	#N/A	#N/A	-3.96
TGGT1_226870B	#N/A	#N/A	-3.96
TGGT1_222030	#N/A	#N/A	-3.95
TGGT1_243200	#N/A	#N/A	-3.95
TGGT1_264710	PF3D7_0505600	PBANKA_1105200	-3.95
TGGT1_264160	#N/A	#N/A	-3.95
TGGT1_261080	#N/A	#N/A	-3.95
TGGT1_242030	#N/A	#N/A	-3.95
TGGT1_268960	#N/A	#N/A	-3.95
TGGT1_313280	PF3D7_1209400	PBANKA_0607800	-3.95
TGGT1_253530	#N/A	#N/A	-3.95
TGGT1_310430B	#N/A	#N/A	-3.95
TGGT1_216170	PF3D7_0716600	PBANKA_0614300	-3.95
TGGT1_221600	PF3D7_1020500	PBANKA_0504700	-3.95
TGGT1_240780	#N/A	#N/A	-3.95
TGGT1_215710	#N/A	#N/A	-3.95
TGGT1_205030	PF3D7_1011200	PBANKA_1209600	-3.94
TGGT1_316570A	#N/A	#N/A	-3.94
TGGT1_299200	PF3D7_0418500	PBANKA_0720600	-3.94
TGGT1_225250	#N/A	#N/A	-3.94
TGGT1_276190	#N/A	#N/A	-3.94
TGGT1_232970	#N/A	#N/A	-3.94
TGGT1_231910	PF3D7_1311300	PBANKA_1409800	-3.94
TGGT1_237020	#N/A	#N/A	-3.94
TGGT1_288620	#N/A	#N/A	-3.94
TGGT1_284540	PF3D7_1310000	PBANKA_1408500	-3.94
TGGT1_264610	#N/A	#N/A	-3.94
TGGT1_242680	PF3D7_0506100	PBANKA_1105700	-3.94
TGGT1_214250	PF3D7_0722700	PBANKA_0620200	-3.94
TGGT1_243250	#N/A	#N/A	-3.94
TGGT1_278975	PF3D7_1416200	PBANKA_1026500	-3.93
TGGT1_289000	#N/A	#N/A	-3.93
TGGT1_271420	PF3D7_1209600	PBANKA_0608000	-3.93
TGGT1_270510	#N/A	#N/A	-3.93
TGGT1_312140	#N/A	#N/A	-3.93
TGGT1_257020	#N/A	#N/A	-3.93
TGGT1_285760	PF3D7_0804800	PBANKA_1225800	-3.93
TGGT1_313390	PF3D7_1338200	PBANKA_1351900	-3.92
TGGT1_306960	PF3D7_1104000	PBANKA_0942900	-3.92
TGGT1_218940	PF3D7_0815400	PBANKA_0715400	-3.92
TGGT1_239720	#N/A	#N/A	-3.92
TGGT1_246580	#N/A	#N/A	-3.92
TGGT1_311870	PF3D7_0816000	PBANKA_0714800	-3.92
TGGT1_294670	#N/A	#N/A	-3.91
TGGT1_264890	#N/A	#N/A	-3.91
TGGT1_276170	PF3D7_0311300	PBANKA_0409300	-3.91
TGGT1_215490	#N/A	#N/A	-3.91
TGGT1_229690	PF3D7_1126100	PBANKA_0922200	-3.91
TGGT1_204120	#N/A	#N/A	-3.91
TGGT1_236520	PF3D7_1460200	PBANKA_1323900	-3.91
TGGT1_213950	#N/A	#N/A	-3.91
TGGT1_247380	PF3D7_1029400	PBANKA_0513400	-3.91
TGGT1_290660	PF3D7_0606500	PBANKA_0105200	-3.91
TGGT1_306250	#N/A	#N/A	-3.91
TGGT1_223480	#N/A	#N/A	-3.9
TGGT1_283878	#N/A	#N/A	-3.9
TGGT1_320470	PF3D7_0611100	PBANKA_0109400	-3.9
TGGT1_267350	PF3D7_1125500	PBANKA_0922800	-3.9
TGGT1_251620	PF3D7_0408500	PBANKA_1006100	-3.9
TGGT1_259570	PF3D7_1349400	PBANKA_1362200	-3.9
TGGT1_220110	#N/A	#N/A	-3.9
TGGT1_247410	PF3D7_0825400	PBANKA_0705200	-3.9
TGGT1_268010	#N/A	#N/A	-3.9
TGGT1_299100	#N/A	#N/A	-3.89
TGGT1_202460	PF3D7_1471400	PBANKA_1334600	-3.89
TGGT1_264420	#N/A	#N/A	-3.89
TGGT1_288610	#N/A	#N/A	-3.89
TGGT1_207370	#N/A	#N/A	-3.89
TGGT1_283590B	#N/A	#N/A	-3.89
TGGT1_224240	#N/A	PBANKA_1007700	-3.89
TGGT1_278220	PF3D7_0626900	PBANKA_1125700	-3.89
TGGT1_268330	#N/A	#N/A	-3.88
TGGT1_258826	#N/A	#N/A	-3.88
TGGT1_246950	#N/A	#N/A	-3.88
TGGT1_271430	#N/A	#N/A	-3.88
TGGT1_290030	PF3D7_1360000	PBANKA_1136200	-3.88
TGGT1_262560	#N/A	#N/A	-3.88
TGGT1_294310	PF3D7_0512100	PBANKA_1111700	-3.88
TGGT1_268990	#N/A	#N/A	-3.88
TGGT1_293050	PF3D7_0310700	PBANKA_0408700	-3.88
TGGT1_242010	PF3D7_1244000	PBANKA_1457300	-3.88
TGGT1_215700	PF3D7_0515300	PBANKA_1114900	-3.88
TGGT1_213670	#N/A	#N/A	-3.88
TGGT1_202870	PF3D7_0912500	PBANKA_0813500	-3.88
TGGT1_273580	#N/A	#N/A	-3.87
TGGT1_229030	PF3D7_0320700	PBANKA_1217800	-3.87
TGGT1_294430	PF3D7_0716100	PBANKA_0613800	-3.87
TGGT1_249320	#N/A	#N/A	-3.87
TGGT1_312390	PF3D7_0624100	PBANKA_1123000	-3.87
TGGT1_272490	#N/A	#N/A	-3.87
TGGT1_314790	PF3D7_0822300	PBANKA_0708400	-3.87
TGGT1_290570	#N/A	#N/A	-3.87
TGGT1_299810	PF3D7_1015200	PBANKA_1213600	-3.87
TGGT1_228000	PF3D7_0619900	PBANKA_1119100	-3.87
TGGT1_318170	#N/A	#N/A	-3.87
TGGT1_269180	#N/A	#N/A	-3.86
TGGT1_363980	#N/A	#N/A	-3.86
TGGT1_207120	#N/A	#N/A	-3.86
TGGT1_311290	PF3D7_1331600	PBANKA_1346500	-3.86
TGGT1_262150	PF3D7_1343700	PBANKA_1356700	-3.85
TGGT1_260410	#N/A	#N/A	-3.85
TGGT1_258720	PF3D7_1237800	PBANKA_1452400	-3.85
TGGT1_291950	#N/A	#N/A	-3.85
TGGT1_240380	PF3D7_1313600	PBANKA_1412000	-3.85
TGGT1_242780	#N/A	#N/A	-3.85
TGGT1_319860	PF3D7_0630300	PBANKA_1129100	-3.85
TGGT1_230010	#N/A	#N/A	-3.85
TGGT1_313200	#N/A	#N/A	-3.85
TGGT1_202080	#N/A	#N/A	-3.85
TGGT1_294750	PF3D7_1366200	PBANKA_1142000	-3.85
TGGT1_360500	#N/A	#N/A	-3.84
TGGT1_203358	#N/A	#N/A	-3.84
TGGT1_231970	PF3D7_0405400	PBANKA_1003100	-3.84
TGGT1_229920	PF3D7_0306500	PBANKA_0404900	-3.84
TGGT1_309960A	#N/A	#N/A	-3.84
TGGT1_316120	PF3D7_1411600	PBANKA_1030900	-3.84
TGGT1_229250B	#N/A	#N/A	-3.84
TGGT1_204400	PF3D7_0217100	PBANKA_0313800	-3.84
TGGT1_216930	PF3D7_1316600	PBANKA_1415100	-3.84
TGGT1_244430	PF3D7_1227900	PBANKA_1442600	-3.84
TGGT1_208010	#N/A	#N/A	-3.84
TGGT1_222990	PF3D7_1211500	PBANKA_0610000	-3.84
TGGT1_315930	#N/A	#N/A	-3.84
TGGT1_243290	#N/A	#N/A	-3.84
TGGT1_215950	#N/A	#N/A	-3.83
TGGT1_306290	#N/A	#N/A	-3.83
TGGT1_243340	#N/A	#N/A	-3.83
TGGT1_253290	PF3D7_1461900	PBANKA_1325600	-3.82
TGGT1_289190	PF3D7_1310800	PBANKA_1409300	-3.82
TGGT1_258500	#N/A	#N/A	-3.81
TGGT1_316530	#N/A	#N/A	-3.81
TGGT1_297480	#N/A	#N/A	-3.81
TGGT1_263060	#N/A	#N/A	-3.81
TGGT1_210430	#N/A	#N/A	-3.81
TGGT1_248850	#N/A	#N/A	-3.81
TGGT1_257640	#N/A	#N/A	-3.81
TGGT1_216530	PF3D7_0420400	PBANKA_0521800	-3.81
TGGT1_273070	#N/A	#N/A	-3.81
TGGT1_310300	#N/A	#N/A	-3.8
TGGT1_260630	PF3D7_1318800	PBANKA_1417300	-3.8
TGGT1_291620	#N/A	#N/A	-3.8
TGGT1_306280	PF3D7_0822100	PBANKA_0708700	-3.8
TGGT1_224860	PF3D7_0410400	PBANKA_1007800	-3.8
TGGT1_315810	PF3D7_1120500	PBANKA_0927800	-3.8
TGGT1_261780	#N/A	#N/A	-3.8
TGGT1_226940	PF3D7_1414700	PBANKA_1028000	-3.8
TGGT1_289120	#N/A	#N/A	-3.8
TGGT1_290605	#N/A	#N/A	-3.8
TGGT1_226590	PF3D7_1361700	PBANKA_1137700	-3.8
TGGT1_272040	#N/A	#N/A	-3.8
TGGT1_305090	#N/A	#N/A	-3.8
TGGT1_226460	#N/A	#N/A	-3.8
TGGT1_224020	#N/A	#N/A	-3.8
TGGT1_224580	PF3D7_1420000	PBANKA_1023200	-3.8
TGGT1_242460	PF3D7_1241600	PBANKA_1455000	-3.8
TGGT1_257070	#N/A	#N/A	-3.79
TGGT1_231040	PF3D7_1427800	PBANKA_1016800	-3.79
TGGT1_254910	#N/A	#N/A	-3.79
TGGT1_263760	#N/A	#N/A	-3.79
TGGT1_284010	PF3D7_0203900	PBANKA_0301700	-3.78
TGGT1_249530	PF3D7_0302900	PBANKA_0401500	-3.78
TGGT1_305620	#N/A	#N/A	-3.78
TGGT1_238880	#N/A	#N/A	-3.78
TGGT1_267550	PF3D7_1032800	PBANKA_0516600	-3.78
TGGT1_233400	PF3D7_0110900	PBANKA_0202800	-3.78
TGGT1_249900	#N/A	#N/A	-3.78
TGGT1_239420	PF3D7_1104900	PBANKA_0942000	-3.77
TGGT1_273400	#N/A	#N/A	-3.77
TGGT1_203270	#N/A	#N/A	-3.77
TGGT1_319930	#N/A	#N/A	-3.76
TGGT1_293320	#N/A	#N/A	-3.76
TGGT1_221900	#N/A	#N/A	-3.76
TGGT1_312590	#N/A	#N/A	-3.76
TGGT1_293610	PF3D7_1472900	PBANKA_1336100	-3.76
TGGT1_283590A	#N/A	#N/A	-3.76
TGGT1_245510	#N/A	#N/A	-3.76
TGGT1_248200	#N/A	#N/A	-3.76
TGGT1_220350	#N/A	#N/A	-3.76
TGGT1_226970	PF3D7_0317600	PBANKA_0807600	-3.75
TGGT1_305640	PF3D7_0318600	PBANKA_0806600	-3.75
TGGT1_294190	PF3D7_1017200	PBANKA_0501500	-3.75
TGGT1_275990	#N/A	#N/A	-3.75
TGGT1_409790	#N/A	#N/A	-3.75
TGGT1_236570	#N/A	#N/A	-3.75
TGGT1_207400	PF3D7_1015100	PBANKA_1213500	-3.75
TGGT1_207840	PF3D7_1242700	PBANKA_1456100	-3.75
TGGT1_268750	PF3D7_1320900	PBANKA_1419200	-3.75
TGGT1_250060	PF3D7_0407300	PBANKA_1004900	-3.75
TGGT1_290310	#N/A	#N/A	-3.75
TGGT1_229670	PF3D7_0306900	PBANKA_0405300	-3.75
TGGT1_233720	PF3D7_1213700	PBANKA_1429500	-3.75
TGGT1_228340	#N/A	#N/A	-3.75
TGGT1_266070	PF3D7_0503800	PBANKA_1103400	-3.75
TGGT1_224270	#N/A	#N/A	-3.75
TGGT1_310330	#N/A	#N/A	-3.74
TGGT1_230690	#N/A	#N/A	-3.74
TGGT1_211010	#N/A	#N/A	-3.74
TGGT1_223580	PF3D7_1465200	PBANKA_1328600	-3.74
TGGT1_209550	PF3D7_1315200	PBANKA_1413700	-3.74
TGGT1_202920	PF3D7_0922400	PBANKA_0823300	-3.74
TGGT1_219320	#N/A	#N/A	-3.74
TGGT1_221340	#N/A	#N/A	-3.74
TGGT1_286190	#N/A	#N/A	-3.74
TGGT1_244320	#N/A	#N/A	-3.74
TGGT1_224720	PF3D7_1445600	PBANKA_1309400	-3.74
TGGT1_270770	PF3D7_0610200	PBANKA_0108700	-3.73
TGGT1_215090	#N/A	#N/A	-3.73
TGGT1_218960	#N/A	#N/A	-3.73
TGGT1_258680	PF3D7_0506200	PBANKA_1105800	-3.73
TGGT1_268910	PF3D7_1320400	PBANKA_1418700	-3.73
TGGT1_292080	PF3D7_0622800	PBANKA_1121700	-3.73
TGGT1_232830	#N/A	#N/A	-3.73
TGGT1_248950	PF3D7_1368700	PBANKA_1144600	-3.72
TGGT1_234360	PF3D7_0510500	PBANKA_1110100	-3.72
TGGT1_226980	PF3D7_0618200	PBANKA_1117400	-3.72
TGGT1_359590	#N/A	#N/A	-3.72
TGGT1_233170	PF3D7_0934200	PBANKA_0835000	-3.72
TGGT1_273330	#N/A	#N/A	-3.72
TGGT1_217460	PF3D7_1331700	PBANKA_1346600	-3.72
TGGT1_277220	#N/A	#N/A	-3.71
TGGT1_224050	#N/A	#N/A	-3.71
TGGT1_236580	PF3D7_1123900	PBANKA_0924400	-3.71
TGGT1_244310	PF3D7_0524400	PBANKA_1239200	-3.71
TGGT1_261955A	#N/A	#N/A	-3.71
TGGT1_253970	#N/A	#N/A	-3.71
TGGT1_228490	PF3D7_1323900	PBANKA_1339100	-3.71
TGGT1_240740	PF3D7_0613700	PBANKA_0112000	-3.7
TGGT1_242700	#N/A	#N/A	-3.7
TGGT1_290005	PF3D7_0518300	PBANKA_1233100	-3.7
TGGT1_216010	#N/A	#N/A	-3.7
TGGT1_226810	#N/A	#N/A	-3.7
TGGT1_287270	#N/A	#N/A	-3.7
TGGT1_238950	PF3D7_0511200	PBANKA_1110700	-3.7
TGGT1_300160	#N/A	#N/A	-3.7
TGGT1_238400	#N/A	#N/A	-3.7
TGGT1_201790	PF3D7_1307800	PBANKA_1406300	-3.7
TGGT1_248370	PF3D7_0512000	PBANKA_1111600	-3.7
TGGT1_219460	#N/A	#N/A	-3.7
TGGT1_314460	#N/A	#N/A	-3.69
TGGT1_320140	PF3D7_1426900	PBANKA_1017700	-3.69
TGGT1_201880	PF3D7_0622600	PBANKA_1121500	-3.68
TGGT1_207110	#N/A	#N/A	-3.68
TGGT1_306670	PF3D7_1439600	PBANKA_1303500	-3.68
TGGT1_288540	#N/A	#N/A	-3.68
TGGT1_224290	#N/A	#N/A	-3.68
TGGT1_217010	PF3D7_1031600	PBANKA_0515400	-3.68
TGGT1_205558	#N/A	#N/A	-3.68
TGGT1_239410	PF3D7_1235300	PBANKA_1449900	-3.68
TGGT1_264485	#N/A	#N/A	-3.67
TGGT1_297320	PF3D7_1005900	PBANKA_1204100	-3.67
TGGT1_214520	PF3D7_1244200	PBANKA_1457500	-3.67
TGGT1_220090	PF3D7_1421000	PBANKA_1022200	-3.67
TGGT1_290160	PF3D7_1451800	PBANKA_1315500	-3.67
TGGT1_313180	PF3D7_1114700	PBANKA_0933000	-3.67
TGGT1_232080	#N/A	#N/A	-3.67
TGGT1_305950	#N/A	#N/A	-3.67
TGGT1_263300	PF3D7_1432100	PBANKA_1012800	-3.67
TGGT1_261030	PF3D7_1139700	PBANKA_0909300	-3.66
TGGT1_304890	PF3D7_0928400	PBANKA_0829200	-3.66
TGGT1_212940	#N/A	#N/A	-3.66
TGGT1_320050	PF3D7_1424100	PBANKA_1019500	-3.66
TGGT1_312500	PF3D7_1305000	PBANKA_1403500	-3.66
TGGT1_202230	#N/A	#N/A	-3.66
TGGT1_285895	#N/A	#N/A	-3.66
TGGT1_269450	#N/A	#N/A	-3.66
TGGT1_288900	#N/A	#N/A	-3.66
TGGT1_269430	PF3D7_0202700	PBANKA_0300800	-3.66
TGGT1_225730	PF3D7_1303000	PBANKA_1401500	-3.65
TGGT1_245650	#N/A	#N/A	-3.65
TGGT1_245680	PF3D7_1426000	PBANKA_1018600	-3.65
TGGT1_301390	PF3D7_1405800	PBANKA_1036400	-3.65
TGGT1_201700	#N/A	#N/A	-3.65
TGGT1_246670	#N/A	#N/A	-3.64
TGGT1_221522	PF3D7_1134800	PBANKA_0913700	-3.64
TGGT1_218210	#N/A	#N/A	-3.64
TGGT1_297810	PF3D7_0915700	PBANKA_0816700	-3.64
TGGT1_232815	PF3D7_1002500	PBANKA_1200900	-3.64
TGGT1_309790	PF3D7_0502700	PBANKA_1102400	-3.64
TGGT1_292020	PF3D7_1208200	PBANKA_0606700	-3.64
TGGT1_301120	PF3D7_1450900	PBANKA_1314600	-3.63
TGGT1_256950	#N/A	#N/A	-3.63
TGGT1_222410	PF3D7_0824700	PBANKA_0705900	-3.63
TGGT1_318370	#N/A	#N/A	-3.63
TGGT1_223440	#N/A	#N/A	-3.62
TGGT1_232540	PF3D7_0815300	PBANKA_1422300	-3.62
TGGT1_210490	PF3D7_1133500	PBANKA_0914900	-3.62
TGGT1_312240	#N/A	#N/A	-3.62
TGGT1_293840	#N/A	#N/A	-3.62
TGGT1_222040	PF3D7_1346200	PBANKA_1359100	-3.62
TGGT1_215690	#N/A	#N/A	-3.62
TGGT1_295690	PF3D7_0204900	PBANKA_0302700	-3.62
TGGT1_274000	#N/A	#N/A	-3.62
TGGT1_213800	PF3D7_1451700	PBANKA_1315400	-3.62
TGGT1_207820	PF3D7_1113900	PBANKA_0933700	-3.61
TGGT1_260270	#N/A	#N/A	-3.61
TGGT1_314690	#N/A	#N/A	-3.61
TGGT1_203760	#N/A	#N/A	-3.61
TGGT1_294740	#N/A	#N/A	-3.61
TGGT1_267720	#N/A	#N/A	-3.61
TGGT1_297230	PF3D7_0727000	PBANKA_0211100	-3.61
TGGT1_256970	PF3D7_1311900	PBANKA_1410400	-3.61
TGGT1_221320	#N/A	#N/A	-3.6
TGGT1_247000	PF3D7_1241900	PBANKA_1455300	-3.6
TGGT1_251950	#N/A	#N/A	-3.6
TGGT1_313970	PF3D7_0503900	PBANKA_1103500	-3.6
TGGT1_296010	#N/A	#N/A	-3.6
TGGT1_285200	PF3D7_1438500	PBANKA_1302400	-3.6
TGGT1_224928	#N/A	#N/A	-3.59
TGGT1_315620	PF3D7_0106100	PBANKA_0207200	-3.59
TGGT1_311500	PF3D7_1237000	PBANKA_1451600	-3.59
TGGT1_228320	PF3D7_1241300	PBANKA_1454700	-3.59
TGGT1_271810	PF3D7_1427900	PBANKA_1016700	-3.59
TGGT1_274150	#N/A	#N/A	-3.59
TGGT1_221330	PF3D7_1223300	PBANKA_1438200	-3.59
TGGT1_231190	PF3D7_0415000	PBANKA_0717000	-3.59
TGGT1_216580	#N/A	#N/A	-3.59
TGGT1_263550	PF3D7_0315500	PBANKA_0413300	-3.59
TGGT1_213000	PF3D7_1463200	PBANKA_1326800	-3.59
TGGT1_257180	PF3D7_0605800	PBANKA_0104600	-3.59
TGGT1_257980	#N/A	#N/A	-3.59
TGGT1_212960B	#N/A	#N/A	-3.59
TGGT1_207180	PF3D7_1363700	PBANKA_1139700	-3.59
TGGT1_289680	PF3D7_1320600	PBANKA_1418900	-3.58
TGGT1_242840	PF3D7_1339400	PBANKA_1352800	-3.58
TGGT1_209970	#N/A	#N/A	-3.58
TGGT1_239340	#N/A	#N/A	-3.58
TGGT1_273630	PF3D7_1356700	PBANKA_1133000	-3.58
TGGT1_217470	#N/A	#N/A	-3.58
TGGT1_240990	#N/A	#N/A	-3.58
TGGT1_244840	PF3D7_0508600	PBANKA_1108200	-3.58
TGGT1_312260	#N/A	#N/A	-3.58
TGGT1_214240	#N/A	#N/A	-3.58
TGGT1_258130	PF3D7_0513800	PBANKA_1113500	-3.58
TGGT1_267340	PF3D7_1007600	PBANKA_1205800	-3.58
TGGT1_318140	PF3D7_0323700	PBANKA_1214800	-3.58
TGGT1_222020	#N/A	#N/A	-3.58
TGGT1_315127	#N/A	#N/A	-3.57
TGGT1_311410	PF3D7_1027100	PBANKA_0511200	-3.57
TGGT1_255690	PF3D7_0209300	PBANKA_0306400	-3.57
TGGT1_232210	#N/A	#N/A	-3.57
TGGT1_239690	PF3D7_1214400	PBANKA_1430200	-3.57
TGGT1_207710	PF3D7_1315600	PBANKA_1414100	-3.57
TGGT1_268370	#N/A	#N/A	-3.56
TGGT1_214200	#N/A	#N/A	-3.56
TGGT1_254370	PF3D7_1138400	PBANKA_0910300	-3.56
TGGT1_243280A	#N/A	#N/A	-3.56
TGGT1_252270	#N/A	#N/A	-3.56
TGGT1_266730	PF3D7_0828200	PBANKA_0702500	-3.56
TGGT1_311030	#N/A	#N/A	-3.56
TGGT1_315460	#N/A	#N/A	-3.56
TGGT1_278950	PF3D7_1107000	PBANKA_0939900	-3.56
TGGT1_213930	#N/A	#N/A	-3.56
TGGT1_306410	#N/A	#N/A	-3.55
TGGT1_215610	PF3D7_1141200	PBANKA_0907800	-3.55
TGGT1_227610	#N/A	#N/A	-3.55
TGGT1_229450	#N/A	#N/A	-3.55
TGGT1_292360	#N/A	#N/A	-3.55
TGGT1_259850	PF3D7_1135500	PBANKA_0913100	-3.55
TGGT1_259550	PF3D7_0810800	PBANKA_1426700	-3.55
TGGT1_278870	#N/A	#N/A	-3.55
TGGT1_237090	#N/A	#N/A	-3.54
TGGT1_233905	#N/A	#N/A	-3.54
TGGT1_261540	PF3D7_1415200	PBANKA_1027500	-3.54
TGGT1_294770	PF3D7_1456700	PBANKA_1320400	-3.54
TGGT1_263390	#N/A	#N/A	-3.54
TGGT1_280740	PF3D7_1331300	PBANKA_1346200	-3.54
TGGT1_248500	#N/A	#N/A	-3.54
TGGT1_318160	PF3D7_1439800	PBANKA_1303700	-3.54
TGGT1_211090	PF3D7_0727200	PBANKA_0211300	-3.54
TGGT1_294930	#N/A	#N/A	-3.54
TGGT1_265280	#N/A	#N/A	-3.54
TGGT1_208440	PF3D7_0934300	PBANKA_0835100	-3.54
TGGT1_228330	#N/A	#N/A	-3.54
TGGT1_313020	#N/A	#N/A	-3.54
TGGT1_309380	PF3D7_0316500	PBANKA_0414300	-3.54
TGGT1_202840	PF3D7_1344300	PBANKA_1357300	-3.54
TGGT1_219270	#N/A	#N/A	-3.53
TGGT1_263050	PF3D7_0814000	PBANKA_1423500	-3.53
TGGT1_264210	#N/A	#N/A	-3.53
TGGT1_258000	#N/A	#N/A	-3.53
TGGT1_212880	#N/A	#N/A	-3.53
TGGT1_219130	#N/A	#N/A	-3.53
TGGT1_210270	#N/A	#N/A	-3.53
TGGT1_216070	#N/A	#N/A	-3.53
TGGT1_226020	#N/A	#N/A	-3.53
TGGT1_290180	PF3D7_1305200	PBANKA_1403700	-3.53
TGGT1_312630	PF3D7_1361800	PBANKA_1137800	-3.53
TGGT1_267725	#N/A	#N/A	-3.53
TGGT1_263595	PF3D7_0319500	PBANKA_0805800	-3.53
TGGT1_254380	PF3D7_1110600	PBANKA_0937000	-3.52
TGGT1_210440	PF3D7_1332400	PBANKA_1347200	-3.52
TGGT1_218880	#N/A	#N/A	-3.52
TGGT1_229260	#N/A	#N/A	-3.52
TGGT1_252850	#N/A	#N/A	-3.52
TGGT1_319850	PF3D7_1326300	PBANKA_1341500	-3.52
TGGT1_258790	#N/A	#N/A	-3.52
TGGT1_240410	#N/A	#N/A	-3.52
TGGT1_216500	#N/A	#N/A	-3.52
TGGT1_218550	PF3D7_0311400	PBANKA_0409400	-3.52
TGGT1_204310	#N/A	#N/A	-3.52
TGGT1_264960	#N/A	#N/A	-3.52
TGGT1_305750	PF3D7_1423000	PBANKA_1020400	-3.52
TGGT1_226670	#N/A	#N/A	-3.51
TGGT1_249880	#N/A	#N/A	-3.51
TGGT1_254800	PF3D7_1311000	PBANKA_1409500	-3.51
TGGT1_237250	#N/A	#N/A	-3.51
TGGT1_257730	#N/A	#N/A	-3.51
TGGT1_222380	PF3D7_0910100	PBANKA_0811300	-3.51
TGGT1_264060	PF3D7_0205400	PBANKA_0303100	-3.51
TGGT1_219750	PF3D7_1404100	PBANKA_1038000	-3.51
TGGT1_232100	#N/A	#N/A	-3.5
TGGT1_319500	PF3D7_0216800	PBANKA_0313500	-3.5
TGGT1_267330	PF3D7_0927300	PBANKA_0828100	-3.5
TGGT1_228130	#N/A	#N/A	-3.5
TGGT1_231010	#N/A	#N/A	-3.5
TGGT1_315160	#N/A	#N/A	-3.5
TGGT1_308050	#N/A	#N/A	-3.5
TGGT1_285240	PF3D7_1135900	PBANKA_0912700	-3.49
TGGT1_275400	#N/A	#N/A	-3.49
TGGT1_356300	#N/A	#N/A	-3.49
TGGT1_207630	#N/A	#N/A	-3.49
TGGT1_254000	#N/A	#N/A	-3.49
TGGT1_218600	#N/A	#N/A	-3.49
TGGT1_202730	#N/A	#N/A	-3.49
TGGT1_202220	#N/A	#N/A	-3.49
TGGT1_262640	PF3D7_0708700	PBANKA_1219200	-3.49
TGGT1_204480	PF3D7_1108700	PBANKA_0938300	-3.49
TGGT1_208560	#N/A	#N/A	-3.49
TGGT1_313810	#N/A	#N/A	-3.48
TGGT1_214790	PF3D7_1434800	PBANKA_1010000	-3.48
TGGT1_238040B	#N/A	#N/A	-3.48
TGGT1_309265	#N/A	#N/A	-3.48
TGGT1_244220	#N/A	#N/A	-3.48
TGGT1_243310	#N/A	#N/A	-3.48
TGGT1_257440	PF3D7_0708900	PBANKA_1219400	-3.48
TGGT1_201210	#N/A	#N/A	-3.48
TGGT1_365100	#N/A	#N/A	-3.48
TGGT1_297960B	#N/A	#N/A	-3.48
TGGT1_305140	PF3D7_0218600	PBANKA_0315300	-3.48
TGGT1_231800	#N/A	#N/A	-3.48
TGGT1_310430A	#N/A	#N/A	-3.47
TGGT1_227980	#N/A	#N/A	-3.47
TGGT1_262930	#N/A	#N/A	-3.47
TGGT1_265780	PF3D7_0103400	PBANKA_0209700	-3.47
TGGT1_208040	PF3D7_1364600	PBANKA_1140500	-3.47
TGGT1_260210	#N/A	#N/A	-3.47
TGGT1_313540	#N/A	#N/A	-3.47
TGGT1_286730	PF3D7_1216300	PBANKA_1432000	-3.47
TGGT1_289560	PF3D7_0415500	PBANKA_0717500	-3.47
TGGT1_219100	#N/A	#N/A	-3.47
TGGT1_231140	PF3D7_1421200	PBANKA_1022000	-3.46
TGGT1_229710	PF3D7_1031400	PBANKA_0515350	-3.46
TGGT1_202290	PF3D7_0917300	PBANKA_0818300	-3.46
TGGT1_261620	#N/A	#N/A	-3.46
TGGT1_233350	PF3D7_1412300	PBANKA_1030300	-3.46
TGGT1_249850	PF3D7_0515700	PBANKA_1115300	-3.46
TGGT1_236040	#N/A	#N/A	-3.46
TGGT1_211480	#N/A	#N/A	-3.46
TGGT1_225720	PF3D7_0715700	PBANKA_1422000	-3.46
TGGT1_215640	#N/A	#N/A	-3.46
TGGT1_203460	PF3D7_0111900	PBANKA_0201900	-3.46
TGGT1_222000	PF3D7_0729400	PBANKA_0213500	-3.45
TGGT1_409800	#N/A	#N/A	-3.45
TGGT1_217910	PF3D7_0411900	PBANKA_0613200	-3.45
TGGT1_249360	#N/A	#N/A	-3.45
TGGT1_215400	#N/A	#N/A	-3.45
TGGT1_203840	#N/A	#N/A	-3.45
TGGT1_231430	PF3D7_1116600	PBANKA_0931400	-3.45
TGGT1_249680	#N/A	#N/A	-3.45
TGGT1_319960	PF3D7_1317500	PBANKA_1416000	-3.45
TGGT1_271950	#N/A	#N/A	-3.45
TGGT1_286550	#N/A	#N/A	-3.44
TGGT1_282140	PF3D7_1450700	PBANKA_1314400	-3.44
TGGT1_207170	#N/A	#N/A	-3.44
TGGT1_207440	PF3D7_1105400	PBANKA_0941500	-3.44
TGGT1_309290	#N/A	#N/A	-3.44
TGGT1_314810	PF3D7_0307200	PBANKA_0405500	-3.44
TGGT1_215460	PF3D7_0519400	PBANKA_1234200	-3.44
TGGT1_233860	#N/A	#N/A	-3.44
TGGT1_316480	#N/A	#N/A	-3.44
TGGT1_236190	#N/A	#N/A	-3.44
TGGT1_306930	PF3D7_1328100	PBANKA_1343300	-3.43
TGGT1_295090	#N/A	#N/A	-3.43
TGGT1_203080	PF3D7_1360100	PBANKA_1136300	-3.43
TGGT1_289200	PF3D7_1123600	PBANKA_0924700	-3.43
TGGT1_319658	#N/A	#N/A	-3.43
TGGT1_214340	PF3D7_1007400	PBANKA_1205600	-3.43
TGGT1_221440	#N/A	#N/A	-3.42
TGGT1_209860	#N/A	#N/A	-3.42
TGGT1_202810	PF3D7_0724400	PBANKA_0621900	-3.42
TGGT1_220900	#N/A	#N/A	-3.42
TGGT1_203860	#N/A	#N/A	-3.41
TGGT1_314418	PF3D7_0423100	PBANKA_0523500	-3.41
TGGT1_201270	PF3D7_1025300	PBANKA_0509500	-3.41
TGGT1_207760	PF3D7_0409400	PBANKA_1007000	-3.41
TGGT1_311320	#N/A	#N/A	-3.41
TGGT1_272390	#N/A	#N/A	-3.41
TGGT1_205570	#N/A	#N/A	-3.41
TGGT1_241150	PF3D7_0309300	PBANKA_0407500	-3.41
TGGT1_366970	#N/A	#N/A	-3.41
TGGT1_319510	#N/A	#N/A	-3.4
TGGT1_278040	#N/A	#N/A	-3.4
TGGT1_314680	#N/A	#N/A	-3.4
TGGT1_235730	PF3D7_1214000	PBANKA_1429800	-3.4
TGGT1_272350	#N/A	#N/A	-3.4
TGGT1_251570B	#N/A	#N/A	-3.4
TGGT1_310180	PF3D7_0306600	PBANKA_0405000	-3.4
TGGT1_260320	PF3D7_1340300	PBANKA_1353700	-3.4
TGGT1_224650	#N/A	#N/A	-3.4
TGGT1_228250	PF3D7_1312400	PBANKA_1410900	-3.39
TGGT1_214840	#N/A	#N/A	-3.39
TGGT1_231120	PF3D7_1454600	PBANKA_1318300	-3.39
TGGT1_247610	PF3D7_1443300	PBANKA_1307200	-3.39
TGGT1_264460	#N/A	#N/A	-3.39
TGGT1_261250	#N/A	#N/A	-3.39
TGGT1_249480	PF3D7_1420200	PBANKA_1023000	-3.39
TGGT1_320592	#N/A	#N/A	-3.39
TGGT1_258710	#N/A	#N/A	-3.39
TGGT1_289640	PF3D7_0301900	PBANKA_0400900	-3.38
TGGT1_254230	PF3D7_1004900	PBANKA_1203200	-3.38
TGGT1_221430	#N/A	#N/A	-3.38
TGGT1_235720	#N/A	#N/A	-3.38
TGGT1_272740	#N/A	#N/A	-3.38
TGGT1_233120	#N/A	#N/A	-3.38
TGGT1_203780	#N/A	#N/A	-3.38
TGGT1_268850	#N/A	#N/A	-3.38
TGGT1_272000	#N/A	#N/A	-3.38
TGGT1_238390	#N/A	#N/A	-3.38
TGGT1_292200	PF3D7_0920900	PBANKA_0821800	-3.38
TGGT1_235710	#N/A	#N/A	-3.38
TGGT1_254830	#N/A	#N/A	-3.37
TGGT1_247040	#N/A	#N/A	-3.37
TGGT1_273815	#N/A	#N/A	-3.37
TGGT1_210230	PF3D7_1228500	PBANKA_1443200	-3.37
TGGT1_318470	#N/A	#N/A	-3.37
TGGT1_286070	PF3D7_0825600	PBANKA_0705000	-3.36
TGGT1_272340	#N/A	#N/A	-3.36
TGGT1_216540	#N/A	#N/A	-3.36
TGGT1_209210	#N/A	#N/A	-3.36
TGGT1_316490	#N/A	#N/A	-3.36
TGGT1_246740	PF3D7_1346000	PBANKA_1358900	-3.36
TGGT1_278800	#N/A	#N/A	-3.35
TGGT1_236080	PF3D7_0409600	PBANKA_1007200	-3.35
TGGT1_251500	#N/A	#N/A	-3.35
TGGT1_277500	PF3D7_1311500	PBANKA_1410000	-3.35
TGGT1_229630	#N/A	#N/A	-3.35
TGGT1_271240	#N/A	#N/A	-3.35
TGGT1_262810	#N/A	#N/A	-3.34
TGGT1_217620	#N/A	#N/A	-3.34
TGGT1_269340	#N/A	#N/A	-3.34
TGGT1_232530	PF3D7_0623700	PBANKA_1122600	-3.34
TGGT1_225240	PF3D7_0214200	PBANKA_0311100	-3.34
TGGT1_265790	PF3D7_1030200	PBANKA_0514200	-3.34
TGGT1_267560	#N/A	#N/A	-3.34
TGGT1_254260	PF3D7_1201800	PBANKA_0600800	-3.34
TGGT1_233838	PF3D7_0628800	PBANKA_1127500	-3.34
TGGT1_205562	#N/A	#N/A	-3.33
TGGT1_227960	PF3D7_1402300	PBANKA_1039600	-3.33
TGGT1_247470	PF3D7_1118500	PBANKA_0929600	-3.33
TGGT1_202630	#N/A	#N/A	-3.33
TGGT1_321560	#N/A	#N/A	-3.33
TGGT1_313870	#N/A	#N/A	-3.33
TGGT1_297210	#N/A	#N/A	-3.33
TGGT1_217360	#N/A	#N/A	-3.33
TGGT1_229940	#N/A	#N/A	-3.33
TGGT1_226240	PF3D7_1464400	PBANKA_1327800	-3.33
TGGT1_257770	#N/A	#N/A	-3.33
TGGT1_256960	#N/A	#N/A	-3.32
TGGT1_285250	#N/A	#N/A	-3.32
TGGT1_218250	PF3D7_0724200	PBANKA_0621700	-3.32
TGGT1_297310	#N/A	#N/A	-3.32
TGGT1_240600	PF3D7_1232100	PBANKA_1446800	-3.32
TGGT1_231460	#N/A	#N/A	-3.32
TGGT1_294890	#N/A	#N/A	-3.32
TGGT1_313270	#N/A	#N/A	-3.31
TGGT1_209710	PF3D7_0503000	PBANKA_1102700	-3.31
TGGT1_291350	#N/A	#N/A	-3.31
TGGT1_211060	PF3D7_0801600	PBANKA_1228600	-3.31
TGGT1_277010	#N/A	#N/A	-3.31
TGGT1_240243	PF3D7_1216100	PBANKA_1431800	-3.31
TGGT1_288060	PF3D7_1021000	PBANKA_0505200	-3.31
TGGT1_263490	#N/A	#N/A	-3.31
TGGT1_216670	PF3D7_1011800	PBANKA_1210200	-3.31
TGGT1_311625	#N/A	#N/A	-3.31
TGGT1_254650	PF3D7_1248200	PBANKA_1461100	-3.31
TGGT1_247195	#N/A	#N/A	-3.31
TGGT1_218790	#N/A	#N/A	-3.3
TGGT1_298630	PF3D7_1230200	PBANKA_1444900	-3.3
TGGT1_236840	PF3D7_1244800	PBANKA_1458000	-3.3
TGGT1_290720	#N/A	#N/A	-3.3
TGGT1_301440	#N/A	#N/A	-3.3
TGGT1_294550	#N/A	#N/A	-3.3
TGGT1_254920	#N/A	#N/A	-3.3
TGGT1_209100	PF3D7_1304400	PBANKA_1402900	-3.3
TGGT1_260500	PF3D7_1409400	PBANKA_1033100	-3.3
TGGT1_285840	PF3D7_1470600	PBANKA_1333800	-3.3
TGGT1_215660	#N/A	#N/A	-3.29
TGGT1_246040	#N/A	#N/A	-3.29
TGGT1_261430	#N/A	#N/A	-3.29
TGGT1_254490	#N/A	#N/A	-3.29
TGGT1_281420	#N/A	#N/A	-3.29
TGGT1_201900	#N/A	#N/A	-3.29
TGGT1_220190	#N/A	#N/A	-3.28
TGGT1_228170	#N/A	#N/A	-3.28
TGGT1_305480	PF3D7_1227800	PBANKA_1442500	-3.28
TGGT1_221510	PF3D7_0523300	PBANKA_1238100	-3.28
TGGT1_215250	PF3D7_0924300	PBANKA_0825200	-3.28
TGGT1_265040	PF3D7_0623300	PBANKA_1122200	-3.28
TGGT1_294230	PF3D7_1147400	PBANKA_0901700	-3.27
TGGT1_321660	PF3D7_1341600	PBANKA_1354700	-3.27
TGGT1_267020	PF3D7_0307800	PBANKA_0406100	-3.27
TGGT1_280550	PF3D7_0415400	PBANKA_0717400	-3.27
TGGT1_268200	#N/A	#N/A	-3.27
TGGT1_318340	#N/A	#N/A	-3.27
TGGT1_273520	PF3D7_0528200	PBANKA_1242800	-3.26
TGGT1_268640	PF3D7_0722600	PBANKA_0620100	-3.26
TGGT1_259580	#N/A	#N/A	-3.26
TGGT1_273370	PF3D7_1145100	PBANKA_0903900	-3.26
TGGT1_291850	PF3D7_0219200	PBANKA_0315600	-3.26
TGGT1_306060	#N/A	#N/A	-3.26
[truncated: 6,159 more rows]
