# Supplementary material for: Functional Profiling of a Plasmodium Genome Reveals an Abundance of Essential Genes
Source: Cell. 2017 Jul 13;170(2):260–272.e8. doi: 10.1016/j.cell.2017.06.030 (PMC5509546; doi:10.1016/j.cell.2017.06.030)
Supplement: Data S1. Reproducible Analysis Procedure — The file archive includes an R-markdown document, which will reproduce all bioinformatic procedures conducted. [file mmc9.zip › otherdata/unknownfunction.csv]

gene	category
PBANKA_010080	unknownfunction
PBANKA_010150	unknownfunction
PBANKA_010160	unknownfunction
PBANKA_010190	unknownfunction
PBANKA_010240	unknownfunction
PBANKA_010330	unknownfunction
PBANKA_010400	unknownfunction
PBANKA_010450	unknownfunction
PBANKA_010480	unknownfunction
PBANKA_010510	unknownfunction
PBANKA_010530	unknownfunction
PBANKA_010630	unknownfunction
PBANKA_010670	unknownfunction
PBANKA_010690	unknownfunction
PBANKA_010700	unknownfunction
PBANKA_010720	unknownfunction
PBANKA_010790	unknownfunction
PBANKA_010820	unknownfunction
PBANKA_010960	unknownfunction
PBANKA_011010	unknownfunction
PBANKA_011030	unknownfunction
PBANKA_011130	unknownfunction
PBANKA_020260	unknownfunction
PBANKA_020370	unknownfunction
PBANKA_020390	unknownfunction
PBANKA_020530	unknownfunction
PBANKA_020620	unknownfunction
PBANKA_020670	unknownfunction
PBANKA_020680	unknownfunction
PBANKA_020710	unknownfunction
PBANKA_020730	unknownfunction
PBANKA_020750	unknownfunction
PBANKA_020780	unknownfunction
PBANKA_020790	unknownfunction
PBANKA_020850	unknownfunction
PBANKA_020900	unknownfunction
PBANKA_020960	unknownfunction
PBANKA_021030	unknownfunction
PBANKA_021070	unknownfunction
PBANKA_021120	unknownfunction
PBANKA_021160	unknownfunction
PBANKA_021180	unknownfunction
PBANKA_021200	unknownfunction
PBANKA_021220	unknownfunction
PBANKA_021240	unknownfunction
PBANKA_021290	unknownfunction
PBANKA_021450	unknownfunction
PBANKA_021460	unknownfunction
PBANKA_030060	unknownfunction
PBANKA_030070	unknownfunction
PBANKA_030110	unknownfunction
PBANKA_030140	unknownfunction
PBANKA_030180	unknownfunction
PBANKA_030200	unknownfunction
PBANKA_030210	unknownfunction
PBANKA_030240	unknownfunction
PBANKA_030450	unknownfunction
PBANKA_030540	unknownfunction
PBANKA_030580	unknownfunction
PBANKA_030650	unknownfunction
PBANKA_030660	unknownfunction
PBANKA_030770	unknownfunction
PBANKA_030780	unknownfunction
PBANKA_030890	unknownfunction
PBANKA_030920	unknownfunction
PBANKA_030940	unknownfunction
PBANKA_031050	unknownfunction
PBANKA_031120	unknownfunction
PBANKA_031130	unknownfunction
PBANKA_031160	unknownfunction
PBANKA_031200	unknownfunction
PBANKA_031210	unknownfunction
PBANKA_031220	unknownfunction
PBANKA_031230	unknownfunction
PBANKA_031300	unknownfunction
PBANKA_031320	unknownfunction
PBANKA_031360	unknownfunction
PBANKA_031410	unknownfunction
PBANKA_031480	unknownfunction
PBANKA_031490	unknownfunction
PBANKA_040090	unknownfunction
PBANKA_040170	unknownfunction
PBANKA_040290	unknownfunction
PBANKA_040340	unknownfunction
PBANKA_040360	unknownfunction
PBANKA_040370	unknownfunction
PBANKA_040390	unknownfunction
PBANKA_040440	unknownfunction
PBANKA_040490	unknownfunction
PBANKA_040500	unknownfunction
PBANKA_040590	unknownfunction
PBANKA_040600	unknownfunction
PBANKA_040620	unknownfunction
PBANKA_040640	unknownfunction
PBANKA_040690	unknownfunction
PBANKA_040730	unknownfunction
PBANKA_040950	unknownfunction
PBANKA_040980	unknownfunction
PBANKA_041000	unknownfunction
PBANKA_041065	unknownfunction
PBANKA_041140	unknownfunction
PBANKA_041160	unknownfunction
PBANKA_041190	unknownfunction
PBANKA_041300	unknownfunction
PBANKA_041320	unknownfunction
PBANKA_041350	unknownfunction
PBANKA_041420	unknownfunction
PBANKA_041590	unknownfunction
PBANKA_041640	unknownfunction
PBANKA_041710	unknownfunction
PBANKA_041780	unknownfunction
PBANKA_041790	unknownfunction
PBANKA_041810	unknownfunction
PBANKA_041850	unknownfunction
PBANKA_050180	unknownfunction
PBANKA_050200	unknownfunction
PBANKA_050260	unknownfunction
PBANKA_050265	unknownfunction
PBANKA_050280	unknownfunction
PBANKA_050300	unknownfunction
PBANKA_050310	unknownfunction
PBANKA_050330	unknownfunction
PBANKA_050370	unknownfunction
PBANKA_050380	unknownfunction
PBANKA_050440	unknownfunction
PBANKA_050520	unknownfunction
PBANKA_050530	unknownfunction
PBANKA_050540	unknownfunction
PBANKA_050590	unknownfunction
PBANKA_050610	unknownfunction
PBANKA_050630	unknownfunction
PBANKA_050720	unknownfunction
PBANKA_050780	unknownfunction
PBANKA_050790	unknownfunction
PBANKA_050830	unknownfunction
PBANKA_050950	unknownfunction
PBANKA_050970	unknownfunction
PBANKA_051040	unknownfunction
PBANKA_051050	unknownfunction
PBANKA_051080	unknownfunction
PBANKA_051260	unknownfunction
PBANKA_051270	unknownfunction
PBANKA_051290	unknownfunction
PBANKA_051350	unknownfunction
PBANKA_051390	unknownfunction
PBANKA_051420	unknownfunction
PBANKA_051440	unknownfunction
PBANKA_051510	unknownfunction
PBANKA_051530	unknownfunction
PBANKA_051560	unknownfunction
PBANKA_051610	unknownfunction
PBANKA_051680	unknownfunction
PBANKA_051710	unknownfunction
PBANKA_051830	unknownfunction
PBANKA_051930	unknownfunction
PBANKA_051950	unknownfunction
PBANKA_051990	unknownfunction
PBANKA_052010	unknownfunction
PBANKA_052200	unknownfunction
PBANKA_052210	unknownfunction
PBANKA_052230	unknownfunction
PBANKA_060090	unknownfunction
PBANKA_060170	unknownfunction
PBANKA_060300	unknownfunction
PBANKA_060340	unknownfunction
PBANKA_060430	unknownfunction
PBANKA_060540	unknownfunction
PBANKA_060660	unknownfunction
PBANKA_060870	unknownfunction
PBANKA_060880	unknownfunction
PBANKA_060910	unknownfunction
PBANKA_060920	unknownfunction
PBANKA_060970	unknownfunction
PBANKA_061150	unknownfunction
PBANKA_061230	unknownfunction
PBANKA_061240	unknownfunction
PBANKA_061260	unknownfunction
PBANKA_061300	unknownfunction
PBANKA_061310	unknownfunction
PBANKA_061350	unknownfunction
PBANKA_061390	unknownfunction
PBANKA_061400	unknownfunction
PBANKA_061440	unknownfunction
PBANKA_061490	unknownfunction
PBANKA_061530	unknownfunction
PBANKA_061560	unknownfunction
PBANKA_061640	unknownfunction
PBANKA_061650	unknownfunction
PBANKA_061730	unknownfunction
PBANKA_061800	unknownfunction
PBANKA_061840	unknownfunction
PBANKA_061860	unknownfunction
PBANKA_061870	unknownfunction
PBANKA_061930	unknownfunction
PBANKA_062020	unknownfunction
PBANKA_062030	unknownfunction
PBANKA_062070	unknownfunction
PBANKA_062110	unknownfunction
PBANKA_062140	unknownfunction
PBANKA_062200	unknownfunction
PBANKA_062280	unknownfunction
PBANKA_070070	unknownfunction
PBANKA_070120	unknownfunction
PBANKA_070160	unknownfunction
PBANKA_070200	unknownfunction
PBANKA_070260	unknownfunction
PBANKA_070310	unknownfunction
PBANKA_070330	unknownfunction
PBANKA_070350	unknownfunction
PBANKA_070460	unknownfunction
PBANKA_070470	unknownfunction
PBANKA_070490	unknownfunction
PBANKA_070550	unknownfunction
PBANKA_070560	unknownfunction
PBANKA_070570	unknownfunction
PBANKA_070610	unknownfunction
PBANKA_070640	unknownfunction
PBANKA_070660	unknownfunction
PBANKA_070690	unknownfunction
PBANKA_070820	unknownfunction
PBANKA_070850	unknownfunction
PBANKA_070940	unknownfunction
PBANKA_070990	unknownfunction
PBANKA_071020	unknownfunction
PBANKA_071050	unknownfunction
PBANKA_071070	unknownfunction
PBANKA_071100	unknownfunction
PBANKA_071120	unknownfunction
PBANKA_071130	unknownfunction
PBANKA_071180	unknownfunction
PBANKA_071280	unknownfunction
PBANKA_071320	unknownfunction
PBANKA_071440	unknownfunction
PBANKA_071450	unknownfunction
PBANKA_071540	unknownfunction
PBANKA_071610	unknownfunction
PBANKA_071660	unknownfunction
PBANKA_071720	unknownfunction
PBANKA_072020	unknownfunction
PBANKA_072040	unknownfunction
PBANKA_072090	unknownfunction
PBANKA_072100	unknownfunction
PBANKA_072150	unknownfunction
PBANKA_080030	unknownfunction
PBANKA_080040	unknownfunction
PBANKA_080070	unknownfunction
PBANKA_080110	unknownfunction
PBANKA_080130	unknownfunction
PBANKA_080160	unknownfunction
PBANKA_080180	unknownfunction
PBANKA_080250	unknownfunction
PBANKA_080280	unknownfunction
PBANKA_080370	unknownfunction
PBANKA_080480	unknownfunction
PBANKA_080550	unknownfunction
PBANKA_080610	unknownfunction
PBANKA_080640	unknownfunction
PBANKA_080670	unknownfunction
PBANKA_080690	unknownfunction
PBANKA_080720	unknownfunction
PBANKA_080730	unknownfunction
PBANKA_080750	unknownfunction
PBANKA_080880	unknownfunction
PBANKA_080950	unknownfunction
PBANKA_080960	unknownfunction
PBANKA_081140	unknownfunction
PBANKA_081230	unknownfunction
PBANKA_081400	unknownfunction
PBANKA_081410	unknownfunction
PBANKA_081470	unknownfunction
PBANKA_081510	unknownfunction
PBANKA_081730	unknownfunction
PBANKA_081780	unknownfunction
PBANKA_081800	unknownfunction
PBANKA_081840	unknownfunction
PBANKA_081850	unknownfunction
PBANKA_081940	unknownfunction
PBANKA_082130	unknownfunction
PBANKA_082160	unknownfunction
PBANKA_082220	unknownfunction
PBANKA_082250	unknownfunction
PBANKA_082320	unknownfunction
PBANKA_082430	unknownfunction
PBANKA_082460	unknownfunction
PBANKA_082530	unknownfunction
PBANKA_082540	unknownfunction
PBANKA_082700	unknownfunction
PBANKA_082740	unknownfunction
PBANKA_082790	unknownfunction
PBANKA_082820	unknownfunction
PBANKA_082890	unknownfunction
PBANKA_082910	unknownfunction
PBANKA_082920	unknownfunction
PBANKA_082930	unknownfunction
PBANKA_082940	unknownfunction
PBANKA_083060	unknownfunction
PBANKA_083110	unknownfunction
PBANKA_083210	unknownfunction
PBANKA_083240	unknownfunction
PBANKA_083280	unknownfunction
PBANKA_083410	unknownfunction
PBANKA_083510	unknownfunction
PBANKA_083550	unknownfunction
PBANKA_083570	unknownfunction
PBANKA_090150	unknownfunction
PBANKA_090170	unknownfunction
PBANKA_090180	unknownfunction
PBANKA_090240	unknownfunction
PBANKA_090400	unknownfunction
PBANKA_090420	unknownfunction
PBANKA_090460	unknownfunction
PBANKA_090520	unknownfunction
PBANKA_090530	unknownfunction
PBANKA_090610	unknownfunction
PBANKA_090620	unknownfunction
PBANKA_090690	unknownfunction
PBANKA_090780	unknownfunction
PBANKA_090810	unknownfunction
PBANKA_090820	unknownfunction
PBANKA_090840	unknownfunction
PBANKA_090860	unknownfunction
PBANKA_090870	unknownfunction
PBANKA_090880	unknownfunction
PBANKA_090920	unknownfunction
PBANKA_090940	unknownfunction
PBANKA_090970	unknownfunction
PBANKA_091140	unknownfunction
PBANKA_091190	unknownfunction
PBANKA_091240	unknownfunction
PBANKA_091250	unknownfunction
PBANKA_091260	unknownfunction
PBANKA_091280	unknownfunction
PBANKA_091300	unknownfunction
PBANKA_091320	unknownfunction
PBANKA_091360	unknownfunction
PBANKA_091400	unknownfunction
PBANKA_091410	unknownfunction
PBANKA_091480	unknownfunction
PBANKA_091490	unknownfunction
PBANKA_091530	unknownfunction
PBANKA_091600	unknownfunction
PBANKA_091650	unknownfunction
PBANKA_091670	unknownfunction
PBANKA_091690	unknownfunction
PBANKA_091710	unknownfunction
PBANKA_091780	unknownfunction
PBANKA_091890	unknownfunction
PBANKA_091940	unknownfunction
PBANKA_091970	unknownfunction
PBANKA_092040	unknownfunction
PBANKA_092090	unknownfunction
PBANKA_092100	unknownfunction
PBANKA_092250	unknownfunction
PBANKA_092560	unknownfunction
PBANKA_092600	unknownfunction
PBANKA_092710	unknownfunction
PBANKA_092720	unknownfunction
PBANKA_092770	unknownfunction
PBANKA_092820	unknownfunction
PBANKA_092840	unknownfunction
PBANKA_092890	unknownfunction
PBANKA_093010	unknownfunction
PBANKA_093080	unknownfunction
PBANKA_093100	unknownfunction
PBANKA_093260	unknownfunction
PBANKA_093280	unknownfunction
PBANKA_093310	unknownfunction
PBANKA_093330	unknownfunction
PBANKA_093380	unknownfunction
PBANKA_093400	unknownfunction
PBANKA_093470	unknownfunction
PBANKA_093530	unknownfunction
PBANKA_093550	unknownfunction
PBANKA_093640	unknownfunction
PBANKA_093660	unknownfunction
PBANKA_093750	unknownfunction
PBANKA_093810	unknownfunction
PBANKA_094110	unknownfunction
PBANKA_094160	unknownfunction
PBANKA_094250	unknownfunction
PBANKA_100030	unknownfunction
PBANKA_100080	unknownfunction
PBANKA_100100	unknownfunction
PBANKA_100120	unknownfunction
PBANKA_100130	unknownfunction
PBANKA_100170	unknownfunction
PBANKA_100190	unknownfunction
PBANKA_100230	unknownfunction
PBANKA_100250	unknownfunction
PBANKA_100350	unknownfunction
PBANKA_100370	unknownfunction
PBANKA_100430	unknownfunction
PBANKA_100440	unknownfunction
PBANKA_100500	unknownfunction
PBANKA_100520	unknownfunction
PBANKA_100530	unknownfunction
PBANKA_100570	unknownfunction
PBANKA_100600	unknownfunction
PBANKA_100640	unknownfunction
PBANKA_100690	unknownfunction
PBANKA_100710	unknownfunction
PBANKA_100790	unknownfunction
PBANKA_100840	unknownfunction
PBANKA_100860	unknownfunction
PBANKA_100870	unknownfunction
PBANKA_100890	unknownfunction
PBANKA_100920	unknownfunction
PBANKA_100960	unknownfunction
PBANKA_100990	unknownfunction
PBANKA_101040	unknownfunction
PBANKA_101110	unknownfunction
PBANKA_101150	unknownfunction
PBANKA_101210	unknownfunction
PBANKA_101230	unknownfunction
PBANKA_101340	unknownfunction
PBANKA_101390	unknownfunction
PBANKA_101470	unknownfunction
PBANKA_101580	unknownfunction
PBANKA_101780	unknownfunction
PBANKA_101800	unknownfunction
PBANKA_101900	unknownfunction
PBANKA_102070	unknownfunction
PBANKA_102100	unknownfunction
PBANKA_102120	unknownfunction
PBANKA_102210	unknownfunction
PBANKA_102220	unknownfunction
PBANKA_102380	unknownfunction
PBANKA_102450	unknownfunction
PBANKA_102480	unknownfunction
PBANKA_102600	unknownfunction
PBANKA_102630	unknownfunction
PBANKA_102720	unknownfunction
PBANKA_102730	unknownfunction
PBANKA_102760	unknownfunction
PBANKA_102910	unknownfunction
PBANKA_103020	unknownfunction
PBANKA_103040	unknownfunction
PBANKA_103050	unknownfunction
PBANKA_103080	unknownfunction
PBANKA_103100	unknownfunction
PBANKA_103120	unknownfunction
PBANKA_103140	unknownfunction
PBANKA_103150	unknownfunction
PBANKA_103170	unknownfunction
PBANKA_103200	unknownfunction
PBANKA_103280	unknownfunction
PBANKA_103310	unknownfunction
PBANKA_103330	unknownfunction
PBANKA_103380	unknownfunction
PBANKA_103400	unknownfunction
PBANKA_103450	unknownfunction
PBANKA_103460	unknownfunction
PBANKA_103480	unknownfunction
PBANKA_103850	unknownfunction
PBANKA_103870	unknownfunction
PBANKA_103910	unknownfunction
PBANKA_103970	unknownfunction
PBANKA_103980	unknownfunction
PBANKA_104000	unknownfunction
PBANKA_110130	unknownfunction
PBANKA_110170	unknownfunction
PBANKA_110200	unknownfunction
PBANKA_110230	unknownfunction
PBANKA_110290	unknownfunction
PBANKA_110350	unknownfunction
PBANKA_110390	unknownfunction
PBANKA_110410	unknownfunction
PBANKA_110500	unknownfunction
PBANKA_110520	unknownfunction
PBANKA_110690	unknownfunction
PBANKA_110700	unknownfunction
PBANKA_110740	unknownfunction
PBANKA_110820	unknownfunction
PBANKA_110890	unknownfunction
PBANKA_110910	unknownfunction
PBANKA_110930	unknownfunction
PBANKA_110950	unknownfunction
PBANKA_110960	unknownfunction
PBANKA_110970	unknownfunction
PBANKA_111060	unknownfunction
PBANKA_111080	unknownfunction
PBANKA_111090	unknownfunction
PBANKA_111200	unknownfunction
PBANKA_111210	unknownfunction
PBANKA_111250	unknownfunction
PBANKA_111270	unknownfunction
PBANKA_111290	unknownfunction
PBANKA_111390	unknownfunction
PBANKA_111430	unknownfunction
PBANKA_111450	unknownfunction
PBANKA_111500	unknownfunction
PBANKA_111520	unknownfunction
PBANKA_111590	unknownfunction
PBANKA_111610	unknownfunction
PBANKA_111640	unknownfunction
PBANKA_111680	unknownfunction
PBANKA_111690	unknownfunction
PBANKA_111730	unknownfunction
PBANKA_111760	unknownfunction
PBANKA_111820	unknownfunction
PBANKA_111850	unknownfunction
PBANKA_111900	unknownfunction
PBANKA_111920	unknownfunction
PBANKA_112010	unknownfunction
PBANKA_112100	unknownfunction
PBANKA_112150	unknownfunction
PBANKA_112250	unknownfunction
PBANKA_112310	unknownfunction
PBANKA_112330	unknownfunction
PBANKA_112380	unknownfunction
PBANKA_112410	unknownfunction
PBANKA_112460	unknownfunction
PBANKA_112470	unknownfunction
PBANKA_112530	unknownfunction
PBANKA_112710	unknownfunction
PBANKA_112730	unknownfunction
PBANKA_112890	unknownfunction
PBANKA_112920	unknownfunction
PBANKA_113230	unknownfunction
PBANKA_113240	unknownfunction
PBANKA_113280	unknownfunction
PBANKA_113590	unknownfunction
PBANKA_113650	unknownfunction
PBANKA_113660	unknownfunction
PBANKA_113740	unknownfunction
PBANKA_113780	unknownfunction
PBANKA_113800	unknownfunction
PBANKA_113860	unknownfunction
PBANKA_113870	unknownfunction
PBANKA_113880	unknownfunction
PBANKA_113890	unknownfunction
PBANKA_113950	unknownfunction
PBANKA_113970	unknownfunction
PBANKA_114030	unknownfunction
PBANKA_114140	unknownfunction
PBANKA_114200	unknownfunction
PBANKA_114260	unknownfunction
PBANKA_114280	unknownfunction
PBANKA_114310	unknownfunction
PBANKA_114320	unknownfunction
PBANKA_114420	unknownfunction
PBANKA_114430	unknownfunction
PBANKA_114440	unknownfunction
PBANKA_114480	unknownfunction
PBANKA_114530	unknownfunction
PBANKA_114550	unknownfunction
PBANKA_114560	unknownfunction
PBANKA_114590	unknownfunction
PBANKA_120060	unknownfunction
PBANKA_120090	unknownfunction
PBANKA_120110	unknownfunction
PBANKA_120150	unknownfunction
PBANKA_120180	unknownfunction
PBANKA_120230	unknownfunction
PBANKA_120280	unknownfunction
PBANKA_120290	unknownfunction
PBANKA_120360	unknownfunction
PBANKA_120400	unknownfunction
PBANKA_120410	unknownfunction
PBANKA_120420	unknownfunction
PBANKA_120520	unknownfunction
PBANKA_120530	unknownfunction
PBANKA_120570	unknownfunction
PBANKA_120710	unknownfunction
PBANKA_120740	unknownfunction
PBANKA_120750	unknownfunction
PBANKA_120810	unknownfunction
PBANKA_120850	unknownfunction
PBANKA_120930	unknownfunction
PBANKA_120950	unknownfunction
PBANKA_121000	unknownfunction
PBANKA_121050	unknownfunction
PBANKA_121060	unknownfunction
PBANKA_121160	unknownfunction
PBANKA_121180	unknownfunction
PBANKA_121200	unknownfunction
PBANKA_121210	unknownfunction
PBANKA_121220	unknownfunction
PBANKA_121290	unknownfunction
PBANKA_121320	unknownfunction
PBANKA_121380	unknownfunction
PBANKA_121440	unknownfunction
PBANKA_121470	unknownfunction
PBANKA_121540	unknownfunction
PBANKA_121590	unknownfunction
PBANKA_121630	unknownfunction
PBANKA_121680	unknownfunction
PBANKA_121790	unknownfunction
PBANKA_122090	unknownfunction
PBANKA_122140	unknownfunction
PBANKA_122180	unknownfunction
PBANKA_122270	unknownfunction
PBANKA_122300	unknownfunction
PBANKA_122320	unknownfunction
PBANKA_122370	unknownfunction
PBANKA_122400	unknownfunction
PBANKA_122480	unknownfunction
PBANKA_122510	unknownfunction
PBANKA_122550	unknownfunction
PBANKA_122750	unknownfunction
PBANKA_122780	unknownfunction
PBANKA_122960	unknownfunction
PBANKA_122990	unknownfunction
PBANKA_123030	unknownfunction
PBANKA_123060	unknownfunction
PBANKA_123070	unknownfunction
PBANKA_123190	unknownfunction
PBANKA_123200	unknownfunction
PBANKA_123280	unknownfunction
PBANKA_123460	unknownfunction
PBANKA_123550	unknownfunction
PBANKA_123590	unknownfunction
PBANKA_123800	unknownfunction
PBANKA_123970	unknownfunction
PBANKA_124120	unknownfunction
PBANKA_124220	unknownfunction
PBANKA_124240	unknownfunction
PBANKA_124360	unknownfunction
PBANKA_124390	unknownfunction
PBANKA_124410	unknownfunction
PBANKA_124440	unknownfunction
PBANKA_124480	unknownfunction
PBANKA_124490	unknownfunction
PBANKA_124570	unknownfunction
PBANKA_124580	unknownfunction
PBANKA_130110	unknownfunction
PBANKA_130180	unknownfunction
PBANKA_130200	unknownfunction
PBANKA_130310	unknownfunction
PBANKA_130390	unknownfunction
PBANKA_130400	unknownfunction
PBANKA_130430	unknownfunction
PBANKA_130450	unknownfunction
PBANKA_130480	unknownfunction
PBANKA_130670	unknownfunction
PBANKA_130710	unknownfunction
PBANKA_130790	unknownfunction
PBANKA_130960	unknownfunction
PBANKA_130980	unknownfunction
PBANKA_131050	unknownfunction
PBANKA_131100	unknownfunction
PBANKA_131140	unknownfunction
PBANKA_131150	unknownfunction
PBANKA_131200	unknownfunction
PBANKA_131260	unknownfunction
PBANKA_131280	unknownfunction
PBANKA_131350	unknownfunction
PBANKA_131420	unknownfunction
PBANKA_131440	unknownfunction
PBANKA_131450	unknownfunction
PBANKA_131490	unknownfunction
PBANKA_131610	unknownfunction
PBANKA_131630	unknownfunction
PBANKA_131670	unknownfunction
PBANKA_131690	unknownfunction
PBANKA_131900	unknownfunction
PBANKA_131940	unknownfunction
PBANKA_132010	unknownfunction
PBANKA_132040	unknownfunction
PBANKA_132100	unknownfunction
PBANKA_132130	unknownfunction
PBANKA_132200	unknownfunction
PBANKA_132230	unknownfunction
PBANKA_132320	unknownfunction
PBANKA_132380	unknownfunction
PBANKA_132420	unknownfunction
PBANKA_132470	unknownfunction
PBANKA_132610	unknownfunction
PBANKA_132650	unknownfunction
PBANKA_132750	unknownfunction
PBANKA_132790	unknownfunction
PBANKA_132840	unknownfunction
PBANKA_132860	unknownfunction
PBANKA_132880	unknownfunction
PBANKA_132900	unknownfunction
PBANKA_132940	unknownfunction
PBANKA_132960	unknownfunction
PBANKA_133090	unknownfunction
PBANKA_133140	unknownfunction
PBANKA_133260	unknownfunction
PBANKA_133390	unknownfunction
PBANKA_133400	unknownfunction
PBANKA_133470	unknownfunction
PBANKA_133490	unknownfunction
PBANKA_133500	unknownfunction
PBANKA_133650	unknownfunction
PBANKA_133660	unknownfunction
PBANKA_133680	unknownfunction
PBANKA_133690	unknownfunction
PBANKA_133700	unknownfunction
PBANKA_133730	unknownfunction
PBANKA_133750	unknownfunction
PBANKA_133760	unknownfunction
PBANKA_133810	unknownfunction
PBANKA_133880	unknownfunction
PBANKA_133930	unknownfunction
PBANKA_133950	unknownfunction
PBANKA_134050	unknownfunction
PBANKA_134100	unknownfunction
PBANKA_134180	unknownfunction
PBANKA_134230	unknownfunction
PBANKA_134250	unknownfunction
PBANKA_134340	unknownfunction
PBANKA_134350	unknownfunction
PBANKA_134360	unknownfunction
PBANKA_134420	unknownfunction
PBANKA_134450	unknownfunction
PBANKA_134490	unknownfunction
PBANKA_134610	unknownfunction
PBANKA_134640	unknownfunction
PBANKA_134700	unknownfunction
PBANKA_134810	unknownfunction
PBANKA_134820	unknownfunction
PBANKA_134940	unknownfunction
PBANKA_134950	unknownfunction
PBANKA_134970	unknownfunction
PBANKA_134990	unknownfunction
PBANKA_135040	unknownfunction
PBANKA_135120	unknownfunction
PBANKA_135160	unknownfunction
PBANKA_135210	unknownfunction
PBANKA_135240	unknownfunction
PBANKA_135380	unknownfunction
PBANKA_135610	unknownfunction
PBANKA_135630	unknownfunction
PBANKA_135780	unknownfunction
PBANKA_135790	unknownfunction
PBANKA_135820	unknownfunction
PBANKA_135830	unknownfunction
PBANKA_135870	unknownfunction
PBANKA_135940	unknownfunction
PBANKA_136040	unknownfunction
PBANKA_136180	unknownfunction
PBANKA_136230	unknownfunction
PBANKA_136270	unknownfunction
PBANKA_136330	unknownfunction
PBANKA_136410	unknownfunction
PBANKA_140070	unknownfunction
PBANKA_140140	unknownfunction
PBANKA_140210	unknownfunction
PBANKA_140220	unknownfunction
PBANKA_140240	unknownfunction
PBANKA_140310	unknownfunction
PBANKA_140350	unknownfunction
PBANKA_140430	unknownfunction
PBANKA_140440	unknownfunction
PBANKA_140450	unknownfunction
PBANKA_140460	unknownfunction
PBANKA_140470	unknownfunction
PBANKA_140500	unknownfunction
PBANKA_140520	unknownfunction
PBANKA_140690	unknownfunction
PBANKA_140700	unknownfunction
PBANKA_140830	unknownfunction
PBANKA_140840	unknownfunction
PBANKA_140860	unknownfunction
PBANKA_140890	unknownfunction
PBANKA_140900	unknownfunction
PBANKA_141010	unknownfunction
PBANKA_141060	unknownfunction
PBANKA_141070	unknownfunction
PBANKA_141120	unknownfunction
PBANKA_141200	unknownfunction
PBANKA_141230	unknownfunction
PBANKA_141240	unknownfunction
PBANKA_141250	unknownfunction
PBANKA_141350	unknownfunction
PBANKA_141380	unknownfunction
PBANKA_141540	unknownfunction
PBANKA_141580	unknownfunction
PBANKA_141590	unknownfunction
PBANKA_141610	unknownfunction
PBANKA_141620	unknownfunction
PBANKA_141640	unknownfunction
PBANKA_141700	unknownfunction
PBANKA_141770	unknownfunction
PBANKA_141790	unknownfunction
PBANKA_141800	unknownfunction
PBANKA_141810	unknownfunction
PBANKA_141860	unknownfunction
PBANKA_141930	unknownfunction
PBANKA_142000	unknownfunction
PBANKA_142030	unknownfunction
PBANKA_142050	unknownfunction
PBANKA_142080	unknownfunction
PBANKA_142120	unknownfunction
PBANKA_142150	unknownfunction
PBANKA_142280	unknownfunction
PBANKA_142340	unknownfunction
PBANKA_142420	unknownfunction
PBANKA_142540	unknownfunction
PBANKA_142570	unknownfunction
PBANKA_142580	unknownfunction
PBANKA_142590	unknownfunction
PBANKA_142610	unknownfunction
PBANKA_142680	unknownfunction
PBANKA_142840	unknownfunction
PBANKA_142920	unknownfunction
PBANKA_142970	unknownfunction
PBANKA_143030	unknownfunction
PBANKA_143060	unknownfunction
PBANKA_143070	unknownfunction
PBANKA_143090	unknownfunction
PBANKA_143110	unknownfunction
PBANKA_143120	unknownfunction
PBANKA_143140	unknownfunction
PBANKA_143150	unknownfunction
PBANKA_143310	unknownfunction
PBANKA_143330	unknownfunction
PBANKA_143380	unknownfunction
PBANKA_143430	unknownfunction
PBANKA_143500	unknownfunction
PBANKA_143540	unknownfunction
PBANKA_143590	unknownfunction
PBANKA_143630	unknownfunction
PBANKA_143670	unknownfunction
PBANKA_143700	unknownfunction
PBANKA_143780	unknownfunction
PBANKA_143990	unknownfunction
PBANKA_144010	unknownfunction
PBANKA_144060	unknownfunction
PBANKA_144170	unknownfunction
PBANKA_144210	unknownfunction
PBANKA_144240	unknownfunction
PBANKA_144290	unknownfunction
PBANKA_144310	unknownfunction
PBANKA_144340	unknownfunction
PBANKA_144360	unknownfunction
PBANKA_144370	unknownfunction
PBANKA_144460	unknownfunction
PBANKA_144470	unknownfunction
PBANKA_144570	unknownfunction
PBANKA_144590	unknownfunction
PBANKA_144600	unknownfunction
PBANKA_144710	unknownfunction
PBANKA_144740	unknownfunction
PBANKA_144780	unknownfunction
PBANKA_144790	unknownfunction
PBANKA_145080	unknownfunction
PBANKA_145170	unknownfunction
PBANKA_145180	unknownfunction
PBANKA_145190	unknownfunction
PBANKA_145420	unknownfunction
PBANKA_145540	unknownfunction
PBANKA_145770	unknownfunction
PBANKA_145870	unknownfunction
PBANKA_145910	unknownfunction
PBANKA_145960	unknownfunction
PBANKA_145980	unknownfunction
PBANKA_146060	unknownfunction
PBANKA_146130	unknownfunction
PBANKA_146160	unknownfunction
PBANKA_146360	unknownfunction
PBANKA_146460	unknownfunction
