# Supplementary material for: Functional Profiling of a Plasmodium Genome Reveals an Abundance of Essential Genes
Source: Cell. 2017 Jul 13;170(2):260–272.e8. doi: 10.1016/j.cell.2017.06.030 (PMC5509546; doi:10.1016/j.cell.2017.06.030)
Supplement: Data S1. Reproducible Analysis Procedure — The file archive includes an R-markdown document, which will reproduce all bioinformatic procedures conducted. [file mmc9.zip › otherdata/yeastphenotypes.tsv]

PbID	Yeastpheno
PBANKA_080350	#N/A
PBANKA_101380	#N/A
PBANKA_081420	inviable
PBANKA_141820	viable
PBANKA_123430	viable
PBANKA_030150	inviable
PBANKA_031540	inviable
PBANKA_010560	viable
PBANKA_123920	viable
PBANKA_091550	viable
PBANKA_030380	#N/A
PBANKA_100720	inviable
PBANKA_144300	viable
PBANKA_142850	viable
PBANKA_141160	viable
PBANKA_040410	viable
PBANKA_090260	viable
PBANKA_102780	viable
PBANKA_102490	inviable
PBANKA_080190	viable
PBANKA_123510	inviable
PBANKA_132690	inviable
PBANKA_082060	viable
PBANKA_111660	viable
PBANKA_103770	competitive fitness: decreased
PBANKA_113020	inviable
PBANKA_123310	inviable
PBANKA_082640	viable
PBANKA_110860	inviable
PBANKA_020180	viable
PBANKA_100480	viable
PBANKA_122240	viable
PBANKA_080770	viable
PBANKA_143340	#N/A
PBANKA_050410	viable
PBANKA_112750	viable
PBANKA_101020	viable
PBANKA_041750	inviable
PBANKA_031380	viable
PBANKA_133720	viable
PBANKA_030080	viable
PBANKA_146030	inviable
PBANKA_041410	inviable
PBANKA_112640	viable
PBANKA_061990	viable
PBANKA_103260	inviable
PBANKA_101840	viable
PBANKA_140980	viable
PBANKA_093740	inviable
PBANKA_071590	viable
PBANKA_080300	inviable
PBANKA_080980	viable
PBANKA_146110	viable
PBANKA_030840	inviable
PBANKA_142870	inviable
PBANKA_040160	inviable
PBANKA_093650	inviable
PBANKA_113790	inviable
PBANKA_101060	inviable
PBANKA_146370	viable
PBANKA_100380	viable
PBANKA_113710	viable
PBANKA_130900	inviable
PBANKA_030910	inviable
PBANKA_102930	viable
PBANKA_070580	viable
PBANKA_114060	inviable
PBANKA_052240	viable
PBANKA_051850	competitive fitness: decreased
PBANKA_110730	viable
PBANKA_090950	viable
PBANKA_100880	inviable
PBANKA_080310	inviable
PBANKA_133320	viable
PBANKA_051980	viable
PBANKA_131010	viable
PBANKA_111870	viable
PBANKA_080270	inviable
PBANKA_110830	inviable
PBANKA_030250	viable
PBANKA_121730	inviable
PBANKA_010660	viable
PBANKA_093780	inviable
PBANKA_092130	inviable
PBANKA_134710	inviable
PBANKA_112660	inviable
PBANKA_100710	inviable
PBANKA_135430	viable
PBANKA_041830	viable
PBANKA_071060	inviable
PBANKA_061940	#N/A
PBANKA_021130	inviable
PBANKA_070280	inviable
PBANKA_145010	viable
PBANKA_030530	inviable
PBANKA_082340	inviable
PBANKA_110840	viable
PBANKA_010470	competitive fitness: decreased
PBANKA_123700	viable
PBANKA_122790	inviable
PBANKA_123750	viable
PBANKA_090310	inviable
PBANKA_136390	viable
PBANKA_094310	inviable
PBANKA_061700	competitive fitness: decreased
PBANKA_090140	inviable
PBANKA_120660	inviable
PBANKA_112340	inviable
PBANKA_103510	inviable
PBANKA_091270	inviable
PBANKA_082560	inviable
PBANKA_070370	inviable
PBANKA_050400	viable
PBANKA_145740	viable
PBANKA_111910	inviable
PBANKA_121340	inviable
PBANKA_041210	viable
PBANKA_130820	viable
PBANKA_102230	inviable
PBANKA_131560	inviable
PBANKA_081610	inviable
PBANKA_010220	competitive fitness: decreased
PBANKA_030680	inviable
PBANKA_131640	inviable
PBANKA_090160	viable
PBANKA_083550	viable
PBANKA_103960	inviable
PBANKA_145650	inviable
PBANKA_071700	competitive fitness: decreased
PBANKA_050130	inviable
PBANKA_135660	inviable
PBANKA_101530	viable
PBANKA_071330	viable
PBANKA_111860	inviable
PBANKA_010230	viable
PBANKA_142650	inviable
PBANKA_113410	inviable
PBANKA_010540	inviable
PBANKA_050220	inviable
PBANKA_113440	inviable
PBANKA_121770	viable
PBANKA_140260	inviable
PBANKA_091960	inviable
PBANKA_020280	inviable
PBANKA_100950	viable
PBANKA_141040	viable
PBANKA_070410	viable
PBANKA_031100	inviable
PBANKA_092110	viable
PBANKA_060800	inviable
PBANKA_072190	inviable
PBANKA_111460	inviable
PBANKA_122820	viable
PBANKA_112610	inviable
PBANKA_093870	viable
PBANKA_145780	competitive fitness: decreased
PBANKA_142130	competitive fitness: decreased
PBANKA_072170	inviable
PBANKA_071850	competitive fitness: decreased
PBANKA_141460	viable
PBANKA_114130	viable
PBANKA_052310	inviable
PBANKA_145440	viable
PBANKA_136290	inviable
PBANKA_090660	inviable
PBANKA_030420	inviable
PBANKA_010590	inviable
PBANKA_130380	inviable
PBANKA_102700	inviable
PBANKA_113510	inviable
PBANKA_082850	viable
PBANKA_082600	viable
PBANKA_132260	viable
PBANKA_030690	inviable
PBANKA_010860	inviable
PBANKA_114410	inviable
PBANKA_124190	viable
PBANKA_080900	competitive fitness: decreased
PBANKA_141780	viable
PBANKA_140160	viable
PBANKA_141910	viable
PBANKA_070750	competitive fitness: decreased
PBANKA_121650	viable
PBANKA_062000	competitive fitness: decreased
PBANKA_011200	inviable
PBANKA_092490	inviable
PBANKA_113260	inviable
PBANKA_010730	inviable
PBANKA_051780	inviable
PBANKA_094090	inviable
PBANKA_140580	viable
PBANKA_130760	inviable
PBANKA_093540	viable
PBANKA_020310	inviable
PBANKA_142970	inviable
PBANKA_091620	inviable
PBANKA_040670	viable
PBANKA_120720	viable
PBANKA_145920	inviable
PBANKA_113540	inviable
PBANKA_101490	inviable
PBANKA_123330	inviable
PBANKA_040870	inviable
PBANKA_060780	inviable
PBANKA_146470	viable
PBANKA_041650	competitive fitness: decreased
PBANKA_114040	inviable
PBANKA_114250	inviable
PBANKA_140850	viable
PBANKA_061190	viable
PBANKA_100470	viable
PBANKA_114290	inviable
PBANKA_092410	viable
PBANKA_091950	inviable
PBANKA_110640	viable
PBANKA_071080	viable
PBANKA_094080	viable
PBANKA_071240	inviable
PBANKA_133910	inviable
PBANKA_143530	viable
PBANKA_060570	inviable
PBANKA_010200	viable
PBANKA_090930	inviable
PBANKA_134020	viable
PBANKA_123050	inviable
PBANKA_145160	inviable
PBANKA_071560	inviable
PBANKA_051150	inviable
PBANKA_145140	viable
PBANKA_145050	inviable
PBANKA_142940	viable
PBANKA_051450	inviable
PBANKA_071520	inviable
PBANKA_113700	viable
PBANKA_050660	viable
PBANKA_083610	inviable
PBANKA_121300	viable
PBANKA_082970	inviable
PBANKA_140200	viable
PBANKA_070450	viable
PBANKA_111190	inviable
PBANKA_131620	inviable
PBANKA_061100	inviable
PBANKA_140780	inviable
PBANKA_131440	viable
PBANKA_133900	competitive fitness: decreased
PBANKA_130570	viable
PBANKA_112030	viable
PBANKA_110540	inviable
PBANKA_112990	#N/A
PBANKA_050160	viable
PBANKA_102260	inviable
PBANKA_082050	inviable
PBANKA_102580	viable
PBANKA_051770	viable
PBANKA_114450	#N/A
PBANKA_130330	viable
PBANKA_092440	inviable
PBANKA_021190	competitive fitness: decreased
PBANKA_124180	inviable
PBANKA_121010	viable
PBANKA_135500	viable
PBANKA_123640	viable
PBANKA_091820	inviable
PBANKA_122840	inviable
PBANKA_124400	viable
PBANKA_103030	inviable
PBANKA_133410	inviable
PBANKA_040560	viable
PBANKA_135180	inviable
PBANKA_113420	inviable
PBANKA_103190	inviable
PBANKA_102790	#N/A
PBANKA_123560	inviable
PBANKA_123820	competitive fitness: decreased
PBANKA_140950	inviable
PBANKA_112510	competitive fitness: decreased
PBANKA_081350	viable
PBANKA_144990	viable
PBANKA_144490	competitive fitness: decreased
PBANKA_062010	inviable
PBANKA_082610	viable
PBANKA_020540	inviable
PBANKA_093990	inviable
PBANKA_080510	inviable
PBANKA_102830	inviable
PBANKA_145620	inviable
PBANKA_121660	viable
PBANKA_100980	viable
PBANKA_103320	viable
PBANKA_130720	inviable
PBANKA_110580	inviable
PBANKA_070230	viable
PBANKA_112550	viable
PBANKA_050810	viable
PBANKA_143920	inviable
PBANKA_092780	inviable
PBANKA_083490	inviable
PBANKA_092380	viable
PBANKA_080990	#N/A
PBANKA_100700	#N/A
PBANKA_070840	inviable
PBANKA_144690	viable
PBANKA_020380	inviable
PBANKA_101080	viable
PBANKA_060460	viable
PBANKA_092300	viable
PBANKA_120690	inviable
PBANKA_111230	inviable
PBANKA_050170	inviable
PBANKA_051550	inviable
PBANKA_114400	inviable
PBANKA_141550	inviable
PBANKA_092660	viable
PBANKA_124200	viable
PBANKA_141690	inviable
PBANKA_132400	viable
PBANKA_101770	viable
PBANKA_122650	inviable
PBANKA_091370	inviable
PBANKA_041030	inviable
PBANKA_122310	inviable
PBANKA_123350	viable
PBANKA_082100	inviable
PBANKA_093140	#N/A
PBANKA_050360	inviable
PBANKA_060510	viable
PBANKA_121800	viable
PBANKA_130410	inviable
PBANKA_142110	viable
PBANKA_083380	inviable
PBANKA_122430	inviable
PBANKA_146180	inviable
PBANKA_111070	inviable
PBANKA_020330	viable
PBANKA_135420	viable
PBANKA_040420	viable
PBANKA_031310	viable
PBANKA_122210	inviable
PBANKA_101350	inviable
PBANKA_111750	inviable
PBANKA_130620	viable
PBANKA_142730	#N/A
PBANKA_131080	inviable
PBANKA_136540	viable
PBANKA_130120	viable
PBANKA_102810	inviable
PBANKA_041550	inviable
PBANKA_135470	inviable
PBANKA_112190	competitive fitness: decreased
PBANKA_060250	inviable
PBANKA_050570	inviable
PBANKA_145970	viable
PBANKA_132520	#N/A
PBANKA_021360	#N/A
PBANKA_090220	viable
PBANKA_113160	inviable
PBANKA_143470	viable
PBANKA_123220	inviable
PBANKA_011090	viable
PBANKA_124450	viable
PBANKA_100940	viable
PBANKA_145730	viable
PBANKA_083360	inviable
PBANKA_143320	viable
PBANKA_136200	inviable
PBANKA_112730	inviable
PBANKA_082360	viable
PBANKA_136050	viable
PBANKA_090890	viable
PBANKA_062050	inviable
PBANKA_090600	viable
PBANKA_142750	viable
PBANKA_102470	inviable
PBANKA_061080	viable
PBANKA_051400	viable
PBANKA_092280	inviable
PBANKA_061610	viable
PBANKA_121230	inviable
PBANKA_100670	inviable
PBANKA_132560	inviable
PBANKA_111470	viable
PBANKA_093920	inviable
PBANKA_103600	inviable
PBANKA_113190	viable
PBANKA_070150	viable
PBANKA_010500	viable
PBANKA_113040	viable
PBANKA_122870	inviable
PBANKA_030630	inviable
PBANKA_051870	viable
PBANKA_133530	inviable
PBANKA_113520	viable
PBANKA_100910	viable
PBANKA_122280	inviable
PBANKA_101680	inviable
PBANKA_141510	viable
PBANKA_113480	inviable
PBANKA_111810	inviable
PBANKA_040150	inviable
PBANKA_121130	viable
PBANKA_121310	viable
PBANKA_101320	viable
PBANKA_061380	inviable
PBANKA_131300	inviable
PBANKA_070730	#N/A
PBANKA_021150	inviable
PBANKA_100510	#N/A
PBANKA_030370	#N/A
PBANKA_080560	viable
PBANKA_143890	inviable
PBANKA_135110	competitive fitness: decreased
PBANKA_145280	inviable
PBANKA_093730	inviable
PBANKA_143250	viable
PBANKA_041440	viable
PBANKA_090730	viable
PBANKA_120190	inviable
PBANKA_136430	viable
PBANKA_142270	viable
PBANKA_103550	viable
PBANKA_120170	competitive fitness: decreased
PBANKA_142960	inviable
PBANKA_123790	inviable
PBANKA_113100	viable
PBANKA_030360	#N/A
PBANKA_133840	#N/A
PBANKA_082410	inviable
PBANKA_031510	inviable
PBANKA_103000	inviable
PBANKA_100780	inviable
PBANKA_081530	inviable
PBANKA_101190	#N/A
PBANKA_082750	inviable
PBANKA_130930	viable
PBANKA_082270	inviable
PBANKA_140800	#N/A
PBANKA_114120	viable
PBANKA_083310	viable
PBANKA_112850	#N/A
PBANKA_011020	viable
PBANKA_080080	inviable
PBANKA_020930	competitive fitness: decreased
PBANKA_120780	viable
PBANKA_135580	inviable
PBANKA_132490	inviable
PBANKA_100310	#N/A
PBANKA_103090	viable
PBANKA_134750	#N/A
PBANKA_021340	inviable
PBANKA_092220	viable
PBANKA_112070	viable
PBANKA_122290	viable
PBANKA_120960	inviable
PBANKA_080740	viable
PBANKA_091060	viable
PBANKA_051140	viable
PBANKA_082390	inviable
PBANKA_092290	inviable
PBANKA_143800	viable
PBANKA_123240	viable
PBANKA_114340	viable
PBANKA_124100	competitive fitness: decreased
PBANKA_010600	viable
PBANKA_143830	inviable
PBANKA_131960	viable
PBANKA_114300	inviable
PBANKA_081760	viable
PBANKA_134070	#N/A
PBANKA_101000	viable
PBANKA_140790	viable
PBANKA_132970	inviable
PBANKA_092230	inviable
PBANKA_061360	inviable
PBANKA_120340	inviable
PBANKA_134550	viable
PBANKA_102890	viable
PBANKA_050630	viable
PBANKA_071010	viable
PBANKA_040520	inviable
PBANKA_052050	inviable
PBANKA_111570	inviable
PBANKA_040480	viable
PBANKA_082480	viable
PBANKA_122420	#N/A
PBANKA_080580	viable
PBANKA_130260	inviable
PBANKA_134620	inviable
PBANKA_040720	viable
PBANKA_130440	viable
PBANKA_083260	inviable
PBANKA_031090	inviable
PBANKA_112120	#N/A
PBANKA_144410	inviable
PBANKA_146340	competitive fitness: decreased
PBANKA_103660	inviable
PBANKA_021110	viable
PBANKA_130640	inviable
PBANKA_102430	inviable
PBANKA_141310	viable
PBANKA_010090	inviable
PBANKA_146320	viable
PBANKA_123720	viable
PBANKA_071600	inviable
PBANKA_102060	inviable
PBANKA_123000	inviable
PBANKA_111380	viable
PBANKA_134650	inviable
PBANKA_081980	viable
PBANKA_040650	inviable
PBANKA_143940	viable
PBANKA_143510	viable
PBANKA_092390	viable
PBANKA_141420	inviable
PBANKA_030320	viable
PBANKA_101010	inviable
PBANKA_111140	viable
PBANKA_093710	viable
PBANKA_091980	inviable
PBANKA_011000	viable
PBANKA_123150	viable
PBANKA_130170	inviable
PBANKA_051120	inviable
PBANKA_070160	#N/A
PBANKA_040630	inviable
PBANKA_021210	inviable
PBANKA_071960	viable
PBANKA_101130	viable
PBANKA_060930	inviable
PBANKA_142390	viable
PBANKA_133520	viable
PBANKA_081790	viable
PBANKA_146420	inviable
PBANKA_031400	competitive fitness: decreased
PBANKA_121820	inviable
PBANKA_031470	inviable
PBANKA_061830	viable
PBANKA_140110	viable
PBANKA_060050	inviable
PBANKA_135910	viable
PBANKA_030310	viable
PBANKA_103250	viable
PBANKA_110250	viable
PBANKA_132410	viable
PBANKA_145030	viable
PBANKA_061910	inviable
PBANKA_145890	viable
PBANKA_080360	#N/A
PBANKA_145630	#N/A
PBANKA_071460	viable
PBANKA_124310	viable
PBANKA_114350	viable
PBANKA_141500	inviable
PBANKA_145710	inviable
PBANKA_145600	inviable
PBANKA_020230	inviable
PBANKA_041010	viable
PBANKA_083170	viable
PBANKA_081200	inviable
PBANKA_020190	competitive fitness: decreased
PBANKA_111050	viable
PBANKA_102860	inviable
PBANKA_114240	viable
PBANKA_135720	viable
PBANKA_020720	viable
PBANKA_071470	inviable
PBANKA_121350	inviable
PBANKA_146080	inviable
PBANKA_132070	viable
PBANKA_050930	inviable
PBANKA_100610	viable
PBANKA_134740	viable
PBANKA_131740	viable
PBANKA_135080	viable
PBANKA_031120	viable
PBANKA_094220	inviable
PBANKA_141000	inviable
PBANKA_135400	viable
PBANKA_090510	viable
PBANKA_092810	inviable
PBANKA_145990	inviable
PBANKA_081560	viable
PBANKA_051240	inviable
PBANKA_120220	inviable
PBANKA_051690	viable
PBANKA_131540	competitive fitness: decreased
PBANKA_101520	viable
PBANKA_030560	inviable
PBANKA_051660	inviable
PBANKA_133990	inviable
PBANKA_113640	viable
PBANKA_123780	viable
PBANKA_144070	inviable
PBANKA_113080	competitive fitness: decreased
PBANKA_113940	viable
PBANKA_010210	viable
PBANKA_112450	inviable
PBANKA_040240	viable
PBANKA_061880	viable
PBANKA_070220	competitive fitness: decreased
PBANKA_041520	#N/A
PBANKA_060270	viable
PBANKA_091460	viable
PBANKA_072060	inviable
PBANKA_070600	inviable
PBANKA_051250	inviable
PBANKA_114150	viable
PBANKA_135590	viable
PBANKA_146450	inviable
PBANKA_050980	viable
PBANKA_100680	inviable
PBANKA_071920	viable
PBANKA_143020	viable
PBANKA_021020	inviable
PBANKA_060080	viable
PBANKA_130920	viable
PBANKA_060430	#N/A
PBANKA_121600	viable
PBANKA_131810	viable
PBANKA_142990	inviable
PBANKA_122160	inviable
PBANKA_040680	inviable
PBANKA_061030	viable
PBANKA_142880	viable
PBANKA_113750	inviable
PBANKA_141340	inviable
PBANKA_062190	inviable
PBANKA_110570	inviable
PBANKA_070430	competitive fitness: decreased
PBANKA_140630	viable
PBANKA_103160	inviable
PBANKA_145680	competitive fitness: decreased
PBANKA_134680	inviable
PBANKA_135640	viable
PBANKA_082880	viable
PBANKA_094290	inviable
PBANKA_041700	inviable
PBANKA_132780	viable
PBANKA_102840	inviable
PBANKA_110870	inviable
PBANKA_131780	inviable
PBANKA_101030	inviable
PBANKA_021330	viable
PBANKA_112250	inviable
PBANKA_100140	inviable
PBANKA_131180	inviable
PBANKA_143740	viable
PBANKA_081100	inviable
PBANKA_083440	inviable
PBANKA_103940	inviable
PBANKA_093000	competitive fitness: decreased
PBANKA_120730	viable
PBANKA_070930	inviable
PBANKA_102980	inviable
PBANKA_145220	inviable
PBANKA_092960	inviable
PBANKA_111160	viable
PBANKA_144540	inviable
PBANKA_122660	inviable
PBANKA_143860	viable
PBANKA_121150	inviable
PBANKA_136000	viable
PBANKA_070700	viable
PBANKA_111490	viable
PBANKA_142090	viable
PBANKA_110200	viable
PBANKA_102820	viable
PBANKA_121400	inviable
PBANKA_090410	viable
PBANKA_121840	viable
PBANKA_061020	inviable
PBANKA_031520	inviable
PBANKA_145520	inviable
PBANKA_130240	inviable
PBANKA_100730	viable
PBANKA_081280	viable
PBANKA_146350	inviable
PBANKA_145850	viable
PBANKA_060350	inviable
PBANKA_130770	inviable
PBANKA_091810	viable
PBANKA_091800	inviable
PBANKA_142240	inviable
PBANKA_135900	inviable
PBANKA_070250	viable
PBANKA_124000	#N/A
PBANKA_144060	viable
PBANKA_083600	viable
PBANKA_081110	viable
PBANKA_113400	inviable
PBANKA_101440	viable
PBANKA_133610	viable
PBANKA_121040	viable
PBANKA_146410	viable
PBANKA_120860	inviable
PBANKA_020690	viable
PBANKA_071090	inviable
PBANKA_132810	viable
PBANKA_134570	inviable
PBANKA_041820	viable
PBANKA_093390	viable
PBANKA_050280	viable
PBANKA_010920	inviable
PBANKA_134800	viable
PBANKA_051210	viable
PBANKA_102770	viable
PBANKA_070880	inviable
PBANKA_134440	viable
PBANKA_143400	viable
PBANKA_144940	inviable
PBANKA_081810	viable
PBANKA_130530	inviable
PBANKA_103700	inviable
PBANKA_124330	viable
PBANKA_103360	viable
PBANKA_010710	inviable
PBANKA_092010	viable
PBANKA_030120	viable
PBANKA_071500	viable
PBANKA_110160	viable
PBANKA_143200	inviable
PBANKA_030270	viable
PBANKA_092430	inviable
PBANKA_144950	viable
PBANKA_082190	viable
PBANKA_071370	viable
PBANKA_030650	viable
PBANKA_062170	inviable
PBANKA_103640	inviable
PBANKA_133850	viable
PBANKA_081910	competitive fitness: decreased
PBANKA_081050	viable
PBANKA_020250	viable
PBANKA_120370	viable
PBANKA_100830	viable
PBANKA_070390	viable
PBANKA_140120	inviable
PBANKA_071480	inviable
PBANKA_135030	viable
PBANKA_130190	viable
PBANKA_130590	viable
PBANKA_061450	inviable
PBANKA_141870	viable
PBANKA_113840	competitive fitness: decreased
PBANKA_113920	viable
PBANKA_091180	viable
PBANKA_040180	viable
PBANKA_020510	viable
PBANKA_093020	viable
PBANKA_051740	inviable
PBANKA_040110	competitive fitness: decreased
PBANKA_121100	viable
PBANKA_020560	viable
PBANKA_110180	viable
PBANKA_132530	inviable
PBANKA_143870	viable
PBANKA_090560	inviable
PBANKA_121090	viable
PBANKA_112360	inviable
PBANKA_040710	inviable
PBANKA_112970	inviable
PBANKA_072130	viable
PBANKA_071810	viable
PBANKA_131170	inviable
PBANKA_021060	competitive fitness: decreased
PBANKA_123880	inviable
PBANKA_060480	inviable
PBANKA_121850	viable
PBANKA_130140	inviable
PBANKA_061960	viable
PBANKA_145500	viable
PBANKA_051800	viable
PBANKA_031000	inviable
PBANKA_083590	#N/A
PBANKA_061090	viable
PBANKA_112280	viable
PBANKA_071200	inviable
PBANKA_021040	viable
PBANKA_120210	viable
PBANKA_101140	inviable
PBANKA_040750	viable
PBANKA_061320	inviable
PBANKA_122360	viable
PBANKA_144700	#N/A
PBANKA_102750	inviable
PBANKA_140740	inviable
PBANKA_083430	inviable
PBANKA_050490	inviable
PBANKA_146040	viable
PBANKA_020800	viable
PBANKA_113210	#N/A
PBANKA_051360	viable
PBANKA_060760	#N/A
PBANKA_080840	viable
PBANKA_041690	viable
PBANKA_136110	inviable
PBANKA_082870	viable
PBANKA_132930	inviable
PBANKA_093700	viable
PBANKA_102800	#N/A
PBANKA_142510	inviable
PBANKA_132330	viable
PBANKA_052140	inviable
PBANKA_093500	viable
PBANKA_113110	#N/A
PBANKA_120380	viable
PBANKA_061750	inviable
PBANKA_131750	viable
PBANKA_145690	inviable
PBANKA_081990	viable
PBANKA_121360	inviable
PBANKA_010460	viable
PBANKA_142670	inviable
PBANKA_112910	inviable
PBANKA_110940	inviable
PBANKA_040460	viable
PBANKA_021300	viable
PBANKA_090390	inviable
PBANKA_110720	competitive fitness: decreased
PBANKA_132680	inviable
PBANKA_146140	viable
PBANKA_070510	inviable
PBANKA_102290	inviable
PBANKA_140930	inviable
PBANKA_060820	viable
PBANKA_145450	inviable
PBANKA_071220	viable
PBANKA_122770	viable
PBANKA_082650	viable
PBANKA_102190	inviable
PBANKA_041570	competitive fitness: decreased
PBANKA_113250	inviable
PBANKA_121620	competitive fitness: decreased
PBANKA_130560	viable
PBANKA_080640	viable
PBANKA_103670	competitive fitness: decreased
PBANKA_145240	viable
PBANKA_082330	viable
PBANKA_061340	viable
PBANKA_010610	viable
PBANKA_103470	inviable
PBANKA_142620	viable
PBANKA_102040	inviable
PBANKA_061760	inviable
PBANKA_140340	inviable
PBANKA_111010	competitive fitness: decreased
PBANKA_122320	viable
PBANKA_133420	inviable
PBANKA_121760	#N/A
PBANKA_102090	viable
PBANKA_145640	competitive fitness: decreased
PBANKA_113560	inviable
PBANKA_113350	viable
PBANKA_092450	inviable
PBANKA_113050	inviable
PBANKA_050420	competitive fitness: decreased
PBANKA_111180	viable
PBANKA_083290	viable
PBANKA_021350	inviable
PBANKA_092900	viable
PBANKA_145510	inviable
PBANKA_062180	viable
PBANKA_135070	inviable
PBANKA_092980	viable
PBANKA_093040	viable
PBANKA_135620	viable
PBANKA_133860	inviable
PBANKA_080620	inviable
PBANKA_140550	#N/A
PBANKA_143570	viable
PBANKA_134780	inviable
PBANKA_134730	viable
PBANKA_101050	viable
PBANKA_132270	inviable
PBANKA_072080	inviable
PBANKA_083400	inviable
PBANKA_051190	inviable
PBANKA_132630	viable
PBANKA_136130	competitive fitness: decreased
PBANKA_071930	inviable
PBANKA_133080	inviable
PBANKA_145800	viable
PBANKA_111420	inviable
PBANKA_021090	inviable
PBANKA_141210	viable
PBANKA_110320	viable
PBANKA_111790	competitive fitness: decreased
PBANKA_091790	inviable
PBANKA_144560	inviable
PBANKA_093850	viable
PBANKA_082520	inviable
PBANKA_133250	#N/A
PBANKA_031110	viable
PBANKA_134330	inviable
PBANKA_136300	inviable
PBANKA_130250	competitive fitness: decreased
PBANKA_102660	viable
PBANKA_134660	inviable
PBANKA_114070	inviable
PBANKA_134560	viable
PBANKA_135750	viable
PBANKA_113140	viable
PBANKA_111680	viable
PBANKA_031500	viable
PBANKA_080540	inviable
PBANKA_031600	inviable
PBANKA_142950	inviable
PBANKA_092360	inviable
PBANKA_146100	competitive fitness: decreased
PBANKA_051880	viable
PBANKA_112490	competitive fitness: decreased
PBANKA_070920	inviable
PBANKA_060500	viable
PBANKA_141730	inviable
PBANKA_051180	inviable
PBANKA_140490	inviable
PBANKA_134160	inviable
PBANKA_081390	inviable
PBANKA_081870	inviable
PBANKA_020420	viable
PBANKA_112930	inviable
PBANKA_060610	competitive fitness: decreased
PBANKA_123120	inviable
PBANKA_020390	inviable
PBANKA_134810	viable
PBANKA_110360	viable
PBANKA_092350	inviable
PBANKA_092000	viable
PBANKA_110790	viable
PBANKA_121480	viable
PBANKA_120700	inviable
PBANKA_102320	inviable
PBANKA_083530	viable
PBANKA_114360	inviable
PBANKA_110900	inviable
PBANKA_130340	viable
PBANKA_123250	inviable
PBANKA_080820	inviable
PBANKA_040540	viable
PBANKA_133970	viable
PBANKA_060160	viable
PBANKA_071740	inviable
PBANKA_144850	inviable
PBANKA_114470	viable
PBANKA_131460	inviable
PBANKA_112260	viable
PBANKA_101850	competitive fitness: decreased
PBANKA_103630	inviable
PBANKA_145430	viable
PBANKA_021100	inviable
PBANKA_102020	viable
PBANKA_081210	inviable
PBANKA_144250	viable
PBANKA_114050	viable
PBANKA_011120	inviable
PBANKA_093050	viable
PBANKA_041480	viable
PBANKA_101950	inviable
PBANKA_130090	viable
PBANKA_052160	viable
PBANKA_131800	viable
PBANKA_040100	inviable
PBANKA_112170	inviable
PBANKA_123410	viable
PBANKA_051620	inviable
PBANKA_071750	viable
PBANKA_091210	inviable
PBANKA_123970	viable
PBANKA_040740	inviable
PBANKA_133010	inviable
PBANKA_114570	viable
PBANKA_020660	inviable
PBANKA_071880	inviable
PBANKA_113820	inviable
PBANKA_120900	inviable
PBANKA_090630	viable
PBANKA_093430	viable
PBANKA_134130	viable
PBANKA_143040	inviable
PBANKA_140990	viable
PBANKA_050680	viable
PBANKA_142180	viable
PBANKA_091380	inviable
PBANKA_134760	inviable
PBANKA_141560	inviable
PBANKA_041450	competitive fitness: decreased
PBANKA_131920	viable
PBANKA_140510	viable
PBANKA_060530	inviable
PBANKA_010250	viable
PBANKA_122520	viable
PBANKA_113010	inviable
PBANKA_071380	viable
PBANKA_144620	inviable
PBANKA_020290	inviable
PBANKA_131380	inviable
PBANKA_050270	inviable
PBANKA_120840	viable
PBANKA_120980	inviable
PBANKA_091900	inviable
PBANKA_090570	inviable
PBANKA_143280	inviable
PBANKA_141410	inviable
PBANKA_130130	viable
PBANKA_020410	viable
PBANKA_093890	inviable
PBANKA_144150	inviable
PBANKA_091120	viable
PBANKA_132120	competitive fitness: decreased
PBANKA_144890	inviable
PBANKA_010130	inviable
PBANKA_135690	inviable
PBANKA_090450	inviable
PBANKA_070800	inviable
PBANKA_092150	inviable
PBANKA_090740	inviable
PBANKA_040190	inviable
