# Supplementary material for: Functional Profiling of a Plasmodium Genome Reveals an Abundance of Essential Genes
Source: Cell. 2017 Jul 13;170(2):260–272.e8. doi: 10.1016/j.cell.2017.06.030 (PMC5509546; doi:10.1016/j.cell.2017.06.030)
Supplement: Data S1. Reproducible Analysis Procedure — The file archive includes an R-markdown document, which will reproduce all bioinformatic procedures conducted. [file mmc9.zip › PerExperimentAnalysis.R]

loadSTM<-function(x) { 
 
  counts<- read.csv(x, header=T,stringsAsFactors=FALSE) #open file
  counts<- counts[-1,-1] #remove gene barcodes and no match as they won't be used
  fcounts<- as.matrix (counts [grep("\\.1$",names(counts))] ) #forward
  rcounts<- as.matrix (counts [grep("\\.2$",names(counts))] ) #reverse
  tcounts<-fcounts+rcounts
  ncols=dim(tcounts)[2] #How many columns in CSV?
  if(grepl("_4r",x)){
  nmice=4
  }
   else if(grepl("_2r",x)){
  nmice=2
  }
  else{
  nmice=3
  }
  days=(ncols-1)/nmice #Remove 1 (the input), then divide by 3 (num replicates) to get number of days
  #MTG
  countarray<-array(NA,dim=c(nmice,days,nrow(tcounts))) #Raw counts for MOUSE, DAY, GENE
  print(paste("Loaded experiment ",x,", which has reads for",days,"days"));
  
  for (d in 1:days ) { #Loop to make the days, 1st timepoint is day 4, etc.
    for(m in 1:nmice){ #Mice from 1 to 3
      countarray[m,d,]=tcounts[,((d-1)*nmice+m)]#Populate the 3D array
    }
    }
  
  genes=counts$gene #List of gene IDs
  input=tcounts[,ncol(tcounts)] #Raw counts for input column
  
  countarray<-replace(countarray,countarray==0,NA) #Set all 0s to NA so they are not used for further analysis
  
  inputsum=sum(input) #How many counts in total in the input
  inputratio=input/inputsum #What ratio of the input does each gene make up?
  inputincluded=inputratio>0.001 #List of booleans as to whether each gene is over the threshold
  
  filteredinput=input[inputincluded] #Filter input ratios
  filteredinputratio=filteredinput/sum(filteredinput)
  filteredgenes=genes[inputincluded] #... and gene names
  filteredarray=countarray[,,which(inputincluded==TRUE)] #...and raw counts
  countsums<- aaply(filteredarray,c(1,2), function(x) sum(x,na.rm=TRUE)) #Sum total for each timepoint
  ratioarray<-sweep(filteredarray, c(1,2), countsums, "/") #Calculate ratios for each gene for each timepoint

  #Now we need to model the variance for each sample & timepoint
  dims=dim(ratioarray) #standard array dimensions

pracvar<- array(NA,dims) #empty array to hold the variances

##typical values
volumecollected=20 #volume in ul collected from mouse
RBCsperul=1e7
parasitaemias=c(0.0007,0.007,0.05,0.15,0.19) #expected parasitaemia per day
efficiencyofdnaextraction=0.5#Yield from purification (somewhat fudged now)
volumeofresuspension=c(50,100,100,100,100) #volume DNA is resuspended in
volumeoftemplate=1 #volume of this resuspended DNA used in PCR

PCRvariances=loadOrGenerateCachedPCRVariances()

 
for (m in 1:dims[1]){
  for (d in 1:dims[2]){
    for (g in 1:dims[3]){

    #Calculate estimated number of parasite genomes that make it to PCR template:
    ParasiteGenomesInSample=volumecollected*RBCsperul*parasitaemias[d]*efficiencyofdnaextraction*(volumeoftemplate/volumeofresuspension[d])
    probabilityThisParasite=ratioarray[m,d,g] #assume probability of this barcode is the measured ratio in the population
	
    ExpectedNumThisParasite=ParasiteGenomesInSample*probabilityThisParasite #np, binomial. How many of this barcode we expect make it to PCR tube
    VarianceThisParasite=ParasiteGenomesInSample*probabilityThisParasite*(1-probabilityThisParasite) #np(1-p). The variance in the number above
    VarianceThisRatio=VarianceThisParasite*(1/(ParasiteGenomesInSample**2)) # laws of variance, multiplying by a constant to calculate the variance of the barcode ratio.
   
    
    PCRnormvar=PCRvariances[which.min(abs(PCRvariances$initmolecules - ExpectedNumThisParasite)),]$normalisedvar
    if(!is.na(ExpectedNumThisParasite)){
    
    SequencingN=(countsums[m,d]/2)
    SequencingP=ratioarray[m,d,g]
    SequencingVar=SequencingN*SequencingP*(1-SequencingP)
    SequencingMean=SequencingN*SequencingP
    SequencingNormalisedMean=SequencingMean/SequencingMean # 1
    SequencingNormalisedVar=SequencingVar/(SequencingMean**2)
    CombinedVarianceThisRatio=VarianceThisRatio*SequencingNormalisedVar + VarianceThisRatio*(SequencingNormalisedMean**2) + SequencingNormalisedVar*(probabilityThisParasite**2)
    FullCombinedVarianceThisRatio=CombinedVarianceThisRatio*PCRnormvar + CombinedVarianceThisRatio + PCRnormvar*(probabilityThisParasite**2)
 
    pracvar[m,d,g]=FullCombinedVarianceThisRatio 
      
      }
      else{
      pracvar[m,d,g]=Inf 
      }
      }
     }
  
}


relfitness<- array(NA,c(dims[1],dims[2]-1,dims[3]))
relfitnessvar<- array(NA,dim(relfitness))
#Now calculate relative fitnesses (genes relative to each other at each timepoint) and their variances
for (m in 1:dims[1]){
  for (d in 1:(dims[2]-1)){
    for (g in 1:dims[3]){
      
     tomorrow=ratioarray[m,d+1,g]
     today=ratioarray[m,d,g]
     vartomorrow=pracvar[m,d+1,g]
     vartoday=pracvar[m,d,g]
     relfitness[m,d,g]=tomorrow/today
     relfitnessvar[m,d,g]=(tomorrow**2/today**2)*(vartomorrow/tomorrow**2+vartoday/today**2)
    }
  }
  
}

gaussianMeanAndVariance<- function(vals, variances){
#This function performs inverse-variance weighted mean calculations
  df<-data.frame(value=vals,variance=variances)
  df<-df[complete.cases(df),]
  
  vals=df$value
  variances=df$variance
  
  precs=1/variances
  
  mean=sum(vals*precs)/sum(precs)
	
	var1=(1/sum(precs))*(1/(length(vals)-1))*sum((vals-mean)**2/variances)
  var2=1/sum(precs)
 if(is.na(var1)){var1<-0}
  var<-max(var1,var2) #to be conservative take the maximum of two different variance measures.
  return(c(mean,var))
}


#Now calculate normalised fitnesses and their variances
controlgenes=c("PBANKA_103780","PBANKA_051500","p230p-tag","PBANKA_051490","PBANKA_140160","PBANKA_110420","PBANKA_103440")
calibratedfitnesses=c(1,1,1,1,0.55,0.60,0.65)

#controlgenes=c("PBANKA_103780","PBANKA_051500","p230p-tag","PBANKA_051490")
#calibratedfitnesses=c(1,1,1,1) #Uncomment this to only use normal growth controls


controlgeneids=  which(filteredgenes %in% controlgenes==TRUE) #This is a list of the locations of the controls in the geneset
other<-match(filteredgenes[controlgeneids],controlgenes) #This lists, in the same order, the locations in the controlgeneset


absfitness<- array(NA,dim(relfitness))
absfitnessvar<- array(NA,dim(relfitness))

controlcalibratedarray<-array(NA,c(dims[1],dims[2],length(controlgeneids)))
controlcalibratedvararray<-array(NA,c(dims[1],dims[2],length(controlgeneids)))
controlnames<-controlgenes[other]
for (m in 1:dims[1]){
  for (d in 1:(dims[2]-1)){
	timepointcalibratedfitnesses=relfitness[m,d,controlgeneids]/calibratedfitnesses[other]
	timepointcalibratedfitnessesvar=relfitnessvar[m,d,controlgeneids]/(calibratedfitnesses[other]**2)
    controlcalibratedarray[m,d,]<-timepointcalibratedfitnesses
	controlcalibratedvararray[m,d,]<-timepointcalibratedfitnessesvar
	
	
    gauss=gaussianMeanAndVariance(timepointcalibratedfitnesses,timepointcalibratedfitnessesvar)
    controlmean=gauss[1]
    controlvar=gauss[2]
    for (g in 1:dims[3]){
      absfitness[m,d,g]=relfitness[m,d,g]/controlmean
      absfitnessvar[m,d,g]=(relfitness[m,d,g]**2/controlmean**2)*((relfitnessvar[m,d,g]/relfitness[m,d,g]**2) + (controlvar/controlmean**2))
     
    }
    
  }
  
}
#Now calculate a single value per gene (assuming no time effect)
singleabsfitness <- rep(NA, dims[3])
singleabsfitnessvar <- rep(NA, dims[3])

d6toinput <- rep(NA, dims[3])
d7toinput <- rep(NA, dims[3])
for (g in 1:dims[3]){
  fitnessmatrix<-absfitness[,,g]
  variancematrix<-absfitnessvar[,,g]
  fitnesses=c(fitnessmatrix)
  variances=c(variancematrix)
  
  if(sum(!is.na(fitnesses))>0){
    minvariance=min(variances,na.rm=T)
  minfitnessloc=which(fitnesses==min(fitnesses,na.rm=T))
  if(length(minfitnessloc)==1 & !(is.na(minvariance))){
   if(variances[minfitnessloc]==minvariance){ # this heuristic avoids one very 'confident' result indicating essentiality overpowering the rest of the data
    secondrank=variances[rank(variances)==2]
    if (!is.null(secondrank)){
   	variances[minfitnessloc]=secondrank
   	variancematrix[variancematrix==minvariance]=secondrank
   	}
   }
  }
}

 absfitnessvar[,,g]<-variancematrix
 
  gauss=gaussianMeanAndVariance(fitnesses,variances)
  singleabsfitness[g]=gauss[1]
  singleabsfitnessvar[g]=gauss[2]
  d6toinput[g]=mean(ratioarray[,3,g])/filteredinputratio[g]
   d7toinput[g]=mean(ratioarray[,4,g],na.rm=T)/filteredinputratio[g]
}

#The following section calculates a number of estimates for the normalised relationship between the barcode ratio in the input and that in the population on day 6. In the case of dispensable genes these are measurements of integration efficiency.
currentarget=which(filteredgenes=="PBANKA_103780")
if("PBANKA_103780"%in% filteredgenes){
normd6toinputA=d6toinput/d6toinput[currentarget]
normd7toinputA=d7toinput/d7toinput[currentarget]
norminput=filteredinputratio/filteredinputratio[currentarget]
}
else{
normd6toinputA <- rep(NA, dims[3])
normd7toinputA <- rep(NA, dims[3])
norminput <- rep(NA, dims[3])
}
currentarget=which(filteredgenes=="PBANKA_051490")
if("PBANKA_051490"%in% filteredgenes){
normd6toinputB=d6toinput/d6toinput[currentarget]
}
else{
normd6toinputB <- rep(NA, dims[3])
}

currentarget=which(filteredgenes=="PBANKA_051500")
if("PBANKA_051500"%in% filteredgenes){
normd6toinputC=d6toinput/d6toinput[currentarget]
}
else{
normd6toinputC <- rep(NA, dims[3])
}

currentarget=which(filteredgenes=="p230p-tag")
if("p230p-tag"%in% filteredgenes){
normd6toinputD=d6toinput/d6toinput[currentarget]
}
else{
normd6toinputD <- rep(NA, dims[3])
}


if(nmice>2){
day5absmax=pmax(ratioarray[1,2,],ratioarray[2,2,],ratioarray[3,2,])
}
else{
day5absmax=pmax(ratioarray[1,2,],ratioarray[2,2,])
}

absfitnessdf=data.frame(gene=filteredgenes,fitness=singleabsfitness,variance=singleabsfitnessvar,d6toinput=d6toinput,normd7toinputA=normd7toinputA,normd6toinputA=normd6toinputA,norminput=norminput,normd6toinputB=normd6toinputB,normd6toinputC=normd6toinputC,normd6toinputD=normd6toinputD,day4abs=ratioarray[1,1,],day5absmax=day5absmax,day6abs=ratioarray[1,3,])
absfitnessdf$lower=absfitnessdf$fitness-sqrt(absfitnessdf$variance)*2
absfitnessdf$upper=absfitnessdf$fitness+sqrt(absfitnessdf$variance)*2


dayabsfitness<-array(NA,dim=c(dims[2]-1,dims[3]))
dayabsfitnessvar<-array(NA,dim=c(dims[2]-1,dims[3]))
for (d in 1:(dims[2]-1)){
  
  
  
  for (g in 1:dims[3]){
    gauss=gaussianMeanAndVariance(absfitness[,d,g],absfitnessvar[,d,g])
    dayabsfitness[d,g]=gauss[1]
    dayabsfitnessvar[d,g]=gauss[2]
     }
}
 
  merge<-absfitnessdf;
   merge$input=filteredinputratio
  merge$file=x 
  filename<-tail(unlist(strsplit(as.character(x), "/")),1)
   filename<-head(unlist(strsplit(as.character(filename), "\\.")),1)
  merge$experiment=filename 
  merge$variance=merge$variance*3 # This factor is necessary for agreement with measured reproducibility
 arrays<-list(genes=filteredgenes,input=filteredinputratio,counts=filteredarray,ratios=ratioarray,ratiosvar=pracvar,absfitness=absfitness,absfitnessvar=absfitnessvar,controlarray=controlcalibratedarray,controlvararray=controlcalibratedvararray,controlnames=controlnames)

 return(return(list(table=merge,extra=arrays)))
}


loadOrGenerateCachedPCRVariances<-function(){
#This function simulates the variance produced by 45 cycles of PCR with an efficiency of 0.8 by repeatedly simulating the procedure for a range of input DNA concentrations and observing the resultant distribution, it caches the results for future use
  if(file.exists("./otherdata/pcrvariances.csv")){
    df2<-read.csv("./otherdata/pcrvariances.csv")
    
    print("Using cached PCR variances")
    return(df2)
  }
  else{
    print( "Regenerating PCR variances")
rbinom_safe <- function(n,size,prob,max.size=2^31) {
  maxlen <- max(length(size),length(prob),n)
  prob <- rep(prob,length.out=maxlen)
  size <- rep(size,length.out=maxlen)
  res <- numeric(n)
  bigvals <- size>max.size
  if (nbig <- sum(bigvals>0)) {
    m <- (size*prob)[bigvals]
    sd <- sqrt(size*prob*(1-prob))[bigvals]
    res[bigvals] <- round(rnorm(nbig,mean=m,sd=sd))
  }
  if (nbig<n) {
    res[!bigvals] <- rbinom(n-nbig,size[!bigvals],prob[!bigvals])
  }
  return(res)
}

simulatePCR<-function(initialmolecules,cycles,probability) {
  if(cycles==0){return(initialmolecules)}
  else{
    newmolecules=initialmolecules+rbinom_safe(1,initialmolecules,probability);
    return (simulatePCR(round(newmolecules),cycles-1,probability))
  }
}

numcycles=45
efficiency=0.8
geometricstepsize=1.3
rangetoconsider=30
replicates=500
df=data.frame(initmolecules=round(geometricstepsize^(0:(rangetoconsider-1))),normalisedvar=NA)
for (i in 1:rangetoconsider){
  finalmolecules=replicate(replicates,simulatePCR(df[i,1],numcycles,efficiency))
  variance=sd(finalmolecules)**2
  normalisedvariance=variance/(mean(finalmolecules)**2)
  df[i,2]=normalisedvariance
}

df2=aggregate(normalisedvar ~ initmolecules, data = df, mean)
write.csv(df2,"./otherdata/pcrvariances.csv")
return(df2)
}
}
