# Supplementary material for: Functional Profiling of a Plasmodium Genome Reveals an Abundance of Essential Genes
Source: Cell. 2017 Jul 13;170(2):260–272.e8. doi: 10.1016/j.cell.2017.06.030 (PMC5509546; doi:10.1016/j.cell.2017.06.030)
Supplement: Data S1. Reproducible Analysis Procedure — The file archive includes an R-markdown document, which will reproduce all bioinformatic procedures conducted. [file mmc9.zip › ReproducibleAnalysis.Rmd]

---
title: "Reproducible analysis procedure"
#author: "Theo Sanderson"
output: pdf_document
---

```{r setup, include=FALSE}
knitr::opts_chunk$set(echo = TRUE)
knitr::opts_chunk$set(cache=F,autodep=F,tidy=TRUE,warning=F,message=F)
tidy.opts = list(width.cutoff = 60)


```

#Preliminary stages

## Dependencies

Load required packages
```{r dependencies,message=F,warning=F}

library(scales)
library(plyr)
library(dplyr)       
library(Hmisc) 
library(ggplot2)
library(reshape2)
library(gridExtra)
library(topGO)
```
First we include a script containing a helper function, loadSTM() which for each experiment, performs the initial processing required to estimate RGR and its variance for each included mutant. The procedure involved is described in the Methods section.

```{r sourcehelperscript}

source("PerExperimentAnalysis.R")
```
##Definitions
We here define phenotype color scheme and factor order
```{r definephenotypes}
phenolevels=c("Insufficient data","Essential","Slow","Dispensable","Fast","Unselected")  

phenolevelscolor=c("black", "#f90f00", "#0f3791","#007e41","#f83cd9", "darkgray") #standard phenotype colours, colour-blind safe
othercolors=c("#66c2a5","#fc8d62","#8da0cb", "white") #used when another palette is needed
names(phenolevelscolor)=phenolevels

```
##Analysis of each experiment separately from barcode counts
We iterate through all experiment data files calculating RGRs and variances.
```{r loadData,results=FALSE,cache=F,results='hide',message=F}
files <- list.files(path = "./countfiles/", pattern = "*.csv", full.names = T, recursive = FALSE)
inputs <- lapply(files, loadSTM)   
#Iterate through files loading each to make a list of dataframes
tables <- vector("list", length(inputs)) 
#Empty containers, table is a dataframe with main data.
for (i in 1:length(inputs)) {
tables[[i]] <- inputs[[i]]$table

}
#Merge the many experiment dataframes into one large one:
fullSet <- ldply(tables, data.frame)  

fullSet$Relative.Growth.Rate=fullSet$fitness 
```
##Preparing data for analysis:
Remove a small number of non-standard vectors:
```{r exclude}
fullSet<-fullSet[!(grepl("tag", fullSet$gene, ignore.case = TRUE)),] 
fullSet<-fullSet[!(grepl("ko", fullSet$gene, ignore.case = TRUE)),]


```

Load supplementary data files, such as gene descriptions, ortholog IDs and the connection between a barcode and the construct used in the experiment.
```{r getSupplementaryData,warning=F}
geneinfo <- read.csv("./otherdata/geneinfo.csv")
genomiclocations <- read.csv("./otherdata/genomiclocations.csv", header=TRUE)
genomiclocations$csome=as.numeric(as.character(genomiclocations$csome))

cloneIDs <- read.table("./otherdata/homology_arm_lengths_and_cloneids.csv", header=TRUE)
controls <- read.table("./otherdata/controls.txt", header=TRUE)
experimentsdf<-data.frame(experiment=unique(cloneIDs$experiment),joiner=1)
controls$joiner=1
combined<-merge(controls,experimentsdf) #the same controls are used in each batch so the control set is replicated for every experiment
cloneIDs<-rbind.fill(cloneIDs,combined)
```
##Additional helper functions:
Derivative data values:
```{r moreFunctions}


addExtraData<-function(df){
#The key data this algorithm uses is a Relative Growth Rate and a variance. But for human consumption, various derivatives are needed. This calculates them. It also adds various gene-specific things. And calculates 'confidence', the negative log of the variance
df$lower=df$Relative.Growth.Rate-2*sqrt(df$variance) #95% CIs
df$upper=df$Relative.Growth.Rate+2*sqrt(df$variance) #95% CIs

comb <- merge(df, geneinfo, by.x = "gene", by.y = "Old.Gene.ID", all.x = TRUE)
comb <- merge(comb,genomiclocations,by.x="current_version_ID",by.y="gene",all.x=TRUE)
comb$Confidence = -log(comb$variance)
#comb$Relative.Growth.Rate[!is.finite(comb$variance) ] = sample(1:1000/1000, nrow(comb[!is.finite(comb$variance), ]),replace=TRUE) #where variance is infinite supply a placeholder RGR to allow analysis to proceed
comb$Confidence[!is.finite(comb$Confidence) ] = 0.1
comb$Relative.Growth.Rate[comb$Confidence < 0.1 ] = NA

comb$Confidence[comb$Confidence < 0.1 ] = 0.1 #floor
comb<-mutate(comb, Confidence = ifelse(Confidence>10 , 10, Confidence)) #ceiling


return(comb)
}
```

Function to calculate the inverse variance weighted mean and its variance. This is used to merge multiple observations of a mutant.
```{r inverse-variance weighted mean}
gaussianMeanAndVariance2<- function(vals, variances){
#This function calculates the inverse variance weighted mean and its variance
df<-data.frame(value=vals,variance=variances)
df<-df[complete.cases(df),]
vals=df$value 
variances=df$variance
if(length(vals)==1){ 
#If there is only one value just pass through mean as value and variance unchanged
var<-variances[1]
mean<-vals[1]
}
else{
precs=1/variances 
#The weight is the precision, the inverse of the variance
mean=sum(vals*precs)/sum(precs)
var1=(1/sum(precs))*(1/(length(vals)-1))*sum((vals-mean)**2/variances) 
#Formula 1 for variance, more conservative in general
var2=1/sum(precs) 
#Formula 2 for variance
if(is.na(var1)){var1<-0}
var<-max(var1,var2) #Take the max of the two variance estimates to be conservative
}
return(data.frame(mean=mean,var=var))
}

```
Function to assign phenotypes:
```{r addPhenotypes}
addPhenotypes<-function(newcomb){

pvalue=0.05

#Perform statistical test for difference to 1 (i.e. not dispensable)
newcomb$z1 <- (1 - newcomb$Relative.Growth.Rate)/sqrt(newcomb$variance)
newcomb$p1 <- 2 * pnorm(-abs(newcomb$z1))
newcomb$f1 = p.adjust(newcomb$p1, method = "fdr")
newcomb$call1 = FALSE
newcomb[!is.na(newcomb$f1) & newcomb$f1 < 0.05, ]$call1 = TRUE
#Perform statistical test for difference to 0.1 (i.e. not essential)
newcomb$z0 <- (0.1 - newcomb$Relative.Growth.Rate)/sqrt(newcomb$variance)
newcomb$p0 <- pnorm(-abs(newcomb$z0))
newcomb$f0 = p.adjust(newcomb$p0, method = "fdr")
newcomb$call0 = FALSE
newcomb[!is.na(newcomb$Relative.Growth.Rate)&newcomb$f0 < pvalue &
newcomb$Relative.Growth.Rate > 0.1, ]$call0 = TRUE
newcomb$phenotype = "None"
newcomb$phenotype[is.finite(newcomb$variance)&newcomb$call0 & newcomb$call1&newcomb$Relative.Growth.Rate>1 ] <- phenolevels[5] 
#If not dispensable and RGR>1 then fast
newcomb$phenotype[newcomb$call0 & newcomb$call1 &newcomb$Relative.Growth.Rate<1&newcomb$Relative.Growth.Rate>0.1] <- phenolevels[3]
#If not dispensable and not essential and RGR<1 then slow
newcomb$phenotype[newcomb$call0 & !newcomb$call1 ] <- phenolevels[4]
#If not essential and could be dispensable then dispensable
newcomb$phenotype[!newcomb$call0 & newcomb$call1 ] <- phenolevels[2]
#If not dispensable and could be essential then essential
newcomb$phenotype[!(newcomb$call0 | newcomb$call1) ] <- phenolevels[1]
#If could be essential or dispensable then insufficient data

#The section below is a heuristic applied to 'insufficient data' vectors, use an endpoint test: check the amount of the vector on day 7 compared to the amount in the input. If this is less than 1% of the control vector then consider the vector essential but with very low confidence.

extraessentials= (newcomb$phenotype== phenolevels[1] & (is.na(newcomb$normd7toinputA)|newcomb$normd7toinputA<1e-2))
newcomb$type=ifelse(extraessentials,"extra","normal")
newcomb$Confidence=ifelse(extraessentials,1,newcomb$Confidence)
newcomb$Relative.Growth.Rate=ifelse(extraessentials,.1,newcomb$Relative.Growth.Rate)
newcomb$phenotype=ifelse(extraessentials,phenolevels[2],newcomb$phenotype)


#There is a possible bias towards essential genes (see later figure) in the small number of vectors with geometric mean homology arm length below 1250 bp, we therefore flag these
newcomb$type=ifelse(sqrt(newcomb$left_arm_length*newcomb$right_arm_length)<1250&newcomb$phenotype=="Essential","shortarm",newcomb$type)
newcomb$phenotype=factor(as.character(newcomb$phenotype),levels=phenolevels)
return(newcomb);
}


```

##Merge multiple observations of each mutant 

```{r mergemultiple1}
fullSet<-addExtraData(fullSet)
fullSet<-merge(fullSet,cloneIDs,by=c("gene","experiment"),all.x=TRUE)

#Exclude genes which were not meant to be in the experiment in which they were read, and may represent contamination
fullSet<-fullSet[!is.na(fullSet$cloneid),] 

singlecomb<- fullSet 
#This retrieves a version of the dataset with one row per gene per experiment, in contrast to that below which combines multiple observations of the same gene

```
```{r,echo=F}
writeTable<-function(dataset,name){
tables1=data.frame(PbIDnew=as.character(dataset$current_version_ID),PbIDOld=dataset$gene,PfID=dataset$PfID,name=dataset$gene_name,product=dataset$gene_product,phenotype=dataset$phenotype,RelativeGrowthRate=dataset$Relative.Growth.Rate,Confidence=dataset$Confidence,ExpectedVariance=dataset$variance,RGR_CI_lower=dataset$lower,RGR_CI_upper=dataset$upper,timesAnalysed=dataset$timesAnalysed,Construct=dataset$cloneid,Notes=as.character(dataset$type))
if("category" %in% colnames(dataset))
{
  tables1<-cbind(data.frame(category=dataset$category),tables1)

}

tables1$Notes=ifelse(tables1$Notes=="extra","Essential phenotype assigned based on very low number of parasites in the population on day 6",as.character(tables1$Notes))
tables1$Notes=ifelse(tables1$Notes=="shortarm","Vector has relatively short homology arms - there is a possibility of the Essential call being a technical failure",as.character(tables1$Notes))
tables1$Notes=ifelse(tables1$Notes=="normal","",as.character(tables1$Notes))

tables1$PfID=ifelse(grepl("N/A",tables1$PfID),"",as.character(tables1$PfID))
tables1$PbIDnew=ifelse(grepl("N/A",tables1$PbIDnew),"",as.character(tables1$PbIDnew))
write.csv(tables1,paste0("Table",name,".csv"),row.names=F)
}
```
Define a function to merge multiple experiments:
```{r mergemultiple2}
mergeExperiments<-function(){
#Take the version with one row per gene and aggregate using the inverse-variance weighted mean

fullSet2<-singlecomb
if(is.null(fullSet2)){return(NULL);}
fullSet3<- fullSet2 %>% group_by(gene) %>% do(gaussianMeanAndVariance2(.$Relative.Growth.Rate,.$variance)) %>% transmute(Relative.Growth.Rate=mean, variance=var)
fullSet4<-fullSet2  %>%  group_by(gene)  %>%  summarise(cloneid=paste(unique(cloneid),sep=",",collapse=","),experiments=paste(unique(experiment),sep=",",collapse=","),timesAnalysed=length(Relative.Growth.Rate),normd7toinputA=mean(normd7toinputA,na.rm=T),normd6toinputA=mean(normd6toinputA,na.rm=T),normd6toinputB=mean(normd6toinputB,na.rm=T),normd6toinputC=mean(normd6toinputC,na.rm=T),left_arm_length=mean( left_arm_length,na.rm=T),right_arm_length=mean(right_arm_length,na.rm=T)) 
fullSet3$gene=as.character(fullSet3$gene)
fullSet4$gene=as.character(fullSet4$gene)
fullSet2<-merge(fullSet3,fullSet4,by=c("gene")) 
fullSet2<-addExtraData(fullSet2)
return (fullSet2)
};
```

\newpage
#Results

##Overall screen statistics

```{r overallstats}
multicomb<-mergeExperiments()
main<-addPhenotypes(multicomb)
HowManyGenesAssayed=length(main$gene)
HowManyGenesAssayed
InHowManyPools=length(unique(singlecomb$experiment))
InHowManyPools


```
##Confidence volcano-like plot showing RGR and associated error
```{r scatterplot,fig.height=2,fig.width=5,dpi=150}
data<-addPhenotypes(multicomb)

data<-filter(data,type=="normal")
data<-filter(data,is.finite(variance))
ggplot(data,aes(x=Relative.Growth.Rate,y=Confidence,color=phenotype))+geom_point(size=0.1,alpha=0.5)+scale_color_manual(values = phenolevelscolor)+labs(color="Growth phenotype",x="Relative growth rate")+theme_classic() + theme(axis.line.x = element_line(color="black", size = 0.5),
axis.line.y = element_line(color="black", size = 0.5))+ guides(colour = guide_legend(override.aes = list(size=2,alpha=1)))
ggsave("output/scatterplot.pdf",width=5,height=2)
```

\newpage

##Distribution of replicates of control vectors
Since the control vectors have been transfected >50 times we can observe what distribution their RGR's create.
*[There is some code not shown here which hardcodes offset phenotype colours and gene IDs for distribution presentation]*
```{r notshown1,fig.height=1.5,fig.width=4,dpi=150,echo=T}
starter<-addPhenotypes(singlecomb)
starter<-filter(starter,phenotype!="Insufficient data")
```
```{r,fig.height=1.5,fig.width=4,dpi=150,fig.cap="1B",echo=F}
essentialcolor=phenolevelscolor[2]
slow=col2rgb(phenolevelscolor[3])
redundant=col2rgb(phenolevelscolor[4])

slowcolor=phenolevelscolor[3]
slowcolor2=rgb(slow[1]+50,slow[2]+50,slow[3]+100 , max = 255)
slowcolor3=rgb(slow[1]+100,slow[2]+100,slow[3]+100 , max = 255)
redundantcolor=phenolevelscolor[4]
redundantcolor2=rgb(redundant[1]+120,redundant[2]+120,redundant[3]+120 , max = 255)
redundantcolor3=rgb(redundant[1]+50,redundant[2]+70,redundant[3]+50 , max = 255)
redundantcolor4=rgb(redundant[1]+30,redundant[2]+0,redundant[3]+30 , max = 255)


custpalette<-c(essentialcolor,slowcolor3,slowcolor,slowcolor2,redundantcolor3,redundantcolor,redundantcolor2,redundantcolor4)
names(custpalette)=c("Ribosom","mtlp", "bckdhB", "pIV", "p28","SOAP","p25","p230p")
thenames<-c('phantom(x)',"italic(mtlp)", "italic(bckdh)*italic(beta)", "italic(pIV)", "italic(p28)","italic(soap)","italic(p25)","phantom(x)")
x<-c(0.1,.43,.6, .78, .9,.9,1.1,.8)
y<-c(11,5, 13, 5, 7,15,5,20)
annotatedf<-data.frame(text=thenames,x=x,y=y,color=names(custpalette))
vgeneid<-c("PBANKA_140160", "PBANKA_110420","PBANKA_103440", "PBANKA_051490","p230p-tag","PBANKA_103780","PBANKA_051500","PBANKA_135510","PBANKA_124340","PBANKA_140940","PBANKA_041750","PBANKA_123100","PBANKA_145860","PBANKA_120240","PBANKA_136260","PBANKA_140810","PBANKA_090640","PBANKA_090500","PBANKA_071780","PBANKA_070910","PBANKA_040810","PBANKA_091120","PBANKA_041390","PBANKA_130910","PBANKA_120840","PBANKA_110340","PBANKA_050360","PBANKA_131110","PBANKA_113930","PBANKA_081920","PBANKA_101370","PBANKA_142020","PBANKA_051130","PBANKA_143880","PBANKA_094360","PBANKA_070320","PBANKA_061340","PBANKA_040540","PBANKA_123180","PBANKA_123720","PBANKA_031110","PBANKA_091160","PBANKA_123390","PBANKA_101310","PBANKA_101350","PBANKA_131080","PBANKA_031560","PBANKA_131830","PBANKA_101560","PBANKA_060840","PBANKA_093700","PBANKA_130510","PBANKA_094080","PBANKA_101500","PBANKA_041330","PBANKA_122150","PBANKA_040530","PBANKA_080920","PBANKA_142360","PBANKA_135190","PBANKA_061000","PBANKA_103390","PBANKA_135440","PBANKA_103940","PBANKA_080400","PBANKA_133830","PBANKA_051090","PBANKA_140680","PBANKA_113510","PBANKA_040770","PBANKA_140130","PBANKA_123420")
vnames<-c("mtlp", "bckdhB", "pIV", "p28","p230p","SOAP","p25","Ribosom","Ribosom","Ribosom","Ribosom","Ribosom","Ribosom","Ribosom","Ribosom","Ribosom","Ribosom","Ribosom","Ribosom","Ribosom","Ribosom","Ribosom","Ribosom","Ribosom","Ribosom","Ribosom","Ribosom","Ribosom","Ribosom","Ribosom","Ribosom","Ribosom","Ribosom","Ribosom","Ribosom","Ribosom","Ribosom","Ribosom","Ribosom","Ribosom","Ribosom","Ribosom","Ribosom","Ribosom","Ribosom","Ribosom","Ribosom","Ribosom","Ribosom","Ribosom","Ribosom","Ribosom","Ribosom","Ribosom","Ribosom","Ribosom","Ribosom","Ribosom","Ribosom","Ribosom","Ribosom","Ribosom","Ribosom","Ribosom","Ribosom","Ribosom","Ribosom","Ribosom","Ribosom","Ribosom","Ribosom","Ribosom")
starter$PrettyNames=vnames[match(starter$gene,vgeneid)]
starter<-starter[starter$PrettyNames%in%vnames,]


```


```{r reproducibility1,fig.height=1.5,fig.width=4,dpi=150,warning=F}

ggplot(starter,aes(x=Relative.Growth.Rate,fill=PrettyNames,color=PrettyNames))+geom_density(alpha=0.5,weight=0.3,size=0.3,bw="SJ") +theme_classic()+ theme(legend.position="none")+labs(x="Relative growth rate",y="Rel. frequency")+ theme(axis.line.x = element_line(color="black", size = 0.5),
axis.line.y = element_line(color="black", size = 0.5))+ 
scale_x_continuous(expand = c(0,0),breaks=c(0.25,0.5,0.75,1)) + 
scale_y_continuous(expand = c(0,0),breaks=c(0,10,20))+scale_fill_manual( values=custpalette)+scale_color_manual( values=custpalette) + geom_text(data=annotatedf,aes(x=x,y=y,color=color,label=text,fill=NA),parse=T,size=3.5)+annotate(geom="text",lineheight=0.9,hjust=0.2,label="Essential\nribosomal genes",x=x[1],y=y[1],size=3.5,color=essentialcolor)
ggsave("output/distrplot.pdf",width=4,height=1.5)

```

##Assessing link between calculated confidence and actual experimental reproducibility
Here we assess the link between the calculated theoretical confidence of a measurement and its true experimental reproducibility.

```{r reproducibility2,fig.height=2.5,fig.width=2.5,dpi=100}

starter<-addPhenotypes(singlecomb)
maxconf<-group_by(singlecomb,gene)%>% summarise(maxconf=max(Confidence))

#starter<-filter(starter,phenotype!="Insufficient data")

starter <- starter[sample(nrow(starter)),] #scramble rows to avoid any effect of experiment order
cutoffs=0:8
plotList <- vector('list',9)
storedata=data.frame(ConfidenceGreaterThan=cutoffs,Rsquared=rep(NA,9),NumberOfObservations=rep(NA,9),NumberOfGenes=rep(NA,9))

for (cutoff in cutoffs){

cs<-starter
cs<-cs[cs$Confidence>=cutoff,]
table<-as.data.frame(table(cs$gene))
multiples<-unique(table[table$Freq>1,]$Var1)
tempcs<-cs
matches<-match(multiples,cs$gene)
tempcs[matches,]$gene=NA
matches<-match(multiples,cs$gene)
matches2<-match(multiples,tempcs$gene)
df1<-cs[matches,]
df2<-cs[matches2,]
corr<-cor(df1$Relative.Growth.Rate,df2$Relative.Growth.Rate,use="complete.obs")
a<-ggplot(df1,aes(x=df1$Relative.Growth.Rate,y=df2$Relative.Growth.Rate,label=df1$gene))+geom_point(alpha=1,size=0.1)+ggtitle(paste(c("Conf>",cutoff,", R^2: ",round(corr^2,2)),collapse="",sep=""))+ geom_abline(intercept = 0,alpha=0.2)+coord_cartesian(xlim=c(0,1.2),ylim=c(0,1.2))+labs(x="RGR 1",y="RGR 2")+theme_bw()+scale_x_continuous(breaks=c(0,0.5,1))+scale_y_continuous(breaks=c(0,0.5,1))+ theme(legend.position="none")

print(a)
ggsave(paste0("output/conf",cutoff,".pdf"),a,width=2,height=2)

storedata[storedata$ConfidenceGreaterThan==cutoff,"Rsquared"]=corr^2
storedata[storedata$ConfidenceGreaterThan==cutoff,"NumberOfObservations"]=sum(starter$Confidence>=cutoff)
storedata[storedata$ConfidenceGreaterThan==cutoff,"NumberOfGenes"]=sum(maxconf$maxconf>=cutoff)
}

```

\newpage

Number of observations at each confidence level and experimental reproducibility:

```{r reproducibility3}
print(storedata)
write.csv(storedata,"storedata.csv")

```

##Aggregating multiple experiments

We here visualise the effect of aggregating observations from multiple experiments, which significantly increases confidence on a per-gene basis:

```{r aggregate,fig.height=3,fig.width=5}
df1<-data.frame(type="Before aggregation",Confidence=singlecomb$Confidence)
df2<-data.frame(type="After aggregation",Confidence=multicomb$Confidence)
ggplot(rbind(df1,df2),aes(x=Confidence,fill=type,color=type))+geom_density(alpha=0.3)+theme_classic()+labs(y="Distribution",fill="",color="")
```


##Illustrative examples of likelihood distributions and the associated phenotype

The model assumes normally distributed RGR values with a specific fitness. This panel simulates them for visualisation.

```{r likelihood,fig.height=3,fig.width=4}
genes<-c("PBANKA_092520","PBANKA_110650","PBANKA_021550","PBANKA_143750")
xoffset=c(0.3,0,0,0)
df<-addPhenotypes(multicomb)

df<-df[match( genes,df$gene),]
p<-  ggplot(df,aes(x=Relative.Growth.Rate))
comb=NULL;
df$group=1:nrow(df)
for (i  in 1:nrow(df)){
newdf=data.frame(x=seq(-1,1.5,length=500))
newdf$y=dnorm(newdf$x,df[i,]$Relative.Growth.Rate,sqrt(df[i,]$variance))
newdf$y=newdf$y/max(newdf$y)
newdf$phenotype=df[i,]$phenotype
newdf$group=i
comb<-rbind(comb,newdf);

}
ggplot(comb,aes(x=x,y=y,color=phenotype,group=group))+theme_bw()+geom_line()+facet_grid(group~.,scales="free_y")+scale_color_manual(values=phenolevelscolor)+geom_text(color="black",data=df,aes(label=gene,x=xoffset),y=0.9,hjust=0)+geom_text(color="black",data=df,aes(label=gene_product,x=xoffset),y=0.6,hjust=0)+ coord_cartesian(xlim = c(0, 1.25),ylim = c(0, 1.05))+labs(x="Relative Growth Rate",y="Likelihood")+theme(axis.ticks.y=element_blank())+scale_x_continuous( breaks = c(0,0.5,1))+ scale_y_continuous(breaks=NULL)+ theme(strip.background = element_blank(),
strip.text.y = element_blank())+guides(color=F)

ggsave("output/likelihood.pdf",width=4,height=3)
```
\newpage
##Overall phenotype distribution

Here we display the phenotype distribution both in terms of raw numbers, and after excluding vectors with a geometric mean homology arm length < 1.25 kb in case of technical artefacts.

```{r phenotypedist,fig.height=5,fig.width=5,dpi=150,fig.cap="",echo=F}
blank_theme <- theme_minimal()+
theme(
axis.title.x = element_blank(),
axis.title.y = element_blank(),
panel.border = element_blank(),
panel.grid=element_blank(),
axis.ticks = element_blank(),
plot.title=element_text(size=14, face="bold")
)
```
```{r phenotypedist2,fig.height=5,fig.width=5,dpi=150,fig.cap="",echo=T}
multi<-addPhenotypes(multicomb)

multi<-multi[multi$phenotype!="Insufficient data",]

nrow(multi)
df<-as.data.frame(table(multi$phenotype))
df[df$Freq>0,]
```
Exclude any vector with geometric mean homology length less than 1250 bp for this analysis to avoid a potential bias for low homology arm lengths which will be seen later
```{r phenotypedist3,fig.height=5,fig.width=5,dpi=150,fig.cap="",echo=T}
multi<- filter(multi,sqrt(left_arm_length*right_arm_length)>1250) 

nrow(multi)


df<-as.data.frame(table(multi$phenotype))
df<-df[df$Freq>0,]

sum<-sum(df$Freq)
df$prop=df$Freq/sum
df

ggplot(df,aes(x=1,fill=Var1,y=Freq))+geom_bar(stat="identity",color="black")+scale_fill_manual(values=phenolevelscolor) +  blank_theme +coord_polar("y",direction=1)+ theme(axis.text.x=element_blank()) +
geom_text(aes(y = Freq/3 + c(0, cumsum(Freq)[-length(Freq)]), 
label = percent(Freq/sum(Freq))), size=3)+ theme(axis.text.y=element_blank())+labs(fill="Phenotype")


```
\newpage

##Comparison with RMgmDB

In this section we compare PlasmoGEM screening results to those recorded in the RMgmDB database..

In this fullest version we separately include genes successfully targeted on RMgmDB which revealed an asexual phenotype of some description. Reassuringly these are enriched for slow growth phenotypes in our screen.
```{r rmgm}


rmgm<-read.table("./otherdata/rmgmdb.txt",sep="\t",header=T,stringsAsFactors = F)

cs<-addPhenotypes(multicomb)

m<-merge(cs,rmgm,by.x="gene",by.y="gene")


m<-m[m$phenotype!="Insufficient data",]

ggplot(m,aes(x=phenotype,fill=phenotype))+geom_bar() + facet_wrap( ~ RMGMpheno)+ scale_fill_manual(values = phenolevelscolor)+theme_bw()+labs(y="Number of genes",fill="PlasmoGEM phenotype",x="")+ theme(axis.text.x = element_text(angle = 90, hjust = 1))

```
We now plot a simpler version where we simplify the RMgmDB phenotype to targetable or non-targetable.

```{r}
m$phenotype2=as.character(m$phenotype)
m[m$RMGMpheno=="Phenotype",]$RMGMpheno="Viable"
m[m$phenotype=="Slow","phenotype2"]="Viable"
m[m$phenotype=="Fast",]$phenotype2="Viable"
m[m$phenotype=="Dispensable",]$phenotype2="Viable"
m[m$phenotype=="Essential",]$phenotype2="Non-targetable"
m$RMGMpheno2=paste0("RMgmDB:",m$RMGMpheno);
```
```{r rmgm2,fig.height=2,fig.width=5,dpi=150,fig.cap="1A"}
ggplot(m,aes(x=phenotype2,fill=phenotype))+geom_bar(width=0.5,color="black",size=0.2) + facet_wrap( ~RMGMpheno2)+ scale_fill_manual(values = phenolevelscolor)+labs(x="Barseq viability",fill="Barseq phenotype",y="Number of genes")+theme_classic(base_size = 10) + scale_y_continuous(expand=c(0,0),limits=c(0,200))+theme(axis.line.x = element_line(color="black", size = 0.5),
axis.line.y = element_line(color="black", size = 0.5))

table(m$phenotype,m$RMGMpheno)

```

##Functional groupings

In this section we will draw various plots of phenotypes grouped by various organellar or functional categories.


First we define a helper function to draw violin plots with pie charts, the code is omitted in the PDF output.

```{r plotviolin,echo=F}
library(gtable)
library(grid)
plotViolins<-function(adddata,string="default"){


#pvalue testing:
total=filter(addPhenotypes(multicomb),phenotype!="Insufficient data")

totaltable<-table(total$phenotype)
popsize=sum(totaltable)
uniquecategories=unique(as.character(adddata$category))
for (icategory in uniquecategories){
subset<-filter(adddata,category==icategory)
cattable<-table(subset$phenotype)
for (i in 2:4){
p=phyper(cattable[i]-1,totaltable[i],popsize-totaltable[i],sum(cattable),lower.tail=F)
if (!is.na(p) & p<0.1){
print (paste(icategory," enriched in ",names(cattable)[i],", p = ",p))
}

}

}


agg <- aggregate(Relative.Growth.Rate ~ category, data = adddata, mean)
agg <- agg[order(agg$Relative.Growth.Rate),] 
adddata$category=factor(as.character(adddata$category),levels=as.character(agg$category))

give.n <- function(x){
return(c(y = 1.15, label = length(x))) 

}
p1<-ggplot(adddata,aes(x=1,fill=phenotype))+geom_bar(position="fill",color="black")+  coord_polar(theta = "y",start=-3.14/2)+facet_grid(.~category)+scale_fill_manual(values=phenolevelscolor)+ theme(axis.ticks = element_blank(), 
axis.text.y = element_blank(),
axis.text.x = element_blank()) + theme(panel.background = element_blank())


p2<-ggplot(adddata,aes(x=category,y=Relative.Growth.Rate))+theme_classic()+geom_violin(aes(),fill="lightgray")+ theme(axis.text.x = element_text(angle = 90, hjust=0.5,vjust=0.5,color="black"))+ theme(axis.text.y = element_text(angle = 90,hjust=0.5, color="black"))+scale_color_manual(values=phenolevelscolor)+theme(strip.text.x = element_blank())+ theme(strip.background = element_blank())+labs(y="Relative growth rate",color="Phenotype",x="Function")+geom_jitter(height=0,width=0.3,alpha=0.5,size=0.2,aes(color=phenotype))+ stat_summary(fun.y = "mean", colour = "black", size = 5, geom = "point",shape="|",alpha=1)+facet_grid(.~category,space="free_x",scale="free_x") + 
stat_summary(fun.data = give.n, geom = "text",fun.y=median,angle=90)+scale_y_continuous(breaks=c(0,0.5,1),limits=c(0,1.25))+guides(color=FALSE)
ggsave(paste0("output/pies-",string,".pdf"),p1)

g2 <- ggplotGrob(p1)
g1 <- ggplotGrob(p2)

# Grab the panels from g2 and overlay them onto the panels of g1
pp <- c(subset(g1$layout, grepl("panel", g1$layout$name), select = t:r))
top=unique(pp$t)

thenames<-g1$layout[g1$layout$t==top,]$name

g1<-gtable_add_rows(g1,unit(0.1, "null") , pos = unique(pp$t)-1)


g <- gtable_add_grob(g1, g2$grobs[grepl("panel", g1$layout$name)], 
pp$t, pp$l, pp$b, pp$l)
g$layout[g$layout$name %in% thenames,]$t=top


return(g)

}
```

###Expected essentials

Are ribosomal proteins and proteins associated with drug resistance essential as one would predict?

```{r ribosomal,fig.width=7,fig.height=1.5,dpi=100,warning=F}

comb<-addPhenotypes(multicomb)
comb<-comb[comb$phenotype!="Insufficient data",]
categories1<-read.csv("otherdata/categories1.csv",header=T)


adddata<-merge(categories1,comb)
writeTable(adddata,"maincategories")
grid.newpage() 
pushViewport(viewport(angle=-90, width = unit(1.5, "inches"), height = unit(7, "inches")))
grid.draw(plotViolins(filter(adddata,category%in% c("Ribosomal","Drug-associated"))))

```

###Conserved unknowns
Are *conserved Plasmodium protein unknown function* proteins, which make up much of the genome, still important?


```{r unknownfunction,fig.width=7,fig.height=1.5,dpi=100,warning=F}
unknownfunction<-read.csv("otherdata/unknownfunction.csv",header=T,stringsAsFactors = F)
annotatedvsnot<-merge(unknownfunction,comb,all.y=T)
annotatedvsnot$category=ifelse(is.na(annotatedvsnot$category),"Annotated",annotatedvsnot$category)
grid.newpage() 
pushViewport(viewport(angle=-90, width = unit(1.5, "inches"), height = unit(7, "inches")))
grid.draw(plotViolins(annotatedvsnot))

```

###Merozoite
We assess the phenotype distributions of curated lists of merozoite genes grouped by protein localisation.

```{r merozoite,fig.width=4,fig.height=1.25,dpi=100,warning=F}
grid.newpage() 
pushViewport(viewport(angle=-90, width = unit(1.25, "inches"), height = unit(4, "inches")))
grid.draw(plotViolins(filter(adddata,category%in% c("Merozoite surface","Rhoptry","Microneme")),"merozoite"))
```

###Protein export
We here assess the phenotype distributions of curated lists of exported and 'exporting' genes grouped into categories.

```{r exported,fig.width=4,fig.height=1.5,dpi=100,warning=F}

grid.newpage() 
pushViewport(viewport(angle=-90, width = unit(1.5, "inches"), height = unit(4, "inches")))
grid.draw(plotViolins(filter(adddata,category%in% c("Bir","Fam","Other exported","PTEX")),"export"))
```

\newpage

##Conservation
This section uses dN/dS and inter-species conservation from Miotto *et al.* to investigate the relationship between selection pressures and phenotype distribution.

```{r conservation,fig.height=2,fig.width=6.5,dpi=150}
data<-read.table("otherdata/MiottoEtAlConservation.txt")
colnames(data)=c("PfID","Conservation.Score", "nafr","nafrR","nsea","nseaR","safr","safrR","ssea","sseaR","logfc")
data$dnds=data$nafr/data$safr;
cs<-addPhenotypes(multicomb)
m<-merge(data,cs,all.y=T)
m<-m[m$phenotype %in% c("Essential","Slow","Dispensable"),]
a<-ggplot(m,aes(x=rank(-Conservation.Score),y=..count..,fill=phenotype))+stat_density(position="fill")+ scale_fill_manual(values = phenolevelscolor)+ scale_y_continuous(labels = scales::percent,expand=c(0,0))+labs(x="Ranked conservation",y="Proportion of mutants")+theme_bw()+guides(fill=FALSE) +theme_classic()+ theme( panel.border = element_rect(fill = NA, colour = "black", size = 0.5) )+scale_x_continuous(expand=c(0.00002,0),breaks=c(1,2000))+theme(axis.line.y = element_line(color="black", size = 0.5))

df1 <- data.frame(a = c(1, 1:2,2), b = c(2.8,3,  3, 2.8))
df2 <- data.frame(a = c(2, 2:3,3), b = c(2.3,2.5,  2.5, 2.3))

b<-ggplot(m,aes(x=phenotype,y=Conservation.Score,fill=phenotype))+ coord_cartesian(ylim=c(0,3.3))+scale_fill_manual(values = phenolevelscolor)+stat_summary(fun.y = mean, geom = "bar",width=0.65) +    stat_summary(fun.data = mean_se, geom = "errorbar",width=0.25)+
geom_line(data = df1, aes(x = a, y = b,fill=NA))+ annotate("text", x = 1.5, y = 3.05, label = "***", size = 8)+
geom_line(data = df2, aes(x = a, y = b,fill=NA))+ annotate("text", x = 2.5, y = 2.55, label = "***", size = 8)+labs(x="Experimental phenotype",y="Conservation score",fill="Phenotype")+theme_classic()+
theme(axis.line.x = element_line(color="black", size = 0.5),
axis.line.y = element_line(color="black", size = 0.5))+guides(fill=FALSE) +scale_y_continuous(expand=c(0,0))


model<-aov(Conservation.Score~phenotype,data=m)
summary(model)
TukeyHSD(model)

m$dndsbin<-ifelse(is.na(m$dnds),"NC", ifelse(m$dnds>1,">1", "<1"))
d2 <- m %>% 
group_by(dndsbin,phenotype) %>% 
summarise(count=n()) %>% 
mutate(perc=count/sum(count))
plotc<- ggplot(d2,aes(x=dndsbin,fill=phenotype,y=perc))+geom_bar(position=position_dodge(width=.8),stat="identity",width=0.7)+ scale_fill_manual(values = phenolevelscolor)+theme_classic()+theme_classic()+ theme(axis.line.x = element_line(color="black", size = 0.5),
axis.line.y = element_line(color="black", size = 0.5)) +scale_y_continuous(expand=c(0,0),labels = scales::percent)+guides(fill=F)+labs(y="Proportion of mutants",x="dN/dS value")
grid.arrange(a,b,plotc , ncol=3, nrow = 1, 

widths = c(1.8, 2.7,2.7))
```
\newpage

###Mitochondrion
We here assess the phenotype distributions of curated lists of mitochondrial genes grouped into pathways.

```{r mitochondrion,fig.width=6,fig.height=7,dpi=100,warning=F}

comb<-addPhenotypes(multicomb)
comb<-comb[comb$phenotype!="Insufficient data",]
mitochondria<-read.csv("otherdata/Mitochondria.csv",header=T)
merge<-merge(comb,mitochondria)

grid.newpage() 
pushViewport(viewport(angle=-90, width = unit(7, "inches"), height = unit(6, "inches")))
subset<-merge[!(merge$category%in%c("nucleobase and nucleotide metabolism","heme biosynthesis","NADH/NADPH metabolism")),]
writeTable(subset,"mitochondria")
grid.draw(plotViolins(subset,"mitochondria"))

```
\newpage

###Apicoplast
We here assess the phenotype distributions of curated lists of apicoplast genes grouped into pathways.

```{r apicoplast,fig.width=5,fig.height=5.15,dpi=100,warning=F}

comb<-addPhenotypes(multicomb)
comb<-comb[comb$phenotype!="Insufficient data",]
apicoplast<-read.table("otherdata/Apicoplast.txt",header=T,sep="\t")
apicoplast$category=as.character(apicoplast$category)
apicoplast[apicoplast$category=="apicoplast DNA replication, repair & transcription",]$category="apicoplast DNA.."
apicoplast[apicoplast$category=="chaperones & protein quality control & post-translational modification",]$category="protein folding & QC"
merge<-merge(comb,apicoplast)

grid.newpage() 
pushViewport(viewport(angle=-90, width = unit(5.15, "inches"), height = unit(5, "inches")))
grid.draw(plotViolins(merge,"apicoplast"))
writeTable(merge,"apicoplast")
```
\newpage

##Integration efficiency
Next we will measure integration efficiency by combining 4 abundance measurements per gene-experiment, one pegged to each of the control genes. We normalise these to one another and then take their median. For dispensable genes this relative abundance represents integration efficiency. We find that the square root function normalises the distribution, and we measure its reproducibility, and model it using a loess model of the two homology arms.

```{r inteff,fig.height=1.5,fig.width=5,dpi=150,fig.cap=""}
cs<-addPhenotypes(singlecomb)
cs <- cs[sample(nrow(cs)),]
cs<-cs[cs$phenotype=="Dispensable",]
estimates<- as.matrix (cs [grep("normd6toinput",names(cs))] ) 

factors<-colMeans(estimates,na.rm=T)
estimates2<-sweep(estimates, c(2), factors, "/")
cs$median<-apply(estimates2, c(1), median,na.rm=T)
cs$sqrtmedian<-sqrt(cs$median)
cs<-cs[!is.na(cs$median)& is.finite(cs$median),]


p1<-ggplot(cs,aes(cs$median))+geom_density(aes(color="blue"),alpha=0.1,fill="blue")+stat_function(fun=dnorm, args=list(mean=mean(cs$median), sd=sd(cs$median)),aes(color="red"))+xlab( expression(Integration~efficiency))+ylab("Density")+theme_classic()+ theme(axis.line.x = element_line(color="black", size = 0.5),
axis.line.y = element_line(color="black", size = 0.5))+scale_x_continuous(expand = c(0,0)) + 
scale_y_continuous(expand = c(0,0))+coord_cartesian(xlim = c(0,8))+
scale_colour_manual(name = '', 
values =c('blue'='blue','red'='red'), labels = c('Observed values','Fitted normal distribution'))+theme(legend.position = "top")

p2<-ggplot(cs,aes(cs$sqrtmedian))+geom_density(color="blue",fill="blue",alpha=0.1)+stat_function(fun=dnorm, args=list(mean=mean(cs$sqrtmedian), sd=sd(cs$sqrtmedian)),color="red")+xlab( expression(sqrt(Integration~efficiency)))+ylab("Density")+theme_classic()+ theme(axis.line.x = element_line(color="black", size = 0.5),
axis.line.y = element_line(color="black", size = 0.5))+scale_x_continuous(expand = c(0,0)) + 
scale_y_continuous(expand = c(0,0))+coord_cartesian(xlim = c(0,3))

library(gridExtra)
get_legend<-function(myggplot){
tmp <- ggplot_gtable(ggplot_build(myggplot))
leg <- which(sapply(tmp$grobs, function(x) x$name) == "guide-box")
legend <- tmp$grobs[[leg]]
return(legend)
}
legend <- get_legend(p1)
p1 <- p1 + theme(legend.position="none")

grid.arrange(legend, p1, p2,  ncol=2, nrow = 2, 
layout_matrix = rbind(c(1,1), c(2,3)),
widths = c(2.7, 2.7), heights = c(0.2, 2.5))


```

###Reproducibility of integration efficiency

```{r intefficiency1,fig.height=3,fig.width=3,dpi=150,fig.cap=""}

table<-as.data.frame(table(cs$cloneid))
multiples<-unique(table[table$Freq>1,]$Var1)
tempcs<-cs
matches<-match(multiples,cs$cloneid)
tempcs[matches,]$cloneid=NA
matches<-match(multiples,cs$cloneid)
matches2<-match(multiples,tempcs$cloneid)
df1<-cs[matches,]
df2<-cs[matches2,]

ggplot(df1,aes(df1$median,df2$median))+geom_point()+ geom_abline(intercept = 0)+labs(x="Integration efficiency (experiment 1)",y="Integration efficiency (experiment 2)")+theme_classic()+ theme(axis.line.x = element_line(color="black", size = 0.5),
axis.line.y = element_line(color="black", size = 0.5))+scale_x_log10(breaks=c(0.1,1,10),expand=c(0,0))+scale_y_log10(breaks=c(0.1,1,10),expand=c(0,0))+coord_cartesian(ylim=c(0.05,10),xlim=c(0.05,10))


```

###Modelling of integration efficiency

```{r inteff2,fig.height=4,fig.width=4,dpi=150,fig.cap=""}
csmono<-cs  %>%  group_by(cloneid,gene,PfID,current_version_ID)  %>%  summarise(timesAnalysed=length(Relative.Growth.Rate),left_arm_length=mean(left_arm_length),right_arm_length=mean(right_arm_length),median=mean(median,na.rm=T))

elevation.loess = loess(median~left_arm_length*right_arm_length,data=csmono, degree = 2, span = 0.31)

elevation.fit = expand.grid(list(left_arm_length = seq(1,
11000, 400), right_arm_length = seq(1, 11000, 400)))
z = predict(elevation.loess, newdata =      elevation.fit)
elevation.fit$Height = as.numeric(z)

wireframe(Height~left_arm_length+right_arm_length, elevation.fit,zlab=list("Integration effiency",rot=90), xlab = "Left arm length",          ylab = list("Right arm length",rot=285), drape = TRUE, colorkey =
TRUE, screen = list(z = 15, x = -65),scales = list(arrows=FALSE,cex=.5,tick.number = 5, z = list(arrows=T)))


```

\newpage

###Look for an effect of homology arm length on phenotype calls

Here we split vectors up into equal sized groups by their homology arm length and observe phenotype distributions within each group, in case shorter homology arms cause increased essential calls due to the failure of the vector to integrate. We find that this effect, if exists, only applies to vectors with geometric mean homology arm length < 1.25 kb and we take account of this in the analysis.

```{r homologyarmlengthphenotype,fig.width=6,fig.height=3,dpi=150}


mc<-addPhenotypes(multicomb)
mc<-mc[mc$phenotype!="Insufficient data",]

mc$geometricmean=sqrt(mc$left_arm_length*mc$right_arm_length)
divisions=c(400,1040,1250,1420,1550,1680,1790,1880,2000,2080,2150,2200,2300,2360,2440,2510,2580,2670,2760,2850,2940,3060,3190,3350,3600,3980,7000)
lagdivisions=lag(divisions,1)
groups=paste(lagdivisions,divisions,sep=" - " )[2:27]
mc$gmcut<- cut(mc$geometricmean,breaks=divisions,labels=groups)
levels(mc$gmcut)=gsub(","," - ", levels(mc$gmcut))
levels(mc$gmcut)=gsub("[","", levels(mc$gmcut),fixed=T)
levels(mc$gmcut)=gsub("(","", levels(mc$gmcut),fixed=T)
levels(mc$gmcut)=gsub("]","", levels(mc$gmcut),fixed=T)
levels(mc$gmcut)=gsub("e+0","e", levels(mc$gmcut),fixed=T)
ggplot(mc,aes(x=gmcut,fill=phenotype))+geom_bar(position="fill")+scale_fill_manual(values=phenolevelscolor)+ theme_bw()+theme(axis.text.x = element_text(angle = 90, hjust = 1))+labs(x="Geometric mean arm length (range)",y="Phenotype distribution",fill="Phenotype") + scale_y_continuous(labels = scales::percent,expand=c(0,0)) 
ggsave("output/homologyarmlength.pdf")

```
\newpage
##Expression pattern profiling

Next we perform k-means clustering using expression data from Otto *et al.* and observe the proportion of dispensable genes in the clusters compared to the proportion of sexual expression in the clusters. 

```{r expression,fig.width=6,fig.height=3,dpi=150}


set.seed(283)
data<-read.csv("./otherdata/ExpressionPatternOttoEtAl.csv",header=T,stringsAsFactors = FALSE)
cs<-addPhenotypes(multicomb)
cs<- filter(cs,sqrt(left_arm_length*right_arm_length)>1250) 
cs<-cs[cs$phenotype!="Insufficient data",]
m<-merge(cs,data,by.x="gene",by.y="Gene",all.y=F)
df=m[m$Total>0,c("Ring","Tro","Sch","Gam","Ook")]


clusters<-kmeans(df, 9)


df$cluster=clusters$cluster

df$Ring=as.numeric(as.character(df$Ring))
df$Tro=as.numeric(as.character(df$Tro))
df$Sch=as.numeric(as.character(df$Sch))
df$Gam=as.numeric(as.character(df$Gam))
df$Ook=as.numeric(as.character(df$Ook))
df$sexiness=df$Gam+df$Ook
bigdf=cbind(m[m$Total>0,],df)
df$binarised=ifelse(bigdf$phenotype %in% c("Essential", "Slow"),0,1)


meltall<-melt(bigdf,id.vars=c("cluster","gene"))
meltall$cluster=factor(meltall$cluster)
df2<- as.data.frame(df %>% 
group_by(cluster) %>% 
summarise_each(funs(mean(., na.rm = TRUE))))

df2<-df2[order(df2$sexiness),]
df2$cluster=factor(as.character(df2$cluster),levels=as.character(df2$cluster))
meltall$cluster=factor(as.character(meltall$cluster),levels=as.character(df2$cluster))

cor<-cor.test(df2$binarised,df2$sexiness)$estimate

melt<-melt(df2,id.vars="cluster")
co<-coef(lm(binarised ~ sexiness, data = df2))
mylabel = paste("italic(R)^2 == ",round(cor^2,3))

df$cluster=factor(df$cluster)
pal<-c("#e41a1c","#377eb8","#4daf4a","#984ea3","#ff7f00","#ffff33","#8dd3c7","#f781bf","#a65628")
p1<- ggplot(df2,aes(x=sexiness,y=binarised,fill=cluster))+geom_point(color="black",shape=21,size=4,stroke=1)+ylim(0,1)+scale_fill_manual(values=pal)+labs(y="Proportion of genes dispensable",x="Mean sexiness")+theme_bw()+ theme(legend.position="none") + geom_abline(intercept = co[1], slope = co[2],alpha=0.5)+annotate("text",label=mylabel,x=.5,hjust=0.5,y=0.92,parse=T)+scale_color_manual(values=pal)+theme( 
panel.grid = element_blank() 


)


annotation=as.data.frame(table(df$cluster))
colnames(annotation)=c("cluster","n")

p2<-ggplot(meltall[(meltall$variable %in% c("Ring","Tro","Sch","Gam","Ook")),],aes(x=as.factor(variable),fill=cluster,y=as.numeric(value)))+geom_line(alpha=0.1,color="gray",aes(group=gene))+stat_summary(fun.y = mean, geom="line",aes(color=cluster,group=1))+facet_wrap(~cluster)+theme_bw()+theme( axis.text.x = element_text(angle=90, vjust=0.5,hjust=1)) + theme(legend.position="none")+scale_color_manual(values=pal)+labs(x="Stage",y="Relative expression")+  theme(strip.background = element_blank(),       strip.text.x = element_blank())+           geom_text(data=annotation, aes( label=paste("n =",n)),size=3,hjust=0.5,x=3, y=0.76,                     colour="black", inherit.aes=FALSE, parse=FALSE)+ scale_y_continuous(breaks = c(0,0.2,0.4,0.6))+ coord_cartesian(ylim = c(0, 0.85))      +theme( 
panel.grid = element_blank() 


)             


grid.arrange(p2,p1,ncol=2)
df2$orderedcluster=1:9
bigdf$orderedcluster=df2[match(as.character(bigdf$cluster),as.character(df2$cluster)),"orderedcluster"]
subcols=bigdf[,c("orderedcluster","gene","gene_name","gene_product","phenotype","Relative.Growth.Rate","Ring","Tro","Sch","Gam", "Ook","sexiness")]
write.csv(subcols,"output/expressionphenotypes.csv")
```
\newpage
##Is the resource representative of the genome?

We will now test whether the resource is representative of the genome in terms of basic gene properties: gene length, AT-content and expression levels.

```{r,,fig.width=3.5,fig.height=2.5 }
data<-addPhenotypes(multicomb)

pbgenes<-read.table("otherdata/pbergheigenes.txt",stringsAsFactors=F,sep="\t",header=T)
library(stringr)
pbgenes$length=nchar(pbgenes$code)
pbgenes$Acount=str_count(pbgenes$code, pattern = "A")
pbgenes$Tcount=str_count(pbgenes$code, pattern = "T")
pbgenes$Gcount=str_count(pbgenes$code, pattern = "G")
pbgenes$Ccount=str_count(pbgenes$code, pattern = "C")
pbgenes$at=(pbgenes$Acount+pbgenes$Tcount)/pbgenes$length

small=as.data.frame(data[,c("current_version_ID","gene")])
pbgenes$included="All"

shared<-merge(pbgenes,small,by.x="PbNew",by.y="current_version_ID")

shared$included="Yes"

combo<-bind_rows(pbgenes,shared)
genomiclocations$totallength=genomiclocations$end-genomiclocations$start


originalgeneset<-read.csv("otherdata/plasmogemenrichment.csv")
merge<-merge(originalgeneset,geneinfo,by.x="gene",by.y="Old.Gene.ID")
merge<-merge(merge,genomiclocations,by.x="current_version_ID",by.y="gene")

merge<-merge(merge,pbgenes,by.x="current_version_ID",by.y="PbNew")
merge$included="all"


merge2<-merge[merge$gene %in% data$gene,]
merge2$included="yes"

combo2<-bind_rows(merge,merge2)


ggplot(combo2,aes(x=totallength,color=included))+geom_density()+scale_x_log10()+theme_classic()+
  theme(axis.line.x = element_line(color="black", size = 0.5),
        axis.line.y = element_line(color="black", size = 0.5))+scale_y_continuous(expand=c(0,0),breaks=NULL)
        
        ggplot(combo2,aes(x=at,color=included))+geom_density()+theme_classic()+
  theme(axis.line.x = element_line(color="black", size = 0.5),
        axis.line.y = element_line(color="black", size = 0.5))+scale_y_continuous(expand=c(0,0),breaks=NULL)  +scale_x_continuous(labels =scales::percent)+
    theme(legend.position="bottom")
        ggsave("ATcontent.pdf",width=2.5,height=2.7)
       
   rpkm<-read.csv("otherdata/OttoEtAlRPKM.csv")
   rpkm$Ring=(rpkm$Ring1+rpkm$Ring2)/2
   rpkm$Tro=(rpkm$Tro1+rpkm$Tro2)/2
   rpkm$Sch=(rpkm$Sch1+rpkm$Sch2)/2
   rpkm$Gam=(rpkm$Gam1+rpkm$Gam2)/2
   rpkm$Ook=(rpkm$Ook1+rpkm$Ook2)/2
   rpkm$Ring=(rpkm$Ring1+rpkm$Ring2)/2
   
   rpkm$rankRing=rank(-rpkm$Ring)
   rpkm$rankTro=rank(-rpkm$Tro)
   rpkm$rankSch=rank(-rpkm$Sch)
      rpkm$rankGam=rank(-rpkm$Gam)
   rpkm$rankOok=rank(-rpkm$Ook)
   rpkm$Gene=as.character(rpkm$Gene)
   combo2$current_version_ID=as.character(combo2$current_version_ID)
   combo2$code=NULL
   abc<-merge(combo2,rpkm,by.x="gene",by.y="Gene")
        
         subset<-abc[,c("included","Ring","Tro","Sch","Gam","Ook")] 
       #subset<-abc[,c("included","rankRing","rankTro","rankSch","rankGam","rankOok")] 
       melted<-melt(subset,id.vars="included")
       ggplot(melted,aes(x=value))+geom_density(color="gray",data=filter(melted,included=="all"))+geom_density(color="blue",data=filter(melted,included=="yes"))+theme_classic()+
  theme(axis.line.x = element_line(color="black", size = 0.5),
        axis.line.y = element_line(color="black", size = 0.5))+scale_y_continuous(expand=c(0,0),breaks=NULL)  +facet_grid(variable~.)+scale_x_log10()+labs(x="RPKM",y="Relative frequency")
      ggsave("ExpressionTargeting.pdf",width=2.7,height=2.7)
      
```

We will also check that there are not major biases in gene selection in the portion of the genome we phenotyped by checking for any over-represented GO terms, excluding them and looking at phenotype distribution again. (There is no substantial change.)

```{r checkGOenrichment,fig.width=4.5,fig.height=3,comment=NA,dpi=80,message=F,warning=F,cache=F}


algorithm="weight01"
pval=0.05
mergedf=NULL;
types<-c("BP","MF","CC")
for (t in 1:3){
gomappf <- read.csv("./otherdata/geneid2gopf.csv", stringsAsFactors = FALSE)
gomappb <- read.csv("./otherdata/geneid2gopbnew.csv", stringsAsFactors = FALSE)
nonproteincoding <- read.csv("./otherdata/NonProteinCoding", stringsAsFactors = FALSE)
info<-geneinfo[,c("Old.Gene.ID","current_version_ID","PfID")]
info<-info[!(info$current_version_ID %in%  nonproteincoding$gene ),]
gomappf<-merge(info,gomappf,by.y="ID",by.x="PfID")
gomappb<-merge(info,gomappb,by.y="ID",by.x="current_version_ID")
gomap<-rbind(gomappf,gomappb)[,c("Old.Gene.ID","GO")]
colnames(gomap)=c("ID","GO")
gomap<-unique(gomap)
go <- aggregate(GO ~ ID, data = gomap, c)
godb <- setNames(as.list(go$GO), go$ID)
comb <- addPhenotypes(multicomb)
comb<-comb[comb$phenotype!="Insufficient data",]
myInterestingGenes <- comb$gene
geneList <- factor(as.integer((go$ID %in% myInterestingGenes)))
names(geneList) <- go$ID
GOdata <- new("topGOdata", ontology = types[t], allGenes = geneList, annot = annFUN.gene2GO, gene2GO = godb)
resultant <- runTest(GOdata, algorithm =algorithm, statistic = "fisher")
allRes <- GenTable(GOdata, res = resultant, orderBy = "res", ranksOf = "res", topNodes = min(200,length(resultant@score)))
tempdf<-as.data.frame(allRes)
tempdf<-tempdf[tempdf$res<pval,]
myterms = tempdf$GO.ID
mygenes <- genesInTerm(GOdata, myterms)
termdf=NULL
for (i in 1:length(myterms))
{
myterm <- myterms[i]
mygenesforterm <- mygenes[myterm][[1]]
temptermdf<-data.frame(term=rep(myterm,length(mygenesforterm)),ID=mygenesforterm)
if(!is.null(termdf)){termdf<-rbind(termdf,temptermdf)}
else{termdf<-temptermdf}


}
tempdf$type=ontology = types[t]
tempdf<-merge(tempdf,termdf,by.x="GO.ID",by.y="term")
if(!is.null(mergedf)){

mergedf<-rbind(mergedf,tempdf)
}     else{
mergedf<-tempdf
}

}

adddata<-merge(mergedf,comb,by.x="ID",by.y="gene")


all<-addPhenotypes(multicomb)
all<-all[all$phenotype!="Insufficient data",]

notenriched<-all[!(all$gene %in% adddata$ID),]
enriched<-all[(all$gene %in% adddata$ID),]


all$class="Overall screen"
notenriched$class="Enriched GO\n terms removed"

ggplot(rbind(all,notenriched),aes(x=factor(as.character(class),levels=c("Overall screen","Enriched GO\n terms removed")),fill=phenotype))+theme_classic()+geom_bar(position="fill",width=0.5)+scale_fill_manual(values=phenolevelscolor)+scale_y_continuous(expand=c(0,0),labels = scales::percent)+labs(x="",y="Phenotype proportions",fill="Phenotype")+
theme(axis.line.x = element_line(color="black", size = 0.5),
axis.line.y = element_line(color="black", size = 0.5))
```

We can also plot a simpler scatter plot to observe if functional categories are generally represented similarly to the genome as a whole. Since BIR and FAM families are known to have grouped phenotypes but are not represented in GO terms we have manually added these categories to the plot. This demonstrates a depletion in BIR genes, but these only correspond to 2% of *P. berghei* genes.

```{r checkGOenrichment2,fig.width=4.5,fig.height=3,comment=NA,dpi=80,message=F,warning=F,cache=F}

m<-merge(gomappb,all,all.x=T)
m$inscreen=ifelse(!is.na(m$phenotype),"yes","no")
df<-as.data.frame.matrix(table(m$GO,m$inscreen))
birgenes=data.frame(yes=15,no=113-15)
famgenes=data.frame(yes=12,no=25-12)
ggplot(df,aes(x=yes+no+0.5,y=yes+0.5))+geom_point(alpha=1,size=0.5)+scale_x_log10()+scale_y_log10()+labs(x="Total number of genes annotated with term",y="Screened genes annotated with term")+geom_point(data=birgenes,color="red",size=0.5)+geom_point(data=famgenes,color="blue",size=0.5)+theme_bw()

ggsave("GoScatter.pdf",width=2.5,height=2.5)

```
\newpage
##Gene ontology enrichment
Next we we use GO annotation from both *P. berghei* and the better annotated *P. falciparum* to check for enrichment in *Dispensable*, *Slow* and *Essential* genes. We use the *topGO* algorithm *weight01* which helps to control for false-positives by using the structure of the GO hierarchy.

```{r goenrichment,fig.height=30,fig.width=8.5,warning=F,message=F,cache=F}
algorithm="weight01";
pval=0.05;
mergedf=NULL;

types<-c("BP","MF","CC")
phens<-c("Essential","Slow","Dispensable")
for (p in 1:3){
for (t in 1:3){

gomappf <- read.csv("./otherdata/geneid2gopf.csv", stringsAsFactors = FALSE)
gomappb <- read.csv("./otherdata/geneid2gopbnew.csv", stringsAsFactors = FALSE)
info<-geneinfo[,c("Old.Gene.ID","current_version_ID","PfID")]

gomappf<-merge(info,gomappf,by.y="ID",by.x="PfID")

gomappb<-merge(info,gomappb,by.y="ID",by.x="current_version_ID")

gomap<-rbind(gomappf,gomappb)[,c("Old.Gene.ID","GO")]
colnames(gomap)=c("ID","GO")
gomap<-unique(gomap)

go <- aggregate(GO ~ ID, data = gomap, c)
godb <- setNames(as.list(go$GO), go$ID)
comb <- addPhenotypes(multicomb)
comb<-comb[comb$phenotype!="Insufficient data",]
allgenes = setNames(rep(1, length(comb$gene)), comb$gene)
myInterestingGenes <- comb[comb$phenotype==phens[p],]$gene
geneList <- factor(as.integer(comb$gene %in% myInterestingGenes))
names(geneList) <- comb$gene


GOdata <- new("topGOdata", ontology = types[t], allGenes = geneList, annot = annFUN.gene2GO, gene2GO = godb)

resultant <- runTest(GOdata, algorithm =algorithm, statistic = "fisher")

allRes <- GenTable(GOdata, res = resultant, orderBy = "res", ranksOf = "res", topNodes = min(200,length(resultant@score)))


tempdf<-as.data.frame(allRes)
tempdf<-tempdf[tempdf$res<pval,]

myterms = tempdf$GO.ID
mygenes <- genesInTerm(GOdata, myterms)
termdf=NULL
for (i in 1:length(myterms))
{
myterm <- myterms[i]
mygenesforterm <- mygenes[myterm][[1]]
temptermdf<-data.frame(term=rep(myterm,length(mygenesforterm)),ID=mygenesforterm)
if(!is.null(termdf)){termdf<-rbind(termdf,temptermdf)}
else{termdf<-temptermdf}


}
tempdf$type=ontology = types[t]
tempdf$phen=phens[p]
tempdf<-merge(tempdf,termdf,by.x="GO.ID",by.y="term")
if(!is.null(mergedf)){

mergedf<-rbind(mergedf,tempdf)
}     else{
mergedf<-tempdf
}
}
}

pvals<-mergedf%>% group_by(GO.ID,Term,phen) %>% summarise(p=unique(res))
write.csv(pvals,"output/GOpvals.csv")


adddata<-merge(mergedf,comb,by.x="ID",by.y="gene")
subcols<- adddata[,c("GO.ID","Term", "ID", "gene_product","phenotype","Relative.Growth.Rate","Confidence")]
write.csv(subcols,"output/GOgenes.csv")
adddata$xlabel<-paste(adddata$type,adddata$Term,sep=": ")
adddata$termphen<-paste(adddata$Term,adddata$phen,sep="")

agg <- aggregate(Relative.Growth.Rate ~ termphen+phen, data = adddata, mean)

agg$phen=factor(as.character(agg$phen),levels=c("Essential","Slow","Dispensable"))
agglength <- aggregate(Relative.Growth.Rate ~ termphen , data = adddata, length)
grouped <- group_by(adddata,termphen, Term, phen)
summary<-summarise(grouped, mean=mean(Relative.Growth.Rate), count=n())

agg <- agg[order(agg$phen,agg$Relative.Growth.Rate),] 

adddata$termphen=factor(as.character(adddata$termphen),levels=as.character(agg$termphen))
adddata$phen=factor(as.character(adddata$phen),levels=c("Essential","Slow","Dispensable"))


give.n <- function(x){
return(c(y = 1.15, label = length(x))) 

}


p1<-ggplot(adddata,aes(x=1,fill=phenotype))+theme_bw()+geom_bar(position="fill",color="black")+  coord_polar(theta = "y",start=-3.14/2)+facet_grid(.~termphen)+scale_fill_manual(values=phenolevelscolor)+ theme(axis.ticks = element_blank(), 
axis.text.y = element_blank(),
axis.text.x = element_blank()) + theme(panel.border = element_blank(), panel.grid.major = element_blank(),
panel.grid.minor = element_blank(), axis.line = element_line(colour = "black"))


p2<-ggplot(adddata,aes(x=Term,y=Relative.Growth.Rate))+theme_bw()+geom_violin(aes(color=phen),fill="lightgray")+ theme(axis.text.x = element_text(angle = 90, hjust=1,vjust=0.5,size=15,color="black"))+scale_color_manual(values=phenolevelscolor)+theme(strip.text.x = element_blank())+ theme(strip.background = element_blank())+labs(y="Relative growth rate")+geom_jitter(height=0,width=0.3,alpha=0.1)+ stat_summary(fun.y = "mean", colour = "black", size = 4, geom = "point")+facet_grid(.~termphen,space="free_x",scale="free_x") + 
stat_summary(fun.data = give.n, geom = "text",fun.y=median,angle=90)+scale_y_continuous(breaks=c(0,0.5,1),limits=c(0,1.25))+ theme(panel.border = element_blank(), panel.grid.major = element_blank(),
panel.grid.minor = element_blank(), axis.line = element_line(colour = "black"))


g2 <- ggplotGrob(p1)
g1 <- ggplotGrob(p2)


pp <- c(subset(g1$layout, grepl("panel", g1$layout$name), select = t:r))
top=unique(pp$t)

thenames<-g1$layout[g1$layout$t==top,]$name

g1<-gtable_add_rows(g1,unit(0.1, "null") , pos = unique(pp$t)-1)


g <- gtable_add_grob(g1, g2$grobs[grepl("panel", g1$layout$name)], 
pp$t, pp$l, pp$b, pp$l)
g$layout[g$layout$name %in% thenames,]$t=top


grid.newpage()
pushViewport(viewport(angle=-90, width = unit(30, "inches"), height = unit(8.5, "inches")))

grid.draw(g)


```

##Comparison with yeast phenotypes

We here compare our results to those in the yeast *S. cerevisiae* - we observe that attenuated growth is well conserved, as is essentiality, but that dispensable genes in *S. cerevisiae* often have essential *P. berghei* orthologs.

```{r yeast}
giaever<-read.table("./otherdata/yeastphenotypes.tsv",sep="\t",header=T)
cs<-addPhenotypes(multicomb)

m<-merge(cs,giaever,by.x="gene",by.y="PbID")
m<-m[m$Yeastpheno!="",]
m$Yeastpheno=as.character(m$Yeastpheno)
m[m$Yeastpheno=="competitive fitness: decreased ",]$Yeastpheno="slow"
m<-m[m$phenotype!="Insufficient data",]
ggplot(m,aes(x=phenotype,fill=phenotype))+geom_bar() + facet_wrap( ~ Yeastpheno, scales = "free_y")+ scale_fill_manual(values = phenolevelscolor)+theme_bw()+
  theme(axis.title.x=element_blank(),
        axis.text.x=element_blank(),
        axis.ticks.x=element_blank())+labs(fill="Phenotype",y="Number of genes")

table(m$phenotype,m$Yeastpheno)


```


\newpage
##Apicomplexan comparisons

Naturally, one can only make comparisons between orthologous genes. However, as we have already seen, conservation is linked to increased essentiality. Thus by limiting ourselves to 1:1 genes we will inherently enrich for orthologous genes. It is important to be aware of this effect, hence we plot it below - both for our own data and that from Sidik *et al.*
```{r}
data<-addPhenotypes(multicomb)
OT<-read.csv("./otherdata/OrthologTable.csv")
data$ortholog=ifelse(data$current_version_ID %in% OT$PbID,"1:1 ortholog in Tg","No 1:1 ortholog in Tg")
p1<-ggplot(data,aes(color=ortholog,x=Relative.Growth.Rate))+geom_density()+labs(x="Pb phenotype",y="Relative frequency")+theme_classic()+
    theme(legend.position="bottom")+ theme(axis.line.x = element_line(color="black", size = 0.5),
axis.line.y = element_line(color="black", size = 0.5))+scale_y_continuous(expand=c(0,0))+scale_x_continuous(expand=c(0,0))
sidik<-read.csv("./otherdata/sidiketalwithorthologs.csv")
sidik$ortholog=ifelse(sidik$TgID %in% OT$TgID,"1:1 ortholog in Pb","No 1:1 ortholog in Pb")
p2<-ggplot(sidik,aes(color=ortholog,x=toxophenotype))+geom_density()+labs(x="Tg phenotype",y="Relative frequency")+theme_classic()+
    theme(legend.position="bottom")+ theme(axis.line.x = element_line(color="black", size = 0.5),
axis.line.y = element_line(color="black", size = 0.5))+scale_y_continuous(expand=c(0,0))+scale_x_continuous(expand=c(0,0))
grid.arrange(p1,p2,ncol=2);
```


Now for those where there are orthologues, let's look at phenotype conservation:
```{r,fig.height=3,fig.width=3,dpi=150}
dataset<-addPhenotypes(multicomb)

#Toxoplasma data from Sidik et al.
toxo<-read.csv("./otherdata/sidiketalwithorthologs.csv")
toxoortho<-subset(toxo,PbID!="#N/A")

merge<-merge(dataset,toxoortho,by.x="current_version_ID",by.y="PbID") #Pb/Toxo available orthologs
nrow(merge)
write.csv(merge,"pbtg.csv")

pf<-read.table("otherdata/phenoplasm2.txt",header=T) 
merge2<-merge(merge,pf,by.x="PfID.x",by.y="gene") #Pb/Toxo/Pf available orthologs
write.csv(merge2,"pbpftg.csv")
nrow(merge2)

merge2$targetability=as.character(merge2$targetability)
merge2$targetability[merge2$targetability=="V"]="Viable"
merge2$targetability[merge2$targetability=="R"]="Modification unsuccessful"

p3<-ggplot(merge,aes(y=toxophenotype,x=Relative.Growth.Rate))+geom_point(color="#b0b0b0",alpha=0.3,stroke=0)+geom_point(data=merge2,aes(color=targetability))+theme_bw()+scale_x_continuous(breaks=c(0,0.5,1))+scale_color_manual(values=c("#f90f00","#007e41"))+labs(y="T. gondii phenotype",x="P. berghei RGR",color="P. falciparum transfections")+scale_y_continuous(breaks=c(-7.5,-5,-2.5,0,2.5))+coord_cartesian(xlim=c(0,1.1),ylim=c(-7.5,2.5))+    theme(legend.position="bottom")+  theme(panel.grid.major = element_blank(), panel.grid.minor = element_blank())


p5<-ggplot(merge,aes(y=toxophenotype,x=Relative.Growth.Rate))+geom_point(color="black",alpha=0.4,stroke=0,size=0.5)+theme_bw()+scale_x_continuous(breaks=c(0,0.5,1))+scale_color_manual(values=c("#007e41","#f90f00"))+labs(y="T. gondii phenotype",x="P. berghei RGR",color="P. falciparum transfections")+scale_y_continuous(breaks=c(-7.5,-5,-2.5,0,2.5))+coord_cartesian(xlim=c(0,1.1),ylim=c(-7.5,2.5))+    theme(legend.position="bottom")+  theme(panel.grid.major = element_blank(), panel.grid.minor = element_blank())+geom_smooth(method="lm")


p11<-ggplot(merge,aes(y=toxophenotype,x=Relative.Growth.Rate))+theme_bw()+scale_x_continuous(breaks=c(0,0.5,1))+scale_color_manual(values=c("#007e41","#f90f00"))+labs(y="T. gondii phenotype",x="P. berghei RGR",color="P. falciparum transfections")+scale_y_continuous(breaks=c(-7.5,-5,-2.5,0,2.5))+coord_cartesian(xlim=c(0,1.1),ylim=c(-7.5,2.5))+    theme(legend.position="bottom")+  theme(panel.grid.major = element_blank(), panel.grid.minor = element_blank())+ stat_density_2d(geom = "raster", aes(fill = ..density..), contour = FALSE)+guides(fill=FALSE)+ scale_fill_distiller(palette = "Spectral")

```

The density plot again reveals the high degree of essentiality in the orthologues, and also shows significant correlation.

```{r,fig.height=3,fig.width=3,dpi=150}
p11
```

But though the correlation is highly significant there is also a large portion of variation unexplained by it.

```{r}
cor<-cor.test(merge$toxophenotype,merge$Relative.Growth.Rate)

r<-cor$estimate
r
r^2

p<-cor$p.value
p
```

Plotting a scatter plot with the fitted linear regression shows there are a significant number of non-conserved phenotypes.


```{r,fig.height=3,fig.width=3,dpi=150}
p5

```


We can look for GO enrichment for the discordant quadrants of the scatterplot.

```{r,fig.height=3,fig.width=6,dpi=150}
algorithm="weight01"
pval=0.05
mergedf=NULL;
types<-c("BP","MF","CC")
interesting<-filter(merge,toxophenotype<(-2) & Relative.Growth.Rate>0.4)$gene
#interesting<-filter(merge,toxophenotype>(-2) & Relative.Growth.Rate<0.4)$gene
for (t in 1:3){
gomappf <- read.csv("./otherdata/geneid2gopf.csv", stringsAsFactors = FALSE)
gomappb <- read.csv("./otherdata/geneid2gopbnew.csv", stringsAsFactors = FALSE)

info<-geneinfo[,c("Old.Gene.ID","current_version_ID","PfID")]

gomappf<-merge(info,gomappf,by.y="ID",by.x="PfID")
gomappb<-merge(info,gomappb,by.y="ID",by.x="current_version_ID")
gomap<-rbind(gomappf,gomappb)[,c("Old.Gene.ID","GO")]
colnames(gomap)=c("ID","GO")
gomap<-unique(gomap)
go <- aggregate(GO ~ ID, data = gomap, c)
go<-go[go$ID %in% merge$gene,]
godb <- setNames(as.list(go$GO), go$ID)

geneList <- factor(as.integer((go$ID %in% interesting)))
names(geneList) <- go$ID
GOdata <- new("topGOdata", ontology = types[t], allGenes = geneList, annot = annFUN.gene2GO, gene2GO = godb)
resultant <- runTest(GOdata, algorithm =algorithm, statistic = "fisher")
allRes <- GenTable(GOdata, res = resultant, orderBy = "res", ranksOf = "res", topNodes = min(200,length(resultant@score)))
tempdf<-as.data.frame(allRes)
tempdf<-tempdf[tempdf$res<pval,]
myterms = tempdf$GO.ID
mygenes <- genesInTerm(GOdata, myterms)
termdf=NULL
for (i in 1:length(myterms))
{
myterm <- myterms[i]
mygenesforterm <- mygenes[myterm][[1]]
temptermdf<-data.frame(term=rep(myterm,length(mygenesforterm)),ID=mygenesforterm)
if(!is.null(termdf)){termdf<-rbind(termdf,temptermdf)}
else{termdf<-temptermdf}


}
tempdf$type=ontology = types[t]
tempdf<-merge(tempdf,termdf,by.x="GO.ID",by.y="term")
if(!is.null(mergedf)){

mergedf<-rbind(mergedf,tempdf)
}     else{
mergedf<-tempdf
}

}


mergedf2<-mergedf[mergedf$type=="BP"&mergedf$Annotated<20,]
selected=mergedf2$ID

merge$selected=merge$gene %in% selected
merge2<-merge(merge,mergedf2,by.x="gene",by.y="ID")


p6<-ggplot(merge[merge$selected==FALSE,],aes(y=toxophenotype,x=Relative.Growth.Rate))+geom_point(color="lightgray",stroke=0,size=0.5)+annotate("rect",xmin=0.4,xmax=5,ymin=-17.5,ymax=-2,fill="black",alpha=0.1)+geom_hline(yintercept=-2,color="black")+geom_vline(xintercept=0.4)+ geom_point(data=merge2,shape = 21, colour = "black", aes(fill = Term), size = 1.5, stroke = 0.1)+theme_bw()+scale_x_continuous(breaks=c(0,0.5,1))+scale_fill_brewer(palette="Set1")+labs(y="T. gondii phenotype",x="P. berghei RGR",color="P. falciparum transfections")+scale_y_continuous(breaks=c(-7.5,-5,-2.5,0,2.5))+coord_cartesian(xlim=c(0,1.1),ylim=c(-7.5,2.5))+  theme(panel.grid.major = element_blank(), panel.grid.minor = element_blank())

p6


algorithm="weight01"
pval=0.05
mergedf=NULL;
types<-c("BP","MF","CC")

interesting<-filter(merge,toxophenotype>(-2) & Relative.Growth.Rate<0.4)$gene
for (t in 1:3){
gomappf <- read.csv("./otherdata/geneid2gopf.csv", stringsAsFactors = FALSE)
gomappb <- read.csv("./otherdata/geneid2gopbnew.csv", stringsAsFactors = FALSE)

info<-geneinfo[,c("Old.Gene.ID","current_version_ID","PfID")]

gomappf<-merge(info,gomappf,by.y="ID",by.x="PfID")
gomappb<-merge(info,gomappb,by.y="ID",by.x="current_version_ID")
gomap<-rbind(gomappf,gomappb)[,c("Old.Gene.ID","GO")]
colnames(gomap)=c("ID","GO")
gomap<-unique(gomap)
go <- aggregate(GO ~ ID, data = gomap, c)
go<-go[go$ID %in% merge$gene,]
godb <- setNames(as.list(go$GO), go$ID)
comb <- addPhenotypes(multicomb)
comb<-comb[comb$phenotype!="Insufficient data",]
myInterestingGenes <- comb$gene
geneList <- factor(as.integer((go$ID %in% interesting)))
names(geneList) <- go$ID
GOdata <- new("topGOdata", ontology = types[t], allGenes = geneList, annot = annFUN.gene2GO, gene2GO = godb)
resultant <- runTest(GOdata, algorithm =algorithm, statistic = "fisher")
allRes <- GenTable(GOdata, res = resultant, orderBy = "res", ranksOf = "res", topNodes = min(200,length(resultant@score)))
tempdf<-as.data.frame(allRes)
tempdf<-tempdf[tempdf$res<pval,]
myterms = tempdf$GO.ID
mygenes <- genesInTerm(GOdata, myterms)
termdf=NULL
for (i in 1:length(myterms))
{
myterm <- myterms[i]
mygenesforterm <- mygenes[myterm][[1]]
temptermdf<-data.frame(term=rep(myterm,length(mygenesforterm)),ID=mygenesforterm)
if(!is.null(termdf)){termdf<-rbind(termdf,temptermdf)}
else{termdf<-temptermdf}


}
tempdf$type=ontology = types[t]
tempdf<-merge(tempdf,termdf,by.x="GO.ID",by.y="term")
if(!is.null(mergedf)){

mergedf<-rbind(mergedf,tempdf)
}     else{
mergedf<-tempdf
}

}

mergedf2<-mergedf[mergedf$type=="BP"&mergedf$Annotated<20,]
selected=mergedf2$ID

merge$selected=merge$gene %in% selected
merge2<-merge(merge,mergedf2,by.x="gene",by.y="ID")

p7<-ggplot(merge[merge$selected==FALSE,],aes(y=toxophenotype,x=Relative.Growth.Rate))+geom_point(color="lightgray",stroke=0,size=0.5)+annotate("rect",xmin=-20,xmax=0.4,ymin=-2,ymax=12.5,fill="black",alpha=0.1)+geom_hline(yintercept=-2,color="black")+geom_vline(xintercept=0.4)+ geom_point(data=merge2,shape = 21, colour = "black", aes(fill = Term), size = 1, stroke = 0.1)+theme_bw()+scale_x_continuous(breaks=c(0,0.5,1))+scale_fill_brewer(palette="Set1")+labs(y="T. gondii phenotype",x="P. berghei RGR",color="P. falciparum transfections")+scale_y_continuous(breaks=c(-7.5,-5,-2.5,0,2.5))+coord_cartesian(xlim=c(0,1.1),ylim=c(-7.5,2.5))+  theme(panel.grid.major = element_blank(), panel.grid.minor = element_blank())
p7

```


Now we will overlay data from transfection attempts in *P. falciparum* recorded in PhenoPlasm.
```{r,fig.height=2,fig.width=3,dpi=150}

merge2<-merge(dataset,pf,by.x="PfID",by.y="gene")
write.csv(merge2,"pfpb.csv")
nrow(merge2)
merge2$rev=as.character(merge2$targetability)
merge2$rev[merge2$rev=="V"]="a"

p1<-ggplot(merge2,aes(x=Relative.Growth.Rate,fill=rev))+geom_histogram(breaks=c(0,0.25,0.5,0.75,1.06))+scale_fill_manual(values=c("#007e41","#f90f00"))+guides(color=FALSE)+theme_bw()+coord_cartesian(ylim=c(0,63))+scale_y_continuous(breaks=c(0,20,40,60),expand=c(0,0))+scale_x_continuous(breaks=c(0,0.25,0.5,0.75,1.0),expand=c(0,0))+ theme(panel.grid.major.y = element_blank())+guides(fill=FALSE)+labs(x="P. berghei relative growth rate",y="Pf frequency")

p1
merge2<-merge(toxo,pf,by.x="PfID",by.y="gene")
write.csv(merge2,"pftg.csv")
nrow(merge2)
merge2$rev=as.character(merge2$targetability)
merge2$rev[merge2$rev=="V"]="a"

p2<-ggplot(merge2,aes(x=toxophenotype,fill=rev))+geom_histogram(breaks=c(-6,-4,-2,0,2))+scale_x_continuous(breaks=c(-6,-4,-2,0,2),expand=c(0,0))+scale_fill_manual(values=c("#007e41","#f90f00"))+guides(color=FALSE)+theme_bw()+coord_cartesian(ylim=c(0,31))+scale_y_continuous(breaks=c(0,20,40,60),expand=c(0,0))+ theme(panel.grid.major.y = element_blank())+guides(fill=FALSE)+labs(x="Toxo phenotype",y="Pf frequency")
p2
```
```{r,fig.height=3,fig.width=3,dpi=150}

p3
```

And put it all together..

````{r,echo=F}


g_legend<-function(a.gplot){
    tmp <- ggplot_gtable(ggplot_build(a.gplot))
    leg <- which(sapply(tmp$grobs, function(x) x$name) == "guide-box")
    legend <- tmp$grobs[[leg]]
    legend
}

legend <- g_legend(p3)
legend6 <- g_legend(p6)
legend7 <- g_legend(p7)
p4<-p3+ theme(legend.position="none")
p8<-p6+ theme(legend.position="none")
p9<-p7+ theme(legend.position="none")
lay <- rbind(
   c(1,10),
  c(6,7),
  c(8,9),
 
             c(2,3),
              c(2,4),
              c(5,5))


```

```{r fig.width=5,fig.height=11}
grid.arrange(heights=c(6,6,6,3,3,1),p5,p4,p1,p2,legend ,p8,legend6,p9,legend7,p11,ncol=2, nrow = 6, layout_matrix = lay)


```
